# Supplementary material for: Where is your field going? A machine learning approach to study the relative motion of the domains of physics
Source: PLoS One. 2020 Jun 18;15(6):e0233997. doi: 10.1371/journal.pone.0233997 (PMC7302634; doi:10.1371/journal.pone.0233997)
Supplement: S14 Data — (ZIP) [file pone.0233997.s014.zip › 13/Pacs4Run_13_VS_500_embeddings2003-2007ED8.txt]

-1.041380390524864197e-01 -3.149818480014801025e-01 -5.906736850738525391e-01 -1.114370971918106079e-01 -3.260886073112487793e-01 -2.713070511817932129e-01 -5.746332406997680664e-01 1.359541416168212891e-01
1.980065107345581055e-01 7.719493657350540161e-02 -2.690227627754211426e-01 -1.988387107849121094e-01 -5.102339982986450195e-01 8.895893394947052002e-02 -7.483166456222534180e-01 1.212196797132492065e-01
1.784275621175765991e-01 -2.241456508636474609e-01 -2.973045706748962402e-01 1.973997429013252258e-02 -1.938527375459671021e-01 1.700587272644042969e-01 -8.536849021911621094e-01 1.840268373489379883e-01
1.209569200873374939e-01 2.031836807727813721e-01 -6.711526513099670410e-01 -3.611037433147430420e-01 -1.019295901060104370e-01 -2.526008896529674530e-02 -5.275672674179077148e-01 2.718252241611480713e-01
-5.758110899478197098e-03 6.187095493078231812e-02 -3.814890980720520020e-01 3.077376186847686768e-01 -2.648169100284576416e-01 -2.461505830287933350e-01 -7.565898299217224121e-01 2.296867817640304565e-01
1.485687047243118286e-01 -5.117911696434020996e-01 -3.055689334869384766e-01 2.342279106378555298e-01 -4.037170410156250000e-01 5.022193789482116699e-01 -2.624007463455200195e-01 -2.893030643463134766e-01
-3.298487067222595215e-01 8.888343721628189087e-02 -4.867574274539947510e-01 3.608601093292236328e-01 -6.467727422714233398e-01 3.012318313121795654e-01 -8.326900750398635864e-02 -1.254513021558523178e-02
-5.718536302447319031e-02 -3.954408168792724609e-01 -3.441614508628845215e-01 1.576641201972961426e-01 -3.427078425884246826e-01 5.771287679672241211e-01 -3.391191065311431885e-01 -3.626614809036254883e-01
5.790052935481071472e-02 3.083586134016513824e-02 -4.462893307209014893e-01 -4.526612460613250732e-01 -8.525913581252098083e-03 -9.449704550206661224e-03 -7.472748160362243652e-01 -1.817656904458999634e-01
-3.719044625759124756e-01 5.126897245645523071e-02 -4.200687706470489502e-01 -1.105165854096412659e-01 -6.871986389160156250e-02 2.254699617624282837e-01 -7.593811154365539551e-01 1.953665465116500854e-01
-1.425000429153442383e-01 -1.729221791028976440e-01 3.222306817770004272e-02 1.305141299962997437e-01 -6.049425005912780762e-01 2.686519026756286621e-01 -5.649856328964233398e-01 -4.175901710987091064e-01
3.724063746631145477e-03 -3.552178665995597839e-02 -5.881235599517822266e-01 -2.888587117195129395e-02 -1.886167973279953003e-01 3.813453912734985352e-01 -1.752389371395111084e-01 -6.635443568229675293e-01
1.679590344429016113e-01 -7.581120729446411133e-02 -2.303555756807327271e-01 4.977057278156280518e-01 -5.162332653999328613e-01 -2.913455069065093994e-01 -5.570439696311950684e-01 -5.992203578352928162e-02
3.390702307224273682e-01 -6.041298434138298035e-02 -6.202440261840820312e-01 -1.398084759712219238e-01 5.191713944077491760e-02 -9.318809211254119873e-02 -6.502975225448608398e-01 2.070415318012237549e-01
-4.620740413665771484e-01 -4.539449810981750488e-01 -6.303474307060241699e-02 -3.369375765323638916e-01 -6.401438713073730469e-01 1.236174106597900391e-01 -1.331722885370254517e-01 -1.418493390083312988e-01
-1.689621657133102417e-01 9.551490843296051025e-02 -4.702205657958984375e-01 -1.756823509931564331e-01 -5.037102699279785156e-01 5.706982612609863281e-01 -3.151642084121704102e-01 -1.777868419885635376e-01
1.751255095005035400e-01 1.750116944313049316e-01 -8.498153686523437500e-01 1.421077698469161987e-01 -1.712070703506469727e-01 2.718006670475006104e-01 -2.332722693681716919e-01 -1.967681944370269775e-01
4.568231999874114990e-01 8.983036130666732788e-02 -5.246928930282592773e-01 7.779257744550704956e-02 -6.401570439338684082e-01 1.873191595077514648e-01 -2.386508285999298096e-01 -6.712664384394884109e-03
-2.321986109018325806e-01 -6.169002652168273926e-01 -4.223529696464538574e-01 4.089976847171783447e-01 8.529076725244522095e-02 6.818460673093795776e-02 -2.002527564764022827e-01 -4.096729755401611328e-01
-2.912046909332275391e-01 -3.279861807823181152e-01 -1.045467108488082886e-01 5.564733147621154785e-01 -4.530621469020843506e-01 7.254165597259998322e-03 -5.060374736785888672e-01 -1.601261198520660400e-01
3.845112919807434082e-01 1.215540543198585510e-01 -6.578293442726135254e-01 -8.427154272794723511e-02 -3.316949605941772461e-01 3.187221288681030273e-01 -3.752747178077697754e-01 -2.123630344867706299e-01
-3.136844038963317871e-01 -1.782727241516113281e-01 -8.356279879808425903e-02 4.664840996265411377e-01 -4.861545860767364502e-01 -9.495706856250762939e-02 -6.028248071670532227e-01 -1.909707784652709961e-01
-4.631843417882919312e-02 6.042916327714920044e-02 -6.859073042869567871e-01 4.785918593406677246e-01 -1.420092284679412842e-01 -5.900349095463752747e-02 -1.304011344909667969e-01 -5.040153861045837402e-01
3.627277016639709473e-01 1.847931295633316040e-01 -5.507699251174926758e-01 1.201489865779876709e-01 -5.365074872970581055e-01 1.932598948478698730e-01 -3.326961696147918701e-01 -2.839374542236328125e-01
5.441117286682128906e-01 -1.653654426336288452e-01 -6.880858540534973145e-01 -2.269610613584518433e-01 -9.809171408414840698e-02 2.272290736436843872e-01 -2.443856894969940186e-01 -1.750541478395462036e-01
-8.253766596317291260e-02 -1.593457907438278198e-01 -6.457452178001403809e-01 -1.956554502248764038e-02 -2.646351456642150879e-01 4.863761365413665771e-01 5.206545814871788025e-02 -4.910421669483184814e-01
-1.016406491398811340e-01 -5.669363141059875488e-01 -2.112570554018020630e-01 -5.009565949440002441e-01 -4.915097951889038086e-01 1.851936131715774536e-01 -2.816493511199951172e-01 1.321378499269485474e-01
-1.431631296873092651e-01 -7.025703191757202148e-01 -3.575151786208152771e-03 -3.489241003990173340e-01 -2.245611995458602905e-01 -2.658872902393341064e-01 -4.508029520511627197e-01 -1.994774192571640015e-01
-1.975320279598236084e-01 -4.075101613998413086e-01 -3.378419578075408936e-02 -3.118897676467895508e-01 -6.481475234031677246e-01 1.049955263733863831e-01 -4.915118515491485596e-01 1.542623192071914673e-01
-1.711798757314682007e-01 -3.722710907459259033e-01 -2.199843227863311768e-01 2.437636554241180420e-01 -3.650411665439605713e-01 4.846537709236145020e-01 -5.167109370231628418e-01 -2.986023426055908203e-01
-3.564913868904113770e-01 1.600777953863143921e-01 -1.320318877696990967e-01 -8.004676550626754761e-03 -3.690704703330993652e-01 1.170676797628402710e-01 -7.884918451309204102e-01 -2.411537915468215942e-01
-2.041296958923339844e-01 -9.775839000940322876e-02 -4.230803549289703369e-01 2.060163998976349831e-03 -6.041370034217834473e-01 5.469262003898620605e-01 -1.053647622466087341e-01 -3.075087368488311768e-01
1.603443175554275513e-01 -3.549528717994689941e-01 -7.366612553596496582e-01 -2.233338728547096252e-02 2.091432735323905945e-02 5.007891058921813965e-01 -2.283519357442855835e-01 -4.192717745900154114e-02
9.081273525953292847e-02 1.002662330865859985e-01 -7.420886158943176270e-01 4.075474441051483154e-01 -1.061526611447334290e-01 5.106866732239723206e-02 -1.951957494020462036e-01 -4.614448547363281250e-01
-1.887266635894775391e-01 -2.444476485252380371e-01 -5.373144745826721191e-01 1.600581705570220947e-01 -5.737907886505126953e-01 4.923766851425170898e-01 4.027810320258140564e-02 1.304197311401367188e-01
-6.982211470603942871e-01 -9.176038950681686401e-02 -4.511190950870513916e-01 -4.235968589782714844e-01 -2.561072707176208496e-01 -3.583693876862525940e-02 -3.319703415036201477e-02 -2.305371612310409546e-01
4.703758656978607178e-02 -2.977467179298400879e-01 -2.292772829532623291e-01 5.347253680229187012e-01 -4.894720911979675293e-01 -3.008806109428405762e-01 -4.528659284114837646e-01 1.882427483797073364e-01
-3.735780715942382812e-01 -7.581432461738586426e-01 -2.281778454780578613e-01 -2.611028552055358887e-01 -3.994090259075164795e-01 1.153437700122594833e-02 -9.619295597076416016e-03 7.526842504739761353e-02
1.284470316022634506e-02 -3.828799724578857422e-01 -6.239499524235725403e-02 -2.610107660293579102e-01 -7.816200852394104004e-01 8.756309002637863159e-02 -3.838848173618316650e-01 1.235049888491630554e-01
9.300446510314941406e-02 1.107247844338417053e-01 -4.889212846755981445e-01 1.297473013401031494e-01 -6.508020162582397461e-01 4.361018240451812744e-01 -2.349261790513992310e-01 -2.330097556114196777e-01
-4.255667030811309814e-01 2.439083531498908997e-02 -4.637886583805084229e-01 9.794440120458602905e-02 -4.511438906192779541e-01 4.555850028991699219e-01 -4.114652872085571289e-01 1.149475052952766418e-01
-5.006654262542724609e-01 1.324065029621124268e-01 -6.639133691787719727e-01 -2.721159458160400391e-01 -3.809736669063568115e-01 -1.693297326564788818e-01 -5.484999716281890869e-02 2.003810852766036987e-01
-5.620302259922027588e-02 -2.154943533241748810e-02 -5.465855598449707031e-01 8.261508191935718060e-04 -5.015221834182739258e-01 5.666332840919494629e-01 -1.147404387593269348e-01 -3.344506919384002686e-01
2.255433797836303711e-01 -3.071550428867340088e-01 -4.665783047676086426e-01 3.899528086185455322e-01 -4.353519082069396973e-01 3.453216552734375000e-01 -1.149086505174636841e-01 -4.037885665893554688e-01
3.621233254671096802e-02 -2.136681228876113892e-01 -7.271752953529357910e-01 1.354954987764358521e-01 -1.912337541580200195e-01 2.074808925390243530e-01 1.339542418718338013e-01 -5.552740097045898438e-01
-2.630958706140518188e-02 -3.540284335613250732e-01 -7.560923099517822266e-01 2.200497984886169434e-01 -2.243898063898086548e-01 4.395340383052825928e-01 8.507272601127624512e-02 -5.564139410853385925e-02
4.488758742809295654e-01 -9.771903604269027710e-02 -4.325056076049804688e-01 1.087667420506477356e-01 -5.525346994400024414e-01 3.579312264919281006e-01 -3.570291101932525635e-01 -1.708532869815826416e-01
3.182570636272430420e-01 -2.407623082399368286e-01 -7.722415924072265625e-01 2.352002076804637909e-02 7.297262549400329590e-02 4.747461527585983276e-02 -4.009599387645721436e-01 2.747509777545928955e-01
-1.867866963148117065e-01 -4.444462358951568604e-01 -5.879137516021728516e-01 3.453041613101959229e-01 9.127384424209594727e-02 2.612373828887939453e-01 -1.796039789915084839e-01 -4.403036534786224365e-01
1.623428054153919220e-02 -1.630190312862396240e-01 -1.281202137470245361e-01 4.768512845039367676e-01 -4.462307393550872803e-01 -2.905306220054626465e-01 -6.675286889076232910e-01 -1.532077603042125702e-02
-1.372291445732116699e-01 -2.144657820463180542e-01 -3.160327970981597900e-01 -4.979423880577087402e-01 -5.345248803496360779e-02 1.925348788499832153e-01 -3.676907420158386230e-01 -6.420481204986572266e-01
3.033260405063629150e-01 1.096426546573638916e-01 -6.536477208137512207e-01 2.406452000141143799e-01 -4.566783905029296875e-01 2.842748165130615234e-01 -3.275050818920135498e-01 -1.190774664282798767e-01
4.884459450840950012e-02 1.378876715898513794e-01 -4.839252829551696777e-01 -1.199373528361320496e-01 -4.808981418609619141e-01 4.691357314586639404e-01 -4.839752316474914551e-01 -2.108299881219863892e-01
-1.243998855352401733e-01 -2.738198041915893555e-01 -3.063999116420745850e-01 -4.043135046958923340e-01 -7.806076407432556152e-01 5.595910176634788513e-02 -5.258332937955856323e-02 1.922303438186645508e-01
4.003235101699829102e-01 2.300579287111759186e-02 -5.858856439590454102e-01 -1.906362734735012054e-02 -1.633670628070831299e-01 1.792026609182357788e-01 -2.710910439491271973e-01 -6.027385592460632324e-01
-1.745363920927047729e-01 -1.233687549829483032e-01 -4.656747356057167053e-02 4.419287443161010742e-01 -4.771115183830261230e-01 -1.224803403019905090e-01 -6.856145262718200684e-01 -2.101033627986907959e-01
-2.550391107797622681e-02 -3.385397195816040039e-01 -7.369056940078735352e-01 1.098963618278503418e-01 5.388193298131227493e-03 5.011292695999145508e-01 -1.515807658433914185e-01 -2.355776876211166382e-01
-2.064853459596633911e-01 -1.215042024850845337e-01 -1.351307779550552368e-01 2.317232638597488403e-01 -4.933975636959075928e-01 -7.641059160232543945e-02 -7.194183468818664551e-01 -3.221835792064666748e-01
3.071395456790924072e-01 -1.640921831130981445e-01 -5.456453561782836914e-01 1.082156673073768616e-01 6.408856250345706940e-03 -7.745340466499328613e-03 -1.511451154947280884e-01 -7.391571998596191406e-01
-2.616942487657070160e-02 1.574236303567886353e-01 -6.714825630187988281e-01 3.030385673046112061e-01 -4.129982367157936096e-02 -1.552089750766754150e-01 -2.083297669887542725e-01 -6.021751761436462402e-01
2.622458338737487793e-01 -3.913305997848510742e-01 -6.931055188179016113e-01 4.972123354673385620e-02 2.336171120405197144e-01 1.808228045701980591e-01 -4.390873610973358154e-01 1.230791956186294556e-01
2.025524377822875977e-01 -3.085478246212005615e-01 -4.600252211093902588e-01 2.975535392761230469e-01 -5.697193145751953125e-01 4.331964552402496338e-01 -3.067232854664325714e-02 -2.245648205280303955e-01
-2.322568148374557495e-01 -2.976857423782348633e-01 -5.294604301452636719e-01 1.268536299467086792e-01 -5.318859219551086426e-01 5.070982575416564941e-01 1.106593087315559387e-01 9.339746832847595215e-02
-1.949836313724517822e-01 1.329268068075180054e-01 -7.492237091064453125e-01 9.068834036588668823e-02 -5.247792229056358337e-02 4.036623239517211914e-01 -2.517388761043548584e-01 -3.816826343536376953e-01
-2.677469849586486816e-01 -5.866829752922058105e-01 -9.677721560001373291e-02 -1.184173822402954102e-01 -5.103898644447326660e-01 -7.955688238143920898e-02 -4.725916087627410889e-01 2.656245231628417969e-01
3.034049868583679199e-01 -1.004025787115097046e-01 -4.984842836856842041e-01 -8.990476280450820923e-02 -4.018971323966979980e-01 5.069313645362854004e-01 -4.075755476951599121e-01 -2.380689829587936401e-01
-1.793097257614135742e-01 -2.449499964714050293e-01 -5.345025062561035156e-01 4.043666273355484009e-02 -1.375712752342224121e-01 5.797590613365173340e-01 -2.793339192867279053e-01 -4.329497516155242920e-01
-2.401808947324752808e-01 -6.764346361160278320e-01 -1.828923821449279785e-01 -2.925053238868713379e-01 -1.922137439250946045e-01 -2.691746652126312256e-01 -4.968825578689575195e-01 9.719515591859817505e-02
5.285528954118490219e-03 -6.196218729019165039e-01 -4.091724753379821777e-01 4.431428909301757812e-01 7.246543467044830322e-02 -2.520512640476226807e-01 -3.130480349063873291e-01 -2.923404574394226074e-01
-1.634403467178344727e-01 2.220174968242645264e-01 -4.282819628715515137e-01 -3.303279876708984375e-01 -5.615799501538276672e-02 -9.166915714740753174e-02 -5.982370376586914062e-01 -5.118681192398071289e-01
-1.195485666394233704e-01 -5.370296835899353027e-01 -4.863882660865783691e-01 4.067340791225433350e-01 -1.317447870969772339e-01 -2.466820180416107178e-02 -2.130773104727268219e-02 -5.261955857276916504e-01
2.266275435686111450e-01 1.790910363197326660e-01 -5.736044645309448242e-01 7.139741629362106323e-02 -6.436038613319396973e-01 3.079977631568908691e-01 -1.919056922197341919e-01 -1.911291927099227905e-01
1.985581070184707642e-01 -2.539997994899749756e-01 -6.523498892784118652e-01 4.563739597797393799e-01 -2.454755753278732300e-01 1.323230117559432983e-01 -4.951637983322143555e-02 -4.266167283058166504e-01
-1.251818984746932983e-01 -4.259870350360870361e-01 1.686053723096847534e-02 -3.214741051197052002e-01 -3.551991283893585205e-01 -4.030400812625885010e-01 -6.274803280830383301e-01 -1.299816519021987915e-01
-3.603897057473659515e-03 -7.619040459394454956e-02 -6.495542526245117188e-01 5.406263470649719238e-01 -1.357024610042572021e-01 -4.110376536846160889e-02 -1.229438185691833496e-01 -4.947369694709777832e-01
3.886069059371948242e-01 -3.178748488426208496e-01 -2.673785090446472168e-01 1.838884055614471436e-01 -4.859681129455566406e-01 3.256120681762695312e-01 -2.619563341140747070e-01 -4.814818501472473145e-01
2.287616729736328125e-01 -4.862288534641265869e-01 -3.943763375282287598e-01 -4.249885678291320801e-01 -5.839970707893371582e-01 2.850505989044904709e-03 -2.589249052107334137e-02 1.826757639646530151e-01
-1.036283969879150391e-01 2.246860861778259277e-01 -5.248761773109436035e-01 2.721643745899200439e-01 -4.385685324668884277e-01 2.368670105934143066e-01 -5.147140622138977051e-01 2.753725945949554443e-01
-3.926289975643157959e-01 1.467026025056838989e-01 -3.133527636528015137e-01 -3.008470237255096436e-01 -6.945664286613464355e-01 -3.223755955696105957e-01 -7.645002752542495728e-02 -2.083959877490997314e-01
-6.209141388535499573e-02 -3.369376957416534424e-01 -5.058252811431884766e-01 3.617858886718750000e-01 -3.494817018508911133e-01 -1.267448514699935913e-01 3.095779120922088623e-01 -5.116925835609436035e-01
4.477875232696533203e-01 -4.983583688735961914e-01 -2.052025496959686279e-01 3.492267429828643799e-01 -2.247281074523925781e-01 -3.087279498577117920e-01 -3.190703988075256348e-01 -3.734116256237030029e-01
1.861718297004699707e-01 -1.933428645133972168e-01 -6.049350500106811523e-01 -9.832368791103363037e-02 -3.422452807426452637e-01 4.671647548675537109e-01 3.071659430861473083e-02 -4.647864103317260742e-01
-1.297532171010971069e-01 -6.314983963966369629e-01 -3.610701560974121094e-01 -3.108001053333282471e-01 -5.212249755859375000e-01 -1.660159975290298462e-02 5.484305322170257568e-02 2.871353328227996826e-01
3.346868790686130524e-03 -7.566551566123962402e-01 -1.419783830642700195e-01 -3.352610766887664795e-01 -4.798773527145385742e-01 -2.352043539285659790e-01 -8.781854063272476196e-02 3.985650464892387390e-02
2.942906916141510010e-01 -1.976683288812637329e-01 -7.477128505706787109e-01 -4.991559311747550964e-02 2.902155928313732147e-02 4.213622510433197021e-01 -3.433825075626373291e-01 -1.282735615968704224e-01
-1.756028681993484497e-01 -1.322920918464660645e-01 1.869610697031021118e-02 3.358566164970397949e-01 -5.177630782127380371e-01 4.919085651636123657e-02 -7.240151166915893555e-01 -2.093251496553421021e-01
-9.805464744567871094e-02 -3.686955869197845459e-01 -3.629210293292999268e-01 -3.476482927799224854e-01 -7.407766580581665039e-01 1.195638552308082581e-01 6.106778979301452637e-02 1.873577088117599487e-01
-1.554517298936843872e-01 -5.775462985038757324e-01 -3.998785912990570068e-01 -5.002503991127014160e-01 -3.358716666698455811e-01 -2.780581712722778320e-01 -4.418756812810897827e-02 2.001071274280548096e-01
2.200215160846710205e-01 -4.102292954921722412e-01 -3.119465410709381104e-01 3.782611191272735596e-01 -3.917414247989654541e-01 3.661573231220245361e-01 -4.365508258342742920e-01 -2.545607686042785645e-01
-3.252551853656768799e-01 -3.409098982810974121e-01 -2.198202759027481079e-01 -2.472897768020629883e-01 -5.833695530891418457e-01 2.566077113151550293e-01 -4.886255562305450439e-01 1.536028385162353516e-01
4.055026173591613770e-01 -2.380179464817047119e-01 -7.472198605537414551e-01 -1.333711892366409302e-01 6.025249883532524109e-02 3.035351932048797607e-01 -1.996313780546188354e-01 -2.591776251792907715e-01
-9.727005660533905029e-02 -5.973865985870361328e-01 -5.571783185005187988e-01 3.963527381420135498e-01 2.708580493927001953e-01 -9.753611870110034943e-03 -2.886532247066497803e-01 -9.666778147220611572e-02
-3.184595704078674316e-01 -4.292935431003570557e-01 -7.892544567584991455e-02 -1.693806648254394531e-01 -3.931479156017303467e-01 -4.294102191925048828e-01 -5.767645239830017090e-01 8.806745707988739014e-02
3.048386573791503906e-01 1.321071535348892212e-01 -6.405513286590576172e-01 1.942036747932434082e-01 -5.091321468353271484e-01 2.928490638732910156e-01 -2.753884494304656982e-01 -1.441707760095596313e-01
3.259868621826171875e-01 -8.763617277145385742e-02 -7.380844950675964355e-01 -2.851687073707580566e-01 -4.455260187387466431e-02 3.956950008869171143e-01 -2.494101524353027344e-01 -1.979845315217971802e-01
-2.853517830371856689e-01 -6.014978885650634766e-01 -2.259347736835479736e-01 3.099571764469146729e-01 6.211541593074798584e-02 -8.376440405845642090e-02 -3.117465972900390625e-01 -5.491756200790405273e-01
-7.462032139301300049e-02 -7.271870970726013184e-02 -6.224003434181213379e-01 3.865598738193511963e-01 -3.914562761783599854e-01 3.527143001556396484e-01 -3.384360074996948242e-01 2.452525496482849121e-01
3.807872831821441650e-01 5.693359673023223877e-02 -6.070712804794311523e-01 1.498350054025650024e-01 -5.913134813308715820e-01 2.887257039546966553e-01 -1.273784041404724121e-01 -1.073976457118988037e-01
-3.242875337600708008e-01 -2.745381891727447510e-01 -5.581555515527725220e-02 4.631704986095428467e-01 -4.372778534889221191e-01 -3.439105749130249023e-01 -4.870464801788330078e-01 -2.347839921712875366e-01
-1.567201018333435059e-01 -4.441650807857513428e-01 -3.353786766529083252e-01 1.725141257047653198e-01 -4.011063873767852783e-01 5.519052147865295410e-01 -1.743830293416976929e-01 -3.741938173770904541e-01
3.396382927894592285e-01 -5.957888811826705933e-02 -6.039252281188964844e-01 1.197173148393630981e-01 -5.253740549087524414e-01 3.664134740829467773e-01 -1.087948307394981384e-01 -2.827104926109313965e-01
6.937891989946365356e-02 8.971091359853744507e-02 -3.339319527149200439e-01 4.222906827926635742e-01 -5.494880080223083496e-01 -1.186024844646453857e-01 -6.133353114128112793e-01 7.151837646961212158e-02
1.971568465232849121e-01 -3.176422789692878723e-02 -4.535591602325439453e-01 -1.705610156059265137e-01 -2.064032256603240967e-01 -7.870955467224121094e-01 -1.801109462976455688e-01 -1.753614097833633423e-01
3.108405470848083496e-01 -3.877737820148468018e-01 -6.986774802207946777e-01 -9.199958294630050659e-02 -1.847019419074058533e-02 8.691586554050445557e-02 -2.154611349105834961e-01 4.495294392108917236e-01
-2.744134664535522461e-01 -4.561742246150970459e-01 -5.010614991188049316e-01 2.101877927780151367e-01 -1.701008230447769165e-01 2.353834658861160278e-01 1.096109226346015930e-01 -5.700935125350952148e-01
4.211637973785400391e-01 -9.101554751396179199e-02 -6.169969439506530762e-01 3.180620074272155762e-01 -1.211018636822700500e-01 2.044592238962650299e-02 -1.900208443403244019e-01 -5.303742885589599609e-01
1.565742939710617065e-01 -1.127397119998931885e-01 -4.021043479442596436e-01 -2.839487195014953613e-01 2.182544320821762085e-01 -1.077454015612602234e-01 -6.941089034080505371e-01 -4.235898256301879883e-01
-2.645554579794406891e-02 -5.513419508934020996e-01 -1.418887525796890259e-01 -2.663157284259796143e-01 -7.372772097587585449e-01 -1.821553856134414673e-01 1.451522260904312134e-01 -8.023780584335327148e-02
6.006534770131111145e-02 -2.721419930458068848e-01 -2.806758582592010498e-01 -5.006657838821411133e-01 -7.355479001998901367e-01 -1.823540925979614258e-01 9.614468365907669067e-02 -9.673783183097839355e-02
1.994666904211044312e-01 -9.371076524257659912e-02 -4.168815612792968750e-01 -1.044679060578346252e-01 7.762426137924194336e-02 -6.115297228097915649e-02 -3.265382945537567139e-01 -8.064334988594055176e-01
-6.054543256759643555e-01 1.132380962371826172e-02 -4.643334150314331055e-01 4.078577272593975067e-03 -5.688204765319824219e-01 -2.924662232398986816e-01 9.256838262081146240e-02 3.540117060765624046e-03
1.066640112549066544e-02 -5.893670916557312012e-01 -6.139463782310485840e-01 3.669273257255554199e-01 1.100993454456329346e-01 3.206813931465148926e-01 -1.291847676038742065e-01 -9.654028713703155518e-02
-3.924450278282165527e-02 -3.127186596393585205e-01 -3.229298591613769531e-01 -6.066629886627197266e-01 -6.477566361427307129e-01 -6.445989012718200684e-02 5.944057833403348923e-03 -6.755923479795455933e-02
-2.739634215831756592e-01 -1.025158092379570007e-01 -8.739628642797470093e-02 -1.113067343831062317e-01 -9.110763072967529297e-01 -2.313500344753265381e-01 -9.892069548368453979e-02 -3.223890066146850586e-02
-9.474272280931472778e-02 -2.627798616886138916e-01 -3.345839381217956543e-01 1.710857748985290527e-01 -2.765935659408569336e-01 5.552433133125305176e-01 -6.159660220146179199e-01 -1.286101639270782471e-01
4.057470560073852539e-01 -2.339812666177749634e-01 -8.200857639312744141e-01 -5.792868137359619141e-02 1.904842071235179901e-02 2.654787898063659668e-01 -1.149689480662345886e-01 -1.437578499317169189e-01
-9.209831804037094116e-02 5.786985903978347778e-02 -6.831742525100708008e-01 -6.257568299770355225e-02 -3.446358442306518555e-01 5.430837273597717285e-01 -1.670301854610443115e-01 -2.755238115787506104e-01
-2.205802351236343384e-01 -3.549170792102813721e-01 -3.518179655075073242e-01 6.216226220130920410e-01 -3.653512001037597656e-01 -4.241106808185577393e-01 -4.266363382339477539e-02 4.020031075924634933e-03
-2.653454840183258057e-01 -4.925586283206939697e-01 -3.850553631782531738e-01 3.597037792205810547e-01 -9.866342693567276001e-02 4.277667105197906494e-01 -3.034734129905700684e-01 -3.528576791286468506e-01
-2.449312508106231689e-01 -1.507609635591506958e-01 -6.126999258995056152e-01 2.854889333248138428e-01 1.215317845344543457e-01 -5.770922303199768066e-01 -3.344147801399230957e-01 -2.712961100041866302e-02
2.453452944755554199e-01 1.168228685855865479e-02 -6.705529093742370605e-01 3.447587788105010986e-01 -1.180825605988502502e-01 9.992191568017005920e-03 -2.229259312152862549e-01 -5.544637441635131836e-01
-4.967330694198608398e-01 1.151872202754020691e-01 -7.532256245613098145e-01 -3.277420997619628906e-01 -1.628407835960388184e-01 -1.350280791521072388e-01 8.691664785146713257e-02 -1.136676371097564697e-01
2.559999823570251465e-01 -4.603704512119293213e-01 -3.557033240795135498e-01 4.969436526298522949e-01 -5.079276859760284424e-02 -4.136970341205596924e-01 -3.640356659889221191e-01 -2.068773508071899414e-01
-1.873699128627777100e-01 -7.836264371871948242e-01 -2.031438052654266357e-01 -1.546287387609481812e-01 -2.854853868484497070e-01 -4.162482321262359619e-01 -1.404636055231094360e-01 1.055952757596969604e-01
-1.006658822298049927e-01 9.957765787839889526e-02 -7.001776695251464844e-01 2.969259917736053467e-01 3.683160245418548584e-02 -3.988900408148765564e-02 -2.095707803964614868e-01 -5.955410003662109375e-01
4.781717434525489807e-02 -6.166715547442436218e-02 -6.214533448219299316e-01 5.960240364074707031e-01 -2.241871207952499390e-01 -1.400642748922109604e-02 -1.651855856180191040e-01 -4.179948568344116211e-01
-6.488612294197082520e-02 -3.574120402336120605e-01 -3.032993078231811523e-01 -5.898190736770629883e-01 -6.460539698600769043e-01 -4.660362750291824341e-02 -4.540819674730300903e-02 8.093060553073883057e-02
-7.168980687856674194e-02 -5.817471444606781006e-02 -3.478963971138000488e-01 8.844829350709915161e-02 -6.128827929496765137e-01 5.066309571266174316e-01 -2.574245631694793701e-01 -4.050354063510894775e-01
-3.027388453483581543e-01 -3.876134455204010010e-01 -2.615396678447723389e-01 -3.134284317493438721e-01 -1.674479842185974121e-01 -5.433718562126159668e-01 -5.157148241996765137e-01 4.702148586511611938e-02
3.482420146465301514e-01 5.191654711961746216e-02 -7.360565066337585449e-01 1.417109966278076172e-01 -3.660227060317993164e-01 2.548530995845794678e-01 -1.114854514598846436e-01 -3.206546604633331299e-01
-7.790891081094741821e-02 -3.674851059913635254e-01 -1.830881088972091675e-01 -2.285894006490707397e-01 -3.591654598712921143e-01 -6.454659104347229004e-01 -4.684917628765106201e-01 8.944307267665863037e-02
-2.513528764247894287e-01 -6.114495396614074707e-01 -4.496670067310333252e-01 1.602289527654647827e-01 -1.076913550496101379e-01 2.676613032817840576e-01 1.340061277151107788e-01 -4.836110770702362061e-01
2.037477120757102966e-02 -6.339483857154846191e-01 -5.478091835975646973e-01 3.536949753761291504e-01 3.478866443037986755e-02 3.629184663295745850e-01 -1.896396577358245850e-01 -6.013489887118339539e-02
-4.245482087135314941e-01 1.335388422012329102e-01 -4.703004658222198486e-01 -5.170817971229553223e-01 -5.365247726440429688e-01 -9.708482772111892700e-02 -1.191123127937316895e-01 -4.356800019741058350e-02
-2.581785060465335846e-02 -6.817547678947448730e-01 -4.218913316726684570e-01 4.847347736358642578e-01 2.611058950424194336e-02 -3.108406066894531250e-01 -9.157963097095489502e-02 -1.260688900947570801e-01
-2.656105458736419678e-01 -1.103907674551010132e-01 -3.470072448253631592e-01 -6.030169725418090820e-01 -6.509352326393127441e-01 6.393924355506896973e-02 -6.968119740486145020e-02 -2.368406392633914948e-02
-3.280159235000610352e-01 -6.726840138435363770e-01 -2.963784039020538330e-01 -1.666777431964874268e-01 -1.606664955615997314e-01 -5.074816942214965820e-01 -1.693079471588134766e-01 1.107402592897415161e-01
2.867254018783569336e-01 -3.831230700016021729e-01 -2.367401421070098877e-01 4.486674070358276367e-01 -2.642033696174621582e-01 -3.691227436065673828e-01 -5.543722510337829590e-01 1.653633639216423035e-02
4.979946911334991455e-01 -2.504169382154941559e-02 -6.741290092468261719e-01 -1.090919226408004761e-01 -1.441536191850900650e-02 -2.950434386730194092e-01 -4.167074561119079590e-01 1.553049981594085693e-01
4.400809407234191895e-01 -1.619591414928436279e-01 -4.565546810626983643e-01 1.867019087076187134e-01 -4.903766810894012451e-01 3.299212753772735596e-01 -3.829634785652160645e-01 -2.020390331745147705e-01
-5.425241589546203613e-01 3.123386390507221222e-02 -2.982674539089202881e-01 8.920690417289733887e-02 -2.679156325757503510e-02 3.741652518510818481e-02 -7.584717869758605957e-01 -1.742799878120422363e-01
-1.031693965196609497e-01 -3.149954602122306824e-02 -5.833020806312561035e-01 4.518108963966369629e-01 -5.626844242215156555e-02 -5.558214187622070312e-01 -3.619194328784942627e-01 3.000398725271224976e-02
2.125022262334823608e-01 -4.964552819728851318e-01 -3.149225115776062012e-01 -4.779311716556549072e-01 -6.020032763481140137e-01 9.027612954378128052e-02 -3.232927620410919189e-02 9.580077975988388062e-02
1.145573705434799194e-01 -6.530958414077758789e-01 -5.271805524826049805e-01 4.034553468227386475e-01 -1.500062346458435059e-01 3.078754246234893799e-01 1.356155890971422195e-02 -4.662780463695526123e-02
6.780663039535284042e-03 4.623991250991821289e-02 -3.343650400638580322e-01 3.998583257198333740e-01 -1.918620765209197998e-01 -2.691450417041778564e-01 -5.888508558273315430e-01 -5.197440385818481445e-01
-3.496603369712829590e-01 -1.645077764987945557e-01 -4.440673291683197021e-01 2.708905637264251709e-01 -1.741883717477321625e-02 -6.327279806137084961e-01 -4.236028194427490234e-01 -3.158228937536478043e-03
2.932064533233642578e-01 -2.688305675983428955e-01 -3.596378266811370850e-01 3.873021006584167480e-01 -2.964393496513366699e-01 -5.596506595611572266e-01 -3.655075728893280029e-01 1.665442734956741333e-01
-3.738725185394287109e-01 -1.359790563583374023e-01 -5.859386324882507324e-01 3.378702104091644287e-01 -4.853341281414031982e-01 3.797948360443115234e-01 -4.196865484118461609e-03 6.661464273929595947e-02
-4.368747472763061523e-01 -3.884886950254440308e-02 -4.940251410007476807e-01 -2.644057571887969971e-01 -6.264347434043884277e-01 -1.374241411685943604e-01 2.596159577369689941e-01 -1.222848668694496155e-01
1.037184372544288635e-01 1.099127382040023804e-01 -4.474442899227142334e-01 5.743170902132987976e-02 -5.034024715423583984e-01 2.043711841106414795e-01 -5.573503375053405762e-01 4.096779227256774902e-01
-3.611945509910583496e-01 -2.749747633934020996e-01 -2.379583269357681274e-01 -4.377554059028625488e-01 -4.587943553924560547e-01 -4.613668620586395264e-01 -3.143242895603179932e-01 1.533692330121994019e-01
6.580256670713424683e-02 1.445517241954803467e-01 -4.988004267215728760e-01 4.308910965919494629e-01 -2.674255669116973877e-01 -5.986137390136718750e-01 -3.323404788970947266e-01 -8.700327016413211823e-04
-7.523825764656066895e-02 3.329645395278930664e-01 -7.514805793762207031e-01 -6.066866219043731689e-02 -8.073645830154418945e-02 7.749861478805541992e-02 -1.420682817697525024e-01 -5.313777923583984375e-01
-3.089150786399841309e-01 -3.510788381099700928e-01 -4.979157745838165283e-01 2.803355753421783447e-01 -2.708617448806762695e-01 2.930539250373840332e-01 1.426004767417907715e-01 -5.246193408966064453e-01
-4.723736550658941269e-03 -3.837517797946929932e-01 -1.931084096431732178e-01 -7.018112540245056152e-01 -2.222306728363037109e-01 1.557579040527343750e-01 -4.924054741859436035e-01 -8.229334652423858643e-02
-2.597351968288421631e-01 -3.128145933151245117e-01 -1.567081958055496216e-01 -3.190540969371795654e-01 -3.458501994609832764e-01 -6.233199238777160645e-01 -4.454795122146606445e-01 -4.170698672533035278e-02
-3.935212269425392151e-02 -4.433318600058555603e-02 -2.446995526552200317e-01 3.164764493703842163e-02 -3.572041690349578857e-01 -1.878068596124649048e-01 -8.424202799797058105e-01 2.511345148086547852e-01
2.662747502326965332e-01 3.481503343209624290e-03 -3.919639885425567627e-01 -2.704273462295532227e-01 -1.801845729351043701e-01 -6.304267048835754395e-01 -3.367392420768737793e-01 -3.987747728824615479e-01
2.415762096643447876e-02 -2.597417496144771576e-02 -6.842554807662963867e-01 5.465019494295120239e-02 -4.115538001060485840e-01 5.654665827751159668e-01 -1.823144853115081787e-01 -7.198436558246612549e-02
-1.526791602373123169e-01 -1.090416088700294495e-01 -5.069097876548767090e-01 3.455959856510162354e-01 -2.964569032192230225e-01 -4.421334341168403625e-02 -5.097613856196403503e-02 -7.042477130889892578e-01
1.951420009136199951e-01 -1.725195348262786865e-01 -1.193472966551780701e-01 3.808634579181671143e-01 -5.403158068656921387e-01 -5.062342882156372070e-01 -4.524873495101928711e-01 -1.410562247037887573e-01
-1.523703634738922119e-01 -6.705664396286010742e-01 -2.977252900600433350e-01 2.578772902488708496e-01 1.480339467525482178e-01 -5.535785481333732605e-02 -2.790192663669586182e-01 -5.187992453575134277e-01
-1.237915083765983582e-01 -1.100471392273902893e-01 -3.603413403034210205e-01 6.078969836235046387e-01 -3.781716525554656982e-01 -3.895345330238342285e-01 -4.087040722370147705e-01 1.067274361848831177e-01
5.036284327507019043e-01 1.332755684852600098e-01 -4.795017242431640625e-01 -1.527272444218397141e-02 -4.993648231029510498e-01 1.116930097341537476e-01 -4.484011530876159668e-01 -1.885122060775756836e-01
3.662940859794616699e-01 -4.368995130062103271e-01 -2.846013605594635010e-01 3.482574820518493652e-01 -6.778131425380706787e-02 -1.833777278661727905e-01 -5.278890728950500488e-01 -3.946870267391204834e-01
5.611499026417732239e-02 -4.409376084804534912e-01 -3.100748062133789062e-01 -3.847652077674865723e-01 -2.752337604761123657e-02 -4.714093208312988281e-01 -5.520039796829223633e-01 1.747628301382064819e-01
4.281872510910034180e-01 -2.839871644973754883e-01 -4.753639698028564453e-01 -2.758251726627349854e-01 8.281904458999633789e-02 -5.448896288871765137e-01 -1.937150657176971436e-01 -3.044131100177764893e-01
5.026158690452575684e-01 -1.601542681455612183e-01 -6.127251386642456055e-01 -3.844881951808929443e-01 -1.786895990371704102e-01 -4.028111994266510010e-01 3.533339872956275940e-02 -5.503802001476287842e-02
-1.321229035966098309e-03 -4.871685057878494263e-02 -6.755435466766357422e-01 2.295631542801856995e-02 -4.750735461711883545e-01 4.727651476860046387e-01 -2.098938822746276855e-02 -3.018217980861663818e-01
-3.463448584079742432e-01 -2.696478664875030518e-01 -5.318323373794555664e-01 4.237535595893859863e-01 1.508349478244781494e-01 -3.156352639198303223e-01 -2.037732750177383423e-01 -4.254674017429351807e-01
3.287259116768836975e-02 9.200879931449890137e-02 -4.861524999141693115e-01 3.607907891273498535e-01 -6.461004614830017090e-01 2.435346841812133789e-01 -3.789761960506439209e-01 5.967941880226135254e-02
-3.218826651573181152e-01 -1.828935444355010986e-01 -6.476871371269226074e-01 3.785753846168518066e-01 1.242196336388587952e-01 -5.026018619537353516e-01 -1.779834926128387451e-01 -2.015714719891548157e-02
-4.666492640972137451e-01 3.813653439283370972e-02 -2.355836033821105957e-01 -3.914751112461090088e-01 -6.818155646324157715e-01 -1.624618172645568848e-01 -2.821016311645507812e-01 -3.440986573696136475e-02
2.696790397167205811e-01 -3.378886580467224121e-01 -3.375566601753234863e-01 -1.053888350725173950e-01 -3.742941021919250488e-01 5.277181863784790039e-01 -3.562809228897094727e-01 -3.775377273559570312e-01
-3.134952783584594727e-01 -5.335313081741333008e-01 -4.094592034816741943e-01 3.049946427345275879e-01 -3.710681498050689697e-01 3.658534288406372070e-01 -2.363120578229427338e-02 -2.903234958648681641e-01
7.552080601453781128e-02 6.679915636777877808e-02 -4.168523848056793213e-01 -5.410233139991760254e-01 -7.490447163581848145e-02 -1.935157179832458496e-01 -4.800822138786315918e-01 -4.998243451118469238e-01
-1.740407496690750122e-01 -1.080603674054145813e-01 -1.584304720163345337e-01 -3.915497064590454102e-01 -8.403260707855224609e-01 -2.062311768531799316e-01 -1.085615977644920349e-01 -1.384069472551345825e-01
-4.985840916633605957e-01 6.175196170806884766e-02 -6.252798438072204590e-01 -3.915328681468963623e-01 -1.266874521970748901e-01 -4.225352406501770020e-01 -4.852967336773872375e-02 -7.991819083690643311e-02
3.184932768344879150e-01 -2.638185322284698486e-01 -7.612494230270385742e-01 5.233365297317504883e-02 1.610586941242218018e-01 3.441329300403594971e-02 -3.859359025955200195e-01 2.658038139343261719e-01
-2.892405986785888672e-01 -5.162279605865478516e-01 -1.690648645162582397e-01 -2.192282229661941528e-01 -2.828418314456939697e-01 -9.233210980892181396e-02 -6.613385677337646484e-01 2.175109684467315674e-01
3.907178342342376709e-01 -1.878246217966079712e-01 -8.224705457687377930e-01 1.770445108413696289e-01 -1.368218660354614258e-01 1.734874993562698364e-01 -1.440333668142557144e-02 -2.350180000066757202e-01
-2.000355273485183716e-01 1.077419295907020569e-01 -5.949158668518066406e-01 3.802709281444549561e-01 -4.491589069366455078e-01 2.397899329662322998e-01 -3.890210986137390137e-01 1.981574445962905884e-01
2.275031358003616333e-01 -2.127143740653991699e-01 -1.435250490903854370e-01 -1.796411126852035522e-01 -2.769885957241058350e-01 -5.982169508934020996e-01 -3.102504611015319824e-01 -5.650512576103210449e-01
2.521903812885284424e-01 -5.969746708869934082e-01 -3.221277594566345215e-01 4.091757535934448242e-01 1.915183290839195251e-02 -1.617153286933898926e-01 -3.082154691219329834e-01 -4.327985644340515137e-01
-2.793481349945068359e-01 4.208525270223617554e-02 -6.398912072181701660e-01 -1.643168856389820576e-03 -4.134878516197204590e-01 5.365446805953979492e-01 -2.742205373942852020e-02 -2.261100113391876221e-01
-2.924558818340301514e-01 -4.981477856636047363e-01 -1.616940945386886597e-01 -2.313084751367568970e-01 -2.604801654815673828e-01 -9.593021869659423828e-02 -6.646839380264282227e-01 2.604079842567443848e-01
-2.172475308179855347e-01 -3.617306053638458252e-01 -1.146545186638832092e-01 -2.990124225616455078e-01 -3.211832642555236816e-01 -5.358037352561950684e-01 -5.716586709022521973e-01 -4.860626533627510071e-02
-2.996488213539123535e-01 -6.037474274635314941e-01 -9.904724359512329102e-02 -1.352174729108810425e-01 -4.234747588634490967e-01 -9.752242825925350189e-03 -5.338458418846130371e-01 2.306257635354995728e-01
-3.887490034103393555e-01 4.788205027580261230e-02 -5.742007493972778320e-01 -4.316960871219635010e-01 -3.526383042335510254e-01 -3.971613943576812744e-01 9.279267489910125732e-02 -1.995297670364379883e-01
-3.158312141895294189e-01 -2.090974003076553345e-01 -3.896572887897491455e-01 -5.940326452255249023e-01 -5.326278209686279297e-01 -2.556213438510894775e-01 4.495380073785781860e-02 -2.767354249954223633e-02
4.565634727478027344e-01 -7.906012237071990967e-02 -5.651796460151672363e-01 -2.477121204137802124e-01 -3.879236876964569092e-01 -4.833765029907226562e-01 1.415674835443496704e-01 1.819056272506713867e-02
2.563380300998687744e-01 -1.147003695368766785e-01 -6.177773475646972656e-01 4.559150338172912598e-01 -4.755053203552961349e-03 -1.309199780225753784e-01 -2.595703005790710449e-01 -4.970793724060058594e-01
-1.711936295032501221e-01 -1.187884658575057983e-01 -5.010492801666259766e-01 6.470338106155395508e-01 -2.019809335470199585e-01 -1.142861619591712952e-01 -1.506931483745574951e-01 -4.585986733436584473e-01
1.732569932937622070e-01 -2.815813720226287842e-01 -8.065415620803833008e-01 -4.832592979073524475e-02 1.469482630491256714e-01 4.029664695262908936e-01 -1.280663162469863892e-01 -1.935779750347137451e-01
-3.629606962203979492e-01 -3.687380850315093994e-01 -3.278383910655975342e-01 5.540271997451782227e-01 -1.994818598031997681e-01 -3.320666775107383728e-02 -3.902923762798309326e-01 -3.530493676662445068e-01
-2.144501358270645142e-01 2.051359117031097412e-01 -3.944918513298034668e-01 -6.553717851638793945e-01 -5.233368277549743652e-01 -7.060921937227249146e-02 -1.063644289970397949e-01 -1.913477033376693726e-01
1.006227582693099976e-01 -2.150670886039733887e-01 -3.743937313556671143e-01 -6.091601848602294922e-01 1.403372436761856079e-01 -1.440613567829132080e-01 -4.961266219615936279e-01 -3.818176388740539551e-01
7.795067504048347473e-03 -1.537747979164123535e-01 -4.848180115222930908e-01 -6.658488512039184570e-01 1.343375891447067261e-01 -1.937322616577148438e-01 -3.845620453357696533e-01 -3.072825670242309570e-01
1.280360296368598938e-02 -2.856576144695281982e-01 -5.263462662696838379e-01 5.543121099472045898e-01 -3.907007873058319092e-01 -1.006157845258712769e-01 2.181349545717239380e-01 -3.515395224094390869e-01
-1.701701730489730835e-01 -2.346628159284591675e-01 -3.646388947963714600e-01 -7.125832438468933105e-01 -4.879849404096603394e-02 3.013340234756469727e-01 -2.966983020305633545e-01 -3.066360354423522949e-01
-4.312781617045402527e-02 -5.356537643820047379e-03 -7.106763124465942383e-01 1.221734881401062012e-01 -1.442634016275405884e-01 -6.649041920900344849e-02 1.473278403282165527e-01 -6.566470861434936523e-01
3.546267151832580566e-01 1.540760099887847900e-01 -4.329251646995544434e-01 3.465768694877624512e-01 -6.089134216308593750e-01 7.941694557666778564e-02 -4.034728705883026123e-01 -5.556802824139595032e-02
-2.325285971164703369e-02 -1.792747229337692261e-01 -1.449447125196456909e-01 1.963355541229248047e-01 -4.793180823326110840e-01 -7.836636155843734741e-02 -8.194140791893005371e-01 -2.089657261967658997e-02
9.009543806314468384e-02 -5.960589647293090820e-01 -3.444083333015441895e-01 4.748615622520446777e-01 1.076492946594953537e-03 -4.170435369014739990e-01 -2.117317616939544678e-01 -2.715314328670501709e-01
-2.432919442653656006e-01 9.354847669601440430e-02 -3.973111212253570557e-01 -3.618268072605133057e-01 2.527305856347084045e-02 3.906022757291793823e-02 -5.977118015289306641e-01 -5.327841639518737793e-01
-1.777153611183166504e-01 -1.785046607255935669e-02 -6.983512043952941895e-01 3.523762822151184082e-01 -3.917920216917991638e-02 1.592455506324768066e-01 -1.146159544587135315e-01 -5.623203516006469727e-01
-1.154946386814117432e-01 1.832445412874221802e-01 -3.117580711841583252e-01 -4.204353094100952148e-01 -1.172160431742668152e-01 -1.572775989770889282e-01 -5.961018800735473633e-01 -5.341445803642272949e-01
4.647282361984252930e-01 -2.442469298839569092e-01 -6.430633068084716797e-01 -4.672562181949615479e-01 -1.545172035694122314e-01 -2.485218197107315063e-01 -7.554095983505249023e-02 3.416668623685836792e-02
-4.249950945377349854e-01 1.002355068922042847e-01 -5.254603624343872070e-01 -1.567702144384384155e-01 -5.582359433174133301e-01 -3.728550076484680176e-01 1.712144464254379272e-01 -1.693631559610366821e-01
-2.342119961977005005e-01 -2.144227772951126099e-01 -4.620968401432037354e-01 -7.021622657775878906e-01 1.346029490232467651e-01 1.005489379167556763e-01 -3.336299657821655273e-01 -2.303592860698699951e-01
4.479267895221710205e-01 -1.591145545244216919e-01 -6.079250574111938477e-01 -1.560484170913696289e-01 6.945513933897018433e-02 -2.794621586799621582e-01 -5.155633687973022461e-01 1.771758943796157837e-01
2.475463151931762695e-01 -3.039224445819854736e-01 -2.852872312068939209e-01 4.241084456443786621e-01 -3.086295723915100098e-01 -4.316463172435760498e-01 -5.340629816055297852e-01 1.352816224098205566e-01
-3.006473779678344727e-01 2.827876992523670197e-02 -4.578197300434112549e-01 3.588979840278625488e-01 -4.735040366649627686e-01 2.995992600917816162e-01 -4.397998452186584473e-01 2.510285675525665283e-01
1.168951094150543213e-01 -6.310602426528930664e-01 -1.379432529211044312e-01 -3.433604538440704346e-01 -6.645485758781433105e-01 -3.737169876694679260e-02 -2.257904037833213806e-02 -8.742065727710723877e-02
3.722032010555267334e-01 -5.940005183219909668e-02 -4.681531488895416260e-01 -2.804613411426544189e-01 2.087442390620708466e-02 -5.637562274932861328e-01 -2.237360328435897827e-01 -4.379449188709259033e-01
-1.746017336845397949e-01 -1.255500763654708862e-01 -5.052980780601501465e-01 -6.642233580350875854e-02 -4.512368440628051758e-01 5.457810163497924805e-01 2.650018595159053802e-02 -4.379720389842987061e-01
2.972445487976074219e-01 -7.132086157798767090e-02 -4.131555855274200439e-01 -2.069620937108993530e-01 -1.679122596979141235e-01 -7.015516757965087891e-01 -1.999288648366928101e-01 -3.642629981040954590e-01
-1.299921572208404541e-01 -1.644982248544692993e-01 -3.417045474052429199e-01 -5.400988459587097168e-01 -2.052205242216587067e-02 2.481860071420669556e-01 -3.841836154460906982e-01 -5.813425183296203613e-01
-3.871850967407226562e-01 -3.183768093585968018e-01 -3.220586180686950684e-01 2.727799713611602783e-01 -7.439004257321357727e-03 -6.218967437744140625e-01 -3.164269328117370605e-01 -2.892343401908874512e-01
-5.534935593605041504e-01 -3.208007514476776123e-01 -5.065405964851379395e-01 -5.292513370513916016e-01 -1.822696477174758911e-01 -1.267008185386657715e-01 1.880456507205963135e-02 6.642643362283706665e-02
2.899759709835052490e-01 4.159059002995491028e-02 -1.119811609387397766e-01 1.477335928939282894e-03 -5.261675715446472168e-01 -2.424314469099044800e-01 -7.480059266090393066e-01 8.064748346805572510e-02
-3.304080069065093994e-01 -3.997454047203063965e-01 -3.272972106933593750e-01 5.165637731552124023e-01 -3.586131632328033447e-01 1.021263971924781799e-01 -4.912427160888910294e-03 -4.669210910797119141e-01
6.741842627525329590e-02 -4.395191073417663574e-01 -2.174676358699798584e-01 -4.541283845901489258e-01 -6.998369097709655762e-01 -1.300045251846313477e-01 1.247756034135818481e-01 -1.628217548131942749e-01
-1.431586891412734985e-01 -7.250291109085083008e-01 -9.261433780193328857e-02 -1.791433990001678467e-01 -4.069916009902954102e-01 -2.243306040763854980e-01 -4.355748891830444336e-01 8.646778762340545654e-02
1.540864557027816772e-01 -1.047293767333030701e-01 -5.700647234916687012e-01 4.494639486074447632e-02 -5.673560500144958496e-02 3.226426243782043457e-02 -7.220698148012161255e-02 -7.929825186729431152e-01
-3.103409111499786377e-01 -1.964907646179199219e-01 -5.818817019462585449e-01 4.170708060264587402e-01 2.330533862113952637e-01 -2.198616713285446167e-01 -2.635487318038940430e-01 -4.247759282588958740e-01
-1.528920233249664307e-01 -2.928974330425262451e-01 -1.734896600246429443e-01 -4.734448492527008057e-01 -7.854089140892028809e-01 7.014291733503341675e-02 -9.191732853651046753e-02 -7.968842983245849609e-02
-2.952951490879058838e-01 1.479712687432765961e-02 -2.303299307823181152e-01 -3.728415966033935547e-01 -6.738491654396057129e-01 -4.369209706783294678e-01 -2.607217133045196533e-01 8.700988441705703735e-02
-9.955103509128093719e-03 -4.646425545215606689e-01 -4.081796407699584961e-01 -4.819957613945007324e-01 1.402201689779758453e-02 -5.171673297882080078e-01 -3.110746145248413086e-01 1.437065601348876953e-01
3.972118198871612549e-01 -2.522274851799011230e-01 -5.416160821914672852e-01 2.990847826004028320e-01 -2.297573089599609375e-01 -1.746451854705810547e-01 1.875547021627426147e-01 -5.266292691230773926e-01
-5.472840741276741028e-02 -1.376336365938186646e-01 -5.650768280029296875e-01 -3.358950614929199219e-01 3.535001575946807861e-01 4.066273570060729980e-02 -4.511094093322753906e-01 -4.645524322986602783e-01
3.472624421119689941e-01 -5.011833310127258301e-01 -3.096217215061187744e-01 2.308921068906784058e-01 -4.590836167335510254e-01 4.116432964801788330e-01 -2.189829200506210327e-01 -2.255790382623672485e-01
-3.337872400879859924e-02 -8.129048943519592285e-01 -2.204463481903076172e-01 -3.613354265689849854e-01 -2.997017502784729004e-01 -5.703754723072052002e-02 -2.148879319429397583e-01 1.402163058519363403e-01
-1.297485083341598511e-01 1.158245280385017395e-02 -3.009963631629943848e-01 -7.254159450531005859e-01 -3.022964298725128174e-01 2.497838251292705536e-02 -2.545538544654846191e-01 -4.576017260551452637e-01
-1.291481554508209229e-01 -4.729743301868438721e-01 -3.649236857891082764e-01 -5.573514103889465332e-01 -4.464014470577239990e-01 -3.241938352584838867e-01 -2.918940596282482147e-02 1.028496772050857544e-01
3.712680339813232422e-01 -1.953314840793609619e-01 -7.327036261558532715e-01 -2.022188454866409302e-01 7.065136730670928955e-02 2.929814755916595459e-01 -3.929435908794403076e-01 3.200364857912063599e-02
6.117364019155502319e-02 -3.616874516010284424e-01 -3.390992581844329834e-01 3.454992175102233887e-02 -3.279210925102233887e-01 -4.914818108081817627e-01 -5.580172538757324219e-01 2.979733645915985107e-01
-4.877000749111175537e-01 6.041665747761726379e-02 -6.654826998710632324e-01 -3.223631680011749268e-01 -9.521257132291793823e-02 -4.424910843372344971e-01 -5.754023045301437378e-02 -5.948508903384208679e-02
-5.004447698593139648e-01 1.567922085523605347e-01 -2.816629409790039062e-01 2.356941439211368561e-02 -7.417096495628356934e-01 -2.989660799503326416e-01 -3.867687657475471497e-02 -6.380975991487503052e-02
-1.485018879175186157e-01 -5.891683101654052734e-01 -3.694186210632324219e-01 -3.799829781055450439e-01 -1.273299306631088257e-01 -5.643599033355712891e-01 -9.716929495334625244e-02 7.624848932027816772e-02
2.647705376148223877e-02 -6.328980922698974609e-01 -4.089516401290893555e-01 4.480685889720916748e-01 -2.438248693943023682e-02 -4.654068946838378906e-01 -1.241006515920162201e-02 -1.156717464327812195e-01
7.550614327192306519e-02 -5.820696353912353516e-01 -2.359452694654464722e-01 -4.017084836959838867e-01 -6.545870304107666016e-01 7.686313241720199585e-02 6.276144832372665405e-02 1.108503900468349457e-02
-1.015152260661125183e-01 -1.357573270797729492e-01 -4.234775900840759277e-01 -6.124508976936340332e-01 1.159243136644363403e-01 -1.475713849067687988e-01 -5.710235238075256348e-01 -2.356939911842346191e-01
-8.614100515842437744e-02 -1.844066381454467773e-01 -2.605269849300384521e-01 -5.225371718406677246e-01 -2.284791879355907440e-02 2.476882487535476685e-01 -3.604663908481597900e-01 -6.525694131851196289e-01
8.715155720710754395e-02 -5.758720040321350098e-01 -4.266568422317504883e-01 3.153994679450988770e-01 -2.227203249931335449e-01 4.987078607082366943e-01 -1.862740665674209595e-01 -2.150614857673645020e-01
-4.103024899959564209e-01 -6.459951996803283691e-01 -2.378622293472290039e-01 -2.331731766462326050e-01 -4.065169021487236023e-02 -4.291677474975585938e-01 -3.427045643329620361e-01 1.047921087592840195e-02
-2.170694246888160706e-02 -9.115338325500488281e-02 -4.847103655338287354e-01 -3.216565251350402832e-01 2.265903353691101074e-01 6.403249502182006836e-02 -5.797126889228820801e-01 -5.111776590347290039e-01
3.179939389228820801e-01 -3.090232908725738525e-01 -1.084186807274818420e-01 -2.295585274696350098e-01 -2.185058891773223877e-01 -6.280123591423034668e-01 -3.152599036693572998e-01 -4.442966878414154053e-01
-1.198806390166282654e-01 -5.744398236274719238e-01 -4.609831571578979492e-01 4.551776647567749023e-01 9.578803926706314087e-02 -4.375880062580108643e-01 -1.342926323413848877e-01 -1.313858181238174438e-01
-1.565217971801757812e-01 -2.930800616741180420e-01 -1.420797258615493774e-01 -5.071468949317932129e-01 -7.279159426689147949e-01 7.259558886289596558e-02 -2.776479125022888184e-01 -5.877636140212416649e-04
2.140109837055206299e-01 -4.933242499828338623e-01 -3.194433748722076416e-01 2.865582704544067383e-01 7.662301510572433472e-02 -9.379246085882186890e-02 -5.108727812767028809e-01 -5.010105967521667480e-01
3.500540554523468018e-01 -2.986197173595428467e-02 -6.462516784667968750e-01 -9.898136556148529053e-02 -1.641239784657955170e-02 -1.733893156051635742e-01 -5.320504307746887207e-01 3.684034049510955811e-01
-3.235458731651306152e-01 -1.243205666542053223e-01 -4.555173516273498535e-01 -5.721544027328491211e-01 -5.446631908416748047e-01 2.560813166201114655e-02 1.798155009746551514e-01 -1.239290833473205566e-01
2.006659805774688721e-01 -3.979319632053375244e-01 -7.307257056236267090e-01 -3.244618698954582214e-02 1.830359399318695068e-01 1.626197099685668945e-01 -4.123928546905517578e-01 1.906707733869552612e-01
1.109213232994079590e-01 -3.427403867244720459e-01 -5.873045921325683594e-01 -4.665359556674957275e-01 2.300239205360412598e-01 -5.680200830101966858e-02 -5.014975070953369141e-01 2.430943772196769714e-03
-1.786214411258697510e-01 -3.787056803703308105e-01 -3.260633349418640137e-01 4.378447234630584717e-01 -8.377505838871002197e-02 -2.010603994131088257e-01 -3.522155880928039551e-01 -5.959462523460388184e-01
3.353781104087829590e-01 -4.264886379241943359e-01 -3.620406091213226318e-01 4.803999066352844238e-01 -1.398809701204299927e-01 -4.493448436260223389e-01 -3.497033417224884033e-01 1.199861522763967514e-03
4.790051281452178955e-02 -2.451042830944061279e-01 -9.311317652463912964e-02 5.560749024152755737e-02 -4.749317467212677002e-01 4.049468040466308594e-01 -6.372484564781188965e-01 -3.608872890472412109e-01
-9.464839845895767212e-02 -3.666481673717498779e-01 -1.654668152332305908e-01 -3.761827945709228516e-01 -2.606727480888366699e-01 1.928906589746475220e-01 -7.382367253303527832e-01 1.938236057758331299e-01
4.569200873374938965e-01 1.686933785676956177e-01 -4.681575000286102295e-01 1.681773364543914795e-01 -5.167260766029357910e-01 5.120698828250169754e-03 -2.023789286613464355e-01 -4.553264081478118896e-01
4.275149703025817871e-01 -3.739142119884490967e-01 -5.689766407012939453e-01 3.141337335109710693e-01 1.105322316288948059e-01 -7.528167217969894409e-02 -4.038141667842864990e-01 -2.721288204193115234e-01
7.274164259433746338e-02 -6.296170353889465332e-01 -4.144796431064605713e-01 5.107594132423400879e-01 3.566005080938339233e-02 -1.403190791606903076e-01 -1.552791595458984375e-01 -3.472028374671936035e-01
-7.743155211210250854e-02 1.813504993915557861e-01 -4.158071875572204590e-01 -3.879460990428924561e-01 4.007897339761257172e-03 -2.363255918025970459e-01 -4.405881762504577637e-01 -6.226834058761596680e-01
-2.658444643020629883e-01 -2.857995331287384033e-01 -5.624907016754150391e-01 3.308344483375549316e-01 1.487136930227279663e-01 -5.553597211837768555e-01 -3.000847101211547852e-01 -3.474492952227592468e-02
-1.551976054906845093e-01 -1.214131861925125122e-01 -7.466089129447937012e-01 3.876517117023468018e-01 -1.709054112434387207e-01 2.161961942911148071e-01 7.614066451787948608e-02 -4.143996238708496094e-01
6.861336529254913330e-02 -1.774157881736755371e-01 -1.870212256908416748e-01 4.447568356990814209e-01 -5.733953714370727539e-01 -4.252998232841491699e-01 -4.699281454086303711e-01 2.314344421029090881e-02
3.751233965158462524e-02 -2.556113302707672119e-01 -6.957885026931762695e-01 6.247434020042419434e-01 -3.706629201769828796e-02 -7.169174402952194214e-02 -8.563390374183654785e-02 -2.120919078588485718e-01
3.497765958309173584e-01 -1.527824159711599350e-02 -4.499805569648742676e-01 -3.770109713077545166e-01 -8.133068680763244629e-02 -5.865303874015808105e-01 -2.495048940181732178e-01 -3.462919592857360840e-01
4.316046461462974548e-02 -8.132541552186012268e-03 -1.672054678201675415e-01 4.162091314792633057e-01 -5.057076215744018555e-01 -3.840551376342773438e-01 -6.176092028617858887e-01 -1.104701086878776550e-01
-4.226575791835784912e-02 -1.513876020908355713e-01 -2.698091268539428711e-01 -6.069277524948120117e-01 -7.025345563888549805e-01 9.541799128055572510e-02 -1.755198836326599121e-01 2.589428238570690155e-02
-5.692366883158683777e-02 1.648432910442352295e-01 -5.899226069450378418e-01 2.670797109603881836e-01 4.042003676295280457e-02 -1.262273639440536499e-01 -4.064230322837829590e-01 -6.062172651290893555e-01
-7.236424088478088379e-02 -1.123858541250228882e-01 -6.572967767715454102e-01 3.034625202417373657e-02 -1.453438252210617065e-01 9.522142354398965836e-04 2.688800692558288574e-01 -6.750931739807128906e-01
-4.417077302932739258e-01 1.661341637372970581e-02 -5.922074317932128906e-01 -4.296894669532775879e-01 -2.388063222169876099e-01 -4.316717982292175293e-01 6.669351458549499512e-02 -1.464870870113372803e-01
3.471523988991975784e-03 -9.255038946866989136e-02 -5.917260646820068359e-01 4.473659992218017578e-01 4.433365166187286377e-02 -1.955408304929733276e-01 -4.280568361282348633e-01 -4.665961861610412598e-01
3.818897530436515808e-03 -3.342374265193939209e-01 -4.196054935455322266e-01 -5.794063210487365723e-01 -5.989710688591003418e-01 1.482938602566719055e-02 3.472002595663070679e-02 1.276658773422241211e-01
-5.351448059082031250e-01 5.487094074487686157e-02 -4.916803240776062012e-01 -4.482062458992004395e-01 -4.456533491611480713e-01 -2.101397067308425903e-01 1.636808156035840511e-03 -1.587536633014678955e-01
2.404427528381347656e-01 -4.930898547172546387e-01 -4.372606575489044189e-01 -9.567279368638992310e-02 -1.128236502408981323e-01 1.326583791524171829e-02 -4.778565466403961182e-01 5.073930025100708008e-01
1.076090931892395020e-01 -6.983788609504699707e-01 -7.185888290405273438e-02 -2.913164794445037842e-01 -6.291637420654296875e-01 -8.539423346519470215e-02 -6.531069427728652954e-02 -5.703925341367721558e-02
2.910183370113372803e-01 -3.460154309868812561e-02 -7.900114655494689941e-01 3.246664404869079590e-01 6.512223929166793823e-02 1.162049472332000732e-01 -4.070889651775360107e-01 -3.344637155532836914e-02
-3.544342219829559326e-01 -3.433423936367034912e-01 -3.631344437599182129e-01 1.934941112995147705e-01 -4.289414286613464355e-01 5.753123164176940918e-01 -2.216665595769882202e-01 -1.519034057855606079e-01
-1.143783405423164368e-01 9.104481339454650879e-02 -4.300042986869812012e-01 -5.245397090911865234e-01 -6.468502283096313477e-01 -2.143098264932632446e-01 1.012819930911064148e-01 -2.097163647413253784e-01
-2.781849168241024017e-02 -7.151042222976684570e-01 -5.757160782814025879e-01 2.156057357788085938e-01 -6.306759268045425415e-02 1.971645504236221313e-01 2.131375819444656372e-01 -1.470992714166641235e-01
-2.724316418170928955e-01 -2.832097411155700684e-01 -6.485516428947448730e-01 4.158063232898712158e-01 2.311076074838638306e-01 -3.322786092758178711e-01 -1.841835528612136841e-01 -2.330576777458190918e-01
-8.917973190546035767e-02 -4.147446453571319580e-01 -7.372333109378814697e-02 9.262770414352416992e-02 -2.600930035114288330e-01 -6.786635518074035645e-02 -8.481970429420471191e-01 1.196927502751350403e-01
-4.507486522197723389e-02 -5.069106221199035645e-01 -3.593963980674743652e-01 7.335948292165994644e-03 -2.460102736949920654e-01 5.633540749549865723e-01 -2.199375629425048828e-01 -4.307307600975036621e-01
3.543540537357330322e-01 -1.534109562635421753e-01 -3.752723634243011475e-01 2.430910319089889526e-01 3.800548240542411804e-02 -2.384421080350875854e-01 -5.695650577545166016e-01 -5.179499387741088867e-01
6.306956410408020020e-01 -3.234389126300811768e-01 -4.781286716461181641e-01 -3.414071202278137207e-01 -2.685401737689971924e-01 -2.689222395420074463e-01 -8.661601692438125610e-02 -2.256463095545768738e-02
-5.543667674064636230e-01 -4.708136916160583496e-01 -3.516122400760650635e-01 1.318089812994003296e-01 -1.443483978509902954e-01 1.516494601964950562e-01 9.183149784803390503e-02 -5.270105600357055664e-01
-4.781606495380401611e-01 4.567687865346670151e-03 -4.416196346282958984e-01 1.331681907176971436e-01 7.239237427711486816e-02 -4.607750773429870605e-01 -5.806238055229187012e-01 -6.246273964643478394e-02
-1.817994564771652222e-01 2.623694539070129395e-01 -6.656333804130554199e-01 1.304845809936523438e-01 -4.735412076115608215e-02 -6.493859738111495972e-02 -1.681074202060699463e-01 -6.350570917129516602e-01
5.468258261680603027e-01 -2.837621867656707764e-01 -4.027670621871948242e-01 -4.522945284843444824e-01 -3.662705719470977783e-01 -3.131985962390899658e-01 -4.217782989144325256e-03 -1.462999433279037476e-01
-1.313923299312591553e-01 4.823726415634155273e-02 -4.655511677265167236e-01 -4.714036583900451660e-01 -6.585838794708251953e-01 -2.064254432916641235e-01 1.626969575881958008e-01 -1.965587288141250610e-01
9.141136705875396729e-02 -1.898332871496677399e-02 -9.149996638298034668e-01 1.000790670514106750e-01 2.731499671936035156e-01 1.039151996374130249e-01 -2.196303606033325195e-01 -1.019640788435935974e-01
-2.397321313619613647e-01 -4.134245216846466064e-01 -3.555372655391693115e-01 -6.429744362831115723e-01 5.941705405712127686e-02 2.154266275465488434e-02 -4.771828353404998779e-01 -9.371811524033546448e-03
-5.022687911987304688e-01 4.895010963082313538e-02 -6.379613876342773438e-01 -3.743520677089691162e-01 -1.661477237939834595e-01 -3.986106216907501221e-01 -9.925779700279235840e-02 -4.298903048038482666e-02
4.301689565181732178e-01 -4.242952764034271240e-01 -3.987080454826354980e-01 3.359046876430511475e-01 -4.007777199149131775e-02 -3.379801213741302490e-01 -4.864372909069061279e-01 1.032961830496788025e-01
4.128011465072631836e-01 4.919421300292015076e-02 -5.423987507820129395e-01 2.919917106628417969e-01 -4.025811254978179932e-01 1.453025732189416885e-02 -5.152675509452819824e-01 1.411957889795303345e-01
-4.570830762386322021e-01 1.717925071716308594e-02 -6.203080415725708008e-01 -4.619005918502807617e-01 -1.678389906883239746e-01 -3.826653063297271729e-01 -2.063227444887161255e-02 -1.327303200960159302e-01
8.583484590053558350e-02 -4.417745471000671387e-01 -1.350822150707244873e-01 -3.301638364791870117e-01 -7.721202969551086426e-01 -7.166792452335357666e-02 1.081548407673835754e-01 -2.391829937696456909e-01
-1.562942564487457275e-01 -1.962607055902481079e-01 -9.201846271753311157e-02 3.961493670940399170e-01 -4.386369287967681885e-01 -3.748166263103485107e-01 -6.594764590263366699e-01 -6.207275763154029846e-02
-4.389372766017913818e-01 -6.579502820968627930e-01 -1.870202571153640747e-01 -9.778462350368499756e-02 -1.731529235839843750e-01 -4.686490595340728760e-01 -2.830398976802825928e-01 -1.310201082378625870e-02
4.438599944114685059e-02 4.629980400204658508e-02 -4.185209870338439941e-01 4.676400870084762573e-02 6.281328946352005005e-02 -1.653574556112289429e-01 -5.012226700782775879e-01 -7.321385145187377930e-01
5.396358966827392578e-01 -2.602025866508483887e-01 -4.544205069541931152e-01 -3.927449584007263184e-01 -1.783976554870605469e-01 -4.400133490562438965e-01 -3.209489956498146057e-02 -2.321065664291381836e-01
-1.863975673913955688e-01 -3.473259210586547852e-01 -3.729499280452728271e-01 8.367817848920822144e-02 1.165985837578773499e-01 -6.926270723342895508e-01 -3.394526839256286621e-01 -2.999521493911743164e-01
-4.500084221363067627e-01 -6.795598268508911133e-01 -2.256033271551132202e-01 -1.845787167549133301e-01 -2.169944159686565399e-02 -4.504751265048980713e-01 -2.044812887907028198e-01 -7.425232976675033569e-02
1.881304830312728882e-01 8.614252507686614990e-02 -2.846907973289489746e-01 -4.369718730449676514e-01 -2.194071263074874878e-01 -5.163758993148803711e-01 -3.391495347023010254e-01 -5.053583383560180664e-01
-2.100739926099777222e-01 -2.985051572322845459e-01 -2.951323688030242920e-01 4.776180386543273926e-01 -1.692412346601486206e-01 -1.288453489542007446e-01 -3.238596022129058838e-01 -6.335715055465698242e-01
1.910555511713027954e-01 -2.456519752740859985e-01 -5.404453277587890625e-01 -2.507990598678588867e-01 2.745854435488581657e-03 -1.068730950355529785e-01 -6.025283336639404297e-01 4.167753159999847412e-01
3.398087024688720703e-01 -6.329762190580368042e-02 -7.738129496574401855e-01 -1.541794091463088989e-01 7.334478199481964111e-02 1.621778868138790131e-02 -4.271562695503234863e-01 2.643121778964996338e-01
2.678649127483367920e-01 -2.429856210947036743e-01 -3.059954345226287842e-01 4.108306765556335449e-01 -1.049127057194709778e-01 -4.273500144481658936e-01 -5.182914137840270996e-01 -3.801716566085815430e-01
3.437170982360839844e-01 -1.896468698978424072e-01 -6.043494939804077148e-01 3.568358719348907471e-01 -2.372168004512786865e-01 -1.429404504597187042e-02 -7.385148853063583374e-02 -5.398078560829162598e-01
-3.701272234320640564e-02 -2.537478506565093994e-01 -7.318078279495239258e-01 2.740039229393005371e-01 -2.038521617650985718e-01 -1.298241317272186279e-01 1.392987966537475586e-01 4.957893192768096924e-01
-9.471905231475830078e-02 -3.029308617115020752e-01 -4.677692651748657227e-01 -6.347885727882385254e-01 1.202080845832824707e-01 -1.058011204004287720e-01 -4.979441463947296143e-01 6.248257309198379517e-02
-4.778933227062225342e-01 -2.750481665134429932e-01 -2.655422985553741455e-01 2.508729398250579834e-01 2.905886853113770485e-03 -5.033174157142639160e-01 -5.318980813026428223e-01 -1.620620340108871460e-01
4.718880951404571533e-01 -9.735516458749771118e-02 -4.004061818122863770e-01 -2.854399979114532471e-01 -2.057960480451583862e-01 -5.624210238456726074e-01 -1.698574125766754150e-01 -3.721846938133239746e-01
-6.317894458770751953e-01 1.600383669137954712e-01 -6.016071438789367676e-01 -1.563062891364097595e-02 -3.444514274597167969e-01 -2.958382666110992432e-01 4.010170325636863708e-02 -7.265837490558624268e-02
-1.370405256748199463e-01 -6.361846625804901123e-02 -5.945451259613037109e-01 3.239128887653350830e-01 -5.145433917641639709e-02 -6.242658495903015137e-01 -2.458978593349456787e-01 2.568037211894989014e-01
-2.403133511543273926e-01 1.817133277654647827e-01 -4.376784265041351318e-01 -1.689132750034332275e-01 2.697703242301940918e-02 -1.314771361649036407e-02 -8.212825655937194824e-01 -1.171751767396926880e-01
2.735977061092853546e-02 -1.515701860189437866e-01 -6.146946549415588379e-01 5.234444141387939453e-01 -5.363125801086425781e-01 1.676180809736251831e-01 9.287696331739425659e-03 9.285042434930801392e-02
-5.023328065872192383e-01 -9.652160108089447021e-02 -5.855087637901306152e-01 -2.756362855434417725e-01 -3.975854516029357910e-01 -3.087600767612457275e-01 2.499249726533889771e-01 -6.066258624196052551e-02
2.786295413970947266e-01 -7.011888623237609863e-01 -4.915907382965087891e-01 2.634218037128448486e-01 -7.130406051874160767e-02 2.880421280860900879e-01 -1.014371961355209351e-01 -1.459638774394989014e-01
2.886432409286499023e-01 1.057548169046640396e-02 -9.498086571693420410e-01 5.134988576173782349e-02 -7.313990965485572815e-03 8.869114518165588379e-02 -5.209363251924514771e-02 3.415548428893089294e-02
-9.458611160516738892e-02 -6.614378094673156738e-01 -3.878176212310791016e-01 -3.486062884330749512e-01 -3.873365223407745361e-01 -2.533519268035888672e-01 8.164771646261215210e-02 2.464581876993179321e-01
3.771048784255981445e-01 -4.477145373821258545e-01 -6.441106200218200684e-01 3.821327388286590576e-01 -1.618175655603408813e-01 2.643225193023681641e-01 -9.083362296223640442e-03 1.748886518180370331e-02
5.985600128769874573e-02 -1.932910829782485962e-01 -1.794140636920928955e-01 -1.676254868507385254e-01 -2.409058064222335815e-01 -8.070380687713623047e-01 -2.927277386188507080e-01 -3.220756351947784424e-01
-1.402389109134674072e-01 -2.485425323247909546e-01 -7.725481986999511719e-01 2.255840301513671875e-01 -7.256839424371719360e-02 1.121715307235717773e-01 -5.578676238656044006e-02 4.998801350593566895e-01
-1.433243155479431152e-01 1.619837991893291473e-02 -6.333455443382263184e-01 -5.488236621022224426e-02 1.559369266033172607e-02 1.766382753849029541e-01 -1.325410008430480957e-01 -7.252901196479797363e-01
8.649323880672454834e-02 -1.620528250932693481e-01 9.047872573137283325e-02 1.902810931205749512e-01 -5.724152326583862305e-01 -1.724846661090850830e-01 -7.421572208404541016e-01 -1.168641969561576843e-01
-5.011091828346252441e-01 -4.484634995460510254e-01 -7.351323217153549194e-02 2.890617251396179199e-01 -2.426562160253524780e-01 -3.216165676712989807e-02 -2.847335338592529297e-01 -5.637549161911010742e-01
7.740511745214462280e-02 -4.877360537648200989e-02 -6.748337745666503906e-01 -4.902484714984893799e-01 2.273165881633758545e-01 3.592891618609428406e-02 -4.422926902770996094e-01 -2.174830883741378784e-01
-6.083337664604187012e-01 1.724779158830642700e-01 -6.003691554069519043e-01 -1.123676970601081848e-01 -2.586439549922943115e-01 -3.779284060001373291e-01 -1.286212652921676636e-01 -2.901185862720012665e-02
2.202861011028289795e-03 -2.210037857294082642e-01 -7.465308308601379395e-01 3.772579431533813477e-01 -2.245809882879257202e-01 -2.128178924322128296e-01 1.275577545166015625e-01 3.735260665416717529e-01
1.475001126527786255e-01 3.588145598769187927e-02 -7.115408778190612793e-01 -1.796296685934066772e-01 2.683083117008209229e-01 -4.091735184192657471e-02 -5.033023953437805176e-01 -3.337995111942291260e-01
-5.769670009613037109e-01 -2.763403113931417465e-03 -2.196961492300033569e-01 -3.273402899503707886e-02 -1.021584272384643555e-01 2.124855071306228638e-01 -7.110396027565002441e-01 -2.379073798656463623e-01
-6.372600197792053223e-01 -2.264321744441986084e-01 -4.417702257633209229e-01 7.989754527807235718e-02 8.078741282224655151e-02 2.795846164226531982e-01 -4.292257428169250488e-01 -2.686163485050201416e-01
-6.157312989234924316e-01 8.684638142585754395e-02 -6.613695025444030762e-01 -2.512127757072448730e-01 -2.267174273729324341e-01 -2.444840222597122192e-01 -3.428294882178306580e-02 2.160375192761421204e-02
5.311643704771995544e-02 7.973081432282924652e-03 -6.122184395790100098e-01 -3.708220422267913818e-01 2.182865291833877563e-01 -2.155806310474872589e-02 -4.124341309070587158e-01 -5.163128972053527832e-01
-5.633454322814941406e-01 6.382783502340316772e-02 -6.138330101966857910e-01 -3.868638277053833008e-01 -1.449631899595260620e-01 -3.345073759555816650e-01 -4.105450958013534546e-02 -1.323563754558563232e-01
-1.060741208493709564e-02 -5.530972778797149658e-02 -4.242613315582275391e-01 5.384340286254882812e-01 -6.682692766189575195e-01 -1.335414052009582520e-01 -1.978073418140411377e-01 1.528872698545455933e-01
9.234522283077239990e-02 -3.743786811828613281e-01 -3.016810715198516846e-01 -3.278036117553710938e-01 -2.783806025981903076e-01 -8.605692535638809204e-03 -5.902616381645202637e-01 4.763064682483673096e-01
-5.547364354133605957e-01 -2.353534400463104248e-01 -5.211785435676574707e-01 -2.582496106624603271e-01 -3.035784959793090820e-01 -4.181665480136871338e-01 1.696068644523620605e-01 -5.259793251752853394e-02
-5.674025416374206543e-01 1.137923747301101685e-01 -3.327136039733886719e-01 1.514444053173065186e-01 -1.220910027623176575e-01 2.236316539347171783e-02 -7.179599404335021973e-01 -2.447754517197608948e-02
-4.104399085044860840e-01 -1.933993995189666748e-01 -1.556218117475509644e-01 2.208613455295562744e-01 -2.488980144262313843e-01 -5.469877123832702637e-01 -4.895818829536437988e-01 -3.468454778194427490e-01
2.098155170679092407e-01 1.499440670013427734e-01 -8.043889999389648438e-01 3.159963190555572510e-01 -1.821564286947250366e-01 1.044045314192771912e-01 -1.367135345935821533e-01 -3.518906235694885254e-01
4.830380156636238098e-02 -6.813188791275024414e-01 -3.394738137722015381e-01 4.098234176635742188e-01 -1.447079051285982132e-02 -4.064503610134124756e-01 -2.407839149236679077e-01 -1.639679819345474243e-01
-9.790508449077606201e-02 -6.142528653144836426e-01 -2.593443691730499268e-01 -3.488499522209167480e-01 -2.785931527614593506e-01 -5.800917148590087891e-01 6.800957024097442627e-02 -7.352820783853530884e-02
-7.032240927219390869e-02 -2.801849842071533203e-01 -3.265516459941864014e-01 4.390700757503509521e-01 -4.177215993404388428e-01 -4.914453625679016113e-01 2.877653241157531738e-01 -3.439678549766540527e-01
5.363608598709106445e-01 5.564829334616661072e-02 -5.764778256416320801e-01 2.211796492338180542e-01 -4.892563521862030029e-01 1.279417872428894043e-01 -2.359763532876968384e-01 -1.286375671625137329e-01
1.247210353612899780e-01 -3.267445564270019531e-01 -2.725845575332641602e-01 8.105430752038955688e-02 -3.694275915622711182e-01 3.284610211849212646e-01 -7.340328097343444824e-01 -1.168034151196479797e-01
1.889991164207458496e-01 1.439782977104187012e-01 -6.660311818122863770e-01 1.315187811851501465e-01 -2.981351017951965332e-01 2.174917906522750854e-01 -1.244519054889678955e-01 -5.753080248832702637e-01
1.829714030027389526e-01 -2.561159431934356689e-01 -2.778230905532836914e-01 3.482214808464050293e-01 -3.570924103260040283e-01 -4.899823367595672607e-01 -5.477641224861145020e-01 1.866517364978790283e-01
3.351151943206787109e-01 1.313258241862058640e-02 -4.168621301651000977e-01 -6.652428209781646729e-02 -2.525665760040283203e-01 -7.134961485862731934e-01 -2.191618233919143677e-01 -2.973671853542327881e-01
-3.467756211757659912e-01 -4.095607697963714600e-01 -4.241289198398590088e-01 -3.202992975711822510e-01 -3.499467670917510986e-01 -5.076528787612915039e-01 2.214938402175903320e-01 -1.720264926552772522e-02
-1.060001030564308167e-01 -5.278118848800659180e-01 -2.896461188793182373e-01 -1.198205798864364624e-01 -1.881855130195617676e-01 -5.763333439826965332e-01 -4.115997254848480225e-01 2.737491130828857422e-01
-2.928138971328735352e-01 -9.098619967699050903e-02 -5.789663791656494141e-01 2.241816967725753784e-01 6.956461817026138306e-02 -5.650664567947387695e-01 -3.986767530441284180e-01 1.934929490089416504e-01
-1.807986944913864136e-01 -2.419090867042541504e-01 -6.104480624198913574e-01 4.278322160243988037e-01 1.991354972124099731e-01 1.130751799792051315e-03 -3.409346044063568115e-01 -4.440856873989105225e-01
2.086756974458694458e-01 -2.751949727535247803e-01 -7.187770009040832520e-01 3.748278915882110596e-01 -3.199050724506378174e-01 -1.291865706443786621e-01 3.214243054389953613e-01 3.526780009269714355e-02
-6.746823340654373169e-02 1.408058106899261475e-01 -7.206559181213378906e-01 3.261040151119232178e-01 -4.551129043102264404e-02 -7.456148415803909302e-02 -9.508701413869857788e-02 -5.772874355316162109e-01
6.115594878792762756e-02 5.147648043930530548e-03 -6.682766675949096680e-01 -4.154958128929138184e-01 2.842680513858795166e-01 -7.777840644121170044e-02 -3.344360888004302979e-01 -4.222531616687774658e-01
-1.698114722967147827e-01 -5.954266786575317383e-01 -4.188258945941925049e-01 3.360269367694854736e-01 1.244243532419204712e-01 -5.106909275054931641e-01 -2.279258668422698975e-01 -8.056410588324069977e-03
1.079349964857101440e-01 -4.265550374984741211e-01 -7.281311750411987305e-01 4.276990294456481934e-01 4.979284107685089111e-02 2.694183290004730225e-01 -1.205595135688781738e-01 -6.082072108983993530e-02
5.645642876625061035e-01 -3.615633547306060791e-01 -5.324416756629943848e-01 -1.150348708033561707e-01 -2.142363041639328003e-01 -7.777889817953109741e-02 -2.491188645362854004e-01 3.739051222801208496e-01
5.790337324142456055e-01 -4.296422004699707031e-01 -2.327293306589126587e-01 2.850175797939300537e-01 -4.857934117317199707e-01 1.390494704246520996e-01 -2.352313399314880371e-01 -1.845692247152328491e-01
-3.576724231243133545e-02 -2.313474416732788086e-01 -4.665453433990478516e-01 -3.073366582393646240e-01 2.417660653591156006e-01 2.248947024345397949e-01 -4.721099138259887695e-01 -5.487830042839050293e-01
-5.228155255317687988e-01 -2.140420377254486084e-01 -2.564984560012817383e-01 -4.419269263744354248e-01 -2.510393857955932617e-01 -5.232947468757629395e-01 -2.336599081754684448e-01 -1.682372242212295532e-01
-2.456184476613998413e-01 -3.591531813144683838e-01 -5.875627994537353516e-01 3.633676171302795410e-01 2.927865386009216309e-01 -3.284344971179962158e-01 -3.282845914363861084e-01 -1.790269464254379272e-01
-1.821909695863723755e-01 1.289166063070297241e-01 -2.887696325778961182e-01 -3.167827129364013672e-01 -1.643767058849334717e-01 -1.675221323966979980e-01 -8.299686908721923828e-01 -1.500547379255294800e-01
-5.317050814628601074e-01 -1.610834598541259766e-01 -3.584902286529541016e-01 -3.946086466312408447e-01 -4.320313334465026855e-01 -4.624690115451812744e-01 -2.705460181459784508e-03 -8.108427375555038452e-02
-2.917403578758239746e-01 -1.880049407482147217e-01 -5.253189802169799805e-01 1.453139781951904297e-01 5.273987725377082825e-02 -6.645608544349670410e-01 -3.049318492412567139e-01 -2.122719138860702515e-01
-1.213580518960952759e-01 -1.260136812925338745e-01 -4.052396416664123535e-01 -3.885701596736907959e-01 2.150683403015136719e-01 3.541309386491775513e-02 -4.056479632854461670e-01 -6.649270653724670410e-01
-2.341194599866867065e-01 -4.985688924789428711e-01 -5.618253350257873535e-01 3.164342641830444336e-01 -3.409766852855682373e-01 6.283049285411834717e-02 2.401202023029327393e-01 -3.208869695663452148e-01
-2.537000477313995361e-01 -5.344303846359252930e-01 -4.763620793819427490e-01 4.003005921840667725e-01 1.428015530109405518e-01 -4.493886828422546387e-01 -2.007140368223190308e-01 -1.518639735877513885e-02
-1.500383615493774414e-01 -2.864113152027130127e-01 -3.254554271697998047e-01 2.684243023395538330e-01 -4.054723381996154785e-01 -6.287940740585327148e-01 -3.968642354011535645e-01 -1.389332767575979233e-02
-1.234321743249893188e-01 -2.022812329232692719e-02 -4.042845666408538818e-01 -6.585953831672668457e-01 -6.151434183120727539e-01 -1.756560057401657104e-03 -1.520296093076467514e-02 -9.233505278825759888e-02
6.318770647048950195e-01 -7.542996853590011597e-02 -7.091295123100280762e-01 -5.102413520216941833e-02 -2.098377048969268799e-01 7.254401594400405884e-02 -1.991778910160064697e-01 -2.464378438889980316e-02
-5.395545624196529388e-03 -1.251901090145111084e-01 -6.027209758758544922e-01 5.260032415390014648e-01 -2.602204680442810059e-01 -4.259810447692871094e-01 1.840306073427200317e-01 -2.475974708795547485e-01
-2.856393530964851379e-02 -1.377209424972534180e-01 -5.274863243103027344e-01 4.755387008190155029e-01 -5.031242966651916504e-01 -3.916078805923461914e-01 -2.173687666654586792e-01 1.486549824476242065e-01
-4.456488490104675293e-01 -1.927978992462158203e-01 -4.697554707527160645e-01 -3.400006890296936035e-01 -2.900441586971282959e-01 -4.619105160236358643e-01 2.347925156354904175e-01 -2.744833230972290039e-01
-2.688796222209930420e-01 -3.172410428524017334e-01 -6.312403678894042969e-01 2.011740654706954956e-01 3.773720934987068176e-02 2.419270128011703491e-01 -4.035345092415809631e-02 -5.714415311813354492e-01
1.765122264623641968e-02 3.594401180744171143e-01 -6.844829320907592773e-01 -1.950422972440719604e-01 -1.244041845202445984e-01 -2.156511098146438599e-01 5.611303076148033142e-02 -5.466282367706298828e-01
-1.961374133825302124e-01 -8.205596357583999634e-02 -5.271869897842407227e-01 4.522027075290679932e-01 -6.449848413467407227e-02 -5.614731311798095703e-01 -3.817879855632781982e-01 8.490867912769317627e-02
-1.730976440012454987e-02 -1.554046422243118286e-01 -7.774208188056945801e-01 3.657395541667938232e-01 -1.799579113721847534e-01 -3.005956411361694336e-01 7.715967297554016113e-02 3.297042846679687500e-01
2.489866130053997040e-02 -3.392776250839233398e-01 -4.615386426448822021e-01 6.367923021316528320e-01 -2.946640253067016602e-01 -3.457463979721069336e-01 -1.946115046739578247e-01 1.466541439294815063e-01
-3.120044171810150146e-01 6.678918004035949707e-02 -5.473324060440063477e-01 -4.302316606044769287e-01 -5.714024901390075684e-01 -1.775622963905334473e-01 2.011380046606063843e-01 -1.226160228252410889e-01
-2.700603194534778595e-02 -2.951973974704742432e-01 -1.249854862689971924e-01 -7.030886411666870117e-02 -4.811329841613769531e-01 1.578056961297988892e-01 -7.252173423767089844e-01 3.305037319660186768e-01
-3.383466005325317383e-01 -4.037579298019409180e-01 -5.323713421821594238e-01 2.882793247699737549e-01 2.233182340860366821e-01 -4.987889230251312256e-01 -2.337077558040618896e-01 -5.192315205931663513e-02
-9.899539500474929810e-02 -5.398828163743019104e-02 -3.915018439292907715e-01 5.704325437545776367e-01 -4.852522611618041992e-01 -4.706939756870269775e-01 -1.585138440132141113e-01 1.626929044723510742e-01
-3.956831395626068115e-01 -5.677775740623474121e-01 -2.053323239088058472e-01 3.515379130840301514e-01 -9.652239829301834106e-02 -2.506586015224456787e-01 -1.605767607688903809e-01 -5.073379874229431152e-01
-2.166496813297271729e-01 -5.643502622842788696e-02 -2.960796356201171875e-01 5.473400950431823730e-01 -4.745022654533386230e-01 -4.670455157756805420e-01 -3.333282470703125000e-01 9.078483283519744873e-02
-4.357651770114898682e-01 -1.292380541563034058e-01 -4.404160678386688232e-01 8.722017705440521240e-02 -5.911630988121032715e-01 4.862816035747528076e-01 2.822332084178924561e-02 -7.136259973049163818e-02
-1.932391151785850525e-02 -4.323332011699676514e-01 -6.192312240600585938e-01 5.072724223136901855e-01 -2.954763472080230713e-01 -3.963140770792961121e-02 2.248120307922363281e-01 -1.803462952375411987e-01
-5.531570687890052795e-02 6.511765718460083008e-02 -6.035478115081787109e-01 -4.817496240139007568e-01 2.092393487691879272e-01 -1.602340042591094971e-01 -4.451306462287902832e-01 -3.588173985481262207e-01
4.246035814285278320e-01 -2.661170363426208496e-01 -5.703177452087402344e-01 -3.109407424926757812e-01 -1.875748783349990845e-01 4.252260625362396240e-01 -1.085820645093917847e-01 -3.148898482322692871e-01
-2.336116880178451538e-02 -1.699091792106628418e-01 -6.026602983474731445e-01 -5.671523213386535645e-01 2.940677404403686523e-01 -6.563156098127365112e-02 -4.040452539920806885e-01 -1.780117601156234741e-01
2.690249979496002197e-01 -1.954004168510437012e-01 -6.647962927818298340e-01 -1.386025398969650269e-01 3.182351887226104736e-01 3.380418941378593445e-02 -3.847775757312774658e-01 -4.216748476028442383e-01
-2.433172166347503662e-01 9.301965683698654175e-02 -5.267065167427062988e-01 -5.151613950729370117e-01 -5.772653818130493164e-01 -5.134055018424987793e-02 -7.014464586973190308e-02 2.203218340873718262e-01
3.352993428707122803e-01 -1.220021471381187439e-01 -4.847768247127532959e-01 -1.843727380037307739e-01 -1.493406598456203938e-03 -6.875525712966918945e-01 -1.861791312694549561e-01 -3.103134036064147949e-01
-3.787490129470825195e-01 1.103020608425140381e-01 -5.356428027153015137e-01 -2.253241240978240967e-01 -5.517569780349731445e-01 -3.533498346805572510e-01 2.189255654811859131e-01 -1.716917902231216431e-01
-2.761141061782836914e-01 -6.886381506919860840e-01 -2.051835805177688599e-01 -2.455495446920394897e-01 -2.087409496307373047e-01 -5.334276556968688965e-01 -1.080278605222702026e-01 -8.576515316963195801e-02
3.533506989479064941e-01 -2.627786993980407715e-01 -2.395600229501724243e-01 1.306690573692321777e-01 -4.045777618885040283e-01 3.444325625896453857e-01 -6.553343534469604492e-01 -1.408802568912506104e-01
-2.758674621582031250e-01 1.129644885659217834e-01 -1.903575807809829712e-01 -4.812191426753997803e-01 -2.617549002170562744e-01 6.559342890977859497e-02 -5.948089957237243652e-01 -4.655237197875976562e-01
-1.848120242357254028e-01 4.842058569192886353e-02 -7.324871420860290527e-01 -4.900550842285156250e-01 -8.152871578931808472e-02 -3.675307929515838623e-01 1.481463015079498291e-01 -1.521028876304626465e-01
1.025646626949310303e-01 -5.811363458633422852e-01 -1.903765499591827393e-01 -2.887194156646728516e-01 -3.047700822353363037e-01 -6.368532776832580566e-01 -4.456768929958343506e-02 -1.780606955289840698e-01
-4.909347295761108398e-01 -6.329137086868286133e-01 -2.719159424304962158e-01 4.197770655155181885e-01 -8.396941423416137695e-02 1.348112523555755615e-01 -2.360563725233078003e-01 -1.652417033910751343e-01
-5.208048224449157715e-01 -1.206744462251663208e-01 -4.744524955749511719e-01 3.245336711406707764e-01 1.681618839502334595e-01 1.273907870054244995e-01 -4.597178101539611816e-01 -3.576666414737701416e-01
-5.762652158737182617e-01 -5.148919820785522461e-01 -3.630516529083251953e-01 -3.353787958621978760e-01 -2.243917286396026611e-01 -2.950733304023742676e-01 -3.787529841065406799e-02 1.402317732572555542e-01
-1.346940249204635620e-01 -4.199523925781250000e-01 -4.742234647274017334e-01 3.190841972827911377e-01 1.609225869178771973e-01 -5.470012426376342773e-01 -3.919353187084197998e-01 8.677301928400993347e-03
4.605839252471923828e-01 1.570264063775539398e-02 -6.816648840904235840e-01 1.487540453672409058e-01 -4.473141431808471680e-01 2.579042315483093262e-01 -1.786201298236846924e-01 -4.807727411389350891e-02
-3.035727441310882568e-01 -6.823921203613281250e-01 -4.652360379695892334e-01 4.054978787899017334e-01 -1.165547370910644531e-01 1.599946469068527222e-01 1.280580610036849976e-01 -7.569323480129241943e-02
-7.752480357885360718e-02 -1.396677345037460327e-01 -4.353653788566589355e-01 3.842813074588775635e-01 -7.444266974925994873e-02 -6.193188428878784180e-01 -4.967531263828277588e-01 -3.750512003898620605e-02
-3.185483161360025406e-03 6.008536368608474731e-02 -4.392759799957275391e-01 2.614932656288146973e-01 3.888904303312301636e-02 -4.437336921691894531e-01 -5.273030996322631836e-01 -5.085046887397766113e-01
-3.367688357830047607e-01 6.879360228776931763e-02 -5.485996603965759277e-01 -1.622667610645294189e-01 -6.180979013442993164e-01 -2.222117036581039429e-01 2.954623997211456299e-01 -1.893177330493927002e-01
2.763816416263580322e-01 -7.256198525428771973e-01 -4.468058049678802490e-01 -3.160184919834136963e-01 -9.701234102249145508e-02 1.270673871040344238e-01 2.964836731553077698e-02 -2.667382955551147461e-01
-3.471038537099957466e-03 2.283605337142944336e-01 -8.861476778984069824e-01 1.880177557468414307e-01 -1.602060794830322266e-01 2.046249806880950928e-01 -5.662095919251441956e-02 -2.376714795827865601e-01
-7.550922036170959473e-02 -5.797452330589294434e-01 -5.776883363723754883e-01 3.900285661220550537e-01 -2.625868916511535645e-01 1.806056499481201172e-01 2.121291756629943848e-01 1.605573892593383789e-01
5.622037649154663086e-01 -2.039951980113983154e-01 -5.609635710716247559e-01 -2.832975983619689941e-01 -3.601385354995727539e-01 -3.400570750236511230e-01 3.945036605000495911e-02 2.191411145031452179e-02
3.935226704925298691e-03 1.259712129831314087e-01 -4.570100307464599609e-01 -5.483171343803405762e-01 -6.177080795168876648e-03 -1.372238248586654663e-01 -4.672439694404602051e-01 -4.872580468654632568e-01
1.133624389767646790e-01 9.752556681632995605e-02 -7.263404726982116699e-01 -1.075226888060569763e-01 2.585249543190002441e-01 -4.250561073422431946e-02 -4.885583221912384033e-01 -3.621809482574462891e-01
-2.843152582645416260e-01 -4.951624572277069092e-01 -5.963923931121826172e-01 -5.002190470695495605e-01 -1.104526817798614502e-01 -1.820560544729232788e-01 1.265572607517242432e-01 8.194477111101150513e-02
-2.357759885489940643e-02 -2.166994810104370117e-01 -7.537580728530883789e-01 2.744862735271453857e-01 -2.369616925716400146e-01 -9.157364070415496826e-02 2.574219405651092529e-01 4.221242964267730713e-01
-1.545239984989166260e-01 -5.942194461822509766e-01 -3.954757153987884521e-01 5.710312128067016602e-01 -3.116289377212524414e-01 1.990480870008468628e-01 -4.814541339874267578e-02 -3.869479894638061523e-02
-1.041685603559017181e-02 -4.251730144023895264e-01 -2.869653105735778809e-01 -1.522381603717803955e-01 -3.942261040210723877e-01 -7.441685199737548828e-01 5.343284085392951965e-02 -3.921368718147277832e-02
-5.952811837196350098e-01 1.106203906238079071e-02 -2.631585597991943359e-01 -2.489997446537017822e-02 -5.538321658968925476e-02 1.158129423856735229e-01 -6.518656015396118164e-01 -3.663834035396575928e-01
-1.048112288117408752e-01 -3.349285423755645752e-01 -2.761049866676330566e-01 -1.339396983385086060e-01 -1.119264066219329834e-01 -6.108349561691284180e-01 -6.163898110389709473e-01 1.306920796632766724e-01
2.463994324207305908e-01 1.143173277378082275e-01 -6.258027553558349609e-01 -4.887506663799285889e-01 -3.587192595005035400e-01 -3.201960325241088867e-01 1.166193261742591858e-01 -2.256267219781875610e-01
-6.592488288879394531e-01 -2.534163370728492737e-02 -3.067073822021484375e-01 6.327665597200393677e-02 -2.115105837583541870e-02 -2.125005125999450684e-01 -6.488153338432312012e-01 1.049851998686790466e-02
3.472994565963745117e-01 -3.187783658504486084e-01 -4.459352195262908936e-01 5.378239154815673828e-01 -2.464123368263244629e-01 -3.970677554607391357e-01 -1.356284320354461670e-02 -2.666177749633789062e-01
1.518219411373138428e-01 -3.949625492095947266e-01 -2.933256924152374268e-01 -3.275588452816009521e-01 -1.754120737314224243e-01 2.987251579761505127e-01 -7.100102901458740234e-01 5.915305018424987793e-02
2.541726231575012207e-01 -2.713849842548370361e-01 -5.410338044166564941e-01 5.563308596611022949e-01 -1.837747246026992798e-01 -3.773090541362762451e-01 5.399595946073532104e-02 -2.836797237396240234e-01
1.727749705314636230e-01 -2.786539196968078613e-01 -5.422567129135131836e-01 5.463972687721252441e-01 -2.450921684503555298e-01 -2.983750998973846436e-01 1.495426595211029053e-01 -3.583959639072418213e-01
3.951445221900939941e-01 -6.248558163642883301e-01 -5.575521588325500488e-01 -3.214249610900878906e-01 1.761050373315811157e-01 -5.771836265921592712e-02 -2.845814451575279236e-02 -6.389982253313064575e-02
-5.274562835693359375e-01 -2.165708541870117188e-01 -3.747392296791076660e-01 2.519071996212005615e-01 1.137073268182575703e-03 -5.108460783958435059e-01 -3.925045430660247803e-01 -2.365908175706863403e-01
-3.006618916988372803e-01 2.061302214860916138e-02 -5.160186886787414551e-01 -6.200469732284545898e-01 -4.686092436313629150e-01 -1.496254801750183105e-01 5.150344222784042358e-02 -1.175121441483497620e-01
-2.931262254714965820e-01 -3.876439332962036133e-01 -5.572331547737121582e-01 2.676001191139221191e-01 1.279099881649017334e-01 -5.508284568786621094e-01 -2.482670545578002930e-01 -1.677337847650051117e-02
3.064712882041931152e-01 -4.060099720954895020e-01 -5.046161413192749023e-01 4.858614206314086914e-01 3.664287924766540527e-02 -4.021504819393157959e-01 -2.270311266183853149e-01 -1.895298063755035400e-01
-3.463077172636985779e-02 1.082068979740142822e-01 -3.195197284221649170e-01 -6.121059060096740723e-01 -2.752051353454589844e-01 -2.687553502619266510e-02 -3.097698986530303955e-01 -5.812985897064208984e-01
3.683149814605712891e-01 -3.284108042716979980e-01 -5.691725015640258789e-01 -8.208004385232925415e-02 -9.067030251026153564e-02 -8.171118795871734619e-02 -4.359797239303588867e-01 4.699145555496215820e-01
-1.224751919507980347e-01 -1.628054976463317871e-01 -4.583725631237030029e-01 2.269539982080459595e-01 -2.116243094205856323e-01 -7.308274507522583008e-01 -3.249815106391906738e-01 1.112378090620040894e-01
8.047971129417419434e-02 -2.970187366008758545e-01 -7.621704936027526855e-01 1.854781359434127808e-01 2.726964652538299561e-01 1.745219230651855469e-01 -4.245472252368927002e-01 7.025261223316192627e-02
-7.508376240730285645e-02 -2.637284994125366211e-02 -5.403800606727600098e-01 -2.624897062778472900e-01 2.474552989006042480e-01 1.483081374317407608e-02 -5.389572381973266602e-01 -5.299307107925415039e-01
2.907121181488037109e-01 -1.947720348834991455e-01 -7.071950435638427734e-01 -1.772537231445312500e-01 2.424057424068450928e-01 -3.379252254962921143e-01 -3.927454650402069092e-01 1.371266841888427734e-01
2.192684859037399292e-01 -1.307823061943054199e-01 -7.639540433883666992e-01 -2.191211432218551636e-01 3.759803995490074158e-02 4.424535036087036133e-01 -3.095774948596954346e-01 -1.008001118898391724e-01
1.182441189885139465e-01 -1.709315478801727295e-01 -3.485597372055053711e-01 -3.732662275433540344e-02 -3.198814690113067627e-01 -5.288910865783691406e-01 -5.974447727203369141e-01 3.080965578556060791e-01
-5.302739143371582031e-01 6.959525495767593384e-02 -6.945554614067077637e-01 -2.383256107568740845e-01 -3.319332599639892578e-01 -2.147993445396423340e-01 1.256458908319473267e-01 5.151993036270141602e-02
-6.585142612457275391e-01 2.166698426008224487e-01 -4.612917304039001465e-01 1.767532899975776672e-02 -4.637493789196014404e-01 -2.786340117454528809e-01 -6.236534938216209412e-02 -9.859392046928405762e-02
1.592164933681488037e-01 -3.858138024806976318e-01 -4.226145744323730469e-01 1.350748091936111450e-01 -2.228400260210037231e-01 4.887409210205078125e-01 -3.107909262180328369e-01 -4.937948584556579590e-01
2.382857948541641235e-01 9.842801839113235474e-03 -6.101872920989990234e-01 1.980943530797958374e-01 -3.177440166473388672e-01 4.838319960981607437e-03 -2.062549293041229248e-01 -6.229184865951538086e-01
-4.712088033556938171e-02 -6.491168737411499023e-01 -2.311408370733261108e-01 4.321782290935516357e-01 -1.691145449876785278e-01 2.176682651042938232e-02 -3.368735313415527344e-01 -4.400741457939147949e-01
-2.974889278411865234e-01 -4.248184561729431152e-01 -4.997029006481170654e-01 4.568943977355957031e-01 -3.550342842936515808e-02 -4.549345672130584717e-01 -2.387196868658065796e-01 -8.579761534929275513e-02
-2.723890841007232666e-01 -2.087023258209228516e-01 -4.959483742713928223e-01 6.088477373123168945e-01 -1.426731348037719727e-01 -1.018738225102424622e-01 -1.613851338624954224e-01 -4.569554626941680908e-01
4.461436271667480469e-01 -1.322953402996063232e-01 -8.151389956474304199e-01 -1.297800540924072266e-01 5.765129253268241882e-02 1.738243401050567627e-01 -2.557735145092010498e-01 -5.657616257667541504e-02
5.775969624519348145e-01 -1.527340710163116455e-01 -5.921860337257385254e-01 -1.891304552555084229e-01 -3.726699948310852051e-01 1.006239950656890869e-01 -2.332127243280410767e-01 2.306585311889648438e-01
-2.858751118183135986e-01 -1.233479082584381104e-01 -5.071831345558166504e-01 2.151993066072463989e-01 -1.134158894419670105e-01 -7.265721559524536133e-01 -2.331533432006835938e-01 6.621487438678741455e-02
3.478929102420806885e-01 -3.190420195460319519e-02 -3.755261301994323730e-01 1.069447845220565796e-01 1.378319691866636276e-02 -4.102978110313415527e-01 -6.132395267486572266e-01 -4.253216683864593506e-01
-3.626839220523834229e-01 -7.436015456914901733e-02 -5.402825474739074707e-01 -6.594348549842834473e-01 -3.059891164302825928e-01 -7.023505866527557373e-02 -8.821616321802139282e-02 1.727053672075271606e-01
2.775679826736450195e-01 -3.659300208091735840e-01 -6.067716330289840698e-02 -2.392351776361465454e-01 -3.354170620441436768e-01 -6.473475098609924316e-01 -2.862370908260345459e-01 -3.385867476463317871e-01
3.481011986732482910e-01 1.594201289117336273e-02 -6.196561455726623535e-01 1.338998079299926758e-01 -5.564923286437988281e-01 3.579143583774566650e-01 -1.967009454965591431e-01 1.381399482488632202e-02
2.993139922618865967e-01 -3.372298181056976318e-01 -3.151105642318725586e-01 2.860119342803955078e-01 -4.367229342460632324e-01 -4.424955546855926514e-01 -4.643464982509613037e-01 -1.159438043832778931e-01
-3.680639266967773438e-01 4.499489068984985352e-02 -4.160273075103759766e-01 -3.638714551925659180e-02 -5.554222464561462402e-01 4.978435337543487549e-01 -3.569308519363403320e-01 6.603099405765533447e-02
5.079787373542785645e-01 1.665219068527221680e-01 -6.769349575042724609e-01 -3.658328950405120850e-02 -2.579103112220764160e-01 -9.210637770593166351e-03 -1.710010021924972534e-01 -3.985033929347991943e-01
2.503572404384613037e-01 -2.763301730155944824e-01 -7.180512547492980957e-01 3.246719837188720703e-01 -3.383751511573791504e-01 -1.284602433443069458e-01 2.844110429286956787e-01 -1.675231903791427612e-01
4.313832223415374756e-01 -9.056767821311950684e-02 -2.883301675319671631e-01 -4.089810848236083984e-01 -3.191825449466705322e-01 -5.145507454872131348e-01 -2.102161049842834473e-01 -3.800991773605346680e-01
-1.049106270074844360e-01 -4.021002948284149170e-01 -3.599630296230316162e-01 -6.309911608695983887e-01 -5.224345326423645020e-01 -5.008370429277420044e-02 -9.913679957389831543e-02 1.196305453777313232e-01
-3.976779282093048096e-01 -1.925074458122253418e-01 -4.269177913665771484e-01 2.469803094863891602e-01 4.210715182125568390e-03 -6.132014393806457520e-01 -4.306925237178802490e-01 2.324621658772230148e-03
-1.049264445900917053e-01 -1.598223596811294556e-01 -3.034730851650238037e-01 -1.710623055696487427e-01 -2.230748832225799561e-01 3.227154016494750977e-01 -8.168586492538452148e-01 -1.446487307548522949e-01
9.462834149599075317e-02 -6.115371584892272949e-01 -5.795275568962097168e-01 3.895044624805450439e-01 -3.638057783246040344e-02 3.470815718173980713e-01 -8.624882251024246216e-02 -1.655336283147335052e-02
-3.498453497886657715e-01 -1.571854799985885620e-01 3.371356427669525146e-02 3.661588951945304871e-02 -5.773096084594726562e-01 -3.417232036590576172e-01 -5.165283083915710449e-01 -3.654602169990539551e-01
-1.919486820697784424e-01 -1.591792106628417969e-01 -5.216341614723205566e-01 4.199031889438629150e-01 -4.043735265731811523e-01 9.334760159254074097e-02 -1.994108781218528748e-02 -5.628209114074707031e-01
-1.662335842847824097e-01 -6.631710529327392578e-01 -4.901585280895233154e-01 1.603524945676326752e-02 3.427889198064804077e-02 1.661041676998138428e-01 2.066704183816909790e-01 -4.696593582630157471e-01
2.150755822658538818e-01 -1.020466834306716919e-01 -6.519758701324462891e-01 -4.042836129665374756e-01 1.967784464359283447e-01 1.002104207873344421e-01 -5.221766233444213867e-01 -1.826986372470855713e-01
-7.052914500236511230e-01 -1.450363397598266602e-01 -2.965331673622131348e-01 1.647889912128448486e-01 -3.357061371207237244e-02 1.366405040025711060e-01 -5.302537083625793457e-01 -2.558799982070922852e-01
-8.055569231510162354e-02 -3.450020849704742432e-01 -3.459137976169586182e-01 3.749175667762756348e-01 -4.350218772888183594e-01 -5.054150223731994629e-01 3.965184092521667480e-02 -4.098829627037048340e-01
-9.400048293173313141e-03 -7.519758343696594238e-01 -1.091337725520133972e-01 -2.703121006488800049e-01 -5.792019963264465332e-01 -1.255619339644908905e-03 2.128596231341362000e-02 -1.163420304656028748e-01
-8.288596570491790771e-02 -4.087227582931518555e-01 -5.597962737083435059e-01 1.166450530290603638e-01 -1.566005647182464600e-01 3.988097906112670898e-01 4.124924540519714355e-02 -5.601992607116699219e-01
-3.191954195499420166e-01 -2.049620449542999268e-01 -6.082332730293273926e-01 2.857541441917419434e-01 -3.930832147598266602e-01 4.135105907917022705e-01 -2.511178851127624512e-01 -1.262381076812744141e-01
-2.376260757446289062e-01 -2.507631182670593262e-01 -2.330743670463562012e-01 -2.755464985966682434e-03 -6.968770921230316162e-02 -7.317866086959838867e-01 -4.122294783592224121e-01 -3.406161069869995117e-01
-7.438802719116210938e-02 -6.263784170150756836e-01 -1.745461523532867432e-01 -4.367930293083190918e-01 -5.421535968780517578e-01 -9.530600905418395996e-02 -2.368390411138534546e-01 1.474979221820831299e-01
-1.253616902977228165e-02 -3.272376656532287598e-01 -5.752556920051574707e-01 5.011053085327148438e-01 -4.521934986114501953e-01 1.058411523699760437e-01 -9.749309718608856201e-02 2.924830317497253418e-01
-2.257031798362731934e-01 -5.568442493677139282e-02 -5.674622058868408203e-01 -3.086123168468475342e-01 -1.699421256780624390e-01 4.077771902084350586e-01 6.414090096950531006e-02 -5.739561915397644043e-01
-5.783854722976684570e-01 -5.257235169410705566e-01 -2.354985624551773071e-01 1.116810739040374756e-01 9.137981384992599487e-02 3.394351303577423096e-01 -3.667212128639221191e-01 -2.512004077434539795e-01
-5.095952749252319336e-01 -1.252243965864181519e-01 -1.136258542537689209e-01 1.449683774262666702e-02 -5.091397762298583984e-01 -4.964272379875183105e-01 -4.506393074989318848e-01 5.264231562614440918e-02
2.036383152008056641e-01 -1.760328710079193115e-01 -4.851050674915313721e-01 4.977400004863739014e-01 -5.451424717903137207e-01 2.788390219211578369e-01 -1.677644401788711548e-01 -2.034589201211929321e-01
-1.347600966691970825e-01 -5.649929642677307129e-01 -4.798568189144134521e-01 4.467738866806030273e-01 -6.642038375139236450e-02 6.056612730026245117e-02 -7.191312313079833984e-02 -4.685100317001342773e-01
8.100768178701400757e-02 2.135532945394515991e-01 -6.570781469345092773e-01 -4.041441082954406738e-01 1.176351979374885559e-01 -1.718759834766387939e-01 -5.286304354667663574e-01 -1.729713976383209229e-01
-7.046644389629364014e-02 -6.352286338806152344e-01 -4.004459381103515625e-01 4.530497193336486816e-01 -2.316237986087799072e-01 -3.272097110748291016e-01 1.834235638380050659e-01 -1.776175945997238159e-01
-1.848179996013641357e-01 2.682020962238311768e-01 -6.231032609939575195e-01 3.130121827125549316e-01 -1.120127812027931213e-01 4.456955567002296448e-02 -4.851463437080383301e-01 -3.972094953060150146e-01
3.282260596752166748e-01 -5.917590111494064331e-02 -6.331471800804138184e-01 2.674723863601684570e-01 -1.686439067125320435e-01 -1.492410451173782349e-01 -1.708077639341354370e-01 -5.800516605377197266e-01
-4.636690020561218262e-02 -1.864798367023468018e-01 -1.430145651102066040e-01 -1.059884876012802124e-01 -8.125749230384826660e-01 1.177271977066993713e-01 -5.071691274642944336e-01 -5.519655533134937286e-03
1.770732849836349487e-01 -1.962598264217376709e-01 -1.075880452990531921e-01 -2.678779959678649902e-01 -2.840135395526885986e-01 -6.852931976318359375e-01 -3.836624324321746826e-01 -3.864010572433471680e-01
-1.883985996246337891e-01 -2.983644604682922363e-01 -2.440837919712066650e-01 -3.496454358100891113e-01 -2.705288231372833252e-01 -6.872518062591552734e-01 -3.834581971168518066e-01 3.338777273893356323e-02
-4.922533333301544189e-01 -3.756422176957130432e-02 -1.260529607534408569e-01 1.529683172702789307e-01 -2.028013467788696289e-01 -4.906168952584266663e-02 -7.115281820297241211e-01 -4.088754653930664062e-01
2.341551482677459717e-01 -2.776861488819122314e-01 -1.344400495290756226e-01 9.191302210092544556e-02 -5.717090368270874023e-01 4.043219983577728271e-01 -5.340571999549865723e-01 -2.568947672843933105e-01
1.690881103277206421e-01 -1.517762430012226105e-02 -2.089408040046691895e-01 -1.677533388137817383e-01 -2.739482522010803223e-01 -6.453784108161926270e-01 -4.101614058017730713e-01 -4.894771575927734375e-01
3.248609900474548340e-01 -1.978326439857482910e-01 -4.499074220657348633e-01 3.056322932243347168e-01 -1.384338736534118652e-01 -3.774735629558563232e-01 -5.927353501319885254e-01 2.156722843647003174e-01
-7.802316546440124512e-02 -1.426573544740676880e-01 -5.353403091430664062e-01 5.177821516990661621e-01 -1.993737965822219849e-01 -5.504932999610900879e-01 -2.476475238800048828e-01 1.214563399553298950e-01
-6.341225653886795044e-02 -3.783998787403106689e-01 -5.240089297294616699e-01 3.453659415245056152e-01 8.552057296037673950e-02 -6.066098809242248535e-01 -2.880788147449493408e-01 2.550944685935974121e-02
-1.244118288159370422e-01 -7.945241779088973999e-02 -6.484575271606445312e-01 1.876439303159713745e-01 -2.472939640283584595e-01 1.393943279981613159e-01 1.088395789265632629e-01 -6.557976603507995605e-01
3.669236898422241211e-01 -3.899008035659790039e-03 -5.584578514099121094e-01 6.581133604049682617e-02 -5.917561054229736328e-01 3.564143180847167969e-01 -2.404963225126266479e-01 1.187461018562316895e-01
-2.326063066720962524e-01 -4.982124865055084229e-01 -5.612009167671203613e-01 5.070009827613830566e-01 -4.984104633331298828e-02 -2.713294029235839844e-01 -2.956146560609340668e-02 -2.206909805536270142e-01
-4.131498932838439941e-02 -2.261377871036529541e-01 -1.650868654251098633e-01 4.836546182632446289e-01 -5.001677870750427246e-01 -2.851851582527160645e-01 -5.486813187599182129e-01 2.311486005783081055e-01
