# Supplementary material for: Where is your field going? A machine learning approach to study the relative motion of the domains of physics
Source: PLoS One. 2020 Jun 18;15(6):e0233997. doi: 10.1371/journal.pone.0233997 (PMC7302634; doi:10.1371/journal.pone.0233997)
Supplement: S14 Data — (ZIP) [file pone.0233997.s014.zip › 13/Pacs4Run_13_VS_500_embeddings2004-2008ED8.txt]

-4.265815913677215576e-01 5.624106153845787048e-02 -1.625813394784927368e-01 3.208218216896057129e-01 -1.842814534902572632e-01 2.565654218196868896e-01 2.978917676955461502e-03 7.653178572654724121e-01
-2.632186114788055420e-01 -1.690019518136978149e-01 -2.901342511177062988e-01 2.851888351142406464e-02 -3.279949724674224854e-01 -4.040555655956268311e-01 4.332628101110458374e-02 7.378647327423095703e-01
-4.490067660808563232e-01 3.084765281528234482e-03 -4.708007574081420898e-01 -2.083958834409713745e-01 -1.547698229551315308e-01 -2.396690398454666138e-01 2.240158170461654663e-01 6.338164806365966797e-01
-4.700785875320434570e-01 9.341384470462799072e-02 -1.328016221523284912e-01 1.618255227804183960e-01 -1.890471428632736206e-01 -3.831705152988433838e-01 -4.089800119400024414e-01 6.137207150459289551e-01
-4.025001823902130127e-01 1.078095212578773499e-01 -6.372066140174865723e-01 1.974645555019378662e-01 -3.453693091869354248e-01 6.064670532941818237e-02 -2.262231558561325073e-01 4.552046656608581543e-01
-3.607474565505981445e-01 -2.779936492443084717e-01 -3.836559057235717773e-01 5.385025218129158020e-02 5.144034624099731445e-01 1.326085329055786133e-01 3.561762869358062744e-01 4.831477403640747070e-01
-6.668274402618408203e-01 -2.281126677989959717e-01 -7.920240610837936401e-02 -2.525395154953002930e-01 -2.711318731307983398e-01 9.274540096521377563e-02 1.495275348424911499e-01 5.733968019485473633e-01
-4.392358660697937012e-01 -2.626640796661376953e-01 -3.721059858798980713e-01 7.793121784925460815e-02 4.820116758346557617e-01 1.074337586760520935e-01 4.235973060131072998e-01 4.125909805297851562e-01
-5.081309676170349121e-01 -3.950246274471282959e-01 -2.797327637672424316e-01 1.684986501932144165e-01 3.641712665557861328e-01 2.346759140491485596e-01 -2.993507981300354004e-01 4.492345750331878662e-01
-5.761191844940185547e-01 5.201681633479893208e-04 5.630824342370033264e-02 4.606743156909942627e-01 4.553768038749694824e-01 -2.333154231309890747e-01 3.263198137283325195e-01 2.905271947383880615e-01
-3.846072852611541748e-01 -4.630112946033477783e-01 -3.939675092697143555e-01 8.547500520944595337e-02 6.667580455541610718e-02 6.232848390936851501e-02 5.277365446090698242e-01 4.339874684810638428e-01
-5.396559834480285645e-01 2.297735512256622314e-01 2.383524551987648010e-02 2.000013366341590881e-02 -3.421980142593383789e-01 -3.451270461082458496e-01 6.430127192288637161e-03 6.471118927001953125e-01
-4.517781436443328857e-01 3.896718025207519531e-01 -3.676046431064605713e-01 -6.433304399251937866e-02 -9.581377357244491577e-02 -1.863769590854644775e-01 -2.501694560050964355e-01 6.310935616493225098e-01
-1.095238998532295227e-01 4.070752486586570740e-02 -6.461716294288635254e-01 5.231296420097351074e-01 -3.746117651462554932e-01 4.912709351629018784e-03 8.602327108383178711e-02 3.839102685451507568e-01
-6.276342868804931641e-01 -4.339528679847717285e-01 -7.079050689935684204e-02 2.250295430421829224e-01 2.322511076927185059e-01 -2.603634893894195557e-01 1.868043392896652222e-01 4.533045887947082520e-01
2.806853353977203369e-01 -4.723875820636749268e-01 -3.727197414264082909e-03 4.685711860656738281e-01 -2.912900410592556000e-02 -2.590092644095420837e-02 2.151775360107421875e-01 6.562563180923461914e-01
-2.892832159996032715e-01 9.144206414930522442e-04 -1.241876929998397827e-01 4.676547050476074219e-01 5.204613208770751953e-01 -3.971190750598907471e-01 -1.755594760179519653e-01 4.720022678375244141e-01
-3.391048610210418701e-01 -5.349703505635261536e-02 -5.270316004753112793e-01 3.824222981929779053e-01 1.465156823396682739e-01 -4.612595736980438232e-01 1.143659949302673340e-01 4.591624140739440918e-01
-1.279982924461364746e-01 -1.278811693191528320e-01 -2.672954201698303223e-01 4.791742563247680664e-01 2.063928395509719849e-01 -5.558223724365234375e-01 2.977449297904968262e-01 4.754153788089752197e-01
-3.300177156925201416e-01 3.550991183146834373e-03 -1.607210934162139893e-01 2.640981376171112061e-01 3.424396812915802002e-01 -5.960515737533569336e-01 1.039090901613235474e-01 5.587102174758911133e-01
-5.098688006401062012e-01 1.895714253187179565e-01 -3.412716686725616455e-01 4.752784073352813721e-01 7.669758051633834839e-02 4.596964716911315918e-01 3.443429172039031982e-01 1.611373722553253174e-01
-2.631649672985076904e-01 -2.646449208259582520e-01 -5.048733949661254883e-01 4.881231486797332764e-01 -3.536347150802612305e-01 3.026920855045318604e-01 2.989363074302673340e-01 2.479982376098632812e-01
-4.261897802352905273e-01 3.904553055763244629e-01 -2.602720856666564941e-01 1.403932571411132812e-01 3.613987863063812256e-01 -4.321246445178985596e-01 5.588151887059211731e-02 5.079286694526672363e-01
1.766021251678466797e-01 1.109045296907424927e-01 -5.193569883704185486e-02 7.296992093324661255e-02 -3.234229981899261475e-01 2.526687383651733398e-01 -1.066039055585861206e-01 8.767449259757995605e-01
-3.034725785255432129e-01 -2.305261045694351196e-01 -5.861408710479736328e-01 3.685142397880554199e-01 -1.505833268165588379e-01 3.514034152030944824e-01 4.145148396492004395e-01 2.396163344383239746e-01
-5.772441029548645020e-01 -5.609020218253135681e-02 1.211605686694383621e-02 3.095203042030334473e-01 6.167676448822021484e-01 -1.629484631121158600e-02 3.022928535938262939e-01 3.092651367187500000e-01
2.127352952957153320e-01 -1.947293877601623535e-01 -6.524477154016494751e-02 -1.289802230894565582e-02 -6.217998638749122620e-02 -1.243379563093185425e-01 1.594972312450408936e-01 9.314694404602050781e-01
-9.781524538993835449e-02 1.598433554172515869e-01 -2.729046046733856201e-01 8.217805624008178711e-01 3.899575471878051758e-01 1.144158020615577698e-01 1.063095256686210632e-01 1.965262442827224731e-01
-6.420550346374511719e-01 -4.151167571544647217e-01 -1.792593449354171753e-01 1.666298508644104004e-01 -4.134042263031005859e-01 1.588952168822288513e-02 1.880764812231063843e-01 3.860254287719726562e-01
1.340021751821041107e-02 -4.506957530975341797e-01 -8.515717834234237671e-02 -4.783548414707183838e-02 -1.042073518037796021e-01 6.187373399734497070e-02 2.764786407351493835e-02 8.784655928611755371e-01
-4.269519150257110596e-01 2.047419250011444092e-01 -2.443117350339889526e-01 -5.382958054542541504e-02 6.011137366294860840e-01 -3.715910017490386963e-02 -1.475090384483337402e-01 5.733495950698852539e-01
-6.179056763648986816e-01 -4.178230166435241699e-01 -8.337267488241195679e-02 2.796911299228668213e-01 4.113143086433410645e-01 -1.846894808113574982e-02 1.878329813480377197e-01 3.919652402400970459e-01
-4.479520618915557861e-01 -2.783512473106384277e-01 -4.804030358791351318e-01 -3.271997347474098206e-02 2.930020391941070557e-01 2.534666359424591064e-01 3.726481497287750244e-01 4.483744800090789795e-01
-1.277061700820922852e-01 1.494873613119125366e-01 -3.152319192886352539e-01 7.214930653572082520e-01 5.031101703643798828e-01 -9.694562107324600220e-02 -1.102643683552742004e-01 2.583497166633605957e-01
3.452934026718139648e-01 -1.595166623592376709e-01 1.000021547079086304e-01 3.409371376037597656e-01 9.406290203332901001e-02 -1.119138598442077637e-01 -1.212121248245239258e-01 8.324803709983825684e-01
-8.311916887760162354e-02 2.044561058282852173e-01 3.790853023529052734e-01 1.969440579414367676e-01 -2.986689805984497070e-01 1.222600340843200684e-01 6.055528521537780762e-01 5.458492040634155273e-01
1.854164153337478638e-01 1.264442950487136841e-01 -6.819428801536560059e-01 3.547977209091186523e-01 -2.422595024108886719e-01 1.190121397376060486e-01 2.700463533401489258e-01 4.614396989345550537e-01
-1.415548622608184814e-01 -1.627048701047897339e-01 -3.243393301963806152e-01 1.628796607255935669e-01 4.181122779846191406e-01 -4.532125890254974365e-01 2.008999288082122803e-01 6.333904862403869629e-01
-3.280083835124969482e-01 -5.930382609367370605e-01 -1.327934265136718750e-01 4.840964376926422119e-01 3.388552367687225342e-01 1.627549082040786743e-01 -8.451776206493377686e-02 3.745363652706146240e-01
-5.831347033381462097e-02 -4.948473274707794189e-01 -7.381384074687957764e-02 -1.081482395529747009e-01 -3.466896340250968933e-02 1.720264703035354614e-01 1.421917378902435303e-01 8.267814517021179199e-01
-3.526880443096160889e-01 3.151592910289764404e-01 -3.919547200202941895e-01 -2.684442512691020966e-02 1.834069788455963135e-01 -1.780641824007034302e-01 -3.454290628433227539e-01 6.612642407417297363e-01
-4.622463285923004150e-01 -3.084223568439483643e-01 -3.846755921840667725e-01 4.321810007095336914e-01 2.973190546035766602e-01 -2.775612771511077881e-01 1.886902749538421631e-01 3.942148983478546143e-01
-8.656854927539825439e-02 -1.098755896091461182e-01 4.132042229175567627e-01 6.014493107795715332e-01 -2.872191071510314941e-01 -1.218609586358070374e-01 4.206441044807434082e-01 4.167344868183135986e-01
-5.716304779052734375e-01 -5.465233922004699707e-01 -2.434521019458770752e-01 4.402782320976257324e-01 1.400861889123916626e-02 1.437829434871673584e-01 -7.871745526790618896e-02 3.071982860565185547e-01
-5.209447741508483887e-01 1.303671300411224365e-01 3.224467337131500244e-01 2.935149371623992920e-01 9.309883415699005127e-02 -3.927024006843566895e-01 4.378338754177093506e-01 4.085547626018524170e-01
-7.835429906845092773e-01 2.189869582653045654e-01 -3.047620356082916260e-01 1.859843730926513672e-01 2.857964336872100830e-01 7.943891733884811401e-02 2.397595793008804321e-01 2.552648484706878662e-01
-6.409256458282470703e-01 -3.100401163101196289e-01 -9.950140118598937988e-02 3.883433938026428223e-01 3.961279392242431641e-01 -8.314938843250274658e-02 2.509276270866394043e-01 3.249345421791076660e-01
-5.732872486114501953e-01 -2.991209924221038818e-01 -3.325785398483276367e-01 2.208697348833084106e-01 9.182136505842208862e-02 -3.565275967121124268e-01 1.861982345581054688e-01 5.022584199905395508e-01
-3.445333614945411682e-02 -1.514687538146972656e-01 -4.351885020732879639e-01 2.619321346282958984e-01 6.782921552658081055e-01 8.494096994400024414e-02 2.270146459341049194e-01 4.461413323879241943e-01
-1.023750752210617065e-01 -8.473709970712661743e-02 -6.107197999954223633e-01 4.601067602634429932e-01 -4.120825529098510742e-01 7.278358936309814453e-02 2.583958506584167480e-01 3.946953415870666504e-01
-2.978304326534271240e-01 2.701405882835388184e-01 1.721327938139438629e-02 5.157231092453002930e-01 5.539534091949462891e-01 -1.394578139297664165e-03 4.387002885341644287e-01 2.696853578090667725e-01
-3.876270949840545654e-01 2.758167386054992676e-01 -1.665467321872711182e-01 4.844396412372589111e-01 3.714985549449920654e-01 -4.482447206974029541e-01 2.359965592622756958e-01 3.414994478225708008e-01
4.476410895586013794e-02 -4.611325263977050781e-01 1.928407400846481323e-01 7.903224229812622070e-02 1.417745649814605713e-01 8.518959581851959229e-02 2.944627702236175537e-01 7.923721075057983398e-01
-2.070168852806091309e-01 -2.574706971645355225e-01 -5.553950071334838867e-01 4.319482147693634033e-01 -4.249005317687988281e-01 1.899352669715881348e-01 2.333880513906478882e-01 3.531631827354431152e-01
-3.774253129959106445e-01 -5.867108106613159180e-01 -8.664015680551528931e-02 4.525388777256011963e-01 3.775448799133300781e-01 2.367789447307586670e-01 -7.516643963754177094e-03 3.199399113655090332e-01
-3.160562217235565186e-01 -2.019756883382797241e-01 -4.735570549964904785e-01 2.400146424770355225e-01 5.627665519714355469e-01 -4.142906144261360168e-02 2.634793817996978760e-01 4.354389905929565430e-01
-4.403237104415893555e-01 -1.195822581648826599e-01 -3.457280099391937256e-01 8.219093084335327148e-02 4.166446626186370850e-01 -3.353238999843597412e-01 2.842531502246856689e-01 5.465320944786071777e-01
1.092430651187896729e-01 -4.370783567428588867e-01 -1.503839045763015747e-01 1.703644841909408569e-01 -5.980067700147628784e-02 2.193602621555328369e-01 -1.936554759740829468e-01 8.100566864013671875e-01
-2.584735751152038574e-01 -8.955420553684234619e-02 -4.293738305568695068e-01 4.606868028640747070e-01 3.627394735813140869e-01 -4.223408401012420654e-01 3.794934973120689392e-02 4.660315513610839844e-01
-5.734045505523681641e-01 -1.693825125694274902e-01 -4.198465868830680847e-02 5.525842308998107910e-01 4.951037764549255371e-01 -1.096584722399711609e-01 -8.778569847345352173e-02 2.656043767929077148e-01
-1.810491830110549927e-01 1.470625698566436768e-01 -3.049544058740139008e-02 8.842968940734863281e-01 3.301279544830322266e-01 -9.696594625711441040e-02 -1.231771335005760193e-01 1.706556230783462524e-01
-3.836930692195892334e-01 4.421410262584686279e-01 -1.005934178829193115e-01 6.394622325897216797e-01 3.468233644962310791e-01 -1.461998522281646729e-01 2.560185194015502930e-01 1.762201189994812012e-01
-4.175412058830261230e-01 -2.806285917758941650e-01 -3.194523751735687256e-01 4.419520199298858643e-01 -3.612824380397796631e-01 9.696393460035324097e-02 4.164416790008544922e-01 3.690322339534759521e-01
-6.945571899414062500e-01 3.929803669452667236e-01 -2.576797604560852051e-01 2.008011937141418457e-01 3.882415592670440674e-01 -6.796670705080032349e-02 1.045591831207275391e-01 3.002553582191467285e-01
-4.137958586215972900e-01 4.276079833507537842e-01 -4.776381552219390869e-01 3.253649547696113586e-02 2.736843824386596680e-01 -1.584957353770732880e-02 -2.755710482597351074e-01 5.153967738151550293e-01
-5.919303297996520996e-01 -8.565800637006759644e-02 -1.275359541177749634e-01 2.022685408592224121e-01 6.492950320243835449e-01 1.133824512362480164e-01 5.160193517804145813e-02 3.847087323665618896e-01
-2.830937206745147705e-01 2.248346060514450073e-01 -3.963653743267059326e-01 5.781853199005126953e-01 3.390506505966186523e-01 -1.495864987373352051e-01 4.102231562137603760e-01 2.688660919666290283e-01
9.042551368474960327e-02 -1.927407234907150269e-01 -7.249607145786285400e-02 3.165524899959564209e-01 -1.939118653535842896e-01 9.167356044054031372e-02 -4.043000340461730957e-01 7.998429536819458008e-01
-5.283151268959045410e-01 1.660744547843933105e-01 -2.050745785236358643e-01 4.781702458858489990e-01 5.269699096679687500e-01 3.164058923721313477e-01 1.302230358123779297e-01 1.668295562267303467e-01
-6.549077033996582031e-01 -1.243069116026163101e-02 2.853637337684631348e-01 4.303482472896575928e-01 -2.558905482292175293e-01 -1.861918866634368896e-01 -2.133990824222564697e-01 3.982744514942169189e-01
-1.147781461477279663e-01 -1.512266397476196289e-01 -4.304941371083259583e-02 1.178524345159530640e-01 -4.392212331295013428e-01 2.560275197029113770e-01 -2.106185853481292725e-01 8.033607602119445801e-01
-1.717505604028701782e-02 -4.477019608020782471e-02 -4.248066842555999756e-01 1.714662015438079834e-01 5.890075564384460449e-01 -1.475315243005752563e-01 4.137042164802551270e-01 4.979886412620544434e-01
-2.984482944011688232e-01 5.511423945426940918e-01 -3.618239760398864746e-01 5.184832811355590820e-01 8.378244936466217041e-03 3.822354078292846680e-01 1.883454322814941406e-01 1.605655699968338013e-01
-3.340575098991394043e-01 -1.834502667188644409e-01 -3.617791533470153809e-01 4.945285916328430176e-01 2.021011710166931152e-01 -4.457283616065979004e-01 2.733796834945678711e-01 4.062681496143341064e-01
2.111749947071075439e-01 -1.239874809980392456e-01 1.511438041925430298e-01 7.059501111507415771e-02 2.591057717800140381e-01 2.819367349147796631e-01 -1.285960972309112549e-01 8.654727935791015625e-01
-4.454463720321655273e-01 3.449549078941345215e-01 -2.571382820606231689e-01 4.972513020038604736e-01 2.062366306781768799e-01 3.428779840469360352e-01 4.298865795135498047e-01 1.558968275785446167e-01
-7.644773274660110474e-02 -1.883537471294403076e-01 2.472302764654159546e-01 4.226771891117095947e-01 -3.950931131839752197e-01 3.521898090839385986e-01 4.766027033329010010e-01 4.600145220756530762e-01
-2.348554730415344238e-01 4.389553368091583252e-01 -3.341585099697113037e-01 7.034671306610107422e-01 -3.011130392551422119e-01 -2.160832285881042480e-02 1.359183341264724731e-01 1.897984147071838379e-01
-1.247769966721534729e-01 3.869270980358123779e-01 -1.698436588048934937e-01 4.312583804130554199e-01 2.483351379632949829e-01 1.597851812839508057e-01 7.056998014450073242e-01 1.862084865570068359e-01
1.063231304287910461e-01 -7.747004926204681396e-02 2.239806205034255981e-01 -7.582788914442062378e-02 2.570003271102905273e-01 1.555052101612091064e-01 3.338479697704315186e-01 8.515229821205139160e-01
2.259980440139770508e-01 -1.414002478122711182e-01 1.837363988161087036e-01 8.445392549037933350e-02 2.363948076963424683e-01 -5.087458714842796326e-02 6.236241385340690613e-02 9.086691141128540039e-01
-4.625894427299499512e-01 -3.261428773403167725e-01 -5.127891302108764648e-01 3.542309403419494629e-01 1.877847127616405487e-02 -8.344366401433944702e-02 -2.894282937049865723e-01 4.473537206649780273e-01
1.167615801095962524e-01 -3.255880177021026611e-01 1.122400462627410889e-01 6.679975427687168121e-03 3.127795755863189697e-01 9.805069305002689362e-03 3.475935161113739014e-01 8.055856823921203613e-01
3.076536348089575768e-03 1.087030321359634399e-01 -3.037805557250976562e-01 7.036355733871459961e-01 5.675619840621948242e-01 1.397128850221633911e-01 7.019285857677459717e-02 2.328412681818008423e-01
-4.610833525657653809e-01 3.561851754784584045e-02 2.026255987584590912e-02 1.787672191858291626e-01 5.841860175132751465e-01 -2.255189567804336548e-01 4.384455382823944092e-01 4.115807712078094482e-01
-5.767226219177246094e-01 3.125569224357604980e-01 -2.320777326822280884e-01 -2.198310382664203644e-02 4.212248027324676514e-01 -2.810042798519134521e-01 8.566344529390335083e-02 5.016213059425354004e-01
1.134807318449020386e-01 -4.520328342914581299e-02 4.148431122303009033e-01 1.668491065502166748e-01 1.026772111654281616e-01 1.226802989840507507e-01 -1.927719414234161377e-01 8.499359488487243652e-01
-7.132160663604736328e-02 -1.071276739239692688e-01 -6.601065993309020996e-01 1.563011109828948975e-01 4.766554534435272217e-01 1.436766982078552246e-01 2.745561599731445312e-01 4.472599923610687256e-01
-3.148745000362396240e-01 -5.626368522644042969e-01 2.622274868190288544e-02 2.195141762495040894e-01 7.427503913640975952e-02 -4.898563772439956665e-02 7.730977982282638550e-02 7.221677899360656738e-01
-2.334109991788864136e-01 -3.829925656318664551e-01 -5.790522098541259766e-01 2.713284790515899658e-01 -2.772180438041687012e-01 1.139025017619132996e-01 4.123912155628204346e-01 3.605902493000030518e-01
-5.627470016479492188e-01 2.425999939441680908e-01 -8.732850849628448486e-02 7.315287739038467407e-02 3.732115626335144043e-01 -4.334562122821807861e-01 6.601460278034210205e-02 5.291070938110351562e-01
-3.041305840015411377e-01 -4.253879189491271973e-01 -4.716219902038574219e-01 5.130739808082580566e-01 1.799374967813491821e-01 1.365241874009370804e-02 -2.267242521047592163e-01 3.961183130741119385e-01
1.495233923196792603e-02 -1.915648728609085083e-01 -2.135498821735382080e-01 2.789894640445709229e-01 -3.930982649326324463e-01 1.679580658674240112e-01 -3.600540459156036377e-01 7.261304259300231934e-01
-4.015843272209167480e-01 4.039750099182128906e-01 -1.370449066162109375e-01 6.221773847937583923e-02 4.948714375495910645e-01 -3.387236595153808594e-01 1.352257430553436279e-01 5.243706107139587402e-01
-2.197996675968170166e-01 -1.391910016536712646e-01 -3.892391324043273926e-01 4.161719381809234619e-01 3.906699120998382568e-01 -4.639189541339874268e-01 8.611267805099487305e-02 4.820255935192108154e-01
-4.120956957340240479e-01 -2.543678283691406250e-01 -2.838417589664459229e-01 8.988080918788909912e-02 5.799119472503662109e-01 3.657184839248657227e-01 2.582601904869079590e-01 3.742767870426177979e-01
-4.732404649257659912e-01 2.527921795845031738e-01 -1.931671351194381714e-01 5.749636292457580566e-01 -2.619706839323043823e-02 4.859624803066253662e-01 3.213003873825073242e-01 6.452281773090362549e-02
-4.385617077350616455e-01 4.847698807716369629e-01 -4.538591504096984863e-01 3.431494235992431641e-01 2.328171283006668091e-01 4.052772819995880127e-01 2.191897667944431305e-02 1.731716096401214600e-01
4.326778650283813477e-01 -1.435258090496063232e-01 -2.935609221458435059e-02 2.994972169399261475e-01 1.892920732498168945e-01 3.873210251331329346e-01 2.087758332490921021e-01 6.871632337570190430e-01
-2.539655268192291260e-01 2.643013298511505127e-01 -3.855108916759490967e-01 -6.649755407124757767e-03 3.580990135669708252e-01 1.429960131645202637e-02 -4.441936612129211426e-01 6.254886388778686523e-01
-4.562462270259857178e-01 -7.135912775993347168e-02 -3.544940650463104248e-01 3.554255366325378418e-01 3.529502153396606445e-01 -3.724141120910644531e-01 2.949315309524536133e-01 4.295383095741271973e-01
-2.924028337001800537e-01 -1.111737415194511414e-01 -4.506191015243530273e-01 3.740341365337371826e-01 -4.151848256587982178e-01 4.029573500156402588e-01 3.660540580749511719e-01 3.007210195064544678e-01
-6.074208617210388184e-01 5.221880674362182617e-01 6.102345883846282959e-02 6.205467507243156433e-02 -2.432399839162826538e-01 -2.392089217901229858e-01 2.124724537134170532e-01 4.350331723690032959e-01
-4.661812484264373779e-01 -9.105014801025390625e-02 -2.894801497459411621e-01 4.559262394905090332e-01 3.738140463829040527e-01 -3.644889295101165771e-01 3.090257346630096436e-01 3.385724127292633057e-01
-4.217168986797332764e-01 -1.105203256011009216e-01 -6.412352323532104492e-01 3.273291289806365967e-01 -3.339005708694458008e-01 -9.000212699174880981e-02 1.601991951465606689e-01 3.825693726539611816e-01
-6.235981583595275879e-01 1.569807529449462891e-01 -5.907738581299781799e-02 4.470846951007843018e-01 3.510429859161376953e-01 2.845555543899536133e-01 4.113106429576873779e-01 9.863200038671493530e-02
-2.185225039720535278e-01 3.890946507453918457e-01 -3.189655542373657227e-01 6.043154597282409668e-01 3.586332798004150391e-01 -3.086043298244476318e-01 2.188815325498580933e-01 2.493060827255249023e-01
-3.176731169223785400e-01 4.442940652370452881e-01 1.057523563504219055e-01 2.974884510040283203e-01 -1.752065271139144897e-01 4.502479135990142822e-01 -4.145151078701019287e-01 4.435766637325286865e-01
-9.502848237752914429e-02 -1.309146732091903687e-01 3.561471402645111084e-01 6.770685315132141113e-01 -2.315413802862167358e-01 2.113543450832366943e-01 4.520903229713439941e-01 2.930883169174194336e-01
-4.168277382850646973e-01 3.826114833354949951e-01 -3.643239140510559082e-01 1.495614051818847656e-01 5.525205135345458984e-01 3.329241573810577393e-01 1.279141902923583984e-01 3.037814497947692871e-01
1.153063625097274780e-01 -3.145132958889007568e-01 3.404874801635742188e-01 2.238658964633941650e-01 2.156096398830413818e-01 3.382814228534698486e-01 3.275446593761444092e-01 6.734468936920166016e-01
2.386234998703002930e-01 -1.925866156816482544e-01 1.742982417345046997e-01 1.368686407804489136e-01 4.133027419447898865e-02 9.516988694667816162e-02 5.290835499763488770e-01 7.524369955062866211e-01
3.172647655010223389e-01 6.394304335117340088e-02 -3.088850062340497971e-03 3.326005041599273682e-01 -2.249388769268989563e-02 2.939787209033966064e-01 -3.018038272857666016e-01 7.788496613502502441e-01
-1.109515726566314697e-01 -5.762732625007629395e-01 1.837676912546157837e-01 2.933419644832611084e-01 -4.125347733497619629e-02 5.424154996871948242e-01 1.308221817016601562e-01 4.719619154930114746e-01
-1.111758649349212646e-01 -1.208101436495780945e-01 -5.210701227188110352e-01 1.488014161586761475e-01 4.350426495075225830e-01 -3.154406249523162842e-01 2.385445982217788696e-01 5.776854753494262695e-01
-6.768838763236999512e-01 -1.615899354219436646e-01 -5.113025009632110596e-02 3.457620739936828613e-01 4.982922673225402832e-01 -1.418642252683639526e-01 -1.522011030465364456e-02 3.534105420112609863e-01
3.869777172803878784e-02 4.932880699634552002e-01 -4.002088606357574463e-01 6.502391695976257324e-01 -2.354404628276824951e-01 8.042535930871963501e-02 2.243585735559463501e-01 2.448549717664718628e-01
-5.644977688789367676e-01 -2.810096740722656250e-01 -4.023383557796478271e-01 -7.166837900876998901e-02 2.877301871776580811e-01 7.516702264547348022e-02 3.189672529697418213e-01 4.951610267162322998e-01
5.907254666090011597e-02 4.283804595470428467e-01 -4.746874272823333740e-01 2.410511076450347900e-01 -6.995713710784912109e-02 4.352599382400512695e-01 4.362196624279022217e-01 3.807021081447601318e-01
-5.959564447402954102e-01 5.249209403991699219e-01 2.059781849384307861e-01 4.680546522140502930e-01 9.824892133474349976e-02 -1.499541997909545898e-01 1.920297592878341675e-01 1.969191879034042358e-01
-1.178754866123199463e-01 2.689472138881683350e-01 4.589450061321258545e-01 3.155459165573120117e-01 -3.423237502574920654e-01 2.212189435958862305e-01 3.644430041313171387e-01 5.519338846206665039e-01
-9.093837440013885498e-02 -7.583375554531812668e-03 5.041088536381721497e-02 4.429938793182373047e-01 -3.900816440582275391e-01 1.676865369081497192e-01 -4.814867675304412842e-01 6.170704960823059082e-01
6.915497779846191406e-02 -3.978630527853965759e-02 -2.072781696915626526e-02 5.236549973487854004e-01 -4.777935445308685303e-01 2.041210830211639404e-01 -2.425262331962585449e-01 6.246753931045532227e-01
-5.963771417737007141e-02 1.265215426683425903e-01 -5.204974114894866943e-02 8.868563175201416016e-01 3.860961496829986572e-01 1.518342411145567894e-03 -1.037251651287078857e-01 1.771469116210937500e-01
-1.160287484526634216e-01 4.363212883472442627e-01 -3.965962529182434082e-01 1.134738773107528687e-01 -4.463122040033340454e-02 6.331773400306701660e-01 -4.332632943987846375e-02 4.703335762023925781e-01
-3.691176176071166992e-01 2.540416717529296875e-01 -3.370493948459625244e-01 4.935829341411590576e-02 6.432273387908935547e-01 3.645463883876800537e-01 1.593213826417922974e-01 3.334033191204071045e-01
1.600709855556488037e-01 4.059951007366180420e-02 1.889964342117309570e-01 4.198457300662994385e-01 2.938899956643581390e-02 2.734197378158569336e-01 -4.637879431247711182e-01 6.855784058570861816e-01
-2.360879182815551758e-01 3.151454925537109375e-01 -3.287167549133300781e-01 6.821527481079101562e-01 3.954176306724548340e-01 -2.176182866096496582e-01 1.022800952196121216e-01 2.395510524511337280e-01
-4.419046640396118164e-01 3.986020088195800781e-01 -2.538298666477203369e-01 1.691040247678756714e-01 5.204366445541381836e-01 -2.197727710008621216e-01 -1.192739680409431458e-01 4.684339463710784912e-01
1.432733684778213501e-01 -2.802201211452484131e-01 3.071710169315338135e-01 9.646224975585937500e-02 1.511937379837036133e-01 -1.052929088473320007e-02 2.758185267448425293e-01 8.356100916862487793e-01
2.802066802978515625e-01 -6.048268452286720276e-02 2.065696939826011658e-02 -5.899896472692489624e-02 1.752286106348037720e-01 1.615517586469650269e-01 4.254320561885833740e-01 8.222662806510925293e-01
-4.787315130233764648e-01 -4.365877509117126465e-01 -2.047190070152282715e-01 3.141055107116699219e-01 3.815267980098724365e-01 -6.723392009735107422e-02 3.753195703029632568e-01 3.855999112129211426e-01
-1.726367771625518799e-01 -2.176824063062667847e-01 3.738934695720672607e-01 2.448626756668090820e-01 -3.201545178890228271e-01 1.381340473890304565e-01 4.933210313320159912e-01 5.984239578247070312e-01
-2.789506316184997559e-01 -2.736885286867618561e-02 -2.073609232902526855e-01 4.323892891407012939e-01 5.567145347595214844e-01 -4.054705798625946045e-01 6.178021058440208435e-02 4.618701636791229248e-01
-6.519380807876586914e-01 2.235551327466964722e-01 -4.456518217921257019e-02 3.066310882568359375e-01 3.161468207836151123e-01 3.709367811679840088e-01 4.096226096153259277e-01 1.538105458021163940e-01
-5.421844124794006348e-01 3.203811943531036377e-01 -3.873989582061767578e-01 1.576891243457794189e-01 4.773256182670593262e-01 3.158557713031768799e-01 1.944546401500701904e-01 2.510595023632049561e-01
-1.462883055210113525e-01 6.201266050338745117e-01 -3.681582510471343994e-01 3.547384738922119141e-01 5.019897222518920898e-02 4.192841947078704834e-01 3.243404328823089600e-01 2.216914594173431396e-01
5.637212097644805908e-02 6.173754483461380005e-02 -4.716999828815460205e-01 7.086766362190246582e-01 4.389123320579528809e-01 1.215346604585647583e-01 1.930230855941772461e-02 2.459676414728164673e-01
4.881509765982627869e-02 -3.698448836803436279e-01 2.843877375125885010e-01 2.973693013191223145e-01 -6.055838987231254578e-02 -4.659528285264968872e-02 5.097380876541137695e-01 6.525760889053344727e-01
-3.508968651294708252e-01 5.963035225868225098e-01 -2.697394192218780518e-01 -1.085916720330715179e-02 -6.067394837737083435e-02 -1.637504547834396362e-01 -2.151713818311691284e-01 6.096078753471374512e-01
-4.897692501544952393e-01 -3.958888649940490723e-01 -2.967816591262817383e-01 4.250832498073577881e-01 3.449000418186187744e-01 3.052065670490264893e-01 -1.390236765146255493e-01 3.212293684482574463e-01
-2.774621546268463135e-01 -2.763210237026214600e-01 -5.262885093688964844e-01 1.348976194858551025e-01 -8.332587778568267822e-02 -2.540915906429290771e-01 -2.780191004276275635e-01 6.345741152763366699e-01
1.260226964950561523e-01 4.597276449203491211e-01 -4.435509443283081055e-01 3.075960576534271240e-01 -4.205521643161773682e-01 7.374380528926849365e-02 1.796705871820449829e-01 5.165581107139587402e-01
7.309729605913162231e-02 3.143340051174163818e-01 -5.010123252868652344e-01 5.471405982971191406e-01 -3.932746350765228271e-01 -7.018142938613891602e-02 1.902482807636260986e-01 3.868978619575500488e-01
1.444399356842041016e-01 -1.422569602727890015e-01 2.298329174518585205e-01 4.265024960041046143e-01 -4.049285054206848145e-01 2.303667962551116943e-01 -3.450718522071838379e-02 7.112987637519836426e-01
-5.143094062805175781e-01 -9.647896885871887207e-02 -3.437418341636657715e-01 3.111439645290374756e-01 4.173002839088439941e-01 4.128740727901458740e-01 3.560259342193603516e-01 1.996239423751831055e-01
-4.075879752635955811e-01 8.053942024707794189e-02 -2.699154615402221680e-01 8.058294057846069336e-01 -2.832610011100769043e-01 1.948518119752407074e-02 1.371939945966005325e-02 1.560944616794586182e-01
-1.485149562358856201e-01 2.354323416948318481e-01 -3.057024478912353516e-01 4.782954230904579163e-02 -3.128630220890045166e-01 6.889685988426208496e-01 1.023681461811065674e-01 4.936933219432830811e-01
-7.353527843952178955e-02 -6.137551739811897278e-02 1.490080356597900391e-01 -1.842623054981231689e-01 -7.524965703487396240e-02 -2.909743785858154297e-01 1.029829382896423340e-01 9.130911827087402344e-01
-4.976772144436836243e-02 -1.739779114723205566e-01 5.363281965255737305e-01 4.700654745101928711e-01 3.647216781973838806e-02 3.328467607498168945e-01 3.276715874671936035e-01 4.890392422676086426e-01
-9.324281662702560425e-02 -3.552049770951271057e-02 1.965233683586120605e-01 2.401432693004608154e-01 -4.081007242202758789e-01 4.012759327888488770e-01 -2.786826789379119873e-01 6.989430785179138184e-01
-3.286125659942626953e-01 -1.456839740276336670e-01 -4.237003922462463379e-01 1.662088185548782349e-02 -4.886592626571655273e-01 3.865402191877365112e-03 5.009590182453393936e-03 6.724311709403991699e-01
-4.570617154240608215e-02 3.728825449943542480e-01 -6.015817523002624512e-01 2.152433395385742188e-01 -9.937565773725509644e-02 4.761168658733367920e-01 -6.380030512809753418e-02 4.582641422748565674e-01
-5.666640996932983398e-01 6.434931606054306030e-02 2.781447768211364746e-01 5.555502772331237793e-01 3.807675242424011230e-01 -1.072104945778846741e-01 -2.324852198362350464e-01 2.796836197376251221e-01
-2.814945578575134277e-02 4.205460846424102783e-01 -5.762416124343872070e-01 2.385827600955963135e-01 -3.592043519020080566e-01 2.710770368576049805e-01 8.983319252729415894e-02 4.720085561275482178e-01
3.047844022512435913e-02 -2.885021269321441650e-01 -1.447862386703491211e-01 2.750262916088104248e-01 -2.146429121494293213e-01 -1.387219224125146866e-02 -3.737478852272033691e-01 7.957911491394042969e-01
6.457700580358505249e-02 3.250451758503913879e-02 -6.556557416915893555e-01 4.658259153366088867e-01 -3.369592428207397461e-01 1.654753834009170532e-01 1.887327730655670166e-01 4.139460921287536621e-01
-4.760692119598388672e-01 4.631306231021881104e-01 2.013618946075439453e-01 2.537670731544494629e-01 -2.019075006246566772e-01 4.358925819396972656e-01 -2.695232331752777100e-01 3.879589140415191650e-01
2.851034514605998993e-02 2.562537789344787598e-01 1.119439303874969482e-02 2.776668965816497803e-01 -4.476969838142395020e-01 -1.193310022354125977e-01 -3.221315741539001465e-01 7.333863973617553711e-01
-4.587069153785705566e-01 2.506410516798496246e-02 -4.997346177697181702e-02 4.554315507411956787e-01 5.225436687469482422e-01 3.141406774520874023e-01 4.355476200580596924e-01 1.326906979084014893e-01
-7.423282265663146973e-01 -1.229319721460342407e-01 -2.182272821664810181e-01 3.542729318141937256e-01 3.227011859416961670e-01 -1.986997723579406738e-01 9.901499003171920776e-02 3.275401592254638672e-01
-2.610437273979187012e-01 -4.032731056213378906e-01 -4.974879622459411621e-01 2.942048013210296631e-01 2.690952420234680176e-01 -1.289964318275451660e-01 -2.164946943521499634e-01 5.470409989356994629e-01
7.553742825984954834e-02 4.142647087574005127e-01 -3.613239824771881104e-01 2.577671706676483154e-01 6.932436674833297729e-02 6.616905927658081055e-01 7.473175972700119019e-02 4.212537407875061035e-01
5.366038158535957336e-02 2.157150506973266602e-01 -7.747009992599487305e-01 2.940195500850677490e-01 -1.041915938258171082e-01 2.882966399192810059e-01 1.403042674064636230e-01 3.877145051956176758e-01
-2.016959190368652344e-01 3.544172048568725586e-01 -3.079237341880798340e-01 6.618825793266296387e-01 -2.418279051780700684e-01 -2.038890272378921509e-01 4.171226322650909424e-01 1.635815352201461792e-01
-4.718987941741943359e-01 5.895587801933288574e-01 1.761922687292098999e-01 -3.873563557863235474e-02 7.032976299524307251e-02 3.447081148624420166e-01 -1.324656605720520020e-01 5.058367252349853516e-01
-2.109568417072296143e-01 -2.587362891063094139e-03 -3.846794068813323975e-01 3.118505775928497314e-01 8.627864718437194824e-02 -6.086932420730590820e-01 2.109479904174804688e-01 5.364803075790405273e-01
-3.656308054924011230e-01 2.278808690607547760e-02 -1.101020202040672302e-01 6.841375231742858887e-01 3.750808537006378174e-01 1.419158875942230225e-01 4.185558557510375977e-01 2.227406650781631470e-01
-6.891241073608398438e-01 -9.174496680498123169e-02 -2.473536431789398193e-01 2.769227325916290283e-01 2.637466490268707275e-01 2.520031034946441650e-01 4.408471286296844482e-01 2.267310470342636108e-01
-6.422613263130187988e-01 -1.197223067283630371e-01 -1.212960109114646912e-01 3.813434839248657227e-01 3.978367447853088379e-01 -2.062427401542663574e-01 3.487760722637176514e-01 3.009592592716217041e-01
-6.013107299804687500e-01 2.058204114437103271e-01 4.540530741214752197e-01 2.740938365459442139e-01 -1.884696483612060547e-01 -1.853210479021072388e-01 -9.885743260383605957e-02 4.849063754081726074e-01
-7.538374066352844238e-01 -2.311292886734008789e-01 -1.822878569364547729e-01 1.204311028122901917e-01 -3.595432043075561523e-01 3.512342274188995361e-01 -2.006449364125728607e-02 2.784537374973297119e-01
-5.700953602790832520e-01 4.550639390945434570e-01 -3.870295882225036621e-01 4.013311862945556641e-01 2.211669534444808960e-01 -1.808672696352005005e-01 1.629364639520645142e-01 2.210735231637954712e-01
-3.138569593429565430e-01 1.214866787195205688e-01 5.938521027565002441e-01 2.014900743961334229e-01 -1.063014287501573563e-02 2.640866339206695557e-01 4.059249460697174072e-01 5.087696909904479980e-01
-2.611950039863586426e-01 -4.797935485839843750e-01 2.767788767814636230e-01 2.850875556468963623e-01 -3.450260758399963379e-01 2.098575085401535034e-01 2.987603545188903809e-01 5.397714376449584961e-01
-2.577824592590332031e-01 4.415577948093414307e-01 -3.714202046394348145e-01 1.064566299319267273e-01 1.782055050134658813e-01 -1.620390862226486206e-01 -4.154088795185089111e-01 5.989245772361755371e-01
-5.105652809143066406e-01 3.549265265464782715e-01 -1.489986032247543335e-01 5.520407557487487793e-01 1.895265094935894012e-02 4.587555825710296631e-01 2.691760063171386719e-01 5.593868345022201538e-02
-5.291618108749389648e-01 6.910358369350433350e-02 -2.143616378307342529e-01 5.045496821403503418e-01 4.894278049468994141e-01 3.440170586109161377e-01 1.890209764242172241e-01 1.451718807220458984e-01
1.321433186531066895e-01 -3.896989822387695312e-01 1.353459805250167847e-01 2.557070851325988770e-01 -6.130343675613403320e-02 3.304226100444793701e-01 4.024740159511566162e-01 6.870557665824890137e-01
-7.133466005325317383e-02 2.267060130834579468e-01 -2.872900664806365967e-01 6.949759721755981445e-01 1.449573785066604614e-01 5.787668824195861816e-01 5.657317116856575012e-02 1.371292024850845337e-01
-2.766894996166229248e-01 4.802933335304260254e-01 -2.993696331977844238e-01 7.023477554321289062e-01 -1.221930086612701416e-01 7.820890843868255615e-02 2.753401100635528564e-01 1.139596477150917053e-01
-3.586394488811492920e-01 2.017115429043769836e-02 -1.864023059606552124e-01 -7.836654037237167358e-02 4.249289631843566895e-01 -2.724775373935699463e-01 5.067447423934936523e-01 5.643446445465087891e-01
7.827452383935451508e-03 -2.604559659957885742e-01 -1.822378188371658325e-01 2.605973780155181885e-01 -2.375580221414566040e-01 -8.712323755025863647e-02 -3.710534870624542236e-01 7.932685017585754395e-01
-3.719986379146575928e-01 3.045782744884490967e-01 2.960887849330902100e-01 7.188707590103149414e-02 2.848618626594543457e-01 2.803146839141845703e-01 -3.775396943092346191e-01 6.113541126251220703e-01
-1.136424466967582703e-01 -1.740126758813858032e-01 4.815008491277694702e-02 3.126980960369110107e-01 -4.304751157760620117e-01 3.692708313465118408e-01 -2.856957018375396729e-01 6.733607053756713867e-01
-5.923408269882202148e-01 -3.030400574207305908e-01 -3.405570611357688904e-02 3.594896793365478516e-01 5.131925344467163086e-01 -4.255400225520133972e-02 -2.363350242376327515e-02 4.014605879783630371e-01
-8.320882916450500488e-02 3.751799762248992920e-01 -3.704832196235656738e-01 7.648252248764038086e-01 2.819638252258300781e-01 -4.640157520771026611e-02 5.515779927372932434e-02 2.130770981311798096e-01
3.518887236714363098e-02 -4.378589689731597900e-01 -1.224087029695510864e-01 1.914604306221008301e-01 -1.188981458544731140e-01 9.093455225229263306e-02 -2.727474868297576904e-01 8.115438222885131836e-01
-3.096633553504943848e-01 -6.099196523427963257e-02 5.810649991035461426e-01 2.541483640670776367e-01 -7.509350031614303589e-02 3.269667625427246094e-01 3.758220970630645752e-01 4.943398535251617432e-01
-5.751045346260070801e-01 3.405472636222839355e-01 1.744949221611022949e-01 2.433828711509704590e-01 -1.978983134031295776e-01 4.785161912441253662e-01 -2.402558773756027222e-01 3.711258471012115479e-01
-4.073348641395568848e-01 -3.685850799083709717e-01 -5.271389484405517578e-01 4.712244272232055664e-01 1.636118814349174500e-02 3.518782323226332664e-03 -2.591382861137390137e-01 3.617496490478515625e-01
-4.517671167850494385e-01 4.397751092910766602e-01 1.948716640472412109e-01 1.381363272666931152e-01 -1.130369603633880615e-01 5.146846175193786621e-01 -2.952490448951721191e-01 4.249681830406188965e-01
3.050139173865318298e-02 -2.631689608097076416e-01 5.359899997711181641e-01 3.228109776973724365e-01 3.501355648040771484e-02 1.812783628702163696e-01 2.394381910562515259e-01 6.685066223144531250e-01
-3.260963559150695801e-01 -7.363371551036834717e-03 5.161446332931518555e-01 1.318666934967041016e-01 6.571549922227859497e-02 -4.019558727741241455e-01 1.512517333030700684e-01 6.488825082778930664e-01
-3.115140199661254883e-01 2.347309142351150513e-01 2.985152602195739746e-01 -2.740385830402374268e-01 2.674212455749511719e-01 4.371185898780822754e-01 -6.918696314096450806e-02 6.451963186264038086e-01
-6.991183757781982422e-02 6.335775554180145264e-02 -4.380471706390380859e-01 7.739747166633605957e-01 2.883700132369995117e-01 2.282986342906951904e-01 2.103727310895919800e-01 1.436725407838821411e-01
-5.074985027313232422e-01 4.028052091598510742e-01 3.763868212699890137e-01 -8.195172250270843506e-02 -9.060917794704437256e-02 -1.891785562038421631e-01 1.544690877199172974e-01 6.032832264900207520e-01
-7.502459287643432617e-01 5.170440673828125000e-02 2.806008160114288330e-01 3.203604221343994141e-01 -1.962743997573852539e-01 -2.253412157297134399e-01 1.058358550071716309e-01 3.906235694885253906e-01
-5.041695833206176758e-01 3.576546609401702881e-01 -5.663644522428512573e-02 9.930277615785598755e-02 6.050204634666442871e-01 -1.543369740247726440e-01 -9.555383585393428802e-03 4.635368883609771729e-01
-4.159472882747650146e-01 3.923541307449340820e-01 4.364127814769744873e-01 3.930436074733734131e-02 -1.532059013843536377e-01 -2.366713732481002808e-01 -2.318383008241653442e-02 6.332632303237915039e-01
-2.434730976819992065e-01 -2.965545952320098877e-01 3.575693368911743164e-01 2.019106745719909668e-01 -2.203155905008316040e-01 -4.497278854250907898e-02 5.680577158927917480e-01 5.575852990150451660e-01
-3.530168235301971436e-01 2.342191338539123535e-01 4.862838983535766602e-01 1.611910015344619751e-01 -7.988822460174560547e-02 -3.862009048461914062e-01 1.919561326503753662e-01 6.047193408012390137e-01
8.824039250612258911e-03 2.243648618459701538e-01 -2.391469180583953857e-01 4.031927287578582764e-01 -2.233662307262420654e-01 7.275988459587097168e-01 1.943350136280059814e-01 3.358100354671478271e-01
-4.662308990955352783e-01 -4.557043015956878662e-01 -4.412707090377807617e-01 3.748928308486938477e-01 3.452782332897186279e-02 1.550402343273162842e-01 -2.142905294895172119e-01 4.105457663536071777e-01
-3.892559707164764404e-01 -5.037716776132583618e-02 -4.929018020629882812e-01 5.522385835647583008e-01 6.177290924824774265e-04 3.957023322582244873e-01 3.634729385375976562e-01 9.658592194318771362e-02
-4.316752851009368896e-01 3.110198080539703369e-01 1.719821691513061523e-01 4.886339902877807617e-01 5.832493305206298828e-01 1.147784888744354248e-01 1.851490885019302368e-01 2.468770891427993774e-01
2.012373507022857666e-01 2.926922738552093506e-01 -5.433601140975952148e-01 3.970460593700408936e-01 -3.833066821098327637e-01 9.581561386585235596e-02 1.418789625167846680e-01 4.946864545345306396e-01
-2.424178123474121094e-01 5.340691208839416504e-01 -2.543689906597137451e-01 -2.500721625983715057e-02 -1.167986989021301270e-01 -1.671000868082046509e-01 -2.941021323204040527e-01 6.801576018333435059e-01
1.149391382932662964e-01 3.026940822601318359e-01 -2.660876810550689697e-01 5.010359883308410645e-01 3.674077093601226807e-01 1.466380208730697632e-01 5.881444811820983887e-01 2.663092911243438721e-01
-1.032594665884971619e-01 6.341553926467895508e-01 -2.745054364204406738e-01 4.712536334991455078e-01 -5.806615203619003296e-02 3.568368852138519287e-01 3.469146788120269775e-01 1.967156529426574707e-01
-1.941405385732650757e-01 -3.459269925951957703e-02 4.590645730495452881e-01 5.264352560043334961e-01 -1.632826924324035645e-01 4.108530879020690918e-01 3.666065037250518799e-01 3.786509335041046143e-01
-1.096370592713356018e-01 -2.181965261697769165e-01 -5.918104052543640137e-01 4.827476739883422852e-01 2.340354584157466888e-02 -3.660638928413391113e-01 1.417781859636306763e-01 4.499263167381286621e-01
-3.861085176467895508e-01 1.822983771562576294e-01 5.540893599390983582e-02 -1.614356040954589844e-01 1.525938957929611206e-01 1.304444223642349243e-01 -4.774556457996368408e-01 7.213120460510253906e-01
1.024820953607559204e-01 2.467326819896697998e-01 4.669838547706604004e-01 1.203552484512329102e-01 -1.869221627712249756e-01 1.386075317859649658e-01 3.555290400981903076e-01 7.179890871047973633e-01
-2.812658846378326416e-01 -2.192341834306716919e-01 -5.327720642089843750e-01 2.323689311742782593e-01 -4.400483667850494385e-01 1.806019842624664307e-01 4.454436153173446655e-02 5.538417696952819824e-01
-3.930082023143768311e-01 7.604350894689559937e-02 -4.304442107677459717e-01 -2.017900347709655762e-02 5.536110997200012207e-01 3.045796751976013184e-01 3.242901861667633057e-01 3.868518173694610596e-01
3.310713768005371094e-01 -1.840729713439941406e-01 3.912752494215965271e-02 1.588558703660964966e-01 2.779745459556579590e-01 2.941451966762542725e-01 1.641952246427536011e-01 7.993693947792053223e-01
-4.317722320556640625e-01 6.702562570571899414e-01 2.648492157459259033e-01 2.187919765710830688e-01 -6.451419740915298462e-02 2.692305743694305420e-01 -1.458374112844467163e-01 3.852252364158630371e-01
-6.027121543884277344e-01 -2.183127254247665405e-01 5.597136169672012329e-02 2.684031724929809570e-01 5.808472037315368652e-01 2.975570969283580780e-02 2.142492383718490601e-01 3.601846098899841309e-01
-6.907852888107299805e-01 1.381152868270874023e-02 3.615114986896514893e-01 3.326627314090728760e-01 -3.013229370117187500e-01 -1.636110991239547729e-01 2.109725214540958405e-02 4.040552973747253418e-01
2.333161830902099609e-01 -2.508563101291656494e-01 2.288911491632461548e-01 2.161898612976074219e-01 3.407185971736907959e-01 2.698621451854705811e-01 2.586002349853515625e-01 7.264409661293029785e-01
-5.746304392814636230e-01 3.527359068393707275e-01 -2.649368047714233398e-01 -1.241596136242151260e-02 2.333234846591949463e-01 -3.076137304306030273e-01 -1.355727463960647583e-01 5.546039342880249023e-01
-1.356913298368453979e-01 5.241376161575317383e-01 -2.168000638484954834e-01 4.988075494766235352e-01 2.712524831295013428e-01 -1.853674948215484619e-01 5.065178275108337402e-01 2.157712578773498535e-01
-5.826550126075744629e-01 4.600552618503570557e-01 1.750844866037368774e-01 3.406579792499542236e-01 -8.301918208599090576e-02 -3.676325380802154541e-01 1.847635954618453979e-02 3.997158408164978027e-01
-5.750704407691955566e-01 9.687455743551254272e-02 5.063189938664436340e-02 8.221901208162307739e-02 -4.075154364109039307e-01 -3.162889480590820312e-01 7.253740727901458740e-02 6.158056855201721191e-01
-2.894138693809509277e-01 1.800776645541191101e-02 -3.774808645248413086e-01 5.455611944198608398e-01 2.689007818698883057e-01 4.436689317226409912e-01 4.395843148231506348e-01 1.157686561346054077e-01
-2.551881372928619385e-01 -4.751435816287994385e-01 3.137601912021636963e-01 2.347670048475265503e-01 -2.605676651000976562e-01 3.941899836063385010e-01 4.049316793680191040e-02 5.750092864036560059e-01
-1.811680495738983154e-01 -1.173357442021369934e-01 -4.711318314075469971e-01 -6.799535453319549561e-02 5.847207307815551758e-01 8.725773543119430542e-02 2.396868616342544556e-01 5.655616521835327148e-01
-1.252274960279464722e-01 2.465224415063858032e-01 -2.594053149223327637e-01 6.642473340034484863e-01 1.727737337350845337e-01 5.878224968910217285e-01 -1.244496852159500122e-01 1.554200947284698486e-01
2.859338223934173584e-01 2.405122816562652588e-01 1.760146319866180420e-01 5.284637212753295898e-01 -1.977542042732238770e-01 1.828302294015884399e-01 -2.255493700504302979e-01 6.532492637634277344e-01
1.287505179643630981e-01 2.743643224239349365e-01 1.761228591203689575e-01 4.151261150836944580e-01 -3.911908566951751709e-01 -1.022369340062141418e-01 -2.529718577861785889e-01 6.908844113349914551e-01
3.445903956890106201e-01 1.864873059093952179e-02 2.995024025440216064e-01 3.270952403545379639e-01 -1.247798651456832886e-01 1.593790352344512939e-01 1.201707124710083008e-01 7.929717302322387695e-01
-9.904512763023376465e-02 -7.661449164152145386e-02 -4.909791648387908936e-01 2.965752482414245605e-01 -4.972015321254730225e-01 -3.118410408496856689e-01 1.134616807103157043e-01 5.458711981773376465e-01
1.785970032215118408e-01 -3.962126076221466064e-01 1.147003918886184692e-01 2.158892005681991577e-01 -1.025561010465025902e-03 1.311773061752319336e-01 4.177300930023193359e-01 7.480959892272949219e-01
9.923954308032989502e-02 8.285979926586151123e-02 8.121383190155029297e-02 3.498949706554412842e-01 -1.219237372279167175e-01 3.207846283912658691e-01 -5.082188844680786133e-01 6.915264725685119629e-01
2.599787414073944092e-01 -2.074454128742218018e-01 -2.112299203872680664e-01 1.972423791885375977e-01 -3.168222308158874512e-02 2.191753536462783813e-01 -2.375774979591369629e-01 8.368812203407287598e-01
3.799483180046081543e-01 -1.513646990060806274e-01 -3.769308328628540039e-02 1.121810078620910645e-01 2.543743252754211426e-01 1.806724071502685547e-01 3.060995340347290039e-01 7.922605872154235840e-01
-6.276319026947021484e-01 3.500904142856597900e-01 1.510654538869857788e-01 3.275113999843597412e-01 -2.149773538112640381e-01 -3.287934064865112305e-01 2.380970120429992676e-01 3.773853778839111328e-01
1.380521208047866821e-01 -2.264172211289405823e-02 -7.554019987583160400e-02 3.641559779644012451e-01 9.094226174056529999e-03 3.469755351543426514e-01 -5.036673545837402344e-01 6.840742826461791992e-01
3.582848608493804932e-01 -4.341080784797668457e-02 -9.572526812553405762e-02 7.170978933572769165e-02 2.812665328383445740e-02 6.019731238484382629e-02 -2.095476910471916199e-02 9.222733378410339355e-01
-1.842298954725265503e-01 -1.785737127065658569e-01 -1.077488511800765991e-01 -1.764416545629501343e-01 -2.271490991115570068e-01 -2.163259536027908325e-01 -5.513445660471916199e-02 8.888172507286071777e-01
-9.475121647119522095e-02 -1.536645293235778809e-01 1.585391312837600708e-01 4.907950460910797119e-01 -4.532741010189056396e-01 3.441674113273620605e-01 4.911189377307891846e-01 3.691729009151458740e-01
-1.768390238285064697e-01 7.094459235668182373e-02 -4.635811969637870789e-02 7.579160928726196289e-01 5.765246748924255371e-01 1.204802170395851135e-01 -4.258135333657264709e-02 1.959580630064010620e-01
-4.426569342613220215e-01 3.213325142860412598e-01 -8.175021037459373474e-03 6.577938795089721680e-01 2.983368635177612305e-01 -2.298661470413208008e-01 3.204815387725830078e-01 1.532604843378067017e-01
-8.767114020884037018e-03 6.710950136184692383e-01 -2.210588753223419189e-01 3.941357433795928955e-01 -2.542753703892230988e-02 3.465580940246582031e-01 3.991270065307617188e-01 2.555252909660339355e-01
-4.694764614105224609e-01 -1.510078161954879761e-01 5.739886164665222168e-01 8.094777911901473999e-02 4.007779061794281006e-02 -1.475296914577484131e-01 1.754448711872100830e-01 6.054922938346862793e-01
-1.807486116886138916e-01 5.157451033592224121e-01 -3.289173245429992676e-01 1.420115828514099121e-01 2.736271619796752930e-01 -1.505472958087921143e-01 -3.111419081687927246e-01 6.153350472450256348e-01
2.025809511542320251e-02 5.682550072669982910e-01 -2.710346877574920654e-01 4.122285842895507812e-01 7.046499289572238922e-03 5.114405751228332520e-01 3.294060230255126953e-01 2.513053715229034424e-01
6.978645920753479004e-02 -4.043835699558258057e-01 1.429736614227294922e-01 6.989691406488418579e-02 -1.007810756564140320e-01 1.133098378777503967e-01 3.828313946723937988e-01 7.979478240013122559e-01
-2.804125845432281494e-01 2.054763585329055786e-01 6.086261272430419922e-01 2.601908743381500244e-01 -3.929004818201065063e-02 2.757525444030761719e-01 3.598341345787048340e-01 4.836933612823486328e-01
-4.643381237983703613e-01 1.051792576909065247e-01 3.880697488784790039e-01 2.042663246393203735e-01 -3.935916349291801453e-02 -4.735781550407409668e-01 3.552578687667846680e-01 4.785093069076538086e-01
1.263715326786041260e-01 1.459944844245910645e-01 -2.290270626544952393e-01 6.248315572738647461e-01 -4.428200125694274902e-01 3.695626556873321533e-02 -6.868472695350646973e-02 5.636267066001892090e-01
-3.378485441207885742e-01 4.173696041107177734e-01 -4.378046095371246338e-01 -3.577432828024029732e-03 -1.657990068197250366e-01 -1.194346696138381958e-01 -3.143147230148315430e-01 6.159768700599670410e-01
2.273746579885482788e-01 4.955873787403106689e-01 -3.481499254703521729e-01 5.589989423751831055e-01 -3.269071578979492188e-01 4.197559133172035217e-02 1.983773112297058105e-01 3.478820025920867920e-01
-5.162087082862854004e-01 2.109684944152832031e-01 3.718240261077880859e-01 1.058893511071801186e-03 -1.911046355962753296e-01 -2.898292541503906250e-01 1.802742108702659607e-02 6.556826233863830566e-01
-3.867417275905609131e-01 4.610639512538909912e-01 1.891272217035293579e-01 1.309773176908493042e-01 -3.074132502079010010e-01 4.909365773200988770e-01 -1.428224295377731323e-01 4.785466790199279785e-01
-1.635785549879074097e-01 4.640720319002866745e-03 -3.781580626964569092e-01 6.320772171020507812e-01 1.309569031000137329e-01 -4.845127463340759277e-01 2.795704305171966553e-01 3.172278106212615967e-01
-2.830547094345092773e-01 6.156891584396362305e-01 1.336731463670730591e-01 6.433597207069396973e-02 -1.240488961338996887e-01 -3.126514256000518799e-01 7.750465301796793938e-04 6.369141340255737305e-01
1.400774568319320679e-01 3.947647213935852051e-01 -2.963043749332427979e-01 3.406528830528259277e-01 -9.786612540483474731e-02 6.630419492721557617e-01 6.838211417198181152e-02 4.084360599517822266e-01
-3.709646761417388916e-01 1.319365799427032471e-01 3.589562773704528809e-01 3.291433155536651611e-01 -3.392437938600778580e-03 -5.315893292427062988e-01 3.341772854328155518e-01 4.620819091796875000e-01
-3.790746629238128662e-01 2.257004827260971069e-01 -2.893992066383361816e-01 7.138386964797973633e-01 -2.135070972144603729e-02 3.654080033302307129e-01 2.479653358459472656e-01 1.287580579519271851e-01
3.231532275676727295e-01 -2.117718756198883057e-01 3.336599841713905334e-02 1.568109393119812012e-01 2.810963690280914307e-01 3.329927623271942139e-01 2.180529013276100159e-02 7.966471910476684570e-01
1.582025438547134399e-01 9.669329226016998291e-02 -6.436262130737304688e-01 3.104680776596069336e-01 -2.770440876483917236e-01 1.998053938150405884e-01 2.690293788909912109e-01 5.156790614128112793e-01
1.499578058719635010e-01 -1.224467679858207703e-01 4.009711444377899170e-01 3.865892887115478516e-01 3.408316522836685181e-02 3.907521814107894897e-02 4.961462914943695068e-01 6.351698040962219238e-01
-3.467548489570617676e-01 4.856823980808258057e-01 -1.941090226173400879e-01 6.400358080863952637e-01 -2.153282910585403442e-01 -1.108459159731864929e-01 3.513724207878112793e-01 1.201411634683609009e-01
-4.965341091156005859e-01 -4.274674952030181885e-01 -2.228185087442398071e-01 2.265798300504684448e-01 4.513650238513946533e-01 3.402345776557922363e-01 1.582498699426651001e-01 3.538446724414825439e-01
-3.287851512432098389e-01 3.121423125267028809e-01 1.862304508686065674e-01 4.279520213603973389e-01 5.772941112518310547e-01 1.354380846023559570e-01 3.850529491901397705e-01 2.770651876926422119e-01
-3.501950800418853760e-01 -2.173365354537963867e-01 -4.300626814365386963e-01 -2.433400154113769531e-01 2.091650366783142090e-01 3.486572578549385071e-02 4.804341495037078857e-01 5.569356679916381836e-01
-4.102924466133117676e-01 6.100764870643615723e-01 3.419318795204162598e-01 1.557421535253524780e-01 -2.341635338962078094e-02 2.145905047655105591e-01 -2.056120783090591431e-01 4.789782166481018066e-01
-1.580829173326492310e-01 7.575027644634246826e-02 -3.660903573036193848e-01 -1.846590638160705566e-01 -5.045455694198608398e-02 5.061651393771171570e-02 -3.752886652946472168e-01 8.094450235366821289e-01
-1.337839812040328979e-01 -4.674774594604969025e-03 -7.775298357009887695e-01 3.022211194038391113e-01 -2.653364539146423340e-01 1.344379931688308716e-01 1.609405726194381714e-01 4.145008921623229980e-01
-2.898943424224853516e-01 5.346742868423461914e-01 -3.129812777042388916e-01 6.264522075653076172e-01 7.317472249269485474e-02 -2.162770926952362061e-01 -6.413814611732959747e-03 2.958270311355590820e-01
-2.577619850635528564e-01 7.797280699014663696e-02 6.288235187530517578e-01 2.832145988941192627e-01 -2.911075390875339508e-02 3.010708987712860107e-01 3.069260120391845703e-01 5.159021615982055664e-01
-3.361846134066581726e-02 1.422721147537231445e-01 -6.117736101150512695e-01 1.737736016511917114e-01 -3.093561826972290874e-05 -4.645978808403015137e-01 1.264437288045883179e-01 5.850854516029357910e-01
-1.193665862083435059e-01 3.729395270347595215e-01 -1.810760945081710815e-01 7.632259130477905273e-01 -1.987596005201339722e-01 -3.422183692455291748e-01 1.717444658279418945e-01 2.127211987972259521e-01
-2.335832417011260986e-01 2.011194080114364624e-01 -3.377916812896728516e-01 8.285521864891052246e-01 1.253582239151000977e-01 1.759283840656280518e-01 -1.691961437463760376e-01 1.705735921859741211e-01
-4.782365635037422180e-02 -2.853708267211914062e-01 -4.676683545112609863e-01 2.223371416330337524e-01 -4.005157947540283203e-01 -1.340871793217957020e-03 -5.401660501956939697e-02 6.962732672691345215e-01
8.095854520797729492e-02 -2.006497383117675781e-01 3.436335325241088867e-01 8.631414920091629028e-02 1.688168346881866455e-01 -1.735080964863300323e-02 3.626868724822998047e-01 8.168900609016418457e-01
-6.746534109115600586e-01 1.281350404024124146e-01 4.228536784648895264e-01 4.381152689456939697e-01 -1.127069965004920959e-01 -1.266577690839767456e-01 -1.321432143449783325e-01 3.338666260242462158e-01
1.752160675823688507e-02 -4.180477857589721680e-01 1.539871394634246826e-01 1.015473231673240662e-01 -3.764393925666809082e-02 -4.629399627447128296e-02 4.197540879249572754e-01 7.817617058753967285e-01
-8.379887789487838745e-02 2.643758803606033325e-02 4.381180405616760254e-01 3.846413791179656982e-01 -2.306689918041229248e-01 3.097481429576873779e-01 4.599020779132843018e-01 5.401113033294677734e-01
-2.376392781734466553e-01 4.569359421730041504e-01 -3.612220883369445801e-01 6.258139610290527344e-01 1.402202099561691284e-01 2.766309082508087158e-01 3.213789165019989014e-01 1.146377846598625183e-01
9.464816190302371979e-03 2.714448571205139160e-01 -4.479670822620391846e-01 4.831431210041046143e-01 3.723269104957580566e-01 -3.219890296459197998e-01 -1.748738437891006470e-01 4.682320356369018555e-01
-2.903185039758682251e-02 3.635967969894409180e-01 -2.927937805652618408e-01 6.003534793853759766e-01 2.111145108938217163e-01 5.919018983840942383e-01 -2.017538994550704956e-02 1.596181243658065796e-01
-1.865098029375076294e-01 7.393931597471237183e-02 -2.127038501203060150e-02 9.381991028785705566e-01 1.285617351531982422e-01 -8.473237603902816772e-02 -1.735394895076751709e-01 1.589133888483047485e-01
3.190826177597045898e-01 -2.489346712827682495e-01 4.362674430012702942e-02 2.715399265289306641e-01 2.791114151477813721e-01 4.284907281398773193e-01 3.003876209259033203e-01 6.394062042236328125e-01
-4.993332326412200928e-01 9.836632758378982544e-02 -2.303670048713684082e-01 5.129636526107788086e-01 5.485199093818664551e-01 1.802185773849487305e-01 1.609377115964889526e-01 2.560002505779266357e-01
-3.704544007778167725e-01 1.598841696977615356e-01 1.797427833080291748e-01 -2.751968242228031158e-02 2.708084881305694580e-01 2.523052692413330078e-01 -4.883395433425903320e-01 6.547251343727111816e-01
-6.290581822395324707e-01 4.378565549850463867e-01 -2.446929067373275757e-01 2.083089947700500488e-01 2.479652613401412964e-01 2.052507400512695312e-01 4.121698141098022461e-01 1.892128735780715942e-01
-1.451055407524108887e-01 2.930800318717956543e-01 -2.044440805912017822e-01 1.172887161374092102e-01 4.903202503919601440e-02 8.139532804489135742e-01 -1.042872741818428040e-01 4.021127223968505859e-01
3.183507826179265976e-03 5.141650438308715820e-01 -3.307042717933654785e-01 3.061494231224060059e-01 1.228138525038957596e-02 6.109412312507629395e-01 2.235539853572845459e-01 3.303864300251007080e-01
-1.976822465658187866e-01 3.439543545246124268e-01 -5.018047690391540527e-01 6.123282313346862793e-01 3.534745872020721436e-01 1.852618604898452759e-01 2.677172049880027771e-02 2.363899648189544678e-01
-4.300637841224670410e-01 -2.031159400939941406e-01 -9.436830133199691772e-02 4.875005036592483521e-02 6.328265666961669922e-01 1.712921559810638428e-01 3.874387741088867188e-01 4.273029267787933350e-01
-1.068784371018409729e-01 -2.597599029541015625e-01 4.177375733852386475e-01 1.952402442693710327e-01 5.129560828208923340e-02 2.190221250057220459e-01 5.958999991416931152e-01 5.502542257308959961e-01
-4.081793725490570068e-01 5.019848793745040894e-02 3.921716213226318359e-01 -1.763981394469738007e-02 2.351601272821426392e-01 3.255850970745086670e-01 -3.250204920768737793e-01 6.401686668395996094e-01
-1.340886354446411133e-01 5.288489162921905518e-02 3.703247010707855225e-01 1.436959058046340942e-01 -2.177091240882873535e-01 -3.956972956657409668e-01 -1.242830678820610046e-01 7.758958935737609863e-01
2.416566312313079834e-01 1.604915410280227661e-01 -4.665475711226463318e-02 3.937820196151733398e-01 -1.128414645791053772e-02 3.364533483982086182e-01 -4.858558475971221924e-01 6.397025585174560547e-01
-2.369178831577301025e-01 1.046519577503204346e-01 6.131315231323242188e-01 2.554059326648712158e-01 -1.262231618165969849e-01 2.777482271194458008e-01 3.285836577415466309e-01 5.391770005226135254e-01
-4.021720588207244873e-01 3.162342309951782227e-01 -2.700524926185607910e-01 2.309948951005935669e-02 1.451772600412368774e-01 -1.983999758958816528e-01 -4.574345350265502930e-01 6.285747289657592773e-01
-1.189502924680709839e-01 6.383554935455322266e-01 -4.650286436080932617e-01 4.044250547885894775e-01 -2.248947173357009888e-01 -8.929171413183212280e-02 -4.801307991147041321e-02 3.710605800151824951e-01
-4.568407684564590454e-02 3.429831564426422119e-01 -3.186824619770050049e-01 7.601420283317565918e-01 -3.615040779113769531e-01 7.797719538211822510e-02 9.129869192838668823e-02 2.362204641103744507e-01
-3.545915186405181885e-01 2.080341428518295288e-02 2.304642051458358765e-01 7.703110575675964355e-01 3.215447962284088135e-01 -6.149530038237571716e-02 -2.542553246021270752e-01 2.356284856796264648e-01
1.653540134429931641e-01 4.850636124610900879e-01 -1.810052543878555298e-01 3.247346878051757812e-01 -5.839920137077569962e-03 6.359734535217285156e-01 2.093576788902282715e-01 3.883669972419738770e-01
-2.290238291025161743e-01 1.310875862836837769e-01 5.873243212699890137e-01 2.232230156660079956e-01 -4.426312074065208435e-02 2.725659608840942383e-01 4.057192802429199219e-01 5.428868532180786133e-01
-6.188261508941650391e-01 4.955957084894180298e-02 1.083794906735420227e-01 4.000156819820404053e-01 2.430468201637268066e-01 4.254992902278900146e-01 4.359807670116424561e-01 1.124227121472358704e-01
-1.056876257061958313e-01 -2.953580319881439209e-01 -5.476932525634765625e-01 1.856221258640289307e-01 -5.009580850601196289e-01 5.931671708822250366e-02 2.191041111946105957e-01 5.144764184951782227e-01
-4.483159780502319336e-01 -3.033546544611454010e-02 -3.452866375446319580e-01 -6.582754198461771011e-03 -2.817788124084472656e-01 6.438449621200561523e-01 -1.802375167608261108e-01 3.903909623622894287e-01
-5.203093886375427246e-01 3.270814716815948486e-01 -3.343762755393981934e-01 5.819640755653381348e-01 1.340528726577758789e-01 -1.134840920567512512e-01 3.601292073726654053e-01 1.061337590217590332e-01
-3.415534198284149170e-01 4.362040758132934570e-01 2.770634889602661133e-01 -7.474678754806518555e-02 2.294279336929321289e-01 3.337458968162536621e-01 -2.674360573291778564e-01 6.125115752220153809e-01
-1.368987709283828735e-01 -2.915659919381141663e-02 -5.401437282562255859e-01 4.445324838161468506e-01 -4.510788321495056152e-01 1.999714523553848267e-01 3.207441270351409912e-01 3.804035782814025879e-01
-3.792259991168975830e-01 3.798953890800476074e-01 -2.218813151121139526e-01 4.079250693321228027e-01 3.281194269657135010e-01 -1.795278042554855347e-01 -4.516312479972839355e-01 3.903455138206481934e-01
-8.250103145837783813e-02 -2.490998506546020508e-01 4.972353577613830566e-01 3.412300050258636475e-01 8.266422152519226074e-02 2.949502170085906982e-01 4.308562278747558594e-01 5.366523265838623047e-01
-4.478432536125183105e-01 4.713338017463684082e-01 2.027836591005325317e-01 1.958712190389633179e-01 3.826059028506278992e-02 4.081139564514160156e-01 -3.532929122447967529e-01 4.527221620082855225e-01
-2.853311598300933838e-01 3.001864254474639893e-01 1.313339471817016602e-01 2.717531323432922363e-01 -2.729999423027038574e-01 5.866943001747131348e-01 -3.157364130020141602e-01 4.679179787635803223e-01
-4.121378064155578613e-01 1.012591198086738586e-01 4.686059057712554932e-01 3.882522284984588623e-01 -2.572111785411834717e-01 2.742947041988372803e-01 4.350018203258514404e-01 3.448711037635803223e-01
1.210831478238105774e-02 5.724264979362487793e-01 -3.949485719203948975e-01 -1.988656669855117798e-01 2.766364216804504395e-01 1.572566479444503784e-01 2.265580743551254272e-01 5.692657232284545898e-01
-5.576958656311035156e-01 3.367718756198883057e-01 4.177632927894592285e-01 2.847632169723510742e-01 -2.539689242839813232e-01 1.997811645269393921e-01 -2.034342586994171143e-01 4.173074662685394287e-01
-4.694445729255676270e-01 1.836461722850799561e-01 1.198160871863365173e-01 8.270792365074157715e-01 -8.030259609222412109e-02 -1.210371255874633789e-01 -7.202369719743728638e-02 1.455819904804229736e-01
-2.227632701396942139e-01 3.033227622509002686e-01 2.859098017215728760e-01 2.695863507688045502e-02 -2.635192573070526123e-01 -3.239718675613403320e-01 -1.149172857403755188e-01 7.670036554336547852e-01
-2.152350544929504395e-01 1.400860399007797241e-01 3.884607553482055664e-01 5.817553997039794922e-01 -3.344246745109558105e-01 2.466898113489151001e-01 4.185054004192352295e-01 3.112335205078125000e-01
-2.888413369655609131e-01 1.763605140149593353e-02 -3.130390048027038574e-01 7.607750892639160156e-01 -6.017641350626945496e-02 3.221500515937805176e-01 3.576613366603851318e-01 6.452882289886474609e-02
-7.820045351982116699e-01 -1.626558452844619751e-01 -8.999278396368026733e-02 1.069841682910919189e-01 -8.692742884159088135e-02 4.774995744228363037e-01 2.193683534860610962e-01 2.424520552158355713e-01
1.315806061029434204e-01 4.863345324993133545e-01 -4.367409646511077881e-01 3.582624346017837524e-02 -2.338802516460418701e-01 4.127752482891082764e-01 1.212678477168083191e-01 5.606690645217895508e-01
-3.628701344132423401e-02 -2.461133711040019989e-02 -2.924714088439941406e-01 2.817605733871459961e-01 -2.532629072666168213e-01 7.740515470504760742e-01 1.114898622035980225e-01 3.967635333538055420e-01
-6.194708123803138733e-02 3.857420384883880615e-01 -1.138337031006813049e-01 2.407393157482147217e-01 -1.889081746339797974e-01 -3.543050885200500488e-01 -3.944222629070281982e-01 6.779859066009521484e-01
-3.118476271629333496e-01 4.297495484352111816e-01 -4.890859723091125488e-01 -2.516559958457946777e-01 2.867627143859863281e-01 2.737585902214050293e-01 1.849341243505477905e-01 4.734482169151306152e-01
-5.548097565770149231e-02 2.719866484403610229e-02 5.210535526275634766e-01 5.142016410827636719e-01 -1.622792929410934448e-01 3.016930520534515381e-01 3.319685757160186768e-01 4.824163913726806641e-01
-6.117734313011169434e-01 4.268152117729187012e-01 1.772736757993698120e-02 3.521530926227569580e-01 -2.746610715985298157e-02 -3.123791813850402832e-01 -2.662839293479919434e-01 3.872901797294616699e-01
-9.699777583591639996e-04 6.227779388427734375e-01 -4.938092231750488281e-01 -8.916095644235610962e-02 1.764482557773590088e-01 2.030341625213623047e-01 2.394222319126129150e-01 4.802806079387664795e-01
3.503699004650115967e-01 5.419377610087394714e-02 2.360090762376785278e-01 1.556463390588760376e-01 1.282822936773300171e-01 3.406450524926185608e-02 5.475830659270286560e-02 8.796377778053283691e-01
-6.661195755004882812e-01 1.410608738660812378e-01 -5.916783213615417480e-01 2.476222664117813110e-01 2.838394232094287872e-02 2.437465265393257141e-02 2.966562211513519287e-01 1.886317878961563110e-01
-2.787622213363647461e-01 2.001036107540130615e-01 6.184785962104797363e-01 2.338667213916778564e-01 -7.808122783899307251e-02 2.504402995109558105e-01 3.445695936679840088e-01 5.074403882026672363e-01
-8.158806562423706055e-01 -2.386053353548049927e-01 -7.625093311071395874e-02 1.421713382005691528e-01 -2.789031565189361572e-01 3.016958534717559814e-01 1.187145262956619263e-01 2.616848647594451904e-01
-2.427443563938140869e-01 2.056678533554077148e-01 5.061821341514587402e-01 4.872469902038574219e-01 -3.600975573062896729e-01 1.844945698976516724e-01 2.403045743703842163e-01 4.285923540592193604e-01
-1.452240645885467529e-01 4.807050526142120361e-01 -2.029672414064407349e-01 6.271485239267349243e-02 5.130010843276977539e-01 -3.044040203094482422e-01 2.273775786161422729e-01 5.432966351509094238e-01
-2.620434463024139404e-01 4.512319564819335938e-01 -5.358126759529113770e-01 8.255288749933242798e-02 4.939306080341339111e-01 1.057677790522575378e-01 2.497380673885345459e-01 3.410125076770782471e-01
-5.872334241867065430e-01 1.723530292510986328e-01 -6.325987577438354492e-01 3.109827637672424316e-01 -1.980219781398773193e-01 5.860482528805732727e-02 1.902567893266677856e-01 2.229685932397842407e-01
-5.176982879638671875e-01 6.924600899219512939e-02 2.176613062620162964e-01 5.931039452552795410e-01 5.113317370414733887e-01 -4.469573870301246643e-02 4.565566405653953552e-02 2.500044703483581543e-01
3.645088523626327515e-02 6.628516316413879395e-02 5.135971903800964355e-01 5.914847850799560547e-01 -1.924936026334762573e-01 3.537879586219787598e-01 1.177426874637603760e-01 4.522810280323028564e-01
2.543822824954986572e-01 3.561025261878967285e-01 -2.464488297700881958e-01 3.544371426105499268e-01 1.202662363648414612e-01 2.314601987600326538e-01 6.905564665794372559e-01 2.778700292110443115e-01
-4.499147236347198486e-01 3.926365971565246582e-01 -5.680627226829528809e-01 8.105271309614181519e-02 3.335949182510375977e-01 1.628945469856262207e-01 2.432664036750793457e-01 3.422714173793792725e-01
-3.203269839286804199e-01 6.387324929237365723e-01 2.188460901379585266e-02 1.099297925829887390e-01 -1.686390787363052368e-01 4.566707909107208252e-01 -1.712263673543930054e-01 4.588485062122344971e-01
-3.445888683199882507e-02 -1.197595335543155670e-02 -3.622413277626037598e-01 3.790051341056823730e-01 3.131268620491027832e-01 -5.495416522026062012e-01 1.602699160575866699e-01 5.459621548652648926e-01
-7.580045461654663086e-01 -6.785558909177780151e-02 -4.530074819922447205e-02 7.829187065362930298e-02 -3.805185556411743164e-01 -5.766638368368148804e-02 -1.391453742980957031e-01 4.951380193233489990e-01
-1.119534969329833984e-01 3.138130903244018555e-01 -3.845321536064147949e-01 -2.558954060077667236e-02 -2.110885530710220337e-01 5.933382511138916016e-01 -2.763010933995246887e-02 5.857437252998352051e-01
-4.553933143615722656e-01 -1.371523886919021606e-01 -1.238952055573463440e-01 5.948175787925720215e-01 -1.383216977119445801e-01 4.173997938632965088e-01 4.573192596435546875e-01 4.638845473527908325e-02
-1.243894398212432861e-01 -6.267874501645565033e-03 -2.341643571853637695e-01 6.583362221717834473e-01 5.202908515930175781e-01 -2.738445401191711426e-01 -1.321574002504348755e-01 3.648144900798797607e-01
-5.748623609542846680e-01 4.803277850151062012e-01 2.264036834239959717e-01 2.859120965003967285e-01 -1.483190059661865234e-01 -3.445090949535369873e-01 8.856137841939926147e-02 3.965927064418792725e-01
-3.183392286300659180e-01 6.204223260283470154e-02 -2.715596854686737061e-01 2.693797051906585693e-01 -4.556185603141784668e-01 5.942485928535461426e-01 2.831213772296905518e-01 3.280602991580963135e-01
-5.230426192283630371e-01 -8.809650689363479614e-02 -4.528091549873352051e-01 2.361481189727783203e-01 -2.261251769959926605e-02 -1.721516549587249756e-01 4.204408824443817139e-01 5.009444355964660645e-01
-7.188345193862915039e-01 2.435913383960723877e-01 1.600115001201629639e-01 3.127665519714355469e-01 -6.829746067523956299e-02 -3.575064241886138916e-01 2.532289028167724609e-01 3.223559260368347168e-01
-6.143522858619689941e-01 4.103870093822479248e-01 1.908038258552551270e-01 3.943868279457092285e-01 -8.771230280399322510e-02 -3.872815370559692383e-01 6.647614389657974243e-02 3.163971602916717529e-01
-2.140251547098159790e-01 6.085724830627441406e-01 -3.935126066207885742e-01 4.797158762812614441e-02 2.362971156835556030e-01 -3.945981006836518645e-05 4.780674576759338379e-01 3.772194683551788330e-01
3.321909904479980469e-02 5.653977990150451660e-01 -2.354325056076049805e-01 2.561917603015899658e-01 -1.273662447929382324e-01 5.833945274353027344e-01 2.519482076168060303e-01 3.716312646865844727e-01
1.422372274100780487e-02 -7.536812871694564819e-02 3.365725576877593994e-01 5.264730453491210938e-01 -3.926577866077423096e-01 3.792904317378997803e-01 -4.186899214982986450e-02 5.512422919273376465e-01
-7.591645717620849609e-01 -3.182281851768493652e-01 -1.049350388348102570e-02 9.971559792757034302e-02 -3.701949417591094971e-01 1.372666954994201660e-01 7.180380076169967651e-02 3.889788091182708740e-01
-1.860267370939254761e-01 4.095855057239532471e-01 -3.084173798561096191e-01 5.107872486114501953e-01 1.025773510336875916e-01 6.093077659606933594e-01 -6.712399423122406006e-02 2.352128475904464722e-01
-6.192560195922851562e-01 3.848322033882141113e-01 1.294822096824645996e-01 1.569387465715408325e-01 -9.355281293392181396e-02 -3.858916759490966797e-01 4.247368127107620239e-02 5.172642469406127930e-01
-2.971102595329284668e-01 1.887580901384353638e-01 -2.252234518527984619e-01 8.388173580169677734e-02 3.956238925457000732e-01 4.281605184078216553e-01 5.866511464118957520e-01 3.665171563625335693e-01
1.549886018037796021e-01 2.875292301177978516e-01 2.437459081411361694e-01 1.275912821292877197e-01 -3.011138923466205597e-02 5.605916380882263184e-01 -1.457319706678390503e-01 6.936905384063720703e-01
-2.051251381635665894e-02 -1.082514300942420959e-01 4.547992050647735596e-01 4.394232332706451416e-01 -2.902638316154479980e-01 3.757453858852386475e-01 1.374946683645248413e-01 5.861600041389465332e-01
-2.372894585132598877e-01 4.345880150794982910e-01 -3.203384578227996826e-01 2.259429693222045898e-01 6.647793054580688477e-01 2.304289191961288452e-01 8.604018390178680420e-02 3.142103552818298340e-01
8.194290101528167725e-03 -1.027813479304313660e-01 -5.532820820808410645e-01 -7.697998732328414917e-02 5.286495685577392578e-01 -1.980035565793514252e-02 6.650228798389434814e-02 6.269264817237854004e-01
-2.572235167026519775e-01 2.615390121936798096e-01 -1.768715232610702515e-01 1.260256469249725342e-01 -2.241907119750976562e-01 7.377713918685913086e-01 -3.214522451162338257e-02 4.718751907348632812e-01
-5.139132738113403320e-01 -5.207497477531433105e-01 -5.693528056144714355e-02 4.737872183322906494e-01 3.211671411991119385e-01 2.405179738998413086e-01 -7.455763407051563263e-03 2.755796015262603760e-01
-2.705236673355102539e-01 3.589519113302230835e-02 -8.155366778373718262e-02 5.809495449066162109e-01 5.635755062103271484e-01 -3.584620952606201172e-01 1.836198419332504272e-01 3.186635673046112061e-01
-7.845078408718109131e-02 6.106575727462768555e-01 -3.616650402545928955e-01 3.935163617134094238e-01 -1.024778932332992554e-01 3.634811639785766602e-01 3.419134020805358887e-01 2.752476632595062256e-01
-2.586618363857269287e-01 1.951306760311126709e-01 -2.820744812488555908e-01 -5.508399009704589844e-02 2.249199301004409790e-01 2.712639048695564270e-02 -5.379821658134460449e-01 6.867811083793640137e-01
-4.707246087491512299e-03 -1.022871285676956177e-01 -1.262859702110290527e-01 -1.252973377704620361e-01 -1.583309173583984375e-01 -1.419528126716613770e-01 -1.847030669450759888e-01 9.373010396957397461e-01
-3.584462106227874756e-01 2.261433899402618408e-01 -3.894609510898590088e-01 6.800616979598999023e-01 2.814295589923858643e-01 3.196537494659423828e-01 -5.086330231279134750e-03 1.574953943490982056e-01
-3.027664683759212494e-02 9.425868839025497437e-02 1.125475298613309860e-02 8.597400188446044922e-01 4.444502890110015869e-01 -5.703314766287803650e-02 -5.002881959080696106e-02 2.182365059852600098e-01
-6.940816640853881836e-01 -2.767070531845092773e-01 -3.501461148262023926e-01 -1.097623351961374283e-02 -2.814138531684875488e-01 2.794590890407562256e-01 -5.304881371557712555e-03 4.020468294620513916e-01
1.968008279800415039e-02 1.777751594781875610e-01 -5.593135356903076172e-01 3.383578956127166748e-01 -4.930811524391174316e-01 1.235069781541824341e-01 4.645984619855880737e-02 5.292914509773254395e-01
1.508884578943252563e-01 2.251572459936141968e-01 -7.629175484180450439e-02 5.062599182128906250e-01 -3.515265583992004395e-01 1.045934408903121948e-01 -3.277602791786193848e-01 6.499844789505004883e-01
-1.979303807020187378e-01 3.645116388797760010e-01 -2.741339206695556641e-01 1.634929627180099487e-01 -5.239331722259521484e-01 3.324778378009796143e-01 2.714644074440002441e-01 5.170446038246154785e-01
-5.320942401885986328e-01 2.755070924758911133e-01 2.518935203552246094e-01 4.815851151943206787e-01 -1.805968433618545532e-01 -3.806149065494537354e-01 2.828465402126312256e-01 2.968366742134094238e-01
1.396889518946409225e-02 7.922461628913879395e-02 5.294601321220397949e-01 5.303466916084289551e-01 -3.668197989463806152e-02 4.782337546348571777e-01 1.305829882621765137e-01 4.299158155918121338e-01
3.875882625579833984e-01 3.757239580154418945e-01 -2.671318650245666504e-01 5.260173678398132324e-01 2.977743744850158691e-01 1.427140384912490845e-01 3.731310963630676270e-01 3.350961506366729736e-01
-4.315656796097755432e-02 4.167715907096862793e-01 -5.003301501274108887e-01 2.626656293869018555e-01 -2.101083099842071533e-01 5.155762434005737305e-01 -9.468332678079605103e-02 4.314929246902465820e-01
-1.756888628005981445e-01 -1.385613381862640381e-01 5.693536996841430664e-01 4.858569502830505371e-01 -5.790881812572479248e-02 1.773885637521743774e-01 3.518698215484619141e-01 4.807088673114776611e-01
-4.245499968528747559e-01 2.071844190359115601e-01 -9.229374676942825317e-02 4.897975027561187744e-01 -1.601132452487945557e-01 6.406823992729187012e-01 2.833738625049591064e-01 1.095508560538291931e-01
-4.800070822238922119e-01 9.525545686483383179e-02 4.615641534328460693e-01 4.927566647529602051e-01 3.520473837852478027e-01 4.862913861870765686e-02 -2.924833893775939941e-01 3.046642541885375977e-01
5.181206017732620239e-02 1.407666057348251343e-01 -7.717119455337524414e-01 1.674793362617492676e-01 -9.466792643070220947e-02 3.246435821056365967e-01 1.460552662611007690e-01 4.671445488929748535e-01
-2.706596851348876953e-01 2.202769815921783447e-01 -1.066840533167123795e-02 -1.367314755916595459e-01 5.183718204498291016e-01 -3.206451535224914551e-01 3.796799778938293457e-01 5.862872600555419922e-01
-9.674585610628128052e-02 -3.396611511707305908e-01 3.712536394596099854e-01 1.562566757202148438e-01 -3.022236982360482216e-03 4.304539412260055542e-02 5.201682448387145996e-01 6.637681722640991211e-01
1.498216856271028519e-02 2.910204529762268066e-01 -4.546529948711395264e-01 2.135203182697296143e-01 1.073933169245719910e-01 6.366718411445617676e-01 2.479111552238464355e-01 4.294625818729400635e-01
6.107073277235031128e-02 3.290897309780120850e-01 -6.814484000205993652e-01 3.711531758308410645e-01 -5.972504243254661560e-02 2.622495591640472412e-01 2.772187292575836182e-01 3.696641027927398682e-01
2.374090999364852905e-01 2.331508249044418335e-01 4.574955403804779053e-01 3.758403658866882324e-01 -5.422480031847953796e-02 3.549606204032897949e-01 1.767038255929946899e-01 6.152704954147338867e-01
-1.897668391466140747e-01 -1.674829572439193726e-01 4.770864546298980713e-01 4.998590350151062012e-01 -3.907798603177070618e-02 4.178537726402282715e-01 4.101432859897613525e-01 3.378180861473083496e-01
-7.058667391538619995e-02 3.519770205020904541e-01 -2.563334107398986816e-01 2.451608031988143921e-01 3.580922782421112061e-01 -5.637717843055725098e-01 8.882568031549453735e-02 5.397779941558837891e-01
-2.479340881109237671e-01 3.206199109554290771e-01 6.741600632667541504e-01 2.596078515052795410e-01 1.152268350124359131e-01 2.690238654613494873e-01 1.614564955234527588e-01 4.495826661586761475e-01
-2.036200016736984253e-01 -3.029612302780151367e-01 -3.175829350948333740e-01 -1.224012896418571472e-01 -3.324980735778808594e-01 -3.307052329182624817e-02 1.832191497087478638e-01 7.782638072967529297e-01
-2.593197524547576904e-01 4.411024153232574463e-01 -3.184133172035217285e-01 2.906843125820159912e-01 2.859442234039306641e-01 2.878579497337341309e-01 5.660699605941772461e-01 2.592994570732116699e-01
-5.646102428436279297e-01 -7.341787219047546387e-02 4.139946028590202332e-02 1.563193202018737793e-01 -5.378358364105224609e-01 -1.196667477488517761e-01 -1.451947540044784546e-01 5.700933337211608887e-01
2.414625585079193115e-01 1.332638412714004517e-01 1.993800401687622070e-01 3.561654686927795410e-01 -4.028933867812156677e-02 3.542636930942535400e-01 -2.899979352951049805e-01 7.389895319938659668e-01
-3.431406021118164062e-01 6.329821348190307617e-01 1.441684067249298096e-01 1.413407269865274429e-02 3.664982691407203674e-02 4.827507138252258301e-01 -1.026431694626808167e-01 4.644099473953247070e-01
3.088522888720035553e-02 5.433764457702636719e-01 -3.540346622467041016e-01 -1.940367221832275391e-01 1.496788114309310913e-01 2.672120928764343262e-01 3.829441368579864502e-01 5.480376482009887695e-01
-9.638795256614685059e-02 -2.382621467113494873e-01 3.254655599594116211e-01 2.085411846637725830e-01 -1.399124860763549805e-01 3.880674019455909729e-02 6.294565796852111816e-01 6.059918999671936035e-01
-5.789307951927185059e-01 -1.802735477685928345e-01 -1.577262133359909058e-01 -4.064422100782394409e-02 -3.912014663219451904e-01 5.453094840049743652e-01 -3.017956949770450592e-02 3.930640816688537598e-01
-3.502347171306610107e-01 1.199442297220230103e-01 5.946404933929443359e-01 4.111392772756516933e-04 3.348523378372192383e-01 3.482038676738739014e-01 -4.818145558238029480e-02 5.231232643127441406e-01
-1.488621681928634644e-01 4.337924420833587646e-01 -4.440064728260040283e-01 4.886153340339660645e-02 -3.639203906059265137e-01 2.148167341947555542e-01 3.815834224224090576e-01 5.156984925270080566e-01
1.922115534543991089e-01 -1.292980760335922241e-01 3.528388738632202148e-01 5.140344500541687012e-01 -4.652457777410745621e-03 2.320258915424346924e-01 -2.559877634048461914e-01 6.619837880134582520e-01
1.930108219385147095e-01 4.807600080966949463e-01 -2.091321349143981934e-01 2.744639217853546143e-01 3.611112758517265320e-02 6.306583285331726074e-01 2.268313467502593994e-01 4.025711417198181152e-01
-1.517066955566406250e-01 -1.224724650382995605e-01 -6.394042372703552246e-01 -1.106283813714981079e-01 1.346475780010223389e-01 -1.588173359632492065e-01 3.597805500030517578e-01 6.067239642143249512e-01
-3.770576417446136475e-01 1.612141877412796021e-01 -4.702415466308593750e-01 3.327841758728027344e-01 3.299699127674102783e-01 -4.044718146324157715e-01 1.934144347906112671e-01 4.359798431396484375e-01
-1.500728831160813570e-04 1.141114309430122375e-01 -6.744597554206848145e-01 1.667229682207107544e-01 -2.411521524190902710e-01 3.822937309741973877e-01 3.106657862663269043e-01 4.510765969753265381e-01
3.158705830574035645e-01 1.844213008880615234e-01 3.103559911251068115e-01 3.491273522377014160e-01 -2.771860547363758087e-02 2.997753024101257324e-01 -1.570220142602920532e-01 7.298727631568908691e-01
-3.381092250347137451e-01 2.637103796005249023e-01 -2.909763455390930176e-01 7.807726860046386719e-01 -1.516501456499099731e-01 1.545223593711853027e-01 -1.755052655935287476e-01 2.102117240428924561e-01
-1.300011128187179565e-01 1.570513695478439331e-01 -1.178806200623512268e-01 3.863398134708404541e-01 -2.228469699621200562e-01 7.697461843490600586e-01 2.220468819141387939e-01 3.221884369850158691e-01
-6.333955526351928711e-01 1.341499239206314087e-01 -3.333983719348907471e-01 4.041140079498291016e-01 -9.525427967309951782e-02 4.535756409168243408e-01 2.877305746078491211e-01 9.358604252338409424e-02
-1.696968525648117065e-01 -2.130637466907501221e-01 4.434607625007629395e-01 4.545274972915649414e-01 8.598794043064117432e-02 4.297046959400177002e-01 4.235752224922180176e-01 3.887135386466979980e-01
-7.234536409378051758e-01 3.062835633754730225e-01 2.735192775726318359e-01 2.032388001680374146e-01 -1.499869674444198608e-01 -2.325001507997512817e-01 -8.204391598701477051e-02 4.282554090023040771e-01
-1.588209569454193115e-01 3.239918649196624756e-01 -2.272801548242568970e-01 1.440964192152023315e-01 -5.822221040725708008e-01 1.894014179706573486e-01 -7.369071245193481445e-02 6.458321809768676758e-01
-4.151726961135864258e-01 5.939706563949584961e-01 1.723414473235607147e-02 3.321140408515930176e-01 -4.598608240485191345e-03 -4.540855884552001953e-01 -2.053341595456004143e-03 3.975104093551635742e-01
2.957881614565849304e-02 5.218459963798522949e-01 -3.125283420085906982e-01 2.749150693416595459e-01 -2.390546649694442749e-01 5.267643332481384277e-01 2.057655006647109985e-01 4.202170372009277344e-01
-2.093550711870193481e-01 1.914779692888259888e-01 9.130112081766128540e-02 -3.435410931706428528e-02 6.085074543952941895e-01 3.554980754852294922e-01 -1.970637440681457520e-01 6.119610071182250977e-01
-2.584415376186370850e-01 1.560008525848388672e-02 -2.078529596328735352e-01 6.441342234611511230e-01 4.989571273326873779e-01 -2.602210342884063721e-01 -2.151048630475997925e-01 3.345286846160888672e-01
-6.866095066070556641e-01 -2.145213335752487183e-01 3.168542981147766113e-01 1.747010201215744019e-01 -3.013938069343566895e-01 -6.163669750094413757e-02 5.122889578342437744e-02 5.043503046035766602e-01
-6.036308407783508301e-01 3.408825993537902832e-01 -3.478435873985290527e-01 3.280858099460601807e-01 1.276693940162658691e-01 3.240703642368316650e-01 3.840136229991912842e-01 1.483435928821563721e-01
-5.447981357574462891e-01 4.315634667873382568e-01 2.012390270829200745e-02 4.425246715545654297e-01 -4.184323176741600037e-02 -3.539832830429077148e-01 -2.335465699434280396e-01 3.729823231697082520e-01
-4.855257272720336914e-01 4.655050486326217651e-02 4.151761159300804138e-02 5.553372502326965332e-01 5.412774085998535156e-01 3.090915977954864502e-01 1.803601235151290894e-01 1.758583933115005493e-01
2.362616360187530518e-01 5.232886075973510742e-01 -3.869233727455139160e-01 5.804501771926879883e-01 6.356772780418395996e-02 -3.218039497733116150e-02 2.975683808326721191e-01 3.001565933227539062e-01
-4.730166494846343994e-01 4.490517973899841309e-01 2.413008213043212891e-01 1.505548208951950073e-01 -1.394187659025192261e-01 -3.490260243415832520e-01 -1.468435078859329224e-01 5.752348899841308594e-01
1.602871716022491455e-01 2.664621770381927490e-01 5.434934496879577637e-01 3.675808012485504150e-01 1.408575922250747681e-01 2.736608311533927917e-02 3.319160267710685730e-02 6.716498732566833496e-01
-2.292095422744750977e-01 3.896215558052062988e-01 3.860465809702873230e-02 -1.372245401144027710e-01 4.859308004379272461e-01 1.634543240070343018e-01 -2.726405560970306396e-01 6.619352102279663086e-01
-2.216353714466094971e-01 5.709976553916931152e-01 -4.892593920230865479e-01 -1.769004166126251221e-01 2.644844949245452881e-01 2.259373813867568970e-01 1.466214358806610107e-01 4.600796699523925781e-01
7.395878434181213379e-03 3.726211190223693848e-01 -4.705492258071899414e-01 1.553559601306915283e-01 -3.200761973857879639e-01 4.590406715869903564e-01 9.134848415851593018e-02 5.422499775886535645e-01
-7.103688716888427734e-01 -1.885401904582977295e-01 -1.414583623409271240e-01 1.285690367221832275e-01 -2.664881050586700439e-01 4.882608652114868164e-01 -8.650656789541244507e-02 3.261749446392059326e-01
3.069247007369995117e-01 4.732461869716644287e-01 -4.465838670730590820e-01 5.173326134681701660e-01 1.897703558206558228e-01 1.365718096494674683e-01 2.606758475303649902e-01 3.035598397254943848e-01
1.145713478326797485e-01 3.461666405200958252e-01 2.591909170150756836e-01 2.829290330410003662e-01 -8.237872272729873657e-02 4.842714071273803711e-01 -1.831694543361663818e-01 6.670511364936828613e-01
-5.383706688880920410e-01 2.132900953292846680e-01 -1.817540377378463745e-01 -5.035375803709030151e-02 4.331028461456298828e-01 -2.445489168167114258e-01 -1.464371085166931152e-01 6.002236008644104004e-01
-1.033678650856018066e-01 -1.831202656030654907e-01 4.412679076194763184e-01 1.900083273649215698e-01 -6.775810569524765015e-02 2.109450250864028931e-01 5.748632550239562988e-01 5.877113938331604004e-01
-4.322228431701660156e-01 -3.869749978184700012e-02 -4.795188456773757935e-02 -4.121668040752410889e-01 8.935479074716567993e-02 -9.187853336334228516e-02 3.641465306282043457e-02 7.885133624076843262e-01
-3.680691123008728027e-02 2.400319427251815796e-01 -8.316618949174880981e-02 3.211638331413269043e-01 -5.647801756858825684e-01 2.170714735984802246e-01 -2.582998275756835938e-01 6.309927105903625488e-01
-4.346811175346374512e-01 5.089049935340881348e-01 -2.616115808486938477e-01 2.248487621545791626e-02 3.204113245010375977e-01 2.664924263954162598e-01 4.664418101310729980e-01 3.031043708324432373e-01
-6.479912996292114258e-01 1.168995127081871033e-01 -4.510889053344726562e-01 3.039008080959320068e-01 8.875188231468200684e-02 2.909060716629028320e-01 3.895083963871002197e-01 1.624342948198318481e-01
-2.949137687683105469e-01 -4.797077924013137817e-02 3.697841167449951172e-01 5.433862805366516113e-01 -3.096767365932464600e-01 3.677113950252532959e-01 4.051546454429626465e-01 2.888843417167663574e-01
-1.755333878099918365e-02 1.436109244823455811e-01 -5.318305492401123047e-01 5.926040410995483398e-01 3.604745864868164062e-01 3.859594166278839111e-01 1.917671263217926025e-01 1.713568419218063354e-01
-3.486187458038330078e-01 4.220900833606719971e-01 -4.310741424560546875e-01 2.029370814561843872e-01 2.988287210464477539e-01 4.175330325961112976e-02 -3.535245358943939209e-01 5.072230100631713867e-01
-2.944413423538208008e-01 3.797786533832550049e-01 1.324547678232192993e-01 4.540158808231353760e-02 -3.127532303333282471e-01 5.305206179618835449e-01 -1.750412881374359131e-01 5.827184915542602539e-01
-1.808695495128631592e-01 3.056629598140716553e-01 -4.337985217571258545e-01 -8.930763602256774902e-02 -5.278363358229398727e-03 -4.964249581098556519e-02 -3.929710090160369873e-01 7.216515541076660156e-01
-3.969879746437072754e-01 5.519367456436157227e-01 -2.314451783895492554e-01 -4.784129187464714050e-02 -1.986653357744216919e-02 1.585951149463653564e-01 -3.719541728496551514e-01 5.639272332191467285e-01
-6.399672627449035645e-01 2.166995257139205933e-01 3.242837488651275635e-01 2.612199485301971436e-01 -2.700677514076232910e-01 -2.601500451564788818e-01 2.720087021589279175e-02 4.782601892948150635e-01
-1.487673223018646240e-01 1.481186896562576294e-01 5.155540704727172852e-01 4.516410827636718750e-01 -2.204740196466445923e-01 1.242834180593490601e-01 4.148284792900085449e-01 5.000156760215759277e-01
-8.051301836967468262e-01 -2.057082653045654297e-01 7.891889661550521851e-03 1.875986903905868530e-01 -3.413753807544708252e-01 2.767291963100433350e-01 4.716950654983520508e-02 2.808074951171875000e-01
5.584556609392166138e-02 3.848406970500946045e-01 -3.692908287048339844e-01 7.870946079492568970e-02 -2.240897417068481445e-01 4.937707185745239258e-01 1.319748442620038986e-02 6.418785452842712402e-01
1.613054871559143066e-01 3.900887072086334229e-01 -3.652456998825073242e-01 5.919296145439147949e-01 3.176139295101165771e-01 1.142572760581970215e-01 3.874514400959014893e-01 2.719822824001312256e-01
3.680347800254821777e-01 -2.144685387611389160e-01 4.431215580552816391e-03 2.917191088199615479e-01 3.807314038276672363e-01 2.935633659362792969e-01 -1.603403477929532528e-03 7.087281346321105957e-01
-4.937815666198730469e-01 3.557481467723846436e-01 -2.267522960901260376e-01 8.824187517166137695e-02 3.105509579181671143e-01 -3.765351772308349609e-01 -1.496127843856811523e-01 5.566104054450988770e-01
-3.873560726642608643e-01 -4.184783995151519775e-02 -2.142437994480133057e-01 -5.672408267855644226e-02 3.646703064441680908e-01 -1.717446893453598022e-01 -3.763279318809509277e-01 7.035499811172485352e-01
-3.154929876327514648e-01 1.423388123512268066e-01 1.899996697902679443e-01 2.139817550778388977e-02 3.491514921188354492e-01 3.662883937358856201e-01 -4.962234497070312500e-01 5.842385888099670410e-01
-2.434515357017517090e-01 1.109801903367042542e-01 -1.312053799629211426e-01 4.280040860176086426e-01 3.457186818122863770e-01 -5.718412995338439941e-01 -6.521818786859512329e-02 5.265311002731323242e-01
-9.652382880449295044e-02 1.926559805870056152e-01 -1.215608492493629456e-01 5.764351487159729004e-01 4.906790554523468018e-01 -2.849040031433105469e-01 3.860809206962585449e-01 3.681271374225616455e-01
-6.184527277946472168e-01 -1.936309635639190674e-01 -2.463626414537429810e-01 3.539858758449554443e-01 2.269358932971954346e-02 5.927928686141967773e-01 -1.166827529668807983e-01 1.687883734703063965e-01
-2.502316534519195557e-01 3.147135078907012939e-01 -3.269676864147186279e-01 3.214059174060821533e-01 -4.514788687229156494e-01 3.468935787677764893e-01 9.993000328540802002e-02 5.421951413154602051e-01
-5.648928284645080566e-01 -1.461252570152282715e-01 -1.312075108289718628e-01 -2.983677573502063751e-02 -1.783594936132431030e-01 -2.476852983236312866e-01 3.594471514225006104e-01 6.473603248596191406e-01
-5.023929476737976074e-01 -6.165007352828979492e-01 -9.461308270692825317e-02 3.883811235427856445e-01 1.686238199472427368e-01 6.640467047691345215e-02 -1.512914597988128662e-01 3.898769617080688477e-01
7.740800082683563232e-02 4.837488532066345215e-01 -2.853434085845947266e-01 7.504280805587768555e-01 -9.495985507965087891e-02 1.010686457157135010e-01 2.469426989555358887e-01 1.876669973134994507e-01
-1.405324190855026245e-01 4.823399186134338379e-01 -2.967919707298278809e-01 3.274601399898529053e-01 4.599622189998626709e-01 3.255217522382736206e-02 4.440997838973999023e-01 3.774037957191467285e-01
1.739529669284820557e-01 4.801688194274902344e-01 -2.883405089378356934e-01 4.017522931098937988e-01 -2.620141208171844482e-01 4.779783487319946289e-01 1.196442469954490662e-01 4.280230402946472168e-01
-3.581863939762115479e-01 1.156627088785171509e-01 -2.301917821168899536e-01 6.773213148117065430e-01 -1.746213883161544800e-01 2.434530705213546753e-01 4.930074810981750488e-01 1.172780841588973999e-01
-5.229929685592651367e-01 4.209665358066558838e-01 8.409156650304794312e-02 -1.701440475881099701e-02 5.479566380381584167e-02 -3.937620818614959717e-01 -7.077144086360931396e-02 6.155038475990295410e-01
-6.920715570449829102e-01 4.059840142726898193e-01 1.255974024534225464e-01 1.996707022190093994e-01 -2.018425762653350830e-01 -3.063562214374542236e-01 1.966404020786285400e-01 3.568033277988433838e-01
-6.549618840217590332e-01 2.179548144340515137e-01 1.172066554427146912e-01 3.087790608406066895e-01 3.691560924053192139e-01 4.667543172836303711e-01 2.116918563842773438e-01 1.244574636220932007e-01
-3.004567921161651611e-01 4.403816163539886475e-01 -2.531370818614959717e-01 1.060175523161888123e-02 6.290086507797241211e-01 2.600147426128387451e-01 2.299270480871200562e-01 3.680665194988250732e-01
-9.104073792695999146e-02 -2.913218922913074493e-02 5.679856538772583008e-01 2.711934447288513184e-01 -1.585652679204940796e-01 -8.347563445568084717e-02 3.401381373405456543e-01 6.685090065002441406e-01
-5.536071062088012695e-01 -3.636441379785537720e-02 -1.519704461097717285e-01 6.961913108825683594e-01 2.059481889009475708e-01 2.301714718341827393e-01 2.923526763916015625e-01 5.963005498051643372e-02
-3.935286700725555420e-01 4.106386303901672363e-01 2.826014757156372070e-01 4.751968756318092346e-02 8.098413795232772827e-02 4.979094266891479492e-01 -3.036020398139953613e-01 4.977379441261291504e-01
-1.200231164693832397e-01 2.649151682853698730e-01 -1.516264379024505615e-01 6.141019463539123535e-01 3.785184025764465332e-01 -4.102598130702972412e-01 2.978083491325378418e-01 3.391510844230651855e-01
2.181773073971271515e-02 -3.298398852348327637e-01 -3.523715585470199585e-02 4.526818692684173584e-01 -3.911795318126678467e-01 5.743071436882019043e-01 -5.588170886039733887e-02 4.456394016742706299e-01
-6.148365736007690430e-01 -9.452594816684722900e-02 5.566135048866271973e-01 1.947710663080215454e-01 -5.669824779033660889e-02 -1.063600704073905945e-01 2.484478615224361420e-02 5.001421570777893066e-01
-4.972561895847320557e-01 1.188065484166145325e-02 2.760957479476928711e-01 5.358801484107971191e-01 6.928591756150126457e-04 -2.443128973245620728e-01 -3.437559008598327637e-01 4.597189128398895264e-01
-3.475193381309509277e-01 -3.822209686040878296e-02 -4.036033153533935547e-01 3.909058868885040283e-02 6.363525390625000000e-01 1.700961589813232422e-01 2.835928201675415039e-01 4.461429119110107422e-01
8.078470826148986816e-03 3.042727410793304443e-01 -3.278582394123077393e-01 5.008836463093757629e-02 -2.862807512283325195e-01 5.733009576797485352e-01 7.722996175289154053e-02 6.170557141304016113e-01
1.686408817768096924e-01 4.400051832199096680e-01 -3.924514055252075195e-01 2.999949753284454346e-01 -2.619723677635192871e-01 -3.083734214305877686e-01 -6.634599715471267700e-02 6.048265695571899414e-01
1.419200450181961060e-01 3.603574037551879883e-01 -2.547344863414764404e-01 4.038958251476287842e-01 -6.329532712697982788e-02 2.203735858201980591e-01 6.413431763648986816e-01 3.976027667522430420e-01
-2.980258762836456299e-01 -2.036200165748596191e-01 -4.708745479583740234e-01 3.551930487155914307e-01 2.972454130649566650e-01 -4.087090194225311279e-01 1.663575507700443268e-02 5.159068703651428223e-01
-3.704198300838470459e-01 -3.295094370841979980e-01 -1.996636688709259033e-01 2.783915996551513672e-01 -4.171470999717712402e-01 5.514473319053649902e-01 2.364027500152587891e-01 3.207070827484130859e-01
-1.054000332951545715e-01 2.893441319465637207e-01 -3.690607845783233643e-01 6.011213734745979309e-02 -2.126001566648483276e-01 6.877114772796630859e-01 -1.711800321936607361e-02 4.969030916690826416e-01
2.431437969207763672e-01 -2.446479946374893188e-01 9.789095818996429443e-02 1.011062562465667725e-01 2.381976880133152008e-02 8.727961033582687378e-02 7.898406684398651123e-02 9.202173352241516113e-01
1.111360117793083191e-01 -3.067875802516937256e-01 2.734470665454864502e-01 1.183817163109779358e-01 -2.235189266502857208e-02 5.809097737073898315e-02 3.382992744445800781e-01 8.285058736801147461e-01
-2.826171219348907471e-01 3.933130502700805664e-01 -7.059136778116226196e-02 6.504092216491699219e-01 -4.617957770824432373e-01 -1.051695719361305237e-01 -1.316540837287902832e-01 3.094646036624908447e-01
-5.552964285016059875e-02 2.298519611358642578e-01 -1.013064309954643250e-01 4.969653859734535217e-02 -4.331693798303604126e-02 7.883008718490600586e-01 -1.369213610887527466e-01 5.378750562667846680e-01
-6.883009076118469238e-01 1.149779036641120911e-01 -1.027373149991035461e-01 4.137293398380279541e-01 2.986209988594055176e-01 1.538443416357040405e-01 4.503149986267089844e-01 1.251748502254486084e-01
-2.782813459634780884e-02 5.049589872360229492e-01 -2.428105473518371582e-01 4.868861138820648193e-01 -8.273344428744167089e-05 3.876961469650268555e-01 4.942264556884765625e-01 2.316437810659408569e-01
-6.700424551963806152e-01 -3.884229343384504318e-03 -8.689044415950775146e-02 2.477507293224334717e-01 -4.254537820816040039e-01 4.239650964736938477e-01 2.285033315420150757e-01 2.629194855690002441e-01
-7.251632213592529297e-01 -1.084266901016235352e-01 -1.367506533861160278e-01 1.805723905563354492e-01 -1.774367839097976685e-01 5.734181404113769531e-01 9.687869995832443237e-02 2.034624963998794556e-01
-8.307822346687316895e-01 7.356948405504226685e-02 -1.593903452157974243e-01 3.050138354301452637e-01 9.529037773609161377e-02 9.391584247350692749e-02 3.719889819622039795e-01 1.722599864006042480e-01
-2.877160310745239258e-01 2.603062689304351807e-01 -4.080118536949157715e-01 3.447526693344116211e-01 1.323466897010803223e-01 -2.625423371791839600e-01 -4.217812716960906982e-01 5.475294589996337891e-01
-4.638102054595947266e-01 1.212667152285575867e-01 3.792270086705684662e-03 5.897530317306518555e-01 5.454710721969604492e-01 1.149335578083992004e-01 2.292464822530746460e-01 2.430004626512527466e-01
-1.950924843549728394e-01 5.145436525344848633e-01 1.955091655254364014e-01 1.114420443773269653e-01 -1.803681403398513794e-01 5.261875987052917480e-01 -9.683933109045028687e-02 5.725003480911254883e-01
-5.794387459754943848e-01 3.776350915431976318e-01 1.161749940365552902e-03 2.459977716207504272e-01 -3.479940295219421387e-01 -3.587385416030883789e-01 7.952325977385044098e-03 4.596409797668457031e-01
-6.843759417533874512e-01 -4.466645419597625732e-01 -2.588770985603332520e-01 1.804409921169281006e-01 3.497459739446640015e-02 -1.985678263008594513e-02 7.906278222799301147e-02 4.739996194839477539e-01
-6.099309325218200684e-01 -9.415537863969802856e-02 4.570188373327255249e-02 1.279159337282180786e-01 -4.511663913726806641e-01 -1.418187022209167480e-01 -1.690260767936706543e-01 5.902833938598632812e-01
-6.937254667282104492e-01 2.317091971635818481e-01 -5.591329336166381836e-01 2.140290886163711548e-01 -2.251543477177619934e-02 1.441639214754104614e-01 1.993117481470108032e-01 2.135475426912307739e-01
-2.153909020125865936e-02 2.379016578197479248e-01 -2.854799628257751465e-01 2.242560535669326782e-01 -2.203477472066879272e-01 7.570472359657287598e-01 -3.214656934142112732e-02 4.340993165969848633e-01
-2.955050170421600342e-01 -2.942572236061096191e-01 -5.107449293136596680e-01 3.916683197021484375e-01 2.366145998239517212e-01 -3.308686017990112305e-01 9.893759340047836304e-02 4.863907396793365479e-01
-1.067904457449913025e-01 3.928791880607604980e-01 -4.425324797630310059e-01 4.412218332290649414e-01 3.716802299022674561e-01 1.840269118547439575e-01 4.727048575878143311e-01 2.197000682353973389e-01
-3.153316676616668701e-02 -1.088339556008577347e-02 2.184450775384902954e-01 5.187232494354248047e-01 -4.340119957923889160e-01 1.262403875589370728e-01 -2.650943100452423096e-01 6.383708119392395020e-01
-4.172016382217407227e-01 -8.208481967449188232e-02 -4.987014830112457275e-01 3.990522921085357666e-01 2.255811542272567749e-01 -1.956316828727722168e-01 4.947699606418609619e-01 2.780342400074005127e-01
