# Supplementary material for: Where is your field going? A machine learning approach to study the relative motion of the domains of physics
Source: PLoS One. 2020 Jun 18;15(6):e0233997. doi: 10.1371/journal.pone.0233997 (PMC7302634; doi:10.1371/journal.pone.0233997)
Supplement: S14 Data — (ZIP) [file pone.0233997.s014.zip › 13/Pacs4Run_13_VS_500_embeddings2005-2009ED8.txt]

-5.853606015443801880e-02 -1.717238724231719971e-01 3.904870152473449707e-01 -5.033012032508850098e-01 -1.611989736557006836e-02 4.528273046016693115e-01 5.948067307472229004e-01 4.674295336008071899e-02
3.977737575769424438e-02 -3.720847070217132568e-01 5.772176384925842285e-01 -1.628060042858123779e-01 -3.316573426127433777e-02 1.370918899774551392e-01 5.400091409683227539e-01 4.344891905784606934e-01
1.178556233644485474e-01 -4.745934009552001953e-01 1.719724982976913452e-01 -2.908832207322120667e-02 1.081353873014450073e-01 3.589142858982086182e-01 4.733602702617645264e-01 6.048700809478759766e-01
-4.479015767574310303e-01 -1.614481806755065918e-01 3.340226709842681885e-01 -1.503959670662879944e-02 -2.691442333161830902e-02 1.848650276660919189e-01 7.172729372978210449e-01 3.348754644393920898e-01
-1.323972940444946289e-01 -1.616579741239547729e-01 2.762551605701446533e-01 -3.305774033069610596e-01 -2.526259422302246094e-01 4.868537783622741699e-01 4.076136946678161621e-01 5.511298179626464844e-01
-1.383068412542343140e-01 1.173962093889713287e-02 6.312676668167114258e-01 -1.402780562639236450e-01 6.421753168106079102e-01 3.384037315845489502e-01 1.507766544818878174e-01 1.136525869369506836e-01
4.188562333583831787e-01 -2.887023091316223145e-01 1.407773345708847046e-01 -4.502484798431396484e-01 3.778100758790969849e-02 1.632129028439521790e-02 6.426459550857543945e-01 3.224606513977050781e-01
4.447090327739715576e-01 -2.059081643819808960e-01 5.693055987358093262e-01 -5.525027513504028320e-01 2.240822017192840576e-01 8.167532831430435181e-02 3.475713729858398438e-02 -2.690275907516479492e-01
-1.655348949134349823e-02 -6.301135569810867310e-02 6.586623787879943848e-01 -1.503303945064544678e-01 6.708092689514160156e-01 2.621366381645202637e-01 1.434716582298278809e-01 5.935820285230875015e-03
-1.704506725072860718e-01 -2.324378043413162231e-01 1.979741603136062622e-01 -5.186828970909118652e-01 6.964356303215026855e-01 9.265371412038803101e-02 3.209124803543090820e-01 -1.100063025951385498e-01
9.668026119470596313e-02 2.819475233554840088e-01 6.838947534561157227e-01 -4.228219985961914062e-01 3.674219548702239990e-01 4.515866935253143311e-02 3.138449490070343018e-01 1.706785410642623901e-01
2.558257877826690674e-01 -3.031533658504486084e-01 4.752177000045776367e-01 -4.223885536193847656e-01 5.020169615745544434e-01 -6.256733834743499756e-02 3.971852660179138184e-01 1.572120040655136108e-01
2.999987602233886719e-01 4.711207747459411621e-01 4.142720997333526611e-01 -4.476686939597129822e-02 8.249974995851516724e-02 2.597146630287170410e-01 6.385231018066406250e-01 -1.801408827304840088e-01
-4.331448078155517578e-01 -4.980227947235107422e-01 2.077865004539489746e-01 -3.023659288883209229e-01 -1.725160330533981323e-01 2.591048777103424072e-01 5.407307147979736328e-01 2.011756747961044312e-01
-3.541988730430603027e-01 -4.914673864841461182e-01 4.169430136680603027e-01 -5.381943583488464355e-01 2.850048243999481201e-01 7.996695488691329956e-02 1.474546045064926147e-01 -2.452409416437149048e-01
1.195347979664802551e-01 -4.180869460105895996e-02 4.159837067127227783e-01 -5.301914215087890625e-01 -2.183948457241058350e-01 5.587317347526550293e-01 1.020064204931259155e-01 3.994187712669372559e-01
-1.271810680627822876e-01 -4.041607975959777832e-01 1.339576095342636108e-01 -2.580947279930114746e-01 -2.064838260412216187e-02 -4.661739245057106018e-02 8.547634482383728027e-01 5.197547748684883118e-02
-1.667893826961517334e-01 -4.217430055141448975e-01 5.308923125267028809e-01 -6.319389343261718750e-01 1.918449401855468750e-01 1.452631056308746338e-01 1.643152236938476562e-01 1.679740399122238159e-01
-3.108737990260124207e-02 -5.250803828239440918e-01 5.335521697998046875e-01 -4.308664202690124512e-01 1.907613277435302734e-01 3.239486813545227051e-01 8.123459666967391968e-02 3.241429030895233154e-01
-3.271730542182922363e-01 -4.594288766384124756e-01 5.084051489830017090e-01 -4.297838509082794189e-01 3.098675906658172607e-01 5.148038268089294434e-02 3.572740554809570312e-01 1.112664490938186646e-01
-4.640007019042968750e-01 -5.708899497985839844e-01 2.202634960412979126e-01 -2.990368306636810303e-01 3.729993104934692383e-01 2.091010957956314087e-01 3.643747866153717041e-01 7.230775803327560425e-02
-5.143295601010322571e-02 3.045409321784973145e-01 5.705736577510833740e-02 -3.222211599349975586e-01 6.206084489822387695e-01 5.915763974189758301e-01 1.809108257293701172e-01 1.722826957702636719e-01
8.676822483539581299e-02 -1.460481733083724976e-01 3.768710494041442871e-01 2.227124124765396118e-01 -3.034648895263671875e-01 7.888447642326354980e-01 2.495556175708770752e-01 -5.351298302412033081e-02
1.579370498657226562e-01 3.058960437774658203e-01 4.221919775009155273e-01 -5.040811300277709961e-01 1.046907380223274231e-01 4.308331906795501709e-01 2.395909279584884644e-01 4.417673647403717041e-01
-2.488167956471443176e-02 -2.741435170173645020e-01 2.305860519409179688e-01 -4.062350094318389893e-01 7.876223921775817871e-01 1.871173530817031860e-01 1.802912205457687378e-01 -1.347692310810089111e-01
1.730857193470001221e-01 3.054812252521514893e-01 4.358769953250885010e-01 -4.737761914730072021e-01 2.637981772422790527e-01 4.980200529098510742e-01 1.066163182258605957e-01 3.650884628295898438e-01
1.661736816167831421e-01 -3.641668334603309631e-02 4.072974026203155518e-01 3.927425146102905273e-01 1.539495438337326050e-01 4.355541765689849854e-01 6.592689156532287598e-01 5.365570262074470520e-02
2.680197954177856445e-01 1.869525658548809588e-05 2.819661796092987061e-01 -3.699619472026824951e-01 2.472143173217773438e-01 -1.384437177330255508e-02 6.688902974128723145e-01 4.506305754184722900e-01
-2.149004787206649780e-01 5.819801241159439087e-02 2.668456137180328369e-01 -8.020421862602233887e-01 2.656880617141723633e-01 3.483408093452453613e-01 3.057898720726370811e-04 -2.098124027252197266e-01
-3.823967278003692627e-01 -5.836225748062133789e-01 3.617191612720489502e-01 8.966954797506332397e-02 4.604873955249786377e-01 2.393636554479598999e-01 2.898246943950653076e-01 -1.446867883205413818e-01
3.774414956569671631e-01 -5.271599814295768738e-02 5.694170594215393066e-01 2.528791725635528564e-01 7.599608600139617920e-02 3.735292851924896240e-01 5.401248931884765625e-01 1.718747615814208984e-01
1.971116960048675537e-01 -2.638171613216400146e-01 4.140011966228485107e-01 -2.930635213851928711e-01 7.203178405761718750e-01 7.388994842767715454e-02 3.271583318710327148e-01 5.398347228765487671e-02
1.265859305858612061e-01 7.395754754543304443e-02 7.000820636749267578e-01 -1.343879699707031250e-01 5.705971121788024902e-01 2.702065110206604004e-01 1.872549057006835938e-01 1.915050446987152100e-01
-2.824138104915618896e-01 -1.394283175468444824e-01 3.791616559028625488e-01 -7.148370742797851562e-01 2.676582336425781250e-01 2.972021698951721191e-01 -2.953352965414524078e-02 -2.918979227542877197e-01
-1.070777848362922668e-01 2.866723239421844482e-01 4.641924798488616943e-01 2.760254442691802979e-01 -2.342256047995761037e-04 4.950764775276184082e-01 5.598347783088684082e-01 -2.370080947875976562e-01
3.956768512725830078e-01 -4.601441323757171631e-01 -5.061975866556167603e-02 -4.867319390177726746e-02 2.454561889171600342e-01 1.914988011121749878e-01 5.476542711257934570e-01 -4.795100688934326172e-01
-2.564522624015808105e-01 -3.755530118942260742e-01 7.149443030357360840e-01 -3.288033604621887207e-01 3.156104087829589844e-01 1.909395009279251099e-01 1.598575860261917114e-01 1.109638735651969910e-01
2.302120923995971680e-01 1.390671432018280029e-01 3.435626327991485596e-01 -7.109237909317016602e-01 -2.845323383808135986e-01 4.309985637664794922e-01 1.427985131740570068e-01 1.307860016822814941e-01
9.781955741345882416e-03 -3.895149528980255127e-01 5.829159617424011230e-01 -3.841029703617095947e-01 3.731243014335632324e-01 9.791146963834762573e-02 3.382658660411834717e-01 3.124486804008483887e-01
-4.554386138916015625e-01 -6.022493243217468262e-01 1.844743639230728149e-01 -3.339824080467224121e-02 -5.877126753330230713e-02 5.462103486061096191e-01 2.836923301219940186e-01 1.115535274147987366e-01
-1.912862807512283325e-01 -2.025353163480758667e-02 -7.443007081747055054e-02 -2.153549641370773315e-01 6.154953837394714355e-01 1.610248931683599949e-03 7.255621552467346191e-01 -7.618528604507446289e-02
4.667571485042572021e-01 -1.713367179036140442e-02 5.231731534004211426e-01 1.821562349796295166e-01 2.036899924278259277e-01 3.913347423076629639e-01 4.924992322921752930e-01 1.943324357271194458e-01
5.040509700775146484e-01 -4.141679108142852783e-01 5.901124477386474609e-01 -1.195314005017280579e-01 3.399977684020996094e-01 2.387556247413158417e-02 3.055089712142944336e-01 -4.871039092540740967e-02
6.543429940938949585e-02 -3.973694443702697754e-01 5.941299796104431152e-01 -5.028257966041564941e-01 4.102172851562500000e-01 1.525539606809616089e-01 1.262954175472259521e-01 1.564931273460388184e-01
4.417823553085327148e-01 -4.445030689239501953e-01 3.719128966331481934e-01 -2.723666429519653320e-01 5.090453028678894043e-01 3.572626113891601562e-01 -5.274047330021858215e-02 -7.209306210279464722e-02
3.594400584697723389e-01 -2.331508398056030273e-01 -3.694362044334411621e-01 -1.780052930116653442e-01 2.255760729312896729e-01 3.713709115982055664e-01 6.194009184837341309e-01 -2.753470838069915771e-01
1.375032365322113037e-01 -3.461696505546569824e-01 3.972367942333221436e-01 -4.169470071792602539e-01 6.870203614234924316e-01 1.705798655748367310e-01 1.659698486328125000e-01 -3.126085922122001648e-02
-8.467637747526168823e-02 -4.520488679409027100e-01 -2.876749262213706970e-02 -2.962559163570404053e-01 6.728315353393554688e-01 4.543538689613342285e-01 1.852115690708160400e-01 8.027137070894241333e-02
1.610845774412155151e-01 4.603395611047744751e-02 3.104594349861145020e-01 -6.324950456619262695e-01 -1.890345513820648193e-01 4.954427480697631836e-01 1.635599285364151001e-01 4.093263745307922363e-01
4.372894167900085449e-01 -3.740580379962921143e-01 3.369090557098388672e-01 -2.810194790363311768e-01 5.778031945228576660e-01 3.542527854442596436e-01 -8.709970116615295410e-02 -9.716462343931198120e-02
-2.212613075971603394e-01 -4.746639356017112732e-02 7.146365046501159668e-01 -2.946864366531372070e-01 4.836260676383972168e-01 3.254359662532806396e-01 -3.100897558033466339e-02 -1.023754999041557312e-01
-4.282073378562927246e-01 -2.968997061252593994e-01 3.150945305824279785e-01 -5.442426800727844238e-01 4.638148248195648193e-01 1.617567241191864014e-01 2.911080121994018555e-01 8.349309116601943970e-02
-1.784602701663970947e-01 -7.243245095014572144e-02 9.136172384023666382e-02 -5.077461004257202148e-01 7.142470479011535645e-01 3.011720478534698486e-01 1.770740598440170288e-01 -2.540543973445892334e-01
2.849279642105102539e-01 1.735116243362426758e-01 4.011324942111968994e-01 -5.426037311553955078e-01 2.353186346590518951e-02 4.569722712039947510e-01 1.942714601755142212e-01 4.315843880176544189e-01
-1.676753461360931396e-01 -3.776881396770477295e-01 6.014064550399780273e-01 -2.279794514179229736e-01 5.321181416511535645e-01 1.456006169319152832e-01 2.781645953655242920e-01 1.839768737554550171e-01
4.066846370697021484e-01 2.259642630815505981e-01 2.253501266241073608e-01 1.844271272420883179e-01 2.909664809703826904e-01 5.163236856460571289e-01 5.775361657142639160e-01 -1.181188598275184631e-01
3.281617462635040283e-01 5.934047326445579529e-02 7.472621798515319824e-01 1.298654377460479736e-01 -4.126852750778198242e-02 3.418968617916107178e-01 4.414041638374328613e-01 9.412202984094619751e-03
-2.283951491117477417e-01 -2.563132941722869873e-01 2.098244428634643555e-01 -5.962126851081848145e-01 4.830006957054138184e-01 4.782832562923431396e-01 6.754080951213836670e-02 1.266368180513381958e-01
-9.279105812311172485e-02 -2.269735783338546753e-01 6.421117782592773438e-01 -2.650832831859588623e-01 5.636437535285949707e-01 3.695337176322937012e-01 -5.120289698243141174e-02 2.061897329986095428e-02
-7.582595106214284897e-03 -4.626898765563964844e-01 3.875281512737274170e-01 -4.737867712974548340e-01 4.949171841144561768e-01 5.730151198804378510e-03 1.400394141674041748e-01 -3.829122483730316162e-01
-3.084343075752258301e-01 -1.025690659880638123e-01 1.483906507492065430e-01 -8.566468954086303711e-01 1.874288171529769897e-01 2.257920503616333008e-01 1.096310988068580627e-01 -2.008826434612274170e-01
-1.822159737348556519e-01 -5.049301385879516602e-01 5.815275907516479492e-01 -4.900567531585693359e-01 2.683902382850646973e-01 2.355224788188934326e-01 5.278239399194717407e-02 5.676943063735961914e-02
-1.086032241582870483e-01 -4.793468713760375977e-01 6.567365676164627075e-02 -2.146779149770736694e-01 7.289394140243530273e-01 3.521825671195983887e-01 2.260471880435943604e-01 3.936673328280448914e-02
1.083972230553627014e-01 1.417375653982162476e-01 3.451187908649444580e-01 -4.783002734184265137e-01 1.521525532007217407e-01 3.219499886035919189e-01 5.132507085800170898e-01 4.796395003795623779e-01
-4.896596074104309082e-01 1.327142771333456039e-02 6.413123756647109985e-02 -5.945482850074768066e-01 4.706390202045440674e-01 3.290993571281433105e-01 2.656828463077545166e-01 4.540899023413658142e-02
-5.011845231056213379e-01 -5.580634474754333496e-01 1.719435900449752808e-01 -2.465115115046501160e-02 7.452131062746047974e-02 5.579889416694641113e-01 2.744700908660888672e-01 1.223441660404205322e-01
-1.098821759223937988e-01 -1.826733797788619995e-01 4.425083994865417480e-01 -1.896600127220153809e-01 7.368193864822387695e-01 9.490033984184265137e-02 2.845283448696136475e-01 -2.998442947864532471e-01
-3.667416572570800781e-01 -3.151573240756988525e-02 6.944376826286315918e-01 -3.018728196620941162e-01 4.385741651058197021e-01 2.645310461521148682e-01 1.304829567670822144e-01 1.085667237639427185e-01
-4.329939186573028564e-02 -4.740592837333679199e-01 4.536548256874084473e-01 -5.728891491889953613e-01 3.589346706867218018e-01 2.452131807804107666e-01 5.756965652108192444e-02 2.170492857694625854e-01
8.651340007781982422e-02 1.008853465318679810e-01 5.146526098251342773e-01 3.085096776485443115e-01 2.242677845060825348e-02 6.283509135246276855e-01 3.642585277557373047e-01 -3.070503175258636475e-01
2.311167418956756592e-01 -4.972817003726959229e-02 7.020069956779479980e-01 6.531627476215362549e-02 -3.079828321933746338e-01 4.290545582771301270e-01 3.974097073078155518e-01 -1.007787138223648071e-01
2.423304170370101929e-01 -1.406455039978027344e-01 4.564430415630340576e-01 8.667761087417602539e-02 -3.720739781856536865e-01 5.746091604232788086e-01 4.678213000297546387e-01 1.347962021827697754e-01
-3.673849999904632568e-02 -9.674100577831268311e-02 2.554320916533470154e-02 -5.258051753044128418e-01 1.172909885644912720e-01 -1.674689501523971558e-01 8.183206319808959961e-01 -2.676353417336940765e-02
-1.937134265899658203e-01 2.242203205823898315e-01 -9.768443182110786438e-03 -4.476930499076843262e-01 2.544694542884826660e-01 7.765688300132751465e-01 9.884082525968551636e-02 1.846415698528289795e-01
7.183124423027038574e-01 -1.516401171684265137e-01 5.990181490778923035e-02 -2.006583809852600098e-01 2.099892869591712952e-02 4.074475765228271484e-01 3.726995289325714111e-01 -3.343967497348785400e-01
2.368628233671188354e-01 -2.404245585203170776e-01 -4.248765110969543457e-02 -6.198222637176513672e-01 1.922238245606422424e-02 6.836138367652893066e-01 -1.590474545955657959e-01 8.434382826089859009e-02
2.428902536630630493e-01 2.381408810615539551e-01 1.634905636310577393e-01 2.300393581390380859e-01 4.253238141536712646e-01 5.494480133056640625e-01 5.501548647880554199e-01 -1.384997665882110596e-01
3.436203673481941223e-02 -4.142391309142112732e-02 -7.026930153369903564e-02 -5.137110948562622070e-01 5.693143010139465332e-01 6.047908067703247070e-01 -1.798024773597717285e-02 -1.950705051422119141e-01
-7.360742986202239990e-02 1.179730668663978577e-01 -5.898389965295791626e-02 -4.895041584968566895e-01 5.821759700775146484e-01 5.960111618041992188e-01 1.754722744226455688e-01 1.123481392860412598e-01
3.435267508029937744e-01 -5.205784440040588379e-01 6.883418560028076172e-01 -3.000948727130889893e-01 -3.966535255312919617e-02 5.427983030676841736e-02 2.051860690116882324e-01 2.224857360124588013e-02
-1.755703538656234741e-01 5.808610469102859497e-02 8.312774300575256348e-01 -1.870062798261642456e-01 3.600055575370788574e-01 3.310420215129852295e-01 1.490305736660957336e-02 -1.981756463646888733e-02
-3.165403306484222412e-01 -3.124168813228607178e-01 2.925573885440826416e-01 -2.786286175251007080e-01 7.124614119529724121e-01 1.761856228113174438e-01 3.008658885955810547e-01 -9.905193746089935303e-02
-3.239845931529998779e-01 -6.548426747322082520e-01 1.888288706541061401e-01 -1.509948223829269409e-01 4.805752038955688477e-01 2.107523679733276367e-01 3.636012673377990723e-01 1.357655692845582962e-02
3.092734515666961670e-02 1.469618827104568481e-01 2.391669750213623047e-01 3.683134019374847412e-01 2.535155117511749268e-01 6.364776492118835449e-01 5.237671136856079102e-01 -2.021978795528411865e-01
8.517010137438774109e-03 -1.124287918210029602e-01 4.014443159103393555e-01 3.587313592433929443e-01 2.308120019733905792e-02 3.658812642097473145e-01 6.131471395492553711e-01 -4.325395822525024414e-01
2.245358675718307495e-01 5.397192388772964478e-02 2.967225909233093262e-01 2.824149727821350098e-01 5.015708208084106445e-01 4.688871800899505615e-01 4.498195350170135498e-01 -3.241946101188659668e-01
-3.076451122760772705e-01 1.548785157501697540e-02 3.433806300163269043e-01 -6.326723098754882812e-01 2.985313236713409424e-01 4.486176669597625732e-01 -1.382601559162139893e-01 -2.782727479934692383e-01
3.713840544223785400e-01 -5.674428939819335938e-01 6.197441816329956055e-01 -2.296555340290069580e-01 1.527769267559051514e-01 2.791466712951660156e-01 -2.627288363873958588e-02 -3.611118346452713013e-02
-3.954665660858154297e-01 -5.689946413040161133e-01 2.421489804983139038e-01 -1.650086492300033569e-01 4.428692758083343506e-01 1.303397864103317261e-01 4.628576338291168213e-01 8.141364902257919312e-02
1.462748199701309204e-01 3.391655087471008301e-01 6.076877117156982422e-01 -3.799050152301788330e-01 1.490205377340316772e-01 3.221741914749145508e-01 2.156153470277786255e-01 4.212659597396850586e-01
2.887822687625885010e-01 2.914888560771942139e-01 5.149448513984680176e-01 1.145620346069335938e-01 1.901287287473678589e-01 5.105226039886474609e-01 2.455353289842605591e-01 -4.430313110351562500e-01
8.652741461992263794e-02 2.221197634935379028e-02 5.846852660179138184e-01 -5.259386822581291199e-02 7.328404784202575684e-01 2.953635454177856445e-01 1.163638085126876831e-01 -9.778125584125518799e-02
-1.625409424304962158e-01 1.070847511291503906e-01 2.004617601633071899e-01 -3.598655164241790771e-01 7.221803069114685059e-01 4.894650280475616455e-01 9.434729069471359253e-02 -1.496776938438415527e-01
2.665906846523284912e-01 -1.440973281860351562e-01 5.421903133392333984e-01 3.134665191173553467e-01 2.263687402009963989e-01 4.346770346164703369e-01 5.043250918388366699e-01 1.462978720664978027e-01
-1.404227763414382935e-01 -4.528223276138305664e-01 5.727888345718383789e-01 -5.469406843185424805e-01 2.528516352176666260e-01 2.444571405649185181e-01 6.613959372043609619e-02 1.411891430616378784e-01
1.885631978511810303e-01 -2.627530694007873535e-02 5.914324522018432617e-01 3.425690578296780586e-03 -4.228731691837310791e-01 4.310579895973205566e-01 4.979800581932067871e-01 3.650273382663726807e-02
-5.055753588676452637e-01 -5.513297319412231445e-01 3.529995977878570557e-01 5.867299064993858337e-02 2.998311631381511688e-02 5.289623737335205078e-01 1.686339229345321655e-01 -5.692257732152938843e-02
-4.248505830764770508e-01 -5.799377560615539551e-01 1.811120063066482544e-01 -1.278477311134338379e-01 4.907105863094329834e-01 2.090135812759399414e-01 3.833540678024291992e-01 -5.083061382174491882e-02
9.943655878305435181e-02 -2.415003925561904907e-01 3.556707203388214111e-01 -5.128732919692993164e-01 -4.126758128404617310e-02 4.060374498367309570e-01 2.454198747873306274e-01 5.616481900215148926e-01
2.458285354077816010e-02 -7.244965434074401855e-02 6.343578696250915527e-01 2.122562676668167114e-01 -1.863434463739395142e-01 4.755403101444244385e-01 3.056116104125976562e-01 -4.386610686779022217e-01
9.426511079072952271e-02 2.806214243173599243e-02 2.021182887256145477e-02 -4.376346766948699951e-01 8.039945363998413086e-01 3.263637125492095947e-01 1.512355506420135498e-01 -1.503370404243469238e-01
-9.339274466037750244e-02 -4.754759669303894043e-01 4.707149565219879150e-01 -4.452486932277679443e-01 4.724713265895843506e-01 3.213994503021240234e-01 7.045663893222808838e-03 1.371315568685531616e-01
-1.161038503050804138e-01 -4.447025358676910400e-01 -2.659437060356140137e-01 -4.312386810779571533e-01 3.760341927409172058e-02 1.065068468451499939e-01 7.193679213523864746e-01 4.264827072620391846e-02
-6.189891137182712555e-03 3.143235445022583008e-01 -1.548811346292495728e-01 -4.333426654338836670e-01 4.833879172801971436e-01 6.152672171592712402e-01 2.520860135555267334e-01 1.167191863059997559e-01
-1.066465675830841064e-01 -4.880959391593933105e-01 4.749653637409210205e-01 -4.680866301059722900e-01 4.565237462520599365e-01 3.035312891006469727e-01 -2.196831861510872841e-03 7.170558720827102661e-02
6.023520231246948242e-01 1.827654391527175903e-01 1.298121660947799683e-01 -5.752425640821456909e-02 -2.128170244395732880e-02 6.546030044555664062e-01 3.907829821109771729e-01 -4.403851181268692017e-02
2.115056514739990234e-01 3.875555694103240967e-01 1.602886617183685303e-01 -4.074802696704864502e-01 5.308785662055015564e-02 5.744698643684387207e-01 3.804036378860473633e-01 3.685004413127899170e-01
-1.823148876428604126e-01 -2.937653660774230957e-01 7.864571809768676758e-01 -2.699153423309326172e-01 3.314306437969207764e-01 2.548803091049194336e-01 8.465389907360076904e-02 8.436482399702072144e-02
-7.903400808572769165e-02 1.081900298595428467e-01 2.753712534904479980e-01 -4.249866008758544922e-01 7.182109951972961426e-01 4.135449528694152832e-01 7.619344443082809448e-02 -1.815309524536132812e-01
4.704214632511138916e-01 -2.005211263895034790e-01 -2.879711091518402100e-01 -3.987710177898406982e-01 -8.603890426456928253e-03 3.565286099910736084e-01 4.550693631172180176e-01 -4.028331637382507324e-01
-3.314980864524841309e-01 -1.792940497398376465e-01 2.074632197618484497e-01 -8.504689671099185944e-03 6.302046179771423340e-01 6.353943347930908203e-01 -4.193605482578277588e-02 -1.104846447706222534e-01
-4.933376610279083252e-01 7.952497154474258423e-02 2.257385849952697754e-02 -7.912907749414443970e-02 3.240023851394653320e-01 7.402240633964538574e-01 1.491463929414749146e-01 2.614742219448089600e-01
3.915303349494934082e-01 2.085122019052505493e-01 1.843995153903961182e-01 9.255123883485794067e-02 2.180643230676651001e-01 5.506330728530883789e-01 4.583115577697753906e-01 -4.470564126968383789e-01
-5.489850640296936035e-01 -1.226652264595031738e-01 2.570654451847076416e-01 -5.979622602462768555e-01 2.998319268226623535e-01 3.872224986553192139e-01 1.151251718401908875e-01 8.266186714172363281e-02
-1.402716618031263351e-03 -8.286798000335693359e-02 -1.019163150340318680e-02 -5.722998976707458496e-01 -7.130774110555648804e-02 7.960625886917114258e-01 -1.063952967524528503e-01 1.240143701434135437e-01
-2.902296781539916992e-01 1.715502887964248657e-01 3.986179232597351074e-01 -4.258554577827453613e-01 -3.574852943420410156e-01 1.761438846588134766e-01 4.634583592414855957e-01 -4.152975976467132568e-01
4.032232463359832764e-01 1.549214422702789307e-01 3.075154721736907959e-01 1.277972012758255005e-01 3.930456042289733887e-01 3.331969082355499268e-01 4.956299066543579102e-01 -4.374453425407409668e-01
-2.983061671257019043e-01 -9.848453849554061890e-02 2.924605011940002441e-01 3.571110963821411133e-02 6.882279515266418457e-01 5.811716914176940918e-01 -3.664248809218406677e-02 -4.177208989858627319e-02
5.349196493625640869e-02 -3.249165788292884827e-02 4.559693932533264160e-01 -6.657744944095611572e-02 -5.251408815383911133e-01 3.688856661319732666e-01 5.877681970596313477e-01 -1.625461727380752563e-01
2.595538794994354248e-01 -4.579148590564727783e-01 -2.226283848285675049e-01 1.171554848551750183e-01 3.177058100700378418e-01 6.096393465995788574e-01 3.063666522502899170e-01 -3.052860498428344727e-01
4.058824107050895691e-02 -5.500983819365501404e-02 7.264535427093505859e-01 -1.434228867292404175e-01 5.560731887817382812e-01 9.738112241029739380e-02 3.479696810245513916e-01 8.507893234491348267e-02
-5.169728025794029236e-02 2.518823742866516113e-01 8.379407227039337158e-02 -3.664306402206420898e-01 -4.909565672278404236e-03 8.399246931076049805e-01 1.664453744888305664e-01 2.436970919370651245e-01
3.333081305027008057e-01 -2.818695604801177979e-01 5.003820061683654785e-01 -7.949727773666381836e-02 -4.631698727607727051e-01 3.849602639675140381e-01 3.748784661293029785e-01 -2.224829047918319702e-01
-4.598428308963775635e-02 -4.916422367095947266e-01 2.994643449783325195e-01 -3.850830793380737305e-01 6.230129003524780273e-01 1.408203225582838058e-02 3.418421447277069092e-01 -1.140438988804817200e-01
-2.984701469540596008e-02 -1.783356070518493652e-01 5.726324915885925293e-01 1.106587350368499756e-01 -2.705384790897369385e-01 3.514263033866882324e-01 4.268282651901245117e-01 -4.982753098011016846e-01
-3.318736553192138672e-01 2.268990427255630493e-01 -9.674639254808425903e-02 -3.759415149688720703e-01 -2.485694289207458496e-01 6.314762234687805176e-01 4.764653146266937256e-01 -1.078528445214033127e-02
6.066957116127014160e-01 -1.995659321546554565e-01 -7.334509491920471191e-02 -4.863603040575981140e-02 2.139430493116378784e-01 2.851349413394927979e-01 6.494212150573730469e-01 -1.884871721267700195e-01
3.915985226631164551e-01 -3.273541629314422607e-01 5.012807846069335938e-01 -2.581431567668914795e-01 5.036093592643737793e-01 2.615947723388671875e-01 -3.895478323101997375e-02 -3.130463063716888428e-01
-4.745259582996368408e-01 1.292838156223297119e-01 2.413905225694179535e-02 -5.707624554634094238e-01 3.466615676879882812e-01 3.418994694948196411e-02 5.551553368568420410e-01 -4.709099605679512024e-02
1.042348593473434448e-01 -1.777090728282928467e-01 5.685665011405944824e-01 -4.456083774566650391e-01 6.153435707092285156e-01 1.291634440422058105e-01 1.892073601484298706e-01 6.774719059467315674e-02
2.397162914276123047e-01 1.467279195785522461e-01 3.300355374813079834e-01 2.664855420589447021e-01 5.140328407287597656e-01 4.750393331050872803e-01 4.157849848270416260e-01 -2.798209488391876221e-01
-2.643299996852874756e-01 -1.177147105336189270e-01 1.819040775299072266e-01 -7.870669960975646973e-01 2.127996981143951416e-01 2.611963152885437012e-01 4.199887439608573914e-02 -3.852765858173370361e-01
2.563648521900177002e-01 -5.128162503242492676e-01 6.747517585754394531e-01 -2.456577718257904053e-01 -1.497528105974197388e-01 8.028588443994522095e-02 3.064724802970886230e-01 1.812782436609268188e-01
2.686785459518432617e-01 1.382414698600769043e-01 1.578137576580047607e-01 2.512611448764801025e-01 2.693360745906829834e-01 4.302024543285369873e-01 6.754106879234313965e-01 -3.269071877002716064e-01
-3.955931868404150009e-03 -3.675453364849090576e-02 -1.245793849229812622e-01 -3.428942561149597168e-01 8.110417127609252930e-01 3.675291836261749268e-01 2.691684961318969727e-01 -1.479606423527002335e-02
-4.706615507602691650e-01 -9.077057987451553345e-02 2.319690287113189697e-01 -6.742388010025024414e-01 3.526909649372100830e-01 3.540000915527343750e-01 1.021456196904182434e-01 -4.111265391111373901e-02
-2.280484437942504883e-01 -5.120533704757690430e-01 4.466678202152252197e-01 -5.206388235092163086e-01 3.973439931869506836e-01 2.149860560894012451e-01 2.763333544135093689e-02 -1.017524823546409607e-01
-1.778907626867294312e-01 1.116824224591255188e-01 -1.020389646291732788e-01 -2.535084784030914307e-01 1.705466508865356445e-01 9.187257289886474609e-01 4.866600036621093750e-03 8.964772522449493408e-02
-3.554082708433270454e-03 -3.406989276409149170e-01 2.709512710571289062e-01 2.894093394279479980e-01 1.604982465505599976e-01 1.081269606947898865e-01 8.283370733261108398e-01 5.608683824539184570e-02
-4.685857594013214111e-01 -5.322732329368591309e-01 1.730229258537292480e-01 -3.479239046573638916e-01 -2.588298022747039795e-01 2.901978790760040283e-01 4.379445910453796387e-01 5.587100610136985779e-02
8.561642467975616455e-02 -1.824547499418258667e-01 1.513615250587463379e-01 -5.438988208770751953e-01 -4.092665612697601318e-01 6.669697761535644531e-01 1.123077645897865295e-01 1.252323389053344727e-01
-4.841869473457336426e-01 -6.135925054550170898e-01 1.951952278614044189e-01 -1.235864982008934021e-01 3.947848677635192871e-01 3.500488400459289551e-01 2.196107506752014160e-01 -9.525883197784423828e-02
1.177816838026046753e-02 -3.348151743412017822e-01 1.328264325857162476e-01 -1.735675930976867676e-01 5.664540827274322510e-02 4.317642375826835632e-02 8.809904456138610840e-01 2.424343973398208618e-01
3.742958307266235352e-01 -1.215166896581649780e-01 3.638324439525604248e-01 3.711021691560745239e-02 -3.002670407295227051e-01 3.506419360637664795e-01 5.962201952934265137e-01 -3.778845667839050293e-01
-3.167735636234283447e-01 -1.244565173983573914e-01 1.965305060148239136e-01 -1.224156934767961502e-02 6.610090136528015137e-01 6.269313693046569824e-01 7.065519690513610840e-02 1.020925790071487427e-01
4.763748049736022949e-01 1.460762321949005127e-01 3.920425474643707275e-02 -4.687210894189774990e-04 2.902016043663024902e-01 2.856544256210327148e-01 7.314222455024719238e-01 -2.222555577754974365e-01
1.955669969320297241e-01 -1.626137644052505493e-01 9.082603454589843750e-02 -6.127052307128906250e-01 -2.345608770847320557e-01 6.615080237388610840e-01 2.223378233611583710e-02 2.419649809598922729e-01
1.931931078433990479e-01 -1.284856051206588745e-01 6.765079498291015625e-01 1.232654377818107605e-01 -2.229249477386474609e-01 3.220878839492797852e-01 5.636718869209289551e-01 4.634908959269523621e-02
-3.148634731769561768e-01 1.214925572276115417e-01 4.130466878414154053e-01 -6.676132678985595703e-01 1.733804643154144287e-01 4.079576432704925537e-01 -1.071478277444839478e-01 -2.486253976821899414e-01
1.361975222826004028e-01 -2.317073047161102295e-01 3.600232601165771484e-01 -2.308564335107803345e-01 -2.889893352985382080e-01 3.559152781963348389e-01 5.489977002143859863e-01 4.829716980457305908e-01
-9.566458314657211304e-02 3.297506868839263916e-01 -2.035823464393615723e-02 -3.463836312294006348e-01 -3.529013395309448242e-01 5.839248895645141602e-01 5.409758090972900391e-01 -5.961709469556808472e-02
4.909099638462066650e-01 -2.365231141448020935e-02 -8.215804398059844971e-02 -1.171037405729293823e-01 1.795936524868011475e-01 4.785830974578857422e-01 4.073273539543151855e-01 -5.574707388877868652e-01
4.522580280900001526e-02 3.392183780670166016e-02 4.189979434013366699e-01 -7.197718322277069092e-02 -4.643849432468414307e-01 3.313033282756805420e-01 6.376073956489562988e-01 -2.900095880031585693e-01
2.731069028377532959e-01 -4.340091943740844727e-01 7.487884759902954102e-01 -3.851799368858337402e-01 6.975832581520080566e-02 1.402704715728759766e-01 5.709051340818405151e-02 -1.413359120488166809e-02
1.333483494818210602e-02 3.070540539920330048e-02 2.291278913617134094e-02 -9.059650301933288574e-01 -4.925785213708877563e-02 2.297256439924240112e-01 3.258085548877716064e-01 1.273986399173736572e-01
-3.638528287410736084e-01 2.943398058414459229e-01 -6.431251764297485352e-02 -3.020817637443542480e-01 -1.329170614480972290e-01 7.275520563125610352e-01 3.722727298736572266e-01 -6.144710368971573189e-06
5.018945783376693726e-02 4.964866489171981812e-02 1.318023800849914551e-01 -4.705234169960021973e-01 7.702692747116088867e-01 3.623638749122619629e-01 8.101756125688552856e-02 -1.583222597837448120e-01
-2.842231392860412598e-01 1.860910207033157349e-01 3.059185743331909180e-01 -4.466827213764190674e-01 -2.575890421867370605e-01 9.290529042482376099e-02 5.944008231163024902e-01 -4.039551019668579102e-01
1.429351232945919037e-02 -3.285332024097442627e-01 3.061951994895935059e-01 8.661605417728424072e-02 -4.478581249713897705e-01 4.420324862003326416e-01 6.242731809616088867e-01 -7.012272626161575317e-02
6.820123791694641113e-01 -1.187033727765083313e-01 1.097897589206695557e-01 -8.108885586261749268e-02 4.914905503392219543e-02 2.291795611381530762e-01 6.651210784912109375e-01 -6.938501447439193726e-02
-5.920880287885665894e-02 4.380962625145912170e-02 -2.732983231544494629e-02 -7.642834782600402832e-01 -3.560340404510498047e-01 4.618242383003234863e-01 2.567160427570343018e-01 6.126799806952476501e-02
9.112429618835449219e-02 1.063150018453598022e-01 4.538209140300750732e-01 -4.999058842658996582e-01 -2.465324699878692627e-01 6.317562460899353027e-01 -4.894284065812826157e-03 2.541967332363128662e-01
-4.798814952373504639e-01 -1.426858901977539062e-01 -9.502337872982025146e-02 -3.810720145702362061e-01 -2.397514581680297852e-01 2.829997241497039795e-01 4.952507317066192627e-01 -4.607237577438354492e-01
-5.395947098731994629e-01 -6.101105809211730957e-01 1.995643228292465210e-01 -9.162861108779907227e-02 -7.577002048492431641e-02 4.667934179306030273e-01 2.524720430374145508e-01 -3.164901584386825562e-02
8.051411062479019165e-02 -5.797234177589416504e-01 3.034933507442474365e-01 -3.728455603122711182e-01 5.950381755828857422e-01 1.702109873294830322e-01 2.038252055644989014e-01 4.158469662070274353e-02
-2.216647416353225708e-01 -4.296646416187286377e-01 -6.422632187604904175e-02 -4.822612106800079346e-01 4.684690535068511963e-01 4.431599378585815430e-01 1.820857822895050049e-01 2.838011384010314941e-01
1.312689781188964844e-01 -2.634827978909015656e-02 1.216823160648345947e-01 -3.459846973419189453e-01 7.623425126075744629e-01 4.677038192749023438e-01 1.230972781777381897e-01 1.802678853273391724e-01
9.820006042718887329e-02 -3.330591022968292236e-01 -1.069923639297485352e-01 -6.148921847343444824e-01 1.296641379594802856e-01 6.560905575752258301e-01 -6.888577342033386230e-02 1.946173161268234253e-01
-2.942380607128143311e-01 1.347134560346603394e-01 1.179917436093091965e-02 -5.796549916267395020e-01 -3.135032355785369873e-01 5.984320044517517090e-01 3.143047392368316650e-01 6.280600279569625854e-02
-2.257893532514572144e-01 -2.681572437286376953e-01 1.996057778596878052e-01 -6.520469188690185547e-01 2.746568322181701660e-01 -1.384262442588806152e-01 3.672232925891876221e-01 -4.273778796195983887e-01
3.196050524711608887e-01 -4.579140543937683105e-01 -1.386182755231857300e-01 6.376306712627410889e-02 -5.370213836431503296e-02 4.926062226295471191e-01 5.328181385993957520e-01 -3.680307567119598389e-01
-1.593763530254364014e-01 -7.608719915151596069e-02 -3.677639737725257874e-02 -4.025321900844573975e-01 1.575192511081695557e-01 -1.309469491243362427e-01 8.544545769691467285e-01 -1.826833784580230713e-01
-2.428555637598037720e-01 -4.722816944122314453e-01 5.835796594619750977e-01 -3.745670914649963379e-01 6.831780821084976196e-02 2.338082790374755859e-01 2.565955817699432373e-01 3.345603644847869873e-01
-1.122134644538164139e-02 -3.903739750385284424e-01 3.131400346755981445e-01 -4.900715947151184082e-01 6.292725801467895508e-01 1.572805494070053101e-01 2.573183774948120117e-01 1.494042724370956421e-01
-2.213206607848405838e-03 -9.453479200601577759e-02 -9.643814712762832642e-02 -6.313505768775939941e-01 2.421585470438003540e-01 7.117756009101867676e-01 -1.619111187756061554e-02 1.327673643827438354e-01
-2.775662541389465332e-01 -2.279119640588760376e-01 5.533903837203979492e-01 -3.652666881680488586e-02 6.165747046470642090e-01 1.623411625623703003e-01 3.693797290325164795e-01 1.431002765893936157e-01
-4.795018583536148071e-02 1.992716491222381592e-01 3.237501084804534912e-01 -5.790708065032958984e-01 -2.692624032497406006e-01 6.427419781684875488e-01 1.155547276139259338e-01 1.374127268791198730e-01
5.888954997062683105e-01 1.402654945850372314e-01 3.191261589527130127e-01 1.454946352168917656e-03 1.751603186130523682e-01 4.017745554447174072e-01 4.615924954414367676e-01 -3.556860089302062988e-01
3.573537468910217285e-01 -1.299754381179809570e-01 4.802643656730651855e-01 -7.918065786361694336e-02 -4.556309580802917480e-01 4.239833652973175049e-01 4.576012194156646729e-01 -1.473793685436248779e-01
-4.529389441013336182e-01 -4.558715969324111938e-02 2.587871253490447998e-01 -6.732677221298217773e-01 1.825185567140579224e-01 4.886029362678527832e-01 -1.805465854704380035e-02 -1.166977360844612122e-02
5.682761222124099731e-02 1.850211024284362793e-01 3.257254362106323242e-01 -2.421791553497314453e-01 7.464139461517333984e-01 4.897261261940002441e-01 1.988931186497211456e-02 -2.071485482156276703e-02
-9.541453421115875244e-02 2.437034621834754944e-02 1.319819241762161255e-01 -6.556578278541564941e-01 5.796472430229187012e-01 4.037001132965087891e-01 1.474269777536392212e-01 -1.493196189403533936e-01
-1.594925224781036377e-01 -4.954155161976814270e-02 6.702405810356140137e-01 1.009264737367630005e-01 -3.289637267589569092e-01 3.857387602329254150e-01 4.425747394561767578e-01 -2.445720285177230835e-01
2.258832007646560669e-01 -2.657817304134368896e-01 6.572701334953308105e-01 1.496296226978302002e-01 -1.717668324708938599e-01 2.460627704858779907e-01 5.746510624885559082e-01 6.057484447956085205e-02
-2.030264288187026978e-01 -4.211629927158355713e-01 3.291638493537902832e-01 -3.346734941005706787e-01 -2.911263704299926758e-01 5.581850931048393250e-02 4.023679196834564209e-01 -5.579217076301574707e-01
2.626435756683349609e-01 6.617184262722730637e-03 7.284681797027587891e-01 1.515411287546157837e-01 -1.049111634492874146e-01 2.902634143829345703e-01 5.282342433929443359e-01 5.525818839669227600e-02
1.551552116870880127e-01 -4.600620567798614502e-01 4.212799370288848877e-01 -3.193274140357971191e-01 5.917404294013977051e-01 9.647388011217117310e-03 2.237536460161209106e-01 -2.907018065452575684e-01
-3.566103279590606689e-01 1.103950887918472290e-01 3.012749552726745605e-01 -4.614392518997192383e-01 -2.892718613147735596e-01 1.274390071630477905e-01 5.118004083633422852e-01 -4.416907429695129395e-01
2.957275211811065674e-01 6.745475530624389648e-02 1.914656460285186768e-01 -3.766193389892578125e-01 2.023825794458389282e-01 -8.669134974479675293e-02 7.689736485481262207e-01 2.994984984397888184e-01
5.442219320684671402e-03 2.523381412029266357e-01 -1.601408272981643677e-01 -3.694598674774169922e-01 4.850883781909942627e-01 7.135657072067260742e-01 1.627542525529861450e-01 5.634297057986259460e-02
-3.394350409507751465e-01 3.618762195110321045e-01 5.174608901143074036e-02 -5.357369184494018555e-01 2.122897803783416748e-01 6.210441589355468750e-01 1.368437260389328003e-01 -1.210325583815574646e-01
-2.051392793655395508e-01 -1.772359199821949005e-02 4.286191165447235107e-01 5.799005925655364990e-02 7.549877762794494629e-01 4.393501281738281250e-01 8.107667416334152222e-02 -3.030259534716606140e-02
4.048719108104705811e-01 -5.320769548416137695e-01 6.346719264984130859e-01 -3.479559123516082764e-01 6.769778579473495483e-02 1.497843861579895020e-01 4.551544785499572754e-02 -1.104715396650135517e-03
-1.279428005218505859e-01 -1.026357486844062805e-01 -6.050955131649971008e-02 1.792239546775817871e-01 4.898983240127563477e-01 8.291158825159072876e-02 8.299388885498046875e-01 -4.050638526678085327e-02
-3.162392675876617432e-01 -1.203005909919738770e-01 2.817536331713199615e-02 -4.086715355515480042e-02 1.258624941110610962e-01 8.846663869917392731e-03 9.164386987686157227e-01 -1.651571542024612427e-01
-9.770037233829498291e-02 4.466005861759185791e-01 2.008956624194979668e-03 -3.197481036186218262e-01 -1.074315756559371948e-01 7.322790026664733887e-01 3.729789853096008301e-01 4.326981678605079651e-02
4.401430487632751465e-01 -2.688520848751068115e-01 -1.518019288778305054e-01 -3.236190229654312134e-02 -5.605848040431737900e-03 4.609116911888122559e-01 5.623658299446105957e-01 -4.256468415260314941e-01
3.352397382259368896e-01 1.165441889315843582e-02 3.300554677844047546e-02 8.180374652147293091e-02 4.668677225708961487e-02 3.792292177677154541e-01 6.893549561500549316e-01 -5.084214806556701660e-01
2.385500259697437286e-02 -4.295788705348968506e-01 2.768808901309967041e-01 -3.149690628051757812e-01 -2.509925663471221924e-01 9.129368513822555542e-02 3.188557028770446777e-01 -6.826591491699218750e-01
-2.151033431291580200e-01 -2.735193669795989990e-01 -9.971132501959800720e-03 -1.108347773551940918e-01 5.889230221509933472e-02 -5.833794176578521729e-02 8.996557593345642090e-01 -2.242357879877090454e-01
-1.607591062784194946e-01 -1.544969528913497925e-01 -1.535455435514450073e-01 1.126835867762565613e-01 3.407425582408905029e-01 1.213567480444908142e-01 8.754059672355651855e-01 -1.297872215509414673e-01
-4.001706242561340332e-01 -5.492532849311828613e-01 1.565314829349517822e-01 -1.974739879369735718e-01 -3.209422230720520020e-01 3.689827024936676025e-01 4.775795638561248779e-01 8.632437139749526978e-02
-9.945236146450042725e-02 -6.008374039083719254e-03 -8.890203386545181274e-02 -3.780007064342498779e-01 3.103346824645996094e-01 -4.657336324453353882e-02 8.579770326614379883e-01 6.843978911638259888e-02
-1.822481155395507812e-01 2.347237914800643921e-01 2.048757076263427734e-01 -4.900081753730773926e-01 -2.038849294185638428e-01 1.451942324638366699e-01 6.403507590293884277e-01 -3.961170613765716553e-01
1.234555244445800781e-01 -1.131749376654624939e-01 1.297765225172042847e-01 -5.535570383071899414e-01 -3.881443440914154053e-01 6.840949058532714844e-01 7.748240232467651367e-02 1.550407707691192627e-01
1.453553736209869385e-01 -3.344417512416839600e-01 -2.100832015275955200e-02 3.318438529968261719e-01 2.741242349147796631e-01 4.165591895580291748e-01 5.201174020767211914e-01 -4.871048927307128906e-01
5.151839256286621094e-01 -2.362165451049804688e-01 -2.055730819702148438e-01 -1.827622503042221069e-01 5.314073711633682251e-02 5.812436938285827637e-01 3.431322574615478516e-01 -3.804168403148651123e-01
-3.518314659595489502e-01 -5.602325201034545898e-01 2.504313290119171143e-01 -1.645611524581909180e-01 -2.429508566856384277e-01 2.250238656997680664e-01 4.527655839920043945e-01 -3.973670005798339844e-01
-1.483521045884117484e-04 3.507981598377227783e-01 2.594963312149047852e-01 -6.073604226112365723e-01 4.063390791416168213e-01 4.859037697315216064e-01 1.495914310216903687e-01 1.308597326278686523e-01
5.537366867065429688e-01 -3.770083785057067871e-01 5.937547683715820312e-01 -3.238277435302734375e-01 1.933473944664001465e-01 1.685964763164520264e-01 1.323868334293365479e-01 1.024551168084144592e-01
4.841730892658233643e-01 -1.712964475154876709e-02 -1.290552616119384766e-01 -1.021348088979721069e-01 2.934706509113311768e-01 1.678735613822937012e-01 7.646132111549377441e-01 -1.981319636106491089e-01
-1.647397428750991821e-01 2.959595024585723877e-01 3.373107016086578369e-01 -6.804320812225341797e-01 2.862450182437896729e-01 4.485647678375244141e-01 -8.146043121814727783e-02 -1.368217617273330688e-01
-1.305715590715408325e-01 1.082588359713554382e-01 -1.165870577096939087e-01 -3.390012681484222412e-01 2.274243831634521484e-01 8.853352069854736328e-01 1.735135726630687714e-02 8.291892707347869873e-02
2.307597845792770386e-01 2.743669748306274414e-01 4.335154891014099121e-01 1.947313994169235229e-01 2.868616878986358643e-01 5.764604806900024414e-01 2.942368388175964355e-01 -3.800592422485351562e-01
-3.722085356712341309e-01 -6.061931848526000977e-01 1.440583467483520508e-01 -6.808221340179443359e-02 5.427826642990112305e-01 2.950114309787750244e-01 2.449399530887603760e-01 -1.642021685838699341e-01
-4.080206453800201416e-01 -6.778479814529418945e-01 2.290605008602142334e-01 -1.604915559291839600e-01 1.857624351978302002e-01 1.666873842477798462e-01 4.819719791412353516e-01 3.501063212752342224e-02
-9.724845737218856812e-02 -3.305792808532714844e-02 -3.542307019233703613e-02 -5.269164443016052246e-01 4.188902676105499268e-01 6.527836322784423828e-01 -8.808770775794982910e-02 -3.181185126304626465e-01
1.436014920473098755e-01 2.893606126308441162e-01 1.443451792001724243e-01 -3.940576910972595215e-01 1.208267882466316223e-01 7.759609073400497437e-02 7.505536079406738281e-01 3.682134449481964111e-01
-4.091377854347229004e-01 -1.807920187711715698e-01 -1.174834817647933960e-01 -5.981018543243408203e-01 3.648149371147155762e-01 5.257133245468139648e-01 1.288842856884002686e-01 4.813240468502044678e-02
-2.862629294395446777e-01 -8.592460304498672485e-02 3.756264969706535339e-02 -5.281558632850646973e-01 5.470075011253356934e-01 1.888589560985565186e-01 2.682221531867980957e-01 -4.727398157119750977e-01
-3.205898106098175049e-01 -2.889707982540130615e-01 -2.321047782897949219e-01 -3.536671102046966553e-01 2.569703459739685059e-01 1.345979273319244385e-01 7.372601032257080078e-01 8.403855562210083008e-02
1.839048564434051514e-01 -7.707859575748443604e-02 4.589238762855529785e-01 -3.254782259464263916e-01 -1.410752832889556885e-01 4.068060219287872314e-01 4.446091055870056152e-01 5.105095505714416504e-01
6.767328381538391113e-01 -1.424941122531890869e-01 2.261874377727508545e-01 -4.885647073388099670e-02 -1.163149103522300720e-01 2.791642546653747559e-01 5.941018462181091309e-01 -1.541478633880615234e-01
-2.917500911280512810e-03 -1.067058220505714417e-01 3.374294340610504150e-01 1.455997973680496216e-01 -3.362964689731597900e-01 5.458309650421142578e-01 4.433986842632293701e-01 -4.959016442298889160e-01
-1.251031085848808289e-02 -4.678781926631927490e-01 5.741871595382690430e-01 -4.794085323810577393e-01 7.740978151559829712e-02 3.119555413722991943e-01 6.264687329530715942e-02 3.379006683826446533e-01
6.064699590206146240e-02 -3.242581486701965332e-01 3.704973161220550537e-01 2.945883870124816895e-01 3.656125441193580627e-02 3.051216900348663330e-01 6.432679891586303711e-01 3.986205160617828369e-01
2.221429497003555298e-01 -1.154212579131126404e-01 3.207894861698150635e-01 2.531949877738952637e-01 -6.392840296030044556e-03 3.853614330291748047e-01 5.546104311943054199e-01 -5.605174303054809570e-01
-2.417680472135543823e-01 -4.556742683053016663e-02 7.955437302589416504e-01 -1.606133207678794861e-02 4.647959172725677490e-01 2.488202899694442749e-01 1.603564918041229248e-01 -5.160476639866828918e-02
1.112886816263198853e-01 2.699341773986816406e-01 2.754980921745300293e-01 -5.448305606842041016e-01 6.142399311065673828e-01 3.996454477310180664e-01 3.254832699894905090e-03 -7.066134363412857056e-02
-5.208985209465026855e-01 6.558280438184738159e-02 1.374284476041793823e-01 -3.956351876258850098e-01 -1.769417375326156616e-01 1.029747352004051208e-01 5.945385694503784180e-01 -3.918692469596862793e-01
6.579665839672088623e-02 -1.017844155430793762e-01 -1.261403411626815796e-01 -5.608280301094055176e-01 7.964874058961868286e-02 -7.707037776708602905e-02 8.006801009178161621e-01 -3.871688991785049438e-02
-4.577102959156036377e-01 -6.510319709777832031e-01 1.533188819885253906e-01 -1.224303469061851501e-01 -3.324861824512481689e-02 4.670012891292572021e-01 3.192068040370941162e-01 -8.410821110010147095e-02
-3.133955225348472595e-02 -2.891525626182556152e-01 2.825334668159484863e-01 1.436655074357986450e-01 -4.092891216278076172e-01 4.204225242137908936e-01 5.950641632080078125e-01 -3.414232432842254639e-01
2.836280465126037598e-01 3.013773560523986816e-01 1.975591480731964111e-01 1.113234087824821472e-01 2.587595283985137939e-01 5.636392831802368164e-01 3.818145990371704102e-01 -4.968663156032562256e-01
8.110489696264266968e-02 -2.971998453140258789e-01 3.731791377067565918e-01 -3.196351826190948486e-01 7.640436291694641113e-01 9.829528629779815674e-02 2.311635166406631470e-01 -1.296298056840896606e-01
-2.634954750537872314e-01 -1.691557317972183228e-01 -1.130595803260803223e-01 -3.239730894565582275e-01 3.575240671634674072e-01 7.408614456653594971e-02 7.946216464042663574e-01 1.395688205957412720e-01
-4.349555373191833496e-01 -7.924020290374755859e-02 4.330227896571159363e-02 -5.843104124069213867e-01 5.311297178268432617e-01 2.334562242031097412e-01 3.529797792434692383e-01 6.762154400348663330e-03
2.806584835052490234e-01 -4.796236380934715271e-02 7.148850560188293457e-01 1.687464267015457153e-01 -1.095303818583488464e-01 4.823819994926452637e-01 3.508792221546173096e-01 -1.076513752341270447e-01
-8.292147517204284668e-02 -1.101907640695571899e-01 6.524618268013000488e-01 8.579533547163009644e-02 -3.752211034297943115e-01 3.847281336784362793e-01 3.854527473449707031e-01 -3.324671089649200439e-01
-2.594301104545593262e-01 2.198998630046844482e-01 -9.086264669895172119e-02 -3.157621324062347412e-01 -2.142275497317314148e-02 8.562996983528137207e-01 1.997095346450805664e-01 5.278508365154266357e-02
4.748179316520690918e-01 2.744469344615936279e-01 2.941471040248870850e-01 4.616297408938407898e-02 2.893524467945098877e-01 3.741421699523925781e-01 5.857531428337097168e-01 -2.091877013444900513e-01
-4.266220033168792725e-01 3.914413452148437500e-01 6.379092484712600708e-02 -4.946391284465789795e-01 2.073905467987060547e-01 5.641117691993713379e-01 1.683635115623474121e-01 -1.626378297805786133e-01
-4.173839837312698364e-02 -1.610857248306274414e-01 5.581201314926147461e-01 -2.663187682628631592e-01 -2.658389210700988770e-01 2.724818885326385498e-01 4.274666309356689453e-01 5.120948553085327148e-01
2.112458199262619019e-01 2.734912335872650146e-01 3.776665031909942627e-01 2.269812524318695068e-01 4.125616848468780518e-01 5.069615244865417480e-01 4.115067720413208008e-01 -2.997837364673614502e-01
4.351748824119567871e-01 1.358726322650909424e-01 3.188306093215942383e-01 1.889481544494628906e-01 2.511687278747558594e-01 4.302206933498382568e-01 6.335424184799194336e-01 -7.249402254819869995e-02
7.183168530464172363e-01 -1.537611335515975952e-01 -5.267747119069099426e-02 -3.154700994491577148e-01 -9.446492046117782593e-02 4.960995316505432129e-01 3.018157184123992920e-01 -1.093228161334991455e-01
8.399277925491333008e-02 -6.175445765256881714e-02 5.339510440826416016e-01 4.138751029968261719e-01 8.268003165721893311e-02 5.575562119483947754e-01 4.435698091983795166e-01 -1.351899355649948120e-01
1.897969990968704224e-01 -7.744006812572479248e-02 -1.032948121428489685e-01 -5.714021325111389160e-01 -2.341832965612411499e-01 7.517530322074890137e-01 2.812752127647399902e-02 6.654420401901006699e-03
-1.248349547386169434e-01 2.234105169773101807e-01 -1.250182092189788818e-01 -2.665127515792846680e-01 1.126744449138641357e-01 9.101962447166442871e-01 3.986750170588493347e-02 -7.143694907426834106e-02
1.785282641649246216e-01 2.690021395683288574e-01 5.258291959762573242e-01 1.972724795341491699e-01 1.480214595794677734e-01 6.196339130401611328e-01 2.680062353610992432e-01 -3.204198777675628662e-01
-9.810227900743484497e-02 1.326706856489181519e-01 -1.877208352088928223e-01 -2.580767273902893066e-01 9.592336416244506836e-02 9.272207617759704590e-01 3.207307308912277222e-02 3.103715740144252777e-02
1.727516353130340576e-01 -1.781777441501617432e-01 4.171830415725708008e-01 -3.499609231948852539e-01 -4.877309799194335938e-01 5.227683782577514648e-01 3.591016232967376709e-01 4.210848361253738403e-02
-2.530816197395324707e-01 2.662216722965240479e-01 -7.006958127021789551e-02 -3.372984528541564941e-01 -1.986180394887924194e-01 8.080132603645324707e-01 2.196738570928573608e-01 -7.618806511163711548e-02
-2.779212892055511475e-01 -1.009549796581268311e-01 -1.674432680010795593e-02 -7.336976379156112671e-02 1.037649437785148621e-01 3.670024126768112183e-02 9.447137117385864258e-01 4.802417010068893433e-02
2.376271635293960571e-01 -5.106831789016723633e-01 -1.932691931724548340e-01 4.161058738827705383e-02 -6.149475648999214172e-02 5.530325770378112793e-01 4.791473448276519775e-01 -3.231762349605560303e-01
-7.162525504827499390e-02 2.173029184341430664e-01 -3.485853970050811768e-02 -5.571557879447937012e-01 2.880623638629913330e-01 7.014434933662414551e-01 1.430603563785552979e-01 2.013517320156097412e-01
-3.709335923194885254e-01 -4.761310219764709473e-01 2.287797480821609497e-01 -2.467767745256423950e-01 -3.859500885009765625e-01 3.534086942672729492e-01 4.683888852596282959e-01 1.709542274475097656e-01
1.216307953000068665e-01 1.554864346981048584e-01 -1.820114068686962128e-02 -1.311020851135253906e-01 3.712380528450012207e-01 -6.112779304385185242e-02 8.157650828361511230e-01 -3.694374859333038330e-01
-1.058968156576156616e-01 -5.293432474136352539e-01 3.617609143257141113e-01 -2.107604742050170898e-01 -6.086840108036994934e-02 4.747266471385955811e-01 2.209748625755310059e-01 5.053616762161254883e-01
6.174922361969947815e-02 1.439523547887802124e-01 5.150650739669799805e-01 -5.863465070724487305e-01 -3.608439266681671143e-01 4.396531283855438232e-01 1.654993742704391479e-01 1.244076117873191833e-01
-2.403119355440139771e-01 -3.913891613483428955e-01 4.111375808715820312e-01 -6.268260478973388672e-01 2.164366692304611206e-01 3.353213071823120117e-01 4.659722745418548584e-02 2.562482953071594238e-01
-3.811461329460144043e-01 -3.480633199214935303e-01 1.019013021141290665e-02 1.003253161907196045e-01 1.138015184551477432e-02 2.109042853116989136e-01 8.229293823242187500e-01 -3.984511643648147583e-02
-3.467562198638916016e-01 2.672160863876342773e-01 2.928934060037136078e-02 -1.442338526248931885e-01 -1.120217442512512207e-01 8.501381874084472656e-01 2.177666723728179932e-01 -6.315135210752487183e-02
-2.273496836423873901e-01 -4.635433200746774673e-03 -7.284320145845413208e-02 -1.071588918566703796e-01 5.553831458091735840e-01 -3.009391715750098228e-03 7.893298268318176270e-01 -4.746147606056183577e-04
3.667879700660705566e-01 -4.341140687465667725e-01 -1.364891380071640015e-01 -1.519014313817024231e-02 -8.313682675361633301e-02 4.528495073318481445e-01 4.946341812610626221e-01 -4.488922059535980225e-01
-2.115692645311355591e-01 2.331486195325851440e-01 2.569686174392700195e-01 -4.451382458209991455e-01 -3.667546510696411133e-01 1.766037344932556152e-01 5.757910609245300293e-01 -3.734515607357025146e-01
5.347665864974260330e-03 -6.117168441414833069e-02 4.805344045162200928e-01 9.847031533718109131e-02 -1.114890873432159424e-01 5.803738832473754883e-01 3.603947758674621582e-01 5.258057713508605957e-01
2.877270281314849854e-01 1.287176460027694702e-01 -1.075991690158843994e-01 7.131670136004686356e-03 2.602521181106567383e-01 3.881239593029022217e-01 5.727595090866088867e-01 -5.853132605552673340e-01
2.701783180236816406e-01 -1.399192512035369873e-01 6.309896111488342285e-01 -4.942304641008377075e-02 6.432667970657348633e-01 1.775854974985122681e-01 1.472335010766983032e-01 -1.995734572410583496e-01
-2.993921563029289246e-02 1.510241776704788208e-01 7.124904990196228027e-01 -1.080378070473670959e-01 4.921220242977142334e-01 1.528665721416473389e-01 3.610492050647735596e-01 2.471265345811843872e-01
4.604904353618621826e-01 1.629820168018341064e-01 2.752448618412017822e-01 1.247779130935668945e-01 2.983460724353790283e-01 3.424172103404998779e-01 6.776680350303649902e-01 -6.754561513662338257e-02
2.559453845024108887e-01 1.161613687872886658e-01 4.475466907024383545e-02 2.466336786746978760e-01 3.470958173274993896e-01 4.826516211032867432e-01 6.424739956855773926e-01 -3.032596409320831299e-01
5.272278785705566406e-01 -3.461934626102447510e-01 -7.608555257320404053e-02 -6.983789056539535522e-02 1.086520105600357056e-01 4.077880978584289551e-01 5.192824602127075195e-01 -3.791619241237640381e-01
-1.481027342379093170e-02 -3.924236297607421875e-01 -1.771223992109298706e-01 -8.005991578102111816e-01 6.222135201096534729e-02 3.992700576782226562e-01 6.617102026939392090e-02 7.606827467679977417e-02
-1.911476403474807739e-01 -5.052952766418457031e-01 3.246938586235046387e-01 -2.653349339962005615e-01 -2.967787384986877441e-01 1.427806317806243896e-01 3.310872912406921387e-01 -5.605602264404296875e-01
-1.607742458581924438e-01 3.521243110299110413e-02 -1.120448857545852661e-01 -5.215387344360351562e-01 5.965294241905212402e-01 2.546471655368804932e-01 2.556908130645751953e-01 -4.497606754302978516e-01
3.102653473615646362e-02 -2.394029945135116577e-01 -1.931856721639633179e-01 -6.803428530693054199e-01 2.066817581653594971e-01 5.961687564849853516e-01 8.561288565397262573e-02 1.899271905422210693e-01
-6.158701330423355103e-02 1.126535534858703613e-01 5.273681282997131348e-01 -4.010088443756103516e-01 -1.755977421998977661e-01 5.446546077728271484e-01 1.012579575181007385e-01 4.548127651214599609e-01
3.658186197280883789e-01 3.462259173393249512e-01 3.812631964683532715e-01 3.872653096914291382e-02 2.534479796886444092e-01 5.573407411575317383e-01 2.358650267124176025e-01 -4.110308885574340820e-01
-2.785104811191558838e-01 -3.621450811624526978e-02 2.703039646148681641e-01 -6.446201801300048828e-01 4.402052760124206543e-01 2.789765894412994385e-01 1.355914492160081863e-02 -4.009098410606384277e-01
-2.024417370557785034e-01 2.778800576925277710e-02 -3.777585178613662720e-02 -1.334987580776214600e-01 5.357432961463928223e-01 -5.174402520060539246e-02 8.044961690902709961e-01 -4.565016180276870728e-02
3.011838197708129883e-01 -4.828244447708129883e-01 -1.096251308917999268e-01 8.223655819892883301e-02 -2.363155223429203033e-02 5.080562233924865723e-01 5.364231467247009277e-01 -3.331052660942077637e-01
-4.153429567813873291e-01 1.546877529472112656e-02 2.304638922214508057e-01 -3.042316734790802002e-01 -1.716106832027435303e-01 6.406258046627044678e-02 6.452320814132690430e-01 -4.813537299633026123e-01
-3.115134239196777344e-01 5.896192789077758789e-02 1.751390248537063599e-01 -7.522100806236267090e-01 3.404918685555458069e-02 5.493599772453308105e-01 5.767020862549543381e-03 -2.617879945319145918e-04
1.572903990745544434e-02 -2.082259953022003174e-01 -1.899214833974838257e-01 -2.469007521867752075e-01 6.523543000221252441e-01 6.093298196792602539e-01 1.527389585971832275e-01 1.979545205831527710e-01
-1.140977963805198669e-01 -4.899575710296630859e-01 1.060887798666954041e-01 -5.938864350318908691e-01 9.560669213533401489e-02 6.067141890525817871e-01 -6.735244393348693848e-02 -3.446993976831436157e-02
1.767198741436004639e-02 -1.270482838153839111e-01 -5.320577695965766907e-02 -7.205159664154052734e-01 -1.206515207886695862e-01 6.547391414642333984e-01 4.920917376875877380e-02 1.261372119188308716e-01
-3.775984048843383789e-01 4.072483479976654053e-01 1.140068098902702332e-01 -1.933808773756027222e-01 -1.512568444013595581e-01 6.501996517181396484e-01 3.961981832981109619e-01 -1.963757276535034180e-01
-4.072323143482208252e-01 -5.200982093811035156e-01 2.950005233287811279e-01 -4.907080829143524170e-01 6.361359357833862305e-02 4.548367261886596680e-01 -4.324537143111228943e-02 -1.518110930919647217e-01
-5.058256983757019043e-01 -6.377400755882263184e-01 2.145871371030807495e-01 -2.130452841520309448e-01 -8.100799471139907837e-02 2.852981090545654297e-01 3.950093090534210205e-01 -4.474779590964317322e-02
-2.174104303121566772e-01 -4.313983619213104248e-01 3.849369883537292480e-01 1.675236821174621582e-01 -1.744155436754226685e-01 5.872204303741455078e-01 3.888714909553527832e-01 2.528196573257446289e-01
-3.753663301467895508e-01 3.725625276565551758e-01 3.064666129648685455e-02 -4.660577476024627686e-01 9.855081886053085327e-02 6.753103733062744141e-01 7.949803769588470459e-02 -1.734125167131423950e-01
9.912554174661636353e-03 -1.031486615538597107e-01 -8.714824169874191284e-02 -5.251097083091735840e-01 7.987551391124725342e-02 -1.335527151823043823e-01 7.699800729751586914e-01 -2.980623841285705566e-01
-1.608913987874984741e-01 -2.102819681167602539e-01 1.555704325437545776e-01 -6.305137872695922852e-01 6.205816268920898438e-01 3.197855353355407715e-01 8.576770871877670288e-02 -1.157807260751724243e-01
1.041140183806419373e-01 -4.319542348384857178e-01 1.929982304573059082e-01 -3.651100993156433105e-01 -2.391427755355834961e-01 4.421374201774597168e-02 4.544068276882171631e-01 -6.053036451339721680e-01
3.525946140289306641e-01 -4.592106044292449951e-01 -1.154657900333404541e-01 6.018720194697380066e-02 7.008922286331653595e-03 4.924906492233276367e-01 5.346048474311828613e-01 -3.456142246723175049e-01
-3.435710370540618896e-01 -8.859577029943466187e-02 5.069648846983909607e-02 -5.654360651969909668e-01 4.353339672088623047e-01 4.193342626094818115e-01 2.261331528425216675e-01 3.678700625896453857e-01
-2.329110056161880493e-01 -7.439793646335601807e-02 4.596239328384399414e-02 -9.023759961128234863e-01 8.313432335853576660e-02 1.826793551445007324e-01 1.586804389953613281e-01 -2.415774613618850708e-01
-2.237599641084671021e-01 -1.630837470293045044e-02 6.381378173828125000e-01 6.258156150579452515e-02 -3.648507595062255859e-01 4.596834182739257812e-01 3.276389837265014648e-01 -2.945455014705657959e-01
3.868981301784515381e-01 -5.423315763473510742e-01 -2.679291069507598877e-01 -2.039029151201248169e-01 -1.174256801605224609e-01 5.005480647087097168e-01 3.737671971321105957e-01 -1.969386935234069824e-01
-1.059057638049125671e-01 -2.625640928745269775e-01 3.075783550739288330e-01 1.920229941606521606e-01 4.165867716073989868e-02 2.481472864747047424e-02 8.810808062553405762e-01 -9.855049848556518555e-02
5.238257646560668945e-01 3.176837787032127380e-02 -8.276897482573986053e-03 -1.946328580379486084e-01 2.687862217426300049e-01 2.768453359603881836e-01 5.261270999908447266e-01 -5.108304619789123535e-01
1.080117821693420410e-01 7.556078583002090454e-02 5.112563967704772949e-01 -1.836349219083786011e-01 -1.030184701085090637e-01 5.326408743858337402e-01 2.445304393768310547e-01 5.774123668670654297e-01
2.968209683895111084e-01 1.973068267107009888e-01 8.298651874065399170e-02 -5.649225115776062012e-01 4.522805511951446533e-01 2.033892460167407990e-02 5.641570091247558594e-01 1.539435237646102905e-01
-5.071573853492736816e-01 -6.316016316413879395e-01 9.264624118804931641e-02 -3.355113267898559570e-01 1.450557410717010498e-01 3.225400745868682861e-01 1.953776478767395020e-01 -2.438722252845764160e-01
-2.484709173440933228e-01 -1.182894110679626465e-01 1.052127927541732788e-01 -7.906901240348815918e-01 1.897536963224411011e-01 -1.131448708474636078e-02 3.387476801872253418e-01 -3.703034520149230957e-01
-1.320881545543670654e-01 4.102019369602203369e-01 9.114967286586761475e-02 -3.489566445350646973e-01 -2.230496853590011597e-01 4.017546176910400391e-01 6.701316833496093750e-01 1.548341810703277588e-01
-4.670604690909385681e-02 9.830265492200851440e-02 -2.831604890525341034e-02 -4.742397069931030273e-01 3.910661935806274414e-01 7.754324674606323242e-01 -7.558114826679229736e-02 5.009175837039947510e-02
-3.036817610263824463e-01 -6.515436619520187378e-02 2.079952657222747803e-01 -5.672348141670227051e-01 2.466178685426712036e-01 6.101186275482177734e-01 -1.873896718025207520e-01 -2.652072608470916748e-01
-7.718370854854583740e-02 -1.554132103919982910e-01 4.408943355083465576e-01 -5.303012952208518982e-02 7.778196930885314941e-01 2.091386765241622925e-01 2.736882865428924561e-01 -2.214535474777221680e-01
-4.096454977989196777e-01 -3.908282518386840820e-02 2.474720627069473267e-01 -4.361597299575805664e-01 -2.992480993270874023e-01 1.228885650634765625e-01 4.918494224548339844e-01 -4.823054373264312744e-01
-1.543602943420410156e-01 2.937823534011840820e-01 3.349078893661499023e-01 -3.579974174499511719e-01 -3.911654949188232422e-01 3.107068240642547607e-01 4.879319369792938232e-01 -4.023837447166442871e-01
-1.464603692293167114e-01 -3.842041194438934326e-01 2.568262442946434021e-02 -3.797872364521026611e-01 -1.982286572456359863e-01 7.522833943367004395e-01 4.755897447466850281e-02 2.802708745002746582e-01
-2.950348854064941406e-01 -2.931325435638427734e-01 2.319903820753097534e-01 -3.978837430477142334e-01 -3.006978929042816162e-01 6.229301542043685913e-02 4.515416622161865234e-01 -5.627674460411071777e-01
2.262644916772842407e-01 1.401450634002685547e-01 -1.504722535610198975e-01 -4.697068333625793457e-01 7.037765383720397949e-01 2.883780002593994141e-01 3.147810101509094238e-01 -9.136193990707397461e-02
2.124541103839874268e-01 9.588983654975891113e-02 2.060743719339370728e-01 -6.104435920715332031e-01 -1.073961481451988220e-01 5.664771795272827148e-01 2.381174862384796143e-01 3.760718405246734619e-01
-1.719634085893630981e-01 -4.209033548831939697e-01 -2.767168283462524414e-01 -1.888238042593002319e-01 2.215253002941608429e-02 7.831311821937561035e-01 2.069910913705825806e-01 1.562432497739791870e-01
-8.016914129257202148e-02 1.016825214028358459e-01 5.371071025729179382e-02 -4.387591481208801270e-01 -1.590628027915954590e-01 -6.273384392261505127e-02 7.761829495429992676e-01 -3.951491713523864746e-01
-2.105738520622253418e-01 -2.456916719675064087e-01 6.425485759973526001e-02 1.394279748201370239e-01 -4.701380804181098938e-02 1.820735782384872437e-01 9.143173098564147949e-01 1.970982737839221954e-02
2.966084182262420654e-01 -3.092595636844635010e-01 -8.348472416400909424e-02 5.295728147029876709e-02 -2.666017971932888031e-03 5.097857117652893066e-01 4.362833201885223389e-01 -5.969724655151367188e-01
4.573083221912384033e-01 7.666736096143722534e-02 -5.680388584733009338e-02 -1.280725896358489990e-01 1.992543935775756836e-01 3.499533832073211670e-01 5.258902311325073242e-01 -5.715171098709106445e-01
4.095245003700256348e-01 -4.125652313232421875e-01 -3.068705499172210693e-01 -2.646832764148712158e-01 1.165991183370351791e-02 5.495211482048034668e-01 3.153007328510284424e-01 -3.103689849376678467e-01
3.201564848423004150e-01 -5.189615488052368164e-01 -1.812949925661087036e-01 -4.363556951284408569e-02 4.632020369172096252e-03 4.360609054565429688e-01 5.203106999397277832e-01 -3.640231490135192871e-01
3.483611345291137695e-01 -1.507466733455657959e-01 -1.792031675577163696e-01 -1.157452389597892761e-01 2.630441077053546906e-02 5.554032325744628906e-01 3.708781898021697998e-01 -6.030704379081726074e-01
7.649179548025131226e-02 4.932603836059570312e-01 1.658405512571334839e-01 -2.645510733127593994e-01 -2.195084244012832642e-01 5.891872048377990723e-01 4.837099313735961914e-01 1.550872325897216797e-01
-1.381213217973709106e-01 2.401846200227737427e-01 2.932564318180084229e-01 -1.248913072049617767e-02 -3.124898076057434082e-01 5.432493686676025391e-01 4.090209007263183594e-01 -5.263180136680603027e-01
3.648737967014312744e-01 -4.955329000949859619e-01 -2.773889899253845215e-01 -1.035270914435386658e-01 1.279712766408920288e-01 5.786425471305847168e-01 3.424979746341705322e-01 -2.552311122417449951e-01
-4.589188098907470703e-01 -4.172427356243133545e-01 -8.462983369827270508e-02 -5.189517140388488770e-01 1.618250757455825806e-01 1.042331680655479431e-01 5.493151545524597168e-01 5.465426947921514511e-03
-1.268411874771118164e-01 -4.589532017707824707e-01 -1.324516832828521729e-01 2.477717213332653046e-02 2.811856865882873535e-01 7.547206878662109375e-01 1.818923801183700562e-01 2.708548307418823242e-01
-1.098434031009674072e-01 2.499130964279174805e-01 4.430794343352317810e-02 -7.860982418060302734e-01 2.799985110759735107e-01 3.795771300792694092e-01 2.075839936733245850e-01 1.999878585338592529e-01
-7.757327705621719360e-02 -7.186924666166305542e-02 -1.353928595781326294e-01 -8.718085885047912598e-01 2.202911227941513062e-01 1.302686929702758789e-01 3.700281381607055664e-01 -8.953694254159927368e-02
4.434382542967796326e-02 -3.169648051261901855e-01 -1.501135807484388351e-02 -3.474477231502532959e-01 4.885567426681518555e-01 5.263410210609436035e-01 1.614214628934860229e-01 4.846051037311553955e-01
-3.747726976871490479e-01 -2.367677241563796997e-01 2.380339354276657104e-01 -8.654813282191753387e-03 5.500767230987548828e-01 6.344729065895080566e-01 2.195291221141815186e-03 2.039764225482940674e-01
1.280969679355621338e-01 -2.142818421125411987e-01 9.938762336969375610e-02 -5.270310640335083008e-01 2.113531082868576050e-01 4.686873555183410645e-01 1.766567379236221313e-01 5.953902006149291992e-01
-9.725734591484069824e-02 -5.408018827438354492e-01 -1.893977075815200806e-01 -3.640179708600044250e-02 6.082141771912574768e-02 7.896462082862854004e-01 1.141169220209121704e-01 1.435783356428146362e-01
-3.181050419807434082e-01 -4.163492918014526367e-01 2.454028427600860596e-01 2.114854007959365845e-01 -2.241725325584411621e-01 5.108755230903625488e-01 5.452862381935119629e-01 1.092225089669227600e-01
-1.440133154392242432e-01 1.303339600563049316e-01 -9.942102432250976562e-02 -4.364427328109741211e-01 -4.267602562904357910e-01 6.282299757003784180e-01 4.290873110294342041e-01 3.151501715183258057e-02
-3.115099072456359863e-01 1.981440186500549316e-01 7.033476978540420532e-02 -1.813459992408752441e-01 -3.314982354640960693e-01 6.972963809967041016e-01 4.593918621540069580e-01 1.367945373058319092e-01
-3.054432868957519531e-01 -1.337544173002243042e-01 -9.293825924396514893e-02 -4.143584966659545898e-01 4.090547859668731689e-01 2.381502836942672729e-02 7.293883562088012695e-01 9.264618158340454102e-02
5.349760409444570541e-03 -3.301647305488586426e-02 2.770264744758605957e-01 4.232205450534820557e-01 1.769173890352249146e-01 5.440745949745178223e-01 5.371667146682739258e-01 -3.565907776355743408e-01
-1.892138458788394928e-02 3.821502625942230225e-02 -3.518607914447784424e-01 -6.256158947944641113e-01 1.642504185438156128e-01 6.018066406250000000e-01 9.967649728059768677e-02 -2.896471619606018066e-01
3.204654455184936523e-01 1.829328835010528564e-01 1.681462824344635010e-01 -4.711400270462036133e-01 3.099735379219055176e-01 -5.793310701847076416e-02 6.665415763854980469e-01 2.643364965915679932e-01
-2.345653623342514038e-01 -4.801406860351562500e-01 6.383561491966247559e-01 -4.068070948123931885e-01 1.455201953649520874e-01 3.288800716400146484e-01 -4.284292086958885193e-02 1.013898700475692749e-01
-3.165529370307922363e-01 2.433641552925109863e-01 1.808238774538040161e-01 -4.022980630397796631e-01 6.792057305574417114e-03 7.710949778556823730e-01 1.748592406511306763e-01 1.442832499742507935e-01
4.276168346405029297e-01 -2.514904439449310303e-01 4.422987997531890869e-02 -7.851846516132354736e-02 -1.428275853395462036e-01 3.555207848548889160e-01 5.751594305038452148e-01 -5.178532004356384277e-01
-2.816642820835113525e-01 1.846150681376457214e-02 1.058095693588256836e-01 -6.112467646598815918e-01 -3.564216196537017822e-01 1.861502826213836670e-01 5.145916938781738281e-01 -3.301716148853302002e-01
4.060532152652740479e-01 -1.741977930068969727e-01 2.753682732582092285e-01 -5.749627947807312012e-02 -3.977718651294708252e-01 3.754065036773681641e-01 5.315850973129272461e-01 -3.793510198593139648e-01
-5.829414129257202148e-01 -5.242425203323364258e-01 1.173283681273460388e-01 -2.222775369882583618e-01 3.054396510124206543e-01 3.848437070846557617e-01 2.805931270122528076e-01 -4.522472620010375977e-02
3.771479725837707520e-01 2.916328608989715576e-01 -1.419051289558410645e-01 -5.502275228500366211e-01 4.373340904712677002e-01 3.915055692195892334e-01 2.975485324859619141e-01 1.294195353984832764e-01
1.463828533887863159e-01 4.796743690967559814e-01 5.641959235072135925e-02 -4.336037635803222656e-01 -9.061677753925323486e-02 4.602331519126892090e-01 5.627093315124511719e-01 1.436013579368591309e-01
-3.419165909290313721e-01 -7.427123188972473145e-02 8.463312387466430664e-01 -1.544606089591979980e-01 1.047100648283958435e-01 3.237877786159515381e-01 -5.695864558219909668e-03 -1.469931453466415405e-01
5.054119825363159180e-01 -2.036892175674438477e-01 3.906478285789489746e-01 -3.259857892990112305e-01 6.029007434844970703e-01 2.055341750383377075e-01 6.673173606395721436e-02 -1.844188421964645386e-01
-3.690382540225982666e-01 -3.319140970706939697e-01 3.995452225208282471e-01 -6.079605221748352051e-01 2.400968372821807861e-01 2.910773456096649170e-01 -6.855939328670501709e-02 -2.780620157718658447e-01
9.332555532455444336e-02 2.667303681373596191e-01 1.507699191570281982e-01 -3.850983679294586182e-01 5.052709579467773438e-01 6.708242297172546387e-01 1.919525712728500366e-01 -8.344650268554687500e-02
-2.009244263172149658e-01 1.967476308345794678e-01 -1.579409241676330566e-01 -1.621786803007125854e-01 -7.742674648761749268e-02 9.011933207511901855e-01 2.250563502311706543e-01 2.962731756269931793e-02
-4.237512052059173584e-01 -7.028863579034805298e-02 1.732287853956222534e-01 3.171724826097488403e-02 5.068278908729553223e-01 5.904549360275268555e-01 2.597811818122863770e-01 3.338898420333862305e-01
-2.783998250961303711e-01 8.111963421106338501e-02 5.205044746398925781e-01 -1.337752491235733032e-01 3.736627995967864990e-01 3.595368266105651855e-01 4.169659316539764404e-01 4.293499290943145752e-01
-3.718453645706176758e-01 -2.937325537204742432e-01 -1.673806309700012207e-01 -3.069379329681396484e-01 1.833926588296890259e-01 2.845293097198009491e-02 7.790927886962890625e-01 -1.086132898926734924e-01
-3.846065104007720947e-01 -2.098896801471710205e-01 -1.134831532835960388e-01 -4.194386899471282959e-01 2.264825254678726196e-01 -2.394584380090236664e-02 7.527592182159423828e-01 -2.651100046932697296e-02
-1.916501373052597046e-01 -4.311591386795043945e-01 -3.181115686893463135e-01 -4.050841927528381348e-01 2.449871152639389038e-01 6.374081969261169434e-01 1.574793756008148193e-01 1.448316723108291626e-01
-1.957994997501373291e-01 -2.515424489974975586e-01 3.342037275433540344e-02 -4.999811947345733643e-01 5.375105142593383789e-01 8.729473501443862915e-02 3.283433318138122559e-01 -4.928930103778839111e-01
-2.165309935808181763e-01 -3.481432050466537476e-02 -2.189500927925109863e-01 -3.709932565689086914e-01 4.317839443683624268e-01 6.650909781455993652e-02 7.585732340812683105e-01 5.724878516048192978e-03
-4.283646047115325928e-01 3.318470418453216553e-01 -4.066013544797897339e-02 -3.566875159740447998e-01 1.889980435371398926e-01 6.947266459465026855e-01 2.405004203319549561e-01 -3.600367903709411621e-02
-3.827365934848785400e-01 -2.068243622779846191e-01 2.244809865951538086e-01 -8.971002697944641113e-02 5.407760739326477051e-01 6.139708757400512695e-01 -1.361635029315948486e-01 -2.536876201629638672e-01
2.253929972648620605e-01 2.245005518198013306e-01 1.703646779060363770e-01 -4.218112230300903320e-01 1.643424630165100098e-01 2.505752258002758026e-02 7.826633453369140625e-01 2.272676527500152588e-01
-1.392661482095718384e-01 -3.566297888755798340e-01 9.827096015214920044e-02 -6.668348312377929688e-01 1.349087655544281006e-01 -9.736399352550506592e-02 5.876262784004211426e-01 -1.615838259458541870e-01
-3.364615440368652344e-01 -6.366646289825439453e-01 4.593513011932373047e-01 -1.281885951757431030e-01 -2.484433501958847046e-01 3.043354749679565430e-01 2.523965835571289062e-01 -1.896513849496841431e-01
2.248521149158477783e-02 -4.402691498398780823e-02 1.674213707447052002e-01 -2.946003973484039307e-01 5.120072886347770691e-02 -3.159407153725624084e-02 8.907650709152221680e-01 2.926680445671081543e-01
-1.156664118170738220e-01 7.468242198228836060e-02 7.584290206432342529e-02 -1.818097829818725586e-01 1.414668858051300049e-01 9.404071569442749023e-01 -9.877365082502365112e-02 1.676373630762100220e-01
-4.258567988872528076e-01 2.761340141296386719e-01 1.532417982816696167e-01 -5.504411458969116211e-01 3.667471408843994141e-01 4.933474063873291016e-01 1.779393553733825684e-01 -7.981158047914505005e-02
4.659214913845062256e-01 -1.475631743669509888e-01 -1.456477046012878418e-01 -2.261696904897689819e-01 -1.904569007456302643e-02 6.023382544517517090e-01 2.948662340641021729e-01 -4.885243177413940430e-01
5.039072409272193909e-02 4.054043889045715332e-01 -1.614726632833480835e-01 -3.057820200920104980e-01 3.754020333290100098e-01 6.491611003875732422e-01 3.624352812767028809e-01 1.408397406339645386e-01
4.210911691188812256e-02 1.132690906524658203e-01 2.491166628897190094e-02 -4.120736420154571533e-01 -2.229145020246505737e-01 6.314175724983215332e-01 5.408591628074645996e-01 2.721472382545471191e-01
-3.289256393909454346e-01 2.401188015937805176e-01 7.978359609842300415e-02 -4.609319269657135010e-01 -2.836729884147644043e-01 5.436779856681823730e-01 4.509193599224090576e-01 1.895862519741058350e-01
3.087484091520309448e-02 -1.903820782899856567e-01 4.494905471801757812e-01 3.739708662033081055e-01 -6.115457415580749512e-02 4.561660885810852051e-01 5.993599295616149902e-01 2.232618182897567749e-01
-4.120891392230987549e-01 4.712271690368652344e-02 1.759736090898513794e-01 -4.811390042304992676e-01 -3.044399321079254150e-01 1.811662018299102783e-01 5.170621275901794434e-01 -4.155023396015167236e-01
-3.025867342948913574e-01 3.466415405273437500e-01 4.775955155491828918e-02 -3.082022070884704590e-01 -1.313149034976959229e-01 5.623536705970764160e-01 5.889806747436523438e-01 1.030924096703529358e-01
2.154904883354902267e-03 -1.061072275042533875e-01 5.452352762222290039e-02 -3.563262522220611572e-01 4.668375849723815918e-02 8.428441286087036133e-01 1.276690214872360229e-01 3.604587316513061523e-01
3.977995216846466064e-01 -3.051860071718692780e-02 -2.703829705715179443e-01 -2.715387642383575439e-01 5.389913544058799744e-02 4.588784277439117432e-01 4.969635903835296631e-01 -4.832561314105987549e-01
4.462966024875640869e-01 1.290840953588485718e-01 -3.514328598976135254e-02 -6.789943575859069824e-02 4.164541363716125488e-01 2.414720952510833740e-01 6.253983974456787109e-01 -3.942652940750122070e-01
-1.466800570487976074e-01 -9.668884426355361938e-02 5.586719512939453125e-01 -3.883652761578559875e-02 -4.299767613410949707e-01 5.995450019836425781e-01 3.174794614315032959e-01 -1.019133329391479492e-01
-3.278813362121582031e-01 -3.923654556274414062e-01 3.490505814552307129e-01 -6.212455034255981445e-01 4.024408757686614990e-01 2.165836691856384277e-01 9.159462898969650269e-02 -1.162080764770507812e-01
2.865630760788917542e-02 -4.043988883495330811e-01 2.023520618677139282e-01 -3.630468249320983887e-01 -9.220711141824722290e-02 6.620525568723678589e-02 3.771800100803375244e-01 -7.125594615936279297e-01
-4.059654474258422852e-01 -3.953388333320617676e-01 3.956643640995025635e-01 -2.608933858573436737e-02 5.206062197685241699e-01 7.851178199052810669e-02 4.872152805328369141e-01 8.422946184873580933e-02
2.942315340042114258e-01 -2.457984089851379395e-01 -1.013848185539245605e-02 -3.986063972115516663e-02 -5.367995053529739380e-02 5.530053377151489258e-01 2.795046269893646240e-01 -6.815423369407653809e-01
-1.999180316925048828e-01 -5.578573048114776611e-02 2.357459068298339844e-02 -5.083666443824768066e-01 1.037845090031623840e-01 7.011151909828186035e-01 -1.278380006551742554e-01 -4.233816266059875488e-01
-4.390978068113327026e-02 6.422519683837890625e-02 -5.500506982207298279e-02 -3.523875772953033447e-01 -3.398451507091522217e-01 8.604519963264465332e-01 7.159061729907989502e-02 -7.580796629190444946e-02
-3.445542156696319580e-01 -1.108997389674186707e-01 2.131537646055221558e-01 -7.861017584800720215e-01 1.685346513986587524e-01 2.536821365356445312e-01 5.297285690903663635e-02 -3.317053318023681641e-01
2.791273593902587891e-01 3.587746918201446533e-01 1.174523159861564636e-01 -3.703820705413818359e-01 -1.574362665414810181e-01 1.466082483530044556e-01 7.591757178306579590e-01 1.405805796384811401e-01
-4.149626493453979492e-01 -3.094024956226348877e-01 -1.008532643318176270e-01 -1.735776811838150024e-01 1.929029226303100586e-01 8.041965216398239136e-02 8.050433993339538574e-01 -1.331975567154586315e-03
-2.980629727244377136e-02 1.900227516889572144e-01 3.684428334236145020e-01 -5.549684166908264160e-01 -2.430474609136581421e-01 6.355420947074890137e-01 7.983752340078353882e-02 2.233898937702178955e-01
2.288842499256134033e-01 6.632713135331869125e-03 1.776970475912094116e-01 -4.540660679340362549e-01 -3.356683850288391113e-01 6.388881206512451172e-01 2.334094941616058350e-01 3.667213618755340576e-01
-2.477349489927291870e-01 -7.720580697059631348e-01 3.399065136909484863e-01 -3.698626458644866943e-01 8.250702172517776489e-02 2.313451468944549561e-01 1.713938117027282715e-01 -2.269619703292846680e-02
5.015184283256530762e-01 -1.964063495397567749e-01 -1.043762173503637314e-02 -1.931019276380538940e-01 1.934636235237121582e-01 4.951745271682739258e-01 1.801278740167617798e-01 -5.978582501411437988e-01
-2.116049379110336304e-01 -5.913317799568176270e-01 4.047259986400604248e-01 -3.759240508079528809e-01 3.549953103065490723e-01 4.011010527610778809e-01 -6.921488326042890549e-03 1.160878092050552368e-01
5.635280162096023560e-02 -1.661818772554397583e-01 1.791859865188598633e-01 -3.489811122417449951e-01 -5.050167441368103027e-01 4.302523732185363770e-01 5.828442573547363281e-01 1.882714927196502686e-01
1.398207098245620728e-01 -2.043599039316177368e-01 3.831481933593750000e-01 2.201428562402725220e-01 9.915816783905029297e-02 4.034030735492706299e-01 5.341733098030090332e-01 5.343353152275085449e-01
-2.333921641111373901e-01 -1.282770931720733643e-01 7.192170619964599609e-01 -1.062179356813430786e-01 3.393057584762573242e-01 2.603836953639984131e-01 2.958231568336486816e-01 3.606636524200439453e-01
-1.553575843572616577e-01 -3.343453407287597656e-01 -3.246824145317077637e-01 -3.589084744453430176e-01 -7.825447618961334229e-02 7.186805009841918945e-01 3.188303112983703613e-01 7.459950447082519531e-02
1.267058998346328735e-01 -4.028986394405364990e-01 -2.158946394920349121e-01 -1.499319970607757568e-01 3.793751820921897888e-02 3.175003230571746826e-01 4.842644631862640381e-01 -6.448026895523071289e-01
-8.930726349353790283e-02 5.267997980117797852e-01 3.347132354974746704e-02 -2.875808179378509521e-01 -3.559723496437072754e-02 6.163359880447387695e-01 4.977881908416748047e-01 4.186523333191871643e-02
-9.394094347953796387e-02 -6.882487982511520386e-02 4.454875886440277100e-01 1.770925372838973999e-01 -2.790341377258300781e-01 5.426827669143676758e-01 3.835754096508026123e-01 -4.869522154331207275e-01
-3.833406865596771240e-01 2.313769310712814331e-01 1.281494796276092529e-01 -7.614719271659851074e-01 7.599976379424333572e-03 1.997872292995452881e-01 4.019453227519989014e-01 4.147497192025184631e-02
-2.075131684541702271e-01 -5.155860185623168945e-01 4.271808564662933350e-01 -5.783079862594604492e-01 2.481010258197784424e-01 2.306614816188812256e-01 -3.240280598402023315e-02 -2.416132390499114990e-01
-3.516924381256103516e-01 2.280275374650955200e-01 -5.121095106005668640e-02 -1.890526860952377319e-01 -1.571054607629776001e-01 8.363772630691528320e-01 2.245909273624420166e-01 -1.063127145171165466e-01
-7.081115245819091797e-02 -3.550238311290740967e-01 -2.693093009293079376e-02 -5.915319919586181641e-01 1.445186883211135864e-01 -1.021680906414985657e-01 4.206108450889587402e-01 -5.568403005599975586e-01
-3.893806338310241699e-01 -4.110589027404785156e-01 -5.500412732362747192e-02 -5.940368771553039551e-01 1.051656901836395264e-01 5.670162290334701538e-02 5.544022321701049805e-01 -4.325816035270690918e-02
1.613859087228775024e-01 -1.379983425140380859e-01 5.312446951866149902e-01 1.773354560136795044e-01 -6.357817351818084717e-02 2.022543698549270630e-01 5.185952186584472656e-01 -5.721470713615417480e-01
-3.159599602222442627e-01 -2.577172219753265381e-01 2.382040023803710938e-01 -7.498270273208618164e-01 3.158911466598510742e-01 3.053187131881713867e-01 1.133984625339508057e-01 -9.435965865850448608e-02
-1.724394112825393677e-01 -8.831480145454406738e-02 -1.334217190742492676e-01 -3.653056919574737549e-01 5.559441447257995605e-01 7.028818130493164062e-01 6.274163722991943359e-02 -6.451775133609771729e-02
7.584483176469802856e-02 3.681741952896118164e-01 2.851554155349731445e-01 -5.324947834014892578e-01 -2.508491873741149902e-01 5.385051369667053223e-01 2.835105359554290771e-01 2.460480332374572754e-01
-4.987249374389648438e-01 -4.600394666194915771e-01 1.670034229755401611e-01 -9.067754447460174561e-02 3.053833171725273132e-02 3.519169092178344727e-01 2.885411679744720459e-01 -5.435903668403625488e-01
-2.511943280696868896e-01 1.655698865652084351e-01 4.441582411527633667e-02 -1.861273795366287231e-01 -1.517890840768814087e-01 8.927286267280578613e-01 2.124216854572296143e-01 8.800444006919860840e-02
6.851682066917419434e-02 2.109306752681732178e-01 -8.591608703136444092e-02 -3.955880403518676758e-01 5.050210952758789062e-01 5.564621090888977051e-01 2.937576770782470703e-01 3.687171638011932373e-01
-6.841411441564559937e-02 -2.073422521352767944e-01 3.371500223875045776e-02 -3.881226181983947754e-01 1.993582583963871002e-03 8.477302193641662598e-01 -2.545291185379028320e-01 -1.308338642120361328e-01
-8.565964549779891968e-02 2.547885775566101074e-01 3.385359346866607666e-01 -1.785273104906082153e-01 -3.857275545597076416e-01 4.735198616981506348e-01 3.527002632617950439e-01 -5.327872633934020996e-01
-4.851435422897338867e-01 -3.964748382568359375e-01 -1.466861069202423096e-01 -3.486446440219879150e-01 2.453909665346145630e-01 1.092537343502044678e-01 6.235488653182983398e-01 -5.837043374776840210e-02
-4.849159419536590576e-01 -2.636903226375579834e-01 2.790754437446594238e-01 -3.412701934576034546e-02 2.084146440029144287e-01 3.425766527652740479e-01 2.303872108459472656e-01 -6.343520879745483398e-01
3.010768890380859375e-01 1.182216480374336243e-01 2.638188302516937256e-01 -3.840450048446655273e-01 9.653929620981216431e-02 5.403642356395721436e-02 7.366197705268859863e-01 3.513358831405639648e-01
1.183889806270599365e-01 -1.000345498323440552e-01 2.217999696731567383e-01 -1.394724249839782715e-01 2.629727497696876526e-02 -1.696847751736640930e-02 9.122928380966186523e-01 2.721612453460693359e-01
5.375607013702392578e-01 -7.866903394460678101e-02 -1.101019233465194702e-01 -3.721348568797111511e-02 4.057758450508117676e-01 2.776334583759307861e-01 6.393899917602539062e-01 -2.019369006156921387e-01
-1.778641492128372192e-01 -5.684283003211021423e-02 1.440104544162750244e-01 -4.848018884658813477e-01 -3.426802810281515121e-03 7.665364742279052734e-01 -2.793639302253723145e-01 -2.091109305620193481e-01
1.462007611989974976e-01 -1.700322926044464111e-01 9.215331822633743286e-02 2.100139558315277100e-01 -8.960308134555816650e-02 6.179282665252685547e-01 3.674218654632568359e-01 -6.101258993148803711e-01
-1.856951117515563965e-01 -1.750019192695617676e-01 1.071283593773841858e-01 2.737921774387359619e-01 1.752000749111175537e-01 4.166664183139801025e-01 5.979142785072326660e-01 -5.353930592536926270e-01
-1.537652760744094849e-01 -4.587725102901458740e-01 4.354634582996368408e-01 1.039461344480514526e-01 1.961648911237716675e-01 1.144146323204040527e-01 7.159624695777893066e-01 -3.573898971080780029e-02
-9.979464858770370483e-02 -4.196834266185760498e-01 1.376855224370956421e-01 -1.250601410865783691e-01 -2.657028734683990479e-01 6.366973519325256348e-01 3.438339531421661377e-01 4.302395880222320557e-01
2.428245395421981812e-01 2.325010597705841064e-01 3.533053770661354065e-02 -4.263312816619873047e-01 3.280785679817199707e-01 -8.229682222008705139e-03 7.255329489707946777e-01 2.643322348594665527e-01
5.404958724975585938e-01 -4.408345818519592285e-01 -1.234142705798149109e-01 -3.273770213127136230e-01 -7.483453303575515747e-02 4.703941643238067627e-01 2.244866192340850830e-01 -3.374276459217071533e-01
1.146719977259635925e-01 -1.037015095353126526e-01 1.862374842166900635e-01 -1.796081662178039551e-01 9.624032676219940186e-02 -3.684298321604728699e-02 9.065971970558166504e-01 2.767937183380126953e-01
1.857941411435604095e-02 -2.650158405303955078e-01 5.982814729213714600e-02 -5.867697000503540039e-01 -2.078351229429244995e-01 7.280547022819519043e-01 -8.257196098566055298e-02 3.828854113817214966e-02
-4.545447975397109985e-02 2.092014402151107788e-01 3.881896138191223145e-01 -4.383097887039184570e-01 -4.284382760524749756e-01 2.778931856155395508e-01 3.490004539489746094e-01 -4.783060848712921143e-01
-3.207375407218933105e-01 -5.375975966453552246e-01 3.177616298198699951e-01 -7.912422716617584229e-02 -3.326444625854492188e-01 4.931317567825317383e-01 3.684582114219665527e-01 1.062561273574829102e-01
9.269051253795623779e-02 4.039742350578308105e-01 5.158767104148864746e-01 1.400271505117416382e-01 1.749179661273956299e-01 5.236904025077819824e-01 2.936303615570068359e-01 -3.891147971153259277e-01
4.951616823673248291e-01 -3.322135508060455322e-01 6.533035635948181152e-01 -2.519018948078155518e-01 2.870572209358215332e-01 -6.701510399580001831e-03 2.677431106567382812e-01 7.472571451216936111e-03
1.265225708484649658e-01 -1.239983141422271729e-01 -4.930786415934562683e-02 -5.906379222869873047e-01 -2.921189069747924805e-01 5.324859023094177246e-01 4.209154844284057617e-01 2.669975757598876953e-01
-5.273343920707702637e-01 -2.660332247614860535e-02 2.662647962570190430e-01 -5.422222614288330078e-01 3.819355368614196777e-01 4.157420694828033447e-01 1.482714414596557617e-01 1.249326094985008240e-01
-1.569992154836654663e-01 -2.717484831809997559e-01 -2.525038123130798340e-01 -1.757073104381561279e-01 5.306888818740844727e-01 6.723434329032897949e-01 1.875838041305541992e-01 1.949588209390640259e-01
2.132650166749954224e-01 4.428252577781677246e-02 7.807274907827377319e-02 -3.478577435016632080e-01 1.384769380092620850e-01 -1.255431473255157471e-01 8.882369995117187500e-01 3.943292796611785889e-02
5.194637924432754517e-02 -1.451869457960128784e-01 -2.075849920511245728e-01 -2.648811936378479004e-01 6.521146893501281738e-01 5.681914687156677246e-01 1.936256289482116699e-01 2.781778275966644287e-01
2.484670281410217285e-01 -3.444806933403015137e-01 -2.813186645507812500e-01 -6.285756826400756836e-02 1.204394176602363586e-01 4.664979279041290283e-01 5.208945870399475098e-01 -4.827512800693511963e-01
-2.619001269340515137e-01 -1.014465391635894775e-01 -3.502785041928291321e-02 -3.151156902313232422e-01 8.868989348411560059e-02 -5.427975580096244812e-02 8.995035290718078613e-01 -2.595122158527374268e-02
-6.205618008971214294e-02 -5.288310050964355469e-01 -3.076563179492950439e-01 -1.037523448467254639e-01 1.601763367652893066e-01 7.430586814880371094e-01 1.156776398420333862e-01 1.410521566867828369e-01
-3.127771615982055664e-01 -5.943173766136169434e-01 3.713585138320922852e-01 -1.604886204004287720e-01 3.510021865367889404e-01 -3.700174018740653992e-02 4.783051609992980957e-01 -1.787343919277191162e-01
4.674470424652099609e-01 -7.460957020521163940e-02 -1.230873763561248779e-01 -1.732612214982509613e-02 2.921194434165954590e-01 3.218692541122436523e-01 6.379810571670532227e-01 -4.056140482425689697e-01
-5.715568065643310547e-01 -2.462248802185058594e-01 6.178832799196243286e-02 -2.379223257303237915e-01 -3.597806096076965332e-01 4.165157973766326904e-01 4.992146790027618408e-01 1.133270282298326492e-02
1.039920672774314880e-01 -1.296866983175277710e-01 3.378938436508178711e-01 -1.561117321252822876e-01 -5.906662940979003906e-01 5.257721543312072754e-01 4.534810185432434082e-01 -5.343919247388839722e-02
-5.095102190971374512e-01 -6.202344894409179688e-01 1.633551716804504395e-01 -2.202519923448562622e-01 2.669190466403961182e-01 2.212672531604766846e-01 4.003052115440368652e-01 -7.957488298416137695e-03
-2.225808352231979370e-01 -6.298555135726928711e-01 5.199779868125915527e-01 -2.210324704647064209e-01 -1.054612547159194946e-01 7.917457818984985352e-02 3.187307715415954590e-01 -3.398934602737426758e-01
3.400039672851562500e-01 -3.830780088901519775e-02 5.625421404838562012e-01 -3.747906088829040527e-01 3.626467287540435791e-01 -1.776470988988876343e-02 4.924927353858947754e-01 2.272242605686187744e-01
5.400118231773376465e-01 2.275161743164062500e-01 3.341073691844940186e-01 -2.640838623046875000e-01 -3.202090263366699219e-01 4.902793765068054199e-01 3.588939309120178223e-01 -5.952312052249908447e-02
-3.550595343112945557e-01 -3.019093871116638184e-01 -1.368508022278547287e-02 -4.152707755565643311e-02 6.930971890687942505e-02 8.627285808324813843e-02 8.705934882164001465e-01 -1.034012064337730408e-01
4.611708223819732666e-01 3.588094413280487061e-01 2.489040940999984741e-01 -2.076610028743743896e-01 1.354078203439712524e-01 4.386670589447021484e-01 4.906228780746459961e-01 3.194150626659393311e-01
2.311149537563323975e-01 -4.105700552463531494e-02 -2.290202118456363678e-02 -2.888404130935668945e-01 6.664541363716125488e-01 5.608167052268981934e-01 1.383722722530364990e-01 2.883117496967315674e-01
-2.694040536880493164e-01 1.502546072006225586e-01 2.132629603147506714e-01 -3.136774599552154541e-01 -4.381512701511383057e-01 6.067746281623840332e-01 4.476509392261505127e-01 2.066482044756412506e-02
-2.055882960557937622e-01 1.096508428454399109e-01 1.136035546660423279e-01 -4.810754656791687012e-01 -4.353152215480804443e-01 6.351469159126281738e-01 3.188792169094085693e-01 8.231671154499053955e-02
1.373140811920166016e-01 -1.456163376569747925e-01 5.366743728518486023e-02 -5.962311029434204102e-01 6.715819239616394043e-01 3.723443150520324707e-01 7.093719393014907837e-02 -8.291187882423400879e-02
2.055211365222930908e-01 7.389147579669952393e-02 4.999801516532897949e-01 3.493469953536987305e-01 1.156014502048492432e-01 5.152548551559448242e-01 5.233913660049438477e-01 -1.657944917678833008e-01
-6.115271449089050293e-01 -3.007849454879760742e-01 1.303101927042007446e-01 -1.488909125328063965e-01 6.742163747549057007e-02 6.591628193855285645e-01 2.359352260828018188e-01 4.131439700722694397e-02
-4.108036756515502930e-01 -5.336275696754455566e-01 4.823316037654876709e-01 -4.507756531238555908e-01 1.134582459926605225e-01 2.525731325149536133e-01 1.833456754684448242e-01 1.891830004751682281e-02
1.125926896929740906e-01 6.499738246202468872e-02 1.689790636301040649e-01 -5.607894062995910645e-01 -2.859214246273040771e-01 6.496589183807373047e-01 3.315727114677429199e-01 1.622077226638793945e-01
-3.528413176536560059e-01 -2.612502872943878174e-01 2.431393601000308990e-03 -3.834866285324096680e-01 3.728664517402648926e-01 7.078813910484313965e-01 1.157208532094955444e-01 -8.164905756711959839e-02
-2.888753712177276611e-01 -3.226381242275238037e-01 1.657326370477676392e-01 -6.054138541221618652e-01 4.489307701587677002e-01 2.675474882125854492e-01 2.427337169647216797e-01 -2.939766049385070801e-01
-3.958114981651306152e-01 -1.731267720460891724e-01 1.595682352781295776e-01 1.222399845719337463e-01 6.488662958145141602e-01 5.683366656303405762e-01 7.635334879159927368e-02 -1.519602239131927490e-01
1.686435043811798096e-01 -2.268247604370117188e-01 -9.316284954547882080e-02 2.373001575469970703e-01 2.284782677888870239e-01 2.686830163002014160e-01 8.147341609001159668e-01 -2.587172091007232666e-01
-1.949581317603588104e-02 -5.034482851624488831e-02 5.077860131859779358e-02 -4.442105889320373535e-01 2.440960556268692017e-01 7.895243167877197266e-01 -2.228067070245742798e-01 -2.541840374469757080e-01
2.424505203962326050e-01 2.816687226295471191e-01 2.336342781782150269e-01 -4.090455472469329834e-01 1.853369921445846558e-01 4.146944731473922729e-02 6.913371086120605469e-01 3.549094796180725098e-01
-1.136094778776168823e-01 5.033576488494873047e-02 1.464124619960784912e-01 -4.440848827362060547e-01 7.181966304779052734e-01 2.986672818660736084e-01 1.738402843475341797e-01 -3.615000545978546143e-01
-1.626680791378021240e-01 -3.661115840077400208e-02 3.464963436126708984e-01 -4.018957540392875671e-02 2.970318198204040527e-01 1.842800676822662354e-01 7.866698503494262695e-01 3.308887481689453125e-01
-2.653257548809051514e-01 3.262981772422790527e-01 2.435047328472137451e-01 -6.831059455871582031e-01 2.337068617343902588e-01 4.890933334827423096e-01 5.708719789981842041e-02 -1.064857002347707748e-02
-2.693107426166534424e-01 3.501020073890686035e-01 5.627914890646934509e-02 -2.736430764198303223e-01 -3.003212213516235352e-01 6.117095351219177246e-01 5.108182430267333984e-01 3.918901085853576660e-02
-3.815465867519378662e-01 -5.477091073989868164e-01 5.141109693795442581e-03 -2.826774418354034424e-01 6.541775166988372803e-02 5.696973949670791626e-02 6.746643185615539551e-01 -1.086601018905639648e-01
-1.905160993337631226e-01 2.226654067635536194e-02 2.510241866111755371e-01 -6.437563300132751465e-01 4.945339262485504150e-01 4.621060788631439209e-01 5.377905815839767456e-02 -1.573996245861053467e-01
-3.990557193756103516e-01 -8.765465766191482544e-02 1.596680581569671631e-01 -3.703288733959197998e-01 -2.418899983167648315e-01 1.937633156776428223e-01 4.156069159507751465e-01 -6.337583661079406738e-01
5.094914510846138000e-02 -2.167075872421264648e-02 -1.615939289331436157e-01 -3.841400146484375000e-01 7.905722856521606445e-01 3.338991999626159668e-01 2.533259987831115723e-01 -1.503036618232727051e-01
2.420379035174846649e-02 1.606518924236297607e-01 -6.819646805524826050e-02 -6.162480115890502930e-01 7.560255378484725952e-02 7.312046289443969727e-01 2.209322750568389893e-01 2.402745187282562256e-03
-3.246844708919525146e-01 -6.740456819534301758e-01 2.789808213710784912e-01 -1.617472171783447266e-01 5.757184117101132870e-04 5.497876405715942383e-01 1.296116262674331665e-01 1.310869902372360229e-01
1.370168775320053101e-01 4.607475996017456055e-01 2.595072388648986816e-01 -4.496753811836242676e-01 1.166977584362030029e-01 1.161674186587333679e-01 6.646192073822021484e-01 1.747971922159194946e-01
-3.001576662063598633e-01 3.498049080371856689e-01 2.533170282840728760e-01 -1.895790100097656250e-01 -3.218760490417480469e-01 5.553346276283264160e-01 4.459797441959381104e-01 -2.766467630863189697e-01
-9.033922851085662842e-02 -5.605949759483337402e-01 2.390650659799575806e-01 -3.015863597393035889e-01 -2.321532368659973145e-01 1.226104795932769775e-01 3.034572005271911621e-01 -6.070016026496887207e-01
-2.108000218868255615e-01 2.383908927440643311e-01 4.308745563030242920e-01 -3.760706484317779541e-01 -4.094053804874420166e-01 3.093052804470062256e-01 3.724787533283233643e-01 -4.118597209453582764e-01
4.094834029674530029e-01 3.541948273777961731e-02 1.642920672893524170e-01 2.561881244182586670e-01 3.350207507610321045e-01 4.216772317886352539e-01 6.062825322151184082e-01 -2.842808961868286133e-01
-6.532853841781616211e-02 -9.845117479562759399e-02 1.400022208690643311e-01 -5.221952199935913086e-01 7.627868652343750000e-01 2.029421478509902954e-01 2.651637494564056396e-01 -2.024816349148750305e-02
-8.272123336791992188e-02 -6.486328244209289551e-01 6.276767849922180176e-01 -2.581551373004913330e-01 1.442183405160903931e-01 2.650550305843353271e-01 6.222602725028991699e-02 1.299440413713455200e-01
-1.282860636711120605e-01 -2.189362049102783203e-02 1.751693547703325748e-03 -3.330011367797851562e-01 1.393390446901321411e-01 -9.779649972915649414e-02 9.155997633934020996e-01 -6.977313011884689331e-02
9.468597173690795898e-02 7.628886401653289795e-02 -4.148034844547510147e-03 -5.002298951148986816e-01 5.217049717903137207e-01 6.797643303871154785e-01 -2.329839393496513367e-02 -1.299855113029479980e-02
1.149511784315109253e-01 -2.785599529743194580e-01 -6.037573516368865967e-02 -7.888519167900085449e-01 -2.551575005054473877e-01 4.358878433704376221e-01 1.638907641172409058e-01 -3.597801551222801208e-02
1.317129880189895630e-01 -4.776808321475982666e-01 -2.930254936218261719e-01 -1.500447001308202744e-02 1.663782596588134766e-01 5.570624470710754395e-01 3.893229961395263672e-01 -4.228602349758148193e-01
-3.371073007583618164e-01 2.579007744789123535e-01 2.284521609544754028e-01 -2.893998324871063232e-01 -2.823210358619689941e-01 2.818841636180877686e-01 5.430089235305786133e-01 -4.794586896896362305e-01
-2.544697523117065430e-01 -3.265438228845596313e-02 5.450366139411926270e-01 -1.592251360416412354e-01 6.963695883750915527e-01 1.072263643145561218e-01 3.287584185600280762e-01 -8.515395224094390869e-02
6.159894913434982300e-02 3.997497856616973877e-01 1.828610748052597046e-01 -7.254412770271301270e-01 3.049339056015014648e-01 1.238409504294395447e-01 4.097021520137786865e-01 2.292339503765106201e-02
-1.163628771901130676e-01 1.191805228590965271e-01 -5.346021428704261780e-02 -3.789694905281066895e-01 -3.926096558570861816e-01 6.841347217559814453e-01 4.432806372642517090e-01 -8.425842970609664917e-02
5.223175510764122009e-02 -9.224347770214080811e-02 -1.411858499050140381e-01 -5.567132830619812012e-01 1.655165851116180420e-02 8.091227412223815918e-01 -6.041475385427474976e-02 1.721671037375926971e-02
-1.164929755032062531e-02 1.858986169099807739e-02 3.720258474349975586e-01 1.730830967426300049e-01 -2.216358929872512817e-01 4.437931776046752930e-01 4.753807187080383301e-01 -5.992461442947387695e-01
-2.943841218948364258e-01 3.809304535388946533e-01 1.737606823444366455e-01 -2.660790681838989258e-01 -2.668885886669158936e-01 7.138583064079284668e-01 2.895042896270751953e-01 -5.102204158902168274e-02
2.885486558079719543e-02 1.921014040708541870e-01 -2.571780383586883545e-01 -2.937049269676208496e-01 2.318403720855712891e-01 8.500699996948242188e-01 1.128924116492271423e-01 -1.440403461456298828e-01
3.158247470855712891e-01 -2.303701043128967285e-01 2.699794769287109375e-01 -1.283269468694925308e-02 -4.098005294799804688e-01 3.609162569046020508e-01 5.999858379364013672e-01 -3.405154645442962646e-01
-7.988371700048446655e-02 -2.788766920566558838e-01 -2.482894957065582275e-01 2.387894690036773682e-01 2.733137011528015137e-01 4.129479825496673584e-01 6.910586357116699219e-01 -2.727452218532562256e-01
6.426206976175308228e-02 -1.453661620616912842e-01 3.768904805183410645e-01 -6.306599378585815430e-01 1.063987836241722107e-01 2.820769250392913818e-01 3.801515400409698486e-01 4.467185735702514648e-01
-4.015517234802246094e-01 -1.700549572706222534e-01 -8.566927909851074219e-02 -4.336749017238616943e-01 3.035884201526641846e-01 9.760060161352157593e-02 6.970627307891845703e-01 1.638174206018447876e-01
1.862947195768356323e-01 3.999088406562805176e-01 1.016201674938201904e-01 -5.165614485740661621e-01 2.447372674942016602e-01 1.427505612373352051e-01 6.412913203239440918e-01 1.915102601051330566e-01
