# Supplementary material for: Where is your field going? A machine learning approach to study the relative motion of the domains of physics
Source: PLoS One. 2020 Jun 18;15(6):e0233997. doi: 10.1371/journal.pone.0233997 (PMC7302634; doi:10.1371/journal.pone.0233997)
Supplement: S15 Data — (ZIP) [file pone.0233997.s015.zip › 14/Pacs4Run_14_VS_500_embeddings1985-1989ED8.txt]

2.944052517414093018e-01 -4.179565310478210449e-01 -4.845958054065704346e-01 -1.121886819601058960e-01 2.349619269371032715e-01 -2.562064491212368011e-02 5.962802767753601074e-01 -2.824975252151489258e-01
7.104858756065368652e-02 1.617715135216712952e-02 -3.792627751827239990e-01 -4.577396214008331299e-01 2.042000293731689453e-01 2.158586382865905762e-01 -1.875835508108139038e-01 -7.196140885353088379e-01
3.036026060581207275e-01 -1.683756336569786072e-02 -6.878919005393981934e-01 -1.794223040342330933e-01 8.422885835170745850e-02 1.780632287263870239e-01 -3.309903740882873535e-01 -5.037842988967895508e-01
4.337109923362731934e-01 -2.821490764617919922e-01 8.470585197210311890e-02 -1.447633355855941772e-01 7.557086348533630371e-01 1.768044978380203247e-01 5.258985608816146851e-02 -3.146967589855194092e-01
4.917746782302856445e-01 -3.819098472595214844e-01 -1.989490352571010590e-02 -2.225639820098876953e-01 6.312466859817504883e-01 3.783046901226043701e-01 4.687713924795389175e-03 -1.440950632095336914e-01
2.081456780433654785e-01 -4.964411556720733643e-01 -9.314929693937301636e-02 -1.534714102745056152e-01 5.931208729743957520e-01 4.753627181053161621e-01 -2.502754926681518555e-01 -1.938851475715637207e-01
2.166891545057296753e-01 -7.177652716636657715e-01 -8.131272345781326294e-02 2.082774937152862549e-01 4.700900614261627197e-01 2.003383636474609375e-01 -1.069964691996574402e-01 -3.395572304725646973e-01
-2.282181829214096069e-01 -8.872210234403610229e-02 -7.044144719839096069e-02 -2.217369526624679565e-01 6.032931208610534668e-01 3.553808331489562988e-01 5.963358283042907715e-01 -2.001025229692459106e-01
-1.790483444929122925e-01 2.090499252080917358e-01 -3.562166988849639893e-01 -4.003863334655761719e-01 4.184415638446807861e-01 1.385674923658370972e-01 -1.021837815642356873e-03 -6.653906702995300293e-01
1.916728168725967407e-01 2.032155990600585938e-01 -2.659637928009033203e-01 -1.711849868297576904e-01 4.657162427902221680e-01 1.307721883058547974e-01 4.013054370880126953e-01 -6.533644795417785645e-01
-2.365527302026748657e-01 -5.066447854042053223e-01 -1.391387581825256348e-01 -6.037403345108032227e-01 1.949598044157028198e-01 1.549355313181877136e-02 4.607065320014953613e-01 -2.302003949880599976e-01
-3.681558072566986084e-01 -2.374195605516433716e-01 -3.495523035526275635e-01 -1.723011583089828491e-02 1.589791923761367798e-01 4.621911644935607910e-01 -9.504155814647674561e-02 -6.615753173828125000e-01
2.837562561035156250e-01 -6.853635311126708984e-01 -2.660465538501739502e-01 -2.656927406787872314e-01 -1.082611363381147385e-02 3.036085069179534912e-01 -2.344131916761398315e-01 -4.014235436916351318e-01
-1.103566810488700867e-01 -2.278728783130645752e-01 -4.924160614609718323e-02 -6.954813003540039062e-01 3.846040070056915283e-01 6.273457407951354980e-02 4.217118620872497559e-01 -3.465255200862884521e-01
7.201733589172363281e-01 -6.797102838754653931e-02 -5.155455470085144043e-01 -2.364839613437652588e-01 2.531882822513580322e-01 1.698593050241470337e-01 -1.539043337106704712e-01 -1.958962082862854004e-01
3.754380345344543457e-01 -3.062149286270141602e-01 -4.742405712604522705e-01 1.307508647441864014e-01 3.981260061264038086e-01 4.382836818695068359e-01 -2.595989406108856201e-01 -3.244845271110534668e-01
1.865374296903610229e-01 -3.342002034187316895e-01 -9.421285241842269897e-02 -9.204688668251037598e-02 6.601377129554748535e-01 5.862561464309692383e-01 -4.186958074569702148e-02 -2.343807518482208252e-01
9.905705600976943970e-02 -3.427340388298034668e-01 -8.769597858190536499e-02 -1.468965224921703339e-02 4.904072880744934082e-01 4.714679718017578125e-01 -3.488694131374359131e-02 -6.331004500389099121e-01
-6.068947911262512207e-02 -4.375576972961425781e-01 -3.043294548988342285e-01 1.873230785131454468e-01 5.334179401397705078e-01 3.855557739734649658e-01 4.267472028732299805e-01 2.487016618251800537e-01
4.022330641746520996e-01 -4.930262267589569092e-01 -1.173114553093910217e-01 1.862295567989349365e-01 4.184424877166748047e-01 2.215930819511413574e-01 1.338035464286804199e-01 -5.518961548805236816e-01
3.880819678306579590e-02 -2.467567622661590576e-01 -3.130806386470794678e-01 -5.362302064895629883e-01 -1.811229623854160309e-02 1.166929453611373901e-01 6.045923233032226562e-01 -4.154101312160491943e-01
3.661042451858520508e-01 -1.935893744230270386e-01 -2.189362198114395142e-01 -3.143547773361206055e-01 5.823760032653808594e-01 5.721445679664611816e-01 -1.190768480300903320e-01 3.237937390804290771e-02
-2.318764477968215942e-01 -4.599933624267578125e-01 -2.566276788711547852e-01 -2.954173386096954346e-01 2.278554439544677734e-01 5.364621877670288086e-01 -3.561966419219970703e-01 -3.390050530433654785e-01
-7.528685778379440308e-02 -5.236955881118774414e-01 -1.764230728149414062e-01 -4.109073877334594727e-01 2.112358212471008301e-01 2.429029345512390137e-01 -4.348765313625335693e-01 -4.768276512622833252e-01
5.143378302454948425e-02 8.606971055269241333e-02 -3.151576220989227295e-01 2.580167949199676514e-01 7.957073450088500977e-01 -1.143556088209152222e-01 4.118761122226715088e-01 -9.044458717107772827e-02
2.742390632629394531e-01 -2.500299811363220215e-01 -3.884681761264801025e-01 3.738866448402404785e-01 5.958122014999389648e-01 3.900762200355529785e-01 -1.185793355107307434e-01 -2.244251817464828491e-01
-2.390863150358200073e-01 -6.630017757415771484e-01 -2.750677168369293213e-01 -3.465234637260437012e-01 1.643764227628707886e-01 -2.131258547306060791e-01 4.674791097640991211e-01 -1.286339312791824341e-01
2.823419570922851562e-01 -1.364931911230087280e-01 -4.251508414745330811e-01 4.472407102584838867e-01 5.239793658256530762e-01 3.396119177341461182e-01 3.461087644100189209e-01 -1.057981923222541809e-01
2.904961109161376953e-01 -1.739812940359115601e-01 -5.238683819770812988e-01 3.068808317184448242e-01 4.615904390811920166e-01 4.262103140354156494e-01 -2.307000011205673218e-01 -2.622690498828887939e-01
1.997527331113815308e-01 1.239639241248369217e-03 -3.947806656360626221e-01 -2.331899106502532959e-01 5.592876672744750977e-01 6.753402203321456909e-02 -5.160043835639953613e-01 -4.077301621437072754e-01
1.579611301422119141e-01 -3.016434311866760254e-01 -2.583437860012054443e-01 4.880940169095993042e-02 6.037390232086181641e-01 -1.281400918960571289e-01 -5.341668725013732910e-01 -3.855914473533630371e-01
2.075245678424835205e-01 -5.161082744598388672e-02 -4.398483037948608398e-01 -5.778132677078247070e-01 3.493562042713165283e-01 -4.726048707962036133e-01 2.835774421691894531e-01 -3.337196633219718933e-02
-3.534156084060668945e-01 -1.455025523900985718e-01 -3.895235955715179443e-01 -4.540821015834808350e-01 6.034725308418273926e-01 -2.887386679649353027e-01 -2.156945914030075073e-01 -4.397452995181083679e-02
-2.512952387332916260e-01 1.411309689283370972e-01 -2.566073238849639893e-01 -5.329514145851135254e-01 3.957220315933227539e-01 2.995888888835906982e-01 -2.383927628397941589e-02 -5.658007264137268066e-01
4.542614221572875977e-01 -1.407532542943954468e-01 -3.023550212383270264e-01 -3.121746182441711426e-01 6.158589124679565430e-01 4.004379808902740479e-01 -1.253001540899276733e-01 1.721353232860565186e-01
-2.729363441467285156e-01 -1.217280328273773193e-01 -3.511294126510620117e-01 -4.797444641590118408e-01 6.723726391792297363e-01 -2.857235372066497803e-01 1.099806502461433411e-01 1.068769469857215881e-01
8.200049400329589844e-02 -9.644978493452072144e-02 -4.307770729064941406e-01 -6.528097987174987793e-01 4.826654195785522461e-01 -2.966222763061523438e-01 1.659598499536514282e-01 1.541114747524261475e-01
-3.002832233905792236e-01 -3.040971159934997559e-01 -5.992662310600280762e-01 -5.698431730270385742e-01 1.040573231875896454e-03 3.832494467496871948e-02 3.624789416790008545e-01 -2.555038221180438995e-02
-2.863837778568267822e-01 -2.707701325416564941e-01 -1.070988997817039490e-01 -1.393160223960876465e-01 8.362920880317687988e-01 2.702156603336334229e-01 4.309790581464767456e-02 1.988226026296615601e-01
-1.683985739946365356e-01 4.789539799094200134e-02 -9.002726525068283081e-02 -4.159064292907714844e-01 4.432270824909210205e-01 5.172393918037414551e-01 3.633016645908355713e-01 -4.385087788105010986e-01
-7.892353832721710205e-02 1.473951339721679688e-01 -3.566576838493347168e-01 -9.633713215589523315e-02 3.718881309032440186e-01 3.328251242637634277e-01 6.143305301666259766e-01 -4.572580456733703613e-01
-2.693508267402648926e-01 -1.756739467382431030e-01 -4.287782609462738037e-01 -3.495650291442871094e-01 1.351787149906158447e-01 4.070960283279418945e-01 -2.627841532230377197e-01 -5.809358358383178711e-01
1.803257912397384644e-01 -2.822612524032592773e-01 -6.372162103652954102e-01 -9.537015855312347412e-02 2.925476431846618652e-01 3.113782107830047607e-01 2.019764333963394165e-01 4.993358850479125977e-01
5.100954174995422363e-01 -4.902924001216888428e-01 -5.698879249393939972e-03 -1.801452785730361938e-01 4.810801148414611816e-01 2.627336084842681885e-01 1.914051175117492676e-02 -4.075510203838348389e-01
2.591042220592498779e-01 -4.780805110931396484e-01 8.451656438410282135e-03 1.067788153886795044e-01 6.347243189811706543e-01 1.678476482629776001e-01 1.752370502799749374e-03 -5.116443037986755371e-01
1.841183751821517944e-01 -2.488707005977630615e-01 -4.999865889549255371e-01 7.485894858837127686e-02 3.356443643569946289e-01 4.134705290198326111e-02 -5.135445594787597656e-01 -5.200755596160888672e-01
7.033262252807617188e-01 -9.500700235366821289e-02 -4.129535555839538574e-01 -2.793682515621185303e-01 2.956924736499786377e-01 1.057142540812492371e-01 -1.559021770954132080e-01 -3.532897830009460449e-01
-5.188632607460021973e-01 -4.107048809528350830e-01 -5.344676375389099121e-01 -4.077869057655334473e-01 -1.275293063372373581e-02 -8.398829400539398193e-02 1.934050470590591431e-01 -2.559971511363983154e-01
-4.764555767178535461e-02 -2.046983689069747925e-01 -2.315507642924785614e-02 -2.692420780658721924e-01 7.312268018722534180e-01 5.711250305175781250e-01 -6.861418485641479492e-02 -1.312131583690643311e-01
-1.913660615682601929e-01 -3.428578674793243408e-01 -2.384739816188812256e-01 -2.445139288902282715e-01 2.972685694694519043e-01 -3.319909572601318359e-01 5.540606379508972168e-01 -4.728645384311676025e-01
1.785838752985000610e-01 -4.503538012504577637e-01 -3.116816580295562744e-01 -1.320302635431289673e-01 5.622994899749755859e-01 3.476319015026092529e-01 -4.417395293712615967e-01 1.361959725618362427e-01
-2.001669853925704956e-01 -7.781875133514404297e-01 -1.241237595677375793e-01 -4.745571315288543701e-01 2.426414191722869873e-01 -9.518957138061523438e-02 1.863099932670593262e-01 -1.053513959050178528e-01
-5.928862467408180237e-02 -5.285272598266601562e-01 -5.181981325149536133e-01 -5.304319262504577637e-01 -1.340303570032119751e-01 -2.961157560348510742e-01 1.708266325294971466e-02 -2.476206719875335693e-01
2.390797734260559082e-01 -4.371223747730255127e-01 1.490073930472135544e-02 2.513826824724674225e-02 4.816791415214538574e-01 2.123414874076843262e-01 9.359756112098693848e-02 -6.819432973861694336e-01
-2.685543894767761230e-01 5.383486673235893250e-02 -8.094860315322875977e-01 -3.677204847335815430e-01 2.651345133781433105e-01 -2.089803963899612427e-01 7.376681268215179443e-02 1.228164657950401306e-01
4.255632758140563965e-01 -4.614992737770080566e-01 -2.603552043437957764e-01 3.262408375740051270e-01 5.896138548851013184e-01 2.580022215843200684e-01 -1.200786884874105453e-02 -1.316915005445480347e-01
2.963201105594635010e-01 -4.157368838787078857e-01 -1.922690421342849731e-01 3.272709250450134277e-01 6.995545625686645508e-01 1.791863739490509033e-01 -5.344379693269729614e-02 -2.663508355617523193e-01
2.411855906248092651e-01 -4.675147831439971924e-01 -2.577594518661499023e-01 3.912989795207977295e-01 6.361181139945983887e-01 2.326532825827598572e-02 -2.166670858860015869e-01 -2.270957380533218384e-01
5.692222341895103455e-02 -6.519055962562561035e-01 -8.565185964107513428e-02 3.912590444087982178e-02 5.630570650100708008e-01 3.635523319244384766e-01 -2.942408621311187744e-01 -1.647135615348815918e-01
-1.771181821823120117e-01 -5.638056993484497070e-01 -5.019205212593078613e-01 -5.518500208854675293e-01 -1.113373413681983948e-01 1.215441599488258362e-01 2.481096535921096802e-01 -7.458087801933288574e-02
1.061365008354187012e-01 -3.947863280773162842e-01 -7.732944190502166748e-02 -2.528567612171173096e-01 6.703413724899291992e-01 4.566658437252044678e-01 -2.702184319496154785e-01 -1.790059655904769897e-01
5.325185656547546387e-01 1.900225728750228882e-01 -4.092672765254974365e-01 -4.678615927696228027e-01 4.607890844345092773e-01 2.651826739311218262e-01 4.298313334584236145e-02 -9.708505868911743164e-02
3.398262560367584229e-01 -2.964031696319580078e-01 -2.370738983154296875e-01 4.456926882266998291e-02 3.877840340137481689e-01 -1.818706244230270386e-01 -1.897200345993041992e-01 -7.204344272613525391e-01
1.145505681633949280e-01 -6.942592859268188477e-01 -8.855633437633514404e-02 -3.704712986946105957e-01 3.790986835956573486e-01 -2.899968624114990234e-01 3.470665812492370605e-01 1.073402091860771179e-01
5.749706644564867020e-03 -3.177475035190582275e-01 -1.256532520055770874e-01 2.649353444576263428e-02 5.379666686058044434e-01 3.621603250503540039e-01 -1.366565227508544922e-01 -6.657850146293640137e-01
-1.796855032444000244e-01 -4.117283523082733154e-01 -4.122395813465118408e-01 2.747077941894531250e-01 5.753585696220397949e-01 2.003702372312545776e-01 3.054192662239074707e-01 2.971878945827484131e-01
5.982999205589294434e-01 -1.983875632286071777e-01 -4.082948565483093262e-01 2.181059420108795166e-01 5.435087084770202637e-01 2.594713568687438965e-01 -1.684354804456233978e-02 -1.593545526266098022e-01
-2.474774718284606934e-01 -2.461014986038208008e-01 -2.679159343242645264e-01 -4.120281338691711426e-01 7.118521332740783691e-01 -3.589155673980712891e-01 2.555189467966556549e-02 2.087847329676151276e-02
-9.784027189016342163e-02 -6.496216058731079102e-01 -7.093051075935363770e-02 -1.772418022155761719e-01 3.298413157463073730e-01 3.669108450412750244e-01 -3.316025137901306152e-01 -4.226040840148925781e-01
-3.636932075023651123e-01 -2.331390827894210815e-01 -6.492879390716552734e-01 -5.548241138458251953e-01 1.221522539854049683e-01 1.325516998767852783e-01 1.772340089082717896e-01 1.416538059711456299e-01
-1.456211414188146591e-02 -2.036765813827514648e-01 -5.950539708137512207e-01 2.678520046174526215e-03 5.693021416664123535e-01 1.372865885496139526e-01 3.443186581134796143e-01 3.777559697628021240e-01
-3.295359611511230469e-01 1.985798925161361694e-01 -4.479485750198364258e-01 -5.704395473003387451e-02 3.777607381343841553e-01 9.594862349331378937e-03 1.272354125976562500e-01 -6.993398666381835938e-01
4.850473403930664062e-01 2.176110744476318359e-01 -6.150297522544860840e-01 -3.530399203300476074e-01 3.572421669960021973e-01 2.699865102767944336e-01 -1.007760092616081238e-01 -6.168752536177635193e-02
2.613679766654968262e-01 -2.267776876688003540e-01 -4.626793861389160156e-01 -2.776718735694885254e-01 3.622669875621795654e-01 -3.046361915767192841e-02 -6.103568077087402344e-01 -2.904888689517974854e-01
-1.868733763694763184e-02 -3.937105238437652588e-01 -6.113765239715576172e-01 4.544251859188079834e-01 -1.961432211101055145e-02 -9.406451880931854248e-02 4.043777585029602051e-01 -3.026630878448486328e-01
2.036711722612380981e-01 -1.122890561819076538e-01 -3.906168043613433838e-01 -4.358609020709991455e-02 5.697478353977203369e-02 6.924809217453002930e-01 3.549194633960723877e-01 -4.274157881736755371e-01
-2.083611041307449341e-01 -3.499635756015777588e-01 -7.270518541336059570e-01 4.333480000495910645e-01 1.339361667633056641e-01 4.860283806920051575e-02 3.107993602752685547e-01 2.861824445426464081e-02
-1.558416187763214111e-01 3.906058892607688904e-02 -3.192035853862762451e-01 2.073985636234283447e-01 4.320822954177856445e-01 -7.326811552047729492e-02 1.528887748718261719e-01 -7.834821939468383789e-01
1.143746599555015564e-01 2.148640900850296021e-01 -8.112861514091491699e-01 2.056881338357925415e-01 3.311133682727813721e-01 3.346224129199981689e-02 -2.663992643356323242e-01 -2.419391870498657227e-01
2.700968980789184570e-01 -3.632005155086517334e-01 -2.663288712501525879e-01 2.519950568675994873e-01 5.289826393127441406e-01 5.032497048377990723e-01 -7.244887761771678925e-03 -3.571625947952270508e-01
5.429950356483459473e-01 -5.067675709724426270e-01 -3.950059115886688232e-01 1.041226554661989212e-02 3.951442837715148926e-01 -3.371050208806991577e-02 -3.469223082065582275e-01 -1.207243278622627258e-01
3.994387686252593994e-01 -1.850616633892059326e-01 -5.453129410743713379e-01 -2.479188740253448486e-01 3.436876237392425537e-01 1.693095266819000244e-01 -5.310823917388916016e-01 -1.361450999975204468e-01
5.434632897377014160e-01 -1.522260904312133789e-01 -3.371232151985168457e-01 -3.422388732433319092e-01 4.531972408294677734e-01 1.946398913860321045e-01 -3.460297882556915283e-01 -2.961184680461883545e-01
-2.494995892047882080e-01 -6.426852941513061523e-01 -1.423593461513519287e-01 -4.192909896373748779e-01 1.766561418771743774e-01 -2.134709507226943970e-01 2.704229652881622314e-01 -4.227632582187652588e-01
-1.414256393909454346e-01 -5.017330646514892578e-01 -3.306753039360046387e-01 2.287021130323410034e-01 6.228480339050292969e-01 1.780439168214797974e-02 2.558387219905853271e-01 3.360086977481842041e-01
1.214716657996177673e-01 -4.264457225799560547e-01 -2.705147564411163330e-01 -4.199682176113128662e-01 9.540797024965286255e-02 6.397744417190551758e-01 4.291480034589767456e-02 -3.654877543449401855e-01
-2.908530831336975098e-02 -5.636479258537292480e-01 -1.369610726833343506e-01 1.284066140651702881e-01 5.090003609657287598e-01 7.752583175897598267e-02 -4.420208930969238281e-01 -4.309692084789276123e-01
2.163494825363159180e-01 -5.699925422668457031e-01 -4.622747600078582764e-01 2.311846986413002014e-02 -1.504978686571121216e-01 5.070806741714477539e-01 -2.281728200614452362e-02 -3.657428622245788574e-01
-2.152017205953598022e-01 1.991234123706817627e-01 -6.647476553916931152e-01 1.956142950803041458e-03 4.214228391647338867e-01 3.124085441231727600e-02 -2.981659173965454102e-01 -4.524032771587371826e-01
-3.918118029832839966e-02 -4.324626326560974121e-01 -2.878555655479431152e-01 -9.332809597253799438e-02 4.342586696147918701e-01 2.512125372886657715e-01 -5.014421343803405762e-01 -4.655506312847137451e-01
-1.542845815420150757e-01 2.543434798717498779e-01 -2.138405442237854004e-01 -2.037724703550338745e-01 5.225180387496948242e-01 3.094775602221488953e-02 3.382961452007293701e-01 -6.601724028587341309e-01
2.347523421049118042e-01 3.321174681186676025e-01 -6.796609759330749512e-01 -3.884152173995971680e-01 1.778454482555389404e-01 2.574795782566070557e-01 6.845214217901229858e-02 -3.452153801918029785e-01
3.208397924900054932e-01 -1.312469393014907837e-01 -5.662224292755126953e-01 1.088198870420455933e-01 2.482616603374481201e-01 1.173298880457878113e-01 -3.265722990036010742e-01 -6.044311523437500000e-01
-1.948719620704650879e-01 -5.366160273551940918e-01 -4.578532576560974121e-01 -6.455934643745422363e-01 -4.047141410410404205e-03 1.748816110193729401e-02 2.116450965404510498e-01 -5.031802505254745483e-02
2.979648709297180176e-01 -3.566926121711730957e-01 -4.290212094783782959e-01 -1.461988538503646851e-01 -4.743354022502899170e-02 6.312727928161621094e-01 7.065498083829879761e-02 -4.157000184059143066e-01
-1.551586836576461792e-01 -4.712481200695037842e-01 -1.399118006229400635e-01 5.011067911982536316e-02 2.107199579477310181e-01 -2.169576287269592285e-01 5.237767100334167480e-01 -6.049372553825378418e-01
-1.804732382297515869e-01 -2.910318970680236816e-01 -5.168650746345520020e-01 -1.393904238939285278e-01 5.688480734825134277e-01 -4.979534149169921875e-01 -7.032912690192461014e-03 1.567021459341049194e-01
1.314590871334075928e-01 2.266132645308971405e-02 -7.915644645690917969e-01 9.048431366682052612e-02 -1.337119936943054199e-01 1.534899920225143433e-01 3.061821162700653076e-01 -4.607143700122833252e-01
1.538351476192474365e-01 -5.313916802406311035e-01 2.727560140192508698e-02 -4.607411101460456848e-02 6.581309437751770020e-01 3.665747940540313721e-01 -7.499766349792480469e-02 -3.434426784515380859e-01
-1.014610454440116882e-01 -1.733203083276748657e-01 -4.714155197143554688e-01 -7.753098607063293457e-01 3.544778823852539062e-01 -7.616065442562103271e-02 -1.706018857657909393e-02 6.768761575222015381e-02
2.536221742630004883e-01 -1.631401330232620239e-01 -5.109125375747680664e-01 -1.117798760533332825e-01 5.939819812774658203e-01 4.625804349780082703e-02 1.779625266790390015e-01 4.989086091518402100e-01
-1.122892573475837708e-01 -5.281537771224975586e-01 -2.989458441734313965e-01 -1.682762950658798218e-01 3.463250100612640381e-01 2.658914923667907715e-01 -6.124472618103027344e-01 -1.582030355930328369e-01
-3.362856805324554443e-01 -3.364061117172241211e-01 -1.083682850003242493e-01 -4.755676910281181335e-02 3.305697739124298096e-01 9.266332536935806274e-02 6.005368232727050781e-01 -5.303112268447875977e-01
-1.129889115691184998e-01 -3.749853670597076416e-01 -3.052089512348175049e-01 -6.614387631416320801e-01 4.879127740859985352e-01 -2.225258648395538330e-01 9.317336976528167725e-02 1.403851658105850220e-01
2.980683743953704834e-01 -3.191009163856506348e-01 -3.403624892234802246e-01 4.098320007324218750e-01 4.234070777893066406e-01 -1.357861328870058060e-03 5.767281651496887207e-01 -1.167495250701904297e-01
-1.408104747533798218e-01 -3.396993279457092285e-01 6.913983076810836792e-02 -1.960518807172775269e-01 5.469482541084289551e-01 -1.794681698083877563e-01 4.767213761806488037e-01 -5.127724409103393555e-01
1.075476482510566711e-01 -1.944510787725448608e-01 -6.072825193405151367e-01 1.870079338550567627e-01 3.931266963481903076e-01 2.523397505283355713e-01 -5.226309299468994141e-01 -2.355659604072570801e-01
-1.437662094831466675e-01 -4.424833953380584717e-01 -1.586202234029769897e-01 -3.779757320880889893e-01 1.707846224308013916e-01 -2.642392553389072418e-02 5.774057507514953613e-01 -5.022455453872680664e-01
9.016986936330795288e-02 -2.234268933534622192e-01 -4.176338613033294678e-01 -7.135263681411743164e-01 4.373845160007476807e-01 -1.320123374462127686e-01 6.016720458865165710e-02 2.146143615245819092e-01
-4.175159335136413574e-01 -7.342276722192764282e-02 -3.604394495487213135e-01 -2.008401304483413696e-01 5.364782214164733887e-01 5.442053675651550293e-01 2.270745784044265747e-01 1.204370632767677307e-01
-3.114170208573341370e-02 -1.149009242653846741e-01 -6.176342368125915527e-01 -1.684956848621368408e-01 2.844765484333038330e-01 2.228726595640182495e-01 -5.574878454208374023e-01 -3.668423891067504883e-01
-1.624842286109924316e-01 -1.634855568408966064e-01 -7.038831710815429688e-01 -5.033961534500122070e-01 2.681017518043518066e-01 3.198732063174247742e-02 -2.384209446609020233e-02 3.529052436351776123e-01
-2.097505033016204834e-01 -5.090995430946350098e-01 -1.027481481432914734e-01 -4.509025216102600098e-01 6.013147234916687012e-01 -3.381191790103912354e-01 1.517979148775339127e-02 8.256995677947998047e-02
-2.248521894216537476e-01 -1.850062161684036255e-01 -2.090480923652648926e-01 -2.832147777080535889e-01 6.175274848937988281e-01 5.667439103126525879e-01 2.521696686744689941e-01 1.586639583110809326e-01
-4.077207744121551514e-01 -4.497324824333190918e-01 -4.346184432506561279e-01 -5.525187253952026367e-01 1.169615611433982849e-01 -7.027927786111831665e-02 3.102203309535980225e-01 -1.499281972646713257e-01
1.456484049558639526e-01 3.402993381023406982e-01 -6.120764017105102539e-01 5.837017297744750977e-02 4.927859902381896973e-01 -1.514638066291809082e-01 -1.493971347808837891e-01 -4.436661601066589355e-01
-2.465001642704010010e-01 -3.868215382099151611e-01 -5.483646988868713379e-01 -6.820764541625976562e-01 6.852301210165023804e-02 3.241418674588203430e-02 1.251112371683120728e-01 4.770430922508239746e-02
-4.206610098481178284e-02 -5.739483237266540527e-01 -5.192471742630004883e-01 -5.773724913597106934e-01 -6.874363124370574951e-02 4.466292262077331543e-02 2.279127985239028931e-01 -8.469121903181076050e-02
-6.895346194505691528e-02 -5.322461724281311035e-01 -7.025763988494873047e-01 3.518867790699005127e-01 -9.934367612004280090e-03 1.011364832520484924e-01 2.577364444732666016e-01 1.332894414663314819e-01
-2.791189253330230713e-01 -4.450502991676330566e-01 -2.456300854682922363e-01 -6.968306750059127808e-02 2.654909193515777588e-01 -4.754307866096496582e-01 4.238834381103515625e-01 -4.273591041564941406e-01
-6.158797070384025574e-02 1.022928431630134583e-01 -6.198284029960632324e-01 -3.147619962692260742e-01 5.811851844191551208e-02 6.551219820976257324e-01 8.028706908226013184e-02 -2.519367635250091553e-01
1.582912355661392212e-01 8.986011892557144165e-02 -4.637360870838165283e-01 -3.104051351547241211e-01 4.188617467880249023e-01 -6.943032890558242798e-02 -4.078814983367919922e-01 -5.557278394699096680e-01
2.621505856513977051e-01 -2.661853730678558350e-01 -5.726181268692016602e-01 2.868519723415374756e-01 2.684191167354583740e-01 2.624134719371795654e-01 -3.720637559890747070e-01 -4.134073257446289062e-01
-6.022543832659721375e-02 1.441860198974609375e-01 -8.325044512748718262e-01 1.904332339763641357e-01 6.031681969761848450e-02 1.801883727312088013e-01 3.167186379432678223e-01 -3.314186036586761475e-01
1.059440374374389648e-01 1.177374571561813354e-01 -6.391656994819641113e-01 1.599267721176147461e-01 1.268798857927322388e-01 3.822685778141021729e-01 4.304771423339843750e-01 -4.396203160285949707e-01
-1.163035929203033447e-01 -9.540629386901855469e-02 -7.205888628959655762e-01 -5.684674978256225586e-01 2.731980383396148682e-01 -6.987896561622619629e-02 -3.051501139998435974e-02 2.334866821765899658e-01
4.717412292957305908e-01 -1.887279935181140900e-02 -3.548355996608734131e-01 -5.630109310150146484e-01 4.463470280170440674e-01 2.519880533218383789e-01 -2.530303895473480225e-01 -8.640819787979125977e-02
7.206754386425018311e-02 -5.830154567956924438e-02 -6.155780553817749023e-01 1.925137341022491455e-01 5.588945746421813965e-01 3.830641806125640869e-01 1.416638493537902832e-01 3.102251589298248291e-01
-1.630419194698333740e-01 -5.415089130401611328e-01 -1.860353797674179077e-01 -3.969232738018035889e-01 4.956444501876831055e-01 1.525047719478607178e-01 2.091886848211288452e-01 4.187446534633636475e-01
-2.058338820934295654e-01 -2.535900771617889404e-01 -6.299207210540771484e-01 -3.341861963272094727e-01 4.528873264789581299e-01 -3.075636327266693115e-01 5.397924408316612244e-02 2.867540121078491211e-01
-5.158562660217285156e-01 -5.909315347671508789e-01 -9.985050559043884277e-02 -2.009581029415130615e-01 4.365808963775634766e-01 1.907676272094249725e-02 3.784576058387756348e-01 -1.187710650265216827e-02
-2.162563353776931763e-01 1.488890498876571655e-01 -4.340620040893554688e-01 6.424397695809602737e-03 3.406356871128082275e-01 3.038002550601959229e-01 5.729820728302001953e-01 -4.538485407829284668e-01
8.799602836370468140e-02 -2.883430123329162598e-01 -7.783834338188171387e-01 4.160825908184051514e-01 1.103847324848175049e-01 -1.824974417686462402e-01 2.832085192203521729e-01 6.642544269561767578e-02
-2.206526547670364380e-01 -3.915277868509292603e-02 -5.695303082466125488e-01 -3.630558550357818604e-01 5.766074061393737793e-01 -3.741609156131744385e-01 4.550351575016975403e-02 1.380661427974700928e-01
-2.481169402599334717e-01 -2.570871710777282715e-01 -4.407664537429809570e-01 1.718089729547500610e-01 6.166082620620727539e-01 2.220601439476013184e-01 4.229777157306671143e-01 2.003104537725448608e-01
-6.034203339368104935e-03 -8.042827248573303223e-01 -1.389862149953842163e-01 -4.699352085590362549e-01 1.824818849563598633e-01 -2.072412967681884766e-01 1.780843287706375122e-01 -7.052661478519439697e-02
-1.608599722385406494e-01 -5.003312826156616211e-01 -3.682484924793243408e-01 -3.313834369182586670e-01 9.154108166694641113e-02 3.365114927291870117e-01 -4.754187762737274170e-01 -3.615632057189941406e-01
3.258428573608398438e-01 -3.561736941337585449e-01 -4.386993944644927979e-01 3.363755047321319580e-01 5.434646010398864746e-01 3.362544178962707520e-01 -2.171431034803390503e-01 -7.608706504106521606e-02
-1.860990524291992188e-01 -4.386922419071197510e-01 -1.386207193136215210e-01 -1.660982817411422729e-01 6.283394098281860352e-01 3.430165350437164307e-01 3.530283272266387939e-01 2.983489036560058594e-01
-4.720014985650777817e-03 -1.423406228423118591e-02 -7.202801108360290527e-01 2.509684860706329346e-01 4.556102156639099121e-01 3.798429667949676514e-01 -1.478391438722610474e-01 2.104014456272125244e-01
-1.202327981591224670e-01 -4.354959726333618164e-01 -2.420184612274169922e-01 -1.913069337606430054e-01 3.505035042762756348e-01 -6.176655292510986328e-01 2.752801477909088135e-01 -3.472370207309722900e-01
1.045629233121871948e-01 -3.267247974872589111e-01 -4.654042720794677734e-01 2.301242388784885406e-02 1.827767193317413330e-01 4.447245299816131592e-01 -3.749651908874511719e-01 -5.416648983955383301e-01
-1.528883874416351318e-01 1.297771930694580078e-01 -7.599208354949951172e-01 2.178329229354858398e-02 3.033420741558074951e-01 -9.345813840627670288e-02 -3.552995622158050537e-01 -3.934973478317260742e-01
-6.666290760040283203e-02 -1.045768186450004578e-01 -3.087693750858306885e-01 -1.983018815517425537e-01 7.126122117042541504e-01 4.899693429470062256e-01 -1.504094153642654419e-01 2.818659842014312744e-01
6.232583522796630859e-02 -1.312108784914016724e-01 -4.523683190345764160e-01 -5.329368114471435547e-01 5.387410521507263184e-01 -3.898395895957946777e-01 1.591816693544387817e-01 1.506150513887405396e-01
6.821539998054504395e-01 -3.007375895977020264e-01 -1.217716708779335022e-01 -2.743263542652130127e-01 4.729565083980560303e-01 2.984106838703155518e-01 1.149984747171401978e-01 -1.678635925054550171e-01
-5.998221412301063538e-02 -3.762466609477996826e-01 -8.307246565818786621e-01 3.276024162769317627e-01 -3.298610076308250427e-02 -8.688232302665710449e-02 2.103256285190582275e-01 6.738309562206268311e-02
5.518543124198913574e-01 -1.647415459156036377e-01 -5.071592926979064941e-01 -6.213028356432914734e-02 3.520611822605133057e-01 2.928681671619415283e-01 -3.360814154148101807e-01 -2.908208668231964111e-01
-2.419083565473556519e-01 -2.376984357833862305e-01 -3.028682172298431396e-01 -5.977161694318056107e-03 7.597111463546752930e-01 3.156819939613342285e-01 1.689008325338363647e-01 2.964309453964233398e-01
5.358406305313110352e-01 -3.626846075057983398e-01 -7.634470611810684204e-02 -2.630342543125152588e-02 4.259278476238250732e-01 2.634673416614532471e-01 2.568704485893249512e-01 -5.079393386840820312e-01
-7.610481232404708862e-02 -5.362617373466491699e-01 -5.896856188774108887e-01 -4.815422892570495605e-01 -2.189473956823348999e-01 -9.485560655593872070e-02 1.674461662769317627e-01 -2.050501108169555664e-01
-3.293248713016510010e-01 -2.055119574069976807e-01 -4.247176349163055420e-01 -1.090273931622505188e-01 6.448414921760559082e-01 -4.859725832939147949e-01 6.842218339443206787e-02 1.914662122726440430e-02
3.680146932601928711e-01 3.694963455200195312e-01 -4.650327861309051514e-01 -2.280813157558441162e-01 5.476608276367187500e-01 5.327659845352172852e-02 2.552980184555053711e-01 -3.030070960521697998e-01
-2.205944210290908813e-01 -4.960056543350219727e-01 -5.163807868957519531e-01 -6.154989600181579590e-01 1.228503212332725525e-01 -1.565048992633819580e-01 1.318771839141845703e-01 5.339307710528373718e-02
-2.115380316972732544e-01 -6.913513541221618652e-01 -4.632428288459777832e-01 -4.195367097854614258e-01 -6.863572448492050171e-02 -1.103020161390304565e-01 1.857920885086059570e-01 -1.878403723239898682e-01
-3.343487977981567383e-01 -4.038135111331939697e-01 -4.742263555526733398e-01 -5.817561149597167969e-01 2.738933078944683075e-02 2.182458192110061646e-01 3.228799998760223389e-01 -9.582270681858062744e-02
-8.035293966531753540e-02 -3.006095290184020996e-01 -5.630267262458801270e-01 -3.828604817390441895e-01 4.829222559928894043e-01 -4.047152400016784668e-01 1.960375905036926270e-02 2.054349333047866821e-01
-3.475107550621032715e-01 2.052117884159088135e-01 -2.318253964185714722e-01 -3.957659602165222168e-01 5.268979072570800781e-01 3.240357637405395508e-01 1.667542010545730591e-01 -4.651055634021759033e-01
-3.684413135051727295e-01 -1.951614618301391602e-01 -4.809389710426330566e-01 -5.755642056465148926e-01 4.387600123882293701e-01 1.036363840103149414e-01 9.846373647451400757e-02 2.250349372625350952e-01
-1.408362179063260555e-03 -1.862469017505645752e-01 -3.534547686576843262e-01 -7.333906292915344238e-01 5.131664872169494629e-01 -1.235789358615875244e-01 8.790987543761730194e-03 1.543663740158081055e-01
2.118583470582962036e-01 -5.259645581245422363e-01 -3.942085206508636475e-01 -1.692751944065093994e-01 1.277304836548864841e-03 5.320785045623779297e-01 -1.920591443777084351e-01 -4.176446795463562012e-01
2.551401555538177490e-01 -2.392975091934204102e-01 -3.119190633296966553e-01 -1.519829928874969482e-01 -2.550346776843070984e-02 5.512664318084716797e-01 3.300717771053314209e-01 -5.863065123558044434e-01
1.310962140560150146e-01 1.167401671409606934e-01 -6.951473355293273926e-01 -3.587810397148132324e-01 1.146876215934753418e-01 5.725099444389343262e-01 -1.264636963605880737e-01 -1.783124543726444244e-02
-1.580019146203994751e-01 -5.389277935028076172e-01 -6.524764895439147949e-01 3.827668726444244385e-01 1.013108566403388977e-01 9.081516414880752563e-02 2.642664313316345215e-01 1.549463570117950439e-01
1.209234520792961121e-01 -5.703717470169067383e-02 -6.096954941749572754e-01 3.284772038459777832e-01 3.086034655570983887e-01 1.405716687440872192e-01 -3.176752924919128418e-01 -5.353356003761291504e-01
-2.731332778930664062e-01 -5.074030756950378418e-01 -3.010165318846702576e-02 -6.348086148500442505e-02 3.342149853706359863e-01 -1.565429270267486572e-01 4.945881664752960205e-01 -5.312076807022094727e-01
-1.046099513769149780e-01 -2.605237662792205811e-01 -5.566597580909729004e-01 -3.816767334938049316e-01 4.651824533939361572e-01 -4.597738981246948242e-01 3.903122385963797569e-03 1.945121586322784424e-01
1.696150749921798706e-01 -1.425445824861526489e-02 -4.987644553184509277e-01 -2.636636495590209961e-01 4.567866921424865723e-01 2.321030497550964355e-01 5.168496370315551758e-01 3.508328795433044434e-01
5.086436271667480469e-01 1.331320405006408691e-01 -4.726741909980773926e-01 -1.587523370981216431e-01 2.009022682905197144e-01 -4.383399188518524170e-01 -9.002201259136199951e-03 -4.922902584075927734e-01
-1.235622689127922058e-01 -8.506774902343750000e-02 -3.896439820528030396e-02 -4.443541765213012695e-01 4.443094432353973389e-01 1.201490871608257294e-02 5.564367771148681641e-01 -5.209125876426696777e-01
-4.383694231510162354e-01 -1.848138272762298584e-01 -4.650336503982543945e-01 -4.608103036880493164e-01 3.627284169197082520e-01 -3.781568706035614014e-01 2.092003077268600464e-01 -1.635065674781799316e-01
3.329953178763389587e-03 -2.568853199481964111e-01 -6.052793860435485840e-01 -7.859550416469573975e-02 4.832279682159423828e-01 1.367706805467605591e-01 2.757847309112548828e-01 4.828929901123046875e-01
-1.581817120313644409e-01 -1.539238542318344116e-01 -4.777554273605346680e-01 2.297308854758739471e-02 6.776233911514282227e-01 3.051765561103820801e-01 -1.806314140558242798e-01 3.709099590778350830e-01
2.551849484443664551e-01 -1.473575979471206665e-01 -7.601534575223922729e-02 1.299826353788375854e-01 4.819432795047760010e-01 1.577773243188858032e-01 3.208061456680297852e-01 -7.282945513725280762e-01
-1.656461507081985474e-01 2.819784283638000488e-01 -4.217782914638519287e-01 7.115778978914022446e-03 5.891571044921875000e-01 3.296072185039520264e-01 -1.225917488336563110e-01 -4.942937195301055908e-01
1.985178440809249878e-01 -3.408100306987762451e-01 -3.065494596958160400e-01 -8.549565076828002930e-02 3.798713684082031250e-01 1.430836915969848633e-01 -4.102722704410552979e-01 -6.403582692146301270e-01
-1.458095759153366089e-01 -2.630586326122283936e-01 -6.914690732955932617e-01 -1.200840026140213013e-01 -1.539606451988220215e-01 5.935378670692443848e-01 -7.215769588947296143e-02 -1.891882866621017456e-01
2.042262442409992218e-02 1.523025427013635635e-02 -4.160761833190917969e-01 7.038687914609909058e-02 3.805698156356811523e-01 7.732818275690078735e-02 -2.352973222732543945e-01 -7.842826843261718750e-01
8.347862213850021362e-02 -6.805676817893981934e-01 -5.106748268008232117e-02 -3.478848636150360107e-01 2.804653942584991455e-01 4.420101046562194824e-01 -2.480571120977401733e-01 -2.658216059207916260e-01
-4.318801462650299072e-01 1.023978739976882935e-02 -6.585392951965332031e-01 2.032785266637802124e-01 2.243594378232955933e-01 -1.272494047880172729e-01 1.639285981655120850e-01 -4.949509799480438232e-01
-1.790162175893783569e-01 1.892476528882980347e-01 -4.292146861553192139e-01 -5.857766419649124146e-02 6.907096505165100098e-01 4.800550639629364014e-01 1.719361245632171631e-01 8.594952523708343506e-02
3.462522104382514954e-02 -5.097805857658386230e-01 -1.114916503429412842e-01 -2.679447531700134277e-01 3.159166574478149414e-01 -6.101175546646118164e-01 1.303690522909164429e-01 -4.070102274417877197e-01
-2.355844341218471527e-02 -5.291618704795837402e-01 -1.791112273931503296e-01 -3.749784827232360840e-01 3.368097245693206787e-01 4.319899082183837891e-01 -4.335486590862274170e-01 -2.423271238803863525e-01
-2.560210227966308594e-01 -1.821073442697525024e-01 -5.151107311248779297e-01 -1.324470192193984985e-01 6.551845669746398926e-01 -4.081498682498931885e-01 -2.829519473016262054e-02 1.474965065717697144e-01
1.107344925403594971e-01 1.298309266567230225e-01 -4.386033713817596436e-01 -5.054361820220947266e-01 3.932600319385528564e-01 1.843965351581573486e-01 5.656374096870422363e-01 1.201749816536903381e-01
3.582506477832794189e-01 5.004933848977088928e-02 -3.108400404453277588e-01 1.640774756669998169e-01 5.973190665245056152e-01 5.523939803242683411e-02 5.983265638351440430e-01 -1.666509509086608887e-01
-8.077457547187805176e-03 -4.219475984573364258e-01 -2.514355778694152832e-01 -3.059948384761810303e-01 1.082581132650375366e-01 7.028803825378417969e-01 7.458395510911941528e-02 -3.920701146125793457e-01
6.097344681620597839e-02 1.235522050410509109e-02 -7.218121290206909180e-01 2.098050862550735474e-01 4.427081048488616943e-01 4.301652312278747559e-01 -2.601696737110614777e-02 2.222370505332946777e-01
-2.868872284889221191e-01 -3.350230753421783447e-01 -2.931372821331024170e-01 -2.206103503704071045e-01 2.413052022457122803e-01 3.098548650741577148e-01 -3.646855056285858154e-01 -6.193729639053344727e-01
4.617173075675964355e-01 2.189481072127819061e-02 -3.826614916324615479e-01 -3.981425464153289795e-01 4.126848876476287842e-01 4.605105612426996231e-03 -3.383405804634094238e-01 -4.433802366256713867e-01
3.824580013751983643e-01 -3.320920765399932861e-01 -5.673956871032714844e-01 2.933948636054992676e-01 8.388383686542510986e-02 -1.663326174020767212e-01 5.469266176223754883e-01 -3.988329321146011353e-02
2.574446797370910645e-01 -2.728582620620727539e-01 -3.610647618770599365e-01 4.045269191265106201e-01 5.404001474380493164e-01 -3.959344327449798584e-02 5.176603198051452637e-01 -6.073471531271934509e-02
-2.548432648181915283e-01 -8.226714134216308594e-01 -2.579306364059448242e-01 -2.812271714210510254e-01 1.061332747340202332e-01 -2.280833125114440918e-01 1.492049247026443481e-01 -1.646249443292617798e-01
-2.698591053485870361e-01 -3.427227735519409180e-01 -4.763210117816925049e-01 -2.253494858741760254e-01 5.555978417396545410e-01 -4.476250112056732178e-01 -7.619496900588274002e-03 1.514531672000885010e-01
4.618963301181793213e-01 -3.331009149551391602e-01 -4.156483709812164307e-02 1.522654294967651367e-01 6.206128597259521484e-01 -1.168792992830276489e-01 6.144388392567634583e-02 -4.981834888458251953e-01
7.165070772171020508e-01 -1.839238405227661133e-01 -4.695540964603424072e-01 -3.593211472034454346e-01 2.030258923768997192e-01 1.788472831249237061e-01 -1.676561385393142700e-01 -4.338627308607101440e-02
-1.733368337154388428e-01 1.570719629526138306e-01 -6.648899316787719727e-01 -2.407437413930892944e-01 4.235673248767852783e-01 -4.478206336498260498e-01 2.463591247797012329e-01 -6.783096492290496826e-02
-8.638565242290496826e-02 -5.124712586402893066e-01 -1.904974579811096191e-01 -2.832573466002941132e-02 6.616155505180358887e-01 5.801444128155708313e-02 3.385375738143920898e-01 3.702846169471740723e-01
8.349936455488204956e-02 -1.762492656707763672e-01 -3.806442022323608398e-01 5.324792861938476562e-01 5.313351154327392578e-01 2.284441376104950905e-03 -3.867133753374218941e-03 -5.012015104293823242e-01
-1.012697964906692505e-01 1.438603997230529785e-01 -1.191760078072547913e-01 -5.693507790565490723e-01 5.001883506774902344e-01 2.622302472591400146e-01 4.500345587730407715e-01 -3.304559588432312012e-01
-9.680050611495971680e-02 2.040485143661499023e-01 -3.102317154407501221e-01 -2.115550637245178223e-01 4.532536268234252930e-01 3.776529133319854736e-01 6.087190508842468262e-01 -2.989905476570129395e-01
-3.296260535717010498e-02 -4.974224865436553955e-01 -4.610829651355743408e-01 -6.199571490287780762e-01 1.351962238550186157e-01 -4.891090840101242065e-02 3.142252266407012939e-01 1.874353438615798950e-01
4.534943699836730957e-01 -3.608899116516113281e-01 -1.268260776996612549e-01 -6.467112898826599121e-02 6.125006079673767090e-01 4.902347922325134277e-01 6.699007749557495117e-02 -1.544642597436904907e-01
-1.926081329584121704e-01 -4.806912243366241455e-01 -6.686902642250061035e-01 2.570470869541168213e-01 1.612834930419921875e-01 1.409187763929367065e-01 3.303237557411193848e-01 2.522574365139007568e-01
-1.804807484149932861e-01 1.900964081287384033e-01 -2.984167337417602539e-01 -1.908386647701263428e-01 4.387438297271728516e-01 9.837549179792404175e-02 3.590964078903198242e-01 -6.889805197715759277e-01
-1.705744862556457520e-01 -1.016688868403434753e-01 -5.388311743736267090e-01 -5.917798280715942383e-01 2.343589514493942261e-01 4.315248131752014160e-02 5.015273690223693848e-01 1.082092449069023132e-01
8.453846722841262817e-02 1.859346628189086914e-01 -5.575224757194519043e-01 5.533912032842636108e-02 3.912049829959869385e-01 -2.213443815708160400e-01 -1.707297265529632568e-01 -6.428099274635314941e-01
-6.357970088720321655e-02 -8.884731680154800415e-03 -7.124761343002319336e-01 5.505827069282531738e-02 3.174066543579101562e-01 2.094513922929763794e-01 -5.325714945793151855e-01 -2.386963069438934326e-01
-2.149612456560134888e-01 -6.862565279006958008e-01 -3.267537951469421387e-01 -4.340101480484008789e-01 9.611785411834716797e-02 -1.788915395736694336e-01 3.096352815628051758e-01 -2.249354571104049683e-01
5.640693753957748413e-02 -1.156030148267745972e-01 -5.475142598152160645e-01 3.684417530894279480e-02 6.032940149307250977e-01 5.026196241378784180e-01 2.604866633191704750e-03 2.563745677471160889e-01
3.570385575294494629e-01 4.298229888081550598e-02 -6.484444141387939453e-01 3.471447229385375977e-01 4.029640853404998779e-01 1.140952408313751221e-01 -2.087149918079376221e-01 -3.327561914920806885e-01
3.171249851584434509e-02 -3.460739850997924805e-01 -2.997072339057922363e-01 1.087217777967453003e-01 6.300566196441650391e-01 1.629598289728164673e-01 5.346939563751220703e-01 2.610698044300079346e-01
4.080818891525268555e-01 -2.147559821605682373e-01 -4.426307082176208496e-01 -1.047309022396802902e-02 2.819615900516510010e-01 -2.915081083774566650e-01 6.532411575317382812e-01 -1.067462004721164703e-02
-4.144364967942237854e-02 2.047412842512130737e-01 -6.339774131774902344e-01 2.148514091968536377e-01 4.918065071105957031e-01 3.967036008834838867e-01 -2.055970132350921631e-01 -2.583744525909423828e-01
-1.886595338582992554e-01 2.522012591361999512e-01 -2.670742273330688477e-01 -4.051173329353332520e-01 4.258880317211151123e-01 4.256301522254943848e-01 4.578498601913452148e-01 -3.052625954151153564e-01
1.950241439044475555e-02 -9.812899678945541382e-02 -5.023043155670166016e-01 -7.961539924144744873e-02 2.745996713638305664e-01 1.128771007061004639e-01 -4.341514110565185547e-01 -6.743208169937133789e-01
3.225214481353759766e-01 -3.268836438655853271e-01 -5.385869741439819336e-01 -1.040888950228691101e-01 1.935305297374725342e-01 2.900442183017730713e-01 -5.275439023971557617e-01 -2.972109615802764893e-01
2.559299394488334656e-02 -2.066051065921783447e-01 -2.058282792568206787e-01 -1.418180018663406372e-01 2.122585326433181763e-01 1.117516309022903442e-01 7.829108834266662598e-01 -4.729588627815246582e-01
-3.984960913658142090e-02 -5.167220830917358398e-01 -1.695510745048522949e-01 2.720111608505249023e-01 6.380515694618225098e-01 -7.197941094636917114e-02 -4.083781838417053223e-01 -2.227304279804229736e-01
3.305798470973968506e-01 -4.302387237548828125e-01 -2.886098325252532959e-01 1.979365050792694092e-01 6.572058200836181641e-01 3.801663517951965332e-01 -7.564857602119445801e-02 -3.112231567502021790e-02
-1.774678677320480347e-01 -7.667776942253112793e-01 -3.877550661563873291e-01 -1.188463792204856873e-01 1.096230149269104004e-01 -4.385454058647155762e-01 9.012288600206375122e-02 -6.014459952712059021e-02
-3.148193955421447754e-01 -3.473230004310607910e-01 -4.427632987499237061e-01 -5.549967885017395020e-01 4.629192650318145752e-01 3.979735076427459717e-02 -7.552772015333175659e-02 2.336925268173217773e-01
-4.548265412449836731e-02 9.834484662860631943e-04 -5.021796822547912598e-01 -6.008140444755554199e-01 5.689507722854614258e-01 -1.410512775182723999e-01 -1.584476418793201447e-02 2.022799700498580933e-01
5.730152130126953125e-01 -8.409970998764038086e-02 -3.958591222763061523e-01 1.760080605745315552e-01 2.867707610130310059e-01 -3.089460171759128571e-02 5.046026706695556641e-01 -3.729365170001983643e-01
4.419487714767456055e-01 -3.156517148017883301e-01 -2.778280377388000488e-01 4.249033927917480469e-01 5.807526111602783203e-01 1.919857114553451538e-01 1.011166796088218689e-01 -2.509133219718933105e-01
-2.556178569793701172e-01 1.689147576689720154e-02 -7.894213795661926270e-01 -3.520376086235046387e-01 2.935383021831512451e-01 -1.949527710676193237e-01 1.891907453536987305e-01 1.652062386274337769e-01
-9.441763907670974731e-02 -6.214026808738708496e-01 -3.406227231025695801e-01 -6.525876522064208984e-01 8.312105387449264526e-02 -9.787865728139877319e-02 2.120410948991775513e-01 -3.998501971364021301e-02
2.528128921985626221e-01 -4.278668016195297241e-02 -5.670898556709289551e-01 -2.882590591907501221e-01 4.749310314655303955e-01 3.990346491336822510e-01 -7.264829427003860474e-02 3.735033869743347168e-01
7.069811224937438965e-01 -2.682153284549713135e-01 -4.254337549209594727e-01 6.844719871878623962e-03 7.349213212728500366e-02 -1.596818864345550537e-01 4.646900594234466553e-01 -1.900671795010566711e-02
3.783808946609497070e-01 -2.449955493211746216e-01 -6.368829011917114258e-01 2.483104169368743896e-01 1.812362223863601685e-01 2.617366909980773926e-01 -2.975583076477050781e-01 -3.736758530139923096e-01
2.234942167997360229e-01 -2.366837859153747559e-01 -1.550053209066390991e-01 1.084995269775390625e-01 3.750271201133728027e-01 1.498595178127288818e-01 1.172469779849052429e-01 -8.254588246345520020e-01
3.282607197761535645e-01 -5.486737489700317383e-01 -2.082810401916503906e-01 -1.643416583538055420e-01 5.439152717590332031e-01 1.501262634992599487e-01 -3.907686173915863037e-01 2.230049520730972290e-01
4.742996394634246826e-02 -4.763059318065643311e-01 -6.826416254043579102e-01 -3.938730955123901367e-01 -2.527146041393280029e-01 -1.173502504825592041e-01 2.670136392116546631e-01 2.855666540563106537e-02
-5.490704625844955444e-02 -5.511276721954345703e-01 -1.311815381050109863e-01 -3.620642423629760742e-01 1.443201750516891479e-01 -8.015559613704681396e-02 5.195038914680480957e-01 -4.978019595146179199e-01
-2.703470289707183838e-01 -3.037473931908607483e-02 -5.879741907119750977e-01 -9.250973910093307495e-02 4.627565145492553711e-01 -5.788620114326477051e-01 1.046413928270339966e-01 -1.074399724602699280e-01
-1.981170475482940674e-01 2.106469273567199707e-01 -2.250089198350906372e-01 -3.089763522148132324e-01 5.882440209388732910e-01 3.712354600429534912e-01 4.922121465206146240e-01 -2.101486474275588989e-01
-9.381819516420364380e-03 4.446001723408699036e-02 -7.616067528724670410e-01 -1.157526671886444092e-01 1.415474563837051392e-01 5.008648633956909180e-01 -3.583574891090393066e-01 -7.190588861703872681e-02
-5.276637524366378784e-02 -6.443959474563598633e-01 2.423226088285446167e-02 -1.793792992830276489e-01 2.680847048759460449e-01 -1.518852412700653076e-01 5.142160058021545410e-01 -4.357164204120635986e-01
4.583494365215301514e-01 -1.637601554393768311e-01 -4.300668835639953613e-01 4.181605279445648193e-01 5.844140052795410156e-01 2.156604826450347900e-01 8.876847475767135620e-02 -8.575426042079925537e-02
9.289853274822235107e-02 -5.739010572433471680e-01 -2.280477881431579590e-01 -3.536454439163208008e-01 5.995911732316017151e-02 5.418647527694702148e-01 -1.310135424137115479e-01 -4.129885435104370117e-01
2.429896891117095947e-01 -1.224321499466896057e-01 -4.778706729412078857e-01 -1.173724457621574402e-01 4.980993270874023438e-01 5.006542801856994629e-02 -5.960714221000671387e-01 -2.791400551795959473e-01
-2.993366718292236328e-01 -5.050733089447021484e-01 -2.139727324247360229e-01 -3.565240800380706787e-01 4.404166042804718018e-01 3.091508746147155762e-01 3.490503430366516113e-01 -2.665100991725921631e-01
3.000092208385467529e-01 -1.126566529273986816e-01 -4.096135795116424561e-01 2.281359136104583740e-01 3.315900564193725586e-01 7.755892351269721985e-03 -1.625244319438934326e-01 -7.355592846870422363e-01
-3.883676230907440186e-01 -1.767567694187164307e-01 -7.310289740562438965e-01 3.374253809452056885e-01 2.972909510135650635e-01 -3.851827234029769897e-02 2.806259095668792725e-01 3.243165090680122375e-02
2.337481975555419922e-01 2.825856506824493408e-01 -5.822133421897888184e-01 -1.026615872979164124e-02 3.034698665142059326e-01 -1.803943812847137451e-01 2.322476804256439209e-01 -5.897917151451110840e-01
4.168972074985504150e-01 -2.382595539093017578e-01 -6.308603882789611816e-01 2.877692580223083496e-01 8.513265103101730347e-02 1.814008951187133789e-01 -2.318645268678665161e-01 -4.412687718868255615e-01
1.112227439880371094e-01 -4.844473898410797119e-01 8.181615918874740601e-02 -1.564987748861312866e-02 4.564468562602996826e-01 -2.330515980720520020e-01 6.272541880607604980e-01 -2.998278737068176270e-01
-8.043404668569564819e-02 4.216704051941633224e-03 -6.544108390808105469e-01 -1.694687306880950928e-01 1.792128533124923706e-01 -7.415215484797954559e-03 -4.196674227714538574e-01 -5.729281902313232422e-01
-2.219953984022140503e-01 -3.232701718807220459e-01 -4.335182607173919678e-01 1.428615450859069824e-01 5.495365262031555176e-01 3.258781731128692627e-01 3.658349215984344482e-01 3.095878958702087402e-01
3.458648025989532471e-01 -2.447647154331207275e-01 -5.624344944953918457e-02 1.025044769048690796e-01 5.862801074981689453e-01 3.363563120365142822e-01 2.531501054763793945e-01 -5.346515774726867676e-01
-2.753649093210697174e-02 -6.672176122665405273e-01 -3.391144871711730957e-01 -2.875543236732482910e-01 2.001138031482696533e-01 -5.225233435630798340e-01 1.946105211973190308e-01 -7.366573065519332886e-02
-5.974848195910453796e-02 4.064621403813362122e-02 -7.606286406517028809e-01 -3.145289123058319092e-01 3.452763855457305908e-01 -4.266131520271301270e-01 1.086357682943344116e-01 6.540261954069137573e-02
-5.457915738224983215e-02 -3.426156044006347656e-01 -7.046221494674682617e-01 3.905239999294281006e-01 1.923677884042263031e-02 -2.174519747495651245e-01 3.990538418292999268e-01 -1.540610194206237793e-01
-7.947134226560592651e-02 -2.266307026147842407e-01 -4.682170152664184570e-01 -2.339797280728816986e-02 5.891248583793640137e-01 -6.064370870590209961e-01 2.436303719878196716e-02 8.438430726528167725e-02
2.109005302190780640e-01 -9.108527004718780518e-02 -5.588097572326660156e-01 1.991126984357833862e-01 3.116137981414794922e-01 5.543791055679321289e-01 -8.914382755756378174e-02 -4.276964068412780762e-01
-5.118850469589233398e-01 -3.514086306095123291e-01 -4.417842030525207520e-01 1.097502484917640686e-01 7.179682701826095581e-02 4.336795806884765625e-01 -1.746897399425506592e-01 -4.283899664878845215e-01
-5.625184252858161926e-02 -3.168905973434448242e-01 -2.560476064682006836e-01 -4.488451778888702393e-01 5.461360812187194824e-01 -5.636497735977172852e-01 -3.115713223814964294e-02 -1.116114333271980286e-01
1.912309229373931885e-02 -7.605736851692199707e-01 -4.286046624183654785e-01 -3.536932468414306641e-01 -4.425220936536788940e-02 -2.503276467323303223e-01 2.077997326850891113e-01 -6.751374155282974243e-02
7.029683142900466919e-02 5.786261335015296936e-02 -5.850301980972290039e-01 -1.415945887565612793e-01 3.310168981552124023e-01 2.540689110755920410e-01 -3.477453589439392090e-01 -5.782307386398315430e-01
-1.829050481319427490e-01 -3.271726965904235840e-01 -7.228571176528930664e-01 3.698256015777587891e-01 -1.061939671635627747e-01 -8.085265010595321655e-02 3.140473961830139160e-01 -2.894309759140014648e-01
3.080689013004302979e-01 -4.686721265316009521e-01 -1.512801200151443481e-01 2.771200239658355713e-01 4.692350327968597412e-01 4.268492460250854492e-01 2.749567627906799316e-01 -3.282919824123382568e-01
-2.016743421554565430e-01 1.375295668840408325e-01 -3.252851665019989014e-01 -1.197286248207092285e-01 3.179979920387268066e-01 3.464802205562591553e-01 3.188891410827636719e-01 -7.052702903747558594e-01
5.255208015441894531e-01 7.245738059282302856e-02 -5.860170125961303711e-01 -1.743278652429580688e-01 3.478096127510070801e-01 2.328189462423324585e-01 -1.633639037609100342e-01 -3.780314624309539795e-01
-3.539811372756958008e-01 -4.798190891742706299e-01 -1.379811763763427734e-01 1.101610064506530762e-01 4.816042184829711914e-01 1.726395636796951294e-01 -3.030743002891540527e-01 -5.096033811569213867e-01
2.653558254241943359e-01 -2.102212756872177124e-01 -5.386392474174499512e-01 -7.220716681331396103e-03 4.813786447048187256e-01 2.316360026597976685e-01 3.052257001399993896e-01 4.654734730720520020e-01
2.515855804085731506e-02 -1.117484085261821747e-02 -7.207489013671875000e-01 1.777315288782119751e-01 2.344139814376831055e-01 2.977187335491180420e-01 -3.540718853473663330e-01 -4.233457148075103760e-01
5.952147841453552246e-01 -2.338623553514480591e-01 -3.080236911773681641e-01 -4.009007513523101807e-01 3.751001656055450439e-01 3.275432586669921875e-01 -2.147045582532882690e-01 -2.033348679542541504e-01
5.340225622057914734e-02 3.001999557018280029e-01 -8.133397698402404785e-01 -6.423825770616531372e-02 6.699535250663757324e-02 2.753791632130742073e-03 2.915593385696411133e-01 -3.897143006324768066e-01
-3.683974500745534897e-03 -2.865004241466522217e-01 -4.509183764457702637e-01 1.956495046615600586e-01 6.684266328811645508e-01 1.926849186420440674e-01 1.617089360952377319e-01 4.077086746692657471e-01
1.832800954580307007e-01 -4.105249941349029541e-01 -5.199489593505859375e-01 2.924859821796417236e-01 4.721171688288450241e-03 1.919845491647720337e-01 -2.110072523355484009e-01 -6.004818677902221680e-01
8.993802219629287720e-02 -3.059778213500976562e-01 -3.916831016540527344e-01 3.390311002731323242e-01 6.699397563934326172e-01 2.092719674110412598e-01 3.062785863876342773e-01 2.085915207862854004e-01
6.203054189682006836e-01 6.500857323408126831e-02 -3.338103890419006348e-01 -2.113339900970458984e-01 4.681552648544311523e-01 3.990532085299491882e-02 -7.146933674812316895e-02 -4.785749614238739014e-01
-7.245584577322006226e-02 2.217833399772644043e-01 -8.420222401618957520e-01 5.819903314113616943e-02 5.936066806316375732e-02 5.787489935755729675e-02 2.986647784709930420e-01 -3.702703118324279785e-01
5.808485150337219238e-01 -1.556439101696014404e-01 -1.599664390087127686e-01 -5.714232847094535828e-02 4.483275711536407471e-01 2.590453624725341797e-01 1.994261741638183594e-01 -5.492380261421203613e-01
6.198892593383789062e-01 -1.412757486104965210e-01 -5.523516535758972168e-01 -2.114738523960113525e-01 2.800134122371673584e-01 3.822720050811767578e-01 -1.463713496923446655e-01 1.052742707543075085e-03
-4.660702124238014221e-02 -3.206287920475006104e-01 -4.994434118270874023e-01 5.582130048424005508e-03 2.507748603820800781e-01 4.392919540405273438e-01 -4.969872832298278809e-01 -3.777409493923187256e-01
1.454240083694458008e-01 -8.595224469900131226e-02 -5.607315301895141602e-01 -2.173028588294982910e-01 4.637077152729034424e-01 4.328883588314056396e-01 1.742820441722869873e-01 4.207521080970764160e-01
1.139809712767601013e-01 -3.544543683528900146e-01 -5.216659903526306152e-01 2.732469141483306885e-01 5.450353771448135376e-02 -3.171648383140563965e-01 5.915216207504272461e-01 -2.472034841775894165e-01
1.296288669109344482e-01 -1.470234245061874390e-01 -2.258791476488113403e-01 2.573964297771453857e-01 4.426376223564147949e-01 7.944829016923904419e-02 5.408375337719917297e-02 -7.994629144668579102e-01
2.946133017539978027e-01 -2.339974641799926758e-01 -3.883649110794067383e-01 2.037256062030792236e-01 5.727419853210449219e-01 1.457341611385345459e-01 -2.583576738834381104e-01 -5.000959038734436035e-01
-1.797903627157211304e-01 -6.940558552742004395e-01 -4.059056043624877930e-01 -4.450849890708923340e-01 9.740466624498367310e-02 -3.308282494544982910e-01 6.171682476997375488e-02 -1.891778409481048584e-02
-3.165962994098663330e-01 -5.789437294006347656e-01 -1.191571727395057678e-01 7.656260579824447632e-02 4.855805933475494385e-01 4.461622536182403564e-01 -1.741707026958465576e-01 -2.816842198371887207e-01
4.887236654758453369e-01 -1.577859669923782349e-01 -6.540489792823791504e-01 3.202443122863769531e-01 9.184131026268005371e-02 2.661859989166259766e-01 -4.073947295546531677e-02 -3.535063862800598145e-01
5.753198862075805664e-01 -4.729060083627700806e-02 -4.139215648174285889e-01 3.273992240428924561e-01 5.457869172096252441e-01 6.339438259601593018e-02 2.806946039199829102e-01 -8.693495392799377441e-02
5.347715020179748535e-01 -1.126449257135391235e-01 -3.468911051750183105e-01 -2.137541621923446655e-01 5.965573787689208984e-01 3.108656704425811768e-01 2.544383890926837921e-02 2.866018116474151611e-01
1.218856424093246460e-01 3.002371191978454590e-01 -6.157743930816650391e-01 -2.354856878519058228e-01 4.172234833240509033e-01 6.480740010738372803e-02 -2.494259774684906006e-01 -4.689148962497711182e-01
3.500019311904907227e-01 -2.632284536957740784e-02 -5.868189334869384766e-01 -2.903617918491363525e-02 3.078502416610717773e-01 2.351089715957641602e-01 -4.009189605712890625e-01 -4.699172973632812500e-01
-2.761211395263671875e-01 -4.166276007890701294e-02 -7.554152607917785645e-01 -1.297469288110733032e-01 5.234875530004501343e-02 5.504220128059387207e-01 1.487910747528076172e-01 8.180028200149536133e-02
3.551023602485656738e-01 2.590210735797882080e-01 -7.215717434883117676e-01 -3.101420104503631592e-01 1.481118947267532349e-01 3.923844397068023682e-01 5.037990864366292953e-03 -1.184421554207801819e-01
8.258994668722152710e-02 -5.547604560852050781e-01 -2.258204966783523560e-01 -2.804809212684631348e-01 2.304469197988510132e-01 -5.628239512443542480e-01 3.049017488956451416e-01 -3.048173189163208008e-01
-2.687233388423919678e-01 -2.897213399410247803e-01 -3.773638010025024414e-01 -2.188875228166580200e-01 1.300345361232757568e-01 6.793687939643859863e-01 -1.207910571247339249e-02 -4.182551801204681396e-01
1.733060479164123535e-01 -3.274590075016021729e-01 9.576159063726663589e-04 4.567386582493782043e-02 6.277774572372436523e-01 1.074895411729812622e-01 6.170701384544372559e-01 -2.724237143993377686e-01
-3.239524960517883301e-01 -1.833343356847763062e-01 -2.813317179679870605e-01 -2.482245117425918579e-01 6.409053802490234375e-01 4.316617846488952637e-01 2.227956354618072510e-01 2.719388902187347412e-01
3.047481179237365723e-01 -3.209016919136047363e-01 -6.535846590995788574e-01 -1.204905658960342407e-01 1.828057169914245605e-01 -2.779274284839630127e-01 3.454621136188507080e-01 3.639426231384277344e-01
-2.463055849075317383e-01 4.664706438779830933e-02 -7.687990665435791016e-01 -2.343309521675109863e-01 -1.030770465731620789e-01 5.060154795646667480e-01 -3.998156636953353882e-02 -1.513917297124862671e-01
-2.361734062433242798e-01 -2.556786835193634033e-01 -5.685810446739196777e-01 -6.611855030059814453e-01 -3.496316820383071899e-02 1.299963742494583130e-01 2.221438735723495483e-01 -2.256774306297302246e-01
2.629829943180084229e-01 -5.171484947204589844e-01 -3.852059841156005859e-01 -1.572012007236480713e-01 4.323541224002838135e-01 -4.836777746677398682e-01 2.596336416900157928e-02 2.622080743312835693e-01
4.017844796180725098e-01 -5.915557146072387695e-01 -1.624565422534942627e-01 -1.452065557241439819e-01 5.043205022811889648e-01 2.995539605617523193e-01 -8.177068829536437988e-02 3.006592988967895508e-01
3.376148939132690430e-01 -2.387651652097702026e-01 -4.299059212207794189e-01 1.326674520969390869e-01 2.316242903470993042e-01 2.406983636319637299e-02 7.564176321029663086e-01 -1.381630077958106995e-02
-1.812018901109695435e-01 -3.763362169265747070e-01 -9.586375951766967773e-02 -2.343143075704574585e-01 3.231926262378692627e-01 -1.433306038379669189e-01 6.144163012504577637e-01 -5.088606476783752441e-01
1.656568646430969238e-01 2.434474043548107147e-02 -4.577755033969879150e-01 -1.610178500413894653e-02 6.945480108261108398e-01 4.175074398517608643e-01 3.136532381176948547e-02 3.231937587261199951e-01
-2.311233878135681152e-01 5.521873012185096741e-02 -5.205574035644531250e-01 2.469023466110229492e-01 1.915826797485351562e-01 2.855531275272369385e-01 2.768612504005432129e-01 -6.455194354057312012e-01
3.162482380867004395e-01 -1.798459440469741821e-01 -4.441797733306884766e-01 -2.381176501512527466e-01 2.359197288751602173e-01 3.405690193176269531e-02 -4.667354226112365723e-01 -5.822257995605468750e-01
2.330989018082618713e-02 -2.753031253814697266e-01 -1.592786461114883423e-01 -2.481793984770774841e-02 4.640267193317413330e-01 -5.315990447998046875e-01 4.259271025657653809e-01 -4.672760665416717529e-01
3.730001151561737061e-01 -4.783498346805572510e-01 -2.825841903686523438e-01 -3.367217183113098145e-01 -4.372844845056533813e-02 5.512412190437316895e-01 1.415232568979263306e-01 -3.361682593822479248e-01
-7.646991289220750332e-04 -2.353409379720687866e-01 -2.572199106216430664e-01 -6.599631160497665405e-02 3.079299926757812500e-01 -4.447351396083831787e-01 5.861669778823852539e-01 -4.877442419528961182e-01
-1.856756955385208130e-02 -3.931418955326080322e-01 -2.115116268396377563e-01 -2.538094297051429749e-02 6.650526523590087891e-01 5.075302720069885254e-01 -3.155474960803985596e-01 -1.616066880524158478e-02
3.026069402694702148e-01 -3.741624653339385986e-01 -3.401388972997665405e-02 1.161566004157066345e-01 6.657257080078125000e-01 2.337397336959838867e-01 4.353098571300506592e-01 -2.578034698963165283e-01
-3.584899008274078369e-01 -4.342144727706909180e-01 -4.089099168777465820e-01 5.041152611374855042e-02 9.714229404926300049e-02 5.019894838333129883e-01 -2.331782281398773193e-01 -4.442882239818572998e-01
2.225196659564971924e-01 -4.145262762904167175e-02 -3.539549410343170166e-01 3.132164478302001953e-01 6.193028092384338379e-01 3.134298920631408691e-01 -1.120879575610160828e-01 -4.806661903858184814e-01
-3.848658874630928040e-02 -6.072322130203247070e-01 -9.633686393499374390e-02 -1.109821572899818420e-01 4.218584597110748291e-01 4.441920220851898193e-01 -3.358545899391174316e-01 -3.465843200683593750e-01
-4.113004729151725769e-02 -2.647040784358978271e-01 -1.090135499835014343e-01 -2.214696705341339111e-01 4.012839496135711670e-01 1.978500634431838989e-01 7.550585865974426270e-01 -3.114809095859527588e-01
5.210312604904174805e-01 -3.697487413883209229e-01 -5.369469523429870605e-01 1.298795491456985474e-01 2.178109809756278992e-02 -2.779638767242431641e-01 4.561014473438262939e-01 2.941140346229076385e-02
-1.894888579845428467e-01 -3.132141232490539551e-01 -4.515809714794158936e-01 -6.866414546966552734e-01 3.332552686333656311e-02 9.669980406761169434e-02 3.965882360935211182e-01 -1.511467099189758301e-01
-3.462785482406616211e-01 -3.022602200508117676e-01 -5.869460701942443848e-01 -5.428934693336486816e-01 3.199889361858367920e-01 -3.994521102868020535e-04 3.116783685982227325e-02 2.147705107927322388e-01
2.050894126296043396e-02 -6.300853192806243896e-02 -5.458096265792846680e-01 -1.550707370042800903e-01 4.863224625587463379e-01 5.764090418815612793e-01 1.591819077730178833e-01 2.820609509944915771e-01
2.404397279024124146e-01 3.011792302131652832e-01 -6.557421684265136719e-01 -5.770520865917205811e-02 5.910148024559020996e-01 1.066546048969030380e-02 2.457983642816543579e-01 9.123167395591735840e-02
3.174343109130859375e-01 -3.444208949804306030e-02 -4.933122694492340088e-01 3.944271802902221680e-01 4.853993356227874756e-01 5.275489017367362976e-02 -1.011070907115936279e-01 -5.005008578300476074e-01
8.065810054540634155e-02 -5.691567659378051758e-01 -1.429109126329421997e-01 -1.202967464923858643e-01 4.061425030231475830e-01 -6.534755825996398926e-01 2.374939247965812683e-02 -2.052164673805236816e-01
8.406914025545120239e-02 -7.593126893043518066e-01 -2.218960672616958618e-01 -4.473437964916229248e-01 2.810416221618652344e-01 -2.769922316074371338e-01 1.028213873505592346e-01 -2.722007036209106445e-02
2.838861048221588135e-01 -4.001962244510650635e-01 -1.092129722237586975e-01 -2.761777937412261963e-01 1.149811595678329468e-02 2.613478302955627441e-01 6.273049116134643555e-01 -4.572786986827850342e-01
1.506719887256622314e-01 3.094374239444732666e-01 -4.325709939002990723e-01 -2.155062258243560791e-01 5.062827467918395996e-01 -1.265280097723007202e-01 -7.745497673749923706e-02 -6.079925298690795898e-01
3.224914968013763428e-01 -2.179221212863922119e-01 -4.382328987121582031e-01 6.949748843908309937e-02 3.191903233528137207e-01 9.092213958501815796e-02 -3.103523254394531250e-01 -6.672056913375854492e-01
5.963722467422485352e-01 3.685152158141136169e-02 -3.611709475517272949e-01 -1.748277097940444946e-01 4.070978462696075439e-01 -2.482509166002273560e-01 -1.789156943559646606e-01 -4.718102514743804932e-01
2.358802706003189087e-01 -1.874736994504928589e-01 -5.844702124595642090e-01 2.959245145320892334e-01 5.752415060997009277e-01 1.924329996109008789e-01 -1.794156730175018311e-01 2.826902866363525391e-01
-7.540884613990783691e-02 1.184938251972198486e-01 -8.673972487449645996e-01 -4.250375553965568542e-02 -1.221568211913108826e-01 3.017992675304412842e-01 2.509054243564605713e-01 -2.390176802873611450e-01
-4.596444070339202881e-01 -3.741120994091033936e-01 -2.957220673561096191e-01 2.945120930671691895e-01 6.229189038276672363e-01 2.893508672714233398e-01 2.444249577820301056e-03 -5.310760438442230225e-02
-8.731342107057571411e-02 -6.281921267509460449e-01 -3.786909282207489014e-01 1.602681577205657959e-01 1.104495301842689514e-01 4.573906958103179932e-01 -2.851270735263824463e-01 -3.549019694328308105e-01
3.073998391628265381e-01 1.598823070526123047e-01 -5.300056934356689453e-01 2.349630743265151978e-02 6.733545064926147461e-01 3.190273642539978027e-01 1.249115094542503357e-01 1.664249747991561890e-01
-3.580924272537231445e-01 8.366339653730392456e-02 -1.877959370613098145e-01 -1.877036839723587036e-01 3.535838127136230469e-01 4.725482165813446045e-01 2.560706734657287598e-01 -6.167453527450561523e-01
-1.128303855657577515e-01 -6.754859089851379395e-01 1.312388181686401367e-01 -6.794852018356323242e-02 4.419722855091094971e-01 1.603332012891769409e-01 4.964318871498107910e-01 -2.040997892618179321e-01
3.084890078753232956e-03 3.313346207141876221e-01 -5.562520027160644531e-01 -3.771646320819854736e-02 6.746126413345336914e-01 1.929972320795059204e-01 -2.101346701383590698e-01 -2.070319503545761108e-01
1.883621215820312500e-01 -2.929069995880126953e-01 -4.181325435638427734e-01 -9.258774667978286743e-02 5.865252017974853516e-01 1.447754949331283569e-01 2.414914965629577637e-01 5.215628743171691895e-01
-4.758733510971069336e-01 -1.326037198305130005e-01 -6.939720511436462402e-01 -2.377881202846765518e-03 5.301580950617790222e-02 4.522821307182312012e-01 -1.589646935462951660e-01 -2.042510956525802612e-01
-4.791308939456939697e-02 5.589048936963081360e-02 -7.815975546836853027e-01 2.665877938270568848e-01 1.453614532947540283e-01 -2.668816782534122467e-02 -2.542217969894409180e-01 -4.755478501319885254e-01
1.917065382003784180e-01 -9.001082181930541992e-02 -5.670781731605529785e-01 1.718221902847290039e-01 2.977975606918334961e-01 1.536155045032501221e-01 -3.070886433124542236e-01 -6.304455995559692383e-01
2.306688874959945679e-01 -5.074094533920288086e-01 -4.229241907596588135e-01 -4.119067490100860596e-01 5.436132103204727173e-02 -5.483863949775695801e-01 1.379342377185821533e-01 -1.344875693321228027e-01
7.005302608013153076e-02 -5.148168206214904785e-01 -6.619693636894226074e-01 2.260247915983200073e-01 2.701024115085601807e-01 -4.504610970616340637e-02 -2.870724797248840332e-01 2.887393534183502197e-01
3.803840279579162598e-01 -4.719468951225280762e-01 -3.829407691955566406e-01 7.920106500387191772e-02 1.023739669471979141e-02 -8.290800452232360840e-02 -2.500252425670623779e-01 -6.404423713684082031e-01
5.168596506118774414e-01 -5.184145569801330566e-01 -7.589629292488098145e-02 9.070166945457458496e-02 6.640906929969787598e-01 -4.247298836708068848e-02 -3.145374730229377747e-02 -7.940911501646041870e-02
1.474499106407165527e-01 -3.097357153892517090e-01 -6.903396844863891602e-01 1.652340888977050781e-01 -1.727381944656372070e-01 2.937487065792083740e-01 -1.238871142268180847e-01 -4.969671368598937988e-01
-1.264297217130661011e-01 5.122230574488639832e-02 -4.612011015415191650e-01 -2.480809092521667480e-01 5.914825201034545898e-01 5.057278871536254883e-01 9.373942762613296509e-02 3.045353591442108154e-01
2.778813540935516357e-01 -8.279975503683090210e-03 -3.694784641265869141e-01 3.943597078323364258e-01 4.662445783615112305e-01 9.025717526674270630e-02 5.399488806724548340e-01 -3.370526731014251709e-01
-5.614849328994750977e-01 -3.581084609031677246e-01 -5.800383090972900391e-01 3.478749096393585205e-01 1.394666731357574463e-01 1.071531325578689575e-01 2.027680426836013794e-01 -1.642675250768661499e-01
1.425186246633529663e-01 -5.066171884536743164e-01 -3.798975050449371338e-01 -2.633605301380157471e-01 1.663641482591629028e-01 -5.922794342041015625e-01 3.475815057754516602e-01 -1.003083363175392151e-01
-4.250614717602729797e-02 -1.441335380077362061e-01 -6.634798645973205566e-01 -6.571596264839172363e-01 2.336037904024124146e-01 -5.743359774351119995e-02 5.737413838505744934e-02 2.102224528789520264e-01
6.008014678955078125e-01 2.502731792628765106e-02 -2.950534522533416748e-01 -4.624439477920532227e-01 4.227737188339233398e-01 3.426534533500671387e-01 1.827381998300552368e-01 8.920817077159881592e-02
3.860988616943359375e-01 -1.858179867267608643e-01 -2.783756852149963379e-01 1.292911618947982788e-01 2.052651047706604004e-01 -2.452009916305541992e-01 1.149477809667587280e-01 -7.789222598075866699e-01
5.252256393432617188e-01 3.167982771992683411e-02 -3.928693532943725586e-01 -6.021298170089721680e-01 3.167986869812011719e-01 1.252202540636062622e-01 -1.990740299224853516e-01 -2.248461246490478516e-01
5.498086810111999512e-01 -5.606744885444641113e-01 -2.497418038547039032e-02 -2.188059128820896149e-02 4.689310193061828613e-01 2.611578404903411865e-01 2.839274704456329346e-01 1.163506954908370972e-01
-1.422171592712402344e-01 2.939443886280059814e-01 -8.432884216308593750e-01 1.227267533540725708e-01 1.811757683753967285e-01 -9.642531163990497589e-03 1.018585190176963806e-01 -3.519673645496368408e-01
2.351212948560714722e-01 1.671591699123382568e-01 -5.850703120231628418e-01 -1.952154375612735748e-02 5.466107130050659180e-01 -1.289603412151336670e-01 -2.770562469959259033e-01 -4.265128374099731445e-01
4.491795897483825684e-01 3.573846518993377686e-01 -6.413961648941040039e-01 -1.361768245697021484e-01 3.335952460765838623e-01 1.026498004794120789e-01 6.186471134424209595e-02 -3.390142619609832764e-01
2.588132321834564209e-01 -2.110534310340881348e-01 -6.610642671585083008e-01 1.935731023550033569e-01 7.377798110246658325e-02 4.545180201530456543e-01 -1.922557801008224487e-01 -4.062063694000244141e-01
-1.786301136016845703e-01 -1.215325817465782166e-01 -5.677952170372009277e-01 -1.754198670387268066e-01 4.669791087508201599e-02 -5.001438260078430176e-01 3.903895616531372070e-01 -4.420734643936157227e-01
7.727009803056716919e-02 -3.782350104302167892e-03 -7.609448432922363281e-01 9.524783492088317871e-02 2.154663056135177612e-01 5.094668865203857422e-01 2.414936199784278870e-02 -3.151835203170776367e-01
8.253394812345504761e-02 3.408031910657882690e-02 -6.198796629905700684e-01 1.665182858705520630e-01 6.260541677474975586e-01 3.148176670074462891e-01 9.541644901037216187e-02 2.826469242572784424e-01
5.799303054809570312e-01 -4.209880232810974121e-01 9.374012798070907593e-02 -1.660051047801971436e-01 5.019858479499816895e-01 2.700046449899673462e-02 3.818552196025848389e-01 -2.270965576171875000e-01
-2.683234587311744690e-02 -3.671064376831054688e-01 -2.987644374370574951e-01 -1.695214956998825073e-01 5.110609531402587891e-01 -6.465673446655273438e-01 2.478494197130203247e-01 -7.650669664144515991e-02
3.309043645858764648e-01 -4.308353960514068604e-01 -4.672608077526092529e-01 -4.672271385788917542e-02 6.340195238590240479e-02 -1.746282130479812622e-01 6.702668070793151855e-01 2.439499832689762115e-02
-3.008953332901000977e-01 -1.393433660268783569e-01 -5.408335328102111816e-01 3.845868408679962158e-01 5.929710865020751953e-01 2.210026681423187256e-01 -1.654291898012161255e-01 1.476950198411941528e-01
-1.739933937788009644e-01 -2.762556774541735649e-03 -7.137635350227355957e-01 2.091517299413681030e-01 9.326176345348358154e-02 -7.927620410919189453e-02 -2.172042280435562134e-01 -5.952778458595275879e-01
1.082654446363449097e-01 1.697464659810066223e-02 -8.353980183601379395e-01 2.599352300167083740e-01 -3.771932423114776611e-02 -2.461751922965049744e-02 8.810234069824218750e-02 -4.612412750720977783e-01
3.782796263694763184e-01 -7.698651403188705444e-02 -5.919355154037475586e-01 3.405063450336456299e-01 2.241667658090591431e-01 1.869868338108062744e-01 -9.705944359302520752e-02 -5.385258197784423828e-01
-1.513525843620300293e-01 -4.052045568823814392e-02 -2.533386051654815674e-01 -7.528147697448730469e-01 3.183088600635528564e-01 2.698929309844970703e-01 4.083659946918487549e-01 -6.012075766921043396e-02
-3.073381781578063965e-01 5.198229476809501648e-02 -1.680731624364852905e-01 -3.135174810886383057e-01 3.915247023105621338e-01 4.521827995777130127e-01 7.182759791612625122e-02 -6.429457664489746094e-01
1.870728097856044769e-02 1.565897092223167419e-02 -6.354664564132690430e-01 2.750734090805053711e-01 5.887280106544494629e-01 3.329352438449859619e-01 9.251499176025390625e-02 2.321993261575698853e-01
-5.869552027434110641e-03 -5.207598209381103516e-01 -3.530737459659576416e-01 2.922790944576263428e-01 3.628309071063995361e-01 4.213758409023284912e-01 1.225866600871086121e-01 -4.409707784652709961e-01
-2.232134193181991577e-01 -1.593699306249618530e-01 -2.830135822296142578e-01 -1.079027652740478516e-01 7.474377751350402832e-01 -5.141910910606384277e-01 5.243235453963279724e-02 -8.504323661327362061e-02
2.289394587278366089e-01 -3.329051285982131958e-02 -4.436323046684265137e-01 -1.022118851542472839e-01 7.168508172035217285e-01 2.682848572731018066e-01 9.828320890665054321e-02 3.790912330150604248e-01
-8.365061879158020020e-02 -1.901048868894577026e-01 -7.983537316322326660e-01 1.816547214984893799e-01 -2.596287131309509277e-01 1.343404594808816910e-02 2.308231741189956665e-01 -4.069747924804687500e-01
-1.894853860139846802e-01 -7.995058298110961914e-01 -1.573942601680755615e-01 -4.566330611705780029e-01 1.845576465129852295e-01 -8.313309401273727417e-02 2.107515037059783936e-01 -7.880447059869766235e-02
5.984058603644371033e-02 -2.190554589033126831e-01 -1.068117916584014893e-01 -3.904222249984741211e-01 3.552967607975006104e-01 5.294998735189437866e-02 7.074117064476013184e-01 -3.938588798046112061e-01
-3.864297568798065186e-01 -2.195263504981994629e-01 -3.681086301803588867e-01 3.462916016578674316e-01 6.591795682907104492e-01 1.829048246145248413e-01 -2.720378935337066650e-01 -7.128747552633285522e-02
-9.292265027761459351e-02 2.677063643932342529e-01 -7.431657314300537109e-01 -3.816125392913818359e-01 4.190287590026855469e-01 -1.929271072149276733e-01 -7.309023290872573853e-02 6.022702157497406006e-02
4.305783808231353760e-01 -2.956353425979614258e-01 -2.441361248493194580e-01 3.152247071266174316e-01 7.296081781387329102e-01 5.616204440593719482e-02 1.695525199174880981e-01 6.326840817928314209e-02
-2.139881104230880737e-01 -5.915875080972909927e-03 -3.149890005588531494e-01 9.632994979619979858e-02 3.091517090797424316e-01 3.395839333534240723e-01 1.623594164848327637e-01 -7.800154685974121094e-01
7.759525775909423828e-01 -2.460534870624542236e-01 -2.425157278776168823e-01 -2.083021402359008789e-01 3.880153596401214600e-01 3.960467502474784851e-02 -8.235510438680648804e-02 -2.761245667934417725e-01
-3.505928814411163330e-01 -3.870996832847595215e-02 -5.346736311912536621e-01 -5.704020857810974121e-01 3.071942031383514404e-01 -2.192801833152770996e-01 -2.806905210018157959e-01 -2.076352983713150024e-01
2.926118969917297363e-01 -6.129425764083862305e-01 -1.154543459415435791e-01 2.372754663228988647e-01 2.328081578016281128e-01 1.032690554857254028e-01 -5.199511535465717316e-03 -6.357350945472717285e-01
-3.987488448619842529e-01 1.226131543517112732e-01 -2.674879729747772217e-01 3.760684514418244362e-03 4.309906363487243652e-01 3.896159529685974121e-01 3.319188058376312256e-01 -5.537850260734558105e-01
1.746539026498794556e-01 -5.086059868335723877e-02 -2.152589708566665649e-01 1.811269223690032959e-01 3.317443728446960449e-01 -3.880671039223670959e-02 1.362906247377395630e-01 -8.704198598861694336e-01
-1.562799662351608276e-01 3.201877176761627197e-01 -7.394847869873046875e-01 5.901610106229782104e-02 4.385795295238494873e-01 1.267800033092498779e-01 4.776295274496078491e-02 -3.347076475620269775e-01
2.025232017040252686e-01 -4.176408350467681885e-01 -1.958295106887817383e-01 3.713506758213043213e-01 7.490037083625793457e-01 -1.763740181922912598e-01 5.801083892583847046e-02 1.132706403732299805e-01
3.621103763580322266e-01 -1.527754366397857666e-01 -3.555637896060943604e-01 2.498721703886985779e-02 4.469477012753486633e-02 3.313546776771545410e-01 6.735361814498901367e-01 -3.912049531936645508e-01
4.665258824825286865e-01 -1.406017038971185684e-02 -6.292137503623962402e-01 -4.501825273036956787e-01 1.178824827075004578e-01 3.068098127841949463e-01 -2.714273929595947266e-01 -4.336050897836685181e-02
2.876418232917785645e-01 -2.036380209028720856e-02 -5.187587738037109375e-01 2.668589055538177490e-01 2.463471442461013794e-01 1.330144554376602173e-01 1.710945963859558105e-01 -6.847407817840576172e-01
3.232812508940696716e-02 3.920415416359901428e-02 -4.679947495460510254e-01 3.723549842834472656e-01 4.622838199138641357e-01 1.374581456184387207e-01 -1.581096649169921875e-02 -6.378868222236633301e-01
-2.640445530414581299e-01 -2.411847710609436035e-01 -4.307662844657897949e-01 -5.520884394645690918e-01 1.264124363660812378e-01 -1.622723489999771118e-01 4.959387183189392090e-01 -3.057478368282318115e-01
5.037993937730789185e-02 8.346491307020187378e-02 -7.885582447052001953e-01 -1.025161221623420715e-01 9.429044276475906372e-02 2.271794378757476807e-01 -3.789061605930328369e-01 -3.925436735153198242e-01
3.111762925982475281e-04 -2.191754281520843506e-01 -3.335393369197845459e-01 -4.373781383037567139e-01 6.952385902404785156e-01 -2.452245056629180908e-01 -2.365549504756927490e-01 2.235258668661117554e-01
3.175183013081550598e-02 -4.796469807624816895e-01 -7.212784290313720703e-01 2.927270233631134033e-01 -1.623573154211044312e-01 7.687915116548538208e-02 3.576544821262359619e-01 5.302959680557250977e-02
3.818522691726684570e-01 -1.979003250598907471e-01 -4.197554588317871094e-01 4.692840874195098877e-01 6.288193464279174805e-01 -1.438378691673278809e-01 -4.951295256614685059e-02 -6.894525606185197830e-03
4.400884211063385010e-01 -1.934151910245418549e-02 -3.629832863807678223e-01 1.633594036102294922e-01 3.979478180408477783e-01 2.649948000907897949e-02 6.724376082420349121e-01 -1.904414147138595581e-01
5.446600317955017090e-01 -4.274814426898956299e-01 -4.000720977783203125e-01 6.611192226409912109e-02 2.140527516603469849e-01 -2.622032761573791504e-01 4.702332615852355957e-01 1.431372463703155518e-01
2.682805657386779785e-01 -5.735608935356140137e-02 -7.738373279571533203e-01 2.494294494390487671e-01 -4.301671683788299561e-02 4.675282835960388184e-01 1.681269109249114990e-01 -1.224616691470146179e-01
-1.687339246273040771e-01 -4.568678885698318481e-02 -2.495416998863220215e-01 -6.314236670732498169e-02 2.828419506549835205e-01 6.163560748100280762e-01 4.148507416248321533e-01 -5.207571387290954590e-01
-3.476395308971405029e-01 2.373224496841430664e-01 -7.881622910499572754e-01 1.227916334755718708e-03 1.697869300842285156e-01 1.882290840148925781e-01 2.471391558647155762e-01 -2.762028872966766357e-01
2.397255748510360718e-01 -2.062029689550399780e-01 -5.193754434585571289e-01 3.056623041629791260e-01 2.455890029668807983e-01 -3.422590494155883789e-01 5.793974995613098145e-01 -1.538670361042022705e-01
-2.428093105554580688e-01 -9.902253001928329468e-02 -2.391175366938114166e-02 -4.958150684833526611e-01 4.482038617134094238e-01 3.059766888618469238e-01 1.977365016937255859e-01 -5.926428437232971191e-01
2.194705903530120850e-01 -1.775626838207244873e-01 -4.330619871616363525e-01 -9.756763279438018799e-02 4.344962239265441895e-01 1.662950217723846436e-01 -5.268499851226806641e-01 -4.787797629833221436e-01
-3.451753556728363037e-01 2.198896855115890503e-01 -7.433010935783386230e-01 -2.349972352385520935e-02 1.427661478519439697e-01 1.731761544942855835e-01 2.083588391542434692e-02 -4.781708121299743652e-01
4.020585492253303528e-02 -1.138895470649003983e-02 -6.141262650489807129e-01 2.579986751079559326e-01 1.081740856170654297e-01 5.285787582397460938e-02 -4.103805124759674072e-02 -7.337299585342407227e-01
-3.334996104240417480e-01 2.719989418983459473e-01 -7.729429006576538086e-01 -8.979424089193344116e-02 1.255138069391250610e-01 1.398257017135620117e-01 1.296322792768478394e-01 -3.964609801769256592e-01
5.210853815078735352e-01 -3.452236652374267578e-01 -2.144616842269897461e-01 2.718215286731719971e-01 5.796156525611877441e-01 2.589182853698730469e-01 2.776893377304077148e-01 -9.646603465080261230e-02
-1.653552949428558350e-01 -8.164512366056442261e-02 -8.296254873275756836e-01 2.073883563280105591e-01 -9.446009993553161621e-02 -3.424399346113204956e-02 3.231700658798217773e-01 -3.466543555259704590e-01
-4.315999522805213928e-02 1.200572308152914047e-02 -8.083768486976623535e-01 8.470669388771057129e-02 9.599374234676361084e-02 1.572439670562744141e-01 -3.691630065441131592e-01 -4.088068306446075439e-01
3.364335373044013977e-02 -2.224301099777221680e-01 -3.193626701831817627e-01 -2.410893887281417847e-01 7.850987911224365234e-01 -2.013930380344390869e-01 4.391052946448326111e-02 3.611216247081756592e-01
1.410746574401855469e-01 2.055689841508865356e-01 -6.493122577667236328e-01 -6.194278597831726074e-03 2.785726785659790039e-01 -4.087684452533721924e-01 2.296976186335086823e-02 -5.205504298210144043e-01
-4.446515440940856934e-02 1.910605132579803467e-01 -8.515864014625549316e-01 -8.882895112037658691e-02 -6.720262765884399414e-02 1.796080917119979858e-01 1.934878528118133545e-01 -3.927035331726074219e-01
-3.474617898464202881e-01 -4.673816859722137451e-01 -7.071563005447387695e-01 1.860276162624359131e-01 2.945116758346557617e-01 -3.148746490478515625e-02 5.770529434084892273e-02 1.873227059841156006e-01
2.832649648189544678e-01 -4.302533268928527832e-01 -4.253372251987457275e-01 -4.069474637508392334e-01 3.394815921783447266e-01 -2.962526679039001465e-01 2.616458535194396973e-01 3.415450453758239746e-01
1.754734516143798828e-01 1.228033751249313354e-01 -7.141385674476623535e-01 -1.258592307567596436e-02 1.763323321938514709e-02 2.631482183933258057e-01 -6.118378043174743652e-02 -6.088306903839111328e-01
7.961024045944213867e-01 -3.044542670249938965e-01 -2.675118446350097656e-01 -3.955670893192291260e-01 1.770192533731460571e-01 6.619625259190797806e-03 1.133517548441886902e-01 3.555876389145851135e-02
1.558773666620254517e-01 -1.835684664547443390e-02 -2.693241834640502930e-01 -9.058786928653717041e-02 1.750229150056838989e-01 4.622629284858703613e-01 6.509670019149780273e-01 -4.759679734706878662e-01
3.901937976479530334e-02 -3.641107305884361267e-02 -7.011706233024597168e-01 3.101896047592163086e-01 2.702537477016448975e-01 -7.328532636165618896e-02 -1.642288118600845337e-01 -5.512847304344177246e-01
1.928613707423210144e-02 1.462469995021820068e-01 -6.923824548721313477e-01 2.052063941955566406e-01 2.403916269540786743e-01 -9.974969178438186646e-02 -5.870085209608078003e-02 -6.209290027618408203e-01
-1.237996444106101990e-01 -4.638683050870895386e-02 -2.173845618963241577e-01 4.634478092193603516e-01 7.835677266120910645e-01 -8.849724382162094116e-02 2.832881920039653778e-02 -3.128407597541809082e-01
-1.732355803251266479e-01 -4.704868048429489136e-02 -5.394912362098693848e-01 5.384526252746582031e-01 4.507608115673065186e-01 7.292268425226211548e-02 2.693519890308380127e-01 -3.251770734786987305e-01
-9.377016872167587280e-02 -2.016923427581787109e-01 -2.504907250404357910e-01 1.131419371813535690e-02 1.998538821935653687e-01 -7.800259441137313843e-02 7.112545371055603027e-01 -5.794348716735839844e-01
6.833182573318481445e-01 -3.690743744373321533e-01 -3.146860897541046143e-01 9.897273965179920197e-03 2.662365436553955078e-01 -1.002146303653717041e-01 3.882095813751220703e-01 -2.571056485176086426e-01
-1.503988355398178101e-01 1.175500527024269104e-01 -6.718907356262207031e-01 -3.830041363835334778e-02 2.335951626300811768e-01 -1.263564825057983398e-01 -2.584852874279022217e-01 -6.109916567802429199e-01
6.736884117126464844e-01 -2.581282556056976318e-01 -2.693565189838409424e-01 -7.473187893629074097e-02 4.135714769363403320e-01 3.141035139560699463e-01 7.740487810224294662e-03 -3.627858161926269531e-01
4.591438919305801392e-02 -4.900543689727783203e-01 -6.906508803367614746e-01 2.592649161815643311e-01 -1.732755303382873535e-01 -2.296579480171203613e-01 3.087660968303680420e-01 -1.881966441869735718e-01
-2.731626331806182861e-01 -4.410446584224700928e-01 -4.789400100708007812e-01 -2.132231295108795166e-01 1.536074876785278320e-01 5.487601161003112793e-01 1.917199343442916870e-01 3.074487447738647461e-01
1.552704721689224243e-01 -6.328494548797607422e-01 5.652490258216857910e-02 -2.031006664037704468e-01 2.900828123092651367e-01 -9.105245023965835571e-02 5.918433070182800293e-01 -2.970360517501831055e-01
2.464885562658309937e-01 7.916330546140670776e-02 -4.142218232154846191e-01 8.683103322982788086e-02 4.601205587387084961e-01 3.784022033214569092e-01 3.525915145874023438e-01 -5.240585207939147949e-01
1.266183555126190186e-01 -3.651708662509918213e-01 -5.038014054298400879e-01 2.245139628648757935e-01 3.897370100021362305e-01 4.830233454704284668e-01 -3.750199377536773682e-01 -1.433507204055786133e-01
-2.443328350782394409e-01 -9.174098074436187744e-02 -2.010114341974258423e-01 -2.695268392562866211e-01 6.183058619499206543e-01 1.355032324790954590e-01 6.429252624511718750e-01 -6.941635161638259888e-02
-1.120097339153289795e-01 -1.939482986927032471e-01 -2.615363597869873047e-01 -7.176237106323242188e-01 1.392843425273895264e-01 -1.493018716573715210e-01 2.493925243616104126e-01 -5.124109387397766113e-01
-1.066733673214912415e-01 -5.971635580062866211e-01 -3.431744575500488281e-01 3.961148262023925781e-01 1.393272429704666138e-01 3.122142255306243896e-01 -2.113288640975952148e-01 -4.424831271171569824e-01
6.389259546995162964e-02 -4.039376974105834961e-01 -1.422114074230194092e-01 -2.073196619749069214e-01 3.775714635848999023e-01 -4.646643102169036865e-01 5.441109538078308105e-01 -3.391412198543548584e-01
3.383519127964973450e-02 -6.941511482000350952e-02 -6.587581634521484375e-01 1.708031594753265381e-01 3.649897575378417969e-01 1.243530958890914917e-02 -2.650963366031646729e-01 -5.720599889755249023e-01
1.694914698600769043e-01 -1.190494596958160400e-01 -4.240410327911376953e-01 6.576323509216308594e-02 -1.556708943098783493e-02 3.822213709354400635e-01 5.186510086059570312e-01 -5.980216860771179199e-01
-3.273795172572135925e-02 -6.951437890529632568e-02 -9.359275102615356445e-01 1.576410233974456787e-01 -9.576039761304855347e-02 -2.116078510880470276e-03 1.834299266338348389e-01 -2.246419787406921387e-01
7.166530936956405640e-02 -6.028854846954345703e-01 -4.193472862243652344e-01 1.130800917744636536e-01 6.776754558086395264e-02 5.686551928520202637e-01 -6.793959438800811768e-02 -3.319291472434997559e-01
3.151855766773223877e-01 -2.749217152595520020e-01 -4.137705862522125244e-01 3.106092810630798340e-01 5.324906110763549805e-01 -2.122535258531570435e-01 -2.775256335735321045e-01 -3.895814418792724609e-01
3.418247401714324951e-01 -3.564631044864654541e-01 -5.082960724830627441e-01 4.315685033798217773e-01 3.664751052856445312e-01 3.877598047256469727e-02 -2.452042400836944580e-01 -3.399131298065185547e-01
-8.346370607614517212e-02 -2.342330515384674072e-01 -5.846756100654602051e-01 3.042121231555938721e-01 1.879337877035140991e-01 -4.323583841323852539e-01 9.903731988742947578e-04 -5.305886268615722656e-01
4.487686231732368469e-02 -3.112371563911437988e-01 -3.620930910110473633e-01 -1.014661565423011780e-01 5.599144697189331055e-01 -4.322887659072875977e-01 4.587880074977874756e-01 2.210122942924499512e-01
-2.209327220916748047e-01 -2.539316378533840179e-02 -1.674773097038269043e-01 -3.266519010066986084e-01 8.431935906410217285e-01 3.227872550487518311e-01 1.140588056296110153e-02 -2.229027263820171356e-02
4.993849098682403564e-01 -3.042144179344177246e-01 -1.754684597253799438e-01 -6.858694553375244141e-02 6.274860501289367676e-01 2.586926147341728210e-02 -2.295968681573867798e-01 -4.188701212406158447e-01
-3.984366357326507568e-01 -3.451012372970581055e-01 -3.620807528495788574e-01 -9.791024774312973022e-02 4.134160578250885010e-01 1.606646031141281128e-01 -5.919508337974548340e-01 -1.852908283472061157e-01
-2.930076718330383301e-01 -4.807189106941223145e-01 -5.078461766242980957e-01 2.774480581283569336e-01 1.754287630319595337e-01 1.590648898854851723e-03 5.599293112754821777e-01 -6.222637370228767395e-02
3.566343784332275391e-01 1.488171964883804321e-01 -5.921906828880310059e-01 3.694900572299957275e-01 5.428971648216247559e-01 -1.007481813430786133e-01 2.118877917528152466e-01 -1.169147267937660217e-01
6.435995548963546753e-02 -4.281518459320068359e-01 -4.009294807910919189e-01 1.654270291328430176e-01 6.701798439025878906e-01 -7.036181632429361343e-03 4.100061357021331787e-01 8.448497205972671509e-02
3.634099364280700684e-01 -5.971686244010925293e-01 -3.450921475887298584e-01 -9.584205597639083862e-02 -2.946277707815170288e-02 4.940591156482696533e-01 3.466042503714561462e-02 -3.699792921543121338e-01
5.201984569430351257e-02 -5.808556675910949707e-01 -9.851049631834030151e-02 -1.155921369791030884e-01 1.002687737345695496e-01 -9.730233252048492432e-02 6.757035851478576660e-01 -4.009212851524353027e-01
2.654630541801452637e-01 -9.075417369604110718e-02 -7.160857915878295898e-01 1.480382084846496582e-01 6.006789579987525940e-02 -2.289436608552932739e-01 -6.449875980615615845e-02 -5.713278055191040039e-01
1.702435128390789032e-02 -7.911557555198669434e-01 -1.515143364667892456e-01 -4.152745902538299561e-01 1.217306405305862427e-01 3.727053105831146240e-01 7.200281322002410889e-02 -1.395027041435241699e-01
4.175130724906921387e-01 -5.380795001983642578e-01 1.170829832553863525e-01 -2.773259580135345459e-01 5.656909346580505371e-01 -2.715031206607818604e-01 2.083186805248260498e-01 -9.175089001655578613e-02
-4.381803572177886963e-01 -3.160949349403381348e-01 -1.771765202283859253e-01 -1.802755892276763916e-01 4.653653204441070557e-01 5.665767788887023926e-01 -1.268786489963531494e-01 -3.008630573749542236e-01
-1.659921109676361084e-01 -5.196766257286071777e-01 -4.711897671222686768e-01 -2.219844758510589600e-01 7.366932183504104614e-02 -4.516734480857849121e-01 3.279163837432861328e-01 -3.378173708915710449e-01
2.090343683958053589e-01 -3.758527338504791260e-01 -9.026584029197692871e-02 -1.336194425821304321e-01 7.793052196502685547e-01 3.623531460762023926e-01 -1.965146213769912720e-01 -1.086423993110656738e-01
4.743184149265289307e-01 -5.011087059974670410e-01 -5.589212179183959961e-01 -2.039484865963459015e-02 2.714606225490570068e-01 -1.119620129466056824e-01 -2.851702570915222168e-01 2.086985260248184204e-01
-2.600179910659790039e-01 -2.486755996942520142e-01 -8.317332863807678223e-01 3.392778337001800537e-01 1.086811125278472900e-01 -1.697080582380294800e-01 1.493888497352600098e-01 -2.705781161785125732e-02
-4.474762976169586182e-01 -2.670663595199584961e-01 -7.790714502334594727e-01 3.146055638790130615e-01 -6.538408808410167694e-03 7.190723717212677002e-02 9.341054409742355347e-02 -9.258719533681869507e-02
1.616299599409103394e-01 -1.533821374177932739e-01 -5.050127506256103516e-01 2.268388718366622925e-01 4.920002520084381104e-01 2.050283253192901611e-01 -3.929840922355651855e-01 -4.531210064888000488e-01
1.263550668954849243e-01 -2.721260786056518555e-01 -1.888925880193710327e-01 -1.087102591991424561e-01 2.675812244415283203e-01 -3.335848450660705566e-01 4.470551908016204834e-01 -6.926372647285461426e-01
4.520318210124969482e-01 -6.667148470878601074e-01 -1.130339652299880981e-01 -2.643580436706542969e-01 3.921209573745727539e-01 1.616291105747222900e-01 -2.423350363969802856e-01 -1.728803217411041260e-01
7.831338793039321899e-03 1.188545152544975281e-01 -7.224763631820678711e-01 3.678080067038536072e-02 1.254980824887752533e-02 2.050656229257583618e-01 3.443341851234436035e-01 -5.492831468582153320e-01
-3.593139052391052246e-01 -9.770445525646209717e-02 -4.004475474357604980e-01 3.501756489276885986e-02 3.731915652751922607e-01 8.743320405483245850e-02 4.968890547752380371e-01 -5.531253814697265625e-01
1.896345019340515137e-01 -1.185643225908279419e-01 -5.671710968017578125e-01 3.801264166831970215e-01 1.188886016607284546e-01 3.961911797523498535e-01 4.273895919322967529e-01 -3.606083691120147705e-01
2.311397790908813477e-01 -4.599466919898986816e-01 -6.538159251213073730e-01 -2.718977034091949463e-01 -2.067816816270351410e-02 -4.577676355838775635e-01 1.508829444646835327e-01 2.958524040877819061e-02
7.193063199520111084e-02 -2.388569116592407227e-01 -8.319014906883239746e-01 2.766322195529937744e-01 7.026136666536331177e-02 -5.319590494036674500e-02 3.982755541801452637e-01 -5.289656668901443481e-02
2.396066039800643921e-01 -4.349593222141265869e-01 -5.040801167488098145e-01 -2.160459458827972412e-01 4.230445921421051025e-01 -2.334792166948318481e-01 4.012921154499053955e-01 2.410638779401779175e-01
5.960015058517456055e-01 -2.102747410535812378e-01 -4.306768774986267090e-01 -2.970987558364868164e-01 2.703127562999725342e-01 4.333150088787078857e-01 -1.725050657987594604e-01 -1.903358101844787598e-01
-7.991011440753936768e-02 -5.106153488159179688e-01 -2.164119929075241089e-01 -6.156083345413208008e-01 4.650768935680389404e-01 -2.981148660182952881e-01 1.402295939624309540e-02 4.139150306582450867e-02
5.549854040145874023e-01 -1.186910793185234070e-01 -1.772738844156265259e-01 9.374695271253585815e-02 6.857952475547790527e-01 2.468281090259552002e-01 2.636457383632659912e-01 -1.921994984149932861e-01
-2.153195291757583618e-01 1.734821200370788574e-01 -8.326722979545593262e-01 -9.558332711458206177e-02 1.242558509111404419e-01 9.054461121559143066e-02 -1.571194082498550415e-01 -4.156173467636108398e-01
-4.735041856765747070e-01 -1.161458566784858704e-01 -2.453857213258743286e-01 2.573495209217071533e-01 4.638206362724304199e-01 7.938008010387420654e-02 1.144788321107625961e-02 -6.436609029769897461e-01
2.702178359031677246e-01 9.863283485174179077e-02 -2.594589889049530029e-01 -2.174465209245681763e-01 2.229954898357391357e-01 2.603809535503387451e-01 3.667811453342437744e-01 -7.420230507850646973e-01
-1.259778589010238647e-01 -5.067141652107238770e-01 -1.877778321504592896e-01 -1.704200915992259979e-02 2.478523552417755127e-01 -3.989514708518981934e-01 4.917806982994079590e-01 -4.789342880249023438e-01
-7.422304898500442505e-02 -3.804362714290618896e-01 -2.054922729730606079e-01 -2.082359343767166138e-01 8.093284964561462402e-01 1.512216329574584961e-01 6.109823286533355713e-02 2.873261570930480957e-01
-3.170150816440582275e-01 6.464288569986820221e-03 -6.842637658119201660e-01 3.392208516597747803e-01 3.475212454795837402e-01 -4.165595769882202148e-02 1.587018370628356934e-02 -4.397885501384735107e-01
4.907267987728118896e-01 -5.986703634262084961e-01 -5.179819464683532715e-01 -5.683858320116996765e-02 -5.556076765060424805e-02 -1.437321752309799194e-01 3.191780447959899902e-01 6.020639836788177490e-02
1.374965310096740723e-01 2.154328227043151855e-01 -5.507011413574218750e-01 -1.574645340442657471e-01 2.063039392232894897e-01 3.982865214347839355e-01 2.120547443628311157e-01 -6.003797650337219238e-01
-3.037174232304096222e-02 -1.173981279134750366e-01 -7.998165488243103027e-01 2.266925573348999023e-01 3.334320336580276489e-02 -3.480264544486999512e-01 6.297056376934051514e-02 -4.098776280879974365e-01
7.042894363403320312e-01 -2.761932313442230225e-01 -4.000301659107208252e-01 1.092478632926940918e-01 4.704520702362060547e-01 1.511181294918060303e-01 1.025040075182914734e-01 -3.264325112104415894e-02
-1.104675605893135071e-01 7.951020449399948120e-02 -6.459789872169494629e-01 -7.090117782354354858e-02 2.468406260013580322e-01 1.254247128963470459e-01 6.778880953788757324e-01 -1.515433937311172485e-01
-5.542641878128051758e-02 -3.725396394729614258e-01 -1.651239022612571716e-02 -3.252476155757904053e-01 3.247751295566558838e-01 -1.027868911623954773e-01 6.808000802993774414e-01 -4.153925478458404541e-01
-1.390437185764312744e-01 -2.809440493583679199e-01 -4.078823328018188477e-01 -1.352922469377517700e-01 6.825160980224609375e-01 -3.487493693828582764e-01 1.734411865472793579e-01 3.154825866222381592e-01
2.902809977531433105e-01 1.669809520244598389e-01 -7.452968358993530273e-01 -1.246391683816909790e-01 1.739342063665390015e-01 2.439137548208236694e-02 -2.525423169136047363e-01 -4.714088439941406250e-01
3.556430339813232422e-01 -1.067755892872810364e-01 -2.830651402473449707e-01 -3.270518779754638672e-01 6.005259156227111816e-01 5.037168860435485840e-01 6.135714799165725708e-02 -2.385405600070953369e-01
3.974810540676116943e-01 -2.314100414514541626e-01 -2.038806527853012085e-01 -4.197341799736022949e-01 1.129811480641365051e-01 3.081228211522102356e-02 6.295865774154663086e-01 -4.007754027843475342e-01
2.105947881937026978e-01 -4.867656826972961426e-01 -4.093668162822723389e-01 -3.236543536186218262e-01 5.925276130437850952e-02 -4.018124043941497803e-01 4.743427932262420654e-01 -2.375088483095169067e-01
4.899509549140930176e-01 2.657212875783443451e-02 -5.773612856864929199e-01 -3.993657529354095459e-01 3.588933646678924561e-01 -3.464880585670471191e-01 1.091681197285652161e-01 -7.501433789730072021e-02
-3.698535859584808350e-01 -1.967436373233795166e-01 -2.869687378406524658e-01 -3.202083706855773926e-01 3.791550993919372559e-01 4.012950956821441650e-01 4.871544837951660156e-01 -3.122499883174896240e-01
-9.400340914726257324e-02 -4.898336827754974365e-01 -2.850604057312011719e-01 2.721262574195861816e-01 4.736523032188415527e-01 -1.774667799472808838e-01 1.219004467129707336e-01 -5.702751278877258301e-01
-4.894199967384338379e-02 -6.178445816040039062e-01 -1.372008472681045532e-01 -4.414058625698089600e-01 2.118545770645141602e-01 -4.251347780227661133e-01 1.404865980148315430e-01 -3.960444629192352295e-01
-5.054565072059631348e-01 -1.358182728290557861e-02 -2.611780166625976562e-01 -4.422412719577550888e-03 5.347203612327575684e-01 1.953080445528030396e-01 2.227355092763900757e-01 -5.499215722084045410e-01
-1.095632985234260559e-01 -1.345004439353942871e-01 -3.213982284069061279e-01 2.503961026668548584e-01 4.160609245300292969e-01 1.432209610939025879e-01 -1.756873540580272675e-02 -7.810140848159790039e-01
3.989725112915039062e-01 -3.119048774242401123e-01 -7.159039974212646484e-01 1.386998593807220459e-01 4.317939281463623047e-02 -1.294082850217819214e-01 4.177245795726776123e-01 -1.366576552391052246e-01
-2.673932313919067383e-01 -1.738428026437759399e-01 -6.339091062545776367e-01 -7.189269363880157471e-02 1.012265216559171677e-02 1.140326559543609619e-01 3.040090799331665039e-01 -6.210819482803344727e-01
-4.996227473020553589e-02 -1.618524789810180664e-01 -7.192373871803283691e-01 6.215773150324821472e-02 -4.631960391998291016e-02 -1.403875201940536499e-01 2.353970259428024292e-01 -6.106354594230651855e-01
-2.342177629470825195e-01 -3.296610414981842041e-01 -5.394006967544555664e-01 -5.348474532365798950e-02 -5.901661515235900879e-02 1.339852064847946167e-01 2.197361737489700317e-01 -6.877013444900512695e-01
-2.535533607006072998e-01 -5.973802208900451660e-01 -1.013797521591186523e-01 8.112279325723648071e-02 3.793089687824249268e-01 3.348954319953918457e-01 4.385248422622680664e-01 -3.371268510818481445e-01
2.116492018103599548e-02 -1.413267999887466431e-01 -9.271045774221420288e-02 -2.809566855430603027e-01 4.989838898181915283e-01 -5.215368866920471191e-01 3.411329090595245361e-01 -5.046677589416503906e-01
-2.609001100063323975e-01 1.136887893080711365e-01 -2.591641843318939209e-01 -2.154562622308731079e-02 6.699479222297668457e-01 -7.095608860254287720e-02 2.779755592346191406e-01 -5.658977627754211426e-01
-2.803396880626678467e-01 -3.564910888671875000e-01 -4.016283899545669556e-02 -1.590699702501296997e-01 4.655850231647491455e-01 -3.792650401592254639e-01 3.238764107227325439e-01 -5.494543313980102539e-01
