# Supplementary material for: Where is your field going? A machine learning approach to study the relative motion of the domains of physics
Source: PLoS One. 2020 Jun 18;15(6):e0233997. doi: 10.1371/journal.pone.0233997 (PMC7302634; doi:10.1371/journal.pone.0233997)
Supplement: S15 Data — (ZIP) [file pone.0233997.s015.zip › 14/Pacs4Run_14_VS_500_embeddings1986-1990ED8.txt]

-5.581530332565307617e-01 8.226051926612854004e-03 3.303747996687889099e-02 -1.718308925628662109e-01 7.668549418449401855e-01 -1.939998753368854523e-02 2.298253029584884644e-01 -1.285217851400375366e-01
-2.237478643655776978e-01 -1.810812391340732574e-02 1.367302834987640381e-01 -5.164889693260192871e-01 5.021867156028747559e-01 -6.061731576919555664e-01 1.732928678393363953e-02 2.102742791175842285e-01
-8.376747369766235352e-02 1.064271181821823120e-01 -7.125725597143173218e-02 2.208581864833831787e-01 7.490391731262207031e-01 -2.039392739534378052e-01 -4.488369077444076538e-02 5.684496164321899414e-01
-2.066337019205093384e-01 -2.414764277637004852e-02 3.629134595394134521e-01 -6.049596890807151794e-02 1.724255234003067017e-01 -1.222630739212036133e-01 -1.336555629968643188e-01 8.710976839065551758e-01
-1.689516007900238037e-01 -1.494129002094268799e-01 4.868937283754348755e-02 -5.824551582336425781e-01 3.146408796310424805e-01 -3.514625132083892822e-01 -3.373250961303710938e-01 5.207623839378356934e-01
-1.813835948705673218e-01 -8.762706071138381958e-02 8.483018726110458374e-02 2.942835688591003418e-01 7.512165904045104980e-01 1.306184828281402588e-01 7.696854323148727417e-02 5.275516510009765625e-01
8.335541933774948120e-02 -1.714828312397003174e-01 -9.053968638181686401e-02 -4.797260165214538574e-01 7.006533741950988770e-01 5.773651599884033203e-02 -2.519514858722686768e-01 4.093691110610961914e-01
-5.807376503944396973e-01 3.235427141189575195e-01 -1.950649917125701904e-01 1.263208687305450439e-01 4.906796813011169434e-01 -4.731686413288116455e-01 1.960941851139068604e-01 3.079582005739212036e-02
3.651202470064163208e-02 3.026300370693206787e-01 1.892398744821548462e-01 1.176633834838867188e-01 5.981140136718750000e-01 -2.630629837512969971e-01 -1.841334402561187744e-01 6.297443509101867676e-01
-2.703215777873992920e-01 -5.747927725315093994e-02 7.310050129890441895e-01 -1.746704280376434326e-01 3.070554435253143311e-01 -4.811570644378662109e-01 -1.595809459686279297e-01 8.650457859039306641e-02
-4.316186904907226562e-01 -3.701272606849670410e-01 -5.368254333734512329e-02 -2.469483613967895508e-01 6.411398649215698242e-01 -4.197099804878234863e-01 1.580073237419128418e-01 2.573873847723007202e-02
-2.234472334384918213e-02 -1.134686097502708435e-01 4.097894728183746338e-01 1.776727139949798584e-01 7.509237527847290039e-01 -1.152925342321395874e-01 -4.118791222572326660e-01 2.007668763399124146e-01
-4.260592162609100342e-01 -2.327232658863067627e-01 6.143479421734809875e-02 -5.139469504356384277e-01 4.581769406795501709e-01 -5.167828202247619629e-01 1.280059814453125000e-01 5.496878921985626221e-02
-1.586290150880813599e-01 -7.905358076095581055e-02 -3.248235583305358887e-02 5.252794548869132996e-02 4.086073338985443115e-01 -4.130567610263824463e-01 -4.651255607604980469e-01 6.409801840782165527e-01
-4.159480035305023193e-01 2.233203873038291931e-02 4.819266125559806824e-02 3.059472739696502686e-01 6.303723454475402832e-01 -3.130433857440948486e-01 -3.457173109054565430e-01 -3.401124775409698486e-01
-4.758552610874176025e-01 4.981906712055206299e-01 -3.528363406658172607e-01 2.042241543531417847e-01 5.306516289710998535e-01 -3.827673196792602539e-02 -2.715703845024108887e-01 -4.858028516173362732e-02
-7.160301506519317627e-02 1.842472404241561890e-01 1.858011782169342041e-01 1.922539919614791870e-01 6.880328059196472168e-01 -3.950635492801666260e-01 -1.120497062802314758e-01 4.974162578582763672e-01
-1.947817355394363403e-01 -2.364613860845565796e-01 4.379802644252777100e-01 1.674518883228302002e-01 6.445835232734680176e-01 -3.082670867443084717e-01 -6.142253428697586060e-02 4.147170484066009521e-01
-2.388451099395751953e-01 -3.299296796321868896e-01 2.768368721008300781e-01 3.226129710674285889e-01 7.721897959709167480e-01 -8.615574240684509277e-02 -4.476448893547058105e-02 2.183531373739242554e-01
-1.487177331000566483e-02 7.298623025417327881e-02 6.653177142143249512e-01 -2.589325308799743652e-01 5.250182151794433594e-01 -1.582331806421279907e-01 3.427343443036079407e-02 4.276699721813201904e-01
3.008298017084598541e-02 1.117116585373878479e-01 6.523159146308898926e-01 -2.913745343685150146e-01 3.987765312194824219e-01 -1.015251688659191132e-02 -4.728558287024497986e-02 5.611048340797424316e-01
1.497829705476760864e-01 2.350576072931289673e-01 1.536597609519958496e-01 -1.192188635468482971e-01 8.844054937362670898e-01 -1.110320836305618286e-01 -3.446931764483451843e-02 2.979914844036102295e-01
-6.856769919395446777e-01 3.572964072227478027e-01 3.601671755313873291e-01 -1.047243922948837280e-02 1.500319093465805054e-01 -4.419794082641601562e-01 1.980940103530883789e-01 1.235297620296478271e-01
-7.450283765792846680e-01 4.859047830104827881e-01 3.331401050090789795e-01 -6.435711681842803955e-02 7.404203992336988449e-03 -2.547711431980133057e-01 -1.295840740203857422e-01 1.093154177069664001e-01
-1.183207333087921143e-01 -9.653483517467975616e-03 4.054304957389831543e-02 2.824518084526062012e-01 6.573143005371093750e-01 -3.121635317802429199e-01 -4.938728511333465576e-01 3.620303273200988770e-01
-3.664728701114654541e-01 -9.136484563350677490e-02 -3.352636098861694336e-01 3.164044916629791260e-01 7.083989977836608887e-01 -3.425091877579689026e-02 -3.764387965202331543e-01 1.131942402571439743e-02
-1.097049564123153687e-02 -2.037195302546024323e-02 -2.324601262807846069e-02 -4.250612556934356689e-01 6.221181154251098633e-01 -4.763143062591552734e-01 -3.218790888786315918e-01 3.173871934413909912e-01
-1.057250052690505981e-01 -1.109982803463935852e-01 4.086935892701148987e-02 9.278732538223266602e-02 5.481323599815368652e-01 -3.862944245338439941e-01 -5.916396379470825195e-01 4.080587923526763916e-01
-5.871515870094299316e-01 2.857672274112701416e-01 5.387130379676818848e-01 -2.445956021547317505e-01 1.608727276325225830e-01 -4.091181159019470215e-01 7.475397549569606781e-03 -1.738904565572738647e-01
8.533119410276412964e-02 -1.234947144985198975e-01 2.497424185276031494e-01 -2.165025025606155396e-01 5.757744312286376953e-01 7.689563930034637451e-02 -5.714401602745056152e-01 4.519402980804443359e-01
-4.011590480804443359e-01 -1.115432903170585632e-01 6.625445932149887085e-02 -5.247800052165985107e-02 7.781451940536499023e-01 -1.460659801959991455e-01 3.775125145912170410e-01 -2.238858044147491455e-01
-4.341574907302856445e-01 3.939690589904785156e-01 3.678717315196990967e-01 -4.778532683849334717e-01 3.638084530830383301e-01 3.501759767532348633e-01 1.937641650438308716e-01 -9.898913092911243439e-03
-5.043610334396362305e-01 3.902437686920166016e-01 8.374395221471786499e-02 7.153668999671936035e-02 4.062726795673370361e-01 2.433707118034362793e-01 3.134087622165679932e-01 5.086132287979125977e-01
-7.435601949691772461e-01 1.580776423215866089e-01 4.510083794593811035e-01 2.442286815494298935e-03 -9.139920026063919067e-02 1.105532273650169373e-01 -2.249039113521575928e-01 3.841324746608734131e-01
-5.937818288803100586e-01 4.793308377265930176e-01 1.449691653251647949e-01 -2.507471852004528046e-02 4.239711463451385498e-01 2.528244554996490479e-01 2.963409721851348877e-01 2.540286183357238770e-01
-9.963175654411315918e-02 6.466822624206542969e-01 2.301416695117950439e-01 4.991254955530166626e-02 5.792738199234008789e-01 -3.540070950984954834e-01 -2.241074442863464355e-01 -7.290931791067123413e-02
-4.042878746986389160e-01 -1.531300842761993408e-01 2.321029752492904663e-01 -5.642548799514770508e-01 3.091787993907928467e-01 -4.650386571884155273e-01 2.465828806161880493e-01 2.611348927021026611e-01
2.312462590634822845e-02 -1.790406256914138794e-01 -2.024529278278350830e-01 -3.633799552917480469e-01 6.805822253227233887e-01 5.701132584363222122e-03 -1.786980032920837402e-01 5.470098853111267090e-01
-4.695102199912071228e-02 3.699378073215484619e-01 2.851924300193786621e-01 1.283211857080459595e-01 5.969526767730712891e-01 -4.896528422832489014e-01 -4.758665710687637329e-02 4.059108495712280273e-01
1.717882305383682251e-01 3.096368014812469482e-01 -1.556777115911245346e-02 -2.142071276903152466e-01 8.619799613952636719e-01 1.215754728764295578e-02 -1.168963536620140076e-01 2.677026391029357910e-01
-1.642048507928848267e-01 4.928877353668212891e-01 -3.660074472427368164e-01 -1.154842451214790344e-01 7.245568037033081055e-01 1.541154682636260986e-01 -1.834388524293899536e-01 2.040677517652511597e-02
-1.164017319679260254e-01 -1.912513524293899536e-01 -2.128362655639648438e-01 1.494674980640411377e-01 6.806267499923706055e-01 8.535330742597579956e-02 -4.621476233005523682e-01 4.451014995574951172e-01
-8.594340085983276367e-01 2.841130644083023071e-02 3.768830001354217529e-02 -3.514189720153808594e-01 -7.154390960931777954e-02 -5.805935338139533997e-02 -4.053666442632675171e-02 3.542845547199249268e-01
-3.808448612689971924e-01 4.655534327030181885e-01 2.555716037750244141e-01 -4.900236725807189941e-01 3.096666932106018066e-01 3.134965300559997559e-01 2.112684100866317749e-01 3.065440654754638672e-01
-3.532735407352447510e-01 1.599644720554351807e-01 2.902900874614715576e-01 1.922504790127277374e-02 5.402008295059204102e-01 -6.082291007041931152e-01 3.181253075599670410e-01 4.481023922562599182e-02
-6.753255724906921387e-01 3.622733354568481445e-01 2.456632852554321289e-01 -4.544049799442291260e-01 -2.291794307529926300e-02 -6.151396408677101135e-02 -4.702299460768699646e-02 3.732809722423553467e-01
-8.381319046020507812e-01 2.478607445955276489e-01 2.081220597028732300e-01 4.930353537201881409e-02 -5.622125044465065002e-02 8.029337972402572632e-02 -3.317788839340209961e-01 2.658369541168212891e-01
-2.364133149385452271e-01 -1.511044949293136597e-01 6.231614947319030762e-01 -3.919720053672790527e-01 4.691443443298339844e-01 -2.681885659694671631e-01 1.765610277652740479e-01 2.368722856044769287e-01
1.838084012269973755e-01 4.359037280082702637e-01 1.724922806024551392e-01 -1.659901291131973267e-01 6.170681715011596680e-01 -2.069071680307388306e-01 -3.979848027229309082e-01 3.700276017189025879e-01
-1.712927520275115967e-01 7.542867679148912430e-04 -1.861127559095621109e-03 4.608641266822814941e-01 5.977275967597961426e-01 -1.290177740156650543e-02 -4.503880143165588379e-01 4.449325203895568848e-01
-1.599238365888595581e-01 -2.822010517120361328e-01 2.246642410755157471e-01 2.779982089996337891e-01 7.283671498298645020e-01 -8.873028308153152466e-02 -1.987455636262893677e-01 4.349006116390228271e-01
-2.563117742538452148e-01 -3.237671256065368652e-01 3.537670373916625977e-01 2.730669677257537842e-01 7.038848400115966797e-01 -1.416532248258590698e-01 -2.245627547381445765e-04 3.379981815814971924e-01
5.170315876603126526e-02 3.161817193031311035e-01 2.716799378395080566e-01 7.418382912874221802e-02 6.058547496795654297e-01 -2.118489593267440796e-01 -1.860638558864593506e-01 6.094939112663269043e-01
-1.190330907702445984e-01 -1.631129533052444458e-01 6.979416310787200928e-02 9.532968699932098389e-02 6.978066563606262207e-01 -7.724829018115997314e-02 1.761810854077339172e-02 6.723498702049255371e-01
-3.543078005313873291e-01 -2.514760792255401611e-01 2.391433417797088623e-01 -8.200518041849136353e-02 3.487957417964935303e-01 -4.153678715229034424e-01 -1.656956225633621216e-02 6.729398369789123535e-01
-7.578893005847930908e-02 -7.241459935903549194e-02 8.458301424980163574e-02 3.159792423248291016e-01 7.387005686759948730e-01 -1.096817851066589355e-01 -5.156466364860534668e-01 2.416919767856597900e-01
-6.914994716644287109e-01 1.223252806812524796e-02 6.634245514869689941e-01 5.253049731254577637e-02 2.328590303659439087e-01 -1.153979077935218811e-02 1.413133442401885986e-01 -6.679269671440124512e-02
-5.712980628013610840e-01 3.023706674575805664e-01 -2.620321512222290039e-01 -2.726893126964569092e-01 3.686188161373138428e-01 2.633414864540100098e-01 2.159370929002761841e-01 4.327964484691619873e-01
2.387000992894172668e-02 1.077147275209426880e-01 -2.226608097553253174e-01 -4.771353900432586670e-01 7.936450242996215820e-01 -3.339656069874763489e-02 6.433476507663726807e-02 2.747088670730590820e-01
-3.427973687648773193e-01 -1.462779045104980469e-01 2.894996106624603271e-01 -7.243547588586807251e-02 2.119292765855789185e-01 -3.442523479461669922e-01 -1.849965751171112061e-01 7.578841447830200195e-01
-1.490793675184249878e-01 -8.005503565073013306e-02 5.128064155578613281e-01 1.216178387403488159e-01 5.903167724609375000e-01 -3.527901470661163330e-01 -7.742317765951156616e-02 4.633315801620483398e-01
8.616778254508972168e-02 -6.305650621652603149e-02 -7.040824741125106812e-02 -3.521827459335327148e-01 7.640160918235778809e-01 -1.431059390306472778e-01 -1.736614257097244263e-01 4.746059477329254150e-01
-2.961558997631072998e-01 6.170303374528884888e-02 3.512675762176513672e-01 -8.647293597459793091e-02 3.248552083969116211e-01 -3.815038204193115234e-01 1.679568588733673096e-01 7.059267163276672363e-01
-4.683953896164894104e-02 -1.405245363712310791e-01 2.362933903932571411e-01 2.569201588630676270e-01 5.969476699829101562e-01 4.754654131829738617e-03 -6.391822099685668945e-01 3.021477460861206055e-01
-5.150869488716125488e-01 3.957322537899017334e-01 1.582057029008865356e-01 1.049140095710754395e-01 4.842957854270935059e-01 3.869712054729461670e-01 2.561465799808502197e-01 3.035546243190765381e-01
-7.897884398698806763e-02 -2.677459716796875000e-01 1.545154750347137451e-01 -3.895143866539001465e-01 4.531596601009368896e-01 -2.535256743431091309e-01 -5.461997985839843750e-01 4.225101768970489502e-01
-4.026105403900146484e-01 -1.857400387525558472e-01 1.496366709470748901e-01 -4.321649670600891113e-01 5.491408109664916992e-01 -4.567260146141052246e-01 -8.625163882970809937e-02 -2.768647968769073486e-01
-1.420671045780181885e-01 5.554714202880859375e-01 5.408762022852897644e-02 -1.450328677892684937e-01 7.223188877105712891e-01 1.060903444886207581e-01 -2.117361724376678467e-01 -2.635841667652130127e-01
3.114451281726360321e-02 -3.166873157024383545e-01 1.627992987632751465e-01 -3.132566809654235840e-01 7.291196584701538086e-01 -9.436782449483871460e-02 -4.464272856712341309e-01 1.851695626974105835e-01
4.384569451212882996e-02 1.526716053485870361e-01 4.505679905414581299e-01 1.754238158464431763e-01 6.758079528808593750e-01 -1.125828102231025696e-01 -3.245719075202941895e-01 4.077326655387878418e-01
-3.535370826721191406e-01 4.606684744358062744e-01 -9.295266121625900269e-02 2.519495785236358643e-01 6.754968166351318359e-01 1.128769218921661377e-01 -2.812945842742919922e-01 -2.061880528926849365e-01
-4.840918183326721191e-01 -3.860179185867309570e-01 1.039244756102561951e-01 5.302453413605690002e-02 4.136276245117187500e-01 -5.101306438446044922e-01 1.735794395208358765e-01 3.762744963169097900e-01
2.395370788872241974e-02 3.059072047472000122e-02 -1.741476655006408691e-01 -6.617744565010070801e-01 6.773225069046020508e-01 -9.012930095195770264e-02 -1.401118040084838867e-01 2.090389579534530640e-01
-1.845337450504302979e-02 1.770419776439666748e-01 6.736905574798583984e-01 6.725980341434478760e-02 4.110533893108367920e-01 -6.520187109708786011e-02 -1.863930523395538330e-01 5.495217442512512207e-01
7.463219761848449707e-02 9.219855815172195435e-02 -2.306620776653289795e-02 -4.486941397190093994e-01 5.024985074996948242e-01 -2.525727748870849609e-01 -4.346397221088409424e-01 5.280735492706298828e-01
-2.301983833312988281e-01 -3.371708095073699951e-01 -4.770619422197341919e-02 -4.749386608600616455e-01 3.430702388286590576e-01 -1.830124706029891968e-01 -6.736081838607788086e-01 2.331070229411125183e-02
-2.919730246067047119e-01 8.954643458127975464e-02 1.428982168436050415e-01 -1.759418547153472900e-01 6.648564338684082031e-01 1.954060792922973633e-01 -4.164697229862213135e-01 -4.491027295589447021e-01
3.119320981204509735e-02 1.411747783422470093e-01 1.231673918664455414e-02 -4.248360693454742432e-01 4.089456498622894287e-01 -2.982942461967468262e-01 -4.739998877048492432e-01 5.635311007499694824e-01
-8.051216602325439453e-01 2.856045067310333252e-01 1.763843931257724762e-02 -3.606553375720977783e-01 6.404938548803329468e-02 2.742650508880615234e-01 -2.459713816642761230e-01 -1.473118027206510305e-04
-5.252341032028198242e-01 -2.293254137039184570e-01 -3.253985941410064697e-02 -2.618962824344635010e-01 5.234137773513793945e-01 -5.493533611297607422e-01 1.213403269648551941e-01 -1.068447753787040710e-01
-4.035069644451141357e-01 -2.863540947437286377e-01 2.298588007688522339e-01 -6.474505364894866943e-02 4.864113330841064453e-01 3.059968352317810059e-01 -4.793132543563842773e-01 -3.717328011989593506e-01
-5.998179912567138672e-01 4.618516266345977783e-01 -2.667445242404937744e-01 -4.620105028152465820e-01 4.366506636142730713e-02 -8.756463229656219482e-02 -1.152862757444381714e-01 3.456009626388549805e-01
-7.144646048545837402e-01 4.481483995914459229e-01 3.653165418654680252e-03 -3.182587325572967529e-01 -2.424215152859687805e-02 -4.817065596580505371e-02 -3.900344073772430420e-01 1.799069792032241821e-01
-2.464424520730972290e-01 -1.442995369434356689e-01 1.613391935825347900e-01 3.780703246593475342e-01 5.986263751983642578e-01 -3.886681497097015381e-01 -3.473390936851501465e-01 3.455653786659240723e-01
1.748762279748916626e-01 1.128733828663825989e-01 1.100950166583061218e-01 -3.038353621959686279e-01 7.122149467468261719e-01 1.729487925767898560e-01 -5.515863895416259766e-01 1.040776520967483521e-01
-3.232425153255462646e-01 -4.226540029048919678e-01 2.135004699230194092e-01 -1.627642959356307983e-01 7.107775807380676270e-01 -2.919780910015106201e-01 -6.001781672239303589e-02 -2.252669334411621094e-01
-6.208167076110839844e-01 3.119383752346038818e-01 5.621731281280517578e-01 8.817812055349349976e-02 9.668242931365966797e-02 2.526140213012695312e-01 -3.372965455055236816e-01 8.085104823112487793e-02
-2.202828228473663330e-01 -7.181684672832489014e-02 1.838057041168212891e-01 -6.170163750648498535e-01 4.143559932708740234e-01 -3.489256501197814941e-01 -4.671504199504852295e-01 -1.419668346643447876e-01
2.658993192017078400e-02 -1.315795332193374634e-01 5.136569142341613770e-01 2.121940441429615021e-02 6.534233689308166504e-01 7.746432442218065262e-03 -5.151641964912414551e-01 1.589650362730026245e-01
3.431697934865951538e-02 -1.514213085174560547e-01 5.576785802841186523e-01 -2.746341824531555176e-01 5.348367094993591309e-01 -2.127064913511276245e-01 -3.794861435890197754e-01 3.378764390945434570e-01
-4.915984570980072021e-01 -3.524562716484069824e-01 -2.063007205724716187e-01 -5.512682199478149414e-01 4.801798462867736816e-01 2.318468242883682251e-01 5.495029315352439880e-02 1.743422076106071472e-02
-2.570335865020751953e-01 4.797700941562652588e-01 2.000129520893096924e-01 2.328604608774185181e-01 6.365242004394531250e-01 1.783396899700164795e-01 -3.536227941513061523e-01 -2.179645001888275146e-01
-5.471878051757812500e-01 2.518242895603179932e-01 2.181549742817878723e-02 -7.104948163032531738e-02 4.876956641674041748e-01 5.782708525657653809e-01 1.249251738190650940e-01 2.092735916376113892e-01
-1.577610522508621216e-01 -3.595097064971923828e-01 3.806395456194877625e-02 -3.520241081714630127e-01 4.754963517189025879e-01 -3.027343451976776123e-01 -4.782126843929290771e-01 4.172075092792510986e-01
-1.554922312498092651e-01 -1.516938060522079468e-01 -1.538747549057006836e-01 -7.204135060310363770e-01 5.894004702568054199e-01 -1.658389270305633545e-01 6.091295927762985229e-02 1.775731146335601807e-01
-5.055357813835144043e-01 -1.076861247420310974e-01 -3.160628378391265869e-01 2.732322812080383301e-01 5.738999247550964355e-01 2.082830965518951416e-01 -4.231497347354888916e-01 -8.054347336292266846e-02
-7.317031025886535645e-01 4.623702168464660645e-01 1.125276833772659302e-01 -3.417151570320129395e-01 -1.721169985830783844e-02 -2.993989549577236176e-02 -2.967677116394042969e-01 1.792455166578292847e-01
-5.025171041488647461e-01 5.963703393936157227e-01 2.845491170883178711e-01 -3.144804239273071289e-01 2.313040792942047119e-01 2.447543591260910034e-01 9.766585379838943481e-02 2.983419001102447510e-01
-2.763775587081909180e-01 1.000088676810264587e-01 3.950205147266387939e-01 5.506196990609169006e-02 3.779920339584350586e-01 -4.851498901844024658e-01 1.198545098304748535e-01 6.016037464141845703e-01
-1.035280618816614151e-02 6.028013229370117188e-01 2.153672464191913605e-02 -3.543742895126342773e-01 6.653487086296081543e-01 1.453629136085510254e-01 -1.866935342550277710e-01 -1.086488291621208191e-01
-8.431521654129028320e-01 -7.855783402919769287e-02 3.506512641906738281e-01 -5.975454300642013550e-02 6.654186546802520752e-02 -3.526287376880645752e-01 -1.580248624086380005e-01 -5.147359892725944519e-02
-5.391128063201904297e-01 6.187679171562194824e-01 1.689368784427642822e-01 -2.976267039775848389e-01 2.212038338184356689e-01 2.201466634869575500e-02 1.551312506198883057e-01 3.686200678348541260e-01
-2.583335041999816895e-01 -3.094040751457214355e-01 2.253738343715667725e-01 2.509742677211761475e-01 7.186797857284545898e-01 1.670367456972599030e-02 8.306700736284255981e-02 4.472939372062683105e-01
-2.010155916213989258e-01 -3.697215616703033447e-01 -1.183347478508949280e-01 -4.982604980468750000e-01 5.483240485191345215e-01 -2.505877614021301270e-01 -4.438521265983581543e-01 1.319123990833759308e-02
-7.490924596786499023e-01 -3.646421134471893311e-01 4.372304677963256836e-01 1.067604422569274902e-01 1.315267831087112427e-01 -1.248232871294021606e-01 -2.437041103839874268e-01 -1.051499322056770325e-01
-4.874416068196296692e-02 5.632724985480308533e-02 2.756724059581756592e-01 -1.449202001094818115e-01 2.720894217491149902e-01 -3.407300412654876709e-01 -7.088611721992492676e-01 4.525930583477020264e-01
1.739849746227264404e-01 1.288870871067047119e-01 5.797856450080871582e-01 -3.130626678466796875e-01 5.108556747436523438e-01 -1.267512291669845581e-01 -3.732649087905883789e-01 3.202994167804718018e-01
-1.500951498746871948e-01 -1.167295351624488831e-01 -2.257378026843070984e-02 -5.403974056243896484e-01 4.871130585670471191e-01 -5.303385257720947266e-01 -2.485487759113311768e-01 3.016490042209625244e-01
-8.572939783334732056e-02 1.348905265331268311e-01 2.895720005035400391e-01 3.719806671142578125e-01 7.543383240699768066e-01 -2.086812108755111694e-01 -1.720637530088424683e-01 3.317430615425109863e-01
-1.843483150005340576e-01 1.075885519385337830e-01 4.015690088272094727e-01 -7.386336922645568848e-01 3.909415006637573242e-01 -1.832999289035797119e-01 5.180825293064117432e-02 2.418364137411117554e-01
-2.657739520072937012e-01 6.457457542419433594e-01 3.577804891392588615e-03 3.533878922462463379e-02 5.288509130477905273e-01 -4.751119017601013184e-01 6.037556752562522888e-02 4.533440992236137390e-02
-5.092194676399230957e-01 6.329339742660522461e-01 -2.335635572671890259e-01 -2.524085938930511475e-01 2.205682247877120972e-01 9.259898215532302856e-02 -1.152453720569610596e-01 3.890008926391601562e-01
-4.192943871021270752e-01 -4.635717868804931641e-01 8.851046115159988403e-02 -3.601911962032318115e-01 6.359918713569641113e-01 2.017426043748855591e-01 8.316265046596527100e-02 -1.400703638792037964e-01
-2.588816583156585693e-01 6.577139496803283691e-01 3.945088759064674377e-02 1.637588441371917725e-01 5.230711698532104492e-01 -4.435982108116149902e-01 -3.027296252548694611e-02 2.683266811072826385e-02
-1.406468334607779980e-03 7.344329357147216797e-02 2.519483268260955811e-01 -5.381498932838439941e-01 4.022249877452850342e-01 -3.830803632736206055e-01 -4.837653934955596924e-01 3.145735263824462891e-01
-5.208957195281982422e-01 -5.286334753036499023e-01 -9.846507012844085693e-02 -2.658599615097045898e-01 6.054922938346862793e-01 9.818217717111110687e-03 2.139579504728317261e-02 4.077021405100822449e-02
-8.686110377311706543e-01 -7.429262250661849976e-02 2.827575802803039551e-01 2.778167724609375000e-01 2.145535647869110107e-01 -1.728141605854034424e-01 5.278894305229187012e-02 6.462952494621276855e-02
-3.290286064147949219e-01 6.354905366897583008e-01 2.480420172214508057e-01 -4.671769738197326660e-01 2.457019537687301636e-01 1.713358014822006226e-01 6.388837099075317383e-02 3.380911648273468018e-01
-7.801988124847412109e-01 -2.749316208064556122e-02 1.709851324558258057e-01 1.471467912197113037e-01 2.189279496669769287e-01 -5.024915337562561035e-01 -1.485467553138732910e-01 -1.309675872325897217e-01
7.402526587247848511e-02 2.288444787263870239e-01 -1.602960675954818726e-01 -4.412415623664855957e-01 6.939409971237182617e-01 -1.910263746976852417e-01 -8.100800961256027222e-02 4.440202414989471436e-01
6.060182582587003708e-03 -1.714842021465301514e-01 -1.084237098693847656e-01 -2.901279628276824951e-01 5.682277679443359375e-01 -1.454752981662750244e-01 -3.395927250385284424e-01 6.444047689437866211e-01
-3.343738019466400146e-01 8.248487114906311035e-01 -5.184717103838920593e-02 4.687290638685226440e-03 2.458238154649734497e-01 -2.419102005660533905e-02 -3.109208345413208008e-01 2.177664488554000854e-01
-2.898312211036682129e-01 1.129839792847633362e-01 -1.886733062565326691e-02 -1.769838035106658936e-01 4.779585301876068115e-01 4.156954288482666016e-01 -6.191539764404296875e-01 -2.948804199695587158e-01
-7.351532578468322754e-01 5.956866592168807983e-02 5.393660068511962891e-01 1.236067563295364380e-01 2.759639918804168701e-01 2.375115901231765747e-01 3.857422992587089539e-02 -1.255031526088714600e-01
6.452360656112432480e-03 5.524023175239562988e-01 -7.501020282506942749e-02 -8.436973392963409424e-02 6.077808141708374023e-01 -4.542628824710845947e-01 -2.839725911617279053e-01 1.602268069982528687e-01
-5.122535228729248047e-01 5.412204861640930176e-01 -1.460884660482406616e-01 -3.267403841018676758e-01 2.495707720518112183e-01 2.085734903812408447e-01 3.429013863205909729e-02 4.578330814838409424e-01
-4.234853386878967285e-02 1.984727978706359863e-01 6.688603758811950684e-01 -4.059045612812042236e-01 2.443673610687255859e-01 -8.195671439170837402e-02 -1.447290033102035522e-01 5.092187523841857910e-01
-7.685100436210632324e-01 2.152615636587142944e-01 4.826985895633697510e-01 1.368546336889266968e-01 1.871893368661403656e-02 -6.235710904002189636e-02 -5.687393248081207275e-02 3.222642838954925537e-01
-4.826331734657287598e-01 4.655663073062896729e-01 4.450557827949523926e-01 1.414345800876617432e-01 1.955132484436035156e-01 2.977277338504791260e-01 4.124598950147628784e-02 4.512943327426910400e-01
-2.105952799320220947e-01 4.562310874462127686e-01 -4.623261094093322754e-01 -1.605776324868202209e-02 5.661036968231201172e-01 -1.965331286191940308e-01 -4.172914624214172363e-01 1.639491878449916840e-02
-1.974207758903503418e-01 -2.422449439764022827e-01 -1.518760062754154205e-02 -1.602727621793746948e-01 2.810672819614410400e-01 -3.331697583198547363e-01 -6.221458911895751953e-01 5.471361279487609863e-01
-4.921046644449234009e-02 3.429525792598724365e-01 4.824518859386444092e-01 4.811324551701545715e-02 3.859573006629943848e-01 -1.965667456388473511e-01 -2.927809208631515503e-02 6.755948662757873535e-01
-3.991599977016448975e-01 -4.469720646739006042e-02 -1.068634018301963806e-01 -1.133510991930961609e-01 5.579831004142761230e-01 4.808393418788909912e-01 -4.532674252986907959e-01 -2.576864957809448242e-01
-6.843877434730529785e-01 5.327114462852478027e-01 6.615344434976577759e-03 -3.605906665325164795e-01 4.424691200256347656e-02 2.542589791119098663e-02 -1.898280829191207886e-01 2.812891006469726562e-01
-4.737325310707092285e-01 -4.582460522651672363e-01 2.816697657108306885e-01 -2.938625775277614594e-02 3.895888626575469971e-01 -2.248677909374237061e-01 2.206294238567352295e-01 4.841119647026062012e-01
-5.579355955123901367e-01 4.531408548355102539e-01 -6.533973664045333862e-02 -1.557825505733489990e-01 3.507566750049591064e-01 4.409386217594146729e-01 4.645005986094474792e-02 3.677214682102203369e-01
-5.906141400337219238e-01 3.731548488140106201e-01 4.049721658229827881e-01 -4.150155186653137207e-01 -3.385094180703163147e-02 -1.265172660350799561e-01 -3.540891706943511963e-01 1.820955127477645874e-01
-6.625444293022155762e-01 5.289487242698669434e-01 -8.686967194080352783e-02 3.538441956043243408e-01 1.793621480464935303e-01 -2.251045703887939453e-01 -1.948848813772201538e-01 1.663527935743331909e-01
-9.771338850259780884e-02 -8.772817999124526978e-02 -1.857072114944458008e-02 -4.495086073875427246e-01 8.243693113327026367e-01 -2.734660208225250244e-01 -9.916449896991252899e-03 -1.608923226594924927e-01
-1.641195714473724365e-01 4.008108377456665039e-01 -3.455126881599426270e-01 -7.584189623594284058e-02 4.360937476158142090e-01 -3.136602938175201416e-01 -6.283035278320312500e-01 6.291913241147994995e-02
-4.276141896843910217e-02 1.135383993387222290e-01 -1.265775859355926514e-01 7.397088408470153809e-02 8.332892656326293945e-01 -1.033703610301017761e-02 7.769919186830520630e-02 5.131005048751831055e-01
-3.971799314022064209e-01 6.763755083084106445e-01 7.261255756020545959e-03 2.411421537399291992e-01 3.375245630741119385e-01 -3.218726515769958496e-01 -3.286354839801788330e-01 -3.218638524413108826e-02
-2.369061708450317383e-01 -5.224239081144332886e-03 -2.907549217343330383e-02 -6.692481040954589844e-01 3.308301270008087158e-01 -3.835663795471191406e-01 -4.881312251091003418e-01 -1.630964502692222595e-02
-1.022251471877098083e-01 7.885052263736724854e-02 6.993508338928222656e-02 2.207992076873779297e-01 4.951024651527404785e-01 -2.773693203926086426e-01 -6.791755557060241699e-01 3.825567066669464111e-01
-3.471994698047637939e-01 4.404213726520538330e-01 6.381670385599136353e-02 2.287234812974929810e-01 7.358108162879943848e-01 -4.583162069320678711e-02 -7.272900640964508057e-02 -2.833492755889892578e-01
-5.946257114410400391e-01 -9.108497947454452515e-02 -4.465999826788902283e-02 -1.117599755525588989e-01 6.478989124298095703e-01 -2.539991736412048340e-01 2.560625374317169189e-01 -2.716288864612579346e-01
-1.964811086654663086e-01 6.472277045249938965e-01 4.711485281586647034e-02 8.845017105340957642e-02 6.805736422538757324e-01 -2.214846312999725342e-01 -9.776200354099273682e-02 -1.032217070460319519e-01
-5.509333014488220215e-01 3.808592259883880615e-01 -6.259733438491821289e-02 -1.702359169721603394e-01 4.658269882202148438e-01 3.417489230632781982e-01 2.924672663211822510e-01 3.149538934230804443e-01
7.166574895381927490e-02 -3.758432343602180481e-02 5.635304450988769531e-01 -2.938885092735290527e-01 6.286886334419250488e-01 1.377032846212387085e-01 3.600320592522621155e-02 4.171412587165832520e-01
-5.985299944877624512e-01 1.666304320096969604e-01 3.431501984596252441e-02 -6.457176525145769119e-03 5.259894728660583496e-01 5.057424902915954590e-01 2.391467988491058350e-01 1.521361321210861206e-01
-4.100733399391174316e-01 -1.378060877323150635e-02 1.483349502086639404e-01 -1.788922399282455444e-01 5.822312831878662109e-01 5.150612592697143555e-01 -2.698740363121032715e-01 -3.170661330223083496e-01
-1.091827973723411560e-01 -7.791697978973388672e-02 4.026040732860565186e-01 -1.976912766695022583e-01 3.687616288661956787e-01 -4.593527317047119141e-01 -3.377344310283660889e-01 5.654923915863037109e-01
-8.100090026855468750e-01 9.551189839839935303e-02 3.588279485702514648e-01 7.794945687055587769e-02 2.422356158494949341e-01 3.757825493812561035e-01 3.168279072269797325e-03 5.366392899304628372e-03
-7.319477200508117676e-01 4.676354527473449707e-01 4.134558886289596558e-02 -3.394901752471923828e-01 8.099619299173355103e-02 2.324457913637161255e-01 -2.034399807453155518e-01 1.631789356470108032e-01
-7.327713966369628906e-01 3.921932578086853027e-01 2.176933735609054565e-01 -1.887747086584568024e-02 8.576525002717971802e-02 2.568025290966033936e-01 -4.331102073192596436e-01 2.442235499620437622e-02
-3.884820342063903809e-01 1.211507022380828857e-01 7.953155785799026489e-02 -3.290356099605560303e-01 5.308235287666320801e-01 -6.177685260772705078e-01 2.269033640623092651e-01 -7.012718915939331055e-02
-3.971420228481292725e-01 4.879340529441833496e-01 2.050857990980148315e-01 -3.285084962844848633e-01 4.027618467807769775e-01 4.323673248291015625e-01 1.544879674911499023e-01 2.849478721618652344e-01
-3.995484113693237305e-01 -2.250443249940872192e-01 -3.439136743545532227e-01 -5.435353517532348633e-01 3.205453753471374512e-01 -3.986213505268096924e-01 1.539223454892635345e-02 3.378218710422515869e-01
-7.142118811607360840e-01 3.651241362094879150e-01 3.181016147136688232e-01 -2.125826478004455566e-01 -4.103290662169456482e-02 5.813184753060340881e-02 -4.216911792755126953e-01 1.652854979038238525e-01
-2.607601881027221680e-01 -4.160224497318267822e-01 1.999144107103347778e-01 -2.493958324193954468e-01 1.359064280986785889e-01 -1.955748945474624634e-01 -6.835494041442871094e-01 3.644253909587860107e-01
-2.621624767780303955e-01 -2.219165563583374023e-01 -1.139251068234443665e-01 4.075487554073333740e-01 6.554090976715087891e-01 -7.631881535053253174e-02 -3.436504006385803223e-01 3.866104185581207275e-01
-3.198595941066741943e-01 5.250540375709533691e-01 -3.511000871658325195e-01 -2.806812524795532227e-01 6.319476962089538574e-01 -8.417629450559616089e-02 -1.032518781721591949e-02 -1.157794892787933350e-01
-5.402789711952209473e-01 4.305007755756378174e-01 1.965169981122016907e-02 -1.377771049737930298e-01 3.880051672458648682e-01 4.884608089923858643e-01 8.984398096799850464e-02 3.258606195449829102e-01
-3.480532765388488770e-01 2.402400523424148560e-01 1.729472912847995758e-02 -1.468896120786666870e-01 5.328837633132934570e-01 3.984251618385314941e-01 -4.744027256965637207e-01 -3.626324534416198730e-01
-4.027220904827117920e-01 5.864905118942260742e-01 2.958945035934448242e-01 -3.222165703773498535e-01 2.563547492027282715e-01 1.652883738279342651e-01 2.117161154747009277e-01 4.057154059410095215e-01
-6.818857789039611816e-01 2.922422587871551514e-01 2.358096688985824585e-01 -4.596332311630249023e-01 -1.370773836970329285e-02 8.537947386503219604e-02 -4.145734310150146484e-01 5.838355049490928650e-02
-5.279733538627624512e-01 6.072850227355957031e-01 -7.318150997161865234e-02 -1.227163448929786682e-01 2.055420428514480591e-01 -2.827534079551696777e-02 1.401814520359039307e-01 5.189764499664306641e-01
-2.736833691596984863e-01 -3.504163026809692383e-01 1.797931641340255737e-01 -3.120987117290496826e-01 5.116323232650756836e-01 -5.100162625312805176e-01 -3.630921244621276855e-01 1.373118013143539429e-01
-5.958626419305801392e-02 -3.508622646331787109e-01 2.143507897853851318e-01 -2.211215794086456299e-01 6.307085156440734863e-01 -2.207792103290557861e-01 -3.759901225566864014e-01 4.365763962268829346e-01
-3.465721309185028076e-01 -4.360185861587524414e-01 -9.367981925606727600e-03 1.518801748752593994e-01 5.685372352600097656e-01 1.344893709756433964e-03 -5.777577757835388184e-01 9.787629544734954834e-02
-6.865958571434020996e-01 4.653332829475402832e-01 1.811320483684539795e-01 -3.095310330390930176e-01 -7.103603798896074295e-03 -3.128720819950103760e-01 -1.715043932199478149e-01 2.368112206459045410e-01
-3.464196026325225830e-01 5.747669339179992676e-01 -4.026931822299957275e-01 -2.251780182123184204e-01 4.015487432479858398e-01 -3.529783710837364197e-02 -4.085319936275482178e-01 -8.592830598354339600e-02
-5.644938349723815918e-01 3.489383757114410400e-01 1.397907268255949020e-02 -1.608282774686813354e-01 4.093947410583496094e-01 5.121610760688781738e-01 1.220055818557739258e-01 2.978745996952056885e-01
-2.551578581333160400e-01 1.239379029721021652e-02 3.517587780952453613e-01 -1.937143690884113312e-02 2.487920224666595459e-01 -3.815723061561584473e-01 -1.458287239074707031e-01 7.628042697906494141e-01
7.967639714479446411e-02 3.179025948047637939e-01 2.384562045335769653e-01 -8.036933541297912598e-01 3.792294561862945557e-01 -6.126277521252632141e-02 -1.712934076786041260e-01 1.135595440864562988e-01
-8.316703438758850098e-01 2.060221135616302490e-01 5.409685522317886353e-02 -1.817172467708587646e-01 2.178042232990264893e-01 1.441983878612518311e-01 3.119259178638458252e-01 2.537754774093627930e-01
-4.245777130126953125e-01 -1.735045202076435089e-02 7.890781760215759277e-02 -4.958880245685577393e-01 4.575162827968597412e-01 -1.769554316997528076e-01 -3.298467397689819336e-01 -4.667636454105377197e-01
-5.050786137580871582e-01 -8.907731622457504272e-02 -2.460920661687850952e-01 3.546868562698364258e-01 5.263283848762512207e-01 -3.568910062313079834e-01 -3.823476731777191162e-01 3.748174989596009254e-03
-3.098930716514587402e-01 4.003383219242095947e-01 -2.269321680068969727e-01 -1.058024726808071136e-02 4.855460226535797119e-01 -6.125894784927368164e-01 -2.721252441406250000e-01 -8.373945951461791992e-02
-3.132286667823791504e-01 -1.032221987843513489e-01 2.770263887941837311e-02 -3.969835638999938965e-01 4.261380732059478760e-01 -6.813550591468811035e-01 -2.893101572990417480e-01 5.771159753203392029e-02
-6.337012648582458496e-01 4.941921234130859375e-01 2.350154668092727661e-01 -3.658310770988464355e-01 1.837023906409740448e-02 1.107434630393981934e-01 -1.617207974195480347e-01 3.554955124855041504e-01
-4.968597590923309326e-01 1.430610660463571548e-02 -2.891327440738677979e-01 2.982841730117797852e-01 5.995419621467590332e-01 1.151407733559608459e-01 -4.210329353809356689e-01 -1.742925345897674561e-01
-7.426657676696777344e-01 2.965375781059265137e-02 2.207234948873519897e-01 8.405340462923049927e-02 2.863374054431915283e-01 -4.877685308456420898e-01 2.616315484046936035e-01 5.853109434247016907e-02
-3.471518754959106445e-01 7.119756937026977539e-01 7.754102349281311035e-02 2.723096311092376709e-01 4.533410966396331787e-01 1.946203708648681641e-01 -2.092115581035614014e-01 7.243262231349945068e-02
-5.116143822669982910e-02 5.399623513221740723e-01 -9.466426819562911987e-02 -1.160794645547866821e-01 4.916431009769439697e-01 -3.179147541522979736e-01 -5.834270715713500977e-01 -1.474659238010644913e-02
-2.149542421102523804e-01 3.940498530864715576e-01 -4.278891086578369141e-01 -1.185280308127403259e-01 3.900867998600006104e-01 -3.794648945331573486e-01 -5.499864220619201660e-01 5.229781568050384521e-02
-5.695636942982673645e-02 2.464357167482376099e-01 5.519036650657653809e-01 -6.693013906478881836e-01 2.647253870964050293e-01 -1.297658234834671021e-01 -2.519992589950561523e-01 1.817721426486968994e-01
-6.568424701690673828e-01 1.198055893182754517e-01 -1.455815434455871582e-01 -2.692062854766845703e-01 4.113906323909759521e-01 3.122807443141937256e-01 3.732522726058959961e-01 2.333661913871765137e-01
-5.543600916862487793e-01 -7.321968674659729004e-02 -2.547326385974884033e-01 -1.326422989368438721e-01 3.010006844997406006e-01 2.901096343994140625e-01 -6.244378685951232910e-01 -2.003837972879409790e-01
-6.190225481986999512e-01 2.667645514011383057e-01 5.580641701817512512e-02 4.601357504725456238e-02 4.241721332073211670e-01 5.356177091598510742e-01 1.078336164355278015e-01 2.489579021930694580e-01
-4.851093888282775879e-01 1.043770741671323776e-02 -2.318358421325683594e-01 -8.073969930410385132e-02 6.580820083618164062e-01 -3.994326293468475342e-01 3.326994776725769043e-01 -3.139656782150268555e-02
-1.725531816482543945e-01 -4.366998970508575439e-01 1.840973943471908569e-01 2.444104701280593872e-01 7.079470753669738770e-01 1.524228751659393311e-01 -2.255597561597824097e-01 3.325530290603637695e-01
-5.078253149986267090e-01 3.196193277835845947e-01 3.603838384151458740e-02 -8.123374730348587036e-02 5.039266943931579590e-01 5.307528972625732422e-01 1.915467232465744019e-01 2.443938851356506348e-01
-7.391869276762008667e-02 -1.217818185687065125e-01 7.032186985015869141e-01 -2.920526266098022461e-01 6.179744005203247070e-01 -1.179212331771850586e-01 5.828267708420753479e-02 2.644797042012214661e-02
-8.598418831825256348e-01 -6.590563803911209106e-02 3.282811343669891357e-01 9.901761263608932495e-02 1.465383172035217285e-01 3.205820620059967041e-01 -1.045818701386451721e-01 5.976258963346481323e-02
-4.772720634937286377e-01 -1.986436247825622559e-01 1.785605847835540771e-01 -3.455953598022460938e-01 5.661784410476684570e-01 -3.938542902469635010e-01 1.794277876615524292e-01 -2.712169289588928223e-01
-3.826288133859634399e-02 -1.106940358877182007e-01 4.534706007689237595e-03 -6.388512849807739258e-01 5.585387945175170898e-01 -3.213885426521301270e-01 -2.788150906562805176e-01 2.917829751968383789e-01
-4.650822877883911133e-01 4.916013479232788086e-01 -3.027525544166564941e-01 -2.085251361131668091e-01 5.469282865524291992e-01 -2.227038592100143433e-01 2.381123006343841553e-01 3.820647299289703369e-02
-2.683011591434478760e-01 -3.422571122646331787e-01 2.039393037557601929e-02 -5.678533911705017090e-01 5.512225031852722168e-01 -2.616838514804840088e-01 -3.308516740798950195e-01 -7.882725447416305542e-02
-3.365137875080108643e-01 -1.185395941138267517e-01 -3.504168689250946045e-01 -3.010623753070831299e-01 2.875090539455413818e-01 -5.304071307182312012e-01 -4.688182175159454346e-01 2.747589051723480225e-01
-8.565896749496459961e-01 -1.819269359111785889e-01 2.893214821815490723e-01 2.227849662303924561e-01 1.341177523136138916e-01 -2.065857499837875366e-01 -1.965828090906143188e-01 2.251163683831691742e-02
-3.426517248153686523e-01 5.426300168037414551e-01 1.226763706654310226e-02 -3.464377224445343018e-01 4.101279973983764648e-01 2.040873467922210693e-01 2.032125592231750488e-01 4.656402170658111572e-01
-1.650876253843307495e-01 -4.073908627033233643e-01 -1.918349564075469971e-01 -1.968508362770080566e-01 4.626927077770233154e-01 -2.243353575468063354e-01 -6.345961689949035645e-01 2.531890869140625000e-01
-8.159483671188354492e-01 2.416834682226181030e-01 4.077346026897430420e-01 -5.029723048210144043e-02 -7.557698991149663925e-03 7.001588493585586548e-02 -2.014776617288589478e-01 2.479665279388427734e-01
-2.999341189861297607e-01 -5.187681317329406738e-01 2.148225903511047363e-01 1.524065136909484863e-01 7.290050387382507324e-01 -1.044461652636528015e-01 1.244012042880058289e-01 1.170887649059295654e-01
-6.569766998291015625e-01 3.158661425113677979e-01 -6.654557585716247559e-02 2.789122983813285828e-02 3.781418204307556152e-01 -5.312215089797973633e-01 1.559396386146545410e-01 -1.178948208689689636e-01
-3.668914437294006348e-01 3.218052685260772705e-01 -1.508917808532714844e-01 -2.908574640750885010e-01 5.531344413757324219e-01 2.630665600299835205e-01 -4.001399278640747070e-01 -3.452417850494384766e-01
-4.745728373527526855e-01 1.660705208778381348e-01 -1.440589278936386108e-01 -1.644116491079330444e-01 5.673302412033081055e-01 -4.289226830005645752e-01 4.371235072612762451e-01 -5.001614615321159363e-02
-7.735235244035720825e-02 2.014364451169967651e-01 2.004199326038360596e-01 -3.472942411899566650e-01 1.802416294813156128e-01 -4.997066259384155273e-01 -6.644989252090454102e-01 2.624993622303009033e-01
-4.101980626583099365e-01 3.783366978168487549e-01 -1.333444416522979736e-01 3.410013020038604736e-01 7.063394784927368164e-01 9.377080202102661133e-02 -1.620344370603561401e-01 -1.434319913387298584e-01
1.645354554057121277e-02 5.580756440758705139e-02 2.039851099252700806e-01 -3.171254396438598633e-01 3.750018775463104248e-01 -2.612086832523345947e-01 -5.240767002105712891e-01 6.090348958969116211e-01
3.035780042409896851e-02 2.223307192325592041e-01 2.798628807067871094e-01 -6.734898090362548828e-01 3.205055594444274902e-01 -3.163547217845916748e-01 -3.692132830619812012e-01 2.803805470466613770e-01
-5.450931787490844727e-01 3.228378295898437500e-01 4.368690848350524902e-01 5.950187519192695618e-02 2.071253806352615356e-01 4.883756041526794434e-01 -3.433690667152404785e-01 7.028527557849884033e-02
-3.413200974464416504e-01 -1.230453774333000183e-01 1.057996898889541626e-01 6.795539706945419312e-02 3.887377679347991943e-01 -3.146774470806121826e-01 1.042755842208862305e-01 7.691141963005065918e-01
-4.855706542730331421e-02 5.374536514282226562e-01 -2.252071350812911987e-01 -8.433849364519119263e-02 7.268763780593872070e-01 -1.373176276683807373e-01 -3.045294582843780518e-01 1.049328893423080444e-01
-5.850196257233619690e-02 1.556989643722772598e-02 -1.117921769618988037e-01 1.530921012163162231e-01 7.550151944160461426e-01 1.182540506124496460e-01 -5.485451817512512207e-01 2.747117280960083008e-01
-7.626425027847290039e-01 2.865925431251525879e-01 3.676846027374267578e-01 6.236998736858367920e-02 2.838608063757419586e-02 1.865138560533523560e-01 -3.144346773624420166e-01 2.503933906555175781e-01
-5.241324901580810547e-01 6.255227923393249512e-01 -1.025799736380577087e-01 -5.535320565104484558e-02 2.354331016540527344e-01 4.224441573023796082e-02 5.812219902873039246e-02 5.097334980964660645e-01
-7.613720893859863281e-01 1.043692976236343384e-01 9.717731177806854248e-02 -4.668381810188293457e-01 1.236994750797748566e-02 2.762283682823181152e-01 -3.104124963283538818e-01 9.605836868286132812e-02
-7.759876549243927002e-02 -1.429664194583892822e-01 2.266875952482223511e-01 -4.751498997211456299e-01 4.932288229465484619e-01 -4.971425235271453857e-01 -4.225701987743377686e-01 1.655096262693405151e-01
-2.245445922017097473e-02 -1.333828270435333252e-01 5.116338729858398438e-01 1.181937977671623230e-01 5.430664420127868652e-01 2.604456841945648193e-01 -5.510137081146240234e-01 1.989891082048416138e-01
-6.635799407958984375e-01 9.065814316272735596e-02 -2.891674637794494629e-01 5.287116020917892456e-02 1.820030510425567627e-01 1.961418800055980682e-02 -6.494410037994384766e-01 -9.872270375490188599e-02
-8.224347829818725586e-01 -2.856904268264770508e-01 -6.075031310319900513e-02 1.157062053680419922e-01 2.964988648891448975e-01 -3.358411192893981934e-01 -1.555698215961456299e-01 -9.809057228267192841e-04
-2.480160892009735107e-01 1.631976366043090820e-01 3.012040257453918457e-01 -3.984805941581726074e-02 2.375067621469497681e-01 -4.705206155776977539e-01 7.237617857754230499e-03 7.359969615936279297e-01
2.520350813865661621e-01 4.056099653244018555e-01 2.284877002239227295e-01 -2.020772844552993774e-01 5.818118453025817871e-01 1.020252034068107605e-01 -5.098069906234741211e-01 2.647634446620941162e-01
-2.149469852447509766e-01 -4.562186896800994873e-01 2.312190681695938110e-01 6.520067155361175537e-02 7.665331363677978516e-01 -1.214954555034637451e-01 -7.141241431236267090e-02 2.837516665458679199e-01
4.305597022175788879e-02 4.710216522216796875e-01 -1.849276423454284668e-01 -3.580521643161773682e-01 7.587663531303405762e-01 3.324126079678535461e-02 -1.761795878410339355e-01 7.755465805530548096e-02
-3.298344612121582031e-01 -4.891260564327239990e-01 -1.644401997327804565e-01 -5.751529335975646973e-01 5.275737643241882324e-01 2.199412137269973755e-02 -5.414819717407226562e-02 1.112370491027832031e-01
-5.592174530029296875e-01 -4.121827483177185059e-01 -5.364826694130897522e-02 1.688503324985504150e-01 4.389535188674926758e-01 -3.041901253163814545e-02 -5.404419898986816406e-01 1.759682968258857727e-02
-5.338947176933288574e-01 3.848196566104888916e-02 -4.263722598552703857e-01 -6.705041974782943726e-02 1.674276590347290039e-01 2.190237492322921753e-01 -6.633177995681762695e-01 1.057956442236900330e-01
-2.353863976895809174e-02 -4.755160585045814514e-02 2.308033173903822899e-03 1.056074127554893494e-01 8.694997429847717285e-01 -1.616659946739673615e-02 -9.077598899602890015e-02 4.706325829029083252e-01
-7.225646376609802246e-01 5.692934989929199219e-01 -1.149084344506263733e-01 -2.478270977735519409e-01 1.158449947834014893e-01 -9.808534383773803711e-02 -3.280396014451980591e-02 2.346616983413696289e-01
-4.622882902622222900e-01 -1.790699213743209839e-01 1.753532588481903076e-01 -2.190337181091308594e-01 5.787245631217956543e-01 -5.286436080932617188e-01 2.281167656183242798e-01 -9.526561200618743896e-02
-2.518473565578460693e-01 -5.505983233451843262e-01 2.433937042951583862e-01 -7.962553948163986206e-02 4.312134087085723877e-01 -3.231559395790100098e-01 -4.932979345321655273e-01 1.847051382064819336e-01
-4.652321040630340576e-01 4.572682678699493408e-01 3.244623839855194092e-01 1.419197022914886475e-01 6.190444231033325195e-01 -2.308608740568161011e-01 -5.737471207976341248e-02 9.614182263612747192e-02
-7.092447876930236816e-01 3.023476004600524902e-01 3.197048902511596680e-01 -1.665872782468795776e-01 3.601435571908950806e-02 2.569777965545654297e-01 -4.425283372402191162e-01 1.114869415760040283e-01
-8.801384828984737396e-03 -2.815690636634826660e-01 -1.596614420413970947e-01 -2.369338423013687134e-01 7.777091860771179199e-01 -1.311851292848587036e-01 -2.701914906501770020e-01 3.794303834438323975e-01
-4.132172167301177979e-01 1.981841921806335449e-01 -1.634732261300086975e-02 -3.328076899051666260e-01 4.939182698726654053e-01 1.020403429865837097e-01 -4.350973665714263916e-01 -4.850457012653350830e-01
-6.848752498626708984e-01 -8.175730705261230469e-02 3.718191683292388916e-01 5.321264266967773438e-01 2.968327701091766357e-01 3.521351888775825500e-02 -1.158808171749114990e-01 -8.691500872373580933e-03
-7.590162158012390137e-01 8.968575298786163330e-02 4.011750221252441406e-01 2.486464232206344604e-01 2.174610644578933716e-01 -2.975211106240749359e-02 -2.874404788017272949e-01 -2.495751976966857910e-01
-6.081432104110717773e-01 3.045551776885986328e-01 -3.078380823135375977e-01 -2.311667352914810181e-01 3.996231555938720703e-01 3.241180181503295898e-01 1.860702782869338989e-01 2.997206449508666992e-01
-1.894944310188293457e-01 -8.723823726177215576e-02 -2.104420959949493408e-01 3.158212006092071533e-01 7.019628286361694336e-01 -9.949428588151931763e-02 -5.082956552505493164e-01 2.267974615097045898e-01
-2.102877385914325714e-02 9.520657360553741455e-02 -4.854610189795494080e-02 -3.405621945858001709e-01 4.514531493186950684e-01 -5.058367252349853516e-01 -5.034328103065490723e-01 3.987841904163360596e-01
-5.436284542083740234e-01 -4.550877958536148071e-02 -4.584855213761329651e-02 -2.329988330602645874e-01 4.047803878784179688e-01 3.953501582145690918e-01 -4.683817028999328613e-01 -3.263069391250610352e-01
-2.893030643463134766e-01 -6.305097788572311401e-02 7.253681868314743042e-02 -5.771725177764892578e-01 2.677176296710968018e-01 -5.761143565177917480e-01 -4.126248657703399658e-01 9.938208386301994324e-03
-5.980829149484634399e-02 -3.711498975753784180e-01 3.309670835733413696e-02 -3.214707076549530029e-01 6.532592773437500000e-01 -1.574498862028121948e-01 -3.845121860504150391e-01 3.935024440288543701e-01
-6.078342795372009277e-01 -1.068221330642700195e-01 1.219112724065780640e-01 -3.219052404165267944e-02 4.194730818271636963e-01 4.685486257076263428e-01 3.420443832874298096e-01 3.012275695800781250e-01
-4.957609474658966064e-01 2.497846782207489014e-01 -2.294181436300277710e-01 -3.630967438220977783e-01 4.366749823093414307e-01 3.445348739624023438e-01 2.568855881690979004e-01 3.632865846157073975e-01
-5.329313278198242188e-01 5.020110681653022766e-02 1.303678452968597412e-01 -1.348486542701721191e-01 4.372158348560333252e-01 6.062636971473693848e-01 2.146077901124954224e-01 2.711353003978729248e-01
-7.680081725120544434e-01 4.364336729049682617e-01 2.177768796682357788e-01 -2.884902060031890869e-01 8.823699317872524261e-03 7.318960130214691162e-02 -2.182362824678421021e-01 1.896682083606719971e-01
-2.277038842439651489e-01 -4.501001834869384766e-01 2.016193047165870667e-02 -1.888191998004913330e-01 3.254169225692749023e-01 -1.837028414011001587e-01 -5.819662809371948242e-01 4.808054268360137939e-01
-5.997091531753540039e-02 -8.515727519989013672e-02 7.358720302581787109e-01 -1.713289320468902588e-01 6.310369968414306641e-01 7.223695516586303711e-02 6.469523906707763672e-02 -1.033402308821678162e-01
-5.118587017059326172e-01 3.327329754829406738e-01 -3.582964837551116943e-02 -6.319868564605712891e-02 4.730966985225677490e-01 -5.342508554458618164e-01 3.328343927860260010e-01 -4.459230974316596985e-02
-5.804818868637084961e-01 -3.410192728042602539e-01 -1.178716868162155151e-01 -5.599579811096191406e-01 4.312549531459808350e-01 1.484958827495574951e-01 5.924228206276893616e-02 -8.808208256959915161e-02
-4.339966773986816406e-01 -2.491179704666137695e-01 -2.504296004772186279e-01 -6.648446917533874512e-01 4.768478572368621826e-01 2.362190186977386475e-02 -5.081557482481002808e-02 -1.197052597999572754e-01
-6.833180189132690430e-01 1.057949010282754898e-02 4.200927019119262695e-01 1.132102534174919128e-01 5.606642737984657288e-02 4.135912060737609863e-01 -1.776288002729415894e-01 3.713716268539428711e-01
-7.675311565399169922e-01 1.291199005208909512e-03 5.432286858558654785e-01 7.476034760475158691e-02 6.200293451547622681e-02 -2.511709332466125488e-01 -1.843493729829788208e-01 9.639450907707214355e-02
-1.990823894739151001e-01 -3.256483376026153564e-01 -1.295324265956878662e-01 -1.585435122251510620e-01 4.045875668525695801e-01 -3.598518073558807373e-01 -5.486972928047180176e-01 4.670668244361877441e-01
-7.444415986537933350e-02 4.641347229480743408e-01 4.019853770732879639e-01 -5.459547042846679688e-01 4.659721851348876953e-01 -1.241611689329147339e-01 -1.622314155101776123e-01 -2.459941506385803223e-01
-7.357622981071472168e-01 1.181640774011611938e-01 -4.176558852195739746e-01 4.817216470837593079e-02 3.723471462726593018e-01 6.334257870912551880e-02 -3.020168244838714600e-01 -1.845679283142089844e-01
-8.325777053833007812e-01 -2.261828817427158356e-02 4.131524562835693359e-01 -2.590171433985233307e-02 1.411448419094085693e-01 3.128437101840972900e-01 -1.255083084106445312e-01 3.730331361293792725e-02
-1.172258034348487854e-01 5.998717546463012695e-01 -1.752782166004180908e-01 -3.080147206783294678e-01 5.889722704887390137e-01 -3.510589897632598877e-01 -1.647236496210098267e-01 -5.959750339388847351e-02
-5.125828981399536133e-01 -3.644227087497711182e-01 -5.463088676333427429e-02 -3.435807824134826660e-01 5.812454819679260254e-01 -3.377612233161926270e-01 3.628164529800415039e-02 -1.737158745527267456e-01
-9.887358546257019043e-02 -1.909949034452438354e-01 -3.079456090927124023e-01 -4.590485095977783203e-01 5.851458311080932617e-01 -2.617847919464111328e-01 -3.812417685985565186e-01 3.031778931617736816e-01
-3.698678016662597656e-01 5.976126194000244141e-01 -2.041153609752655029e-01 1.344376355409622192e-01 5.890185236930847168e-01 -1.205404847860336304e-01 -2.456945776939392090e-01 -1.564667671918869019e-01
-2.363314777612686157e-01 -1.353427022695541382e-01 -9.496691077947616577e-02 -3.935841917991638184e-01 2.531364560127258301e-01 -5.056656002998352051e-01 -3.982806205749511719e-01 5.324465036392211914e-01
-1.234959885478019714e-01 2.888768538832664490e-02 5.143775343894958496e-01 -2.948504984378814697e-01 1.884356886148452759e-01 -4.273779094219207764e-01 -4.861022531986236572e-01 4.218266904354095459e-01
-1.731444448232650757e-01 -3.638582825660705566e-01 8.757631294429302216e-03 3.439053148031234741e-02 8.091214299201965332e-01 -9.400059469044208527e-03 4.747579619288444519e-02 4.234960675239562988e-01
2.866443945094943047e-03 9.122931212186813354e-02 -1.488675922155380249e-01 -1.691475361585617065e-01 7.695571780204772949e-01 -1.471851766109466553e-01 2.176701091229915619e-02 5.714376568794250488e-01
1.427126973867416382e-01 4.140910208225250244e-01 -4.915474355220794678e-02 -5.109899118542671204e-02 8.534210324287414551e-01 -7.927078753709793091e-02 -1.662003993988037109e-01 2.022390216588973999e-01
-1.343457549810409546e-01 -5.859520658850669861e-02 7.500376701354980469e-01 -7.473521679639816284e-02 5.951159596443176270e-01 -9.819739311933517456e-02 -1.891896575689315796e-01 -1.038153097033500671e-01
-3.596886396408081055e-01 -1.734132617712020874e-01 8.700128644704818726e-02 5.593196749687194824e-01 5.934912562370300293e-01 -1.079776138067245483e-01 -1.374841928482055664e-01 3.706092536449432373e-01
-3.214139044284820557e-01 -3.125041723251342773e-02 -1.956411898136138916e-01 7.891599088907241821e-02 2.644651234149932861e-01 -6.576791405677795410e-01 -3.970786035060882568e-01 4.371023774147033691e-01
-2.849548161029815674e-01 -3.461044132709503174e-01 1.336258053779602051e-01 3.223494589328765869e-01 7.264117002487182617e-01 5.549312010407447815e-02 3.651041164994239807e-02 3.810000419616699219e-01
-4.338994622230529785e-01 -1.425743103027343750e-01 2.808060944080352783e-01 -2.579667568206787109e-01 4.246646761894226074e-01 4.534309208393096924e-01 -3.685138821601867676e-01 -3.525091409683227539e-01
-3.026000857353210449e-01 3.782470822334289551e-01 -2.218717485666275024e-01 3.036489486694335938e-01 7.285273075103759766e-01 6.633742898702621460e-02 -2.815546095371246338e-01 -9.750372171401977539e-02
-5.056314170360565186e-02 -1.815529726445674896e-02 -8.862403780221939087e-02 -8.362133502960205078e-01 4.785995185375213623e-01 9.595142304897308350e-02 -7.674922794103622437e-02 2.141318172216415405e-01
-1.507229804992675781e-01 -8.625173568725585938e-02 1.930876970291137695e-01 -4.298159182071685791e-01 4.779265224933624268e-01 -5.794891119003295898e-01 -3.837783932685852051e-01 1.905555278062820435e-01
-2.694798409938812256e-01 -2.076998353004455566e-01 -3.209244906902313232e-01 2.875578403472900391e-01 7.231897711753845215e-01 9.980444610118865967e-02 -3.909157514572143555e-01 1.130480617284774780e-01
-2.416740804910659790e-01 -5.210965275764465332e-01 -2.667762041091918945e-01 -2.450756877660751343e-01 3.730129897594451904e-01 6.521524488925933838e-02 -4.482206404209136963e-01 4.410522282123565674e-01
-4.542418420314788818e-01 4.604496955871582031e-01 -2.316761165857315063e-01 -2.527315318584442139e-01 2.103862911462783813e-01 3.326127827167510986e-01 -5.449356436729431152e-01 1.107026785612106323e-01
-1.465187519788742065e-01 -3.649096786975860596e-01 -1.311657428741455078e-01 -4.305282533168792725e-01 6.392649412155151367e-01 -2.676531672477722168e-01 -1.468924880027770996e-01 3.754180967807769775e-01
-6.987735033035278320e-01 -2.075096666812896729e-01 9.801113605499267578e-02 -1.601256802678108215e-02 2.971633970737457275e-01 2.590750455856323242e-01 -4.508188366889953613e-01 -3.164315819740295410e-01
-2.880603671073913574e-01 1.769189089536666870e-01 5.341893434524536133e-01 5.843696743249893188e-02 4.085651934146881104e-01 -5.849166512489318848e-01 -2.545964904129505157e-02 2.953751087188720703e-01
-2.430761307477951050e-01 5.272502303123474121e-01 -3.021180331707000732e-01 -2.475558966398239136e-01 6.095563173294067383e-01 1.880128309130668640e-02 -3.360979557037353516e-01 -1.596492677927017212e-01
-4.805789589881896973e-01 1.072193011641502380e-01 -1.959688067436218262e-01 5.026305913925170898e-01 4.928476810455322266e-01 -2.412269264459609985e-01 -2.858298718929290771e-01 2.893421649932861328e-01
-2.836512923240661621e-01 -6.123307943344116211e-01 2.836215496063232422e-01 4.334361478686332703e-02 6.029978394508361816e-01 -1.372946053743362427e-01 -2.264613807201385498e-01 1.689146608114242554e-01
-2.958180308341979980e-01 6.814593672752380371e-01 -7.739037275314331055e-02 1.152192950248718262e-01 5.621989369392395020e-01 -3.300735056400299072e-01 -6.135363504290580750e-02 7.723254151642322540e-03
-2.622575163841247559e-01 -4.986791312694549561e-01 3.525061309337615967e-01 -1.490904837846755981e-01 2.388798594474792480e-01 -2.487400472164154053e-01 -4.711781740188598633e-01 4.417099356651306152e-01
-8.740496635437011719e-02 -3.130579888820648193e-01 6.082600355148315430e-01 -1.124093011021614075e-01 5.331937074661254883e-01 -1.266578733921051025e-01 -3.155147731304168701e-01 3.344422280788421631e-01
-1.606359481811523438e-01 -2.041089832782745361e-01 -6.064552348107099533e-03 -7.167732119560241699e-01 4.540422260761260986e-01 -3.107267320156097412e-01 -2.129063010215759277e-01 2.658955156803131104e-01
-5.599892735481262207e-01 2.591728270053863525e-01 1.828804314136505127e-01 4.896683990955352783e-01 5.420380234718322754e-01 -1.020608544349670410e-01 -2.039900124073028564e-01 -1.369467005133628845e-02
-5.966477394104003906e-01 -4.237862229347229004e-01 -3.149966942146420479e-03 1.586532033979892731e-02 3.843074738979339600e-01 -1.387065201997756958e-01 3.627735674381256104e-01 4.069627225399017334e-01
-2.526448965072631836e-01 4.345178604125976562e-01 1.293022185564041138e-01 -9.601997584104537964e-02 3.992075622081756592e-01 6.424004435539245605e-01 -3.604598939418792725e-01 1.394616514444351196e-01
-2.950679361820220947e-01 -1.198685169219970703e-01 -1.225636228919029236e-01 -3.830145001411437988e-01 2.776501178741455078e-01 -5.567763447761535645e-01 -4.580567777156829834e-01 3.740844726562500000e-01
-7.042992115020751953e-01 4.054810106754302979e-01 3.046621680259704590e-01 -1.642245501279830933e-01 5.667538940906524658e-02 3.526055514812469482e-01 -2.164624631404876709e-01 2.129795402288436890e-01
-2.932752966880798340e-01 -5.338636636734008789e-01 8.394505828619003296e-02 -1.264330297708511353e-01 3.709900677204132080e-01 -2.708717882633209229e-01 -6.131078004837036133e-01 1.379882097244262695e-01
1.149013731628656387e-02 1.805665194988250732e-01 7.206251621246337891e-01 -8.022858947515487671e-02 6.478592157363891602e-01 -9.080156683921813965e-02 -1.125212088227272034e-01 -2.998391725122928619e-02
2.028077654540538788e-02 4.479773342609405518e-01 3.085808753967285156e-01 1.557510048151016235e-01 5.122641324996948242e-01 -2.938942015171051025e-01 -3.303450942039489746e-01 4.706465899944305420e-01
-5.740971565246582031e-01 2.263560295104980469e-01 5.009820461273193359e-01 -4.820368811488151550e-02 3.263306319713592529e-01 4.019701480865478516e-01 2.311630994081497192e-01 2.106199711561203003e-01
-2.436869591474533081e-02 3.265925347805023193e-01 -2.193674743175506592e-01 -2.333348803222179413e-02 6.504024863243103027e-01 -1.474752128124237061e-01 -6.314932107925415039e-01 2.282221987843513489e-02
8.965985476970672607e-02 3.963867425918579102e-01 -1.106029152870178223e-01 -2.608457952737808228e-02 7.083980441093444824e-01 3.036244511604309082e-01 -3.712774813175201416e-01 3.001043200492858887e-01
-2.387716174125671387e-01 5.556882619857788086e-01 -1.748856604099273682e-01 1.336684674024581909e-01 6.197654604911804199e-01 5.818135291337966919e-02 -4.394237697124481201e-01 -7.182617485523223877e-02
-3.716525435447692871e-01 -4.342534020543098450e-02 3.956154882907867432e-01 -2.403737455606460571e-01 5.806322097778320312e-01 -3.439763188362121582e-01 3.916837275028228760e-01 -1.919064223766326904e-01
9.745835326611995697e-03 4.284743368625640869e-01 -2.161896228790283203e-01 -5.884362384676933289e-02 8.112816214561462402e-01 -2.531011998653411865e-01 -2.090951949357986450e-01 1.245671324431896210e-02
-8.896298706531524658e-02 1.572910845279693604e-01 4.367892444133758545e-01 -8.083109855651855469e-01 3.283185362815856934e-01 4.206387326121330261e-02 -1.063943654298782349e-01 -4.807812720537185669e-02
-2.364873141050338745e-01 -3.269729614257812500e-01 9.954037517309188843e-02 -1.042897440493106842e-02 5.309601426124572754e-01 -4.865410923957824707e-01 -4.837629795074462891e-01 2.729063034057617188e-01
-3.082297183573246002e-02 -2.384706586599349976e-01 6.639899313449859619e-02 -6.267828941345214844e-01 4.588666856288909912e-01 -1.300199925899505615e-01 -3.027465045452117920e-01 4.751806557178497314e-01
-2.187646180391311646e-01 -3.684520423412322998e-01 1.569708911119960248e-05 8.911456167697906494e-02 6.189604401588439941e-01 -3.679823577404022217e-01 -4.249538481235504150e-01 3.306581377983093262e-01
-3.057207763195037842e-01 -4.181042686104774475e-02 -5.610412955284118652e-01 -4.496924281120300293e-01 3.358139097690582275e-01 -3.289548754692077637e-01 -2.256147265434265137e-01 3.404580354690551758e-01
-6.252845525741577148e-01 -3.797843158245086670e-01 -2.730219364166259766e-01 2.590790092945098877e-01 3.850750625133514404e-01 -1.568649113178253174e-01 -3.874338865280151367e-01 -1.121989078819751740e-02
-6.009819507598876953e-01 6.638201475143432617e-01 -2.368210256099700928e-02 -8.407501876354217529e-02 1.911685466766357422e-01 1.447986513376235962e-01 -5.161098763346672058e-02 3.610515892505645752e-01
-1.212814077734947205e-01 -3.582301139831542969e-01 9.475754946470260620e-02 -3.135940134525299072e-01 6.447920203208923340e-01 -3.441227972507476807e-01 -2.420563846826553345e-01 3.960722982883453369e-01
-6.136513948440551758e-01 -1.462322659790515900e-02 4.743502736091613770e-01 2.380958199501037598e-01 2.233216017484664917e-01 4.839017093181610107e-01 -1.058320626616477966e-01 2.151429951190948486e-01
-1.425039768218994141e-01 -1.461704373359680176e-01 7.573071718215942383e-01 -1.091243624687194824e-01 5.693113207817077637e-01 -1.951180398464202881e-01 5.377432331442832947e-02 8.846826851367950439e-02
-9.690171480178833008e-02 2.068409025669097900e-01 -2.875910401344299316e-01 -4.046794474124908447e-01 8.073992729187011719e-01 -7.837961614131927490e-02 -7.130567729473114014e-02 -1.955290734767913818e-01
-1.759921461343765259e-01 6.411133408546447754e-01 -1.681018769741058350e-01 -3.030533194541931152e-01 5.987657904624938965e-01 6.441728025674819946e-02 -2.516725063323974609e-01 -1.090494766831398010e-01
-1.251600086688995361e-01 6.089820861816406250e-01 -2.012291997671127319e-01 -2.911398112773895264e-01 6.460906863212585449e-01 -1.334711909294128418e-01 -2.174859195947647095e-01 -7.531578838825225830e-02
-1.463566813617944717e-02 2.259420305490493774e-01 -3.491475582122802734e-01 -8.830683678388595581e-02 8.646727204322814941e-01 4.829742759466171265e-02 -2.626539468765258789e-01 7.437115535140037537e-03
-4.996778666973114014e-01 2.665062248706817627e-01 3.159257173538208008e-01 6.063351035118103027e-01 3.456805646419525146e-01 -1.980487853288650513e-01 -2.183192223310470581e-01 7.391545921564102173e-02
-1.874523013830184937e-01 3.859390020370483398e-01 5.414864420890808105e-01 -4.519876092672348022e-02 4.221328198909759521e-01 -1.973072886466979980e-01 -5.370060205459594727e-01 -1.231275573372840881e-01
-8.047500848770141602e-01 -3.147004246711730957e-01 3.183976113796234131e-01 2.285112738609313965e-01 2.456230372190475464e-01 1.401761621236801147e-01 7.909690588712692261e-02 1.162329986691474915e-01
-7.661492824554443359e-01 2.860010229051113129e-02 4.187893271446228027e-01 2.512143552303314209e-01 2.143775671720504761e-01 -3.289596140384674072e-01 -1.133658960461616516e-01 -8.173212409019470215e-02
-4.042164385318756104e-01 -4.686163663864135742e-01 1.403014548122882843e-02 -5.221378803253173828e-01 1.654072254896163940e-01 -9.970578551292419434e-02 -5.492611527442932129e-01 7.207250595092773438e-02
-3.418072164058685303e-01 3.660984635353088379e-01 -4.623169898986816406e-01 -2.859804779291152954e-02 5.817717909812927246e-01 -3.142160773277282715e-01 -2.887459695339202881e-01 -1.184083521366119385e-01
-5.486446619033813477e-01 8.718701079487800598e-03 -3.196593523025512695e-01 -1.117650941014289856e-01 1.841662824153900146e-01 3.622564077377319336e-01 -6.464653015136718750e-01 3.428272902965545654e-02
-7.698442339897155762e-01 1.841422766447067261e-01 -3.925869241356849670e-02 1.923412382602691650e-01 3.326405584812164307e-01 -3.786127567291259766e-01 -1.914334744215011597e-01 -2.103594839572906494e-01
-5.581441521644592285e-01 6.298794746398925781e-01 -8.856195211410522461e-02 -2.609460949897766113e-01 2.509579658508300781e-01 1.403269767761230469e-01 2.721017226576805115e-02 3.638394474983215332e-01
-6.133933737874031067e-02 4.729952290654182434e-02 -1.250178515911102295e-01 2.270964235067367554e-01 9.113784432411193848e-01 2.107728868722915649e-01 1.202785875648260117e-02 2.271946370601654053e-01
-7.314621806144714355e-01 4.804987013339996338e-01 6.844445317983627319e-02 -4.038643240928649902e-01 9.046977758407592773e-02 -2.087774127721786499e-01 -1.198579370975494385e-01 -1.241946779191493988e-02
-2.589992880821228027e-01 -2.522738575935363770e-01 1.579821705818176270e-01 -6.044962406158447266e-01 3.133849501609802246e-01 -2.077192515134811401e-01 -5.731137990951538086e-01 -9.532248228788375854e-02
-2.147923409938812256e-01 -2.403638064861297607e-01 3.114856034517288208e-02 -6.211678385734558105e-01 6.188188791275024414e-01 -3.279208838939666748e-01 -1.284244656562805176e-01 -4.804363474249839783e-02
-6.888689994812011719e-01 4.152963459491729736e-01 1.161317229270935059e-01 -4.868065118789672852e-01 1.745902560651302338e-02 -1.518445461988449097e-01 -2.071002125740051270e-01 1.904448419809341431e-01
-5.156206488609313965e-01 -3.771442472934722900e-01 -1.024696156382560730e-01 -6.257222890853881836e-01 3.565523028373718262e-01 -1.539452373981475830e-02 -2.329486161470413208e-01 -9.075936675071716309e-02
-8.180085420608520508e-01 -2.657093405723571777e-01 4.007611572742462158e-01 9.487696737051010132e-02 2.711021304130554199e-01 6.736943125724792480e-02 9.507738053798675537e-02 -5.978911370038986206e-02
-9.241828694939613342e-03 1.369625627994537354e-01 6.093284487724304199e-01 -5.111374426633119583e-03 5.455874800682067871e-01 -2.414135932922363281e-01 -2.557701468467712402e-01 4.341472685337066650e-01
-3.999277651309967041e-01 -2.515623271465301514e-01 1.084733977913856506e-01 -1.787074506282806396e-01 5.359244942665100098e-01 -6.589708924293518066e-01 -3.979977592825889587e-02 -1.001479253172874451e-01
2.489608526229858398e-02 -7.263748347759246826e-02 -5.268420279026031494e-02 1.192082762718200684e-01 8.093639612197875977e-01 2.307160198688507080e-01 -4.416897892951965332e-01 2.715284824371337891e-01
-2.387045025825500488e-01 -1.075666844844818115e-01 1.128112673759460449e-01 3.167853951454162598e-01 8.496103286743164062e-01 6.173446029424667358e-02 1.953953802585601807e-01 2.335420250892639160e-01
-3.117560446262359619e-01 -1.634901463985443115e-01 5.428095813840627670e-03 -1.996497511863708496e-01 3.786057233810424805e-01 -7.022901177406311035e-01 -3.392744362354278564e-01 2.907384932041168213e-01
-8.682256937026977539e-02 -4.649858772754669189e-01 3.342251181602478027e-01 -2.472581416368484497e-01 4.120583534240722656e-01 -6.966627389192581177e-02 -4.499545097351074219e-01 4.757124781608581543e-01
-4.761732816696166992e-01 -4.067015051841735840e-01 -4.124024417251348495e-04 -6.113042235374450684e-01 3.027975857257843018e-01 1.001408547163009644e-01 -3.398854136466979980e-01 -1.300896406173706055e-01
-6.107110977172851562e-01 2.095935493707656860e-01 4.886604100465774536e-02 3.362730443477630615e-01 1.811509281396865845e-01 2.677638232707977295e-01 -1.512251943349838257e-01 5.833120346069335938e-01
-2.555761635303497314e-01 -1.321067363023757935e-01 -1.728820651769638062e-01 -2.554235458374023438e-01 2.396231591701507568e-01 -5.286614894866943359e-01 -4.363941252231597900e-01 5.429155230522155762e-01
-3.679291009902954102e-01 -6.153047680854797363e-01 -4.131852462887763977e-02 -2.072945386171340942e-01 5.290846824645996094e-01 -1.175579875707626343e-01 -1.793400645256042480e-01 3.397595286369323730e-01
-4.636002480983734131e-01 1.625187993049621582e-01 -7.308298349380493164e-02 -4.348870813846588135e-01 5.170083642005920410e-01 1.223425418138504028e-01 -2.492119967937469482e-01 -4.688524007797241211e-01
-3.828507661819458008e-01 -4.565008878707885742e-01 -1.916966587305068970e-01 -5.897751450538635254e-02 3.067498505115509033e-01 -2.856486439704895020e-01 -5.010262727737426758e-01 4.220051467418670654e-01
-7.205342650413513184e-01 1.646021455526351929e-01 -2.802798151969909668e-01 5.714877974241971970e-03 7.845997810363769531e-02 2.354206293821334839e-01 -5.590333342552185059e-01 3.240267187356948853e-02
-2.497901767492294312e-01 3.452851772308349609e-01 2.198289930820465088e-01 -6.153519749641418457e-01 3.211104571819305420e-01 -5.051352977752685547e-01 -1.692209690809249878e-01 -6.701377034187316895e-02
-8.823831379413604736e-02 4.450709521770477295e-01 -3.260019123554229736e-01 -3.146842718124389648e-01 7.011584639549255371e-01 -2.737579047679901123e-01 -1.433924436569213867e-01 -4.116297140717506409e-02
-5.775095224380493164e-01 -1.885521560907363892e-01 -1.102137416601181030e-01 -2.186142504215240479e-01 5.158782005310058594e-01 -1.871159970760345459e-01 -3.380861580371856689e-01 3.943941295146942139e-01
-6.127540469169616699e-01 2.619897723197937012e-01 2.964437603950500488e-01 1.432330906391143799e-01 4.222609996795654297e-01 5.018973350524902344e-01 8.940822631120681763e-02 9.643708914518356323e-02
-5.309638381004333496e-01 9.040991961956024170e-02 1.518104076385498047e-01 -6.611199676990509033e-02 5.062323808670043945e-01 4.422344863414764404e-01 3.772643506526947021e-01 2.971789240837097168e-01
-6.837930679321289062e-01 -1.406376212835311890e-01 5.401028394699096680e-01 4.353215545415878296e-02 6.678333133459091187e-02 3.478460907936096191e-01 -1.161708310246467590e-01 2.830005288124084473e-01
-3.821775913238525391e-01 -2.487071603536605835e-01 1.938339918851852417e-01 -6.700350046157836914e-01 4.768179953098297119e-01 2.444387227296829224e-01 2.225799299776554108e-02 -1.340350061655044556e-01
-9.537684172391891479e-02 3.472675383090972900e-01 6.608025729656219482e-02 -1.667679101228713989e-01 5.571377277374267578e-01 3.330312669277191162e-01 -6.371669173240661621e-01 1.040989682078361511e-01
-3.767603635787963867e-01 -1.095376834273338318e-01 1.787447184324264526e-01 -2.525738179683685303e-01 6.636795997619628906e-01 -3.377102315425872803e-01 3.987919688224792480e-01 -1.917191147804260254e-01
-2.433434724807739258e-01 -4.147213995456695557e-01 3.042989373207092285e-01 -3.476557731628417969e-01 2.133956402540206909e-01 -1.628731042146682739e-01 -3.741855025291442871e-01 5.858733654022216797e-01
-6.161022186279296875e-01 1.284723430871963501e-01 3.437380492687225342e-01 -2.048219442367553711e-01 7.368639856576919556e-02 5.407143235206604004e-01 -2.087253034114837646e-01 3.200579881668090820e-01
-8.816975951194763184e-01 -1.028142943978309631e-01 2.556995674967765808e-02 -2.829101979732513428e-01 1.757923811674118042e-01 2.778449654579162598e-01 1.313704103231430054e-01 -7.737883180379867554e-02
5.111099779605865479e-02 2.360955625772476196e-01 -3.272571563720703125e-01 -2.615576684474945068e-01 8.300615549087524414e-01 -1.028974913060665131e-02 -6.326188892126083374e-02 2.702347338199615479e-01
-2.265839427709579468e-01 -4.419576376676559448e-02 -2.359034419059753418e-01 3.794030845165252686e-01 6.814720034599304199e-01 9.087692201137542725e-02 -4.964512884616851807e-01 1.672807037830352783e-01
-1.235775649547576904e-01 2.521103620529174805e-01 1.010867804288864136e-01 4.720177873969078064e-02 4.397564530372619629e-01 -2.615771293640136719e-01 -7.810794711112976074e-01 -1.919089257717132568e-01
-6.524949669837951660e-01 -4.499850869178771973e-01 -1.698481142520904541e-01 2.132341265678405762e-01 2.957374751567840576e-01 -2.437390238046646118e-01 -3.622078895568847656e-02 3.863488137722015381e-01
-1.354937106370925903e-01 -3.589071705937385559e-02 -2.293532043695449829e-01 -4.703118205070495605e-01 5.441600084304809570e-01 -3.831576406955718994e-01 -4.460142254829406738e-01 2.543788850307464600e-01
-2.550444304943084717e-01 -3.544927537441253662e-01 -1.303873360157012939e-01 -6.355997920036315918e-01 5.673055052757263184e-01 -1.292607188224792480e-01 2.557480707764625549e-02 2.215882539749145508e-01
-4.848679006099700928e-01 6.305819153785705566e-01 6.887229532003402710e-02 -2.565262317657470703e-01 2.373626232147216797e-01 -4.372851252555847168e-01 1.726648956537246704e-01 1.390966027975082397e-01
-2.363833039999008179e-01 1.458418965339660645e-01 -5.341659858822822571e-02 4.006482362747192383e-01 5.106550455093383789e-01 -8.315337449312210083e-02 -6.909435987472534180e-01 1.199767515063285828e-01
-5.243706703186035156e-01 -2.949478030204772949e-01 2.203257381916046143e-01 -4.117808043956756592e-01 3.928256630897521973e-01 2.681299746036529541e-01 -2.621717154979705811e-01 -3.535455465316772461e-01
-2.328516691923141479e-01 -2.618468105792999268e-01 2.985817492008209229e-01 1.159078553318977356e-01 7.863575220108032227e-01 6.705371290445327759e-02 -3.874072432518005371e-01 -4.113230109214782715e-02
-1.165662556886672974e-01 4.736126959323883057e-01 -1.867182999849319458e-01 -1.911063641309738159e-01 6.971430182456970215e-01 -3.212377429008483887e-01 -2.479597479104995728e-01 -2.000796496868133545e-01
-1.158346086740493774e-01 3.075804114341735840e-01 3.489421904087066650e-01 8.700700849294662476e-02 4.127211272716522217e-01 -3.247728645801544189e-01 -6.795490980148315430e-01 -1.582488268613815308e-01
-4.479064345359802246e-01 -6.415306925773620605e-01 4.757426306605339050e-02 -8.246312290430068970e-02 4.181226491928100586e-01 -3.620432317256927490e-01 -1.631427854299545288e-01 2.150285840034484863e-01
-3.035144209861755371e-01 -4.814155697822570801e-01 3.453079164028167725e-01 2.017876058816909790e-01 4.567393660545349121e-01 5.440410599112510681e-02 -1.384048908948898315e-01 5.342617630958557129e-01
-3.929003775119781494e-01 5.691555738449096680e-01 -9.605141729116439819e-02 1.662731915712356567e-01 5.359168052673339844e-01 3.911058008670806885e-01 1.352307479828596115e-02 2.108677625656127930e-01
-2.231678366661071777e-01 -1.414415985345840454e-01 -4.056994989514350891e-02 3.294442296028137207e-01 5.489050149917602539e-01 9.993828833103179932e-03 -7.129354476928710938e-01 1.016730889678001404e-01
-4.264545738697052002e-01 -4.827243685722351074e-01 -1.161719039082527161e-01 -2.021024376153945923e-01 5.457943677902221680e-01 -4.046081304550170898e-01 -2.201624065637588501e-01 1.438815742731094360e-01
-6.166474223136901855e-01 -1.454190313816070557e-01 -6.491147726774215698e-02 1.364226043224334717e-01 2.503434121608734131e-01 1.095954030752182007e-01 -6.690937876701354980e-01 -2.310958802700042725e-01
-1.982364654541015625e-01 -1.378490496426820755e-02 -2.187000587582588196e-02 -6.661776304244995117e-01 5.418845415115356445e-01 -1.718208491802215576e-01 -3.594952821731567383e-01 -2.526721358299255371e-01
-3.022921383380889893e-01 -9.492122381925582886e-02 5.025210380554199219e-01 -3.123661577701568604e-01 5.195564627647399902e-01 -3.973105251789093018e-01 3.467895984649658203e-01 -3.810329735279083252e-02
-2.687464356422424316e-01 -1.808024495840072632e-01 2.198867648839950562e-01 -6.586905121803283691e-01 7.594709843397140503e-02 -2.884705960750579834e-01 -4.728811681270599365e-01 3.166426122188568115e-01
-2.731252312660217285e-01 3.605442047119140625e-01 -4.558998160064220428e-03 -4.495200887322425842e-02 4.758594036102294922e-01 4.135687053203582764e-01 1.390562653541564941e-01 6.136375069618225098e-01
-3.255673050880432129e-01 5.466329306364059448e-02 6.539265811443328857e-02 -2.238869220018386841e-01 5.389515757560729980e-01 5.050135254859924316e-01 -4.495004117488861084e-01 -2.984262406826019287e-01
-6.266043186187744141e-01 -2.865743935108184814e-01 -4.124003350734710693e-01 1.138344630599021912e-01 3.081036806106567383e-01 -1.641803085803985596e-01 -4.580005407333374023e-01 1.027721390128135681e-01
-3.867561519145965576e-01 -2.894433215260505676e-02 2.347459271550178528e-02 -7.901942729949951172e-01 4.002592265605926514e-01 3.708766773343086243e-02 -7.063620537519454956e-02 -2.409384697675704956e-01
-4.831727743148803711e-01 5.120999813079833984e-01 -2.446676492691040039e-01 -3.757049143314361572e-01 3.055986464023590088e-01 1.633089929819107056e-01 -1.563122682273387909e-02 4.277577400207519531e-01
-3.215797245502471924e-01 -4.922451376914978027e-01 -3.111779689788818359e-01 -2.989427447319030762e-01 4.733016192913055420e-01 1.845843493938446045e-01 -3.967796564102172852e-01 2.292656451463699341e-01
-3.730633258819580078e-01 -1.481861472129821777e-01 -2.449891418218612671e-01 -9.161370247602462769e-02 5.920411348342895508e-01 -5.426297709345817566e-02 -5.777464509010314941e-01 -2.884506583213806152e-01
-2.629546523094177246e-01 -1.826484501361846924e-01 3.415599167346954346e-01 -7.215652614831924438e-02 7.670568227767944336e-01 -2.419864982366561890e-01 2.454456239938735962e-01 -2.616243362426757812e-01
-3.257516026496887207e-01 -5.948804020881652832e-01 -6.918656826019287109e-02 -3.345397412776947021e-01 5.834818482398986816e-01 -1.600058823823928833e-01 -1.024297922849655151e-01 2.162282764911651611e-01
-2.393325269222259521e-01 2.700395584106445312e-01 -3.600305318832397461e-01 -4.932127892971038818e-02 5.706696510314941406e-01 -3.498376309871673584e-01 -5.359150767326354980e-01 -4.988660663366317749e-02
-4.318999350070953369e-01 2.345449775457382202e-01 -3.246236741542816162e-01 -3.145842347294092178e-03 2.043261677026748657e-01 3.159042000770568848e-01 -7.018751502037048340e-01 1.374313533306121826e-01
-6.460480093955993652e-01 2.827303111553192139e-01 9.982783347368240356e-02 -3.805134892463684082e-01 2.387401908636093140e-01 5.118175595998764038e-02 3.564138412475585938e-01 4.015995264053344727e-01
-7.465165853500366211e-01 1.128237172961235046e-01 4.203386604785919189e-01 1.510757058858871460e-01 3.036403357982635498e-01 -3.552263677120208740e-01 7.015008479356765747e-02 -8.468230068683624268e-02
-5.675884485244750977e-01 -3.368427157402038574e-01 -1.163141876459121704e-01 1.216452866792678833e-01 4.778866171836853027e-01 -5.149815082550048828e-01 1.855335533618927002e-01 8.971903473138809204e-02
-4.148923754692077637e-01 -2.992233335971832275e-01 -7.135756313800811768e-02 -6.347845792770385742e-01 5.396248102188110352e-01 1.491147577762603760e-01 -9.253581054508686066e-03 -1.295015215873718262e-01
-3.714221715927124023e-01 -1.827754974365234375e-01 -5.486865993589162827e-03 3.656094074249267578e-01 5.424908399581909180e-01 -1.326719820499420166e-01 -6.100991368293762207e-01 -1.040164828300476074e-01
-4.472164511680603027e-01 -3.239589631557464600e-01 -2.435201704502105713e-01 -5.966682434082031250e-01 3.498619794845581055e-01 -2.564972937107086182e-01 -3.009864985942840576e-01 -3.075258433818817139e-02
-3.530507683753967285e-01 -1.163766458630561829e-01 -2.103933095932006836e-01 4.448828995227813721e-01 6.778577566146850586e-01 -1.045008301734924316e-01 -8.775789290666580200e-02 3.761811852455139160e-01
-2.175406515598297119e-01 -7.459681481122970581e-02 2.072894871234893799e-01 -5.866826176643371582e-01 6.666510105133056641e-01 4.693538416177034378e-03 4.688538238406181335e-02 -3.366037905216217041e-01
-1.460768729448318481e-01 -2.275704033672809601e-02 -2.234120070934295654e-01 -2.816042304039001465e-01 5.767605304718017578e-01 5.147042274475097656e-01 -3.699077665805816650e-01 3.384151160717010498e-01
-4.367645084857940674e-01 -5.090256929397583008e-01 4.615331441164016724e-02 -6.023929119110107422e-01 2.357541322708129883e-01 -6.345814466476440430e-02 -6.224568560719490051e-02 3.487705588340759277e-01
-1.185212563723325729e-02 -2.891400754451751709e-01 1.106319483369588852e-02 -3.434280455112457275e-01 7.071458101272583008e-01 -2.203026860952377319e-01 -3.998681604862213135e-01 2.995151579380035400e-01
-9.601687788963317871e-01 1.720173954963684082e-01 9.833275526762008667e-02 -5.179944634437561035e-02 1.503353863954544067e-01 -8.294816315174102783e-02 4.932421445846557617e-02 -6.495632976293563843e-02
-2.641009911894798279e-02 -1.838362365961074829e-01 -3.257046639919281006e-01 -2.617667019367218018e-01 6.524593234062194824e-01 -1.102991104125976562e-01 -4.094600081443786621e-01 4.305517971515655518e-01
-5.133250951766967773e-01 -1.905665844678878784e-01 3.299965988844633102e-03 -7.471432089805603027e-01 3.094938695430755615e-01 3.866161406040191650e-02 -1.253989338874816895e-01 -1.701223254203796387e-01
-4.271113574504852295e-01 5.529847145080566406e-01 -1.846945136785507202e-01 -2.297511100769042969e-01 2.123940438032150269e-01 3.529351651668548584e-01 -3.745252490043640137e-01 3.390318155288696289e-01
-3.010930716991424561e-01 -1.999608725309371948e-01 -5.289667844772338867e-02 -5.574257373809814453e-01 5.788413286209106445e-01 4.218079149723052979e-01 -1.463038921356201172e-01 -1.464676111936569214e-01
-2.779515981674194336e-01 -3.975470960140228271e-01 -8.106232434511184692e-02 -4.682515859603881836e-01 6.633415818214416504e-01 -1.266804337501525879e-01 -2.397342324256896973e-01 1.591417938470840454e-01
-1.586153209209442139e-01 -1.344781666994094849e-01 1.314364001154899597e-02 -5.850172638893127441e-01 5.852085351943969727e-01 3.562544286251068115e-01 -3.101801872253417969e-01 -2.207732200622558594e-01
-5.043289661407470703e-01 -3.986166119575500488e-01 -1.406533271074295044e-01 -5.139774084091186523e-01 2.426321357488632202e-01 -2.483378946781158447e-01 -4.268667101860046387e-01 -6.608289666473865509e-03
-7.678977847099304199e-01 -2.870177626609802246e-01 8.692438900470733643e-02 6.427741795778274536e-02 4.738812744617462158e-01 -8.627939969301223755e-03 2.919727265834808350e-01 -7.987920939922332764e-02
-4.003306925296783447e-01 -3.504688739776611328e-01 4.686295986175537109e-02 -5.766387581825256348e-01 6.628599762916564941e-02 -2.270425409078598022e-01 -5.529387593269348145e-01 1.432306021451950073e-01
-1.234126836061477661e-01 -1.762750893831253052e-01 -9.586357325315475464e-02 1.424319483339786530e-02 6.596813797950744629e-01 -1.630195975303649902e-01 -8.718986064195632935e-02 6.891638636589050293e-01
-3.323996961116790771e-01 -5.669497847557067871e-01 5.921463668346405029e-02 -2.927040159702301025e-01 5.950650572776794434e-01 -2.672543525695800781e-01 -8.533427491784095764e-03 2.308596372604370117e-01
-6.566475033760070801e-01 -1.052060425281524658e-01 4.924376904964447021e-01 3.670397102832794189e-01 1.017724871635437012e-01 -6.280820071697235107e-02 -3.959570527076721191e-01 9.720247983932495117e-02
-4.931269586086273193e-01 4.642909467220306396e-01 -1.030914187431335449e-01 1.115969493985176086e-01 1.959987133741378784e-01 -5.878112316131591797e-01 -3.569996953010559082e-01 -8.241256326436996460e-02
-4.308550357818603516e-01 -1.590409427881240845e-01 1.856199949979782104e-01 -4.880003631114959717e-01 3.632374107837677002e-01 -1.690532714128494263e-01 -4.944564402103424072e-01 -3.338611423969268799e-01
-3.344475328922271729e-01 7.782049775123596191e-01 -1.260581612586975098e-01 -1.863794177770614624e-01 2.951968014240264893e-01 -2.709232270717620850e-01 -2.667570114135742188e-01 1.462564617395401001e-02
-1.552617251873016357e-01 2.650163769721984863e-01 1.757411956787109375e-01 -1.350303832441568375e-02 6.311820149421691895e-01 3.075108826160430908e-01 -5.752174258232116699e-01 -2.253092378377914429e-01
-2.276869714260101318e-01 5.029250979423522949e-01 4.343837499618530273e-01 -3.161402419209480286e-02 5.884660482406616211e-01 -3.271358311176300049e-01 -1.163634657859802246e-01 -1.966863721609115601e-01
-3.286838531494140625e-02 1.629146784543991089e-01 2.172702252864837646e-01 9.847424924373626709e-02 3.989073932170867920e-01 -2.943438887596130371e-01 -7.146170735359191895e-01 3.987880647182464600e-01
-5.034867525100708008e-01 1.541907787322998047e-01 2.447318285703659058e-01 -8.782722055912017822e-02 4.921026229858398438e-01 2.722960114479064941e-01 -3.125386238098144531e-01 -4.910482466220855713e-01
-3.829512894153594971e-01 -2.320916652679443359e-01 5.782049894332885742e-01 -3.127250671386718750e-01 4.094819426536560059e-01 -1.469742059707641602e-01 3.465518057346343994e-01 2.408084273338317871e-01
-3.112380504608154297e-01 -2.425929009914398193e-01 1.308770179748535156e-01 -1.806478574872016907e-02 1.792532652616500854e-01 -2.541694939136505127e-01 -7.106640934944152832e-01 4.743913412094116211e-01
-7.991554737091064453e-01 1.733409613370895386e-01 2.913057208061218262e-01 -2.858752906322479248e-01 1.948032826185226440e-01 -2.018473595380783081e-01 2.903093695640563965e-01 4.182763397693634033e-02
-1.482479274272918701e-01 3.973134979605674744e-02 1.712701171636581421e-01 -7.218592762947082520e-01 3.000836372375488281e-01 -3.975728452205657959e-01 -3.994377255439758301e-01 1.355170458555221558e-01
-1.423609703779220581e-01 -4.082476347684860229e-02 7.468019127845764160e-01 1.236946508288383484e-02 6.475209593772888184e-01 9.539465419948101044e-03 1.137279556132853031e-03 -2.872096188366413116e-02
-1.730777174234390259e-01 -3.367549180984497070e-01 1.875763386487960815e-01 -5.836360454559326172e-01 5.085847377777099609e-01 -1.653229147195816040e-01 -4.413049519062042236e-01 -9.186559356749057770e-03
-1.078163832426071167e-01 -2.098344266414642334e-02 -4.656561017036437988e-01 -2.007997483015060425e-01 4.883021414279937744e-01 3.029477894306182861e-01 -3.568247556686401367e-01 5.227227807044982910e-01
-1.860115826129913330e-01 2.728372812271118164e-01 1.838432252407073975e-01 -6.502682566642761230e-01 3.516506850719451904e-01 2.027578353881835938e-01 -3.944789469242095947e-01 -3.375349342823028564e-01
-1.485229283571243286e-01 -8.626452833414077759e-02 6.204849481582641602e-01 -1.525325477123260498e-01 3.104642331600189209e-01 -3.152413368225097656e-01 -3.707874417304992676e-01 4.785217940807342529e-01
-3.306254744529724121e-01 -1.057667285203933716e-01 -2.363423556089401245e-01 2.491704672574996948e-01 6.335633993148803711e-01 -1.293186843395233154e-01 -5.812590718269348145e-01 -7.462174445390701294e-02
-4.468020200729370117e-01 -3.927457332611083984e-02 1.825214326381683350e-01 -2.675659656524658203e-01 3.431706130504608154e-01 4.207143187522888184e-01 -5.668972730636596680e-01 -2.788918614387512207e-01
-3.121824860572814941e-01 -2.369959950447082520e-01 2.251276075839996338e-01 -3.889337927103042603e-02 3.399960100650787354e-01 -4.662397503852844238e-01 -1.109538003802299500e-01 6.699943542480468750e-01
-2.510926723480224609e-01 -3.118459582328796387e-01 -2.662899196147918701e-01 -5.476156473159790039e-01 6.719536185264587402e-01 9.883398562669754028e-02 5.818265676498413086e-02 6.508896499872207642e-02
-7.066411375999450684e-01 -6.899245083332061768e-02 4.323920607566833496e-01 4.608051776885986328e-01 1.929180920124053955e-01 -6.090324744582176208e-02 -2.244460582733154297e-01 7.274175435304641724e-02
-4.925261139869689941e-01 -3.272947669029235840e-01 -4.587933048605918884e-02 -2.039466798305511475e-01 8.848707377910614014e-02 -2.989394962787628174e-01 -6.429217457771301270e-01 3.099254369735717773e-01
-2.594100832939147949e-01 -4.421679377555847168e-01 -1.293787509202957153e-01 -4.730283617973327637e-01 5.722424387931823730e-01 -2.681568861007690430e-01 -1.248100623488426208e-01 2.859233319759368896e-01
-7.760026454925537109e-01 -1.617518812417984009e-01 4.045671224594116211e-01 1.118433251976966858e-01 2.688823938369750977e-01 3.498099446296691895e-01 -2.045075874775648117e-03 2.835464663803577423e-02
-6.435973644256591797e-01 4.035690724849700928e-01 5.120409727096557617e-01 7.355985790491104126e-02 2.005833983421325684e-01 1.952228248119354248e-01 -2.752991318702697754e-01 3.438241034746170044e-02
-3.577183783054351807e-01 -3.204846084117889404e-01 -3.995445668697357178e-01 -1.353450268507003784e-01 7.232459783554077148e-01 -2.090447694063186646e-01 -1.036874130368232727e-01 1.176333203911781311e-01
-6.564227342605590820e-01 -4.782763123512268066e-01 1.135681048035621643e-01 7.186895608901977539e-02 5.411611795425415039e-01 1.305368244647979736e-01 -9.018293023109436035e-02 -6.534441560506820679e-02
-4.531918764114379883e-01 4.190899729728698730e-01 1.028860062360763550e-01 1.259715706110000610e-01 3.919924497604370117e-01 3.672727942466735840e-01 -5.460861921310424805e-01 7.595235109329223633e-02
-3.089774250984191895e-01 -4.210630804300308228e-02 8.768965303897857666e-02 -2.934723198413848877e-01 5.515353679656982422e-01 5.489273667335510254e-01 -3.812947571277618408e-01 -2.409284412860870361e-01
1.951465904712677002e-01 2.930211722850799561e-01 5.836715698242187500e-01 -3.682603836059570312e-01 4.284197986125946045e-01 5.584936961531639099e-02 -3.617238700389862061e-01 2.868124544620513916e-01
-4.055046141147613525e-01 -1.197536513209342957e-01 9.793727844953536987e-02 2.873452901840209961e-01 6.403102278709411621e-01 5.212214589118957520e-01 -2.066084295511245728e-01 6.862971931695938110e-02
-1.259361654520034790e-01 -2.699311375617980957e-01 6.949356794357299805e-01 -3.757594153285026550e-03 4.136148095130920410e-01 9.014410525560379028e-02 -4.118275344371795654e-01 2.819971442222595215e-01
-6.593433618545532227e-01 3.272353410720825195e-01 7.124289125204086304e-02 2.385961860418319702e-01 4.132335186004638672e-01 4.596348106861114502e-01 -1.146194711327552795e-01 -3.187527135014533997e-02
-1.036001965403556824e-01 2.765063047409057617e-01 -1.936433017253875732e-01 -3.685098886489868164e-01 7.675076127052307129e-01 2.127178609371185303e-01 -2.610546648502349854e-01 -1.924777626991271973e-01
-3.636283576488494873e-01 -2.672238647937774658e-01 1.218312680721282959e-01 -5.993769168853759766e-01 1.239491254091262817e-01 -2.263026498258113861e-02 -1.669216006994247437e-01 6.152496933937072754e-01
-4.066176712512969971e-01 2.216554880142211914e-01 -4.203543066978454590e-01 2.717263698577880859e-01 6.790744662284851074e-01 -1.717550605535507202e-01 -1.518191248178482056e-01 1.459692716598510742e-01
-1.598252356052398682e-01 -3.844417631626129150e-01 -3.982263058423995972e-02 -3.596770018339157104e-02 7.022263407707214355e-01 -1.305026561021804810e-01 -5.116036534309387207e-01 2.277929931879043579e-01
-3.689257204532623291e-01 -6.008219718933105469e-02 3.233070969581604004e-01 -1.564294397830963135e-01 4.755239784717559814e-01 -6.182501912117004395e-01 -1.383389383554458618e-01 -3.221679329872131348e-01
-3.031755387783050537e-01 -1.339904665946960449e-01 -2.122695557773113251e-02 3.381148576736450195e-01 7.650431990623474121e-01 -2.356225103139877319e-01 -3.614250123500823975e-01 6.262320280075073242e-02
-2.514029145240783691e-01 5.717952251434326172e-01 -1.915294528007507324e-01 4.928002506494522095e-02 4.304696023464202881e-01 -3.391446769237518311e-01 -5.044900774955749512e-01 1.261006146669387817e-01
-4.646868109703063965e-01 2.375324256718158722e-03 2.301529943943023682e-01 -3.116014301776885986e-01 3.798914253711700439e-01 -2.133132666349411011e-01 -4.511398971080780029e-01 -4.905582070350646973e-01
-5.322809815406799316e-01 -1.373542547225952148e-01 -6.894766539335250854e-02 8.871709555387496948e-02 7.557737827301025391e-01 -2.199575155973434448e-01 -2.433323860168457031e-01 -8.000096678733825684e-02
-8.480997085571289062e-01 2.192593663930892944e-01 1.444997489452362061e-01 -3.759810328483581543e-01 6.807349622249603271e-02 2.027905881404876709e-01 -1.524663716554641724e-01 3.750253096222877502e-02
-4.875845313072204590e-01 -7.665418833494186401e-02 -2.395591288805007935e-01 -4.170463383197784424e-01 4.738448262214660645e-01 2.391018569469451904e-01 -4.073445498943328857e-01 -2.782825827598571777e-01
5.021267384290695190e-02 1.981575787067413330e-01 3.140505775809288025e-02 -1.412755101919174194e-01 7.311122417449951172e-01 2.592669725418090820e-01 -5.762288570404052734e-01 5.901724845170974731e-02
-9.954976290464401245e-02 9.133588522672653198e-02 -2.908158302307128906e-01 -5.150815248489379883e-01 7.902145981788635254e-01 -8.962098509073257446e-03 8.160299062728881836e-02 2.619721554219722748e-02
-5.743725299835205078e-01 -3.056053519248962402e-01 -5.951692536473274231e-02 -2.063871622085571289e-01 6.217589974403381348e-01 -3.002077937126159668e-01 -4.277983214706182480e-03 -2.320264875888824463e-01
-4.963354766368865967e-01 -4.053350090980529785e-01 5.545469522476196289e-01 -1.361296027898788452e-01 4.659756422042846680e-01 6.112435460090637207e-02 2.001279145479202271e-01 -4.879146441817283630e-02
-5.158084630966186523e-01 -5.077284947037696838e-02 -1.645226180553436279e-01 2.360022962093353271e-01 7.603986263275146484e-01 1.918836236000061035e-01 -6.374444812536239624e-02 1.717860847711563110e-01
-8.637163043022155762e-01 -1.532441377639770508e-02 -1.780027747154235840e-01 -8.139486610889434814e-02 2.871812880039215088e-01 2.364994771778583527e-02 -3.537538945674896240e-01 8.529430627822875977e-02
-1.655613481998443604e-01 -1.175187230110168457e-01 4.322015047073364258e-01 -8.994363248348236084e-02 3.937842845916748047e-01 1.477585136890411377e-01 -5.597164034843444824e-01 5.231727957725524902e-01
-7.471685409545898438e-01 -4.071610048413276672e-02 -2.810868322849273682e-01 -1.868702918291091919e-01 4.465591907501220703e-01 -2.873451411724090576e-01 2.477361587807536125e-03 2.101489007472991943e-01
-8.487343192100524902e-01 -2.117889821529388428e-01 2.375459969043731689e-01 2.503190636634826660e-01 3.130587935447692871e-01 1.031887531280517578e-01 8.297859877347946167e-02 1.298010256141424179e-02
-6.154578924179077148e-01 1.322337985038757324e-01 7.908789068460464478e-02 1.386776268482208252e-01 1.672945022583007812e-01 -5.871421471238136292e-02 -7.231175303459167480e-01 -1.546148359775543213e-01
-3.450381159782409668e-01 -4.023821353912353516e-01 2.247926741838455200e-01 -4.021158218383789062e-01 5.640118718147277832e-01 -3.536728024482727051e-01 -1.935457140207290649e-01 -1.617244929075241089e-01
-1.800328493118286133e-01 -1.296678930521011353e-01 -3.007597923278808594e-01 9.572626650333404541e-02 8.832447528839111328e-01 -1.100602895021438599e-01 -1.439394652843475342e-01 1.954521834850311279e-01
-7.758045196533203125e-01 -1.727304607629776001e-01 3.558542430400848389e-01 2.129903584718704224e-01 5.599442496895790100e-02 -3.158338367938995361e-01 -2.823006510734558105e-01 1.171088069677352905e-01
-1.119860410690307617e-01 -1.897261738777160645e-01 7.014035433530807495e-02 -4.405644536018371582e-02 7.813651561737060547e-01 -2.942181527614593506e-01 -1.226581633090972900e-01 4.821428954601287842e-01
-4.637109935283660889e-01 -1.520804315805435181e-01 6.852668523788452148e-02 -4.591573774814605713e-01 6.932907700538635254e-01 2.629291079938411713e-02 1.941999346017837524e-01 -1.651224344968795776e-01
-5.844407081604003906e-01 1.523104012012481689e-01 1.948660910129547119e-01 3.841307386755943298e-02 2.276784777641296387e-01 -1.604554615914821625e-02 -6.410946249961853027e-01 3.642594814300537109e-01
-2.695747911930084229e-01 -4.333042204380035400e-01 2.044054567813873291e-01 -6.549820899963378906e-01 3.316639959812164307e-01 -9.078971296548843384e-02 -2.689196169376373291e-01 2.796999216079711914e-01
-5.760739445686340332e-01 4.888229072093963623e-01 2.949446141719818115e-01 -3.103898763656616211e-01 1.000470742583274841e-01 3.293898105621337891e-01 -1.299489885568618774e-01 3.323600888252258301e-01
-1.201647743582725525e-01 -1.001181080937385559e-02 -2.466479688882827759e-01 -8.100213855504989624e-02 8.558992743492126465e-01 -3.475908041000366211e-01 6.717386096715927124e-02 2.452922761440277100e-01
-5.150727629661560059e-01 7.606571167707443237e-02 3.564130365848541260e-01 -3.062545657157897949e-01 3.508652150630950928e-01 -1.910617500543594360e-01 -1.863865703344345093e-01 5.601258873939514160e-01
-7.623444795608520508e-01 -3.209733217954635620e-02 3.410803079605102539e-01 4.212363064289093018e-02 -2.907572500407695770e-02 1.075247451663017273e-01 -1.735827475786209106e-01 5.071020722389221191e-01
-5.362022519111633301e-01 -6.642053276300430298e-02 -6.057862937450408936e-02 -2.968212366104125977e-01 6.445366144180297852e-01 -2.674376666545867920e-01 3.143247663974761963e-01 -1.747921109199523926e-01
1.069870367646217346e-01 4.797775745391845703e-01 4.958719909191131592e-01 -1.345413774251937866e-01 5.673799514770507812e-01 -1.094252765178680420e-01 -3.829156160354614258e-01 1.177229881286621094e-01
-4.562798142433166504e-01 1.334220916032791138e-01 5.983148813247680664e-01 3.945504724979400635e-01 3.887841999530792236e-01 7.160232216119766235e-02 -2.787640392780303955e-01 1.623793244361877441e-01
1.223015934228897095e-01 3.973814845085144043e-01 1.713596433401107788e-01 -6.719573587179183960e-02 7.394270896911621094e-01 2.229994535446166992e-02 7.198637723922729492e-02 4.907333850860595703e-01
-5.367146730422973633e-01 4.160677492618560791e-01 6.347761750221252441e-01 -1.214963942766189575e-01 8.575540781021118164e-02 1.149125248193740845e-01 -3.167853355407714844e-01 1.452558115124702454e-02
-5.991657376289367676e-01 -1.941587775945663452e-01 -2.691120654344558716e-02 -1.150577813386917114e-01 7.282699942588806152e-01 -3.133760765194892883e-02 -2.394777536392211914e-01 -2.512652054429054260e-02
-6.010327935218811035e-01 1.560057997703552246e-01 -2.909355163574218750e-01 -2.516409456729888916e-01 6.680993437767028809e-01 -5.581258609890937805e-02 1.287400424480438232e-01 -2.023278921842575073e-02
-3.761505782604217529e-01 1.551658362150192261e-01 -2.906360030174255371e-01 2.792124748229980469e-01 5.294131040573120117e-01 -1.019170284271240234e-01 -4.676710963249206543e-01 4.032663702964782715e-01
-7.692821025848388672e-01 -4.596019387245178223e-01 8.497669547796249390e-02 -7.486923784017562866e-02 3.671585023403167725e-01 7.460102438926696777e-02 -2.760246954858303070e-02 2.073934525251388550e-01
-1.600675582885742188e-01 -2.902088761329650879e-01 -5.840224213898181915e-03 -2.853548526763916016e-01 4.960395395755767822e-01 1.719825202599167824e-03 -4.203307926654815674e-01 6.212562918663024902e-01
-2.092487365007400513e-01 -1.467001885175704956e-01 8.997065573930740356e-02 -3.943729698657989502e-01 7.856133580207824707e-01 3.858178257942199707e-01 5.656507238745689392e-02 -4.273216798901557922e-02
-2.420626431703567505e-01 1.535099744796752930e-01 6.099901199340820312e-01 -5.556879043579101562e-01 3.682205379009246826e-01 1.354177296161651611e-01 -2.355159372091293335e-01 1.660461574792861938e-01
-3.201170563697814941e-01 2.778147757053375244e-01 1.560843586921691895e-01 5.853526666760444641e-02 7.150142192840576172e-01 4.679542779922485352e-01 2.478161156177520752e-01 -3.026472404599189758e-02
-3.048074543476104736e-01 -3.918807804584503174e-01 1.871987134218215942e-01 -2.422580420970916748e-01 5.421071052551269531e-01 -1.377162039279937744e-01 -5.694487094879150391e-01 1.505717635154724121e-01
-1.390046179294586182e-01 -1.883349418640136719e-01 2.551084756851196289e-01 -5.832363963127136230e-01 6.290214657783508301e-01 1.016032546758651733e-01 -1.235849857330322266e-01 3.445261716842651367e-01
-5.786746740341186523e-01 2.603913657367229462e-02 -2.512073516845703125e-01 -1.907413303852081299e-01 6.543571949005126953e-01 -1.857645809650421143e-01 6.754524260759353638e-02 -3.125954270362854004e-01
-7.922942638397216797e-01 -2.374141663312911987e-01 4.492544829845428467e-01 8.408630639314651489e-02 1.471349745988845825e-01 4.875154420733451843e-02 1.503198444843292236e-01 2.457285523414611816e-01
-7.410247921943664551e-01 -1.362443715333938599e-01 4.769347310066223145e-01 3.210524916648864746e-01 2.168293148279190063e-01 -6.524308770895004272e-02 -1.025893241167068481e-01 1.999554932117462158e-01
-6.545268297195434570e-01 1.096220761537551880e-01 -1.928251683712005615e-01 1.723136603832244873e-01 2.528783679008483887e-01 1.573025584220886230e-01 -6.355193257331848145e-01 -1.130320504307746887e-02
