# Supplementary material for: Where is your field going? A machine learning approach to study the relative motion of the domains of physics
Source: PLoS One. 2020 Jun 18;15(6):e0233997. doi: 10.1371/journal.pone.0233997 (PMC7302634; doi:10.1371/journal.pone.0233997)
Supplement: S15 Data — (ZIP) [file pone.0233997.s015.zip › 14/Pacs4Run_14_VS_500_embeddings1987-1991ED8.txt]

-2.412845753133296967e-02 -6.074045896530151367e-01 -1.092741638422012329e-01 4.848601818084716797e-01 2.880243957042694092e-01 4.608436226844787598e-01 2.102863788604736328e-01 2.095042616128921509e-01
-2.490777075290679932e-01 -5.231534838676452637e-01 2.023004442453384399e-01 5.649476125836372375e-02 3.660987615585327148e-01 -1.985251158475875854e-01 4.083440005779266357e-01 5.291202664375305176e-01
-6.895755231380462646e-02 -1.912327706813812256e-01 -9.505665302276611328e-02 1.280349493026733398e-01 8.136918544769287109e-01 -3.499484658241271973e-01 -2.690322697162628174e-01 2.762417495250701904e-01
-4.202985763549804688e-02 -2.779439091682434082e-01 6.127676367759704590e-01 5.100625753402709961e-01 4.972751140594482422e-01 1.550748050212860107e-01 7.456316053867340088e-02 9.188109636306762695e-02
1.014756858348846436e-01 -3.078286945819854736e-01 3.419126272201538086e-01 -1.873334050178527832e-01 3.923623561859130859e-01 7.037812471389770508e-02 -2.038449347019195557e-01 7.365406155586242676e-01
-3.959086537361145020e-01 -2.721970677375793457e-01 -1.143444702029228210e-02 1.735278069972991943e-01 4.278385341167449951e-01 -1.476376205682754517e-01 2.843978106975555420e-01 6.731996536254882812e-01
3.143213689327239990e-01 -2.851750850677490234e-01 4.824043512344360352e-01 1.842161715030670166e-01 6.701422929763793945e-01 1.760555058717727661e-01 -1.486880928277969360e-01 2.259053736925125122e-01
-3.597246110439300537e-01 -3.217091560363769531e-01 4.415109157562255859e-01 4.494209587574005127e-01 3.655393123626708984e-01 -1.806901097297668457e-01 -3.644164800643920898e-01 2.666890323162078857e-01
-3.426962792873382568e-01 -2.607491910457611084e-01 1.678368635475635529e-02 8.170024752616882324e-01 1.781699433922767639e-02 -8.676307648420333862e-02 3.523403704166412354e-01 1.216776669025421143e-01
-2.418226599693298340e-01 -3.804778158664703369e-01 2.940205931663513184e-01 5.145459175109863281e-01 4.048804044723510742e-01 4.205060601234436035e-01 3.232188820838928223e-01 1.813746243715286255e-02
-1.961929053068161011e-01 -1.807538121938705444e-01 3.806179016828536987e-02 4.409047067165374756e-01 -1.873400658369064331e-01 1.844770461320877075e-01 4.216871559619903564e-01 6.971676349639892578e-01
-8.618266321718692780e-03 -3.286800384521484375e-01 2.568733990192413330e-01 1.627267301082611084e-01 4.991430938243865967e-01 -5.382297039031982422e-01 2.334091514348983765e-01 4.540004730224609375e-01
-6.701280176639556885e-02 -3.372709453105926514e-01 -1.318670809268951416e-01 1.885055601596832275e-01 6.281877756118774414e-01 -3.685761392116546631e-01 4.708747267723083496e-01 2.768451273441314697e-01
-4.513955116271972656e-02 -3.039525151252746582e-01 4.630272090435028076e-01 5.658319592475891113e-01 5.034269690513610840e-01 3.344279527664184570e-01 4.197707027196884155e-02 -6.302817910909652710e-02
2.156668752431869507e-01 -1.305810874328017235e-03 3.020710647106170654e-01 1.931999772787094116e-01 7.170980572700500488e-01 -2.138586491346359253e-01 2.446600496768951416e-01 4.528678357601165771e-01
-1.849109232425689697e-01 -4.859705269336700439e-01 2.058644741773605347e-01 3.205402493476867676e-01 6.556472778320312500e-01 -3.661237359046936035e-01 -1.404296606779098511e-01 -2.956261858344078064e-02
-3.304772973060607910e-01 -2.028083354234695435e-01 1.349753439426422119e-01 3.745476007461547852e-01 7.022669911384582520e-01 -1.943068355321884155e-01 1.861365884542465210e-01 3.543564975261688232e-01
-1.575758904218673706e-01 -2.658536732196807861e-01 3.580057919025421143e-01 3.353492021560668945e-01 4.450063109397888184e-01 -4.204597771167755127e-01 2.581095099449157715e-01 4.716216921806335449e-01
-2.074395865201950073e-01 -4.707008898258209229e-01 1.854075938463211060e-01 3.539302051067352295e-01 6.724906563758850098e-01 -3.496445119380950928e-01 -3.559767454862594604e-02 -2.232320141047239304e-03
3.699456155300140381e-01 -3.861222565174102783e-01 -6.901197880506515503e-02 5.122558474540710449e-01 -3.419756889343261719e-02 -1.786567419767379761e-01 6.169813275337219238e-01 1.820098459720611572e-01
-4.479193687438964844e-01 -2.578803300857543945e-01 -1.998128443956375122e-01 2.839467823505401611e-01 5.545961856842041016e-01 -1.744929701089859009e-01 2.788390517234802246e-01 4.433271288871765137e-01
-2.335407286882400513e-01 -4.342701733112335205e-01 3.684206604957580566e-01 6.398347020149230957e-02 2.677757441997528076e-01 -3.199937045574188232e-01 3.052733093500137329e-02 6.648373007774353027e-01
5.634208768606185913e-02 1.138476561754941940e-02 1.490714401006698608e-01 1.833907961845397949e-01 5.454756617546081543e-01 -2.788188457489013672e-01 4.170953035354614258e-01 6.257710456848144531e-01
8.203300088644027710e-02 -1.117620691657066345e-01 1.838297466747462749e-03 3.695860803127288818e-01 1.733501702547073364e-01 1.005116626620292664e-01 7.217104434967041016e-01 5.321314930915832520e-01
2.036742269992828369e-01 4.174146056175231934e-02 2.679774463176727295e-01 1.540686786174774170e-01 6.331940293312072754e-01 -1.366418302059173584e-01 3.160983920097351074e-01 5.845524072647094727e-01
2.037266790866851807e-01 -4.524527192115783691e-01 5.729002356529235840e-01 1.537589132785797119e-01 5.706208944320678711e-01 4.533050954341888428e-02 1.590538918972015381e-01 2.212788313627243042e-01
1.679662466049194336e-01 -5.025780797004699707e-01 8.571283519268035889e-02 -2.015586011111736298e-02 6.984478235244750977e-01 -1.198537051677703857e-01 4.349687993526458740e-01 1.416249275207519531e-01
-4.483391642570495605e-01 -4.329298138618469238e-01 1.299810260534286499e-01 6.250815987586975098e-01 3.983835503458976746e-02 3.730090856552124023e-01 1.911312937736511230e-01 1.633636057376861572e-01
1.067395508289337158e-02 -2.853786805644631386e-03 -1.319532543420791626e-01 3.396305814385414124e-02 3.964858949184417725e-01 -1.367016583681106567e-01 3.337912261486053467e-01 8.330712914466857910e-01
4.035923779010772705e-01 -3.564176559448242188e-01 -3.357871770858764648e-01 5.390770435333251953e-01 2.870295643806457520e-01 -4.675124883651733398e-01 -1.126088318414986134e-03 -7.594432681798934937e-02
-1.214661970734596252e-01 5.825234204530715942e-02 1.638904400169849396e-02 3.566187322139739990e-01 8.556653261184692383e-01 7.284890860319137573e-02 -1.132699847221374512e-01 3.226561844348907471e-01
-3.219116106629371643e-02 -1.430530995130538940e-01 4.188057780265808105e-01 5.031277537345886230e-01 3.819758892059326172e-01 -5.481927990913391113e-01 2.452487200498580933e-01 2.083164006471633911e-01
2.969674207270145416e-02 -1.502880305051803589e-01 1.670658960938453674e-02 7.328308820724487305e-01 -8.431732654571533203e-02 -1.550658941268920898e-01 -4.666538834571838379e-01 4.362233877182006836e-01
-1.185004860162734985e-01 -7.638526707887649536e-02 5.788791552186012268e-02 8.746793270111083984e-01 -8.809188008308410645e-02 -1.138185337185859680e-01 -2.482757121324539185e-01 3.596560657024383545e-01
-3.160259453579783440e-03 -5.559723973274230957e-01 2.222367823123931885e-01 -2.343164384365081787e-01 5.212876796722412109e-01 1.846038550138473511e-01 4.119396209716796875e-02 5.282755494117736816e-01
3.448387384414672852e-01 -6.620611548423767090e-01 -9.728932380676269531e-02 4.936627447605133057e-01 1.771618798375129700e-02 1.721009761095046997e-01 -3.926891982555389404e-01 -7.386397570371627808e-02
2.748106047511100769e-02 -4.414018094539642334e-01 2.505239248275756836e-01 4.635382294654846191e-01 -1.092995181679725647e-01 -5.080505609512329102e-01 4.080550968647003174e-01 3.003475368022918701e-01
4.660857915878295898e-01 -5.144972205162048340e-01 -2.225441336631774902e-01 6.013753414154052734e-01 3.312880545854568481e-02 -2.648025453090667725e-01 -1.861170232295989990e-01 3.195353597402572632e-02
-3.239849805831909180e-01 -2.216800451278686523e-01 2.258551269769668579e-01 6.444737315177917480e-01 -7.845298945903778076e-02 4.522014781832695007e-02 -4.306695759296417236e-01 4.311135113239288330e-01
-6.469410657882690430e-02 -2.114394307136535645e-01 4.208457767963409424e-01 6.064199805259704590e-01 5.417355298995971680e-01 2.417173981666564941e-01 -2.206510007381439209e-01 -7.523468136787414551e-02
3.317188099026679993e-02 -7.041117548942565918e-02 -1.428154855966567993e-01 2.885664701461791992e-01 8.994133472442626953e-01 -1.790295839309692383e-01 -1.347486078739166260e-01 1.764139384031295776e-01
-3.394469618797302246e-01 -6.710468977689743042e-02 3.746805787086486816e-01 7.667860388755798340e-01 1.436055898666381836e-01 -2.214140444993972778e-01 1.327423453330993652e-01 2.542817592620849609e-01
2.006709873676300049e-01 -4.796422719955444336e-01 3.498016893863677979e-01 1.869293116033077240e-02 3.730821609497070312e-01 -4.993188083171844482e-01 2.610990405082702637e-01 3.876616358757019043e-01
2.699788808822631836e-01 -7.680857181549072266e-01 9.799931198358535767e-02 8.728040754795074463e-02 -2.001812011003494263e-01 -1.550812870264053345e-01 2.215657234191894531e-01 4.546645581722259521e-01
-4.286625236272811890e-02 -3.415392339229583740e-01 3.294225931167602539e-01 2.519321143627166748e-01 4.777804613113403320e-01 -5.736216306686401367e-01 2.015001475811004639e-01 3.340753018856048584e-01
2.749600708484649658e-01 -7.438365817070007324e-01 -1.931297332048416138e-01 3.853020668029785156e-01 1.342045068740844727e-01 -1.156810149550437927e-01 -3.909734487533569336e-01 -3.307921066880226135e-02
-7.570780068635940552e-02 -7.272300720214843750e-01 2.614327967166900635e-01 -1.534620821475982666e-01 1.656450927257537842e-01 -1.378479748964309692e-01 2.164358496665954590e-01 5.293601155281066895e-01
-1.568624824285507202e-01 -4.277303069829940796e-02 -2.811388857662677765e-02 5.121609568595886230e-01 7.850442528724670410e-01 -2.240763902664184570e-01 -1.531617641448974609e-01 1.431860625743865967e-01
-2.039906829595565796e-01 -4.004450142383575439e-01 3.824198246002197266e-01 5.116348266601562500e-01 5.284757018089294434e-01 -1.111914888024330139e-01 -3.118214011192321777e-01 3.367229178547859192e-02
-5.967750214040279388e-03 -9.174755215644836426e-02 -1.588256359100341797e-01 1.782494485378265381e-01 4.077652096748352051e-01 -3.150398135185241699e-01 4.719541966915130615e-01 6.680455803871154785e-01
-4.398651123046875000e-01 -1.538513004779815674e-01 -6.480156444013118744e-03 3.801148235797882080e-01 5.805626511573791504e-01 -7.658867537975311279e-02 3.401002883911132812e-01 4.239482879638671875e-01
-7.456488907337188721e-02 -5.683945417404174805e-01 2.550315558910369873e-01 -1.811880022287368774e-01 5.242850780487060547e-01 3.878900781273841858e-02 9.195364266633987427e-02 5.372733473777770996e-01
-1.207197383046150208e-01 -5.616256594657897949e-01 4.725819826126098633e-01 -3.635488450527191162e-02 1.329565942287445068e-01 7.061858475208282471e-02 -5.533779412508010864e-02 6.477819085121154785e-01
4.406202435493469238e-01 -4.084286838769912720e-02 -1.492637246847152710e-01 4.608049094676971436e-01 6.893812865018844604e-02 -5.213483795523643494e-02 -4.555654823780059814e-01 5.954446792602539062e-01
-1.995888799428939819e-01 -2.406462728977203369e-01 -2.024348638951778412e-02 1.864934712648391724e-01 7.002798914909362793e-01 -1.162508949637413025e-01 4.388045072555541992e-01 4.130478799343109131e-01
-1.790343970060348511e-02 -2.208430320024490356e-01 -1.087585166096687317e-01 9.658482670783996582e-02 4.851548969745635986e-01 -2.203454822301864624e-01 5.520780086517333984e-01 5.839806795120239258e-01
1.317864060401916504e-01 -8.436054922640323639e-03 -3.835205733776092529e-01 6.129783987998962402e-01 3.856005072593688965e-01 -1.064489707350730896e-01 -4.664687812328338623e-01 2.865631580352783203e-01
-1.294545531272888184e-01 8.080606348812580109e-03 1.862713992595672607e-01 5.752686858177185059e-01 6.416136622428894043e-01 -3.797159492969512939e-01 -3.623446822166442871e-02 2.457230687141418457e-01
-1.888140290975570679e-01 -1.316096484661102295e-01 1.892106533050537109e-01 4.900129437446594238e-01 6.303098201751708984e-01 -3.580192923545837402e-01 3.304251134395599365e-01 1.909604817628860474e-01
3.509578406810760498e-01 6.125101819634437561e-02 -3.304123878479003906e-01 5.047971010208129883e-01 1.323943585157394409e-01 -2.153818607330322266e-01 -3.005928695201873779e-01 5.956598520278930664e-01
-4.091943204402923584e-01 -1.943157240748405457e-02 -3.172256052494049072e-02 4.290051162242889404e-01 6.898570060729980469e-01 2.307687252759933472e-01 -1.096972897648811340e-01 3.254849612712860107e-01
1.231619156897068024e-02 -3.109191060066223145e-01 -2.748607993125915527e-01 5.818775892257690430e-01 2.155046761035919189e-01 -2.171734124422073364e-01 -5.560089349746704102e-01 2.937601208686828613e-01
-3.054099977016448975e-01 -4.235887229442596436e-01 5.270249675959348679e-03 -7.307262159883975983e-03 5.226935744285583496e-01 -1.137819364666938782e-01 2.914590239524841309e-01 5.967518091201782227e-01
1.120485812425613403e-01 -4.691171944141387939e-01 -5.927851796150207520e-01 4.892647266387939453e-01 3.524988889694213867e-01 -2.051111012697219849e-01 -9.353543072938919067e-02 -3.905192762613296509e-02
5.712299942970275879e-01 -4.224521219730377197e-01 -2.426653206348419189e-01 5.852679014205932617e-01 8.038853108882904053e-02 -2.955231070518493652e-01 -1.454732846468687057e-03 2.695248462259769440e-03
-1.849116981029510498e-01 -3.797119557857513428e-01 7.103658467531204224e-02 3.287316262722015381e-01 6.428923010826110840e-01 -5.299881100654602051e-01 -4.238393739797174931e-04 1.196579337120056152e-01
-2.750627398490905762e-01 -2.442249357700347900e-01 3.023647964000701904e-01 6.640709042549133301e-01 2.450782656669616699e-01 4.631496965885162354e-01 1.514109671115875244e-01 1.865037828683853149e-01
1.149793341755867004e-01 -2.496483922004699707e-01 4.350213706493377686e-01 6.741709113121032715e-01 2.695658206939697266e-01 4.146174490451812744e-01 1.797135472297668457e-01 -6.192633882164955139e-02
-4.084195196628570557e-02 -3.796399831771850586e-01 1.507182046771049500e-02 2.546921372413635254e-01 5.008710026741027832e-01 -5.639501810073852539e-01 4.177835285663604736e-01 2.136716842651367188e-01
3.079318106174468994e-01 -4.515552818775177002e-01 3.712702393531799316e-01 -1.550668925046920776e-01 5.821738243103027344e-01 -9.039475768804550171e-02 -6.554649211466312408e-03 4.384609460830688477e-01
2.365084886550903320e-01 -4.697678685188293457e-01 5.550715327262878418e-01 -4.471278190612792969e-02 1.772815883159637451e-01 1.620413810014724731e-01 -1.457925885915756226e-01 5.782186388969421387e-01
6.342806667089462280e-02 -4.217226505279541016e-01 1.308110654354095459e-01 5.328991636633872986e-02 7.873780131340026855e-01 2.739842832088470459e-01 2.971801161766052246e-01 1.217698156833648682e-01
4.152938425540924072e-01 -5.490313172340393066e-01 -1.124701574444770813e-01 2.453274130821228027e-01 6.814857572317123413e-02 3.714405894279479980e-01 5.204547643661499023e-01 1.994368284940719604e-01
3.179681897163391113e-01 -4.649454057216644287e-01 -1.316956132650375366e-01 4.527551233768463135e-01 -1.445634514093399048e-01 -1.952515393495559692e-01 5.571789145469665527e-01 3.015309870243072510e-01
2.250264734029769897e-01 -7.275208234786987305e-01 1.125539988279342651e-01 2.277355790138244629e-01 -2.613914608955383301e-01 -9.936026297509670258e-03 3.485772609710693359e-01 4.069575667381286621e-01
-4.753335714340209961e-01 -1.780323088169097900e-01 -1.754067987203598022e-01 2.066194862127304077e-01 4.905582666397094727e-01 -5.937454476952552795e-02 1.562409698963165283e-01 6.327079534530639648e-01
3.233012259006500244e-01 -1.874172836542129517e-01 -4.877872765064239502e-02 7.156723737716674805e-01 -1.067238748073577881e-01 3.544565737247467041e-01 -2.614883482456207275e-01 3.746719062328338623e-01
1.822893768548965454e-01 -1.964944750070571899e-01 -1.375832110643386841e-01 9.711022675037384033e-02 6.164883375167846680e-01 -2.354928553104400635e-01 5.585610270500183105e-01 3.902512192726135254e-01
4.497017264366149902e-01 7.375586032867431641e-02 3.494241535663604736e-01 1.442231982946395874e-01 3.873102962970733643e-01 4.423343539237976074e-01 -4.259633645415306091e-02 5.494974255561828613e-01
2.798408865928649902e-01 -6.117970347404479980e-01 5.558665376156568527e-03 -1.881850957870483398e-01 5.335695743560791016e-01 -9.750349819660186768e-02 3.875997066497802734e-01 2.598305940628051758e-01
2.653495967388153076e-01 -4.982963800430297852e-01 -1.769124269485473633e-01 1.357610076665878296e-01 1.013497710227966309e-01 5.922742486000061035e-01 3.319340348243713379e-01 4.004007279872894287e-01
3.677715957164764404e-01 -4.574901163578033447e-01 4.704633951187133789e-01 -2.215721271932125092e-02 5.566743612289428711e-01 -2.098645120859146118e-01 -1.458756159991025925e-02 2.819180786609649658e-01
4.931554570794105530e-02 -6.251134872436523438e-01 -2.611517347395420074e-02 2.282860428094863892e-01 4.418943822383880615e-01 5.844962596893310547e-01 -3.972789272665977478e-02 -1.245783939957618713e-01
5.055350065231323242e-01 -2.074151486158370972e-01 5.496262311935424805e-01 3.979723751544952393e-01 3.456594944000244141e-01 3.121440708637237549e-01 1.407030224800109863e-01 6.504167616367340088e-02
-9.042678028345108032e-02 9.851696342229843140e-02 1.153718754649162292e-01 4.000396132469177246e-01 5.815536975860595703e-01 -3.101824820041656494e-01 3.408548235893249512e-01 5.081095099449157715e-01
7.618688791990280151e-02 -3.374361395835876465e-01 2.849989235401153564e-01 2.114171534776687622e-01 8.283693194389343262e-01 -2.350869178771972656e-01 5.250854417681694031e-02 1.009560227394104004e-01
-2.026662379503250122e-01 -2.834158837795257568e-01 2.976906001567840576e-01 5.040805339813232422e-01 4.095374047756195068e-01 4.782284498214721680e-01 3.604630529880523682e-01 9.761197119951248169e-02
1.875705718994140625e-01 -3.626002371311187744e-01 5.933606624603271484e-01 2.037578225135803223e-01 1.681417375802993774e-01 3.924166262149810791e-01 -1.027128919959068298e-01 4.969223737716674805e-01
-2.450899928808212280e-01 -4.715612232685089111e-01 -4.834464490413665771e-01 5.561505556106567383e-01 8.035456389188766479e-02 -2.281244248151779175e-01 -2.216152101755142212e-01 2.587009072303771973e-01
6.440067291259765625e-02 -2.000856399536132812e-01 -4.306960999965667725e-01 3.515524566173553467e-01 1.531160920858383179e-01 1.957911998033523560e-01 6.405736207962036133e-01 4.178715050220489502e-01
3.011026978492736816e-01 -1.989274919033050537e-01 3.047827780246734619e-01 1.093334034085273743e-01 8.298134207725524902e-01 1.240564212203025818e-01 1.295889168977737427e-01 2.101073265075683594e-01
2.705973088741302490e-01 -4.227665960788726807e-01 -2.249411642551422119e-01 3.470107316970825195e-01 -1.690076887607574463e-01 -2.400699555873870850e-01 4.781460762023925781e-01 5.120640397071838379e-01
2.981218695640563965e-01 -2.481755018234252930e-01 2.764648199081420898e-01 5.375283956527709961e-02 8.037889003753662109e-01 6.410899013280868530e-02 2.624579668045043945e-01 2.261398881673812866e-01
5.053722262382507324e-01 -4.041669666767120361e-01 -4.700118303298950195e-01 5.684840679168701172e-01 1.133257076144218445e-01 -9.862624108791351318e-02 1.008770689368247986e-01 6.646034121513366699e-02
-7.269584108144044876e-03 -4.601103067398071289e-01 -5.913213267922401428e-02 1.365836113691329956e-01 7.037381529808044434e-01 -2.903565466403961182e-01 4.306223094463348389e-01 3.323024138808250427e-02
-3.326273337006568909e-02 -3.512723743915557861e-01 -5.422627925872802734e-01 4.370319545269012451e-01 9.337980300188064575e-02 1.902288645505905151e-01 -3.591872751712799072e-01 4.653312265872955322e-01
-8.728642016649246216e-02 -2.772037684917449951e-01 1.639635413885116577e-01 3.842763304710388184e-01 5.208904743194580078e-01 -6.463736891746520996e-01 5.299661774188280106e-03 2.276683151721954346e-01
5.914905071258544922e-01 -1.697878539562225342e-01 -1.695868372917175293e-01 3.736374676227569580e-01 -7.636447250843048096e-02 -4.073811322450637817e-02 -3.149543404579162598e-01 5.884377956390380859e-01
2.739161849021911621e-01 -9.953058511018753052e-02 3.782774806022644043e-01 2.888940572738647461e-01 4.964364767074584961e-01 5.741202831268310547e-01 1.187889650464057922e-01 3.135854005813598633e-01
8.583167195320129395e-02 -5.181207060813903809e-01 -1.898411363363265991e-01 5.675850510597229004e-01 1.843072921037673950e-01 -3.185052573680877686e-01 -4.766091406345367432e-01 5.848205834627151489e-02
1.340152770280838013e-01 -3.519121110439300537e-01 -7.866209745407104492e-02 4.485777318477630615e-01 1.109415441751480103e-01 -1.664330512285232544e-01 -6.412994861602783203e-01 4.466709494590759277e-01
1.714207679033279419e-01 -3.149158656597137451e-01 3.207006752490997314e-01 -1.382508873939514160e-01 6.523013114929199219e-01 -1.992027647793292999e-02 5.974021553993225098e-02 5.657012462615966797e-01
3.125604987144470215e-01 -6.103786230087280273e-01 -1.655225604772567749e-01 4.927914440631866455e-01 -3.843388333916664124e-02 -2.328990548849105835e-01 -4.184111356735229492e-01 1.694577187299728394e-01
1.495124995708465576e-01 -3.600313067436218262e-01 -4.014299064874649048e-02 4.668085277080535889e-01 3.670682609081268311e-01 6.989250183105468750e-01 -3.430645167827606201e-02 -6.395001709461212158e-02
2.293577492237091064e-01 -4.311431646347045898e-01 5.343151688575744629e-01 1.982914954423904419e-01 6.296464204788208008e-01 1.824210435152053833e-01 1.922121644020080566e-02 8.122014999389648438e-02
4.569301903247833252e-01 -1.154906526207923889e-01 3.483538329601287842e-01 1.750433892011642456e-01 6.459406614303588867e-01 -3.438061773777008057e-01 1.593899428844451904e-01 2.550276517868041992e-01
5.803420022130012512e-02 -9.045612215995788574e-01 1.263236701488494873e-01 1.373610496520996094e-01 -1.607431024312973022e-01 -1.755720674991607666e-01 1.982351839542388916e-01 2.182068675756454468e-01
-3.623612523078918457e-01 -2.720372192561626434e-02 -7.371370494365692139e-02 3.770052790641784668e-01 7.171647548675537109e-01 1.746470332145690918e-01 -2.236692905426025391e-01 3.543062806129455566e-01
1.772435009479522705e-01 -3.714852631092071533e-01 6.187447905540466309e-01 3.451894223690032959e-01 8.354211598634719849e-02 -3.783472776412963867e-01 2.894861698150634766e-01 3.076598346233367920e-01
6.758873909711837769e-02 -5.921043753623962402e-01 1.908981204032897949e-01 6.765250861644744873e-02 6.340759396553039551e-01 -4.403600096702575684e-01 -8.308396488428115845e-02 -3.087422065436840057e-02
-1.315344870090484619e-01 -2.263880819082260132e-01 -3.187429159879684448e-02 3.849313855171203613e-01 3.830543756484985352e-01 6.919211149215698242e-01 2.054996341466903687e-01 3.384428024291992188e-01
2.960945479571819305e-02 6.216699257493019104e-02 -2.222582325339317322e-02 7.982672452926635742e-01 3.104360587894916534e-02 1.993958652019500732e-01 -2.518376708030700684e-01 5.033777356147766113e-01
2.567085623741149902e-02 -3.221361041069030762e-01 -2.813679575920104980e-01 5.552803277969360352e-01 2.166497707366943359e-02 -1.980865299701690674e-01 -4.391605556011199951e-01 5.248768329620361328e-01
-2.948549762368202209e-02 -3.309561014175415039e-01 3.946290612220764160e-01 6.490342020988464355e-01 -1.926323026418685913e-01 -3.903340995311737061e-01 1.754832565784454346e-01 3.039057850837707520e-01
-9.823642671108245850e-02 -6.613517999649047852e-01 -5.028517842292785645e-01 3.443684875965118408e-01 7.911434769630432129e-02 -3.060472905635833740e-01 -1.586285680532455444e-01 2.375431358814239502e-01
5.145946517586708069e-02 -6.597815752029418945e-01 4.076443314552307129e-01 -1.575806587934494019e-01 3.165964484214782715e-01 -3.376090899109840393e-02 3.834059834480285645e-02 5.178721547126770020e-01
3.605264723300933838e-01 -3.795395195484161377e-01 5.682427287101745605e-01 1.606284230947494507e-01 5.789055824279785156e-01 -1.400491297245025635e-01 -6.967998296022415161e-02 1.329229176044464111e-01
1.141835376620292664e-01 -3.783291876316070557e-01 6.065994501113891602e-01 5.076927542686462402e-01 2.605880498886108398e-01 -1.030115112662315369e-01 -3.665803670883178711e-01 7.221988588571548462e-02
-5.254768580198287964e-02 -4.985182583332061768e-01 2.263832986354827881e-01 2.665238380432128906e-01 6.096483469009399414e-01 -3.813000321388244629e-01 -3.297283351421356201e-01 2.553977817296981812e-02
4.750464856624603271e-02 -3.809973597526550293e-01 3.823870420455932617e-01 6.254564523696899414e-01 -1.690644919872283936e-01 -4.111402928829193115e-01 2.525511980056762695e-01 2.318780720233917236e-01
-6.559143215417861938e-02 5.178868770599365234e-02 -6.581488996744155884e-02 2.689255774021148682e-01 4.914999306201934814e-01 -1.163563728332519531e-01 4.993634521961212158e-01 6.417850852012634277e-01
-3.676687180995941162e-01 -7.164538502693176270e-01 1.759998202323913574e-01 1.382814198732376099e-01 4.303942024707794189e-01 -2.706798613071441650e-01 -1.173280403017997742e-01 1.707142293453216553e-01
1.686863452196121216e-01 -7.083557248115539551e-01 -1.194111034274101257e-01 4.066259860992431641e-01 1.110795438289642334e-01 -2.772359549999237061e-01 -4.462990462779998779e-01 4.233394190669059753e-02
-2.407127916812896729e-01 -3.044001758098602295e-01 1.244438737630844116e-01 3.400558531284332275e-01 4.315772950649261475e-01 -4.798484742641448975e-01 4.256383478641510010e-01 3.472633957862854004e-01
-1.082201004028320312e-01 -4.938682615756988525e-01 4.817779958248138428e-01 3.554436862468719482e-01 2.516466081142425537e-01 3.957799375057220459e-01 3.030564188957214355e-01 2.722521126270294189e-01
1.919232010841369629e-01 -6.044735908508300781e-01 -3.658177554607391357e-01 1.561660468578338623e-01 1.103801578283309937e-01 3.909744918346405029e-01 4.630625844001770020e-01 2.451423108577728271e-01
2.191633433103561401e-01 1.225861087441444397e-01 -2.156941592693328857e-01 6.943176984786987305e-01 1.656109839677810669e-01 4.668678045272827148e-01 -7.439238578081130981e-02 3.967525660991668701e-01
1.245702710002660751e-02 -6.411357522010803223e-01 -4.759014844894409180e-01 3.852291107177734375e-01 2.506416738033294678e-01 -2.895662784576416016e-01 -2.523288130760192871e-01 5.971909314393997192e-02
4.079374670982360840e-01 -2.556785643100738525e-01 2.111665308475494385e-01 3.520726561546325684e-01 -1.052037328481674194e-01 -9.328905493021011353e-02 5.560735464096069336e-01 5.202697515487670898e-01
5.018087029457092285e-01 -4.870370328426361084e-01 -2.297578752040863037e-01 1.602230072021484375e-01 7.070536911487579346e-02 2.944009006023406982e-01 4.917770028114318848e-01 3.146540224552154541e-01
6.361878514289855957e-01 -3.886491656303405762e-01 -1.463709622621536255e-01 4.522943794727325439e-01 -5.173535645008087158e-02 -2.549154758453369141e-01 -2.955558300018310547e-01 2.514173984527587891e-01
5.405053496360778809e-01 -1.976303011178970337e-01 -1.444757431745529175e-01 6.031448841094970703e-01 -1.311265081167221069e-01 3.537185788154602051e-01 -1.621498167514801025e-01 3.399055302143096924e-01
9.949335455894470215e-02 -2.617197483777999878e-02 -2.233633399009704590e-01 7.257884740829467773e-01 -1.271386295557022095e-01 -3.813139200210571289e-01 3.729978576302528381e-02 4.998003840446472168e-01
3.030186891555786133e-01 -5.407854318618774414e-01 -5.783274769783020020e-01 4.794689416885375977e-01 1.062176153063774109e-01 -1.522908955812454224e-01 -2.975324727594852448e-02 1.265616267919540405e-01
2.275008261203765869e-01 -5.281493067741394043e-01 -4.669193550944328308e-02 3.853652477264404297e-01 -1.761451512575149536e-01 -5.876611471176147461e-01 8.005615323781967163e-03 3.770653307437896729e-01
1.552243381738662720e-01 -4.891205430030822754e-01 2.226454019546508789e-01 5.212742686271667480e-01 -2.322069704532623291e-01 -3.004069924354553223e-01 4.194615483283996582e-01 3.086366951465606689e-01
3.566497564315795898e-01 -2.583991549909114838e-02 2.379896640777587891e-01 1.121391654014587402e-01 7.972795367240905762e-01 -5.114129930734634399e-02 2.453523427248001099e-01 3.231889009475708008e-01
-1.044735684990882874e-01 1.291578710079193115e-01 2.591875754296779633e-02 8.920012116432189941e-01 3.974274173378944397e-02 1.047779694199562073e-01 1.477998495101928711e-02 4.040906727313995361e-01
4.785962998867034912e-01 -2.218157947063446045e-01 6.046218276023864746e-01 3.576813042163848877e-01 3.486312329769134521e-01 2.387945204973220825e-01 1.217877939343452454e-01 1.866578161716461182e-01
-2.959555685520172119e-01 -6.195135116577148438e-01 2.721264213323593140e-02 -9.275513142347335815e-02 2.297241538763046265e-01 -1.096471399068832397e-01 1.539715081453323364e-01 6.563280224800109863e-01
5.000872611999511719e-01 -2.487647086381912231e-01 3.914559483528137207e-01 2.056788355112075806e-01 -2.878713607788085938e-02 -1.317836344242095947e-01 4.278113245964050293e-01 5.396935939788818359e-01
3.860650956630706787e-01 1.178910508751869202e-01 1.308930367231369019e-01 8.008147478103637695e-01 -3.189570736140012741e-03 1.156147792935371399e-01 1.962825888767838478e-03 4.064941108226776123e-01
4.060672521591186523e-01 -2.352349758148193359e-01 1.386914551258087158e-01 6.328976154327392578e-01 -2.328973561525344849e-01 -3.366289436817169189e-01 2.626135647296905518e-01 3.513589501380920410e-01
2.840945422649383545e-01 -3.957507014274597168e-02 1.991765499114990234e-01 1.617965698242187500e-01 4.595888853073120117e-01 -3.880638182163238525e-01 4.190939962863922119e-01 5.607312917709350586e-01
8.808160573244094849e-02 -4.551947712898254395e-01 -2.072703838348388672e-02 6.322140097618103027e-01 -2.519354224205017090e-01 -1.251189410686492920e-01 4.723889529705047607e-01 2.874678373336791992e-01
5.278097391128540039e-01 -3.742459714412689209e-01 -4.167204499244689941e-01 6.196826696395874023e-01 9.436293691396713257e-02 -4.984861984848976135e-02 1.108576506376266479e-01 -3.962954971939325333e-03
6.737151741981506348e-02 -1.403808891773223877e-01 3.345189690589904785e-01 2.762475013732910156e-01 7.717586755752563477e-01 -3.642530143260955811e-01 9.335087612271308899e-03 2.432276308536529541e-01
-1.189585328102111816e-01 -2.936937808990478516e-01 4.686022102832794189e-01 7.963417768478393555e-01 1.600568294525146484e-01 9.914486855268478394e-02 1.008000820875167847e-01 1.536313071846961975e-02
-6.029618158936500549e-02 -4.064017236232757568e-01 -3.721846342086791992e-01 5.118824243545532227e-01 7.773492485284805298e-02 -2.045239806175231934e-01 -4.897050261497497559e-01 3.781177997589111328e-01
3.758756816387176514e-01 -5.738204717636108398e-01 -4.563560783863067627e-01 4.829878211021423340e-01 1.719675213098526001e-01 -2.248832434415817261e-01 -8.807431906461715698e-02 -2.666943008080124855e-03
-2.932100594043731689e-01 -4.539972543716430664e-01 1.365834474563598633e-01 6.853764653205871582e-01 3.917691484093666077e-02 3.683487474918365479e-01 2.862884998321533203e-01 -1.848502829670906067e-02
1.190438047051429749e-01 -4.655648469924926758e-01 2.238211035728454590e-01 1.353788673877716064e-01 5.971385836601257324e-01 5.840153098106384277e-01 1.559218578040599823e-02 5.256539583206176758e-02
-2.520599663257598877e-01 -4.925107210874557495e-02 -1.197910979390144348e-01 2.376951277256011963e-01 8.210781216621398926e-01 6.628786772489547729e-02 -9.676799923181533813e-02 4.186452925205230713e-01
4.485240876674652100e-01 -7.333416342735290527e-01 -2.173952907323837280e-01 4.040966331958770752e-01 2.610442414879798889e-02 -9.380352683365345001e-03 -2.180504202842712402e-01 -4.654239863157272339e-02
2.352548986673355103e-01 -7.363928556442260742e-01 -2.916516065597534180e-01 2.090254127979278564e-01 9.296008199453353882e-02 4.120458364486694336e-01 2.877871692180633545e-01 1.112816929817199707e-01
2.684293389320373535e-01 -3.761695027351379395e-01 3.053719103336334229e-01 6.230311840772628784e-02 7.887694835662841797e-01 2.637174911797046661e-02 2.030768543481826782e-01 1.587945371866226196e-01
5.082066357135772705e-02 -1.911890804767608643e-01 -5.794007703661918640e-02 2.034304887056350708e-01 5.376338362693786621e-01 3.380202054977416992e-01 6.389792561531066895e-01 3.232963681221008301e-01
-1.317846309393644333e-02 -5.263259410858154297e-01 -4.837098717689514160e-01 3.892013132572174072e-01 -2.235042303800582886e-02 -3.196620941162109375e-02 -4.051035046577453613e-01 4.143961668014526367e-01
3.000788092613220215e-01 1.101824417710304260e-01 3.111155331134796143e-01 2.683050334453582764e-01 7.631551623344421387e-01 1.474379003047943115e-01 -4.010330885648727417e-02 3.511123061180114746e-01
4.831168949604034424e-01 -5.682085156440734863e-01 -2.060235142707824707e-01 1.914156526327133179e-01 4.333341866731643677e-02 1.538390219211578369e-01 5.489637255668640137e-01 1.942834258079528809e-01
4.248359240591526031e-03 -8.390815258026123047e-01 1.406054794788360596e-01 4.090546369552612305e-01 -2.243946045637130737e-01 -1.230114549398422241e-01 1.514464318752288818e-01 1.428551226854324341e-01
5.799294114112854004e-01 -2.465218305587768555e-01 -2.933266162872314453e-01 5.938599109649658203e-01 -4.825948178768157959e-02 2.863499224185943604e-01 -1.229956448078155518e-01 2.544514834880828857e-01
4.811977967619895935e-02 -3.881951570510864258e-01 1.841428577899932861e-01 1.157248672097921371e-02 8.502779006958007812e-01 1.105600446462631226e-01 2.196537852287292480e-01 1.717633754014968872e-01
-1.628269404172897339e-01 -2.166081368923187256e-01 -2.499118000268936157e-01 4.012722671031951904e-01 1.306171119213104248e-01 -7.016976922750473022e-02 -4.930791854858398438e-01 6.618014574050903320e-01
1.433981806039810181e-01 -6.907145678997039795e-02 4.968250989913940430e-01 3.907610476016998291e-01 6.135712862014770508e-01 3.071562647819519043e-01 1.713762432336807251e-01 2.737743556499481201e-01
2.488798499107360840e-01 -3.060517609119415283e-01 -3.991331458091735840e-01 7.801446914672851562e-01 9.128329902887344360e-02 -7.566788233816623688e-03 -2.512052655220031738e-01 7.045887410640716553e-02
2.803780138492584229e-01 -6.600038409233093262e-01 -1.585737317800521851e-01 4.313983321189880371e-01 1.568316668272018433e-01 -2.929770946502685547e-01 -4.050832688808441162e-01 -2.986298408359289169e-03
3.815926983952522278e-02 -3.202288597822189331e-02 6.177636384963989258e-01 4.551911056041717529e-01 3.037707209587097168e-01 1.747874766588211060e-01 1.869745850563049316e-01 5.008999109268188477e-01
1.221561208367347717e-01 -1.246239095926284790e-01 -2.742877006530761719e-01 3.977795541286468506e-01 4.573616757988929749e-02 2.824341952800750732e-01 6.377418041229248047e-01 4.975025951862335205e-01
4.197737276554107666e-01 -5.260188579559326172e-01 -5.140815377235412598e-01 4.949726760387420654e-01 1.390889436006546021e-01 -8.202482759952545166e-02 -4.301031306385993958e-02 9.946148097515106201e-02
2.640954218804836273e-02 -5.325963497161865234e-01 -3.229148387908935547e-01 5.410611629486083984e-01 9.620174765586853027e-02 -5.097182989120483398e-01 -1.742720305919647217e-01 1.385067403316497803e-01
3.820787668228149414e-01 -5.408564209938049316e-01 -5.067767500877380371e-01 5.004935264587402344e-01 1.590436547994613647e-01 -1.263213753700256348e-01 -7.712735235691070557e-02 8.350491523742675781e-02
3.996519148349761963e-01 -3.815168142318725586e-02 4.714941233396530151e-02 6.266909837722778320e-01 -4.678600654006004333e-02 4.061615094542503357e-02 -4.204264581203460693e-01 5.130897760391235352e-01
4.276842474937438965e-01 -3.796244859695434570e-01 2.761962115764617920e-01 5.187928080558776855e-01 1.510253399610519409e-01 4.328820407390594482e-01 3.067354261875152588e-01 -1.525091081857681274e-01
-1.651766151189804077e-01 -6.978087872266769409e-02 -1.163465306162834167e-01 4.698157906532287598e-01 7.925505191087722778e-02 1.842614263296127319e-01 5.017762780189514160e-01 6.645078659057617188e-01
1.813872158527374268e-01 -1.880229413509368896e-01 4.675382375717163086e-01 5.363311171531677246e-01 -1.717248260974884033e-01 -1.497519612312316895e-01 3.575487732887268066e-01 4.957284033298492432e-01
4.777517318725585938e-01 -3.541041016578674316e-01 -9.143842756748199463e-02 4.864409267902374268e-01 -2.623353302478790283e-01 -3.271860182285308838e-01 2.535526156425476074e-01 4.015201628208160400e-01
3.984192311763763428e-01 -4.035259485244750977e-01 4.592221379280090332e-01 2.776113450527191162e-01 -2.359392121434211731e-02 -3.175080716609954834e-01 3.505516648292541504e-01 4.077027142047882080e-01
2.171095013618469238e-01 -2.692292034626007080e-01 -3.620415925979614258e-01 3.834401369094848633e-01 -1.383826881647109985e-01 -9.448611177504062653e-03 -2.627198100090026855e-01 7.169505357742309570e-01
-3.087715804576873779e-02 -8.968826383352279663e-02 -6.578180473297834396e-04 3.285611569881439209e-01 8.348707556724548340e-01 -3.181563913822174072e-01 -1.547208726406097412e-01 2.467358708381652832e-01
5.360069870948791504e-01 -3.853049874305725098e-01 -4.611178636550903320e-01 5.731689333915710449e-01 8.789885044097900391e-02 -7.383703440427780151e-02 4.619188234210014343e-02 8.816192299127578735e-02
-1.285073813050985336e-02 -1.994350701570510864e-01 -3.029784262180328369e-01 3.346010148525238037e-01 9.282219409942626953e-02 -4.099937155842781067e-02 -4.769228994846343994e-01 7.201072573661804199e-01
4.152755737304687500e-01 -6.736837029457092285e-01 6.264186650514602661e-02 2.945387661457061768e-01 -1.385958641767501831e-01 -2.231204807758331299e-01 3.503851592540740967e-01 3.020899593830108643e-01
-4.034875035285949707e-01 -5.796086192131042480e-01 3.471855521202087402e-01 4.011791050434112549e-01 4.067015349864959717e-01 -1.449443697929382324e-01 -1.793809384107589722e-01 3.429983556270599365e-02
4.014528095722198486e-01 -4.944976270198822021e-01 -4.304543733596801758e-01 6.028668284416198730e-01 6.934007257223129272e-02 -1.879081279039382935e-01 6.149628385901451111e-02 4.085362330079078674e-02
5.235737562179565430e-01 -1.877925246953964233e-01 3.909716606140136719e-01 2.918600142002105713e-01 -3.796714544296264648e-02 -1.429046541452407837e-01 4.436098039150238037e-01 4.836431145668029785e-01
2.174525856971740723e-01 -5.229916572570800781e-01 -4.626678824424743652e-01 5.458219051361083984e-01 3.334440588951110840e-01 1.254158020019531250e-01 -9.845490753650665283e-02 -1.749388128519058228e-01
-1.248352378606796265e-01 -1.562697738409042358e-01 4.104925394058227539e-01 7.307257056236267090e-01 3.050924837589263916e-01 3.950762748718261719e-01 5.741102248430252075e-02 7.119625061750411987e-02
3.220990300178527832e-02 -4.269060790538787842e-01 -2.537995278835296631e-01 4.077960252761840820e-01 1.611900627613067627e-01 -1.772820353507995605e-01 -6.149832606315612793e-01 3.877965509891510010e-01
-2.512425184249877930e-01 -3.038866817951202393e-01 -1.360634565353393555e-01 1.351601630449295044e-01 6.271002888679504395e-01 3.436894342303276062e-02 5.033946633338928223e-01 3.998827338218688965e-01
2.408113330602645874e-01 1.623979955911636353e-01 5.338464379310607910e-01 3.786820173263549805e-01 3.722002804279327393e-01 2.225437611341476440e-01 4.644786193966865540e-02 5.450032353401184082e-01
-2.207802087068557739e-01 -3.312030434608459473e-02 4.173655509948730469e-01 7.104343771934509277e-01 3.506488204002380371e-01 3.395614922046661377e-01 8.697006851434707642e-02 1.594609469175338745e-01
-1.577785462141036987e-01 -2.536503672599792480e-01 -3.917278349399566650e-01 3.157780468463897705e-01 1.998412311077117920e-01 7.097442448139190674e-02 -4.911697506904602051e-01 6.094089746475219727e-01
2.582075893878936768e-01 -4.512141048908233643e-01 6.489552259445190430e-01 1.900265663862228394e-01 1.118283048272132874e-01 -1.309097856283187866e-01 -4.010724127292633057e-01 2.863208055496215820e-01
1.620543748140335083e-01 -8.473318219184875488e-01 -2.516758143901824951e-01 2.892735004425048828e-01 1.805859208106994629e-01 -2.148475348949432373e-01 -1.648726314306259155e-01 -5.285398662090301514e-02
-4.082996249198913574e-01 -3.663344383239746094e-01 2.112268656492233276e-01 6.850721240043640137e-01 -4.221058264374732971e-02 2.403147518634796143e-01 3.025852143764495850e-01 1.845508366823196411e-01
3.270725253969430923e-03 -6.315924525260925293e-01 -3.883846700191497803e-01 4.778077304363250732e-01 3.763272985816001892e-02 -4.258635342121124268e-01 -1.289413273334503174e-01 1.501180529594421387e-01
-2.205891311168670654e-01 -9.256450086832046509e-02 -1.374274641275405884e-01 3.236736953258514404e-01 1.796990782022476196e-01 4.291213154792785645e-01 2.639464437961578369e-01 7.300798892974853516e-01
-8.903054147958755493e-02 -4.265492036938667297e-02 1.040527969598770142e-01 4.421784877777099609e-01 7.654626369476318359e-01 -3.288295269012451172e-01 -2.038574516773223877e-01 2.197394371032714844e-01
1.844785213470458984e-01 -4.414907097816467285e-01 5.807791948318481445e-01 7.511215656995773315e-02 5.675570964813232422e-01 1.134081035852432251e-01 -1.873111911118030548e-02 3.045884370803833008e-01
4.848741739988327026e-02 -4.648488759994506836e-01 -4.236441254615783691e-01 1.690390557050704956e-01 -6.729039363563060760e-03 4.530156254768371582e-01 2.918375730514526367e-01 5.320510864257812500e-01
5.388124585151672363e-01 -1.068415343761444092e-01 5.086942315101623535e-01 3.113203048706054688e-01 4.687784910202026367e-01 -3.209127187728881836e-01 6.138715147972106934e-02 1.267654746770858765e-01
-4.829876869916915894e-02 -4.316827356815338135e-01 2.487844824790954590e-01 2.556295692920684814e-01 4.411033689975738525e-01 6.780081987380981445e-01 4.428470134735107422e-02 1.668792217969894409e-01
3.717866539955139160e-01 -3.082651197910308838e-01 6.079464554786682129e-01 2.955548465251922607e-01 4.020525813102722168e-01 -2.185649275779724121e-01 -2.906167805194854736e-01 1.261771172285079956e-01
-9.709712862968444824e-02 -5.833362042903900146e-02 3.302649855613708496e-01 8.890382051467895508e-01 -7.354955188930034637e-03 1.291786134243011475e-01 -1.300652325153350830e-01 2.324803173542022705e-01
-4.951719641685485840e-01 -2.915128767490386963e-01 3.018080256879329681e-02 3.270274698734283447e-01 5.554628372192382812e-01 3.003608286380767822e-01 3.176010549068450928e-01 2.496821731328964233e-01
3.463113605976104736e-01 -1.049621999263763428e-01 3.175848424434661865e-01 1.057542581111192703e-02 6.350352764129638672e-01 2.943795323371887207e-01 2.114890366792678833e-01 4.831382632255554199e-01
3.240165114402770996e-01 -3.332892060279846191e-01 2.741192281246185303e-01 1.180845499038696289e-02 7.429760098457336426e-01 -2.963049411773681641e-01 -5.634990707039833069e-02 2.562523782253265381e-01
2.416098862886428833e-01 -3.563496172428131104e-01 6.174083352088928223e-01 4.205972254276275635e-01 1.782655119895935059e-01 -2.192291021347045898e-01 -3.923320472240447998e-01 1.509316265583038330e-01
2.562111020088195801e-01 -4.130027294158935547e-01 3.267104029655456543e-01 3.373033106327056885e-01 8.507519029080867767e-03 -3.596044778823852539e-01 5.484660863876342773e-01 3.362565338611602783e-01
-4.114102423191070557e-01 -4.557303786277770996e-01 2.365454882383346558e-01 7.115654945373535156e-01 5.950046330690383911e-02 1.477315872907638550e-01 1.881347745656967163e-01 3.550548106431961060e-03
5.791957378387451172e-01 -5.008459091186523438e-01 -2.196799516677856445e-01 2.221332490444183350e-01 -1.236767396330833435e-01 2.181924581527709961e-01 -2.210573405027389526e-01 4.520100653171539307e-01
2.381761521100997925e-01 -3.661116361618041992e-01 -1.643553078174591064e-01 5.282384753227233887e-01 -2.107482999563217163e-01 -1.629973798990249634e-01 5.280430316925048828e-01 3.916289806365966797e-01
-1.370793953537940979e-02 -2.545486688613891602e-01 -1.633981615304946899e-01 6.812844872474670410e-01 7.624331861734390259e-02 -3.214443624019622803e-01 -4.635823071002960205e-01 3.465855121612548828e-01
3.431733250617980957e-01 -6.879182457923889160e-01 -1.398789286613464355e-01 2.251836806535720825e-01 -7.455415907315909863e-04 1.510888338088989258e-01 5.528603196144104004e-01 1.012115404009819031e-01
1.758341342210769653e-01 -2.566835582256317139e-01 5.399213433265686035e-01 3.039909601211547852e-01 6.826862096786499023e-01 2.072293497622013092e-02 1.955932378768920898e-01 1.205139681696891785e-01
-3.163515925407409668e-01 -6.516270637512207031e-01 -1.023238375782966614e-01 6.574763059616088867e-01 -1.210332438349723816e-01 -4.523875191807746887e-02 9.413656592369079590e-02 8.367440104484558105e-02
-1.458159387111663818e-01 -5.491183400154113770e-01 -5.267265439033508301e-01 2.129657194018363953e-02 3.940922021865844727e-02 2.760407626628875732e-01 1.691745966672897339e-01 5.412399172782897949e-01
2.669149935245513916e-01 -5.969295501708984375e-01 4.693954810500144958e-02 -1.660350114107131958e-01 3.063495755195617676e-01 -5.262807607650756836e-01 1.288677006959915161e-01 3.939952552318572998e-01
5.917796492576599121e-01 1.438861154019832611e-02 -2.562646865844726562e-01 5.174036622047424316e-01 1.445445567369461060e-01 3.097832798957824707e-01 -1.900681853294372559e-01 4.040137231349945068e-01
-4.725893437862396240e-01 -3.140686452388763428e-01 -1.133348196744918823e-01 3.022077977657318115e-01 5.763457417488098145e-01 -4.033869877457618713e-02 3.200208842754364014e-01 3.709867000579833984e-01
-3.851245716214179993e-02 -4.917980730533599854e-01 1.888422966003417969e-01 -1.626348495483398438e-01 5.726596713066101074e-01 2.581993341445922852e-01 1.881635040044784546e-01 5.143234133720397949e-01
-1.777732968330383301e-01 -4.509408399462699890e-02 3.164140284061431885e-01 8.890331983566284180e-01 -3.607240691781044006e-02 -4.153784736990928650e-02 1.519980728626251221e-01 2.230141013860702515e-01
2.182218730449676514e-01 -3.145878016948699951e-01 4.273691177368164062e-01 3.910246193408966064e-01 5.009053349494934082e-01 4.559946656227111816e-01 2.402788102626800537e-01 3.602693229913711548e-02
7.266604155302047729e-02 -4.592779874801635742e-01 4.362892359495162964e-02 -2.831410616636276245e-02 2.708699703216552734e-01 -7.160104811191558838e-02 5.980347990989685059e-01 5.873119235038757324e-01
-3.469222784042358398e-01 -4.970488250255584717e-01 -4.082208275794982910e-01 1.791271120309829712e-01 -9.357794374227523804e-02 2.687961161136627197e-01 1.394345611333847046e-01 5.774136781692504883e-01
2.870491147041320801e-01 -6.243757605552673340e-01 4.973011016845703125e-01 3.404944539070129395e-01 -1.246082931756973267e-01 -2.544673681259155273e-01 2.288127243518829346e-01 1.785402894020080566e-01
9.158702194690704346e-02 -4.145595729351043701e-01 -1.970522850751876831e-01 1.143392771482467651e-01 6.489331126213073730e-01 -2.930637598037719727e-01 5.096893310546875000e-01 3.263953700661659241e-02
2.092286348342895508e-01 -8.222503662109375000e-01 3.527795076370239258e-01 -4.213826358318328857e-02 8.935555815696716309e-02 -9.317290782928466797e-02 2.655296027660369873e-01 2.583162188529968262e-01
-2.157746348530054092e-04 -3.306740894913673401e-02 -1.383534520864486694e-01 2.351254075765609741e-01 2.923496663570404053e-01 -7.595849782228469849e-02 5.883663296699523926e-01 6.979025602340698242e-01
-3.337794840335845947e-01 -5.144140496850013733e-02 -1.770087927579879761e-01 6.167900562286376953e-01 7.269699871540069580e-02 3.448190689086914062e-01 1.284680813550949097e-01 5.774892568588256836e-01
-2.084462195634841919e-01 -2.530196905136108398e-01 9.853592514991760254e-02 6.481826901435852051e-01 1.625695675611495972e-01 -2.753153741359710693e-01 2.274734899401664734e-02 5.999468564987182617e-01
3.560037016868591309e-01 1.978408098220825195e-01 -1.141551285982131958e-01 5.802951455116271973e-01 -1.074623782187700272e-02 2.710704505443572998e-01 1.005632355809211731e-01 6.329605579376220703e-01
1.002491936087608337e-01 1.827996037900447845e-02 3.121269047260284424e-01 2.976676821708679199e-01 7.562454938888549805e-01 2.919960319995880127e-01 2.064404785633087158e-01 3.221802115440368652e-01
3.453347384929656982e-01 -1.874346584081649780e-01 5.718372464179992676e-01 5.257179737091064453e-01 4.173600971698760986e-01 2.508197426795959473e-01 7.014424353837966919e-02 -1.465808972716331482e-02
3.568895757198333740e-01 1.579996198415756226e-01 4.078205302357673645e-02 7.245711088180541992e-01 -1.933174021542072296e-02 1.770163029432296753e-01 -4.964863136410713196e-02 5.355616211891174316e-01
5.420655012130737305e-01 -5.717023611068725586e-01 1.838945411145687103e-02 3.236532509326934814e-01 2.183433994650840759e-02 2.975483834743499756e-01 4.301511943340301514e-01 1.378612406551837921e-02
8.689384162425994873e-02 -3.113165199756622314e-01 -3.246206343173980713e-01 2.989852726459503174e-01 3.249325156211853027e-01 1.507001370191574097e-01 -6.239893436431884766e-01 4.279091954231262207e-01
4.121785461902618408e-01 -2.140656560659408569e-01 -2.276697903871536255e-01 4.096722304821014404e-01 -5.900053307414054871e-02 -7.091543078422546387e-02 -3.908417224884033203e-01 6.351003646850585938e-01
-1.196250542998313904e-01 -5.435470938682556152e-01 4.232877492904663086e-01 -5.237598717212677002e-02 3.468102812767028809e-01 -3.433111310005187988e-02 6.899821013212203979e-02 6.181536316871643066e-01
5.709220767021179199e-01 -1.935107409954071045e-01 -4.944138228893280029e-01 5.010687112808227539e-01 3.709579706192016602e-01 -1.473736576735973358e-02 -2.815679274499416351e-02 4.966780915856361389e-02
2.797120213508605957e-01 -5.737274885177612305e-01 -3.211331367492675781e-01 2.784882783889770508e-01 8.685455471277236938e-02 5.226762890815734863e-01 3.020173907279968262e-01 1.999173760414123535e-01
5.689689517021179199e-01 -3.465097546577453613e-01 -3.959401845932006836e-01 6.196723580360412598e-01 1.105747893452644348e-01 5.086254701018333435e-02 2.489284239709377289e-02 -3.081822535023093224e-03
1.669850945472717285e-01 6.179568916559219360e-02 -1.401780396699905396e-01 5.417459011077880859e-01 -1.534194797277450562e-01 2.992858886718750000e-01 -1.597238890826702118e-02 7.360667586326599121e-01
1.365380883216857910e-01 -6.344626545906066895e-01 -5.432367324829101562e-01 3.733193278312683105e-01 3.523567914962768555e-01 5.253624985925853252e-04 -1.020459905266761780e-01 -9.885448962450027466e-02
-3.420501947402954102e-02 -2.635721266269683838e-01 5.165692791342735291e-02 5.665981769561767578e-01 4.515009820461273193e-01 5.854167342185974121e-01 2.076636850833892822e-01 -1.263630986213684082e-01
2.700212895870208740e-01 -1.372620314359664917e-01 -2.084074765443801880e-01 5.746611952781677246e-01 2.473107166588306427e-02 8.941381238400936127e-03 -4.615400433540344238e-01 5.664519071578979492e-01
1.268865261226892471e-02 -4.843563139438629150e-01 6.953687872737646103e-03 4.404089450836181641e-01 3.055017292499542236e-01 6.892386674880981445e-01 -5.225761979818344116e-02 -1.084023993462324142e-02
1.862855851650238037e-01 -5.347493290901184082e-01 2.668818831443786621e-01 3.217412233352661133e-01 2.115973830223083496e-01 6.747612357139587402e-01 -6.374218035489320755e-03 6.693939119577407837e-02
-1.392443776130676270e-01 -5.239563584327697754e-01 -3.981789052486419678e-01 5.662599205970764160e-01 -1.649253070354461670e-02 -1.790469735860824585e-01 -3.306829333305358887e-01 2.918953895568847656e-01
2.608966231346130371e-01 -4.955067932605743408e-01 5.369048714637756348e-01 7.504282519221305847e-03 1.564389467239379883e-01 2.644759118556976318e-01 -2.820262908935546875e-01 4.734167754650115967e-01
1.694968789815902710e-01 -2.428180873394012451e-01 -2.959176898002624512e-01 2.404340356588363647e-01 7.066175341606140137e-02 1.493216305971145630e-01 -4.661701321601867676e-01 7.227237224578857422e-01
4.211030602455139160e-01 -3.727585971355438232e-01 4.739124774932861328e-01 9.294785559177398682e-02 5.717211961746215820e-01 -1.865172535181045532e-01 2.518080472946166992e-01 1.594667881727218628e-01
-5.056165903806686401e-02 -2.168659120798110962e-01 -4.204547107219696045e-01 5.942610502243041992e-01 -5.118402093648910522e-02 1.634126156568527222e-01 4.796066284179687500e-01 4.014202654361724854e-01
-8.850728720426559448e-02 -4.069277048110961914e-01 -7.924535125494003296e-02 1.756423711776733398e-01 8.503252267837524414e-01 -2.566002309322357178e-01 2.304367907345294952e-02 4.320989362895488739e-03
-6.182388216257095337e-02 3.113570250570774078e-02 -1.689793318510055542e-01 3.412870168685913086e-01 1.409155130386352539e-01 1.699890643358230591e-01 5.413018465042114258e-01 7.130330801010131836e-01
-3.242658376693725586e-01 -5.300985574722290039e-01 2.659640274941921234e-02 -7.670414168387651443e-03 3.289463818073272705e-01 -1.946284323930740356e-01 2.456507086753845215e-01 6.376917958259582520e-01
8.529777079820632935e-02 -6.354137063026428223e-01 3.303290009498596191e-01 -1.043610498309135437e-01 1.347666829824447632e-01 -3.109865486621856689e-01 2.217987924814224243e-01 5.521736741065979004e-01
7.313020527362823486e-02 5.639024823904037476e-02 -2.511567473411560059e-01 4.611054360866546631e-01 1.625048965215682983e-01 -1.435924619436264038e-01 4.928931593894958496e-01 6.525364518165588379e-01
4.463991522789001465e-01 4.599491879343986511e-02 4.748772457242012024e-02 2.023821882903575897e-02 7.821280956268310547e-01 2.292466014623641968e-01 5.720122531056404114e-02 3.583255410194396973e-01
-4.332734048366546631e-01 -1.736707985401153564e-02 -3.797566890716552734e-01 4.198113083839416504e-01 5.059606432914733887e-01 3.118646144866943359e-01 -1.562316715717315674e-01 3.374193608760833740e-01
5.930856242775917053e-02 -5.017259120941162109e-01 2.111958265304565430e-01 -5.522276461124420166e-02 6.572470664978027344e-01 4.603217542171478271e-01 9.290895611047744751e-02 2.111829817295074463e-01
-3.139109611511230469e-01 -2.057027369737625122e-01 3.609615936875343323e-02 2.694863453507423401e-02 5.782369375228881836e-01 2.073280066251754761e-01 1.620389968156814575e-01 6.734371781349182129e-01
-4.210164546966552734e-01 -7.095465660095214844e-01 6.124161556363105774e-02 2.956328392028808594e-01 4.429032802581787109e-01 -1.519510000944137573e-01 3.463159874081611633e-02 -8.768036961555480957e-02
1.296354085206985474e-01 -5.872675776481628418e-01 6.163787245750427246e-01 4.665609002113342285e-01 -7.032717019319534302e-02 -9.092218428850173950e-02 -1.613621264696121216e-01 3.820127621293067932e-02
2.555803954601287842e-01 -1.267598569393157959e-01 4.579539299011230469e-01 2.719892859458923340e-01 6.744410395622253418e-01 -3.482677042484283447e-01 -7.926864922046661377e-02 2.290547937154769897e-01
1.378487646579742432e-01 -3.348822593688964844e-01 4.165607690811157227e-01 6.003088355064392090e-01 -2.268318980932235718e-01 -3.018972575664520264e-01 3.016866147518157959e-01 3.183528184890747070e-01
2.740541696548461914e-01 -2.320938259363174438e-01 3.856332600116729736e-01 -2.713905647397041321e-02 3.911498188972473145e-01 3.712404370307922363e-01 1.677718758583068848e-01 6.345173120498657227e-01
3.483146131038665771e-01 6.455451250076293945e-02 2.369199395179748535e-01 1.876998990774154663e-01 8.200302720069885254e-01 -1.371653098613023758e-02 1.318953484296798706e-01 3.051445484161376953e-01
6.210647821426391602e-01 -1.018489673733711243e-01 -3.479423820972442627e-01 2.604485750198364258e-01 1.410567760467529297e-01 2.617587149143218994e-01 -2.931011319160461426e-01 4.905966222286224365e-01
2.186957597732543945e-01 -6.079985499382019043e-01 -5.844337344169616699e-01 4.547294378280639648e-01 1.329029500484466553e-01 -1.125661879777908325e-01 -3.921622410416603088e-02 4.791827127337455750e-02
-2.182474918663501740e-02 -7.928442358970642090e-01 -4.503316581249237061e-01 7.533068954944610596e-02 -7.098769396543502808e-02 -3.944226354360580444e-02 1.398215144872665405e-01 3.691928684711456299e-01
2.426066994667053223e-01 -1.061172485351562500e-01 -5.024657025933265686e-02 -8.734039217233657837e-02 7.252938747406005859e-01 4.259942471981048584e-01 9.644594788551330566e-02 4.504487514495849609e-01
1.846632510423660278e-01 1.233486086130142212e-01 -2.125250101089477539e-01 3.903035819530487061e-01 2.970849275588989258e-01 4.728071391582489014e-01 4.976354241371154785e-01 4.401521384716033936e-01
-2.248194068670272827e-01 -4.137791693210601807e-01 2.454653382301330566e-01 8.041462302207946777e-01 -1.251684874296188354e-01 4.543470591306686401e-02 2.265606075525283813e-01 4.772542044520378113e-02
3.862380683422088623e-01 -4.142305552959442139e-01 -1.664313226938247681e-01 3.789035975933074951e-01 -1.028911676257848740e-02 -2.838931679725646973e-01 5.811027884483337402e-01 2.993059456348419189e-01
-4.153693839907646179e-02 5.102919414639472961e-02 4.429153203964233398e-01 7.022397518157958984e-01 2.991938591003417969e-01 -3.647226691246032715e-01 -9.414045512676239014e-02 2.737769782543182373e-01
3.978938162326812744e-01 -4.063834547996520996e-01 -1.851307228207588196e-02 3.153561651706695557e-01 -9.970127791166305542e-02 -2.275632172822952271e-01 5.615181922912597656e-01 4.468925297260284424e-01
1.691072732210159302e-01 1.238020732998847961e-01 1.958201229572296143e-01 2.056168913841247559e-01 6.966207027435302734e-01 2.726669311523437500e-01 2.258634716272354126e-01 5.145968198776245117e-01
2.295096665620803833e-01 1.869412958621978760e-01 4.384504258632659912e-01 2.967493832111358643e-01 4.750292599201202393e-01 -1.846114844083786011e-01 1.824974864721298218e-01 5.822711586952209473e-01
7.656373083591461182e-02 -4.505827128887176514e-01 4.339547455310821533e-01 1.717398315668106079e-01 -1.765551716089248657e-01 -2.639563679695129395e-01 2.569111287593841553e-01 6.375373601913452148e-01
1.515568196773529053e-01 -8.975011855363845825e-02 5.236869454383850098e-01 3.417486548423767090e-01 6.151832938194274902e-01 3.049260973930358887e-01 1.233948320150375366e-01 3.021233677864074707e-01
3.123214542865753174e-01 -1.316878646612167358e-01 5.049083232879638672e-01 2.667997479438781738e-01 7.062670588493347168e-01 6.229002773761749268e-02 -1.131876334547996521e-01 2.085533738136291504e-01
2.554701864719390869e-01 9.255295619368553162e-03 5.643270611763000488e-01 2.421382814645767212e-01 5.521737933158874512e-01 1.287686973810195923e-01 -1.040138187818229198e-03 4.858753085136413574e-01
1.641756147146224976e-01 -3.404713571071624756e-01 -4.472052454948425293e-01 4.378421306610107422e-01 -4.546771571040153503e-02 5.451890826225280762e-01 2.069153338670730591e-01 3.511621057987213135e-01
1.023820340633392334e-01 -5.821755528450012207e-02 4.414995014667510986e-01 3.318818509578704834e-01 6.337921023368835449e-01 -6.749420613050460815e-02 3.585706949234008789e-01 3.824139535427093506e-01
-1.447546631097793579e-01 3.555801138281822205e-02 5.043588876724243164e-01 5.685481429100036621e-01 2.229426503181457520e-01 3.510628640651702881e-01 1.280791014432907104e-01 4.591338932514190674e-01
4.836793243885040283e-01 -5.202196836471557617e-01 -1.894173026084899902e-01 2.527763247489929199e-01 1.087274178862571716e-01 5.795171856880187988e-01 1.635550558567047119e-01 1.457358449697494507e-01
-1.183477714657783508e-01 -6.210075616836547852e-01 1.305496096611022949e-01 3.225942552089691162e-01 6.281689405441284180e-01 -2.107678204774856567e-01 2.209975384175777435e-02 -1.993131339550018311e-01
-3.921755552291870117e-01 -1.058843880891799927e-01 4.091250896453857422e-01 7.310467362403869629e-01 1.401087790727615356e-01 2.118797153234481812e-01 2.938147168606519699e-03 2.619963884353637695e-01
-2.210871726274490356e-01 -1.349277794361114502e-02 -3.327481150627136230e-01 3.055027425289154053e-01 4.872288107872009277e-01 -2.760198712348937988e-01 3.153280615806579590e-01 5.778186321258544922e-01
1.820342391729354858e-01 -2.713610231876373291e-01 5.292886495590209961e-01 1.253242790699005127e-01 2.565894126892089844e-01 3.264696598052978516e-01 1.319453418254852295e-01 6.383916139602661133e-01
6.896194815635681152e-01 -3.230130970478057861e-01 -3.230395615100860596e-01 4.816714525222778320e-01 1.269257813692092896e-01 -1.129442751407623291e-01 -1.720209568738937378e-01 1.589585691690444946e-01
4.735911488533020020e-01 -4.631778597831726074e-02 -2.888835668563842773e-01 4.782144427299499512e-01 9.895347803831100464e-02 3.871204257011413574e-01 -2.798364460468292236e-01 4.727165997028350830e-01
2.461094781756401062e-02 -2.971390485763549805e-01 -3.139244318008422852e-01 4.966967701911926270e-01 6.965257227420806885e-02 -2.080693244934082031e-01 -5.004064440727233887e-01 5.170063376426696777e-01
-2.659426033496856689e-01 -1.377600133419036865e-01 1.204444617033004761e-01 3.331897556781768799e-01 7.325332164764404297e-01 2.532534897327423096e-01 3.246852755546569824e-01 2.803776860237121582e-01
2.240542024374008179e-01 -1.553078065626323223e-03 1.033725067973136902e-01 1.712328046560287476e-01 9.245223402976989746e-01 7.155627012252807617e-02 -1.336578000336885452e-02 2.230477780103683472e-01
1.939723789691925049e-01 -3.202970325946807861e-01 6.131211519241333008e-01 2.347142994403839111e-01 5.428635478019714355e-01 2.449307292699813843e-01 -5.674530938267707825e-02 2.662031054496765137e-01
3.512654602527618408e-01 -7.284170389175415039e-01 1.849776059389114380e-01 3.116268813610076904e-01 -2.074599564075469971e-01 -1.828110218048095703e-01 2.624934315681457520e-01 2.633077502250671387e-01
4.766977429389953613e-01 -3.055564463138580322e-01 2.924602627754211426e-01 8.852835744619369507e-02 -4.249370656907558441e-03 -1.271046996116638184e-01 4.801761806011199951e-01 5.824788808822631836e-01
7.024204134941101074e-01 -5.245376378297805786e-02 -2.891236245632171631e-01 3.563175797462463379e-01 1.145453080534934998e-01 2.387450337409973145e-01 -1.687086075544357300e-01 4.412673115730285645e-01
5.024509429931640625e-01 -6.247294545173645020e-01 -2.918584048748016357e-01 -1.662474423646926880e-01 1.587704569101333618e-01 -8.306101709604263306e-02 1.738863438367843628e-01 4.267235100269317627e-01
1.971091777086257935e-01 -6.634436249732971191e-01 -3.318240121006965637e-02 -1.985429078340530396e-01 1.265579909086227417e-01 -2.535413801670074463e-01 3.341004550457000732e-01 5.371657013893127441e-01
-4.550835490226745605e-01 -2.326992005109786987e-01 -1.899915188550949097e-01 2.243396341800689697e-01 5.288049578666687012e-01 1.090122833847999573e-01 3.428323566913604736e-01 4.932269454002380371e-01
1.067946664988994598e-02 -4.346777871251106262e-02 -1.445563584566116333e-01 5.966542959213256836e-01 8.649712428450584412e-03 -2.606247551739215851e-02 4.052272140979766846e-01 6.753816008567810059e-01
2.109035700559616089e-01 -4.289297461509704590e-01 -3.176671266555786133e-01 6.372428536415100098e-01 1.742222346365451813e-02 -4.043591022491455078e-01 -2.250315546989440918e-01 2.238281369209289551e-01
5.393936112523078918e-02 -7.016484141349792480e-01 3.852264881134033203e-01 1.947017759084701538e-01 -2.122974395751953125e-02 2.289638221263885498e-01 4.431588947772979736e-01 2.630724012851715088e-01
-4.014036059379577637e-02 -2.404145002365112305e-01 1.701528728008270264e-01 3.837704956531524658e-01 3.406060636043548584e-01 -6.402046680450439453e-01 3.508302271366119385e-01 3.397078216075897217e-01
1.737305819988250732e-01 -4.305557608604431152e-01 4.227311015129089355e-01 -3.901448100805282593e-02 6.746269464492797852e-01 2.134401947259902954e-01 -3.315819054841995239e-02 3.200593888759613037e-01
2.670419961214065552e-02 1.306309252977371216e-01 2.161526083946228027e-01 3.117210865020751953e-01 7.123320102691650391e-01 1.002917960286140442e-01 3.307317197322845459e-01 4.598607718944549561e-01
3.482538759708404541e-01 -1.784079819917678833e-01 2.703035473823547363e-01 4.453264176845550537e-01 -1.830528229475021362e-01 5.623288080096244812e-02 4.940095841884613037e-01 5.429496765136718750e-01
5.793215632438659668e-01 -1.128486916422843933e-02 2.661508321762084961e-02 6.626986265182495117e-01 -1.887226104736328125e-02 3.722926974296569824e-01 2.845920249819755554e-02 2.908836901187896729e-01
-2.078812755644321442e-02 -6.204351186752319336e-01 2.353376448154449463e-01 -2.522098086774349213e-02 -1.215924415737390518e-02 -5.484512448310852051e-02 4.356975555419921875e-01 6.046651005744934082e-01
-1.965502947568893433e-01 -6.000635623931884766e-01 -5.393337011337280273e-01 3.222106397151947021e-02 4.877550154924392700e-02 2.548458874225616455e-01 9.588610380887985229e-02 4.825483858585357666e-01
2.616095840930938721e-01 -5.787014365196228027e-01 5.321825146675109863e-01 3.899191021919250488e-01 5.337616056203842163e-02 8.607516996562480927e-03 -3.832200169563293457e-01 -1.078386679291725159e-01
-4.263214468955993652e-01 -5.053271651268005371e-01 9.574075043201446533e-02 4.870728254318237305e-01 5.384401082992553711e-01 -1.066913679242134094e-01 2.354453131556510925e-02 -1.209675520658493042e-01
-2.633569538593292236e-01 -5.755497813224792480e-01 -2.181251049041748047e-01 -4.950333386659622192e-02 2.470055818557739258e-01 -1.557211279869079590e-01 4.175418317317962646e-01 5.382885336875915527e-01
3.542028069496154785e-01 -5.316636562347412109e-01 1.693422049283981323e-01 5.217556953430175781e-01 3.221424221992492676e-01 -3.576099276542663574e-01 2.433402836322784424e-01 -9.658437222242355347e-03
-5.182203650474548340e-01 -2.376696616411209106e-01 -3.265412747859954834e-01 2.573071718215942383e-01 4.324520230293273926e-01 1.536887418478727341e-02 3.146404027938842773e-01 4.646236300468444824e-01
2.979705482721328735e-02 -2.961677312850952148e-01 3.305548131465911865e-01 1.351271867752075195e-01 8.191893696784973145e-01 1.814918369054794312e-01 1.669889241456985474e-01 2.279803454875946045e-01
1.096316799521446228e-01 -2.578269243240356445e-01 -3.653705492615699768e-02 1.001033410429954529e-01 9.121499061584472656e-01 2.090830057859420776e-01 1.843504309654235840e-01 -2.079056762158870697e-02
4.798478484153747559e-01 -1.261086761951446533e-01 4.856812953948974609e-01 4.064303636550903320e-01 4.151573777198791504e-01 3.829213082790374756e-01 1.568679213523864746e-01 9.580619633197784424e-02
3.605697453022003174e-01 -3.284495174884796143e-01 -4.700720310211181641e-01 3.436930179595947266e-01 4.405314475297927856e-02 3.382580727338790894e-02 -3.882604837417602539e-01 5.188320875167846680e-01
-1.931558363139629364e-02 -4.350722730159759521e-01 -1.235212385654449463e-01 -1.465453803539276123e-01 4.042314291000366211e-01 -1.296151429414749146e-01 4.934623241424560547e-01 5.915214419364929199e-01
3.731635808944702148e-01 -4.421234130859375000e-01 1.151735410094261169e-01 2.456308156251907349e-01 3.312232196331024170e-01 6.855372190475463867e-01 -1.019152626395225525e-01 4.024475440382957458e-02
-2.697327136993408203e-01 -5.731692314147949219e-01 3.129906356334686279e-01 4.807058870792388916e-01 3.821877539157867432e-01 -3.167316019535064697e-01 1.507480740547180176e-01 -2.384527400135993958e-02
7.191080451011657715e-01 -3.546660244464874268e-01 -3.366056680679321289e-01 4.722504019737243652e-01 2.152402652427554131e-03 3.100993856787681580e-02 2.256217412650585175e-02 1.389128565788269043e-01
3.884408175945281982e-01 -7.698665857315063477e-01 1.635863035917282104e-01 1.563477665185928345e-01 -1.303238421678543091e-01 -1.905205547809600830e-01 2.922170162200927734e-01 2.579548954963684082e-01
1.511368900537490845e-01 5.851294100284576416e-02 3.219305723905563354e-02 7.846364378929138184e-01 -1.114562973380088806e-01 2.070561498403549194e-01 -9.199544787406921387e-02 5.415581464767456055e-01
4.178839027881622314e-01 -4.286084473133087158e-01 2.613213956356048584e-01 3.405616879463195801e-01 2.649303078651428223e-01 6.193743348121643066e-01 3.541715268511325121e-04 5.986753478646278381e-02
2.091975063085556030e-01 1.326809376478195190e-01 4.348921477794647217e-01 4.056651592254638672e-01 6.691482663154602051e-01 -1.867716014385223389e-02 1.144534945487976074e-01 3.517512083053588867e-01
1.826125681400299072e-01 9.965067356824874878e-02 1.532279849052429199e-01 7.059119343757629395e-01 -1.327055692672729492e-02 9.101928211748600006e-03 -3.116004467010498047e-01 5.810146927833557129e-01
-3.272519409656524658e-01 -5.722297430038452148e-01 1.176696792244911194e-01 2.404330372810363770e-01 4.751785695552825928e-01 -4.681251645088195801e-01 1.154492497444152832e-01 1.885230243206024170e-01
2.715691328048706055e-01 -7.556737065315246582e-01 -2.902684733271598816e-03 2.376587390899658203e-01 1.862270087003707886e-01 1.717392504215240479e-01 4.578241109848022461e-01 -1.579226106405258179e-01
9.079841524362564087e-02 -6.524108052253723145e-01 -4.637027084827423096e-01 3.656161949038505554e-02 2.221035510301589966e-01 -2.357908934354782104e-01 4.218598604202270508e-01 2.585844099521636963e-01
2.465494424104690552e-01 -4.507459998130798340e-01 8.500806242227554321e-02 5.693487524986267090e-01 -2.668575942516326904e-01 -2.519856393337249756e-01 4.156512022018432617e-01 3.117393851280212402e-01
-1.281909048557281494e-01 -1.071583107113838196e-01 2.340074395760893822e-03 7.416461110115051270e-01 -1.497889459133148193e-01 1.251700818538665771e-01 2.391682714223861694e-01 5.716063976287841797e-01
4.758917689323425293e-01 -1.550863683223724365e-01 3.258773684501647949e-01 2.492614686489105225e-01 5.386819243431091309e-01 5.148543119430541992e-01 3.435264900326728821e-02 1.572090089321136475e-01
-2.955721616744995117e-01 -6.098110079765319824e-01 -4.870947897434234619e-01 2.341061085462570190e-01 -9.723776578903198242e-02 1.487429589033126831e-01 9.883273392915725708e-02 4.553606212139129639e-01
-3.821985423564910889e-02 -2.481406480073928833e-01 1.478873342275619507e-01 2.520901262760162354e-01 7.465862631797790527e-01 4.595480263233184814e-01 2.695262730121612549e-01 1.016134172677993774e-01
3.049809336662292480e-01 -2.212990671396255493e-01 6.637179255485534668e-01 6.210037469863891602e-01 1.371475160121917725e-01 -5.064647644758224487e-02 -8.731591701507568359e-02 5.336041003465652466e-02
-3.555725216865539551e-01 -5.927487835288047791e-02 2.771971225738525391e-01 7.734850049018859863e-01 2.574861943721771240e-01 2.930706739425659180e-01 1.161238998174667358e-01 1.710643768310546875e-01
-1.305726468563079834e-01 -3.362031280994415283e-01 -1.586501747369766235e-01 6.666348576545715332e-01 5.746904388070106506e-02 -1.879639625549316406e-01 -5.031971931457519531e-01 3.294020593166351318e-01
-1.031220257282257080e-01 9.321369230747222900e-02 -3.861249983310699463e-02 6.385881900787353516e-01 8.309137821197509766e-02 -2.906170189380645752e-01 1.327704787254333496e-01 6.800004839897155762e-01
1.709249764680862427e-01 -5.518933534622192383e-01 5.337199568748474121e-01 2.198167443275451660e-01 -8.539649099111557007e-02 -4.951724782586097717e-02 4.268714785575866699e-01 3.755770623683929443e-01
9.649882465600967407e-02 -4.044953882694244385e-01 4.638292193412780762e-01 3.185925185680389404e-01 5.123671889305114746e-01 4.749729037284851074e-01 1.110841780900955200e-01 9.986811876296997070e-02
1.156652942299842834e-01 -7.419263720512390137e-01 -3.938700258731842041e-01 3.341760933399200439e-01 1.435692906379699707e-01 -3.121376931667327881e-01 -2.077600061893463135e-01 9.029585868120193481e-02
-2.368118166923522949e-01 1.490499824285507202e-01 -4.426773190498352051e-01 3.003123402595520020e-01 5.553696751594543457e-01 3.287504613399505615e-01 9.367047250270843506e-02 4.585488438606262207e-01
6.353652477264404297e-02 -3.216875791549682617e-01 1.966569274663925171e-01 -1.236287057399749756e-01 6.035913825035095215e-01 3.613141477108001709e-01 2.037134170532226562e-01 5.496841073036193848e-01
3.645806908607482910e-01 -3.771492838859558105e-02 4.158450663089752197e-01 1.490671783685684204e-01 7.146883606910705566e-01 4.422994703054428101e-02 1.090875342488288879e-01 3.819352090358734131e-01
6.392320990562438965e-01 -2.314599901437759399e-01 -3.421593010425567627e-01 5.824819207191467285e-01 1.994089037179946899e-01 -2.038174420595169067e-01 -7.941641844809055328e-03 9.048983454704284668e-03
2.389003336429595947e-01 -5.799654722213745117e-01 2.396395802497863770e-01 3.933611214160919189e-01 8.989581465721130371e-02 5.509241223335266113e-01 -2.865923643112182617e-01 -2.593751624226570129e-02
3.427619487047195435e-02 -2.664892375469207764e-01 3.953102231025695801e-02 6.723681092262268066e-01 5.912458896636962891e-01 1.748165935277938843e-01 1.987981945276260376e-01 2.334825098514556885e-01
3.486270010471343994e-01 -7.133312523365020752e-02 -2.629227340221405029e-01 1.517255231738090515e-02 4.050717353820800781e-01 7.923404872417449951e-02 5.905063748359680176e-01 5.338101983070373535e-01
2.594277560710906982e-01 -3.083766698837280273e-01 -5.643097162246704102e-01 2.309057861566543579e-01 1.457569599151611328e-01 -2.684079706668853760e-01 -7.402693480253219604e-02 6.058630943298339844e-01
1.682962626218795776e-01 -2.516187727451324463e-01 1.996334344148635864e-01 2.861074805259704590e-01 6.698794364929199219e-01 5.664822459220886230e-01 1.215573102235794067e-01 -4.729400575160980225e-02
1.573414951562881470e-01 -1.970842927694320679e-01 1.247788369655609131e-01 1.937716901302337646e-01 9.013553857803344727e-01 1.827177852392196655e-01 -1.261395215988159180e-01 1.467844694852828979e-01
-5.323626473546028137e-02 -2.396782785654067993e-01 -2.007345110177993774e-01 9.667348861694335938e-02 1.635776460170745850e-01 2.337760105729103088e-02 5.569874048233032227e-01 7.433311343193054199e-01
3.667231500148773193e-01 -7.528550177812576294e-02 -1.547344326972961426e-01 7.691588997840881348e-01 -4.353451728820800781e-02 3.999280035495758057e-01 -2.100748941302299500e-02 2.863898873329162598e-01
1.682623028755187988e-01 -2.665559053421020508e-01 -3.725621998310089111e-01 6.667380332946777344e-01 1.694798022508621216e-01 4.501591324806213379e-01 -2.799212634563446045e-01 8.701308816671371460e-02
-6.159638613462448120e-02 -1.891990005970001221e-01 2.148307114839553833e-01 2.384530156850814819e-01 6.953032612800598145e-01 5.506879687309265137e-01 1.005680486559867859e-01 2.461295425891876221e-01
-1.751898676156997681e-01 -2.619483768939971924e-01 -2.971119582653045654e-01 5.854239463806152344e-01 1.773078292608261108e-01 -1.449586749076843262e-01 -4.835236668586730957e-01 4.283090233802795410e-01
3.892132937908172607e-01 -5.141710042953491211e-01 5.046979784965515137e-01 1.723655015230178833e-01 4.242795109748840332e-01 1.802157759666442871e-01 2.659148275852203369e-01 1.284909099340438843e-01
-8.168493211269378662e-02 4.554674774408340454e-02 1.353462934494018555e-01 4.092463552951812744e-01 6.924617290496826172e-01 4.490050971508026123e-01 2.306870520114898682e-01 2.666958570480346680e-01
-9.131044894456863403e-02 -3.970294892787933350e-01 -4.835207760334014893e-01 2.604468762874603271e-01 6.993005424737930298e-02 4.221479296684265137e-01 3.677795827388763428e-01 4.626489877700805664e-01
-3.491907417774200439e-01 -4.377316832542419434e-01 3.921744227409362793e-02 7.222805619239807129e-01 -4.211771115660667419e-02 -2.093563824892044067e-01 -3.061180710792541504e-01 1.546526253223419189e-01
2.672071158885955811e-01 -2.983836233615875244e-01 2.611268162727355957e-01 4.287606775760650635e-01 4.055636823177337646e-01 -2.524813413619995117e-01 5.944823026657104492e-01 7.685504108667373657e-02
2.064578682184219360e-01 -6.982537358999252319e-02 -2.800906896591186523e-01 2.877173721790313721e-01 2.410177588462829590e-01 4.218545556068420410e-01 4.299914836883544922e-01 6.085426211357116699e-01
5.229733586311340332e-01 -2.438615113496780396e-01 2.724054753780364990e-01 2.509317100048065186e-01 1.066675558686256409e-01 -1.761912256479263306e-01 5.815682411193847656e-01 3.862847983837127686e-01
-2.479213476181030273e-01 -7.540943622589111328e-01 2.497776895761489868e-01 -7.620465010404586792e-02 5.362235009670257568e-03 -4.786580801010131836e-02 1.049543768167495728e-01 5.369777679443359375e-01
4.779090285301208496e-01 -4.756830260157585144e-02 4.044039249420166016e-01 2.912828922271728516e-01 6.302421092987060547e-01 1.723086833953857422e-01 -2.882228791713714600e-01 1.048052310943603516e-01
1.506250947713851929e-01 1.951797604560852051e-01 1.806688159704208374e-01 1.836587786674499512e-01 6.429633498191833496e-01 1.212364733219146729e-01 2.100205123424530029e-01 6.329583525657653809e-01
3.907482922077178955e-01 -4.929455220699310303e-01 5.240367054939270020e-01 4.155204892158508301e-01 1.251145154237747192e-01 3.217600882053375244e-01 1.913280785083770752e-01 3.548592701554298401e-02
3.642283082008361816e-01 -4.804497361183166504e-01 3.669924139976501465e-01 5.421328544616699219e-01 1.260089874267578125e-01 3.788899779319763184e-01 3.683346509933471680e-02 -2.170751541852951050e-01
1.750401556491851807e-01 -8.096066117286682129e-01 7.807087153196334839e-03 6.082662381231784821e-03 2.068327963352203369e-01 5.097281932830810547e-01 5.795697867870330811e-02 8.853571116924285889e-02
3.034166097640991211e-01 -2.724045701324939728e-02 2.034521102905273438e-01 4.122287034988403320e-01 1.170271113514900208e-01 3.666472136974334717e-01 6.012511849403381348e-01 4.315580725669860840e-01
2.416400164365768433e-01 -5.273901820182800293e-01 -1.381037086248397827e-01 2.754045724868774414e-01 3.049744665622711182e-01 6.862751245498657227e-01 5.984944850206375122e-02 -3.137594088912010193e-02
3.084852099418640137e-01 -6.513241529464721680e-01 3.887511491775512695e-01 3.501912951469421387e-01 -2.688960134983062744e-01 -7.887130230665206909e-02 1.851253509521484375e-01 3.066839873790740967e-01
8.143195509910583496e-02 -5.884718298912048340e-01 -1.064016968011856079e-01 -3.462155461311340332e-01 1.465235799551010132e-01 2.360957711935043335e-01 -9.895405918359756470e-02 6.548901200294494629e-01
5.803615450859069824e-01 -5.265035107731819153e-02 -2.047985047101974487e-01 3.763217926025390625e-01 1.624008119106292725e-01 4.214435815811157227e-01 -2.758724689483642578e-01 4.435691237449645996e-01
-1.958649307489395142e-01 -6.739779114723205566e-01 -4.393632411956787109e-01 3.231596201658248901e-02 -8.067520707845687866e-02 1.527029722929000854e-01 7.852706313133239746e-02 5.266052484512329102e-01
2.063087224960327148e-01 -3.519859910011291504e-01 -2.458899468183517456e-01 7.092708349227905273e-01 2.078296095132827759e-01 -3.490211665630340576e-01 -3.237824440002441406e-01 -1.308996323496103287e-02
4.044722616672515869e-01 -6.148181483149528503e-02 -1.237953677773475647e-01 1.688444614410400391e-01 2.718538939952850342e-01 -2.953015863895416260e-01 5.537573695182800293e-01 5.665981173515319824e-01
-7.309658080339431763e-02 -7.936964035034179688e-01 1.862984150648117065e-01 2.969952523708343506e-01 8.883032947778701782e-02 4.813853502273559570e-01 -4.631634801626205444e-02 4.677730146795511246e-03
2.782131731510162354e-01 -6.829879283905029297e-01 -2.689608335494995117e-01 1.803965419530868530e-01 9.770802408456802368e-02 4.340302646160125732e-01 3.479642868041992188e-01 1.795382052659988403e-01
-2.109924107789993286e-01 -1.314307898283004761e-01 -2.080191075801849365e-01 1.461235433816909790e-01 3.382699191570281982e-01 5.175492540001869202e-02 4.814633131027221680e-01 7.243425846099853516e-01
-3.008704818785190582e-02 -6.725041270256042480e-01 -1.227369606494903564e-01 -3.394036293029785156e-01 4.242901504039764404e-01 1.259631291031837463e-02 -3.639008617028594017e-03 4.861890971660614014e-01
-2.261293232440948486e-01 -3.735981881618499756e-02 -9.394896775484085083e-02 6.553400158882141113e-01 4.329026043415069580e-01 5.155543088912963867e-01 2.365558147430419922e-01 -3.664890071377158165e-03
2.164609357714653015e-02 -4.144851267337799072e-01 -2.316087782382965088e-01 1.855502128601074219e-01 5.451992154121398926e-01 5.734065547585487366e-02 5.933032035827636719e-01 2.951663732528686523e-01
-5.218032598495483398e-01 -1.740888655185699463e-01 1.628647148609161377e-01 5.795288681983947754e-01 1.075325757265090942e-01 3.405852019786834717e-01 1.075677573680877686e-01 4.426097571849822998e-01
5.465688705444335938e-01 -4.477519094944000244e-01 -3.479457795619964600e-01 4.851521551609039307e-01 -8.042833954095840454e-02 -2.751537859439849854e-01 1.878438144922256470e-01 1.639455854892730713e-01
-2.646186575293540955e-02 -2.723836600780487061e-01 4.157575368881225586e-01 1.821140646934509277e-01 3.840830326080322266e-01 5.342742800712585449e-01 -1.663293242454528809e-01 5.083826184272766113e-01
2.254398167133331299e-01 -7.316498756408691406e-01 -4.009198844432830811e-01 3.573096394538879395e-01 2.133069336414337158e-01 -2.071407437324523926e-01 -1.924107968807220459e-01 -5.415140185505151749e-03
1.828193366527557373e-01 -3.650313913822174072e-01 9.721664339303970337e-02 8.499758690595626831e-02 5.536932349205017090e-01 5.688569545745849609e-01 1.532637747004628181e-03 4.318294823169708252e-01
-4.759079962968826294e-02 -5.496706366539001465e-01 3.637467920780181885e-01 4.693444669246673584e-01 1.237635985016822815e-01 5.166145563125610352e-01 -2.391271889209747314e-01 6.009621545672416687e-02
3.192934095859527588e-01 -6.144195795059204102e-01 -3.652416765689849854e-01 1.354010105133056641e-01 2.568334341049194336e-01 -5.407612323760986328e-01 7.436309824697673321e-04 1.020720526576042175e-01
-3.074693679809570312e-01 -1.764485538005828857e-01 -1.753981113433837891e-01 3.252696990966796875e-01 7.707917094230651855e-01 -4.355372488498687744e-02 3.358709216117858887e-01 1.701109409332275391e-01
-1.219286471605300903e-01 -8.104261755943298340e-01 -3.204142153263092041e-01 5.629453063011169434e-02 -9.061104804277420044e-02 -6.470265239477157593e-02 -1.471112370491027832e-01 4.341315031051635742e-01
4.350228309631347656e-01 -3.182100355625152588e-01 -4.449591934680938721e-01 1.132816299796104431e-01 2.387763708829879761e-01 2.755921185016632080e-01 -3.572801947593688965e-01 4.879157841205596924e-01
3.411531448364257812e-01 -1.300217956304550171e-01 1.107410192489624023e-01 3.479781746864318848e-01 -6.133587285876274109e-02 -2.126339264214038849e-02 5.826634168624877930e-01 6.242159008979797363e-01
2.386861443519592285e-01 -2.676443755626678467e-01 1.008512079715728760e-01 6.467660516500473022e-02 6.607171297073364258e-01 5.529125928878784180e-01 -2.977783083915710449e-01 1.615857928991317749e-01
1.692952215671539307e-01 -7.225810885429382324e-01 8.559556305408477783e-02 2.043637633323669434e-01 1.537110805511474609e-01 5.761194825172424316e-01 2.099042236804962158e-01 2.289127930998802185e-02
-5.722850561141967773e-02 -5.696617439389228821e-02 6.788641959428787231e-02 5.854170918464660645e-01 4.351540207862854004e-01 6.212490200996398926e-01 2.433420866727828979e-01 1.078578084707260132e-01
-1.430727392435073853e-01 -1.327585875988006592e-01 1.930940747261047363e-01 3.200008869171142578e-01 7.810113430023193359e-01 3.790309727191925049e-01 1.900466382503509521e-01 1.801621019840240479e-01
3.001290559768676758e-01 -5.354635715484619141e-01 2.815452218055725098e-01 4.741686880588531494e-01 5.326411128044128418e-02 5.555915236473083496e-01 -7.611056324094533920e-03 -8.672133833169937134e-02
-1.739739179611206055e-01 -4.045558273792266846e-01 2.776447236537933350e-01 1.818557232618331909e-01 4.922122955322265625e-01 5.285394191741943359e-01 2.764274179935455322e-01 3.128428757190704346e-01
2.156053185462951660e-01 1.039184909313917160e-02 -7.731346040964126587e-02 3.138191998004913330e-01 1.907544732093811035e-01 2.827044129371643066e-01 5.974655151367187500e-01 6.129212379455566406e-01
-5.766466259956359863e-01 -6.870175004005432129e-01 -6.095892935991287231e-02 2.470139265060424805e-01 2.349120974540710449e-01 -1.130664721131324768e-01 1.123176962137222290e-01 2.239885926246643066e-01
-9.605161100625991821e-02 1.069601848721504211e-01 -1.746119186282157898e-02 8.249041438102722168e-01 -1.861044391989707947e-02 -1.666854508221149445e-02 -1.344125717878341675e-01 5.290281772613525391e-01
3.243083655834197998e-01 -4.174977838993072510e-01 4.407299458980560303e-01 3.921242952346801758e-01 3.273180723190307617e-01 4.666543304920196533e-01 2.102855592966079712e-01 -5.824013054370880127e-02
-1.581620872020721436e-01 -4.280993640422821045e-01 7.648622989654541016e-02 -6.249162927269935608e-02 4.673191905021667480e-01 -7.109695672988891602e-02 3.053630888462066650e-01 6.821084618568420410e-01
-2.462561130523681641e-01 -7.172918319702148438e-02 2.498943656682968140e-01 8.700031042098999023e-01 3.097596764564514160e-01 6.474141031503677368e-02 1.184823364019393921e-01 -2.607304044067859650e-02
1.772525310516357422e-01 -2.319875955581665039e-01 3.318933248519897461e-01 8.140058256685733795e-03 7.411386966705322266e-01 1.833392232656478882e-01 1.740276366472244263e-01 4.374453723430633545e-01
9.156791865825653076e-02 -3.751070797443389893e-01 3.203560113906860352e-01 3.698108494281768799e-01 4.912842214107513428e-01 4.732319414615631104e-01 3.493447899818420410e-01 1.554715335369110107e-01
5.664690956473350525e-02 -3.916387632489204407e-02 -2.185041904449462891e-01 8.626285791397094727e-01 4.347915202379226685e-02 4.028626903891563416e-02 -2.827602922916412354e-01 3.462922573089599609e-01
-9.611740708351135254e-02 1.169555112719535828e-01 -1.798386573791503906e-01 4.485836029052734375e-01 3.975586593151092529e-01 -5.077539011836051941e-02 4.168250262737274170e-01 6.396402120590209961e-01
4.677779674530029297e-01 3.067459352314472198e-02 4.836060106754302979e-01 3.089503347873687744e-01 4.628290832042694092e-01 2.630673348903656006e-01 1.882631331682205200e-01 3.633999228477478027e-01
-1.245021671056747437e-01 -6.988906115293502808e-02 -5.645888671278953552e-02 2.023786753416061401e-01 8.296695947647094727e-01 -1.224874239414930344e-02 -3.198737800121307373e-01 3.803277313709259033e-01
3.963757455348968506e-01 -3.279875814914703369e-01 3.762548565864562988e-01 1.945498287677764893e-01 -7.149785757064819336e-02 -2.854435741901397705e-01 3.041177690029144287e-01 6.138529777526855469e-01
2.766863405704498291e-01 2.542885839939117432e-01 -8.315652608871459961e-02 3.336617946624755859e-01 1.540071070194244385e-01 3.327435255050659180e-01 -7.565607130527496338e-02 7.748397588729858398e-01
-3.035351932048797607e-01 -6.883753091096878052e-02 4.824538528919219971e-01 7.113484740257263184e-01 3.420715630054473877e-01 1.566252708435058594e-01 -3.404496610164642334e-02 1.471253186464309692e-01
-3.979625701904296875e-01 -5.481910705566406250e-01 -4.617264866828918457e-01 1.795209497213363647e-01 2.009133622050285339e-02 1.433806121349334717e-01 8.291470259428024292e-02 5.175486207008361816e-01
3.162679821252822876e-02 -5.010582804679870605e-01 4.984968602657318115e-01 5.174784064292907715e-01 -1.586142033338546753e-01 -2.478791773319244385e-01 8.169656991958618164e-02 3.719953894615173340e-01
5.264650583267211914e-01 2.680780179798603058e-02 4.427708387374877930e-01 3.606649041175842285e-01 5.845932364463806152e-01 1.561685800552368164e-01 -1.035019829869270325e-01 1.383482962846755981e-01
2.258141040802001953e-01 -3.342032134532928467e-01 2.172434031963348389e-01 4.461152255535125732e-01 4.189510345458984375e-01 6.237341761589050293e-01 1.563021093606948853e-01 -4.591331258416175842e-02
-1.515763998031616211e-01 -6.960056424140930176e-01 3.186397850513458252e-01 3.199519217014312744e-01 1.644991785287857056e-01 4.906526803970336914e-01 9.761358052492141724e-02 1.066377013921737671e-01
3.430815637111663818e-01 -3.608307838439941406e-01 4.746118485927581787e-01 4.079744815826416016e-01 -1.433321237564086914e-01 -2.205815762281417847e-01 3.781731724739074707e-01 3.849432170391082764e-01
1.582085639238357544e-01 -2.512609958648681641e-01 3.911473974585533142e-02 8.199694156646728516e-01 5.488803610205650330e-02 4.658102989196777344e-01 1.221261322498321533e-01 -5.524079501628875732e-02
-3.117210865020751953e-01 -2.694923877716064453e-01 -3.371319174766540527e-01 2.570455372333526611e-01 4.952464997768402100e-01 5.517509579658508301e-01 2.664409279823303223e-01 1.725817918777465820e-01
1.433089077472686768e-01 -8.659765124320983887e-02 2.915619313716888428e-01 2.169188559055328369e-01 4.836145937442779541e-01 -4.432926177978515625e-01 2.777558267116546631e-01 5.765079259872436523e-01
4.756775200366973877e-01 -1.169825252145528793e-02 3.211466073989868164e-01 5.840213298797607422e-01 -2.306670546531677246e-01 -7.509613782167434692e-02 9.335917234420776367e-02 5.116789340972900391e-01
-3.259235024452209473e-01 -3.494927287101745605e-01 -4.645770490169525146e-01 3.578367829322814941e-01 8.874622173607349396e-03 5.286661162972450256e-02 4.544436633586883545e-01 4.672869741916656494e-01
3.050246238708496094e-01 2.106825858354568481e-01 1.917477399110794067e-01 3.670538067817687988e-01 6.840584278106689453e-01 -1.363432258367538452e-01 1.046999320387840271e-01 4.399883151054382324e-01
-1.231478229165077209e-01 -6.493595838546752930e-01 7.877290248870849609e-02 -2.414863705635070801e-01 4.807421267032623291e-01 1.363237351179122925e-01 1.935974210500717163e-01 4.598573148250579834e-01
3.178195059299468994e-01 2.326320558786392212e-01 2.850918099284172058e-02 5.441656112670898438e-01 1.935496181249618530e-02 1.516466587781906128e-01 -3.519222140312194824e-02 7.234184145927429199e-01
3.755924105644226074e-01 -7.657825201749801636e-02 4.320406615734100342e-01 3.216024935245513916e-01 5.406695008277893066e-01 3.244546949863433838e-01 6.001120805740356445e-02 4.022228121757507324e-01
3.487458080053329468e-02 -8.083906769752502441e-01 -1.683580726385116577e-01 3.466715216636657715e-01 5.470780283212661743e-02 -4.060189053416252136e-02 4.367087483406066895e-01 3.750713169574737549e-02
3.555678427219390869e-01 -4.100433290004730225e-01 1.944534480571746826e-01 4.199373126029968262e-01 2.054004520177841187e-01 4.813525676727294922e-01 4.630052447319030762e-01 -5.489197000861167908e-02
3.255301415920257568e-01 -2.141671329736709595e-01 -3.759371340274810791e-01 4.510608315467834473e-01 1.281816214323043823e-01 5.100616812705993652e-01 -1.656591296195983887e-01 4.464766383171081543e-01
2.766169011592864990e-01 -4.959119260311126709e-01 -5.216475725173950195e-01 2.607373297214508057e-01 1.766099482774734497e-01 1.645064651966094971e-01 -4.033413827419281006e-01 3.413453102111816406e-01
6.470207571983337402e-01 -2.694910466670989990e-01 -1.249553859233856201e-01 5.356640815734863281e-01 9.164973162114620209e-03 2.033221125602722168e-01 -1.868474334478378296e-01 3.603509962558746338e-01
-3.863518312573432922e-02 -7.911174744367599487e-02 -1.602336913347244263e-01 1.273887753486633301e-01 4.101255536079406738e-01 9.809874743223190308e-02 5.316069722175598145e-01 6.999384164810180664e-01
-1.656941771507263184e-01 3.878166899085044861e-02 4.370983242988586426e-01 5.825621485710144043e-01 1.930887252092361450e-01 4.082065224647521973e-01 -1.341207604855298996e-02 4.863252639770507812e-01
1.488313078880310059e-01 -4.928995072841644287e-01 2.695603072643280029e-01 3.440864086151123047e-01 4.141889512538909912e-01 4.411936700344085693e-01 3.782099783420562744e-01 1.859944760799407959e-01
-4.259378314018249512e-01 -4.226978421211242676e-01 -2.446039170026779175e-01 3.306599855422973633e-01 6.182727217674255371e-01 -2.156992554664611816e-01 2.019800245761871338e-01 3.395899385213851929e-02
-3.520021736621856689e-01 -5.245400667190551758e-01 -8.507098257541656494e-02 5.757984519004821777e-01 1.315457224845886230e-01 4.621966779232025146e-01 1.758138835430145264e-01 1.818220689892768860e-02
1.926992982625961304e-01 -6.340006589889526367e-01 3.988681137561798096e-01 2.400172501802444458e-01 -1.252421736717224121e-01 1.823803037405014038e-01 3.611585795879364014e-01 4.059833586215972900e-01
1.989168524742126465e-01 -2.217530608177185059e-01 4.240952432155609131e-01 3.180530965328216553e-01 6.007996201515197754e-01 4.250425696372985840e-01 1.790997833013534546e-01 2.377928048372268677e-01
2.447128891944885254e-01 -7.372468113899230957e-01 -4.966545104980468750e-02 2.358673363924026489e-01 1.497315987944602966e-02 4.777330160140991211e-01 3.258504271507263184e-01 6.205862760543823242e-02
5.304868891835212708e-02 -6.634678840637207031e-01 3.292765319347381592e-01 1.640980094671249390e-01 4.427643716335296631e-01 -4.715416729450225830e-01 -4.814025014638900757e-02 -3.059063851833343506e-02
2.261508107185363770e-01 -8.002219796180725098e-01 1.637164056301116943e-01 5.226842314004898071e-02 1.090914607048034668e-01 2.090556770563125610e-01 4.276517331600189209e-01 2.011823654174804688e-01
3.903166055679321289e-01 -5.434962511062622070e-01 5.253577828407287598e-01 5.045639872550964355e-01 -2.470398880541324615e-02 1.898522675037384033e-02 -1.388047933578491211e-01 -3.796936944127082825e-02
1.702529489994049072e-01 -6.411178708076477051e-01 -3.839114308357238770e-01 3.127244710922241211e-01 8.703488856554031372e-02 4.878728985786437988e-01 2.600184082984924316e-01 3.991004824638366699e-02
5.971514582633972168e-01 6.984719540923833847e-03 2.534666061401367188e-01 3.926492333412170410e-01 6.099967956542968750e-01 1.555385440587997437e-01 -1.630130857229232788e-01 4.561730474233627319e-02
4.957393743097782135e-03 -8.857158571481704712e-02 -8.467148989439010620e-02 8.499475121498107910e-01 9.591643512248992920e-02 8.248458802700042725e-02 -3.820352852344512939e-01 3.171684741973876953e-01
2.127309739589691162e-01 -1.596639677882194519e-02 1.837446987628936768e-01 2.250435352325439453e-01 6.745622754096984863e-01 1.270252931863069534e-02 5.171354413032531738e-01 3.840044140815734863e-01
1.560483574867248535e-01 -3.230192959308624268e-01 4.621148705482482910e-01 4.875135123729705811e-01 -9.208842366933822632e-02 -3.045966923236846924e-01 3.785955607891082764e-01 4.189200997352600098e-01
1.015553548932075500e-01 -6.400564908981323242e-01 -1.987569332122802734e-01 3.542114794254302979e-01 9.761580079793930054e-02 4.200494289398193359e-01 4.738954007625579834e-01 6.705857813358306885e-02
-4.676440358161926270e-01 -4.327688813209533691e-01 7.373257726430892944e-02 1.496529877185821533e-01 1.603580415248870850e-01 1.852906495332717896e-01 3.712203204631805420e-01 6.069068908691406250e-01
1.425178796052932739e-01 -3.431703895330429077e-02 -3.685800731182098389e-02 1.458405852317810059e-01 8.433525562286376953e-01 -2.391096055507659912e-01 -1.276553720235824585e-01 4.137273430824279785e-01
-2.506993114948272705e-01 -6.792441606521606445e-01 -2.261678576469421387e-01 2.700504660606384277e-01 5.854347720742225647e-02 3.649674952030181885e-01 -8.980351686477661133e-02 4.549780189990997314e-01
-2.447637915611267090e-01 -4.635183215141296387e-01 4.958070814609527588e-02 -7.269645109772682190e-03 6.142414212226867676e-01 -2.493156343698501587e-01 1.187526136636734009e-01 5.188230872154235840e-01
1.278816014528274536e-01 -5.478534102439880371e-01 -3.689339756965637207e-01 5.912184119224548340e-01 -2.337728291749954224e-01 9.707509726285934448e-02 9.541434794664382935e-02 3.530920743942260742e-01
-1.172404438257217407e-01 -7.573848366737365723e-01 1.885256767272949219e-01 1.830846667289733887e-01 1.850705742835998535e-01 4.033583998680114746e-01 -3.023527562618255615e-01 2.349357008934020996e-01
-1.260593980550765991e-01 -2.829801738262176514e-01 1.195068433880805969e-01 1.522041261196136475e-01 4.046494364738464355e-01 4.764763414859771729e-01 3.274987936019897461e-01 6.070889234542846680e-01
6.000880599021911621e-01 -7.346890121698379517e-02 -3.144810199737548828e-01 8.880335092544555664e-02 1.582840979099273682e-01 6.091280281543731689e-02 2.419893294572830200e-01 6.636185646057128906e-01
-2.065809071063995361e-01 -2.882606983184814453e-01 2.641026079654693604e-01 2.820499539375305176e-01 2.105993479490280151e-01 2.987006902694702148e-01 -5.998859554529190063e-02 7.666518092155456543e-01
-4.161145985126495361e-01 -5.594500899314880371e-01 -4.706418886780738831e-02 4.322270452976226807e-01 1.394409388303756714e-01 2.763342261314392090e-01 4.188106060028076172e-01 2.315648794174194336e-01
2.861996181309223175e-02 -4.678693711757659912e-01 -2.721907496452331543e-01 1.433576196432113647e-01 2.462034672498703003e-01 4.559081792831420898e-01 4.906606078147888184e-01 4.200284481048583984e-01
-3.622151911258697510e-01 -1.503019332885742188e-01 -3.441575169563293457e-02 4.704959690570831299e-01 3.536322116851806641e-01 5.910477042198181152e-01 4.740189015865325928e-02 3.834296464920043945e-01
-2.972720861434936523e-01 -5.577713251113891602e-01 -1.931316554546356201e-01 5.836003422737121582e-01 3.979059159755706787e-01 2.495920062065124512e-01 4.279398918151855469e-02 -1.322063896805047989e-02
1.185203641653060913e-01 1.840753108263015747e-01 -1.556075811386108398e-01 7.274883985519409180e-01 1.659110337495803833e-01 3.321558833122253418e-01 -1.798444837331771851e-01 4.779309332370758057e-01
1.286897510290145874e-01 -8.464697003364562988e-01 -1.258369162678718567e-02 2.941151261329650879e-01 2.539003491401672363e-01 4.968330264091491699e-02 3.167742192745208740e-01 1.139573305845260620e-01
-1.201012060046195984e-01 -4.786879420280456543e-01 2.969492375850677490e-01 5.254463553428649902e-01 2.571646273136138916e-01 5.557941198348999023e-01 7.666025310754776001e-02 1.060343906283378601e-01
-5.826915614306926727e-03 -2.001564353704452515e-01 4.723905622959136963e-01 4.019457399845123291e-01 3.398197889328002930e-01 5.374555587768554688e-01 -1.726878136396408081e-01 3.755441009998321533e-01
-8.973303437232971191e-02 -6.461552693508565426e-04 -2.090945541858673096e-01 6.622005105018615723e-01 6.152587532997131348e-01 5.121626332402229309e-02 -6.811646372079849243e-02 3.520105779170989990e-01
1.932328939437866211e-01 -2.334437817335128784e-01 4.600728452205657959e-01 2.009676396846771240e-01 4.506297409534454346e-01 4.148830771446228027e-01 -1.144038606435060501e-02 5.298903584480285645e-01
2.096620947122573853e-01 -4.372278451919555664e-01 -4.869250059127807617e-01 5.148364901542663574e-01 -3.485453501343727112e-02 -2.452507615089416504e-01 -2.204176485538482666e-01 3.908633589744567871e-01
3.008136749267578125e-01 -4.561400711536407471e-01 4.994180500507354736e-01 3.151110708713531494e-01 3.072266876697540283e-01 4.525877535343170166e-01 -2.272375375032424927e-01 4.328174889087677002e-02
1.215273067355155945e-01 -5.870367288589477539e-01 1.215640380978584290e-01 5.218223929405212402e-01 1.650320738554000854e-01 5.684798359870910645e-01 -2.816416509449481964e-02 -4.842031374573707581e-02
1.621165685355663300e-02 1.018452830612659454e-02 3.540543913841247559e-01 7.377090454101562500e-01 4.370813071727752686e-01 6.819572299718856812e-02 1.854761540889739990e-01 3.161840140819549561e-01
-2.514478266239166260e-01 -6.301780343055725098e-01 7.923712953925132751e-03 2.747741043567657471e-01 5.414442420005798340e-01 -1.646892279386520386e-01 6.323505192995071411e-02 3.739025294780731201e-01
-4.430644214153289795e-02 -3.280431032180786133e-01 2.603774964809417725e-01 1.113166436553001404e-01 4.587745666503906250e-01 3.027082979679107666e-01 3.567664921283721924e-01 6.171289086341857910e-01
3.309080004692077637e-02 -6.348025202751159668e-01 3.129989802837371826e-01 3.626940548419952393e-01 1.035822853446006775e-01 3.705864250659942627e-01 4.730174317955970764e-02 4.648810029029846191e-01
-1.576662808656692505e-01 -8.109318017959594727e-01 6.054878979921340942e-02 4.477438330650329590e-01 -9.186296910047531128e-02 -1.396885514259338379e-01 2.396074980497360229e-01 1.674119383096694946e-01
3.979175686836242676e-01 -2.792764008045196533e-01 -7.832484692335128784e-02 6.729304790496826172e-02 4.285353422164916992e-01 3.723126351833343506e-01 -1.804753541946411133e-01 6.310091018676757812e-01
-1.277429312467575073e-01 -1.523728668689727783e-01 -3.391883373260498047e-01 5.953794121742248535e-01 6.763143092393875122e-02 5.622260570526123047e-01 3.880341723561286926e-02 4.108055531978607178e-01
1.302868723869323730e-01 -3.623295724391937256e-01 -7.279725372791290283e-02 3.125038743019104004e-01 -1.422252804040908813e-01 3.469558954238891602e-01 -4.184998571872711182e-01 6.580548882484436035e-01
-2.571001350879669189e-01 -5.789226293563842773e-01 9.354317188262939453e-02 -6.659112870693206787e-02 3.512533605098724365e-01 5.862532556056976318e-02 1.912662833929061890e-01 6.497421264648437500e-01
7.217754423618316650e-02 -4.468145370483398438e-01 1.734679639339447021e-01 6.644634008407592773e-01 1.541532129049301147e-01 -2.951897084712982178e-01 4.415992796421051025e-01 1.327951848506927490e-01
9.306386858224868774e-02 5.299829691648483276e-02 -1.481445431709289551e-01 4.680865705013275146e-01 5.484137535095214844e-01 7.237344235181808472e-02 3.294458687305450439e-01 5.770168304443359375e-01
3.430411219596862793e-01 -6.607736945152282715e-01 1.853897273540496826e-01 2.054269462823867798e-01 -2.043920457363128662e-01 9.427614510059356689e-02 1.500062644481658936e-01 5.440272092819213867e-01
-1.543779075145721436e-01 -3.238115012645721436e-01 6.234429776668548584e-02 6.191407442092895508e-01 1.115238815546035767e-01 3.245313167572021484e-01 5.369174480438232422e-01 2.793797850608825684e-01
5.987050011754035950e-02 -4.463204443454742432e-01 4.119706340134143829e-03 -7.234118133783340454e-02 6.925795674324035645e-01 3.539701923727989197e-02 3.991656377911567688e-02 5.562829971313476562e-01
4.218494594097137451e-01 -4.295355081558227539e-01 -1.348093748092651367e-01 6.300567984580993652e-01 -1.848924458026885986e-01 -4.036872684955596924e-01 5.241002421826124191e-03 1.588120609521865845e-01
-1.447927579283714294e-02 -6.381385326385498047e-01 4.423605650663375854e-02 1.593625843524932861e-01 6.621791720390319824e-01 3.292821943759918213e-01 -1.339051127433776855e-01 1.943894661962985992e-02
-3.051745891571044922e-01 -1.945326179265975952e-01 -7.831929624080657959e-02 7.821059226989746094e-01 7.186405360698699951e-02 -1.586637943983078003e-01 2.761003971099853516e-01 3.803048729896545410e-01
-7.243062555789947510e-02 -3.009874820709228516e-01 1.599912047386169434e-01 1.812072843313217163e-02 2.759947180747985840e-01 9.683813899755477905e-02 -1.962694078683853149e-01 8.684251904487609863e-01
2.153047621250152588e-01 -1.144638098776340485e-02 1.746420413255691528e-01 8.079960346221923828e-01 -8.989614248275756836e-02 1.478143036365509033e-01 -2.679857313632965088e-01 4.103762507438659668e-01
4.022493958473205566e-01 -4.515430033206939697e-01 1.257073730230331421e-01 4.753008484840393066e-01 -1.297192275524139404e-01 1.766186207532882690e-01 -3.753691613674163818e-01 4.512956738471984863e-01
