# Supplementary material for: Where is your field going? A machine learning approach to study the relative motion of the domains of physics
Source: PLoS One. 2020 Jun 18;15(6):e0233997. doi: 10.1371/journal.pone.0233997 (PMC7302634; doi:10.1371/journal.pone.0233997)
Supplement: S15 Data — (ZIP) [file pone.0233997.s015.zip › 14/Pacs4Run_14_VS_500_embeddings1988-1992ED8.txt]

6.303036212921142578e-01 -4.007465243339538574e-01 1.055447757244110107e-01 1.694003492593765259e-01 -6.079046726226806641e-01 -1.368146240711212158e-01 -3.262710571289062500e-02 -1.138086244463920593e-01
3.427497446537017822e-01 -8.009195327758789062e-01 1.445838660001754761e-01 -3.911510482430458069e-02 6.791125237941741943e-02 2.942236363887786865e-01 -4.807457327842712402e-02 3.537309765815734863e-01
5.141790509223937988e-01 -2.351328432559967041e-01 1.787950694561004639e-01 -2.163832187652587891e-01 3.301145625300705433e-04 6.365858912467956543e-01 -3.557592332363128662e-01 2.640770971775054932e-01
5.621046423912048340e-01 5.221028812229633331e-03 5.106117576360702515e-02 6.051697731018066406e-01 4.785933345556259155e-02 4.786040633916854858e-02 -4.006254374980926514e-01 3.874162733554840088e-01
8.511136174201965332e-01 4.672133550047874451e-02 -2.254365086555480957e-01 2.451967298984527588e-01 2.382824271917343140e-01 2.114885449409484863e-01 -2.112462073564529419e-01 1.278627365827560425e-01
3.845292329788208008e-01 -3.462736010551452637e-01 2.787674963474273682e-01 2.467107214033603668e-02 -1.704611033201217651e-01 -3.894944489002227783e-01 -3.603146076202392578e-01 5.859371423721313477e-01
5.703724026679992676e-01 -6.596142649650573730e-01 1.913882046937942505e-01 1.320016384124755859e-01 8.793935179710388184e-03 6.769800186157226562e-02 1.798427253961563110e-01 3.853915333747863770e-01
5.764908194541931152e-01 -4.699833989143371582e-01 -3.444655537605285645e-01 1.381219923496246338e-01 -2.788795828819274902e-01 -1.588352471590042114e-01 4.514597952365875244e-01 4.713135585188865662e-02
2.756017148494720459e-01 -8.635345101356506348e-02 -9.604442864656448364e-02 3.097465932369232178e-01 -8.432675898075103760e-02 1.207300126552581787e-01 -6.422225236892700195e-01 6.142333149909973145e-01
5.418849587440490723e-01 -1.868561953306198120e-01 9.303088486194610596e-02 6.973035335540771484e-01 -2.029589861631393433e-01 -7.813146710395812988e-02 1.760114915668964386e-02 3.590985238552093506e-01
4.650502800941467285e-01 -6.159804463386535645e-01 -2.548496425151824951e-01 5.461633205413818359e-01 -2.428609877824783325e-03 2.078559622168540955e-02 1.763760000467300415e-01 -9.750676900148391724e-02
5.474195480346679688e-01 -6.438031792640686035e-01 -7.029314339160919189e-02 -1.143187880516052246e-01 3.261672556400299072e-01 5.285571515560150146e-02 -2.311647087335586548e-01 3.243818581104278564e-01
5.151456594467163086e-01 -6.091888993978500366e-02 1.092455536127090454e-01 6.802228093147277832e-01 -7.598219811916351318e-02 6.951929628849029541e-02 -3.053073287010192871e-01 3.904578685760498047e-01
8.195820450782775879e-01 -2.343491315841674805e-01 2.876281738281250000e-01 -1.254601869732141495e-02 2.211295366287231445e-01 9.989380091428756714e-02 -3.351076543331146240e-01 1.389396637678146362e-01
7.438483834266662598e-01 -4.129173159599304199e-01 -1.126664429903030396e-01 -3.326726853847503662e-01 6.141954287886619568e-02 9.387833066284656525e-03 3.049699589610099792e-03 3.859458565711975098e-01
2.643310427665710449e-01 -4.108425676822662354e-01 -2.637464404106140137e-01 -6.083384156227111816e-02 1.558571774512529373e-02 3.840355277061462402e-01 -2.692188620567321777e-01 6.840099096298217773e-01
7.766051292419433594e-01 -1.801103502511978149e-01 3.231136202812194824e-01 -8.023092150688171387e-02 1.728341579437255859e-01 1.191092357039451599e-01 -4.485490918159484863e-01 9.138118475675582886e-02
1.896338760852813721e-01 -6.546497344970703125e-01 -6.737959980964660645e-01 -7.777939550578594208e-03 -2.306793630123138428e-01 -1.540692746639251709e-01 -6.268663704395294189e-02 -2.305366285145282745e-02
7.710070013999938965e-01 -2.720197141170501709e-01 -5.576560739427804947e-03 1.334355473518371582e-01 1.678167730569839478e-01 2.900573313236236572e-01 7.247387431561946869e-03 4.487415850162506104e-01
7.753684520721435547e-01 -3.381212651729583740e-01 2.202744185924530029e-01 -1.072941496968269348e-01 -2.007968276739120483e-01 1.152883693575859070e-01 2.597503960132598877e-01 3.215024173259735107e-01
6.416004300117492676e-01 -5.937542915344238281e-01 -2.222034335136413574e-02 -1.845567836426198483e-03 3.150607645511627197e-01 5.602829158306121826e-02 -1.195374056696891785e-01 3.444066345691680908e-01
5.125043392181396484e-01 -4.304741024971008301e-01 -3.897800743579864502e-01 -4.264644160866737366e-02 1.045025140047073364e-01 2.487188279628753662e-01 2.235252037644386292e-02 5.700901746749877930e-01
1.610846519470214844e-01 -6.063079833984375000e-01 -4.591153860092163086e-01 1.520313173532485962e-01 -2.868839502334594727e-01 5.971620604395866394e-02 1.872290372848510742e-01 5.016162395477294922e-01
4.022686779499053955e-01 -7.377340793609619141e-01 1.207270026206970215e-01 1.153407096862792969e-01 2.779933810234069824e-01 -1.092845723032951355e-01 -2.061056792736053467e-01 3.665339052677154541e-01
4.385341405868530273e-01 -5.424104928970336914e-01 -1.848070323467254639e-01 -8.179493248462677002e-02 -1.362933665513992310e-01 -2.547035552561283112e-02 9.855918586254119873e-02 6.661050319671630859e-01
5.131919384002685547e-01 -3.283382356166839600e-01 8.768653869628906250e-02 7.098267674446105957e-01 -2.635522186756134033e-01 -4.641262441873550415e-02 2.136809676885604858e-01 -3.433535108342766762e-03
3.619136214256286621e-01 -2.978998422622680664e-01 -2.161908522248268127e-02 3.797306120395660400e-01 2.002326399087905884e-02 6.300580501556396484e-01 -2.497968077659606934e-01 4.193315505981445312e-01
4.514734148979187012e-01 -2.455089837312698364e-01 -3.277931511402130127e-01 1.299000158905982971e-02 -4.919140134006738663e-03 2.806260287761688232e-01 -1.037319824099540710e-01 7.339922785758972168e-01
4.304211139678955078e-01 -2.609302103519439697e-01 -3.615447506308555603e-02 1.649609357118606567e-01 7.297539710998535156e-02 -1.653351634740829468e-01 -5.079212188720703125e-01 6.538261771202087402e-01
5.483258962631225586e-01 -2.837995886802673340e-01 9.414971619844436646e-02 -4.114899933338165283e-01 -5.916648730635643005e-02 -4.055667668581008911e-02 -3.930669128894805908e-01 5.300578474998474121e-01
6.243186593055725098e-01 -5.062814354896545410e-01 -1.663098037242889404e-01 9.161824733018875122e-02 4.983755052089691162e-01 1.036290638148784637e-02 -2.447956353425979614e-01 9.717150777578353882e-02
3.435384631156921387e-01 -4.660963714122772217e-01 3.080813884735107422e-01 2.306280424818396568e-03 -2.153941094875335693e-01 -1.406404823064804077e-01 -2.762787342071533203e-01 6.536908745765686035e-01
3.964961171150207520e-01 -2.257370501756668091e-01 -4.433637857437133789e-01 4.605263769626617432e-01 -4.375543445348739624e-02 1.654984652996063232e-01 -4.495077133178710938e-01 -3.896359801292419434e-01
3.529872000217437744e-01 -7.483609914779663086e-01 -3.651093244552612305e-01 6.630992889404296875e-02 3.426220715045928955e-01 -1.436398923397064209e-01 -1.574353873729705811e-01 -1.218430995941162109e-01
4.233942627906799316e-01 -2.775335311889648438e-01 2.247415781021118164e-01 1.356467455625534058e-01 -5.974644050002098083e-02 6.015399694442749023e-01 -3.918172419071197510e-01 3.947948217391967773e-01
3.211463987827301025e-01 -6.381330490112304688e-01 -1.854356974363327026e-01 -2.174687683582305908e-01 -3.153277039527893066e-01 3.981220722198486328e-01 -1.396307945251464844e-01 -3.613069057464599609e-01
5.674489140510559082e-01 -4.148818254470825195e-01 2.401907369494438171e-02 3.279738724231719971e-01 2.933945357799530029e-01 5.009511709213256836e-01 -2.228121608495712280e-01 1.051353588700294495e-01
2.540591955184936523e-01 -5.810284018516540527e-01 -2.625938691198825836e-02 5.649706721305847168e-02 -6.049165725708007812e-01 3.153971731662750244e-01 -9.144901484251022339e-02 -3.467218279838562012e-01
5.585148930549621582e-01 -2.280491590499877930e-01 -2.794985175132751465e-01 5.127072334289550781e-01 1.257311832159757614e-02 1.986862570047378540e-01 -2.411650419235229492e-01 -4.441526532173156738e-01
5.802686214447021484e-01 -3.630059957504272461e-01 1.419949084520339966e-01 2.872907221317291260e-01 1.953281164169311523e-01 5.576716065406799316e-01 -2.451722621917724609e-01 1.398447453975677490e-01
6.248885989189147949e-01 -3.672507405281066895e-01 -1.215124577283859253e-01 5.832478404045104980e-01 2.899133861064910889e-01 1.848732829093933105e-01 3.239190578460693359e-02 -2.051320858299732208e-02
5.787073373794555664e-01 -5.834943652153015137e-01 -1.411030590534210205e-01 -1.520541459321975708e-01 3.747503459453582764e-01 5.553683266043663025e-02 -2.629092633724212646e-01 2.625988721847534180e-01
4.728282392024993896e-01 -1.176854446530342102e-01 -4.347309768199920654e-01 5.767413377761840820e-01 6.142937391996383667e-02 3.683761060237884521e-01 -2.857548892498016357e-01 -1.408251076936721802e-01
2.221186608076095581e-01 -3.760024309158325195e-01 -1.188342869281768799e-01 1.949589103460311890e-01 -4.583951532840728760e-01 6.781309247016906738e-01 -2.168874889612197876e-01 -2.003174871206283569e-01
7.606846094131469727e-01 -4.214932024478912354e-01 8.771173655986785889e-02 1.089562922716140747e-01 -3.200055798515677452e-03 2.635456323623657227e-01 2.428741455078125000e-01 3.093272745609283447e-01
2.466177493333816528e-01 -7.413683533668518066e-01 -1.000647172331809998e-01 -1.355201750993728638e-01 3.106701374053955078e-01 1.218713819980621338e-01 -3.831595778465270996e-01 3.209272027015686035e-01
5.432603359222412109e-01 -9.924689680337905884e-02 2.170079052448272705e-01 6.537353396415710449e-01 9.028337150812149048e-02 -1.169416494667530060e-02 -4.323554933071136475e-01 1.591755598783493042e-01
7.845205664634704590e-01 -1.293040364980697632e-01 1.589173078536987305e-01 2.962757945060729980e-01 2.320355176925659180e-01 7.332562655210494995e-02 -4.318090677261352539e-01 9.538195282220840454e-02
2.775067687034606934e-01 -6.022197604179382324e-01 3.133673071861267090e-01 1.598568558692932129e-01 -4.108161851763725281e-02 -3.483797609806060791e-02 -3.060534000396728516e-01 5.830935239791870117e-01
3.514354303479194641e-02 -7.877565622329711914e-01 -1.285812109708786011e-01 8.131107687950134277e-02 -1.902000159025192261e-01 -4.802062213420867920e-01 -2.946296632289886475e-01 3.845957294106483459e-02
4.500832557678222656e-01 -6.178501844406127930e-01 -3.138835132122039795e-01 -2.071563899517059326e-01 -8.332752436399459839e-02 1.074433624744415283e-01 1.430375128984451294e-01 4.850797355175018311e-01
2.933157384395599365e-01 -7.963084578514099121e-01 1.803465932607650757e-01 -3.931178897619247437e-02 3.663742914795875549e-02 -3.377267718315124512e-01 -2.136016339063644409e-01 2.911376655101776123e-01
4.164158999919891357e-01 -5.922145769000053406e-02 -2.854768633842468262e-01 1.761009693145751953e-01 -4.201824367046356201e-01 -9.294299781322479248e-02 -5.956661105155944824e-01 -4.130037426948547363e-01
4.349497705698013306e-02 -4.832848310470581055e-01 -3.576813638210296631e-02 1.291715651750564575e-01 -4.853100776672363281e-01 6.055883169174194336e-01 -3.665287196636199951e-01 -9.986434131860733032e-02
3.580839931964874268e-01 1.728840358555316925e-02 -4.726683795452117920e-01 3.147338330745697021e-01 -4.586561322212219238e-01 1.708967387676239014e-01 -4.973504543304443359e-01 -2.491500079631805420e-01
6.800524592399597168e-01 -5.028165578842163086e-01 2.297657430171966553e-01 1.211305111646652222e-01 -8.623296022415161133e-02 2.371151298284530640e-01 2.524607479572296143e-01 2.997386455535888672e-01
5.206512808799743652e-01 -5.271494388580322266e-01 -1.890502870082855225e-01 -3.028753995895385742e-01 -1.630102246999740601e-01 1.596608608961105347e-01 1.465587317943572998e-01 5.000187754631042480e-01
4.169948399066925049e-01 -1.189490407705307007e-01 5.622444301843643188e-02 2.955882251262664795e-01 -2.850304841995239258e-01 1.630575358867645264e-01 -6.745964884757995605e-01 -3.981485664844512939e-01
7.723096609115600586e-01 -4.342795312404632568e-01 9.142541140317916870e-02 2.566439844667911530e-02 2.702542841434478760e-01 2.523440420627593994e-01 -9.130535274744033813e-02 2.467189282178878784e-01
3.463939130306243896e-01 -5.034677982330322266e-01 2.974420487880706787e-01 3.127101063728332520e-01 -9.833928197622299194e-03 -4.132284522056579590e-01 -3.249616324901580811e-01 4.047436714172363281e-01
7.499433755874633789e-01 -3.879777193069458008e-01 2.567411400377750397e-02 -9.015000611543655396e-02 -8.007875084877014160e-02 2.206814587116241455e-01 1.529936045408248901e-01 4.469364583492279053e-01
3.857164084911346436e-01 -3.469751775264739990e-01 1.864260435104370117e-01 5.850682854652404785e-01 -1.176966577768325806e-01 5.087326169013977051e-01 5.169318988919258118e-02 2.800678610801696777e-01
6.299409270286560059e-01 -1.181764304637908936e-01 9.172818623483181000e-03 6.870179176330566406e-01 -2.198327630758285522e-01 -2.253530323505401611e-01 5.361692607402801514e-02 1.230679154396057129e-01
6.339135169982910156e-01 8.175099641084671021e-02 -4.446398615837097168e-01 3.087831437587738037e-01 -3.048405945301055908e-01 3.471215665340423584e-01 -1.712764799594879150e-01 -2.359278947114944458e-01
1.927337050437927246e-01 -3.294794559478759766e-01 -8.427096903324127197e-02 4.736834466457366943e-01 -3.103884756565093994e-01 2.361653596162796021e-01 -5.927286148071289062e-01 -3.455099165439605713e-01
2.339220792055130005e-01 -3.807128965854644775e-01 2.608452225103974342e-03 -4.799295961856842041e-02 6.857668049633502960e-03 5.630169808864593506e-02 -6.073620915412902832e-01 6.526273488998413086e-01
4.600912034511566162e-01 -2.069770693778991699e-01 -3.814205527305603027e-01 -1.326353549957275391e-01 -4.607635438442230225e-01 -5.810514688491821289e-01 -1.586195677518844604e-01 8.555018901824951172e-02
8.326009511947631836e-01 -2.929476201534271240e-01 1.322508454322814941e-01 -1.437816321849822998e-01 2.329303920269012451e-01 2.059179991483688354e-01 -2.695263624191284180e-01 1.161493137478828430e-01
2.052105218172073364e-01 -3.115810453891754150e-01 1.706140041351318359e-01 3.736936151981353760e-01 -1.608418524265289307e-01 -3.039498329162597656e-01 -5.596910119056701660e-01 5.104314088821411133e-01
7.202033996582031250e-01 -5.124567151069641113e-01 -9.247894398868083954e-03 -3.427059054374694824e-01 1.693028062582015991e-01 8.331122249364852905e-02 -1.004190295934677124e-01 2.355291694402694702e-01
6.182808876037597656e-01 -5.149104073643684387e-02 -7.874070852994918823e-02 7.030128836631774902e-01 -8.824939280748367310e-02 -2.321812957525253296e-01 -1.523153930902481079e-01 1.724936515092849731e-01
3.457508087158203125e-01 -5.835486054420471191e-01 2.391437590122222900e-01 8.824748918414115906e-03 -2.596614956855773926e-01 3.154485225677490234e-01 -3.660511970520019531e-01 -4.263034164905548096e-01
6.899143457412719727e-01 -1.244395524263381958e-01 2.456347048282623291e-01 -1.782902330160140991e-01 -1.848443746566772461e-01 -1.879288852214813232e-01 -2.789419591426849365e-01 5.187638998031616211e-01
4.193836748600006104e-01 -5.632043480873107910e-01 -5.744535326957702637e-01 -1.319109946489334106e-01 -1.650898754596710205e-01 -3.359706401824951172e-01 7.747831288725137711e-03 -1.390314847230911255e-01
5.791950225830078125e-01 -1.023785471916198730e-01 1.514228284358978271e-01 -1.542503833770751953e-01 -7.022084593772888184e-01 -3.019537627696990967e-01 1.475452482700347900e-01 3.588039800524711609e-02
4.545669555664062500e-01 1.425684988498687744e-01 -8.729681372642517090e-02 -1.343273179372772574e-04 -4.223677814006805420e-01 -2.553845643997192383e-01 -4.349508881568908691e-01 5.767357945442199707e-01
3.277448713779449463e-01 -5.701232585124671459e-04 2.558275759220123291e-01 4.308862686157226562e-01 -6.561574339866638184e-01 -1.646389365196228027e-01 -3.350049555301666260e-01 2.675731480121612549e-01
6.248416900634765625e-01 -5.692245960235595703e-01 1.133359521627426147e-01 -1.085813641548156738e-01 3.606534302234649658e-01 2.398638129234313965e-01 -2.699237167835235596e-01 2.137624658644199371e-02
5.205596685409545898e-01 -3.784760832786560059e-01 -3.450854420661926270e-01 -4.451797306537628174e-01 -1.725372970104217529e-01 9.190691262483596802e-02 3.969199210405349731e-02 4.782394170761108398e-01
3.507173061370849609e-01 -5.849767327308654785e-01 -1.111860647797584534e-01 -1.665015518665313721e-01 -5.418409705162048340e-01 2.768651545047760010e-01 -2.071158029139041901e-03 -3.527951538562774658e-01
1.610561907291412354e-01 -2.346314489841461182e-01 1.177676394581794739e-01 6.721730828285217285e-01 -2.047939151525497437e-01 -1.922043561935424805e-01 -5.082743763923645020e-01 3.407304286956787109e-01
4.291785359382629395e-01 -6.551551818847656250e-01 -6.771044433116912842e-02 -8.241913467645645142e-02 -1.404269486665725708e-01 -5.672994256019592285e-01 -8.119438588619232178e-02 -1.644971072673797607e-01
3.889886736869812012e-01 -5.371121764183044434e-01 1.131427809596061707e-01 -3.897609710693359375e-01 -1.376385241746902466e-01 -2.119959741830825806e-01 -3.127385079860687256e-01 4.835197925567626953e-01
4.768820405006408691e-01 -6.888845562934875488e-01 2.080654799938201904e-01 -7.101190858520567417e-04 -4.119691252708435059e-02 1.998216211795806885e-01 7.847220450639724731e-02 4.549133479595184326e-01
5.579847097396850586e-01 1.157957711257040501e-03 -1.569719314575195312e-01 1.028646081686019897e-01 3.924845252186059952e-03 -5.238890051841735840e-01 -5.337488055229187012e-01 3.067041337490081787e-01
3.945771753787994385e-01 -2.450184673070907593e-01 -5.746842548251152039e-02 -3.215912356972694397e-02 1.021120324730873108e-01 -1.334238052368164062e-01 -6.420884728431701660e-01 5.826074481010437012e-01
6.250942349433898926e-01 -1.669741421937942505e-01 -3.876705840229988098e-02 2.314235456287860870e-02 2.003826797008514404e-01 2.614337801933288574e-01 -4.940941035747528076e-01 4.761392176151275635e-01
3.076086938381195068e-01 -2.481151670217514038e-01 -2.533853054046630859e-01 8.554847911000251770e-03 -5.596226826310157776e-02 4.117487072944641113e-01 -7.150469422340393066e-01 -3.091564178466796875e-01
7.847515344619750977e-01 -9.355445951223373413e-02 1.027782782912254333e-01 4.202865064144134521e-01 -1.892747282981872559e-01 -2.910159528255462646e-01 8.241268247365951538e-02 2.467823028564453125e-01
5.106219649314880371e-01 1.199639588594436646e-02 -5.545183271169662476e-02 1.008001118898391724e-01 -1.413323730230331421e-01 1.692699193954467773e-01 -4.136775434017181396e-01 7.114277482032775879e-01
4.655444622039794922e-01 -5.804339647293090820e-01 -2.310442328453063965e-01 8.410285413265228271e-02 3.676917850971221924e-01 -3.670369684696197510e-01 -2.679472267627716064e-01 2.102400958538055420e-01
1.741547286510467529e-01 -5.159127712249755859e-01 -5.043187737464904785e-01 -4.643844440579414368e-02 -5.707790851593017578e-01 -8.054774999618530273e-02 1.788714826107025146e-01 2.876429855823516846e-01
1.620661169290542603e-01 -5.101399421691894531e-01 2.152021080255508423e-01 4.259008467197418213e-01 -2.121879756450653076e-01 1.392223089933395386e-01 -5.588515996932983398e-01 -3.302525579929351807e-01
6.108848452568054199e-01 -3.764695823192596436e-01 -3.511438369750976562e-01 5.349220708012580872e-02 1.004850193858146667e-01 2.485217452049255371e-01 1.715875416994094849e-01 5.075671076774597168e-01
4.131104648113250732e-01 -4.997667670249938965e-01 -3.193431794643402100e-01 7.180710323154926300e-03 -1.162483170628547668e-01 2.987393736839294434e-01 2.075974941253662109e-01 5.759216547012329102e-01
3.906296789646148682e-01 -6.667711734771728516e-01 -4.264205992221832275e-01 -2.952129542827606201e-01 -2.040889859199523926e-01 -2.448086738586425781e-01 -5.811708047986030579e-03 -1.795050650835037231e-01
4.816853702068328857e-01 4.082064703106880188e-02 -3.187557682394981384e-02 2.064017504453659058e-01 -3.536992967128753662e-01 -3.619440495967864990e-01 -3.874274194240570068e-01 5.625730752944946289e-01
8.430305719375610352e-01 -1.931720674037933350e-01 -1.417260058224201202e-02 -3.939582109451293945e-01 4.694798961281776428e-02 5.065234377980232239e-02 -1.488501131534576416e-01 2.639201283454895020e-01
1.734069138765335083e-01 -4.681240394711494446e-02 -1.182761415839195251e-01 5.806260704994201660e-01 -7.097185850143432617e-01 -1.127051413059234619e-01 -1.194198429584503174e-01 2.931869924068450928e-01
5.592392683029174805e-01 -9.751242399215698242e-02 9.381271898746490479e-02 4.459802508354187012e-01 -1.775023937225341797e-01 5.663077235221862793e-01 4.007365554571151733e-02 3.409197926521301270e-01
6.760919094085693359e-02 -3.025499880313873291e-01 -3.848619461059570312e-01 4.816978871822357178e-01 -2.242173850536346436e-01 1.586435735225677490e-01 -6.555256843566894531e-01 -1.363296508789062500e-01
5.184323191642761230e-01 -4.619251191616058350e-01 6.808647513389587402e-02 -2.089295834302902222e-01 -4.840878546237945557e-01 2.625439167022705078e-01 -5.081278830766677856e-02 -4.046152234077453613e-01
8.043180704116821289e-01 -1.783261597156524658e-01 4.166101217269897461e-01 -8.025786280632019043e-02 1.348523236811161041e-02 -5.232727900147438049e-02 -2.770199775695800781e-01 2.482072412967681885e-01
4.900518953800201416e-01 -7.478225231170654297e-02 -7.212366443127393723e-03 2.570761442184448242e-01 -6.812433246523141861e-03 -2.124872058629989624e-02 -5.156924128532409668e-01 6.493690609931945801e-01
8.304923027753829956e-02 -6.235908269882202148e-01 -1.597446203231811523e-01 3.001406788825988770e-01 -3.579655289649963379e-01 3.176001608371734619e-01 -4.057736992835998535e-01 -3.081772625446319580e-01
4.582019150257110596e-01 -3.159461021423339844e-01 1.301110386848449707e-01 4.872139692306518555e-01 -1.039262562990188599e-01 -5.193709731101989746e-01 -1.585612148046493530e-01 3.608800172805786133e-01
3.126916289329528809e-01 -3.724444806575775146e-01 1.405924856662750244e-01 -1.781133562326431274e-02 -1.255522966384887695e-01 1.550714075565338135e-01 -3.925801515579223633e-01 7.412799596786499023e-01
3.200451731681823730e-01 -1.615168005228042603e-01 -4.978055655956268311e-01 -5.777999386191368103e-02 -5.057844519615173340e-01 5.027589946985244751e-02 -4.983015358448028564e-01 -3.371715843677520752e-01
3.944041430950164795e-01 -1.070860996842384338e-01 -1.952706649899482727e-02 5.312800407409667969e-01 -6.021660566329956055e-01 1.217102631926536560e-01 2.553346008062362671e-02 4.150527417659759521e-01
1.149426251649856567e-01 -6.508920788764953613e-01 1.890389770269393921e-01 2.446807324886322021e-01 1.350414007902145386e-02 -1.024639457464218140e-01 -4.459361732006072998e-01 5.079203248023986816e-01
5.308892726898193359e-01 -1.498491317033767700e-01 1.821987144649028778e-02 -1.493957340717315674e-01 -1.504673436284065247e-02 -1.207319870591163635e-01 -5.297271609306335449e-01 6.145220398902893066e-01
1.880847662687301636e-02 -5.905861258506774902e-01 -2.003897577524185181e-01 1.641052961349487305e-01 -5.043718218803405762e-01 3.405251801013946533e-01 -3.938827514648437500e-01 -2.414042502641677856e-01
4.456190466880798340e-01 -1.778826266527175903e-01 -4.046509861946105957e-01 -2.067999392747879028e-01 1.168478503823280334e-01 9.871714562177658081e-02 -4.482652544975280762e-01 5.821791291236877441e-01
5.299304723739624023e-01 3.375598043203353882e-02 -4.819446206092834473e-01 1.344681084156036377e-01 -5.408375263214111328e-01 2.743475437164306641e-01 -1.725817769765853882e-01 -2.648125886917114258e-01
2.163068652153015137e-01 -4.009395539760589600e-01 -3.179228603839874268e-01 2.184387892484664917e-01 -1.834708005189895630e-01 7.725067436695098877e-02 -6.787431240081787109e-01 -3.786121606826782227e-01
6.283527016639709473e-01 -4.363728165626525879e-01 -3.736821115016937256e-01 2.383516281843185425e-01 2.825558483600616455e-01 -3.076303005218505859e-01 -3.592217341065406799e-02 -2.062456607818603516e-01
8.414899706840515137e-01 1.024899259209632874e-01 -1.476762443780899048e-01 1.323986649513244629e-01 -3.433053493499755859e-01 1.214431375265121460e-01 4.320735484361648560e-02 -3.279924690723419189e-01
3.263933658599853516e-01 -2.624446451663970947e-01 -2.798911631107330322e-01 -1.260060966014862061e-01 -6.882882118225097656e-01 -4.820377230644226074e-01 -1.392246782779693604e-01 6.992188096046447754e-02
4.860700964927673340e-01 -1.786538064479827881e-01 2.342621237039566040e-01 5.044497847557067871e-01 5.875159427523612976e-02 -5.038098990917205811e-02 -6.385656595230102539e-01 9.335197508335113525e-02
6.780655384063720703e-01 -1.055866759270429611e-02 -2.709286808967590332e-01 4.544746875762939453e-01 -1.913513839244842529e-01 1.883216649293899536e-01 -2.231377214193344116e-01 -3.718804717063903809e-01
3.352138698101043701e-01 -7.435340881347656250e-01 1.716316491365432739e-01 4.930061846971511841e-02 -6.171813979744911194e-02 -4.793727397918701172e-01 -1.403609365224838257e-01 -2.226929366588592529e-01
6.467782258987426758e-01 -1.337838023900985718e-01 2.399366647005081177e-01 -8.526027202606201172e-02 1.774597615003585815e-01 1.830632388591766357e-01 -6.471522450447082520e-01 1.230068728327751160e-01
4.552925527095794678e-01 -9.406407922506332397e-02 -2.802633121609687805e-02 8.454719930887222290e-02 1.151313334703445435e-01 -4.079701844602823257e-03 -7.364904284477233887e-01 4.692942202091217041e-01
3.282027319073677063e-02 -7.534362673759460449e-01 -4.625150263309478760e-01 1.980481743812561035e-01 -8.245042711496353149e-02 -2.848671674728393555e-01 -1.574900448322296143e-01 2.556618154048919678e-01
2.850488722324371338e-01 -4.396917223930358887e-01 2.483067363500595093e-01 1.984539926052093506e-01 -8.810308575630187988e-02 6.316024661064147949e-01 -2.341704219579696655e-01 4.035574793815612793e-01
4.357588291168212891e-01 -4.644456207752227783e-01 -4.918971657752990723e-01 2.399603575468063354e-01 -3.394880518317222595e-02 -5.860970541834831238e-02 -2.265310287475585938e-01 -4.888320565223693848e-01
7.124639153480529785e-01 -1.712023317813873291e-01 8.235421031713485718e-02 -2.587449252605438232e-01 2.072394490242004395e-01 6.026551872491836548e-02 -4.929758906364440918e-01 3.158297836780548096e-01
8.108226060867309570e-01 -2.900155261158943176e-02 -2.045239508152008057e-01 2.031654715538024902e-01 -2.383452951908111572e-01 -6.372030824422836304e-02 -1.272371318191289902e-02 -4.445094466209411621e-01
8.163886517286300659e-02 -7.272524833679199219e-01 1.180151551961898804e-01 1.855310499668121338e-01 -2.492662221193313599e-01 1.232293769717216492e-01 -4.725559651851654053e-01 -3.397958874702453613e-01
3.793951570987701416e-01 -5.925904512405395508e-01 -5.124130249023437500e-01 2.317124605178833008e-01 3.660859763622283936e-01 -1.403557062149047852e-01 -1.730293184518814087e-01 -7.057124376296997070e-02
1.052661165595054626e-01 -7.072844505310058594e-01 1.138920709490776062e-01 1.072478815913200378e-01 -1.433663815259933472e-01 3.444169461727142334e-01 -4.915632605552673340e-01 -2.887607812881469727e-01
1.375963240861892700e-01 -4.467472434043884277e-01 -4.820432364940643311e-01 -1.107495427131652832e-01 -5.396367907524108887e-01 3.161843717098236084e-01 -2.996020913124084473e-01 -2.364554256200790405e-01
6.419909000396728516e-01 -9.454457461833953857e-02 -3.968986272811889648e-01 5.666389465332031250e-01 -4.087734222412109375e-02 2.452819198369979858e-01 4.590199887752532959e-02 -1.906823664903640747e-01
4.151104390621185303e-01 -6.331599354743957520e-01 -4.286948442459106445e-01 1.412632167339324951e-01 7.940857857465744019e-02 -4.394989609718322754e-01 -9.302303940057754517e-02 -1.222254782915115356e-01
5.229360461235046387e-01 -4.974910616874694824e-01 -5.703784823417663574e-01 -8.110860735177993774e-02 1.072452813386917114e-01 -2.466791421175003052e-01 -1.128915324807167053e-01 -2.490656822919845581e-01
6.930831670761108398e-01 -5.742356181144714355e-01 -1.706820428371429443e-01 -1.827907264232635498e-01 2.444512397050857544e-01 2.835080027580261230e-02 -9.618263691663742065e-03 2.582473158836364746e-01
4.716646373271942139e-01 -3.403723984956741333e-02 -2.784729599952697754e-01 1.059591472148895264e-01 8.272862061858177185e-03 -3.657287955284118652e-01 -6.147701740264892578e-01 4.193221628665924072e-01
-5.582095310091972351e-02 -5.977483391761779785e-01 -1.592944562435150146e-01 1.852037906646728516e-01 -4.066273868083953857e-01 4.639118313789367676e-01 -4.233889877796173096e-01 -1.417305469512939453e-01
1.799043267965316772e-01 -7.066691517829895020e-01 -3.857087790966033936e-01 2.334311045706272125e-02 7.325071841478347778e-02 -1.797977983951568604e-01 -4.416510462760925293e-01 -2.935787439346313477e-01
3.521081805229187012e-01 -2.493408769369125366e-01 -3.021610379219055176e-01 -2.604133486747741699e-01 -5.985162854194641113e-01 -5.188047289848327637e-01 -1.357319205999374390e-01 9.449405968189239502e-02
3.322512209415435791e-01 -5.387599468231201172e-01 6.035466492176055908e-02 -1.143809109926223755e-01 -4.137729704380035400e-01 3.629519343376159668e-01 -3.598545789718627930e-01 -3.875355422496795654e-01
1.157485768198966980e-01 -5.952360033988952637e-01 -4.960912168025970459e-01 5.460185557603836060e-02 1.055648550391197205e-02 -3.834460377693176270e-01 -3.011094629764556885e-01 3.813126385211944580e-01
3.724617958068847656e-01 -4.870434105396270752e-02 -2.918871343135833740e-01 -1.699504703283309937e-01 -2.317254245281219482e-01 3.279246985912322998e-01 -3.166958391666412354e-01 6.951915025711059570e-01
1.473037451505661011e-01 -4.473865926265716553e-01 -1.980983465909957886e-01 3.432671427726745605e-01 -2.433577626943588257e-01 2.000125497579574585e-01 -6.314559578895568848e-01 -3.508660793304443359e-01
5.470584034919738770e-01 -4.545467346906661987e-02 3.239785134792327881e-02 -1.240105479955673218e-01 -1.259326487779617310e-01 9.316743910312652588e-02 -4.557523727416992188e-01 6.708079576492309570e-01
5.500209331512451172e-01 -4.281626939773559570e-01 8.030258864164352417e-02 -1.895516812801361084e-01 -4.741802513599395752e-01 3.086906969547271729e-01 2.160944603383541107e-02 -3.888077437877655029e-01
5.730677247047424316e-01 -1.916646957397460938e-01 -1.602151393890380859e-01 7.368572354316711426e-01 1.612517237663269043e-01 3.694676607847213745e-02 -1.851105988025665283e-01 6.780505180358886719e-02
3.646103739738464355e-01 -7.686520814895629883e-01 4.134304821491241455e-01 4.488931968808174133e-02 -6.647741049528121948e-02 9.931301698088645935e-03 -6.937320530414581299e-02 3.065338134765625000e-01
7.987363636493682861e-02 -4.521555602550506592e-01 -2.836972773075103760e-01 1.644345745444297791e-02 -2.185666263103485107e-01 2.990784943103790283e-01 -7.225955128669738770e-01 -2.214894443750381470e-01
4.475069940090179443e-01 -6.695057153701782227e-01 -4.123197197914123535e-01 4.715364426374435425e-02 -1.055552139878273010e-01 -3.046085238456726074e-01 7.388294488191604614e-02 -2.643511891365051270e-01
4.683241844177246094e-01 -3.574689030647277832e-01 -3.581608831882476807e-02 6.593856215476989746e-01 -3.771204948425292969e-01 -1.861425787210464478e-01 1.996828764677047729e-01 8.593764156103134155e-03
4.881706237792968750e-01 -1.494203656911849976e-01 -4.689528048038482666e-01 3.680588304996490479e-01 8.291159570217132568e-02 -1.863220334053039551e-01 -2.455473542213439941e-01 5.311264395713806152e-01
5.571268200874328613e-01 -9.205990284681320190e-02 -3.010378479957580566e-01 -7.747229933738708496e-02 -6.141252517700195312e-01 1.165468767285346985e-01 -2.187710851430892944e-01 -3.819883763790130615e-01
3.376717865467071533e-01 -4.457736313343048096e-01 -5.380984544754028320e-01 -2.147476971149444580e-01 1.081784442067146301e-01 1.572874337434768677e-01 -1.585870981216430664e-01 5.385214090347290039e-01
2.839123308658599854e-01 -1.764871925115585327e-01 4.074059054255485535e-02 4.315591752529144287e-01 -3.501734137535095215e-01 -2.356338948011398315e-01 -3.341208398342132568e-01 6.407505869865417480e-01
6.861894726753234863e-01 -3.957204520702362061e-03 -1.503776758909225464e-01 -7.400203496217727661e-02 1.314546912908554077e-01 3.217547833919525146e-01 -4.159720838069915771e-01 4.551914930343627930e-01
6.148341298103332520e-01 1.974218636751174927e-01 -1.993663311004638672e-01 -5.636994726955890656e-03 -1.926367878913879395e-01 1.599425673484802246e-01 -3.380814492702484131e-01 6.051738262176513672e-01
2.453819960355758667e-01 -2.822358608245849609e-01 -3.741626143455505371e-01 3.096645176410675049e-01 2.836523950099945068e-02 8.511262387037277222e-02 -7.628799676895141602e-01 -1.849489212036132812e-01
1.848500967025756836e-01 -4.856019318103790283e-01 -5.351406335830688477e-01 9.163383394479751587e-02 -5.928062200546264648e-01 -1.011766791343688965e-01 1.715365201234817505e-01 2.101621180772781372e-01
4.479435980319976807e-01 -7.230180501937866211e-02 -3.334640264511108398e-01 -9.340146183967590332e-02 -6.359546184539794922e-01 -4.854097664356231689e-01 -1.818152517080307007e-01 -3.285165503621101379e-02
5.334068536758422852e-01 -7.526184618473052979e-02 1.938978433609008789e-01 -6.837247312068939209e-02 -2.436390072107315063e-01 1.078848615288734436e-01 -3.161627650260925293e-01 7.046869993209838867e-01
1.724720895290374756e-01 -8.153102993965148926e-01 4.653848707675933838e-02 4.302907586097717285e-01 -2.985407970845699310e-02 -2.642951011657714844e-01 -1.178135052323341370e-01 -1.832577288150787354e-01
5.845423936843872070e-01 -2.421165816485881805e-02 -1.064884066581726074e-01 7.734044194221496582e-01 -3.232759609818458557e-02 6.815171334892511368e-03 -7.206379622220993042e-02 2.048048675060272217e-01
8.917179107666015625e-01 -5.059183761477470398e-02 2.839824855327606201e-01 9.779369086027145386e-02 1.118634492158889771e-01 -1.430998593568801880e-01 -2.365809828042984009e-01 1.520142853260040283e-01
4.886536002159118652e-01 -3.121512830257415771e-01 -2.128983149304986000e-03 2.028211802244186401e-01 -2.949633002281188965e-01 3.973321914672851562e-01 -3.270291090011596680e-01 -5.203977227210998535e-01
2.757631838321685791e-01 -2.343521863222122192e-01 -4.022767245769500732e-01 2.494007200002670288e-01 -1.292508542537689209e-01 7.809645682573318481e-02 -7.439841032028198242e-01 -2.620861232280731201e-01
3.080435395240783691e-01 -5.622979998588562012e-01 1.231035515666007996e-01 -1.789795607328414917e-01 -4.582081735134124756e-01 4.437563717365264893e-01 -2.342498302459716797e-01 -2.828331589698791504e-01
-4.726906865835189819e-02 -5.769110918045043945e-01 -1.329193711280822754e-01 1.036643683910369873e-01 -5.143743753433227539e-01 4.413143694400787354e-01 -4.087679684162139893e-01 -1.004720702767372131e-01
3.300737738609313965e-01 -3.095923364162445068e-01 -3.917464613914489746e-01 -1.562119424343109131e-01 -5.357202887535095215e-01 -5.263075232505798340e-01 -2.279783636331558228e-01 -3.696571663022041321e-02
6.443571448326110840e-01 -7.816375792026519775e-02 1.897118799388408661e-02 2.038096189498901367e-01 -2.749547660350799561e-01 -6.556273698806762695e-01 -1.660727411508560181e-01 -6.138790026307106018e-02
6.092121005058288574e-01 -7.525027263909578323e-03 -2.412999570369720459e-01 2.591370940208435059e-01 -3.179629333317279816e-03 -1.932935118675231934e-01 -3.155815303325653076e-01 6.053610444068908691e-01
1.204273700714111328e-01 -5.357534289360046387e-01 1.982238702476024628e-02 2.658822759985923767e-02 -6.209408044815063477e-01 4.769962131977081299e-01 -2.313916683197021484e-01 -1.753027290105819702e-01
4.116912186145782471e-01 -4.434154927730560303e-01 1.321270316839218140e-01 -1.439076066017150879e-01 -4.573590457439422607e-01 4.382857382297515869e-01 -2.480434477329254150e-01 -3.645941317081451416e-01
4.677638411521911621e-01 -4.730541706085205078e-01 1.765619516372680664e-01 8.164793252944946289e-02 -3.054115474224090576e-01 4.764035046100616455e-01 -1.282082051038742065e-01 -4.276709854602813721e-01
3.738802075386047363e-01 -5.165580511093139648e-01 1.217689290642738342e-01 -1.281630247831344604e-01 -4.698044359683990479e-01 3.555595874786376953e-01 -2.945214509963989258e-01 -3.581148684024810791e-01
3.243716657161712646e-01 -6.412340998649597168e-01 -5.580849647521972656e-01 -2.263711839914321899e-01 -1.846973001956939697e-01 -8.513081073760986328e-02 -3.900959342718124390e-02 -2.793148756027221680e-01
5.591220259666442871e-01 -1.356694549322128296e-01 -2.853257358074188232e-01 -1.110725998878479004e-01 -4.528691172599792480e-01 3.782347217202186584e-02 9.547402709722518921e-02 5.996600389480590820e-01
3.127253353595733643e-01 -6.573007702827453613e-01 -3.998290300369262695e-01 3.878932893276214600e-01 1.597727984189987183e-01 -2.912177741527557373e-01 -1.694461680017411709e-04 2.224836647510528564e-01
6.261451244354248047e-01 2.266803011298179626e-02 -4.878111183643341064e-01 2.149160206317901611e-01 -1.265251636505126953e-01 3.095762245357036591e-02 -4.147825837135314941e-01 -3.664263188838958740e-01
6.958771497011184692e-02 -3.725050985813140869e-01 -2.818966507911682129e-01 2.925330102443695068e-01 -3.277806639671325684e-01 2.654735445976257324e-01 -6.740646958351135254e-01 -2.430572509765625000e-01
2.340729683637619019e-01 -5.881851315498352051e-01 -4.006229937076568604e-01 5.168658494949340820e-02 1.207938790321350098e-01 -4.886096417903900146e-01 -3.683598339557647705e-01 2.169288694858551025e-01
1.488925069570541382e-01 -7.967849969863891602e-01 -2.114409357309341431e-01 4.556382820010185242e-02 -9.740292280912399292e-02 -4.350548386573791504e-01 -2.953592836856842041e-01 -1.009172648191452026e-01
5.443547368049621582e-01 -2.839570492506027222e-02 -1.669328957796096802e-01 7.824360728263854980e-01 -1.770941913127899170e-01 -6.155683845281600952e-02 -6.261704117059707642e-02 1.540336459875106812e-01
4.331874847412109375e-02 -6.860993504524230957e-01 -4.839805662631988525e-01 8.697783946990966797e-02 -7.041897159069776535e-03 -3.017933964729309082e-01 -2.258893996477127075e-01 3.787267506122589111e-01
3.622190356254577637e-01 -1.588867753744125366e-01 -4.485973119735717773e-01 -2.831537462770938873e-02 -3.797078132629394531e-01 9.059375524520874023e-02 -5.806141495704650879e-01 -3.898885846138000488e-01
3.982104361057281494e-01 -5.804554224014282227e-01 1.541417688131332397e-01 -1.092415750026702881e-01 -4.931269586086273193e-01 2.971376776695251465e-01 -1.052617579698562622e-01 -3.553333580493927002e-01
3.510890901088714600e-01 -1.305507272481918335e-01 -5.022466778755187988e-01 4.097370803356170654e-01 -3.515728190541267395e-02 -8.967074006795883179e-02 -2.042351812124252319e-01 6.233521103858947754e-01
4.805420637130737305e-01 -3.829899057745933533e-02 2.994082272052764893e-01 3.804779350757598877e-01 -4.072653055191040039e-01 -3.700863420963287354e-01 -3.708347678184509277e-01 3.047236502170562744e-01
4.674014747142791748e-01 -4.596410989761352539e-01 -6.930232513695955276e-03 -1.797725409269332886e-01 -5.097611546516418457e-01 2.925881743431091309e-01 -1.064331158995628357e-01 -4.255673587322235107e-01
4.651067852973937988e-01 -2.614672854542732239e-02 -1.569552719593048096e-01 2.923713065683841705e-02 -2.692626416683197021e-01 -6.624062359333038330e-02 -2.805151045322418213e-01 7.758373022079467773e-01
2.599684894084930420e-01 -2.035809159278869629e-01 2.523172795772552490e-01 2.409185767173767090e-01 3.983512148261070251e-02 -2.425867915153503418e-01 -8.397902250289916992e-01 5.985578149557113647e-02
4.346266090869903564e-01 -4.215058982372283936e-01 -1.227028891444206238e-01 7.470532655715942383e-01 -1.045030131936073303e-01 -7.700607925653457642e-02 2.005844414234161377e-01 5.659566819667816162e-02
3.370995819568634033e-01 -3.796494603157043457e-01 2.101089507341384888e-01 1.579236686229705811e-01 -2.853737771511077881e-01 -1.653789281845092773e-01 -1.944672167301177979e-01 7.256298065185546875e-01
3.851136565208435059e-02 -7.858648896217346191e-01 1.341358125209808350e-01 1.329111587256193161e-02 -3.052186667919158936e-01 4.090098738670349121e-01 -3.032836914062500000e-01 -1.016645953059196472e-01
1.378296464681625366e-01 -6.883751749992370605e-01 7.242140918970108032e-02 2.909692525863647461e-01 -3.986817300319671631e-01 5.209350585937500000e-02 -3.362438678741455078e-01 -3.775101304054260254e-01
2.687820196151733398e-01 -3.596003651618957520e-01 -1.933925300836563110e-01 4.759532213211059570e-01 -2.832300066947937012e-01 7.737265527248382568e-02 -5.049962401390075684e-01 -4.396417438983917236e-01
1.998370140790939331e-01 -7.027391791343688965e-01 -1.517933607101440430e-01 1.727037727832794189e-01 1.654480844736099243e-01 -4.860869050025939941e-01 -3.821658194065093994e-01 6.042042002081871033e-02
6.226781010627746582e-01 -3.385206460952758789e-01 -5.740803480148315430e-02 6.534022092819213867e-01 -1.031037643551826477e-01 -2.002493590116500854e-01 9.220824390649795532e-02 -9.062641113996505737e-02
1.900859475135803223e-01 -7.406438589096069336e-01 -5.560984611511230469e-01 1.957352273166179657e-02 -2.661096155643463135e-01 -1.442485004663467407e-01 6.377112865447998047e-02 -9.998356550931930542e-02
2.770219445228576660e-01 -1.103917807340621948e-01 -5.817478299140930176e-01 -1.964005529880523682e-01 -5.427756905555725098e-01 2.450682036578655243e-02 -4.626829624176025391e-01 -1.574391126632690430e-01
2.543272376060485840e-01 -1.774663478136062622e-01 -2.615376710891723633e-01 2.123653143644332886e-01 -6.778452545404434204e-02 2.431759536266326904e-01 -8.292683959007263184e-01 -1.972487717866897583e-01
6.163809299468994141e-01 -1.309373676776885986e-01 -2.863226234912872314e-01 6.719605326652526855e-01 -1.274397373199462891e-01 1.821636557579040527e-01 6.476241350173950195e-02 -1.256967335939407349e-01
8.615068346261978149e-02 -7.045609354972839355e-01 1.105426773428916931e-01 2.250257730484008789e-01 -4.213587045669555664e-01 9.959532320499420166e-02 -3.647036850452423096e-01 -3.359234035015106201e-01
5.330863595008850098e-01 -5.019863843917846680e-01 -4.077242314815521240e-01 3.621135354042053223e-01 2.164198607206344604e-01 1.419391930103302002e-01 -2.710073590278625488e-01 -1.613507121801376343e-01
4.026254117488861084e-01 -7.253441959619522095e-02 -4.287857711315155029e-01 -9.163726866245269775e-02 2.137344032526016235e-01 2.489115297794342041e-02 -6.623591780662536621e-01 3.941512405872344971e-01
6.587341427803039551e-01 -3.651877045631408691e-01 3.900625929236412048e-02 -1.433662772178649902e-01 -2.471406310796737671e-01 1.884715706110000610e-01 2.518521547317504883e-01 5.006020069122314453e-01
5.215044617652893066e-01 -3.267374932765960693e-01 1.818982809782028198e-01 3.278426229953765869e-01 1.662615388631820679e-01 5.344865322113037109e-01 -3.231860101222991943e-01 2.508787810802459717e-01
3.883223831653594971e-01 -2.237133830785751343e-01 4.610945470631122589e-03 2.349379360675811768e-01 1.126182917505502701e-02 -2.201146334409713745e-01 -5.888660550117492676e-01 5.904238820075988770e-01
2.194942682981491089e-01 -3.592564165592193604e-01 -1.165170148015022278e-01 -9.483597427606582642e-02 -8.521077036857604980e-01 -2.528810501098632812e-01 3.749337047338485718e-02 9.351507574319839478e-02
3.805783390998840332e-01 -3.955016732215881348e-01 -1.744973361492156982e-01 -2.258605696260929108e-02 -3.772439360618591309e-01 -6.771144866943359375e-01 -2.268271446228027344e-01 -1.246258765459060669e-01
6.047917008399963379e-01 -2.714520394802093506e-01 1.138436794281005859e-01 7.464944571256637573e-02 1.507902741432189941e-01 5.740946531295776367e-01 -3.281766474246978760e-01 2.863315343856811523e-01
4.495576322078704834e-01 -1.106339171528816223e-01 1.233914643526077271e-01 3.577018529176712036e-02 1.176075190305709839e-01 -5.683727189898490906e-02 -8.276045918464660645e-01 2.591557800769805908e-01
6.723617911338806152e-01 -1.387767866253852844e-02 -1.567855626344680786e-01 5.719849839806556702e-02 4.741494730114936829e-02 -1.920792162418365479e-01 -4.381521642208099365e-01 5.373675823211669922e-01
1.628120839595794678e-01 -1.222474426031112671e-01 -2.042924910783767700e-01 2.302688509225845337e-01 -2.415077835321426392e-01 3.956528604030609131e-01 -8.026120662689208984e-01 -6.881535798311233521e-02
1.767263412475585938e-01 -5.332189798355102539e-01 -4.165191352367401123e-01 1.846891790628433228e-01 -4.633603096008300781e-01 1.601278036832809448e-01 2.808906733989715576e-01 3.969933688640594482e-01
4.527212679386138916e-01 -2.000410258769989014e-01 1.187450215220451355e-01 2.777560651302337646e-01 2.195114791393280029e-01 -1.253566741943359375e-01 -7.744365930557250977e-01 1.126241311430931091e-02
7.688670754432678223e-01 -2.138584703207015991e-01 2.188566625118255615e-01 2.451127767562866211e-01 -1.993244588375091553e-01 8.814869076013565063e-02 3.123900294303894043e-01 3.317251503467559814e-01
2.236224263906478882e-01 -7.934160232543945312e-01 4.803611338138580322e-02 4.871632456779479980e-01 -1.529960036277770996e-01 1.990824192762374878e-02 1.204742863774299622e-01 -2.062288373708724976e-01
4.298858344554901123e-01 -2.747207880020141602e-01 1.756108365952968597e-02 -1.101532354950904846e-01 1.323930472135543823e-01 2.282703965902328491e-01 -6.201214194297790527e-01 5.225883722305297852e-01
4.148522317409515381e-01 -3.868081867694854736e-01 -4.486005604267120361e-01 6.520631909370422363e-01 8.047933876514434814e-02 1.695606410503387451e-01 1.200511008501052856e-01 -4.698873683810234070e-02
6.347032785415649414e-01 7.678919285535812378e-02 -2.577582299709320068e-01 1.115404143929481506e-01 -1.718945950269699097e-01 1.739525943994522095e-01 -7.500682771205902100e-02 6.685367822647094727e-01
5.771173238754272461e-01 -6.024371460080146790e-02 1.107617393136024475e-01 2.546085417270660400e-01 -2.294661551713943481e-01 -3.789481222629547119e-01 -3.846023976802825928e-01 4.919728040695190430e-01
7.150524258613586426e-01 -2.597151137888431549e-02 -5.797498226165771484e-01 -1.037378609180450439e-01 -2.634196281433105469e-01 1.159047558903694153e-01 1.173374131321907043e-01 -2.110979408025741577e-01
6.704751253128051758e-01 -2.539026141166687012e-01 -6.375922262668609619e-02 -6.268001198768615723e-01 -1.571283489465713501e-01 1.105937659740447998e-01 -5.751747637987136841e-02 2.209627330303192139e-01
4.151934087276458740e-01 -6.712678670883178711e-01 -2.724280357360839844e-01 -1.661915481090545654e-01 -1.411593109369277954e-01 -1.454445123672485352e-01 6.390577554702758789e-02 4.795970618724822998e-01
5.097436308860778809e-01 2.606160938739776611e-02 -3.049964010715484619e-01 3.683592975139617920e-01 1.137613058090209961e-01 -2.251944839954376221e-01 -5.785192847251892090e-01 3.353090584278106689e-01
6.640556454658508301e-01 1.629945784807205200e-01 -2.455766201019287109e-01 -1.191002130508422852e-01 -4.068633615970611572e-01 9.484408795833587646e-02 -4.192339479923248291e-01 -3.281463086605072021e-01
5.879275202751159668e-01 -1.733852326869964600e-01 -4.270466268062591553e-01 -5.376657936722040176e-03 -4.188690483570098877e-01 1.207742393016815186e-01 3.290255367755889893e-01 3.789268136024475098e-01
2.843837738037109375e-01 -6.343571543693542480e-01 2.611888945102691650e-01 2.388371825218200684e-01 -1.339898258447647095e-02 -2.623738348484039307e-01 -2.530637085437774658e-01 5.083239674568176270e-01
3.816432952880859375e-01 -1.270594894886016846e-01 -2.332622855901718140e-01 -6.983713805675506592e-02 -7.221606373786926270e-01 -4.792400002479553223e-01 -1.656740456819534302e-01 1.675809733569622040e-02
3.229403197765350342e-01 -6.682531237602233887e-01 -3.872991353273391724e-02 -3.891173899173736572e-01 1.609100848436355591e-01 -7.701548188924789429e-02 -4.543547630310058594e-01 2.407765835523605347e-01
3.289642035961151123e-01 -5.200726985931396484e-01 -3.989917635917663574e-01 -1.105099264532327652e-02 -1.872689127922058105e-01 1.875865906476974487e-01 1.868237406015396118e-01 5.973514914512634277e-01
5.341928005218505859e-01 -2.427982240915298462e-01 -1.168910320848226547e-02 -2.374035418033599854e-01 -4.718669354915618896e-01 5.052743554115295410e-01 -1.508014351129531860e-01 -3.138290345668792725e-01
5.395299196243286133e-01 -2.031487524509429932e-01 -4.323718696832656860e-02 -1.870253235101699829e-01 -3.745535016059875488e-01 -6.727039813995361328e-01 -1.863677948713302612e-01 -5.688923969864845276e-02
6.633552908897399902e-01 -1.713492870330810547e-01 -3.259638547897338867e-01 4.029464423656463623e-01 -3.466545343399047852e-01 1.834284961223602295e-01 3.278249800205230713e-01 2.638786658644676208e-02
5.176563933491706848e-02 -2.081235051155090332e-01 1.538516432046890259e-01 4.549957811832427979e-01 -3.175634443759918213e-01 -1.783443093299865723e-01 -6.722656488418579102e-01 3.724499940872192383e-01
3.034383952617645264e-01 -7.069693803787231445e-01 -3.944712877273559570e-01 1.873049587011337280e-01 1.626506447792053223e-01 -2.836647033691406250e-01 -1.132017374038696289e-01 3.125589191913604736e-01
2.482874542474746704e-01 -8.003363758325576782e-02 9.232375770807266235e-02 5.086953639984130859e-01 -5.720334649085998535e-01 -3.120326697826385498e-01 -4.182494878768920898e-01 2.552140355110168457e-01
-1.042105183005332947e-01 -6.163014769554138184e-01 2.377988304942846298e-03 5.300245434045791626e-02 -7.049268484115600586e-01 -1.111770272254943848e-01 -1.219100654125213623e-01 2.869729697704315186e-01
4.642523527145385742e-01 -1.879968866705894470e-02 -1.038763821125030518e-01 5.900729894638061523e-01 -5.297898054122924805e-01 2.259887382388114929e-02 1.265969574451446533e-01 3.576662540435791016e-01
1.897213906049728394e-01 -6.875351071357727051e-01 4.710121452808380127e-02 1.882327497005462646e-01 3.441594773903489113e-03 -5.483871102333068848e-01 -3.636989295482635498e-01 1.436457037925720215e-01
4.737045466899871826e-01 -7.663395255804061890e-02 1.202689036726951599e-01 4.080752432346343994e-01 -4.286915361881256104e-01 5.839568972587585449e-01 2.013250142335891724e-01 1.530607044696807861e-01
8.117418885231018066e-01 -2.905075550079345703e-01 4.773100838065147400e-02 1.994767636060714722e-01 -6.198025494813919067e-02 -1.303049735724925995e-02 2.990151047706604004e-01 3.481233417987823486e-01
-2.241691574454307556e-02 -5.144261717796325684e-01 -4.680293500423431396e-01 3.220700323581695557e-01 -6.169322133064270020e-01 -8.521816879510879517e-02 4.785095900297164917e-02 1.480725109577178955e-01
3.461454510688781738e-01 -2.506877183914184570e-01 2.118316292762756348e-01 3.351032137870788574e-01 -2.462660670280456543e-01 -9.246947616338729858e-02 -2.763834893703460693e-01 7.173472046852111816e-01
2.752296328544616699e-01 -2.965294197201728821e-02 1.305806487798690796e-01 5.169934630393981934e-01 -7.177821397781372070e-01 -1.681865155696868896e-01 -2.233048528432846069e-01 2.137119770050048828e-01
2.086109071969985962e-01 -5.931777358055114746e-01 -1.073273718357086182e-01 4.615339338779449463e-01 -1.884149014949798584e-01 1.150682717561721802e-01 -3.666712641716003418e-01 -4.437343478202819824e-01
4.868410825729370117e-01 -2.760526835918426514e-01 -2.043103724718093872e-01 8.497181534767150879e-02 -5.925554037094116211e-01 -1.099218204617500305e-01 2.890959978103637695e-01 4.370773732662200928e-01
7.845141887664794922e-01 9.863889962434768677e-02 -3.791073262691497803e-01 1.231813952326774597e-01 -3.004335165023803711e-01 5.819834396243095398e-02 -2.586115710437297821e-02 -3.487057089805603027e-01
4.041460454463958740e-01 -5.821389555931091309e-01 -5.675140619277954102e-01 -1.639861054718494415e-02 -1.013692393898963928e-01 2.084546536207199097e-01 2.808315455913543701e-01 2.069874405860900879e-01
2.816090285778045654e-01 -6.222299933433532715e-01 2.648214399814605713e-01 -5.087493732571601868e-02 -2.643544077873229980e-01 4.562760591506958008e-01 -3.118921220302581787e-01 -2.923349440097808838e-01
4.290319979190826416e-01 -4.888555407524108887e-02 -4.511749446392059326e-01 2.018374204635620117e-01 -3.302012681961059570e-01 2.242062985897064209e-01 -5.691592693328857422e-01 -2.932595014572143555e-01
2.835992872714996338e-01 -8.281249552965164185e-02 -4.404883980751037598e-01 5.423318594694137573e-02 -3.461128771305084229e-01 1.910329461097717285e-01 -7.305503487586975098e-01 -1.604702472686767578e-01
5.441716313362121582e-01 -2.995024025440216064e-01 1.229807510972023010e-01 -3.748122751712799072e-01 -4.779431223869323730e-01 3.780808448791503906e-01 -1.021419167518615723e-01 -2.770545482635498047e-01
3.033106327056884766e-01 -1.279571503400802612e-01 -5.091120600700378418e-01 1.106674447655677795e-01 -4.671146869659423828e-01 -3.669325634837150574e-02 -5.472783446311950684e-01 -3.180110752582550049e-01
7.014263272285461426e-01 -1.816263645887374878e-01 1.589684337377548218e-01 -1.188145056366920471e-01 1.000949516892433167e-01 3.567291796207427979e-01 -3.771570324897766113e-01 3.950987458229064941e-01
2.209919989109039307e-01 -8.229854106903076172e-01 -3.636197373270988464e-02 2.368476614356040955e-02 1.891256719827651978e-01 -2.114071249961853027e-01 -2.566092908382415771e-01 3.544920980930328369e-01
1.273218244314193726e-01 -6.029523611068725586e-01 -3.995867073535919189e-02 9.648837149143218994e-03 -7.292004823684692383e-01 -5.752480775117874146e-02 1.172770783305168152e-01 2.641049325466156006e-01
4.927002787590026855e-01 -5.358992815017700195e-01 -3.701367080211639404e-01 2.374944239854812622e-01 2.860879004001617432e-01 -3.837336003780364990e-01 -1.430613994598388672e-01 -1.645888537168502808e-01
1.398786306381225586e-01 -8.569581508636474609e-01 -2.126383185386657715e-01 1.983406245708465576e-01 1.591853946447372437e-01 -2.927342355251312256e-01 -1.237429901957511902e-01 1.875018775463104248e-01
5.791435837745666504e-01 -4.513713344931602478e-02 -2.208125442266464233e-01 6.075401306152343750e-01 -7.018660008907318115e-02 -1.353622525930404663e-01 -9.227779507637023926e-02 4.614410996437072754e-01
4.483496248722076416e-01 1.308065373450517654e-02 -1.296112984418869019e-01 -9.354732185602188110e-02 -2.215128690004348755e-01 3.764685690402984619e-01 -3.021938502788543701e-01 7.008164525032043457e-01
7.544500827789306641e-01 -3.224524855613708496e-02 -5.135627388954162598e-01 -1.788406074047088623e-01 -8.028385043144226074e-02 7.125791907310485840e-02 -5.355161428451538086e-02 -3.458952903747558594e-01
3.542583286762237549e-01 4.001645371317863464e-02 -2.909203469753265381e-01 -2.121176272630691528e-01 -5.413508415222167969e-01 2.913859784603118896e-01 -5.859221816062927246e-01 -1.483236104249954224e-01
4.297181367874145508e-01 -1.005416959524154663e-01 -2.010270059108734131e-01 2.099567651748657227e-01 -1.067931056022644043e-01 4.770795628428459167e-02 -3.825086057186126709e-01 7.488301396369934082e-01
6.737122535705566406e-01 2.031560391187667847e-01 -2.968986630439758301e-01 -5.049332603812217712e-02 -3.606054484844207764e-01 3.166363537311553955e-01 -3.519658744335174561e-01 -2.448800355195999146e-01
9.114429950714111328e-01 -5.004080757498741150e-02 3.252072036266326904e-01 -4.043154045939445496e-02 4.431270062923431396e-02 3.003388876095414162e-03 -2.264597415924072266e-01 7.820712029933929443e-02
4.772441089153289795e-01 -5.878540277481079102e-01 2.874266207218170166e-01 3.171792626380920410e-02 -2.031779736280441284e-01 1.436555832624435425e-01 1.208735629916191101e-01 5.162528753280639648e-01
2.605658173561096191e-01 -3.188950121402740479e-01 -1.386524587869644165e-01 3.194290101528167725e-01 -2.015364319086074829e-01 -3.649709522724151611e-01 -2.987529337406158447e-01 6.678906679153442383e-01
7.769973278045654297e-01 1.863122880458831787e-01 -2.486034482717514038e-01 4.685835540294647217e-02 -4.734564125537872314e-01 1.596018821001052856e-01 5.505500826984643936e-03 -2.188590914011001587e-01
4.041061401367187500e-01 8.368624001741409302e-02 3.380412608385086060e-02 -1.102334707975387573e-01 -4.034863114356994629e-01 2.690652906894683838e-01 -3.936018347740173340e-01 6.529020071029663086e-01
3.622260689735412598e-01 -2.486565113067626953e-01 8.634237200021743774e-02 1.001140624284744263e-01 -2.260292619466781616e-01 2.205315530300140381e-01 -2.779726982116699219e-01 7.826189398765563965e-01
-4.703757166862487793e-02 -7.728285789489746094e-01 -3.679978474974632263e-02 -5.329588428139686584e-02 -5.473599433898925781e-01 -8.809357136487960815e-02 -2.915896773338317871e-01 -6.277598440647125244e-02
6.558951139450073242e-01 7.368435710668563843e-02 -2.896254062652587891e-01 -6.484946608543395996e-02 -1.982651948928833008e-01 1.182324588298797607e-01 -4.001702368259429932e-02 6.491489410400390625e-01
3.095230758190155029e-01 -2.689003050327301025e-01 -2.164631038904190063e-01 -2.407873980700969696e-02 7.665476948022842407e-02 -1.455990970134735107e-01 -6.200107932090759277e-01 6.107074022293090820e-01
6.723133325576782227e-01 7.178591936826705933e-02 -9.885595738887786865e-02 3.020038008689880371e-01 -8.769411593675613403e-02 -1.717346906661987305e-01 -3.634540140628814697e-01 5.220927596092224121e-01
1.134450808167457581e-01 -3.066849410533905029e-01 -1.040502265095710754e-01 2.284154593944549561e-01 -3.435275852680206299e-01 -1.690982431173324585e-01 -2.930376529693603516e-01 7.730446457862854004e-01
4.457778930664062500e-01 -1.525830477476119995e-01 -8.780208230018615723e-02 3.352536559104919434e-01 3.541965037584304810e-02 -2.695860266685485840e-01 -5.265595912933349609e-01 5.538050532341003418e-01
5.956050157546997070e-01 3.126646578311920166e-02 -3.275170326232910156e-01 -5.640396103262901306e-02 1.778946667909622192e-01 2.037858963012695312e-01 -4.801625311374664307e-01 4.796840548515319824e-01
2.462143301963806152e-01 -1.667953729629516602e-01 -3.312923759222030640e-02 3.149527311325073242e-01 -3.420985937118530273e-01 6.509088873863220215e-01 -4.949781298637390137e-01 -1.598375141620635986e-01
4.956329464912414551e-01 -4.428710043430328369e-01 -3.647665083408355713e-01 6.150544881820678711e-01 1.875545233488082886e-01 -6.187830865383148193e-02 8.594294637441635132e-02 -2.179346978664398193e-02
2.898225486278533936e-01 -4.187541306018829346e-01 1.704417318105697632e-01 4.073573946952819824e-01 5.399909615516662598e-02 -4.530053436756134033e-01 -5.685772299766540527e-01 -1.193636953830718994e-01
4.687823951244354248e-01 -2.616401612758636475e-01 -2.598665058612823486e-01 7.671328783035278320e-01 6.754349917173385620e-02 1.002008616924285889e-01 1.628759950399398804e-01 1.209667921066284180e-01
2.503555417060852051e-01 -3.342491686344146729e-01 -3.200672864913940430e-01 3.469775021076202393e-01 -1.667705923318862915e-01 1.375692933797836304e-01 -6.617063879966735840e-01 -3.437587022781372070e-01
5.071143507957458496e-01 -7.044450044631958008e-01 2.338959574699401855e-01 4.911485314369201660e-02 -4.441057890653610229e-02 -2.949859201908111572e-02 6.138428673148155212e-02 4.276238679885864258e-01
4.855265319347381592e-01 -1.424141675233840942e-01 -2.674648165702819824e-01 -8.638988435268402100e-02 -7.676251530647277832e-01 -2.042553871870040894e-01 5.948522314429283142e-02 -1.745693683624267578e-01
3.521136045455932617e-01 -1.073057726025581360e-01 -5.219545364379882812e-01 8.120246976613998413e-02 -9.196513891220092773e-02 2.628192603588104248e-01 -1.409011632204055786e-01 6.986318230628967285e-01
6.092187762260437012e-01 -2.241660654544830322e-01 -3.205798566341400146e-01 1.053986102342605591e-01 5.106603726744651794e-02 7.822348922491073608e-02 -4.757815226912498474e-02 6.735957264900207520e-01
3.203550875186920166e-01 -4.925923645496368408e-01 -3.767491579055786133e-01 1.752533912658691406e-01 -3.282530307769775391e-01 9.152895957231521606e-02 3.642097711563110352e-01 4.830065369606018066e-01
3.225525021553039551e-01 -1.145713925361633301e-01 -5.954023003578186035e-01 1.244564875960350037e-01 -5.202338695526123047e-01 1.010438725352287292e-01 2.284260690212249756e-01 4.240380227565765381e-01
1.132602170109748840e-01 -8.272629976272583008e-01 -4.892914593219757080e-01 -1.568826138973236084e-01 -1.372649222612380981e-01 -1.088916286826133728e-01 -1.947410963475704193e-02 8.781539648771286011e-02
2.937525510787963867e-01 -1.494623869657516479e-01 -3.165508210659027100e-01 4.309855774044990540e-02 -5.013688206672668457e-01 6.680025160312652588e-02 -6.223556399345397949e-01 -3.822945654392242432e-01
4.151617884635925293e-01 1.885524578392505646e-02 -4.895860329270362854e-02 2.857087850570678711e-01 -6.771111488342285156e-02 1.417356282472610474e-01 -6.148800253868103027e-01 5.835303068161010742e-01
2.923646271228790283e-01 -5.517044067382812500e-01 8.928489685058593750e-02 3.399964272975921631e-01 -1.987436115741729736e-01 -6.282725334167480469e-01 -9.027909487485885620e-02 2.102381736040115356e-01
3.773966729640960693e-01 -8.324477821588516235e-03 1.634532213211059570e-02 -9.738120436668395996e-02 -5.113700628280639648e-01 2.385335266590118408e-01 -2.474456429481506348e-01 6.841968297958374023e-01
6.155890226364135742e-01 -4.508680701255798340e-01 -4.891345798969268799e-01 -6.518426537513732910e-02 -1.969504058361053467e-01 1.377949714660644531e-01 3.395302295684814453e-01 -3.476643189787864685e-02
2.387852370738983154e-01 -8.197768926620483398e-01 2.624539844691753387e-02 2.660700306296348572e-02 -1.163691803812980652e-01 -4.082163572311401367e-01 2.075602300465106964e-02 2.982240617275238037e-01
3.841356933116912842e-01 -1.981804221868515015e-01 1.213249936699867249e-01 2.460138946771621704e-01 -8.887904137372970581e-02 6.673654168844223022e-02 -4.923544824123382568e-01 6.950938105583190918e-01
1.453348994255065918e-01 -7.837482690811157227e-01 -4.978582859039306641e-01 -9.323240816593170166e-02 -1.358166038990020752e-01 -2.754792571067810059e-01 -1.160318329930305481e-01 -1.621342077851295471e-02
8.957645893096923828e-01 -4.405246581882238388e-03 2.115821391344070435e-01 -7.708473503589630127e-02 2.960068732500076294e-02 -1.375574469566345215e-01 -3.203929066658020020e-01 1.562927514314651489e-01
6.348294019699096680e-01 -1.762389093637466431e-01 -1.852444559335708618e-01 5.606929212808609009e-02 -1.548622548580169678e-01 1.749613583087921143e-01 6.771095097064971924e-02 6.850502490997314453e-01
4.389427900314331055e-01 -3.260020315647125244e-01 -2.663017809391021729e-01 -3.282232284545898438e-01 -5.052942633628845215e-01 3.783746063709259033e-01 -1.640684008598327637e-01 -3.114427030086517334e-01
4.800073504447937012e-01 7.304293662309646606e-02 -1.197815090417861938e-01 -2.017149478197097778e-01 -7.730867862701416016e-01 -2.894600927829742432e-01 -1.654567122459411621e-01 1.987177506089210510e-02
5.855203270912170410e-01 -6.379161477088928223e-01 -2.376420050859451294e-01 -8.002211898565292358e-02 3.558097779750823975e-01 1.847569346427917480e-01 -3.275213018059730530e-02 1.598226875066757202e-01
4.305793344974517822e-01 -5.687142610549926758e-01 9.149721590802073479e-04 -3.252536058425903320e-01 -3.131018280982971191e-01 -1.513468325138092041e-01 8.010585606098175049e-02 5.079558491706848145e-01
4.028809964656829834e-01 6.579525023698806763e-02 1.531736403703689575e-01 3.241534531116485596e-01 -4.637211859226226807e-01 1.032416075468063354e-01 -3.210250735282897949e-01 6.132429242134094238e-01
7.778635025024414062e-01 -2.883245646953582764e-01 -1.861861050128936768e-01 3.552798628807067871e-01 2.941090464591979980e-01 2.376817166805267334e-01 8.855392783880233765e-02 -8.581622503697872162e-03
2.322877198457717896e-01 -6.282364726066589355e-01 -3.789624869823455811e-01 -7.451842725276947021e-02 -4.761064052581787109e-02 -4.405802190303802490e-01 -1.539561152458190918e-01 4.267500340938568115e-01
6.383343935012817383e-01 -3.934454023838043213e-01 3.092600405216217041e-01 5.322792008519172668e-02 -3.461580276489257812e-01 1.373880207538604736e-01 3.932596743106842041e-01 2.142451703548431396e-01
5.079261064529418945e-01 2.960037812590599060e-02 -4.138047695159912109e-01 -4.210504293441772461e-01 -4.523828327655792236e-01 1.835087090730667114e-01 -3.559165596961975098e-01 -1.661767363548278809e-01
7.590154409408569336e-01 -4.350678250193595886e-02 -2.978367544710636139e-02 1.369735300540924072e-01 -1.304735392332077026e-01 2.732100486755371094e-01 1.993217617273330688e-01 5.205360651016235352e-01
1.505013741552829742e-02 -4.481702744960784912e-01 -1.589597612619400024e-01 9.982977062463760376e-02 -8.437271118164062500e-01 -1.605705171823501587e-01 -1.103359088301658630e-01 1.176871135830879211e-01
4.087667167186737061e-01 -7.947355508804321289e-01 3.072991371154785156e-01 -1.307552754878997803e-01 -1.724231243133544922e-01 -6.204869225621223450e-02 1.750707924365997314e-01 1.598305702209472656e-01
4.392228424549102783e-01 9.992463886737823486e-02 -2.530576102435588837e-02 -1.153357326984405518e-01 -2.689454257488250732e-01 4.192852377891540527e-01 -4.365082979202270508e-01 5.869279503822326660e-01
5.291920304298400879e-01 1.880802363157272339e-01 -1.464106887578964233e-01 2.034434378147125244e-01 -3.109019100666046143e-01 -3.509116768836975098e-01 -5.234392881393432617e-01 3.577269911766052246e-01
5.649843811988830566e-02 -7.763142585754394531e-01 -7.702074199914932251e-02 2.664502859115600586e-01 -6.379441171884536743e-02 -4.437064826488494873e-01 -3.408505916595458984e-01 -9.592018090188503265e-03
2.681484520435333252e-01 -7.004691362380981445e-01 1.260241717100143433e-01 -4.300504922866821289e-02 -3.388605117797851562e-01 2.278214097023010254e-01 -3.231360614299774170e-01 -3.854373395442962646e-01
1.372696757316589355e-01 -7.042232751846313477e-01 -4.491192102432250977e-01 3.160329163074493408e-01 -1.640294343233108521e-01 -3.048793971538543701e-01 4.922968149185180664e-02 2.477119415998458862e-01
6.127333641052246094e-01 -3.946366608142852783e-01 -2.323468029499053955e-01 -1.215084716677665710e-01 1.759922951459884644e-01 -2.216389775276184082e-01 -5.591484308242797852e-01 -8.559424430131912231e-02
4.969883263111114502e-01 -3.329980671405792236e-01 -3.430044651031494141e-01 -3.133937716484069824e-01 -5.127236247062683105e-01 1.650424897670745850e-01 -1.099343970417976379e-01 -3.521889746189117432e-01
2.616702914237976074e-01 -7.902109622955322266e-01 1.428629606962203979e-01 -3.054409027099609375e-01 -8.004447817802429199e-02 -3.186021745204925537e-01 -2.212512791156768799e-01 1.911148130893707275e-01
5.848895907402038574e-01 4.551147297024726868e-02 1.897108405828475952e-01 -1.474647372961044312e-01 -2.601611614227294922e-01 3.039349019527435303e-01 -3.423790037631988525e-01 5.664036870002746582e-01
2.054605334997177124e-01 3.334977477788925171e-02 9.737597778439521790e-03 4.061738550662994385e-01 -7.117514610290527344e-01 -1.691110581159591675e-01 -3.827230036258697510e-01 3.315660953521728516e-01
9.177777171134948730e-01 -1.014876663684844971e-01 2.799595892429351807e-01 1.172759383916854858e-01 5.557081848382949829e-02 5.948534607887268066e-02 -1.652263998985290527e-01 1.460373103618621826e-01
2.225520014762878418e-01 -6.039583086967468262e-01 -6.264231353998184204e-02 1.161651164293289185e-01 -3.560620844364166260e-01 1.707358211278915405e-01 -4.282065033912658691e-01 -4.785341024398803711e-01
2.012505382299423218e-01 2.969104237854480743e-02 -1.675326973199844360e-01 4.408303201198577881e-01 -5.860379338264465332e-01 -2.921069264411926270e-01 -4.692881107330322266e-01 2.953300774097442627e-01
6.118453741073608398e-01 3.377227485179901123e-02 1.247191578149795532e-01 3.560238480567932129e-01 -2.358587533235549927e-01 3.639629855751991272e-02 -1.749945282936096191e-01 6.281875967979431152e-01
5.606068372726440430e-01 -2.301813066005706787e-01 -4.294176585972309113e-03 -1.079848855733871460e-01 -2.342816442251205444e-01 -6.880329251289367676e-01 -2.696462273597717285e-01 -1.416728198528289795e-01
7.308529615402221680e-01 2.422885969281196594e-02 -4.129807054996490479e-01 3.025819063186645508e-01 -1.336210221052169800e-01 2.238173596560955048e-02 -2.372652292251586914e-01 -3.584797978401184082e-01
5.667678713798522949e-01 -5.676652789115905762e-01 3.686711937189102173e-02 -2.356014847755432129e-01 -1.013898476958274841e-01 3.647590875625610352e-01 1.546603292226791382e-01 3.638876080513000488e-01
1.299865841865539551e-01 -3.909964561462402344e-01 -2.659346759319305420e-01 3.593730330467224121e-01 -2.477906346321105957e-01 2.357117235660552979e-01 -6.654651761054992676e-01 -2.656143009662628174e-01
6.716829538345336914e-01 -4.202741384506225586e-01 -4.068507552146911621e-01 -6.023176759481430054e-02 2.770244702696800232e-02 3.445956707000732422e-01 2.730163037776947021e-01 -9.489309042692184448e-02
5.180251002311706543e-01 -5.325832217931747437e-02 -2.631309628486633301e-01 3.224100172519683838e-01 4.337520338594913483e-03 1.749209165573120117e-01 -3.310059309005737305e-01 6.445512771606445312e-01
3.631652295589447021e-01 -1.332657933235168457e-01 2.322128862142562866e-01 3.247159421443939209e-01 -8.534760214388370514e-03 -3.363470137119293213e-01 -7.530346512794494629e-01 -1.035599783062934875e-01
3.321291506290435791e-01 -1.742069572210311890e-01 -1.103618890047073364e-01 3.317262530326843262e-01 -4.667609333992004395e-01 5.300550460815429688e-01 3.114512264728546143e-01 3.758911788463592529e-01
1.943689733743667603e-01 -5.433841943740844727e-01 1.190905831754207611e-02 -2.898921258747577667e-02 -7.845292091369628906e-01 -2.043151706457138062e-01 9.033131599426269531e-02 2.412286587059497833e-02
3.506093621253967285e-01 -3.208562433719635010e-01 -3.738324046134948730e-01 -3.704601526260375977e-01 -4.115927517414093018e-01 -6.246872991323471069e-02 7.918025553226470947e-02 5.635181665420532227e-01
2.820779383182525635e-01 -2.442963272333145142e-01 -6.995309889316558838e-02 1.345904171466827393e-01 -1.878126561641693115e-01 4.857828915119171143e-01 -6.850880980491638184e-01 -3.116711378097534180e-01
7.852011919021606445e-01 2.395719662308692932e-02 -2.446460872888565063e-01 1.534051746129989624e-01 -3.817726671695709229e-01 7.202269136905670166e-02 2.416292205452919006e-02 -3.846800625324249268e-01
1.437169015407562256e-01 -7.207722663879394531e-01 -1.395618021488189697e-01 4.285443127155303955e-01 1.428246051073074341e-01 -3.697618544101715088e-01 -2.031866908073425293e-01 2.414486557245254517e-01
6.924379467964172363e-01 3.502486739307641983e-03 -1.875847876071929932e-01 6.250322461128234863e-01 -1.687378287315368652e-01 6.582706421613693237e-02 1.432203054428100586e-01 2.033381015062332153e-01
3.031902313232421875e-01 -6.610344648361206055e-01 -1.427660733461380005e-01 -1.544074118137359619e-01 -4.109595119953155518e-01 -5.435548350214958191e-02 2.387054115533828735e-01 4.450426399707794189e-01
5.924548581242561340e-02 -6.622745394706726074e-01 -3.214912712574005127e-01 -4.427806735038757324e-01 -4.212749004364013672e-01 -6.426861882209777832e-02 -1.899846643209457397e-01 2.019251137971878052e-01
1.832792609930038452e-01 -7.948076725006103516e-01 1.648711785674095154e-02 5.409007892012596130e-02 -1.430039554834365845e-01 -4.994991123676300049e-01 -2.242724150419235229e-01 -1.060386896133422852e-01
2.922247648239135742e-01 -5.229014158248901367e-01 -1.804114133119583130e-01 -5.382316708564758301e-01 -3.391169607639312744e-01 -1.475969851016998291e-01 -3.798374235630035400e-01 -1.946163475513458252e-01
4.012907445430755615e-01 -2.422360479831695557e-01 1.975089870393276215e-02 1.006723940372467041e-01 -4.261165484786033630e-02 1.679783761501312256e-01 -4.391114115715026855e-01 7.395344972610473633e-01
4.521302878856658936e-01 -3.907626867294311523e-01 -1.029439345002174377e-01 -2.672166526317596436e-01 -4.805825054645538330e-01 5.007791519165039062e-01 -5.815586447715759277e-02 -2.752438187599182129e-01
-3.916627913713455200e-02 -5.059593915939331055e-01 -1.464417427778244019e-01 2.809243500232696533e-01 -7.397223711013793945e-01 -2.370224148035049438e-01 -1.900795996189117432e-01 -5.107222497463226318e-02
5.592920184135437012e-01 -2.701170444488525391e-01 -5.542207956314086914e-01 3.286453187465667725e-01 -3.197778165340423584e-01 8.985899388790130615e-03 2.508379220962524414e-01 -1.838546991348266602e-01
-3.655903786420822144e-02 -5.720583200454711914e-01 -4.106592386960983276e-02 -8.012784272432327271e-02 -7.697383761405944824e-01 -7.868106663227081299e-02 -1.140170544385910034e-01 2.271962314844131470e-01
1.703521907329559326e-01 -6.271511316299438477e-01 2.295482754707336426e-01 3.500316739082336426e-01 -4.327533841133117676e-01 7.984286546707153320e-02 -2.584616243839263916e-01 -3.768213093280792236e-01
8.608328700065612793e-01 -2.736562192440032959e-01 1.662499904632568359e-01 -1.165325492620468140e-01 2.231506854295730591e-01 3.198287636041641235e-02 -2.222100645303726196e-01 2.065516412258148193e-01
4.125177860260009766e-01 -1.695748418569564819e-02 -1.454367637634277344e-01 3.741851449012756348e-01 -2.975038886070251465e-01 3.858695626258850098e-01 7.329529616981744766e-03 6.564431786537170410e-01
3.683562874794006348e-01 -1.068746596574783325e-01 2.189179062843322754e-01 1.818073540925979614e-01 -6.885701417922973633e-01 -3.917903304100036621e-01 -3.614962100982666016e-01 1.166397109627723694e-01
4.303400814533233643e-01 -3.776967525482177734e-01 -2.887916266918182373e-01 5.433805584907531738e-01 4.239895939826965332e-02 4.120052456855773926e-01 -1.477274149656295776e-01 -3.164177536964416504e-01
3.652727007865905762e-01 -6.089766621589660645e-01 -9.345103800296783447e-02 -4.173949956893920898e-01 -3.536011874675750732e-01 2.196946442127227783e-01 -3.352272212505340576e-01 -1.646048128604888916e-01
8.948957920074462891e-01 -2.223779857158660889e-01 1.540984958410263062e-01 -1.614149287343025208e-02 1.706847846508026123e-01 -2.024943083524703979e-01 -2.188040614128112793e-01 8.769335597753524780e-02
6.547703146934509277e-01 -1.710172183811664581e-02 1.322729587554931641e-01 3.256204128265380859e-01 -3.491074442863464355e-01 7.795561850070953369e-02 -3.673752397298812866e-02 5.640531182289123535e-01
7.269780039787292480e-01 -1.159447431564331055e-02 -4.463578462600708008e-01 3.658238351345062256e-01 -1.291678994894027710e-01 4.231431335210800171e-02 -1.318846046924591064e-01 -3.200590014457702637e-01
6.447844505310058594e-01 -3.657602369785308838e-01 -3.632972016930580139e-02 1.122594103217124939e-01 -1.969069093465805054e-01 3.159290552139282227e-01 3.744149208068847656e-01 3.972159326076507568e-01
1.637457907199859619e-01 -7.732189893722534180e-01 -1.955488324165344238e-02 -1.474803406745195389e-02 -1.885980963706970215e-01 2.209829688072204590e-01 -3.911352157592773438e-01 -3.705807626247406006e-01
2.987591326236724854e-01 -8.649446070194244385e-02 -2.219167202711105347e-01 3.706446588039398193e-01 -3.427563607692718506e-01 -5.822263956069946289e-01 -4.720991551876068115e-01 1.931061893701553345e-01
3.614985942840576172e-01 -3.421663120388984680e-02 -2.353686243295669556e-01 6.067926436662673950e-02 -2.141387611627578735e-01 1.970283687114715576e-01 -3.901982903480529785e-01 7.563976049423217773e-01
1.581193208694458008e-01 -5.222554206848144531e-01 3.847474455833435059e-01 -1.721303462982177734e-01 -4.906784594058990479e-01 -2.497138828039169312e-01 -2.762772738933563232e-01 3.809679448604583740e-01
4.649233520030975342e-01 -2.530874013900756836e-01 9.736781008541584015e-03 4.945247471332550049e-01 2.250688821077346802e-01 -2.628781795501708984e-01 -5.952305197715759277e-01 3.291435912251472473e-02
4.255947768688201904e-01 -2.387917414307594299e-02 -7.785512506961822510e-02 5.864713788032531738e-01 -4.632303118705749512e-01 1.512020826339721680e-01 1.488755494356155396e-01 4.568154811859130859e-01
4.059211313724517822e-01 -2.059278339147567749e-01 -4.111500680446624756e-01 1.344753503799438477e-01 -8.551187813282012939e-02 2.072786092758178711e-01 -5.061166360974311829e-02 7.435424923896789551e-01
2.777982652187347412e-01 -3.983338475227355957e-01 -4.103628993034362793e-01 5.388242378830909729e-02 -6.070594191551208496e-01 1.250916272401809692e-01 1.558157503604888916e-01 4.294292330741882324e-01
-9.802953898906707764e-02 -5.876479148864746094e-01 6.683626677840948105e-03 -1.598768495023250580e-02 -7.385205030441284180e-01 -1.447808295488357544e-01 -2.365187257528305054e-01 1.498147994279861450e-01
3.686251044273376465e-01 5.851617455482482910e-02 2.038455307483673096e-01 1.046152710914611816e-01 -4.444013535976409912e-01 4.027785956859588623e-01 -4.084102511405944824e-01 5.307276248931884766e-01
4.075812399387359619e-01 -4.328041374683380127e-01 -5.062308907508850098e-01 -1.349858045578002930e-01 -5.926874466240406036e-03 -4.901092946529388428e-01 -1.210304424166679382e-01 3.423103392124176025e-01
5.490969419479370117e-01 -8.418419957160949707e-02 1.329381112009286880e-02 5.008569359779357910e-01 -7.699920982122421265e-02 -3.135436475276947021e-01 -3.672671616077423096e-01 4.486061036586761475e-01
5.541298985481262207e-01 -3.417392373085021973e-01 -1.515761464834213257e-01 1.237352117896080017e-01 -6.180798411369323730e-01 6.314698257483541965e-04 3.920194208621978760e-01 4.654119908809661865e-02
3.593280315399169922e-01 2.090945094823837280e-01 -1.320527344942092896e-01 1.802072227001190186e-01 -1.944546699523925781e-01 1.096619591116905212e-01 -7.285795211791992188e-01 4.433779120445251465e-01
1.652078181505203247e-01 -7.361631989479064941e-01 -4.458298683166503906e-01 2.109311223030090332e-01 -7.601195573806762695e-02 -2.891577482223510742e-01 4.027678072452545166e-02 3.106470704078674316e-01
2.021748721599578857e-01 -2.686390876770019531e-01 -3.273027837276458740e-01 1.033542305231094360e-01 -7.202795892953872681e-02 -2.184627503156661987e-01 -5.832394361495971680e-01 6.132428646087646484e-01
1.785945892333984375e-01 -1.691994816064834595e-02 1.083391979336738586e-01 5.462989211082458496e-01 -6.843054294586181641e-01 -7.410208880901336670e-02 -3.816448450088500977e-01 1.954990774393081665e-01
1.815075725317001343e-01 -6.191915869712829590e-01 4.187019765377044678e-01 -1.988668739795684814e-01 -3.375011086463928223e-01 -1.712892018258571625e-02 -2.956882715225219727e-01 4.088586270809173584e-01
2.390143573284149170e-01 -4.664110243320465088e-01 1.951804384589195251e-02 -3.425965830683708191e-02 -7.875812649726867676e-01 -1.906203925609588623e-01 1.876157969236373901e-01 1.787685751914978027e-01
2.801995873451232910e-01 1.627896577119827271e-01 -1.527795940637588501e-01 3.323408067226409912e-01 -5.051712989807128906e-01 -3.904111310839653015e-02 -5.200539231300354004e-01 4.837533533573150635e-01
5.563143491744995117e-01 -1.804867386817932129e-01 -6.182962656021118164e-02 3.375351428985595703e-02 -3.072679042816162109e-01 2.540908455848693848e-01 -5.768668651580810547e-01 4.015289545059204102e-01
2.729688584804534912e-01 -6.278156638145446777e-01 -4.609265625476837158e-01 9.563979506492614746e-02 1.755240708589553833e-01 -3.233397006988525391e-01 -2.290557920932769775e-01 3.491582572460174561e-01
2.698426246643066406e-01 -2.562839090824127197e-01 -2.089473791420459747e-02 7.572473883628845215e-01 -3.836719095706939697e-01 2.236137092113494873e-01 2.088471800088882446e-01 2.163773030042648315e-01
5.921177268028259277e-01 -1.236680895090103149e-01 -1.819112002849578857e-01 1.713642328977584839e-01 -2.209915965795516968e-01 5.069320797920227051e-01 -3.016788363456726074e-01 -4.181123971939086914e-01
2.004510909318923950e-01 -7.058256864547729492e-01 3.023734688758850098e-01 2.571196854114532471e-01 -8.396163582801818848e-02 -3.235947489738464355e-01 -1.807655245065689087e-01 3.995621502399444580e-01
7.402209639549255371e-01 -3.449985384941101074e-01 -4.257102012634277344e-01 -1.575455516576766968e-01 1.399167031049728394e-01 -2.659552395343780518e-01 -7.228188961744308472e-02 1.773856878280639648e-01
2.727511227130889893e-01 -7.223699688911437988e-01 -2.596391439437866211e-01 -1.281735450029373169e-01 -4.811694025993347168e-01 9.488827735185623169e-02 1.036084741353988647e-01 -2.620781958103179932e-01
4.703495800495147705e-01 -1.597174257040023804e-01 -5.657120347023010254e-01 2.137149423360824585e-01 -3.222570419311523438e-01 -3.709038197994232178e-01 9.912408143281936646e-02 3.692055344581604004e-01
1.294419169425964355e-01 4.978110548108816147e-03 -1.336458325386047363e-01 3.989413380622863770e-01 -7.859610915184020996e-01 -2.213282277807593346e-03 -2.462879717350006104e-01 3.575015366077423096e-01
1.568031162023544312e-01 -2.271970063447952271e-01 -4.683202132582664490e-02 5.414174199104309082e-01 -4.694221019744873047e-01 -4.638853073120117188e-01 -4.315327405929565430e-01 8.186014741659164429e-02
5.583868026733398438e-01 2.637071311473846436e-01 -4.506449997425079346e-01 -9.431299567222595215e-02 -4.449674487113952637e-01 3.669791221618652344e-01 -2.699699401855468750e-01 -3.366922959685325623e-02
2.019908428192138672e-01 -6.090471744537353516e-01 -7.468744367361068726e-02 1.742759943008422852e-01 -3.204424679279327393e-01 2.615446746349334717e-01 -4.418508112430572510e-01 -4.312654137611389160e-01
3.287242650985717773e-01 -5.738263726234436035e-01 -7.074858993291854858e-02 1.838128268718719482e-01 -3.464484214782714844e-01 4.360807538032531738e-01 -2.256024628877639771e-01 -4.034622907638549805e-01
3.221901655197143555e-01 -2.692078649997711182e-01 1.355191767215728760e-01 3.108872175216674805e-01 -6.734594106674194336e-01 6.212172284722328186e-02 -1.232510581612586975e-01 4.859082400798797607e-01
4.387048184871673584e-01 -1.350936591625213623e-01 2.041342407464981079e-01 3.525815308094024658e-01 -4.635076820850372314e-01 -1.455487459897994995e-01 -1.239156872034072876e-01 6.098560690879821777e-01
4.182463586330413818e-01 -6.348644495010375977e-01 -2.099488303065299988e-02 -9.264889359474182129e-02 -1.999689191579818726e-01 3.339620232582092285e-01 2.510400712490081787e-01 4.454810321331024170e-01
7.256872057914733887e-01 -2.229772806167602539e-01 3.572537750005722046e-02 -3.178333938121795654e-01 -4.315408766269683838e-01 9.590048342943191528e-02 -5.126742646098136902e-02 3.511583507061004639e-01
2.296505123376846313e-01 -2.106776274740695953e-02 -3.101603128015995026e-02 4.637086093425750732e-01 -6.268849372863769531e-01 -4.359915852546691895e-01 -3.804588317871093750e-01 5.483633652329444885e-02
4.330271780490875244e-01 -1.228720918297767639e-01 1.337825786322355270e-02 1.262023150920867920e-01 -6.646829843521118164e-01 -4.934230148792266846e-01 -5.188631266355514526e-02 3.054864108562469482e-01
7.049168944358825684e-01 1.449661105871200562e-01 -7.777505367994308472e-02 2.045552581548690796e-01 -4.228628277778625488e-01 -1.801802814006805420e-01 -1.854509115219116211e-01 4.341836869716644287e-01
3.083706498146057129e-01 -5.704339146614074707e-01 -5.486844778060913086e-01 -3.972837328910827637e-01 -2.001812756061553955e-01 1.240843608975410461e-01 5.233269184827804565e-02 2.498306781053543091e-01
2.520152032375335693e-01 -5.490116477012634277e-01 -5.998965352773666382e-02 1.771104186773300171e-01 -7.103949189186096191e-01 -3.059749901294708252e-01 2.246395684778690338e-02 -3.635325655341148376e-02
3.678010702133178711e-01 -1.657223850488662720e-01 -3.458249270915985107e-01 -2.017989158630371094e-01 -6.874858736991882324e-01 -4.197643995285034180e-01 -1.391939371824264526e-01 9.341789036989212036e-02
3.929034471511840820e-01 2.206195741891860962e-01 5.864776298403739929e-02 2.727061212062835693e-01 -4.539080262184143066e-01 5.098979547619819641e-02 -5.311022400856018066e-01 4.779579639434814453e-01
3.889662623405456543e-01 -4.805503040552139282e-02 3.592586517333984375e-01 3.483811616897583008e-01 -7.476772069931030273e-01 -6.277976930141448975e-02 -7.507962733507156372e-02 1.654093265533447266e-01
5.211267471313476562e-01 -2.750524878501892090e-01 -6.563642621040344238e-01 -1.485594958066940308e-01 -1.972837606444954872e-03 3.070515990257263184e-01 1.336619853973388672e-01 2.962075769901275635e-01
5.325359106063842773e-01 2.132261395454406738e-01 -1.360967010259628296e-01 -2.489325404167175293e-02 -2.337644547224044800e-01 -4.236121103167533875e-02 -6.527087092399597168e-01 4.114965498447418213e-01
2.180982381105422974e-01 -4.178032875061035156e-01 -2.536173462867736816e-01 4.163673222064971924e-01 -2.837667986750602722e-02 2.419188767671585083e-01 -6.431400179862976074e-01 -2.592892348766326904e-01
-7.103042304515838623e-02 -5.893032550811767578e-01 -1.481797993183135986e-01 2.386273257434368134e-02 -7.243564128875732422e-01 5.653993226587772369e-03 -1.236699819564819336e-01 2.917725145816802979e-01
4.121758937835693359e-01 3.698364272713661194e-02 2.185758650302886963e-01 6.270926594734191895e-01 -5.223751068115234375e-01 -7.142546027898788452e-02 -3.149857819080352783e-01 1.026115640997886658e-01
5.707238316535949707e-01 -4.372484982013702393e-01 1.167398914694786072e-01 5.548156797885894775e-02 -1.660382151603698730e-01 5.088027119636535645e-01 3.810255974531173706e-02 4.224700927734375000e-01
-1.310756988823413849e-02 -7.610043883323669434e-01 6.436972320079803467e-02 4.432816058397293091e-02 -4.301243424415588379e-01 -3.273312374949455261e-02 -4.591852724552154541e-01 -1.329006701707839966e-01
2.544237673282623291e-01 -2.316525876522064209e-01 -4.196253120899200439e-01 -6.339762825518846512e-03 -6.159067153930664062e-01 -5.139011740684509277e-01 -1.966358572244644165e-01 1.529018729925155640e-01
5.843877196311950684e-01 -1.725352555513381958e-01 8.987993746995925903e-02 4.259258508682250977e-03 7.336150109767913818e-02 2.465480007231235504e-02 -5.164286494255065918e-01 5.898623466491699219e-01
6.092430353164672852e-01 -2.431478202342987061e-01 -1.857719570398330688e-01 2.759788334369659424e-01 1.862610280513763428e-01 3.150285184383392334e-01 -3.412809073925018311e-01 -4.567469656467437744e-01
3.631233572959899902e-01 -4.949599802494049072e-01 -4.366922378540039062e-01 2.392990142107009888e-01 -3.358262777328491211e-01 3.689876059070229530e-03 4.064624905586242676e-01 3.117489516735076904e-01
5.103117227554321289e-01 3.842860832810401917e-02 -2.756322026252746582e-01 3.363939523696899414e-01 -1.676639616489410400e-01 -4.785679876804351807e-01 -4.687209725379943848e-01 2.685765027999877930e-01
7.216218709945678711e-01 -4.455821514129638672e-01 1.668456494808197021e-01 8.794289082288742065e-02 2.184072136878967285e-01 4.138552546501159668e-01 -1.339291185140609741e-01 9.073292464017868042e-02
2.189458459615707397e-01 -7.542735338211059570e-01 2.078016102313995361e-01 -2.765954434871673584e-01 -3.104962110519409180e-01 3.337007164955139160e-01 -1.886443942785263062e-01 -1.417630612850189209e-01
5.321604609489440918e-01 -2.595244348049163818e-01 -1.298733353614807129e-01 7.072430253028869629e-01 -1.112722158432006836e-01 4.015970975160598755e-02 2.438066601753234863e-01 2.428100556135177612e-01
3.890439569950103760e-01 -7.382755875587463379e-01 1.823731064796447754e-01 -1.430957168340682983e-01 -1.608063131570816040e-01 1.084533557295799255e-01 7.587203383445739746e-02 4.544008076190948486e-01
5.850623846054077148e-01 -1.389288008213043213e-01 -3.245705664157867432e-01 4.078530520200729370e-02 3.822370618581771851e-02 2.575540840625762939e-01 -2.509107887744903564e-01 6.329612135887145996e-01
4.786300659179687500e-01 9.406241029500961304e-02 -2.057281881570816040e-01 2.902828752994537354e-01 -6.123917102813720703e-01 -2.377901226282119751e-01 -2.046576738357543945e-01 4.025230109691619873e-01
4.937513172626495361e-01 -1.119152382016181946e-01 -9.723445773124694824e-02 5.103870034217834473e-01 -6.384687423706054688e-01 2.640346530824899673e-03 1.778237521648406982e-01 -1.856465786695480347e-01
6.871456503868103027e-01 -5.460938215255737305e-01 3.168274760246276855e-01 9.713814407587051392e-02 -2.652986347675323486e-01 1.019447073340415955e-01 1.810604482889175415e-01 7.898165285587310791e-02
1.425629407167434692e-01 -5.127202272415161133e-01 -2.057029604911804199e-01 6.035803556442260742e-01 -7.128420472145080566e-02 -4.426076710224151611e-01 -1.456171870231628418e-01 2.966201901435852051e-01
1.683609038591384888e-01 -6.762547045946121216e-02 -4.128064811229705811e-01 -1.695220619440078735e-01 -5.727270245552062988e-01 2.556906044483184814e-01 -6.112490892410278320e-01 -3.025020286440849304e-02
2.060490250587463379e-01 1.696999743580818176e-02 -5.556175857782363892e-02 3.030827939510345459e-01 -5.033170580863952637e-01 -2.359185218811035156e-01 -5.806740522384643555e-01 4.649104475975036621e-01
3.223724365234375000e-01 -5.009439587593078613e-02 1.792139410972595215e-01 4.608608484268188477e-01 -6.712504029273986816e-01 -3.794975578784942627e-02 -9.263155609369277954e-02 4.341179430484771729e-01
2.742911577224731445e-01 1.055911555886268616e-01 -2.457740604877471924e-01 9.194669872522354126e-02 -4.795486330986022949e-01 2.492323219776153564e-01 -4.573983252048492432e-01 5.860537290573120117e-01
4.354118704795837402e-01 -4.796779528260231018e-02 -2.886656224727630615e-01 2.792278528213500977e-01 -4.352416396141052246e-01 -6.233263611793518066e-01 -2.608082890510559082e-01 2.876603417098522186e-02
5.766760110855102539e-01 -4.966401457786560059e-01 -3.312214016914367676e-01 2.463575601577758789e-01 2.927346527576446533e-01 -2.177740782499313354e-01 -2.582918703556060791e-01 -2.248554229736328125e-01
5.042410492897033691e-01 -9.399321675300598145e-02 -1.142592281103134155e-01 3.536704778671264648e-01 -6.567035913467407227e-01 6.050175800919532776e-02 2.983918488025665283e-01 2.735148370265960693e-01
4.144732058048248291e-01 -5.602995753288269043e-01 -3.890343606472015381e-01 -1.380162537097930908e-01 1.575245559215545654e-01 -1.165885776281356812e-01 -1.382399350404739380e-01 5.351290702819824219e-01
1.652004867792129517e-01 -7.877964377403259277e-01 -7.571633905172348022e-02 -5.221227183938026428e-02 -6.124969571828842163e-02 3.227353692054748535e-01 -4.078769385814666748e-01 -2.633499801158905029e-01
5.271261334419250488e-01 2.033614218235015869e-01 -1.239560469985008240e-01 1.089551299810409546e-01 -1.756666004657745361e-01 -9.816035628318786621e-02 -6.878847479820251465e-01 3.739868998527526855e-01
7.538589239120483398e-01 -2.844696640968322754e-01 -4.745432734489440918e-01 1.410341709852218628e-01 3.216587305068969727e-01 2.726468257606029510e-02 -2.488881535828113556e-02 -2.940051630139350891e-02
4.997928142547607422e-01 -1.376159936189651489e-01 1.254919618368148804e-01 2.269354015588760376e-01 -1.185699179768562317e-01 6.741560101509094238e-01 -2.322964668273925781e-01 3.761840164661407471e-01
4.830619990825653076e-01 -4.038370847702026367e-01 -9.347167611122131348e-02 1.137220561504364014e-01 -8.817774802446365356e-02 -7.157343626022338867e-01 -2.311448156833648682e-01 9.175065159797668457e-02
-3.246888145804405212e-02 -7.458270788192749023e-01 -1.364012211561203003e-01 2.232927083969116211e-01 -5.691536664962768555e-01 9.571865200996398926e-02 1.078232377767562866e-01 1.717527359724044800e-01
4.014767110347747803e-01 -3.400096595287322998e-01 -4.856837391853332520e-01 5.656764283776283264e-02 -4.344494640827178955e-01 -1.405782550573348999e-01 2.516967356204986572e-01 4.607185125350952148e-01
4.801475703716278076e-01 -5.478122234344482422e-01 -4.707075059413909912e-01 -2.118783891201019287e-01 -3.335831165313720703e-01 -6.318715959787368774e-02 2.856777906417846680e-01 7.758903503417968750e-02
5.330766439437866211e-01 -4.431069642305374146e-02 -3.262503147125244141e-01 7.280594110488891602e-01 -8.181415498256683350e-02 -3.900327533483505249e-02 4.015279188752174377e-02 2.598641216754913330e-01
3.865136504173278809e-01 -6.293922662734985352e-01 3.146238029003143311e-01 1.232189536094665527e-01 -6.393370032310485840e-02 -2.831079363822937012e-01 -1.523959487676620483e-01 4.825345575809478760e-01
5.747479796409606934e-01 5.322535987943410873e-03 -6.783742308616638184e-01 2.116005867719650269e-02 -3.982685506343841553e-01 1.556181162595748901e-01 -1.378837227821350098e-01 -8.456023037433624268e-02
7.613810896873474121e-01 -5.107250064611434937e-02 -1.619806140661239624e-01 4.269424974918365479e-01 -1.356656700372695923e-01 6.236994266510009766e-02 -1.168023794889450073e-01 -4.162149429321289062e-01
5.345048308372497559e-01 1.730676144361495972e-01 -3.530166745185852051e-01 -7.792764902114868164e-02 -5.924966931343078613e-01 3.860353231430053711e-01 -2.309031784534454346e-01 -1.632891595363616943e-02
6.414447426795959473e-01 -3.332488983869552612e-02 -1.082921847701072693e-01 1.430256664752960205e-01 -4.853723570704460144e-02 -1.754807978868484497e-01 -3.582036793231964111e-01 6.275310516357421875e-01
6.983487606048583984e-01 -3.334363922476768494e-02 1.072935834527015686e-01 2.911132574081420898e-01 -1.746819466352462769e-01 2.293581813573837280e-01 -5.305873230099678040e-02 5.735889673233032227e-01
5.905468463897705078e-01 -4.046803805977106094e-03 2.396535426378250122e-01 -1.217285618185997009e-01 -2.096986025571823120e-01 2.975982129573822021e-01 -5.166199803352355957e-01 4.237359166145324707e-01
4.993813335895538330e-01 1.378450095653533936e-01 -2.487232983112335205e-01 -3.315081447362899780e-02 -2.082523107528686523e-01 2.747352421283721924e-01 -5.064349770545959473e-01 5.415995121002197266e-01
2.183929383754730225e-01 -4.883006215095520020e-01 -5.678044557571411133e-01 -3.990099579095840454e-02 -6.107839941978454590e-01 1.284047514200210571e-01 -1.011085114441812038e-03 -1.808684132993221283e-02
1.697205305099487305e-01 -3.343778252601623535e-01 -1.999082118272781372e-01 5.431959405541419983e-02 -3.260653614997863770e-01 2.148465216159820557e-01 -7.486631870269775391e-01 -3.217114806175231934e-01
5.389618873596191406e-01 -2.462939769029617310e-01 -6.930028200149536133e-01 2.159063220024108887e-01 -1.006715893745422363e-01 -3.112730979919433594e-01 -7.513692975044250488e-02 -9.653762727975845337e-02
4.194792509078979492e-01 -1.220350787043571472e-01 -1.650583148002624512e-01 -2.510136663913726807e-01 -7.202469110488891602e-01 -3.795733451843261719e-01 -2.366722077131271362e-01 6.863139569759368896e-03
4.570557177066802979e-01 -3.484636247158050537e-01 -1.581848859786987305e-01 -3.138712942600250244e-01 -2.264336645603179932e-01 1.163567975163459778e-01 -1.323188096284866333e-01 6.810405254364013672e-01
6.603319048881530762e-01 -4.054657369852066040e-02 -6.424754858016967773e-01 -5.475074052810668945e-02 -2.215762138366699219e-01 2.740436792373657227e-01 3.676839545369148254e-02 -1.449048668146133423e-01
5.803897976875305176e-01 -7.032454609870910645e-01 7.068763673305511475e-02 -2.024358510971069336e-01 2.965370751917362213e-02 2.098677903413772583e-01 1.133598685264587402e-01 2.546411156654357910e-01
5.378159880638122559e-01 -5.790968611836433411e-02 -5.839890241622924805e-01 -2.151227295398712158e-01 -1.690983176231384277e-01 2.347009629011154175e-01 -4.516198039054870605e-01 -1.801119446754455566e-01
1.193333566188812256e-01 -4.768770933151245117e-01 -1.981800943613052368e-01 6.762016564607620239e-02 -7.805717587471008301e-01 -2.266004383563995361e-01 -1.929963976144790649e-01 -1.288883090019226074e-01
5.479148626327514648e-01 5.630205571651458740e-02 -2.229021117091178894e-02 5.793922543525695801e-01 -3.259519040584564209e-01 -1.463947147130966187e-01 -9.796281158924102783e-02 4.723922610282897949e-01
6.574115753173828125e-01 -1.890606433153152466e-01 -2.819529362022876740e-02 -3.310320675373077393e-01 2.627168297767639160e-01 5.461167171597480774e-02 -5.880619883537292480e-01 6.220395490527153015e-02
5.349755883216857910e-01 -5.658102631568908691e-01 7.478240132331848145e-02 1.252052746713161469e-02 -3.178677260875701904e-01 2.460481822490692139e-01 2.483049929141998291e-01 4.058026671409606934e-01
2.547683119773864746e-01 -2.924637198448181152e-01 -9.301243722438812256e-02 5.062232613563537598e-01 3.650882467627525330e-02 -4.229419827461242676e-01 -6.294887065887451172e-01 -9.042077511548995972e-02
1.817199587821960449e-01 -6.593024134635925293e-01 -2.657342553138732910e-01 2.424034774303436279e-01 -1.192197278141975403e-01 1.480333656072616577e-01 1.248179748654365540e-01 5.926358699798583984e-01
3.070110082626342773e-01 1.281262040138244629e-01 -2.720387578010559082e-01 1.929764300584793091e-01 -4.861374497413635254e-01 -5.350533872842788696e-02 -5.228860974311828613e-01 5.152482986450195312e-01
5.967703461647033691e-01 -1.600930541753768921e-01 -1.320131570100784302e-01 3.031120002269744873e-01 -3.989729583263397217e-01 -3.781855106353759766e-02 -5.606011673808097839e-02 5.875189304351806641e-01
6.966733932495117188e-01 -2.504241466522216797e-01 1.567849516868591309e-02 -3.503197729587554932e-01 -5.001669526100158691e-01 -8.308392018079757690e-02 2.667821049690246582e-01 -2.686135098338127136e-02
2.696231305599212646e-01 -7.222288846969604492e-01 -3.599599897861480713e-01 3.010589778423309326e-01 -6.902907788753509521e-02 -1.077328547835350037e-01 8.655998855829238892e-02 4.020163416862487793e-01
4.323483407497406006e-01 -5.076501369476318359e-01 -4.018537700176239014e-01 -1.771650314331054688e-01 3.280393034219741821e-02 -4.225322902202606201e-01 -4.073798060417175293e-01 1.300935149192810059e-01
6.028028726577758789e-01 -1.099859625101089478e-01 2.667923867702484131e-01 2.938129603862762451e-01 -6.386691927909851074e-01 7.209416478872299194e-02 2.310314029455184937e-01 -2.358182147145271301e-02
7.197667956352233887e-01 -1.303143054246902466e-01 -1.410705298185348511e-01 2.607394754886627197e-01 -4.958190321922302246e-01 4.530866630375385284e-03 1.978975236415863037e-01 -3.033935129642486572e-01
3.456344306468963623e-01 -1.756651848554611206e-01 2.610969245433807373e-01 5.017443895339965820e-01 -6.482520103454589844e-01 -7.500596344470977783e-02 -2.439419031143188477e-01 2.107016593217849731e-01
3.162912130355834961e-01 -1.334760040044784546e-01 3.936045989394187927e-02 7.530634999275207520e-01 -4.581978321075439453e-01 1.341903656721115112e-01 -8.230020105838775635e-02 2.806500792503356934e-01
4.507857859134674072e-01 -3.487374186515808105e-01 -4.838262796401977539e-01 3.632141649723052979e-01 -5.462156608700752258e-02 2.173988968133926392e-01 -2.482579201459884644e-01 -4.441666305065155029e-01
5.989835858345031738e-01 -3.054883480072021484e-01 7.271227240562438965e-02 2.411476569250226021e-03 -4.099828004837036133e-01 4.085568189620971680e-01 1.500921994447708130e-01 4.301981925964355469e-01
5.746867656707763672e-01 -1.509624123573303223e-01 -1.226838752627372742e-01 7.104172110557556152e-01 -2.718306779861450195e-01 -1.472068428993225098e-01 -5.184858664870262146e-02 1.701511591672897339e-01
3.413238525390625000e-01 -4.324899613857269287e-01 -4.380367100238800049e-01 3.251247406005859375e-01 -1.900711357593536377e-01 4.292368292808532715e-01 -3.750534355640411377e-01 1.945039629936218262e-01
2.469319552183151245e-01 -3.925720155239105225e-01 1.879917681217193604e-01 7.413644343614578247e-02 -7.604420185089111328e-01 -2.564316093921661377e-01 -2.341783493757247925e-01 -2.126170545816421509e-01
4.658935964107513428e-01 1.943738572299480438e-02 1.592911332845687866e-01 1.309983134269714355e-01 -5.134151577949523926e-01 1.964803934097290039e-01 -4.788305461406707764e-01 4.566757082939147949e-01
4.043700397014617920e-01 -3.630576431751251221e-01 -4.864779114723205566e-01 -4.310431778430938721e-01 -4.735803604125976562e-01 1.419629454612731934e-01 -1.555528044700622559e-01 1.165608391165733337e-01
5.242803692817687988e-01 -1.484223157167434692e-01 6.642814259976148605e-03 -2.566806375980377197e-01 -7.190060019493103027e-01 -3.135286271572113037e-01 -1.152823269367218018e-01 9.280078113079071045e-02
7.128998637199401855e-01 -3.907734155654907227e-01 -4.315324723720550537e-01 -6.469497829675674438e-02 -3.337395489215850830e-01 -1.722862124443054199e-01 7.367146015167236328e-02 4.660477861762046814e-02
4.058025181293487549e-01 -1.021885871887207031e-01 -1.907770335674285889e-02 -4.108119010925292969e-01 -5.611646771430969238e-01 4.731632471084594727e-01 -3.417944014072418213e-01 1.177686639130115509e-02
3.761604130268096924e-01 -1.692840605974197388e-01 -3.071120083332061768e-01 -4.095925763249397278e-02 -6.206656098365783691e-01 -7.807550579309463501e-02 -2.287010401487350464e-01 5.387254357337951660e-01
4.230524003505706787e-01 -2.692933566868305206e-02 1.444159913808107376e-02 3.586706519126892090e-01 -6.392261981964111328e-01 -4.292761385440826416e-01 -3.039841353893280029e-01 7.844560593366622925e-02
4.642249941825866699e-01 -3.159226775169372559e-01 -5.116480868309736252e-03 7.785308361053466797e-01 -1.239824071526527405e-01 1.347286850214004517e-01 4.421009868383407593e-02 2.075420171022415161e-01
7.925768494606018066e-01 2.976572141051292419e-02 -3.783781528472900391e-01 5.949122831225395203e-02 -1.531369537115097046e-01 2.698145806789398193e-01 -7.645960152149200439e-02 -3.494707942008972168e-01
3.755980730056762695e-01 -6.477594971656799316e-01 -7.107383012771606445e-02 1.955405026674270630e-01 -5.161126255989074707e-01 -3.746279329061508179e-02 -3.405386209487915039e-01 -1.109234020113945007e-01
3.359462618827819824e-01 -2.568019926548004150e-01 -2.583943679928779602e-02 7.101638913154602051e-01 -3.628355860710144043e-01 2.643656134605407715e-01 -1.470262855291366577e-01 3.050197362899780273e-01
6.208527684211730957e-01 -1.046001315116882324e-01 -4.269895553588867188e-01 1.625967621803283691e-01 -2.957709431648254395e-01 3.581385016441345215e-01 -1.801692545413970947e-01 -3.829335868358612061e-01
6.140078902244567871e-01 -2.850030958652496338e-01 -3.355881869792938232e-01 -2.027765661478042603e-01 -4.845556337386369705e-03 2.177719920873641968e-01 -5.808692574501037598e-01 5.632531270384788513e-02
3.620587587356567383e-01 -3.346140086650848389e-01 -1.946808397769927979e-01 -1.300286054611206055e-01 -5.801581144332885742e-01 1.148931384086608887e-01 -4.011656045913696289e-01 -4.375171065330505371e-01
9.127179533243179321e-02 -5.096802115440368652e-01 -2.000114768743515015e-01 2.648941278457641602e-01 -4.177187681198120117e-01 4.913960397243499756e-01 -3.423953056335449219e-01 -2.975374460220336914e-01
4.029200971126556396e-01 -6.241665482521057129e-01 -5.285194516181945801e-01 8.647262305021286011e-02 -3.070171177387237549e-01 1.189404129981994629e-01 1.207600440829992294e-02 2.295843064785003662e-01
1.285860240459442139e-01 -3.845601677894592285e-01 -7.657827436923980713e-02 3.894000053405761719e-01 -2.196960151195526123e-01 2.848462164402008057e-01 -5.553473234176635742e-01 4.901717603206634521e-01
3.628688752651214600e-01 -8.386745452880859375e-01 -2.357471883296966553e-01 1.001073867082595825e-01 8.582653850317001343e-02 2.025633901357650757e-01 -2.224179953336715698e-01 -3.853604197502136230e-02
7.809372544288635254e-01 -1.215239390730857849e-01 1.606095582246780396e-01 6.300295889377593994e-02 -3.946859836578369141e-01 -2.796879708766937256e-01 -2.853924036026000977e-01 -1.736461967229843140e-01
7.411180734634399414e-01 5.504348874092102051e-02 -1.295391023159027100e-01 -2.292639166116714478e-01 -3.818840682506561279e-01 2.063213288784027100e-01 9.699438512325286865e-02 4.249235689640045166e-01
6.868935823440551758e-01 -4.783675074577331543e-01 7.341365516185760498e-02 4.715125858783721924e-01 -5.785318464040756226e-02 -2.271168082952499390e-01 1.119936928153038025e-01 6.447004526853561401e-02
