# Supplementary material for: Where is your field going? A machine learning approach to study the relative motion of the domains of physics
Source: PLoS One. 2020 Jun 18;15(6):e0233997. doi: 10.1371/journal.pone.0233997 (PMC7302634; doi:10.1371/journal.pone.0233997)
Supplement: S15 Data — (ZIP) [file pone.0233997.s015.zip › 14/Pacs4Run_14_VS_500_embeddings1989-1993ED8.txt]

3.645323812961578369e-01 2.187177389860153198e-01 -1.895286738872528076e-01 -3.232196271419525146e-01 3.362758755683898926e-01 -6.149227023124694824e-01 -3.622526824474334717e-01 2.375880777835845947e-01
2.096608877182006836e-01 1.221289765089750290e-02 2.778244018554687500e-01 -4.995304644107818604e-01 -1.215229555964469910e-02 -2.814979553222656250e-01 -8.070883341133594513e-03 7.414324283599853516e-01
4.638825356960296631e-01 -2.566190361976623535e-01 2.327015437185764313e-02 -5.106750130653381348e-01 6.155087947845458984e-01 -3.380556404590606689e-02 -2.736168205738067627e-01 -5.262391641736030579e-02
1.260279119014739990e-01 -6.011298894882202148e-01 2.027406692504882812e-01 -2.349899411201477051e-01 3.690947890281677246e-01 9.697412699460983276e-02 -3.700309097766876221e-01 4.938399791717529297e-01
4.291310608386993408e-01 -4.540945887565612793e-01 1.166202574968338013e-01 -6.134369373321533203e-01 3.139299750328063965e-01 -3.427524566650390625e-01 5.255263671278953552e-02 3.076174110174179077e-02
5.493039488792419434e-01 2.500329017639160156e-01 -7.873335480690002441e-02 -4.467363357543945312e-01 4.306347668170928955e-01 1.679548025131225586e-01 -2.000470459461212158e-01 4.198837280273437500e-01
3.948662430047988892e-02 3.203421831130981445e-02 -5.292719006538391113e-01 -2.222756594419479370e-01 -9.508961439132690430e-02 -4.705337285995483398e-01 -5.923157930374145508e-01 2.942744493484497070e-01
3.762982189655303955e-01 -6.038479134440422058e-02 -3.431493937969207764e-01 -4.443146586418151855e-01 6.645310521125793457e-01 8.342447876930236816e-02 -1.867179423570632935e-01 2.369840592145919800e-01
6.540262103080749512e-01 -2.612802758812904358e-02 8.473301678895950317e-02 -4.253775775432586670e-01 1.825090646743774414e-01 -4.322678595781326294e-02 -5.726271271705627441e-01 -1.426937878131866455e-01
3.154858052730560303e-01 -6.130231171846389771e-02 3.027645349502563477e-01 -6.173323988914489746e-01 -5.440752208232879639e-02 -1.712302267551422119e-01 -3.852142095565795898e-01 4.932292401790618896e-01
5.057017803192138672e-01 -3.567045331001281738e-01 -6.708647310733795166e-02 -2.536434829235076904e-01 -3.473117649555206299e-01 -4.780662655830383301e-01 -4.461112916469573975e-01 -1.980559667572379112e-03
6.118959188461303711e-01 -2.326475828886032104e-01 -1.779850805178284645e-03 -4.083978235721588135e-01 5.271220207214355469e-01 -6.273375451564788818e-02 -2.925072610378265381e-01 -1.931657046079635620e-01
4.853907227516174316e-01 -5.985160470008850098e-01 3.676390349864959717e-01 -2.430582344532012939e-01 2.190957218408584595e-01 -5.048132315278053284e-02 7.405387703329324722e-03 4.016620814800262451e-01
5.192623138427734375e-01 -5.335450172424316406e-01 3.740713000297546387e-01 -3.079464137554168701e-01 2.501903176307678223e-01 4.024517163634300232e-02 -8.712685853242874146e-02 3.730016052722930908e-01
3.617960214614868164e-01 -4.145492017269134521e-01 -1.207884848117828369e-01 -4.693304896354675293e-01 1.011244654655456543e-01 -3.378456830978393555e-02 -4.498041793704032898e-02 6.700753569602966309e-01
5.838488936424255371e-01 2.490762388333678246e-03 -6.847959011793136597e-02 8.408548682928085327e-02 -4.231793284416198730e-01 -3.429776430130004883e-01 -4.150937199592590332e-01 4.222997426986694336e-01
3.471949324011802673e-02 -2.568657696247100830e-01 -2.380501627922058105e-01 -3.131820261478424072e-01 4.390165507793426514e-01 1.589610055088996887e-02 -2.286307215690612793e-01 7.299338579177856445e-01
3.255747854709625244e-01 -3.634229302406311035e-01 1.416065543889999390e-01 -2.360475659370422363e-01 -5.075192451477050781e-02 9.342965483665466309e-02 -3.724507093429565430e-01 7.322086691856384277e-01
2.132293432950973511e-01 -4.370909929275512695e-01 2.084408998489379883e-01 -5.697953104972839355e-01 1.567816883325576782e-01 -1.171733140945434570e-01 -3.096619248390197754e-01 5.110477209091186523e-01
9.782861173152923584e-02 -1.652849465608596802e-01 7.408108562231063843e-02 -6.982753276824951172e-01 3.837163746356964111e-02 -2.418420016765594482e-01 -4.873352646827697754e-01 4.154255688190460205e-01
1.929265260696411133e-01 3.137170076370239258e-01 -1.415571868419647217e-01 -3.486604392528533936e-01 -1.462315768003463745e-01 -3.336274921894073486e-01 -5.517094731330871582e-01 5.344943404197692871e-01
3.644222915172576904e-01 -4.109922349452972412e-01 -1.437853574752807617e-01 -6.076583266258239746e-01 1.316393613815307617e-01 -8.093065023422241211e-02 -1.549130380153656006e-01 5.103746652603149414e-01
4.774110317230224609e-01 -4.647259414196014404e-02 -9.815588593482971191e-03 -3.729562461376190186e-01 -3.174551576375961304e-02 -3.548086881637573242e-01 -6.914082169532775879e-01 -1.605738699436187744e-01
6.389473378658294678e-02 -1.943947523832321167e-01 -1.425124853849411011e-01 -4.382588267326354980e-01 1.098368093371391296e-01 -1.502557694911956787e-01 -1.875461786985397339e-01 8.221515417098999023e-01
-8.517685532569885254e-02 -3.586719036102294922e-01 5.121101737022399902e-01 -2.683761417865753174e-01 5.442205667495727539e-01 -2.864762246608734131e-01 -2.179283350706100464e-01 3.226135373115539551e-01
3.808062672615051270e-01 4.416604060679674149e-03 1.690469682216644287e-03 -6.412055492401123047e-01 1.694259643554687500e-01 -2.359802722930908203e-01 2.118436992168426514e-01 5.608478188514709473e-01
-1.231410820037126541e-02 -1.344541907310485840e-01 -2.284980565309524536e-01 -3.163325488567352295e-01 4.227828681468963623e-01 -1.743950881063938141e-02 -1.401444673538208008e-01 7.942309379577636719e-01
4.538866281509399414e-01 -5.679903626441955566e-01 -2.219180464744567871e-01 -4.538190662860870361e-01 -2.451135963201522827e-02 -1.199109181761741638e-01 -2.821551461238414049e-04 4.485476911067962646e-01
5.177512764930725098e-01 2.580902874469757080e-01 2.411156296730041504e-01 -4.137012064456939697e-01 3.744123280048370361e-01 1.400743573904037476e-01 -1.401153206825256348e-01 5.065571069717407227e-01
5.924459695816040039e-01 -2.126001939177513123e-02 -7.032126933336257935e-02 -3.801352679729461670e-01 5.218698978424072266e-01 2.515174746513366699e-01 -1.340578049421310425e-01 3.814802169799804688e-01
1.241986677050590515e-01 1.580885201692581177e-01 -2.253586947917938232e-01 -5.154531002044677734e-01 1.022400632500648499e-01 -1.468876153230667114e-01 -3.399924039840698242e-01 7.039036750793457031e-01
7.311280816793441772e-02 -7.425611019134521484e-01 5.422456935048103333e-02 -3.515211343765258789e-01 3.016970157623291016e-01 -2.787708342075347900e-01 -1.779736429452896118e-01 3.410881757736206055e-01
5.473573207855224609e-01 -1.452604681253433228e-01 -3.851203024387359619e-01 -3.126289248466491699e-01 -1.465164422988891602e-01 -4.091263711452484131e-01 2.394612580537796021e-01 4.324948191642761230e-01
2.415251582860946655e-01 -4.755000472068786621e-01 -3.749514818191528320e-01 1.078832596540451050e-01 2.111760824918746948e-01 -6.838360428810119629e-01 -2.248934954404830933e-01 2.310348488390445709e-02
2.112521678209304810e-01 -3.483733236789703369e-01 2.458886653184890747e-01 -5.990933775901794434e-01 4.236320964992046356e-04 -1.755779236555099487e-01 -4.447168111801147461e-01 4.313161969184875488e-01
6.519283652305603027e-01 -6.047482416033744812e-02 3.347661197185516357e-01 1.717927008867263794e-01 -9.655528515577316284e-02 -6.150473356246948242e-01 -7.737562060356140137e-02 1.901522278785705566e-01
3.304434418678283691e-01 -4.894013106822967529e-01 -1.118589192628860474e-02 -5.737196803092956543e-01 -7.646001875400543213e-02 -5.264109969139099121e-01 -1.911292076110839844e-01 -5.028830468654632568e-02
4.375541806221008301e-01 -3.641410171985626221e-01 4.878905117511749268e-01 8.743795007467269897e-02 -7.182286679744720459e-02 -5.885114669799804688e-01 1.975969970226287842e-02 2.799472510814666748e-01
3.511537015438079834e-01 -5.257001519203186035e-01 -2.475222945213317871e-01 -1.620918214321136475e-01 1.348260194063186646e-01 -6.564219594001770020e-01 -2.090922147035598755e-01 -1.414282023906707764e-01
3.764036297798156738e-01 -2.520021796226501465e-01 -2.509729862213134766e-01 4.019394218921661377e-01 3.853658139705657959e-01 -5.221652388572692871e-01 -3.785971701145172119e-01 -7.598333060741424561e-02
4.557476341724395752e-01 -4.499264657497406006e-01 -1.956086903810501099e-01 -4.393942356109619141e-01 6.327581405639648438e-02 1.078396942466497421e-02 -5.747552216053009033e-02 5.925425291061401367e-01
4.267001152038574219e-01 2.458099424839019775e-01 2.186627686023712158e-01 -5.534680485725402832e-01 3.370078802108764648e-01 -6.080473214387893677e-02 -3.569752350449562073e-02 5.336837768554687500e-01
5.139094591140747070e-01 -6.272901892662048340e-01 2.345739305019378662e-01 -3.047982454299926758e-01 4.152478277683258057e-01 -1.021351218223571777e-01 -1.895697228610515594e-02 1.060914918780326843e-01
4.265213608741760254e-01 -2.058025598526000977e-01 1.962429583072662354e-01 -1.080011054873466492e-01 1.927122026681900024e-01 3.080897629261016846e-01 -3.419520854949951172e-01 6.903339624404907227e-01
1.687080264091491699e-01 -7.227055430412292480e-01 1.082891076803207397e-01 -4.374830126762390137e-01 2.515459656715393066e-01 -3.175608515739440918e-01 -1.228157281875610352e-01 2.586744129657745361e-01
8.103442937135696411e-02 -1.588445454835891724e-01 2.078778743743896484e-01 -7.058976292610168457e-01 1.147687807679176331e-01 -3.147309422492980957e-01 -3.811261355876922607e-01 4.113545417785644531e-01
1.429964601993560791e-01 -1.364345848560333252e-01 -3.329454362392425537e-01 8.526193350553512573e-02 4.307442009449005127e-01 -7.571039795875549316e-01 1.801222413778305054e-01 2.272097170352935791e-01
2.141987830400466919e-01 -5.947651863098144531e-01 -1.355330646038055420e-01 -2.097659260034561157e-01 2.250091284513473511e-01 -6.731432676315307617e-01 -1.557320952415466309e-01 -9.999465942382812500e-02
-2.350952848792076111e-02 -4.717479348182678223e-01 1.544466763734817505e-01 -3.397741019725799561e-01 5.982528924942016602e-01 -1.062937453389167786e-01 -2.671717107295989990e-01 4.438642859458923340e-01
7.733208686113357544e-02 -1.161896139383316040e-01 -4.209281504154205322e-02 -3.271903991699218750e-01 -1.058678980916738510e-02 -1.101358830928802490e-01 -3.417181372642517090e-01 8.617895841598510742e-01
3.543396890163421631e-01 -1.373740732669830322e-01 -5.449660122394561768e-02 -2.427021712064743042e-01 1.808041930198669434e-01 -1.094511970877647400e-01 2.978284060955047607e-01 8.126044869422912598e-01
6.930167078971862793e-01 -4.667491614818572998e-01 -6.420854479074478149e-02 -2.974072992801666260e-01 3.854397237300872803e-01 -1.382965687662363052e-02 -1.883523911237716675e-01 -1.583279371261596680e-01
1.614718735218048096e-01 1.215269695967435837e-02 -3.545660898089408875e-02 -3.133575320243835449e-01 -8.883477002382278442e-02 -1.503169387578964233e-01 -3.593166470527648926e-01 8.454192876815795898e-01
8.255366683006286621e-01 2.048093229532241821e-01 -1.046681180596351624e-01 1.251660883426666260e-01 -1.149734556674957275e-01 -1.153119504451751709e-01 -4.915498942136764526e-02 4.700943529605865479e-01
1.117776054888963699e-02 -1.424559205770492554e-01 2.117410115897655487e-02 -8.313249796628952026e-02 3.128473758697509766e-01 -8.232172131538391113e-01 -4.350287020206451416e-01 -8.609443902969360352e-02
2.110174149274826050e-01 -9.252378344535827637e-02 -2.759452462196350098e-01 2.212573885917663574e-01 3.715697526931762695e-01 -7.946166396141052246e-01 -2.143610119819641113e-01 7.987429946660995483e-02
6.317778229713439941e-01 2.334953099489212036e-01 1.130734756588935852e-01 -3.159219026565551758e-01 -4.716515541076660156e-02 -9.732455015182495117e-02 1.078533977270126343e-01 6.406368613243103027e-01
3.093013763427734375e-01 -6.387656331062316895e-01 -2.871641516685485840e-02 -4.755285084247589111e-01 7.646240293979644775e-02 -8.599187433719635010e-02 -2.059647440910339355e-01 4.622732400894165039e-01
4.729667007923126221e-01 -1.909961998462677002e-01 5.264947414398193359e-01 2.259053885936737061e-01 4.106278717517852783e-01 -4.875213205814361572e-01 -2.627885714173316956e-02 6.789847463369369507e-02
6.980603933334350586e-01 3.034495115280151367e-01 4.933290183544158936e-02 -5.404742360115051270e-01 2.698152959346771240e-01 -3.368253633379936218e-02 -1.159751042723655701e-02 2.280673533678054810e-01
5.226263999938964844e-01 -4.301629215478897095e-02 2.835984528064727783e-01 3.378921449184417725e-01 4.635164737701416016e-01 -4.996779561042785645e-01 1.858635693788528442e-01 1.770348995923995972e-01
-1.993174850940704346e-01 -2.534262239933013916e-01 2.319180369377136230e-01 -5.182912349700927734e-01 4.640740454196929932e-01 -4.143272042274475098e-01 -3.958343863487243652e-01 1.729719936847686768e-01
5.769281387329101562e-01 -3.022829070687294006e-02 -3.812848404049873352e-02 -4.478228688240051270e-01 1.009659245610237122e-01 -1.566183567047119141e-01 -6.400532126426696777e-01 -1.408886164426803589e-01
3.560599982738494873e-01 7.736199349164962769e-02 3.392966464161872864e-02 -2.585826814174652100e-01 6.144736409187316895e-01 8.236066997051239014e-02 1.681141257286071777e-01 6.217690706253051758e-01
1.940618008375167847e-01 -1.789659112691879272e-01 2.996671199798583984e-01 -4.697549641132354736e-01 8.048520982265472412e-02 -1.637252606451511383e-02 -5.080698728561401367e-01 5.957854390144348145e-01
4.838455021381378174e-01 -3.961080908775329590e-01 -2.507947385311126709e-01 3.750085234642028809e-01 3.533225953578948975e-01 -4.970610737800598145e-01 -1.831350624561309814e-01 -4.174111410975456238e-03
6.075086593627929688e-01 2.736303210258483887e-01 -1.194458976387977600e-01 -3.729750216007232666e-01 6.073518395423889160e-01 -7.913278415799140930e-03 -2.922263927757740021e-02 1.813538223505020142e-01
6.277715563774108887e-01 5.501050949096679688e-01 -2.068888843059539795e-01 -4.061272740364074707e-02 6.291573494672775269e-02 -3.639543652534484863e-01 -2.610171437263488770e-01 2.329886555671691895e-01
1.701995730400085449e-02 -6.811711788177490234e-01 1.447895318269729614e-01 -4.031157121062278748e-02 2.627169787883758545e-01 -9.811467491090297699e-03 -2.931102514266967773e-01 5.984120965003967285e-01
3.803308010101318359e-01 -6.456132531166076660e-01 1.078040972352027893e-01 -3.134733140468597412e-01 7.525817956775426865e-03 -1.547745615243911743e-01 -1.276040449738502502e-02 5.517879128456115723e-01
3.335129022598266602e-01 -4.833965301513671875e-01 1.080605760216712952e-01 -2.308415323495864868e-01 -9.012521803379058838e-02 -3.262398065999150276e-03 -1.407981067895889282e-01 7.497829794883728027e-01
3.685908019542694092e-01 -6.127129197120666504e-01 1.651057600975036621e-01 -3.781249225139617920e-01 1.468706130981445312e-01 -4.686724767088890076e-02 -9.076579660177230835e-02 5.352377295494079590e-01
4.450218379497528076e-01 2.749134004116058350e-01 4.118463099002838135e-01 -8.156639337539672852e-02 5.359482169151306152e-01 -1.504240632057189941e-01 -4.759709835052490234e-01 -1.170112639665603638e-01
6.800181269645690918e-01 -2.002161890268325806e-01 -2.187106311321258545e-01 -2.263161242008209229e-01 2.447927743196487427e-01 -1.084682866930961609e-01 -5.160045623779296875e-01 -2.459389716386795044e-01
5.731276273727416992e-01 2.169716209173202515e-01 -9.092762321233749390e-02 -3.954631984233856201e-01 6.643259525299072266e-01 -1.080276817083358765e-01 -8.142391592264175415e-02 -1.266349013894796371e-02
1.923891007900238037e-01 1.076918914914131165e-01 -1.378212571144104004e-01 -1.373699158430099487e-01 9.300650954246520996e-01 -9.464919567108154297e-03 -1.266429126262664795e-01 1.799295991659164429e-01
2.156187444925308228e-01 5.134918093681335449e-01 -3.128611147403717041e-01 -8.675998076796531677e-03 3.438039124011993408e-01 -4.213112294673919678e-01 -5.095117688179016113e-01 1.912347972393035889e-01
6.215105056762695312e-01 -1.582877933979034424e-01 2.158154547214508057e-01 5.255383253097534180e-01 1.259420961141586304e-01 -3.658696115016937256e-01 -3.197516500949859619e-01 1.180670782923698425e-01
4.821747839450836182e-01 -8.284395188093185425e-02 2.100475430488586426e-01 -2.133424431085586548e-01 3.170805573463439941e-01 3.467272520065307617e-01 -5.390377640724182129e-01 3.996094167232513428e-01
5.879230499267578125e-01 -9.362801909446716309e-02 -4.820824861526489258e-01 -7.104963809251785278e-02 5.913210511207580566e-01 1.268636882305145264e-01 -1.430248171091079712e-01 1.480460911989212036e-01
-3.654771298170089722e-02 -3.625531792640686035e-01 -1.041601784527301788e-02 4.276162087917327881e-01 4.598633944988250732e-01 -4.897008538246154785e-01 -4.293798208236694336e-01 2.204705178737640381e-01
6.840470433235168457e-01 -2.114357501268386841e-01 -4.202836751937866211e-01 -3.146400749683380127e-01 1.727066002786159515e-02 3.133466094732284546e-02 -3.191648749634623528e-03 4.587454199790954590e-01
2.191175967454910278e-01 -1.951220482587814331e-01 -1.562644541263580322e-02 -1.225058734416961670e-01 -9.464145451784133911e-02 1.252905577421188354e-01 -5.424544811248779297e-01 7.614141106605529785e-01
5.834956765174865723e-01 2.195942997932434082e-01 -2.524336874485015869e-01 -1.167016178369522095e-01 -2.687728404998779297e-01 -5.136110782623291016e-01 -1.963425278663635254e-01 3.992285728454589844e-01
7.080714702606201172e-01 1.997661143541336060e-01 -3.671920001506805420e-01 1.156217753887176514e-01 -1.150192320346832275e-01 -2.645962536334991455e-01 -6.094017252326011658e-02 4.728377461433410645e-01
8.281860500574111938e-02 -3.377386601641774178e-03 -2.241378091275691986e-02 -3.835873603820800781e-01 -5.351008474826812744e-02 -1.329645365476608276e-01 -5.092168450355529785e-01 7.520927190780639648e-01
5.088822841644287109e-01 -1.256128400564193726e-01 3.722479343414306641e-01 1.321233510971069336e-01 -1.186395063996315002e-01 -6.852185130119323730e-01 -1.812999602407217026e-03 2.926295101642608643e-01
5.510239601135253906e-01 -2.635354995727539062e-01 5.088327527046203613e-01 -4.629708528518676758e-01 2.478104382753372192e-01 -4.497688263654708862e-02 -3.845684602856636047e-02 2.979212105274200439e-01
4.498876333236694336e-01 -1.957973837852478027e-01 -1.047820746898651123e-01 -3.498438894748687744e-01 2.413055896759033203e-01 3.753605484962463379e-02 -7.518343329429626465e-01 -3.165671974420547485e-02
3.580768406391143799e-01 -4.430424869060516357e-01 3.705589473247528076e-01 -1.667856723070144653e-01 4.880891144275665283e-01 7.440613955259323120e-02 -3.909241408109664917e-02 5.148471593856811523e-01
5.063591003417968750e-01 7.662766426801681519e-02 1.557825207710266113e-01 -1.394069567322731018e-02 1.922751665115356445e-01 2.500803172588348389e-01 -2.075399160385131836e-01 7.554358839988708496e-01
2.879680097103118896e-01 -4.557839334011077881e-01 -3.470660448074340820e-01 2.006247788667678833e-01 5.072248578071594238e-01 -5.097087025642395020e-01 3.670082613825798035e-02 1.737913042306900024e-01
3.036963641643524170e-01 -1.080703809857368469e-01 2.376596629619598389e-02 -3.836082220077514648e-01 6.338741779327392578e-01 2.019275128841400146e-01 -3.959443271160125732e-01 3.860389888286590576e-01
2.709940820932388306e-02 -3.624576628208160400e-01 -2.048363834619522095e-01 -4.779616892337799072e-01 7.689350843429565430e-02 -1.495603621006011963e-01 -3.606558442115783691e-01 6.626697182655334473e-01
1.354085952043533325e-01 2.160440832376480103e-01 4.710052907466888428e-02 -3.293362557888031006e-01 3.933355808258056641e-01 -2.370641827583312988e-01 -7.720903754234313965e-01 1.314258575439453125e-01
7.469692826271057129e-01 1.466153264045715332e-01 -7.869235426187515259e-02 -4.071418941020965576e-01 2.082263082265853882e-01 1.310833841562271118e-01 -4.309907257556915283e-01 4.785308986902236938e-02
3.845853209495544434e-01 6.372674554586410522e-02 -2.762720882892608643e-01 -1.939130872488021851e-01 7.226364612579345703e-01 1.334517449140548706e-01 -4.205999076366424561e-01 1.311007291078567505e-01
3.013632595539093018e-01 4.003571569919586182e-01 -3.107481449842453003e-02 -1.546260565519332886e-01 -1.855527609586715698e-01 -3.386431038379669189e-01 -5.679416060447692871e-01 5.023475289344787598e-01
-9.212498366832733154e-02 -4.356083571910858154e-01 3.376465439796447754e-01 -3.934211730957031250e-01 4.837906062602996826e-01 -2.426852434873580933e-01 -4.274378120899200439e-01 2.394163906574249268e-01
3.200633525848388672e-01 2.969059720635414124e-02 -2.244039205834269524e-03 -2.688590884208679199e-01 2.011528164148330688e-01 -8.628016710281372070e-01 -1.277483552694320679e-01 -1.522455513477325439e-01
4.574202001094818115e-01 2.887269556522369385e-01 1.126315966248512268e-01 -3.940629959106445312e-01 4.056946635246276855e-01 -1.123258545994758606e-01 2.748861908912658691e-01 5.354103446006774902e-01
5.278066396713256836e-01 1.943229585886001587e-01 -2.776691615581512451e-01 -7.150910794734954834e-02 -1.984832584857940674e-01 -5.524363517761230469e-01 6.284964736551046371e-03 5.067782998085021973e-01
5.410331487655639648e-01 -1.576034873723983765e-01 -2.153404429554939270e-02 -2.466123402118682861e-01 6.783761978149414062e-01 2.590465545654296875e-01 -1.453474611043930054e-01 2.696990966796875000e-01
7.294894754886627197e-02 -1.378462910652160645e-01 1.786679178476333618e-01 -1.613218635320663452e-01 3.678491711616516113e-01 -8.553855419158935547e-01 -2.212942838668823242e-01 -4.197045043110847473e-02
2.488004565238952637e-01 -2.957569658756256104e-01 -2.646337151527404785e-01 -2.104214578866958618e-01 5.165823101997375488e-01 1.960050165653228760e-01 -5.248175933957099915e-02 6.544373035430908203e-01
1.733240932226181030e-01 -6.986746937036514282e-02 -2.467125654220581055e-01 -4.372973442077636719e-01 2.514894902706146240e-01 -8.029655814170837402e-01 -3.049998730421066284e-02 -6.364208459854125977e-02
3.508490025997161865e-01 -4.169475436210632324e-01 2.680662572383880615e-01 -7.894504815340042114e-02 -1.929063163697719574e-02 1.138572543859481812e-01 -2.951551973819732666e-01 7.242345809936523438e-01
5.257771015167236328e-01 -5.504423975944519043e-01 -8.819223940372467041e-02 4.384849369525909424e-01 1.082889214158058167e-01 -3.507786989212036133e-01 -1.429136991500854492e-01 2.555940151214599609e-01
2.854402959346771240e-01 -5.217812061309814453e-01 -2.872253954410552979e-01 3.139729201793670654e-01 3.409350812435150146e-01 -5.125210285186767578e-01 6.525175180286169052e-03 2.936555445194244385e-01
2.091352343559265137e-01 4.439962282776832581e-02 -1.819103658199310303e-01 1.442388296127319336e-01 2.171174734830856323e-01 -8.640747070312500000e-01 9.363716095685958862e-02 3.128290176391601562e-01
6.784822344779968262e-01 -4.032756686210632324e-01 1.116216331720352173e-01 2.787030935287475586e-01 2.600032985210418701e-01 -4.410001933574676514e-01 1.207955330610275269e-01 1.011009961366653442e-01
2.572205662727355957e-01 6.292226165533065796e-02 7.396991550922393799e-02 -4.107881784439086914e-01 5.571430921554565430e-01 1.389343440532684326e-01 -1.220731809735298157e-01 6.411294341087341309e-01
2.736625969409942627e-01 -8.316844701766967773e-02 3.910442888736724854e-01 2.409442067146301270e-01 -8.318287134170532227e-02 -6.901739239692687988e-01 -2.053073197603225708e-01 4.263935685157775879e-01
2.309531420469284058e-01 3.244589082896709442e-03 3.675570785999298096e-01 -5.692954659461975098e-01 1.033190935850143433e-01 -1.601703017950057983e-01 -2.548324167728424072e-01 6.214383840560913086e-01
4.030272960662841797e-01 -1.670901328325271606e-01 -2.092500217258930206e-03 -1.651991456747055054e-01 4.802585840225219727e-01 3.551372885704040527e-01 -3.499516546726226807e-01 5.505613088607788086e-01
5.147371292114257812e-01 -1.569713950157165527e-01 -1.682115048170089722e-01 -2.109470069408416748e-01 5.378735065460205078e-01 2.765678465366363525e-01 -9.421884082257747650e-03 5.212730765342712402e-01
5.380634069442749023e-01 -5.550832748413085938e-01 3.092860877513885498e-01 -1.224990859627723694e-01 4.012913405895233154e-01 5.203229933977127075e-02 6.480992585420608521e-02 3.518011271953582764e-01
4.659271836280822754e-01 -2.938265502452850342e-01 -3.624109029769897461e-01 6.731519848108291626e-02 -1.622287184000015259e-01 -7.008742690086364746e-01 -1.730388253927230835e-01 1.149761974811553955e-01
1.359164416790008545e-01 8.008213341236114502e-02 -2.490208894014358521e-01 -4.779269695281982422e-01 1.582320630550384521e-01 -8.426211774349212646e-02 -2.898181080818176270e-01 7.540266513824462891e-01
6.148208975791931152e-01 -2.891666889190673828e-01 -4.708583354949951172e-01 -3.066902756690979004e-01 -1.945842802524566650e-01 -4.065852463245391846e-01 -9.162035584449768066e-02 1.050827801227569580e-01
5.581077337265014648e-01 -1.029967442154884338e-01 2.042463608086109161e-02 3.772424459457397461e-01 3.261534869670867920e-01 -5.337976217269897461e-01 2.609161734580993652e-01 2.752910852432250977e-01
4.878800809383392334e-01 5.656209588050842285e-01 -6.841517519205808640e-03 1.628751158714294434e-01 1.297789365053176880e-01 -2.861406207084655762e-01 -4.569221735000610352e-01 3.285937011241912842e-01
5.646511316299438477e-01 -4.068080782890319824e-01 -6.922975927591323853e-02 -3.398357033729553223e-01 5.790489912033081055e-01 -1.781561672687530518e-01 -7.813911139965057373e-02 -1.491711735725402832e-01
3.453724384307861328e-01 -3.390214741230010986e-01 -2.412730455398559570e-01 -1.307280212640762329e-01 7.414159178733825684e-01 9.001499414443969727e-02 8.816881477832794189e-02 3.534200191497802734e-01
7.404167056083679199e-01 2.197037041187286377e-01 -2.695473432540893555e-01 2.468310147523880005e-01 3.871919214725494385e-02 -1.056498736143112183e-01 7.056000083684921265e-02 5.022869706153869629e-01
-1.083507761359214783e-01 -6.475646495819091797e-01 1.675247997045516968e-01 4.758206661790609360e-03 3.085143268108367920e-01 -1.853061765432357788e-01 -2.616767883300781250e-01 5.855242609977722168e-01
5.540140867233276367e-01 8.512821048498153687e-03 -4.167807400226593018e-01 -4.270178452134132385e-02 -2.473880648612976074e-01 -1.172197088599205017e-01 -4.387113153934478760e-01 5.000573992729187012e-01
2.777655124664306641e-01 -2.328079342842102051e-01 -1.434794664382934570e-01 -1.810551881790161133e-01 3.105542659759521484e-01 -7.993437051773071289e-01 -2.035975009202957153e-01 -1.960439383983612061e-01
2.678617238998413086e-01 1.701058000326156616e-01 -9.766301140189170837e-03 6.851243972778320312e-02 5.781170129776000977e-01 -1.184283420443534851e-01 -7.355620265007019043e-01 -7.231020182371139526e-02
5.563737750053405762e-01 -1.005146205425262451e-01 -5.325347781181335449e-01 -1.776118576526641846e-01 5.744883418083190918e-01 9.740434587001800537e-02 -3.139757737517356873e-02 1.571479886770248413e-01
4.335244894027709961e-01 -4.622636735439300537e-01 -2.181645631790161133e-01 4.388384222984313965e-01 3.127538859844207764e-01 -4.688642323017120361e-01 -6.528393179178237915e-02 1.904821395874023438e-01
6.726598143577575684e-01 9.686154313385486603e-03 -4.859381318092346191e-01 -1.577377319335937500e-01 -2.055376321077346802e-01 -3.577911853790283203e-01 -9.654401242733001709e-02 3.268593549728393555e-01
6.870394945144653320e-01 -3.359729349613189697e-01 -8.778902888298034668e-02 -4.170535802841186523e-01 1.643872410058975220e-01 -1.526762545108795166e-01 -3.460711240768432617e-01 -2.517140507698059082e-01
4.825393557548522949e-01 -3.369454145431518555e-01 -3.256128132343292236e-01 7.040563225746154785e-02 -3.735675513744354248e-01 -4.116159081459045410e-01 -1.382308751344680786e-01 4.632005095481872559e-01
4.120089709758758545e-01 1.926026679575443268e-02 1.493233293294906616e-01 2.107047140598297119e-01 1.417862921953201294e-01 -7.521140575408935547e-01 2.067819684743881226e-01 3.669413924217224121e-01
5.114385485649108887e-01 -3.762485980987548828e-01 3.688469231128692627e-01 -1.463849097490310669e-01 2.489712834358215332e-01 8.807323873043060303e-02 7.336451858282089233e-02 6.035437583923339844e-01
6.915135383605957031e-01 -2.783693373203277588e-01 -3.392607569694519043e-01 -2.424234002828598022e-01 -2.724708914756774902e-01 -3.940064013004302979e-01 1.694771833717823029e-02 2.017027139663696289e-01
3.684984147548675537e-01 -3.650498986244201660e-01 -4.133423417806625366e-02 -3.454319834709167480e-01 3.888105601072311401e-02 -7.053475975990295410e-01 -2.454125434160232544e-01 -2.250805944204330444e-01
5.975175499916076660e-01 -3.073165714740753174e-01 1.884516477584838867e-01 5.430555939674377441e-01 2.249351739883422852e-01 -2.828384637832641602e-01 -7.456374913454055786e-02 2.862738072872161865e-01
-1.310024708509445190e-01 -2.576081454753875732e-01 2.886455655097961426e-01 -4.930735230445861816e-01 5.358217954635620117e-01 -2.191069871187210083e-01 -3.469157516956329346e-01 3.668450415134429932e-01
5.310227274894714355e-01 -4.722224473953247070e-01 8.313321322202682495e-02 5.127929449081420898e-01 1.305138021707534790e-01 -2.174794822931289673e-01 -1.145751029253005981e-01 3.843103945255279541e-01
3.747903928160667419e-02 -1.477213650941848755e-01 -2.296214550733566284e-01 -1.022557020187377930e-01 5.188189744949340820e-01 2.007242590188980103e-01 -4.834852516651153564e-01 6.085804104804992676e-01
4.387362897396087646e-01 -3.005914390087127686e-01 -3.138262331485748291e-01 -3.965362012386322021e-01 2.746488451957702637e-01 -2.186041697859764099e-02 -6.028383374214172363e-01 -1.486725956201553345e-01
1.567679047584533691e-01 -4.801935851573944092e-01 -2.259393036365509033e-02 4.937846660614013672e-01 4.655583798885345459e-01 -3.875029683113098145e-01 -1.232223436236381531e-01 3.441183865070343018e-01
5.124028921127319336e-01 -5.629720538854598999e-02 -5.716703534126281738e-01 -6.475643813610076904e-02 8.613904006779193878e-03 1.046386808156967163e-01 -2.637513875961303711e-01 5.680539608001708984e-01
5.213947296142578125e-01 -4.121338725090026855e-01 -2.381090074777603149e-01 2.383575141429901123e-01 -1.780292242765426636e-01 -3.928364813327789307e-01 1.060832217335700989e-01 4.975082874298095703e-01
5.946609377861022949e-01 -2.220195084810256958e-01 1.708722263574600220e-01 3.362883627414703369e-01 4.290776550769805908e-01 -4.265759885311126709e-01 2.396098971366882324e-01 1.769486516714096069e-01
4.168005585670471191e-01 -9.759791940450668335e-02 -1.203311383724212646e-01 1.463417336344718933e-02 1.055227499455213547e-02 -2.627562284469604492e-01 -8.437417745590209961e-01 -1.449343413114547729e-01
2.799189090728759766e-01 -1.069870144128799438e-01 4.885693788528442383e-01 1.836500316858291626e-01 -8.571244776248931885e-02 -6.584833860397338867e-01 -2.450889497995376587e-01 3.698057830333709717e-01
4.529636204242706299e-01 -1.187542900443077087e-01 -5.735952258110046387e-01 -4.691363871097564697e-01 3.653215467929840088e-01 2.818917855620384216e-02 -2.922246754169464111e-01 1.094132810831069946e-01
4.003544151782989502e-01 -5.779977887868881226e-02 2.650184631347656250e-01 4.725950658321380615e-01 1.391857117414474487e-01 -5.997161865234375000e-01 -1.128396019339561462e-01 3.886253833770751953e-01
3.092828691005706787e-01 2.840421199798583984e-01 -9.676545858383178711e-02 1.222728006541728973e-02 -2.269778847694396973e-01 -3.009022176265716553e-01 -6.848250031471252441e-01 4.506716728210449219e-01
2.663015723228454590e-01 1.319190263748168945e-01 1.353954374790191650e-01 1.393583267927169800e-01 2.729587256908416748e-01 -8.811435103416442871e-01 -1.482225060462951660e-01 3.222000971436500549e-02
8.716105669736862183e-02 -5.049868226051330566e-01 -3.132779002189636230e-01 2.845551073551177979e-01 3.666153252124786377e-01 -5.346434712409973145e-01 -1.829542368650436401e-01 3.233478665351867676e-01
4.880123436450958252e-01 6.299702525138854980e-01 -1.485817581415176392e-01 6.727547943592071533e-02 1.996111571788787842e-01 -3.514767587184906006e-01 -2.263502478599548340e-01 3.518008291721343994e-01
3.886644542217254639e-01 -3.844167590141296387e-01 -3.861458599567413330e-02 -4.565167427062988281e-01 -1.458632946014404297e-01 -7.089442014694213867e-02 -2.688137590885162354e-01 6.266596317291259766e-01
6.279913187026977539e-01 -3.281944096088409424e-01 4.573824703693389893e-01 -4.190336167812347412e-01 3.104035556316375732e-01 -2.634175494313240051e-02 -9.059859812259674072e-02 8.874107152223587036e-02
2.324237972497940063e-01 -5.715243890881538391e-02 3.416925668716430664e-01 -2.495351284742355347e-01 5.736364722251892090e-01 2.000966221094131470e-01 -3.658720850944519043e-01 5.106185674667358398e-01
5.547093749046325684e-01 1.097824797034263611e-02 -3.321747183799743652e-01 -9.992286562919616699e-02 -3.446867763996124268e-01 -5.508681535720825195e-01 -2.929410338401794434e-01 2.525337636470794678e-01
1.165354624390602112e-01 -2.072114646434783936e-01 -2.299255728721618652e-01 -4.161066412925720215e-01 7.051521539688110352e-01 8.533232659101486206e-02 -2.801122367382049561e-01 3.667263984680175781e-01
5.864308476448059082e-01 2.108085006475448608e-01 2.945820242166519165e-02 -1.338378190994262695e-01 5.217358469963073730e-01 2.864612936973571777e-01 -4.656445682048797607e-01 1.475979983806610107e-01
6.104333326220512390e-02 -2.402067631483078003e-01 -2.101360261440277100e-01 -9.741020202636718750e-02 4.002628624439239502e-01 -8.429051637649536133e-01 -3.348487988114356995e-02 1.144898161292076111e-01
3.334981203079223633e-01 2.458943724632263184e-01 2.593238651752471924e-01 -6.281513571739196777e-01 8.765085786581039429e-02 -3.290199935436248779e-01 5.932138860225677490e-02 4.970273375511169434e-01
4.161553978919982910e-01 -1.020833104848861694e-01 2.523946762084960938e-01 -1.128227412700653076e-01 2.921759784221649170e-01 2.731183767318725586e-01 -2.441439330577850342e-01 7.213840484619140625e-01
1.172168701887130737e-01 -5.526260137557983398e-01 -3.260145783424377441e-01 3.122539520263671875e-01 3.367232680320739746e-01 -4.440412819385528564e-01 -2.341451942920684814e-01 3.342115283012390137e-01
3.997491300106048584e-01 -9.360337257385253906e-02 -4.192700982093811035e-01 -4.013532102108001709e-01 5.870591402053833008e-01 9.726211428642272949e-02 -3.454440832138061523e-01 1.453869789838790894e-01
2.135658711194992065e-01 -4.935908913612365723e-01 -8.868314325809478760e-03 -2.803087830543518066e-01 5.086160898208618164e-01 1.638288646936416626e-01 -1.614353656768798828e-01 5.661396980285644531e-01
4.623726308345794678e-01 -2.084543853998184204e-01 4.204547107219696045e-01 3.464471697807312012e-01 2.167205363512039185e-01 -4.735643565654754639e-01 -4.169955551624298096e-01 -2.888533659279346466e-02
5.957736968994140625e-01 5.394985079765319824e-01 7.927945116534829140e-04 8.979570120573043823e-02 2.066993564367294312e-01 -4.589049220085144043e-01 -2.525611519813537598e-01 1.697808951139450073e-01
8.468824625015258789e-01 -1.297992765903472900e-01 -1.265284717082977295e-01 2.593117058277130127e-01 -2.101370096206665039e-01 -6.164354830980300903e-02 -3.271953463554382324e-01 1.663610935211181641e-01
5.963131189346313477e-01 -2.534922957420349121e-01 1.418345272541046143e-01 2.902079522609710693e-01 2.171941846609115601e-01 -6.234902143478393555e-01 -1.734423935413360596e-01 -9.909142553806304932e-02
9.978394955396652222e-02 -2.152967005968093872e-01 -3.033193647861480713e-01 -2.353301644325256348e-01 1.845331043004989624e-01 -5.980150029063224792e-02 -1.168413925915956497e-02 8.709434270858764648e-01
6.089745163917541504e-01 5.327772498130798340e-01 -1.775489449501037598e-01 8.281330019235610962e-02 1.365328673273324966e-02 -4.369774460792541504e-01 -2.014708817005157471e-01 2.742090523242950439e-01
7.061111927032470703e-01 6.423174589872360229e-02 -2.107306420803070068e-01 2.466093003749847412e-01 2.465319931507110596e-01 1.214969307184219360e-01 -5.575708746910095215e-01 -7.505264133214950562e-02
4.598231613636016846e-01 -1.418313831090927124e-01 -1.581984758377075195e-01 9.917299449443817139e-02 -3.326829671859741211e-01 -5.885657668113708496e-01 -5.299515090882778168e-03 5.258027911186218262e-01
5.866492390632629395e-01 -7.388609647750854492e-02 1.059568375349044800e-01 3.629236221313476562e-01 3.391529619693756104e-01 -5.306459069252014160e-01 2.282272875308990479e-01 2.423747032880783081e-01
4.300308227539062500e-01 3.104770779609680176e-01 2.527862787246704102e-01 -4.152659773826599121e-01 4.064469933509826660e-01 1.515073478221893311e-01 -3.193907439708709717e-01 4.383682012557983398e-01
3.093360364437103271e-01 -2.676301002502441406e-01 1.702756434679031372e-01 3.428243398666381836e-01 6.355631351470947266e-01 -4.733489453792572021e-01 -2.257460206747055054e-01 -8.486391603946685791e-02
5.155459642410278320e-01 -1.778613328933715820e-01 4.213360846042633057e-01 3.901244699954986572e-01 9.688886255025863647e-02 -5.080996751785278320e-01 -1.970364004373550415e-01 2.578381299972534180e-01
2.864728868007659912e-01 -2.957226634025573730e-01 -1.866092830896377563e-01 4.177765846252441406e-01 5.198282599449157715e-01 -5.530414581298828125e-01 -4.855247586965560913e-02 2.066091895103454590e-01
6.177648305892944336e-01 1.170801669359207153e-01 1.563647985458374023e-01 -1.808231920003890991e-01 6.410323381423950195e-01 -2.006041817367076874e-02 -3.413423597812652588e-01 -1.402582526206970215e-01
6.486349701881408691e-01 -2.253939509391784668e-01 -5.108380913734436035e-01 3.613624721765518188e-02 -5.151617899537086487e-02 1.029873788356781006e-01 -6.277088820934295654e-02 4.990074932575225830e-01
1.082745641469955444e-01 2.538088560104370117e-01 -1.876704096794128418e-01 -2.951782941818237305e-01 6.802286207675933838e-02 -1.956838816404342651e-01 -7.856693267822265625e-01 3.759145736694335938e-01
3.406109213829040527e-01 -8.286944031715393066e-02 3.423930406570434570e-01 4.243906438350677490e-01 1.044683977961540222e-01 -6.176323294639587402e-01 -1.960828453302383423e-01 3.859333693981170654e-01
4.152375757694244385e-01 -2.165525406599044800e-01 4.373922049999237061e-01 2.835443913936614990e-01 -2.733999677002429962e-02 -5.593855381011962891e-01 -1.387608051300048828e-01 4.195940196514129639e-01
8.527117967605590820e-01 -8.927968889474868774e-02 -3.862385749816894531e-01 -6.457977741956710815e-02 1.762894913554191589e-02 3.460243716835975647e-02 -2.587728574872016907e-02 3.307310938835144043e-01
5.573346018791198730e-01 -2.024109512567520142e-01 -1.548733860254287720e-01 -3.316767811775207520e-01 2.818782031536102295e-01 -1.267019212245941162e-01 -5.814080238342285156e-01 -2.843742072582244873e-01
6.008180975914001465e-01 -2.592518366873264313e-02 -2.586199939250946045e-01 -4.195261597633361816e-01 5.353873968124389648e-01 1.683030277490615845e-01 -1.484872251749038696e-01 2.417540699243545532e-01
5.327720642089843750e-01 -2.249335795640945435e-01 -6.181909441947937012e-01 -1.589534729719161987e-01 -1.582202762365341187e-01 -3.863414376974105835e-02 -3.862216174602508545e-01 2.871221601963043213e-01
4.855195283889770508e-01 -3.696902990341186523e-01 -2.838893532752990723e-01 -2.567288875579833984e-01 -9.326154738664627075e-02 -6.590785980224609375e-01 -1.633008122444152832e-01 1.065255552530288696e-01
4.051599204540252686e-01 -1.185143887996673584e-01 -8.515731431543827057e-03 -1.026990786194801331e-01 5.709815621376037598e-01 3.400790691375732422e-01 -2.434876263141632080e-01 5.569743514060974121e-01
6.872090697288513184e-01 -1.888850033283233643e-01 6.684402469545602798e-03 -2.784816324710845947e-01 -1.529656946659088135e-01 -3.822220563888549805e-01 -4.427338838577270508e-01 -2.212784439325332642e-01
6.767517924308776855e-01 -3.843138227239251137e-03 -3.157135546207427979e-01 3.620583415031433105e-01 -1.127094849944114685e-01 -1.463569253683090210e-01 -1.828527152538299561e-01 4.936314821243286133e-01
9.409496933221817017e-02 -1.419268250465393066e-01 -2.632403969764709473e-01 2.209527343511581421e-01 2.681441605091094971e-01 -8.141795396804809570e-01 -2.008166862651705742e-03 3.436472117900848389e-01
5.436254739761352539e-01 8.013058453798294067e-02 4.078992009162902832e-01 2.770737409591674805e-01 3.816461563110351562e-01 -5.010982155799865723e-01 1.426193416118621826e-01 1.944359987974166870e-01
5.435723662376403809e-01 -1.589770019054412842e-01 -1.505854725837707520e-01 -3.168253004550933838e-01 -1.036981642246246338e-01 -3.653009831905364990e-01 -6.186943054199218750e-01 -1.709395200014114380e-01
4.070055186748504639e-01 -2.918936908245086670e-01 -4.630303680896759033e-01 -1.427597850561141968e-01 5.746247172355651855e-01 1.131326183676719666e-01 1.521156579256057739e-01 3.850135505199432373e-01
4.508347511291503906e-01 1.732514500617980957e-01 -1.419760137796401978e-01 -5.087248049676418304e-03 -3.224796652793884277e-01 -5.731107592582702637e-01 -2.337244451045989990e-01 5.093846321105957031e-01
2.179876863956451416e-01 3.611690551042556763e-02 -6.623671054840087891e-01 -3.861347734928131104e-01 4.209767580032348633e-01 -2.106380276381969452e-02 -3.855736851692199707e-01 1.923913955688476562e-01
1.941448599100112915e-01 7.484855502843856812e-02 -7.684506475925445557e-02 -3.258569538593292236e-01 7.587963342666625977e-01 1.127945110201835632e-01 -3.010702431201934814e-01 4.067920446395874023e-01
3.273615837097167969e-01 -5.046110227704048157e-02 3.661409616470336914e-01 2.889618277549743652e-01 -1.376376673579216003e-02 -6.673647165298461914e-01 -1.885937303304672241e-01 4.377183020114898682e-01
5.373718738555908203e-01 -3.611916303634643555e-02 -5.369575619697570801e-01 -1.954261958599090576e-02 -9.549361467361450195e-02 1.896618865430355072e-02 -3.579069375991821289e-01 5.325837731361389160e-01
5.586121082305908203e-01 -2.108591049909591675e-02 -1.275970786809921265e-01 -2.962048351764678955e-01 6.110120415687561035e-01 -2.328824102878570557e-01 3.922590315341949463e-01 4.530566930770874023e-02
4.813742265105247498e-02 -2.331195175647735596e-01 -9.937426447868347168e-02 4.083212316036224365e-01 7.028141617774963379e-01 -4.173497259616851807e-01 -2.639987468719482422e-01 1.700375676155090332e-01
4.942434728145599365e-01 -4.447810947895050049e-01 -2.942256927490234375e-01 2.376733422279357910e-01 2.729179561138153076e-01 -5.828199386596679688e-01 -7.985322736203670502e-03 2.467327192425727844e-02
1.074117794632911682e-01 2.953622676432132721e-02 1.779484897851943970e-01 -5.306352972984313965e-01 1.020882278680801392e-01 -7.772457599639892578e-02 -5.949792861938476562e-01 5.512596964836120605e-01
2.298511862754821777e-01 -3.351595252752304077e-02 -7.462117075920104980e-02 -6.479065120220184326e-02 3.275083303451538086e-01 3.093690611422061920e-02 -9.099243283271789551e-01 9.908339940011501312e-03
3.410147428512573242e-01 -6.576631963253021240e-02 3.270069658756256104e-01 4.638184309005737305e-01 1.034932658076286316e-01 -5.610007643699645996e-01 -1.527241319417953491e-01 4.566895365715026855e-01
6.986054182052612305e-01 7.887606322765350342e-02 2.418017685413360596e-01 3.281106352806091309e-01 2.929932177066802979e-01 -2.468376159667968750e-01 2.122061848640441895e-01 3.844466507434844971e-01
5.576422214508056641e-01 -3.084232509136199951e-01 -2.407590448856353760e-01 -2.683469355106353760e-01 4.919083118438720703e-01 2.995328903198242188e-01 -2.665020525455474854e-01 2.474231421947479248e-01
8.907062560319900513e-02 1.950102001428604126e-01 -7.665928453207015991e-02 2.520357966423034668e-01 2.121784389019012451e-01 -8.401127457618713379e-01 -1.121245324611663818e-01 3.482206463813781738e-01
1.011365056037902832e-01 9.004126489162445068e-02 -1.424889266490936279e-01 -2.205751985311508179e-01 2.058600336313247681e-01 8.904626592993736267e-03 -7.855522632598876953e-01 5.031475424766540527e-01
2.276546955108642578e-01 -2.827374339103698730e-01 -1.279281526803970337e-01 -5.321705341339111328e-01 1.007746234536170959e-01 -6.068375706672668457e-01 -3.975181281566619873e-01 -1.795372217893600464e-01
4.318752139806747437e-02 -7.239221334457397461e-01 1.363140810281038284e-02 -3.784138560295104980e-01 3.044975399971008301e-01 -2.519189119338989258e-01 -2.516014575958251953e-01 3.334720432758331299e-01
2.397376894950866699e-01 4.768587648868560791e-01 -5.306082218885421753e-02 2.843005657196044922e-01 1.745188534259796143e-01 -3.498846292495727539e-01 -5.811745524406433105e-01 3.752990067005157471e-01
5.269431471824645996e-01 -4.300437867641448975e-01 1.258056908845901489e-01 4.161956608295440674e-01 6.757961958646774292e-02 -3.872915804386138916e-01 1.188941970467567444e-01 4.238510429859161377e-01
-1.446892227977514267e-02 1.198660805821418762e-01 7.064190506935119629e-02 -3.305847942829132080e-01 4.561490565538406372e-02 -8.954343199729919434e-01 -2.089263349771499634e-01 1.536642611026763916e-01
2.891201674938201904e-01 -1.504272371530532837e-01 3.937126100063323975e-01 -6.047825813293457031e-01 1.295199692249298096e-01 -1.109892800450325012e-01 -5.680924057960510254e-01 1.455559283494949341e-01
5.640975832939147949e-01 -4.280672073364257812e-01 -1.675588786602020264e-01 -1.487024780362844467e-02 5.571482181549072266e-01 1.754338592290878296e-01 9.592261910438537598e-02 3.462125957012176514e-01
4.072034955024719238e-01 3.100788295269012451e-01 -1.256623268127441406e-01 -3.820194005966186523e-01 7.317919731140136719e-01 -1.884841620922088623e-01 4.383131396025419235e-03 7.239865511655807495e-02
3.881445229053497314e-01 1.916364133358001709e-01 -3.420220687985420227e-03 5.520741268992424011e-02 -2.767638266086578369e-01 -4.426132738590240479e-01 -6.404393315315246582e-01 3.562196195125579834e-01
2.976686321198940277e-02 1.398784965276718140e-01 1.735593527555465698e-01 -1.310025602579116821e-01 5.410525798797607422e-01 -7.945821881294250488e-01 6.426631659269332886e-02 6.351801753044128418e-02
8.592892438173294067e-02 1.847600936889648438e-01 5.116097256541252136e-02 -3.819809556007385254e-01 2.924466133117675781e-01 -8.397302031517028809e-01 -1.387376189231872559e-01 -5.777851212769746780e-03
1.729320138692855835e-01 -8.601106703281402588e-03 -2.322717756032943726e-02 -3.927623033523559570e-01 2.807932198047637939e-01 -8.561947345733642578e-01 -3.657219186425209045e-02 -4.435347393155097961e-02
4.617407023906707764e-01 -1.826767027378082275e-01 -1.095470637083053589e-01 -1.914450377225875854e-01 5.101003050804138184e-01 1.685767471790313721e-01 1.459620296955108643e-01 6.283689737319946289e-01
3.615171015262603760e-01 2.825066447257995605e-01 -9.340934455394744873e-02 -3.137262165546417236e-01 -7.088624406605958939e-04 -1.632661074399948120e-01 -1.631115376949310303e-01 7.931483387947082520e-01
6.207227110862731934e-01 -4.632629156112670898e-01 -2.092236727476119995e-01 3.702369332313537598e-01 8.826579153537750244e-02 -4.155447483062744141e-01 -1.947112828493118286e-01 2.932573482394218445e-02
4.721434712409973145e-01 -3.160569965839385986e-01 -2.103395164012908936e-01 -3.332352638244628906e-01 -2.652423381805419922e-01 -4.896121323108673096e-01 -4.552618563175201416e-01 -6.755285710096359253e-02
2.315187901258468628e-01 8.058997243642807007e-02 -2.111554332077503204e-02 -2.881577908992767334e-01 -2.609713077545166016e-01 -5.937688946723937988e-01 -2.353202402591705322e-01 6.167498826980590820e-01
3.629839420318603516e-01 -1.323735266923904419e-01 -1.164071261882781982e-01 -1.973018795251846313e-01 5.070689320564270020e-01 3.538172245025634766e-01 -4.212118685245513916e-01 4.883815050125122070e-01
5.644931793212890625e-01 -3.184293806552886963e-01 -4.092147648334503174e-01 -2.601159811019897461e-01 5.341703295707702637e-01 1.412618905305862427e-01 -1.874088495969772339e-01 6.646984070539474487e-02
2.778027951717376709e-01 -3.783434033393859863e-01 1.539657264947891235e-01 8.999370783567428589e-02 -1.196715459227561951e-01 1.769091039896011353e-01 -4.908569455146789551e-01 6.792047023773193359e-01
6.639353632926940918e-01 2.870452702045440674e-01 3.384625539183616638e-02 -5.102794766426086426e-01 1.921204626560211182e-01 4.363703355193138123e-02 -1.495125889778137207e-01 3.925504088401794434e-01
-2.631328403949737549e-01 -5.279666781425476074e-01 1.888408660888671875e-01 -1.280418783426284790e-01 4.065171778202056885e-01 -2.730703353881835938e-01 -3.559907078742980957e-01 4.831187725067138672e-01
7.502618432044982910e-01 4.059799909591674805e-01 -2.289913296699523926e-01 1.885396391153335571e-01 6.858298927545547485e-02 -2.276334762573242188e-01 -3.290900290012359619e-01 1.395801454782485962e-01
1.254950743168592453e-02 -3.982704579830169678e-01 -2.307948321104049683e-01 3.693689703941345215e-01 5.408826470375061035e-01 -4.235836863517761230e-01 -3.854929208755493164e-01 1.759021282196044922e-01
6.803185343742370605e-01 -2.304456755518913269e-02 -6.778974831104278564e-02 -1.645221561193466187e-01 4.561203420162200928e-01 2.335204333066940308e-01 -4.881227016448974609e-01 6.427671760320663452e-02
-5.862140282988548279e-02 7.647643983364105225e-02 -1.197803393006324768e-01 -3.680551648139953613e-01 -5.253934115171432495e-02 -3.241939544677734375e-01 -4.120504856109619141e-01 7.505035400390625000e-01
2.557149622589349747e-03 -2.036928683519363403e-01 -2.250044494867324829e-01 -2.098150998353958130e-01 1.243704408407211304e-01 -5.049709677696228027e-01 -7.645184397697448730e-01 9.434607625007629395e-02
-1.530823111534118652e-01 -3.675703406333923340e-01 2.454389929771423340e-01 -1.196298524737358093e-01 1.175892576575279236e-01 -2.849127650260925293e-01 -7.924648523330688477e-01 2.095309644937515259e-01
4.200458228588104248e-01 2.460635751485824585e-01 2.172024399042129517e-01 -2.281185425817966461e-02 5.378918051719665527e-01 -1.800380647182464600e-01 -6.090399622917175293e-01 -1.504858434200286865e-01
5.554165318608283997e-02 -6.316077709197998047e-01 -5.038553476333618164e-02 -4.045193195343017578e-01 3.774013519287109375e-01 -1.215280592441558838e-01 -1.361555010080337524e-01 5.060363411903381348e-01
6.119384765625000000e-01 3.868450522422790527e-01 -2.879135608673095703e-01 2.311493605375289917e-01 1.941604018211364746e-01 -1.526169031858444214e-01 -5.051956176757812500e-01 1.527910381555557251e-01
5.072264075279235840e-01 5.534698367118835449e-01 -9.298483282327651978e-02 1.874432861804962158e-01 2.480554729700088501e-01 -3.700826466083526611e-01 -3.995119631290435791e-01 1.857650876045227051e-01
9.340686202049255371e-01 6.860119104385375977e-02 -2.706669270992279053e-02 -1.387788653373718262e-01 -1.897732540965080261e-02 1.198742315173149109e-01 -1.190280020236968994e-01 2.718821763992309570e-01
1.013467535376548767e-01 -5.324650555849075317e-02 5.439972877502441406e-01 2.441012710332870483e-01 1.788143664598464966e-01 -6.535135507583618164e-01 -2.661446630954742432e-01 3.185717165470123291e-01
3.315426409244537354e-01 3.396738320589065552e-02 2.324562966823577881e-01 -4.610901772975921631e-01 5.526172369718551636e-02 -1.040084585547447205e-01 -8.728753775358200073e-02 7.751097083091735840e-01
5.173002481460571289e-01 2.987368702888488770e-01 2.538335882127285004e-02 2.134161815047264099e-02 6.786590814590454102e-01 -1.326153874397277832e-01 -3.901763558387756348e-01 -1.079556569457054138e-01
4.051546454429626465e-01 -4.093366116285324097e-02 -4.154236912727355957e-01 -4.907639920711517334e-01 2.978652417659759521e-01 -1.500960141420364380e-01 -5.499767661094665527e-01 -8.379314094781875610e-02
4.961448907852172852e-01 1.640730798244476318e-01 2.446495443582534790e-01 -2.845080494880676270e-01 6.101430654525756836e-01 2.328252792358398438e-01 -3.282893896102905273e-01 2.277413755655288696e-01
1.541293412446975708e-01 -5.847912430763244629e-01 3.246011734008789062e-01 -1.253275424242019653e-01 3.307806849479675293e-01 8.742532879114151001e-02 -2.098734080791473389e-01 5.933672189712524414e-01
-1.433959603309631348e-02 -1.678921133279800415e-01 -2.296580970287322998e-01 -1.747075021266937256e-01 6.099486351013183594e-01 1.387974619865417480e-01 -3.579642176628112793e-01 6.073718070983886719e-01
2.066183984279632568e-01 1.729495227336883545e-01 5.698242783546447754e-02 -4.427200257778167725e-01 6.182080507278442383e-01 8.802160620689392090e-02 -2.299185693264007568e-01 5.341889262199401855e-01
7.097806930541992188e-01 -2.903394699096679688e-01 -6.927397847175598145e-02 1.333545744419097900e-01 -2.084030956029891968e-01 -3.512671291828155518e-01 -4.700020849704742432e-01 -4.012019559741020203e-02
5.355959758162498474e-03 2.006223052740097046e-01 -1.748724728822708130e-01 -1.940975934267044067e-01 -7.940017431974411011e-02 -4.189732372760772705e-01 -6.582393646240234375e-01 5.256859660148620605e-01
2.467923313379287720e-01 -1.154417097568511963e-01 -4.566983282566070557e-01 -3.642690181732177734e-01 5.766742825508117676e-01 1.602820903062820435e-01 -2.905527353286743164e-01 3.766128420829772949e-01
-5.093960091471672058e-02 -1.623470634222030640e-01 -2.128131091594696045e-01 3.692622184753417969e-01 4.734405577182769775e-01 -6.239501237869262695e-01 -3.299534320831298828e-01 2.589896321296691895e-01
4.515383839607238770e-01 -1.593488305807113647e-01 -7.006347924470901489e-02 5.570742860436439514e-02 1.402888596057891846e-01 3.697412088513374329e-02 2.243490219116210938e-01 8.314616084098815918e-01
2.605889439582824707e-01 -3.887056112289428711e-01 9.464713186025619507e-02 4.893283545970916748e-01 5.093774199485778809e-01 -3.871175348758697510e-01 -3.458094000816345215e-01 6.075851619243621826e-02
6.542933583259582520e-01 -2.965600192546844482e-01 -2.146345973014831543e-01 -3.191927373409271240e-01 4.520292282104492188e-01 -1.843192428350448608e-01 3.108394742012023926e-01 3.279057517647743225e-02
1.810128092765808105e-01 1.039774119853973389e-01 3.202024400234222412e-01 -2.911777198314666748e-01 6.978821754455566406e-01 6.706068664789199829e-02 -5.084257125854492188e-01 1.381151378154754639e-01
4.968462586402893066e-01 1.909103989601135254e-01 -1.219287738204002380e-01 -3.145929872989654541e-01 8.010384440422058105e-02 -1.430947333574295044e-01 2.770403027534484863e-01 7.065532803535461426e-01
4.702626541256904602e-02 -1.179843544960021973e-01 -1.768209487199783325e-01 -5.948058366775512695e-01 5.696544647216796875e-01 -5.073139443993568420e-02 -3.858748972415924072e-01 3.504698276519775391e-01
2.867040336132049561e-01 6.165219470858573914e-02 5.516041517257690430e-01 2.667002081871032715e-01 1.351384967565536499e-01 -6.154872179031372070e-01 -3.320336341857910156e-01 1.768345087766647339e-01
3.623055517673492432e-01 -3.152742385864257812e-01 7.174411416053771973e-02 -1.207097843289375305e-01 5.544496178627014160e-01 2.356281578540802002e-01 2.421131357550621033e-02 6.213673949241638184e-01
6.850232481956481934e-01 -4.136980473995208740e-01 -1.008327864110469818e-02 3.749142885208129883e-01 -1.166112534701824188e-02 -4.124595224857330322e-01 -2.056508511304855347e-02 2.196650654077529907e-01
6.678172945976257324e-01 -2.638829648494720459e-01 -4.480725824832916260e-01 -2.036940455436706543e-01 -2.333564609289169312e-01 -3.423016071319580078e-01 -1.518935151398181915e-02 2.650835216045379639e-01
7.144243121147155762e-01 -9.630486369132995605e-02 -3.720653355121612549e-01 -2.269513905048370361e-01 -1.894773691892623901e-01 -4.141261428594589233e-02 -1.908176839351654053e-01 4.651404023170471191e-01
6.027368903160095215e-01 1.911580115556716919e-01 -3.724924623966217041e-01 -3.225226998329162598e-01 -9.516336768865585327e-02 -1.124433055520057678e-01 -3.417275846004486084e-03 5.793825984001159668e-01
-1.588001847267150879e-01 -6.028066277503967285e-01 2.719418406486511230e-01 -6.597936153411865234e-02 2.631368935108184814e-01 -2.519793212413787842e-01 -4.288375377655029297e-01 4.652578532695770264e-01
1.256586611270904541e-01 2.126440256834030151e-01 -1.260565221309661865e-01 4.120195806026458740e-01 1.724819093942642212e-01 -2.878820896148681641e-01 -7.259687781333923340e-01 3.371724784374237061e-01
-8.813639730215072632e-02 -6.145266294479370117e-01 2.161088734865188599e-01 5.703065916895866394e-02 3.964573144912719727e-01 -1.536482125520706177e-01 -1.911205798387527466e-01 5.893388390541076660e-01
7.745170593261718750e-02 -1.896659880876541138e-01 -3.180496096611022949e-01 1.372250169515609741e-01 3.305170238018035889e-01 -7.680188417434692383e-01 3.590885922312736511e-02 3.710228800773620605e-01
1.314848214387893677e-01 4.097757339477539062e-01 -2.778476849198341370e-02 1.971941888332366943e-01 6.573279201984405518e-02 -4.757496416568756104e-01 -6.148368120193481445e-01 4.079890251159667969e-01
3.040739893913269043e-01 -4.457455575466156006e-01 -2.644529342651367188e-01 2.088739126920700073e-01 3.845844566822052002e-01 -6.213086843490600586e-01 1.496258378028869629e-01 1.974042207002639771e-01
-2.089548259973526001e-01 1.360788792371749878e-01 -2.868295013904571533e-01 -3.362069725990295410e-01 1.939540058374404907e-01 -4.591854512691497803e-01 -5.464549064636230469e-01 4.420767128467559814e-01
3.582593202590942383e-01 -4.726230502128601074e-01 -2.234144806861877441e-01 3.685382902622222900e-01 4.693868756294250488e-01 -4.632772207260131836e-01 -8.987427502870559692e-02 1.396994143724441528e-01
3.262149691581726074e-01 -2.529571652412414551e-01 1.475925892591476440e-01 -5.784741044044494629e-01 -5.087974295020103455e-02 -1.126656830310821533e-01 -5.108066201210021973e-01 4.438187479972839355e-01
6.540616154670715332e-01 -7.997258752584457397e-02 3.702506422996520996e-01 4.873173832893371582e-01 2.259407639503479004e-01 -2.573573291301727295e-01 -1.848302036523818970e-01 1.994988769292831421e-01
7.965131103992462158e-02 -1.407300680875778198e-01 -2.492823153734207153e-01 1.852871775627136230e-01 3.710144162178039551e-01 -8.066789507865905762e-01 -2.761699855327606201e-01 1.128054261207580566e-01
2.913710772991180420e-01 1.639300137758255005e-01 7.520291954278945923e-02 -3.222126513719558716e-02 5.468959808349609375e-01 -2.003748267889022827e-01 -7.151584029197692871e-01 -1.756119281053543091e-01
1.094619110226631165e-01 2.765276730060577393e-01 -2.412312477827072144e-02 -1.011848971247673035e-01 -7.535371929407119751e-02 -2.048555016517639160e-01 -8.243122100830078125e-01 4.166478812694549561e-01
2.812749445438385010e-01 -4.174476861953735352e-01 -1.283777803182601929e-01 -3.018135726451873779e-01 5.617285370826721191e-01 1.690673679113388062e-01 -5.061988160014152527e-02 5.407074093818664551e-01
1.124721020460128784e-01 -6.985814776271581650e-03 2.052956074476242065e-01 -6.614418625831604004e-01 5.456851795315742493e-04 -3.235601186752319336e-01 -5.684145689010620117e-01 2.826002836227416992e-01
1.061075702309608459e-01 1.050258874893188477e-01 4.926864057779312134e-02 -1.397904455661773682e-01 5.064265131950378418e-01 -8.325135111808776855e-01 3.207390010356903076e-02 7.188037037849426270e-02
5.489873886108398438e-01 3.136237859725952148e-01 -2.357559204101562500e-01 -3.022623062133789062e-01 4.889942109584808350e-01 1.407954096794128418e-01 -2.976537644863128662e-01 3.252277970314025879e-01
-4.146385937929153442e-02 9.234829992055892944e-02 1.764343678951263428e-01 3.257083296775817871e-01 5.497620105743408203e-01 -6.612263321876525879e-01 -2.065510302782058716e-01 2.653594315052032471e-01
5.275823473930358887e-01 4.475008696317672729e-02 -2.949803471565246582e-01 2.386851608753204346e-01 -2.825004756450653076e-01 -2.963515222072601318e-01 -2.421843856573104858e-01 5.910891294479370117e-01
2.441173046827316284e-01 4.160260260105133057e-01 5.033522471785545349e-02 3.293869197368621826e-01 1.101696267724037170e-01 -2.365533113479614258e-01 -4.893803000450134277e-01 5.905182957649230957e-01
4.342134594917297363e-01 -1.066755130887031555e-01 -1.157311350107192993e-01 -5.418467521667480469e-01 -1.692414432764053345e-01 -4.385416507720947266e-01 -5.002644062042236328e-01 -1.478566825389862061e-01
4.626525342464447021e-01 -4.054137766361236572e-01 6.007874608039855957e-01 -3.661785423755645752e-01 2.447601109743118286e-01 -9.271069616079330444e-02 -9.397839009761810303e-02 2.218675166368484497e-01
6.201217770576477051e-01 -4.738825261592864990e-01 4.576360434293746948e-02 3.424413502216339111e-01 -1.557398028671741486e-02 -4.283536970615386963e-01 6.238365173339843750e-02 2.896599471569061279e-01
4.433291256427764893e-01 -8.057418465614318848e-02 1.116218119859695435e-01 -4.458526074886322021e-01 6.526986956596374512e-01 1.770101487636566162e-01 -1.336633712053298950e-01 3.324288725852966309e-01
5.486708879470825195e-01 -2.916132211685180664e-01 -1.848690956830978394e-01 -4.432162046432495117e-01 5.569671988487243652e-01 5.209450796246528625e-02 -2.649882733821868896e-01 -1.263181772083044052e-02
2.626680433750152588e-01 2.026848495006561279e-01 1.291515529155731201e-01 -3.047358393669128418e-01 3.590350388549268246e-04 -3.688220679759979248e-02 -3.197488188743591309e-01 8.226667642593383789e-01
-2.048495598137378693e-02 -1.429966185241937637e-02 4.059877246618270874e-02 -2.799288332462310791e-01 4.200518876314163208e-02 -9.096664786338806152e-01 -2.076720297336578369e-01 2.167540639638900757e-01
4.865767061710357666e-01 -1.492852568626403809e-01 -1.464944481849670410e-01 -3.055450022220611572e-01 2.560174167156219482e-01 1.388023197650909424e-01 8.878975361585617065e-02 7.303724288940429688e-01
-3.192831575870513916e-02 1.764653176069259644e-01 1.183808222413063049e-01 -1.257714778184890747e-01 6.637175083160400391e-01 6.808356940746307373e-02 -5.200663805007934570e-01 4.715747237205505371e-01
5.516176819801330566e-01 -1.884649097919464111e-01 -1.787353456020355225e-01 -4.136012494564056396e-01 -4.057615250349044800e-02 -4.488779604434967041e-01 -4.636292755603790283e-01 -1.977290064096450806e-01
2.241290509700775146e-01 -4.120404273271560669e-02 -1.052684187889099121e-01 2.880131304264068604e-01 3.920157253742218018e-01 -7.888751626014709473e-01 2.555656433105468750e-02 2.781760692596435547e-01
-6.877261679619550705e-03 -8.931834995746612549e-02 -4.021971225738525391e-01 -5.049553513526916504e-01 3.826780617237091064e-01 -2.120517343282699585e-01 -3.278161883354187012e-01 5.257000923156738281e-01
3.054753243923187256e-01 4.840798676013946533e-03 3.978349566459655762e-01 -2.683750092983245850e-01 6.927400231361389160e-01 1.227570232003927231e-02 -4.430628120899200439e-01 4.419869743287563324e-03
4.760903716087341309e-01 1.659573167562484741e-01 -1.287713497877120972e-01 5.365298986434936523e-01 1.354668587446212769e-01 -2.922888100147247314e-01 -1.650757789611816406e-01 5.570598840713500977e-01
8.428214788436889648e-01 -7.103748619556427002e-02 -3.097240328788757324e-01 -2.565988339483737946e-02 3.389391899108886719e-01 -1.783702075481414795e-01 2.021172493696212769e-01 -2.170030213892459869e-02
1.496726423501968384e-01 3.154408931732177734e-01 1.239222753793001175e-02 -4.574827477335929871e-02 7.513754963874816895e-01 -1.940957605838775635e-01 -5.230051279067993164e-01 -8.715240284800529480e-03
6.766321659088134766e-01 2.777321338653564453e-01 1.039875224232673645e-01 -2.308121174573898315e-01 -9.120012819766998291e-02 -1.234068721532821655e-01 8.588827401399612427e-02 6.082947850227355957e-01
6.012321114540100098e-01 -9.851490706205368042e-02 -1.627672463655471802e-01 -3.689060807228088379e-01 6.179565787315368652e-01 1.608697623014450073e-01 -2.102175801992416382e-01 1.195365339517593384e-01
6.643983721733093262e-02 4.439521580934524536e-02 3.308881521224975586e-01 -6.342570781707763672e-01 2.308997958898544312e-01 -1.906150877475738525e-01 -3.298431336879730225e-01 5.323536992073059082e-01
9.171291440725326538e-02 2.603516578674316406e-01 -6.236264854669570923e-02 -4.547695443034172058e-02 4.585089161992073059e-02 -2.626264654099941254e-02 -6.246870756149291992e-01 7.244463562965393066e-01
3.296407759189605713e-01 3.474200069904327393e-01 -7.664066553115844727e-02 -3.592563867568969727e-01 6.897658109664916992e-01 9.835923090577125549e-03 -1.766283214092254639e-01 3.586449027061462402e-01
2.373444437980651855e-01 1.852343529462814331e-01 1.288946121931076050e-01 -6.520010828971862793e-01 1.275193244218826294e-01 -2.533273994922637939e-01 -1.305988132953643799e-01 6.083951592445373535e-01
-7.723482698202133179e-02 -1.936529576778411865e-02 -4.878255128860473633e-01 -2.174145430326461792e-01 5.751169919967651367e-01 2.191907539963722229e-02 -3.860231041908264160e-01 4.776643216609954834e-01
3.666705489158630371e-01 -2.677863240242004395e-01 -2.588351964950561523e-01 -2.560743689537048340e-01 6.984897255897521973e-01 2.201744765043258667e-01 -2.662672996520996094e-01 2.324015796184539795e-01
2.102219611406326294e-01 2.354260683059692383e-01 -1.071556657552719116e-01 2.622270584106445312e-01 -2.072000876069068909e-02 -2.722189426422119141e-01 -7.005521655082702637e-01 5.048069357872009277e-01
-1.573871634900569916e-02 -2.882512100040912628e-02 -9.545668214559555054e-02 -4.479641914367675781e-01 6.041696667671203613e-01 2.618591487407684326e-02 -4.730133414268493652e-01 4.468660652637481689e-01
4.700141400098800659e-02 -4.431135058403015137e-01 -3.242257535457611084e-01 -6.430658102035522461e-01 1.106529608368873596e-01 -4.321905076503753662e-01 -2.152181416749954224e-01 1.934784352779388428e-01
-3.997372463345527649e-02 1.948454603552818298e-02 1.356657147407531738e-01 -8.062139898538589478e-02 7.576131820678710938e-01 1.298297792673110962e-01 -3.584727048873901367e-01 5.037671923637390137e-01
1.835383921861648560e-01 7.104805670678615570e-03 -5.526357144117355347e-02 -2.038076072931289673e-01 -2.248903959989547729e-01 -7.046411633491516113e-01 -3.878386020660400391e-01 4.734532535076141357e-01
2.497336715459823608e-01 5.835365056991577148e-01 -1.245270222425460815e-01 3.772663476411253214e-04 4.401579201221466064e-01 -5.536590814590454102e-01 -2.364924997091293335e-01 1.593895405530929565e-01
4.817135035991668701e-01 1.349402666091918945e-01 -1.539825946092605591e-01 1.149257645010948181e-01 -3.462937176227569580e-01 -3.104742467403411865e-01 -2.388677150011062622e-01 6.629127860069274902e-01
3.013485968112945557e-01 3.843879997730255127e-01 -1.729181259870529175e-01 1.146795600652694702e-01 1.976921111345291138e-01 -6.998130083084106445e-01 -4.296245276927947998e-01 7.060456275939941406e-02
-1.011897101998329163e-01 4.223203286528587341e-03 -3.400000035762786865e-01 -3.194984495639801025e-01 3.232327848672866821e-02 -5.818889141082763672e-01 -5.447475910186767578e-01 3.683396279811859131e-01
4.495925009250640869e-01 1.573258638381958008e-01 2.420834004878997803e-01 1.778018623590469360e-01 1.082494333386421204e-01 -7.903937101364135742e-01 -2.743512950837612152e-02 2.137862294912338257e-01
2.240367680788040161e-01 -3.008213639259338379e-01 -9.838826209306716919e-02 -3.874654769897460938e-01 5.256316661834716797e-01 1.403448134660720825e-01 -4.403369724750518799e-01 4.578451812267303467e-01
4.163356423377990723e-01 -7.964543253183364868e-02 -4.875431060791015625e-01 8.346863090991973877e-02 -2.360704094171524048e-01 -1.121860817074775696e-01 -5.897529125213623047e-01 3.994154334068298340e-01
-9.060540050268173218e-02 2.879892289638519287e-01 -7.842831313610076904e-03 -1.962992176413536072e-02 4.675220847129821777e-01 -7.758814096450805664e-01 -1.396851688623428345e-01 2.613908350467681885e-01
1.207418739795684814e-01 -2.221467196941375732e-01 3.338972330093383789e-01 -8.852550387382507324e-02 6.262965798377990723e-01 2.264437824487686157e-01 -4.526404440402984619e-01 4.102931618690490723e-01
7.323219180107116699e-01 2.589673101902008057e-01 -2.050530314445495605e-01 -1.277386844158172607e-01 9.453834965825080872e-03 2.005970627069473267e-01 -4.740280508995056152e-01 2.706391215324401855e-01
6.137001514434814453e-01 3.934697508811950684e-01 -4.204584285616874695e-02 -2.875053882598876953e-01 -9.569033980369567871e-02 -9.303276427090167999e-03 -2.236490845680236816e-01 5.699688196182250977e-01
4.128571152687072754e-01 -4.014978185296058655e-02 -1.996864974498748779e-01 5.624214187264442444e-02 7.791616320610046387e-01 1.517321616411209106e-01 -3.931125104427337646e-01 1.568781398236751556e-02
4.143580198287963867e-01 1.145523935556411743e-01 3.854411244392395020e-01 2.019104063510894775e-01 8.035281300544738770e-02 -7.329486012458801270e-01 -4.021290317177772522e-02 2.838403582572937012e-01
3.581541180610656738e-01 1.687285453081130981e-01 -2.001365274190902710e-01 1.647928729653358459e-02 7.263407111167907715e-01 -4.008079320192337036e-02 -5.215855836868286133e-01 -4.125022143125534058e-02
2.822391390800476074e-01 8.732194453477859497e-02 -2.251871973276138306e-01 4.899174571037292480e-01 6.279114633798599243e-02 -3.212910890579223633e-01 -6.750999689102172852e-01 2.430164664983749390e-01
1.345650851726531982e-01 -2.036284506320953369e-01 -1.540926545858383179e-01 -2.026310116052627563e-01 4.021040797233581543e-01 -8.308497071266174316e-01 -1.416840702295303345e-01 -5.958626419305801392e-02
5.902010947465896606e-02 -2.053577601909637451e-01 -3.233866989612579346e-01 -5.696340799331665039e-01 3.973296284675598145e-01 -9.938503056764602661e-02 -2.078230530023574829e-01 5.606641173362731934e-01
3.040653169155120850e-01 -3.813681304454803467e-01 -1.346788406372070312e-01 -4.695087671279907227e-01 -5.564372241497039795e-02 -1.509071886539459229e-01 -1.032659113407135010e-01 6.978485584259033203e-01
5.514934062957763672e-01 1.117586717009544373e-01 -4.078638255596160889e-01 -1.212373152375221252e-01 -5.687442794442176819e-02 9.745679050683975220e-02 -2.961446344852447510e-01 6.339396834373474121e-01
3.706237971782684326e-01 -5.537906885147094727e-01 -1.088785976171493530e-01 1.022506225854158401e-02 -2.020771615207195282e-02 -6.691504716873168945e-01 -3.059444129467010498e-01 -4.713825136423110962e-02
3.584821522235870361e-01 -2.958791553974151611e-01 6.553561091423034668e-01 -4.154997766017913818e-01 3.343644738197326660e-01 -8.104977756738662720e-02 -2.266468405723571777e-01 1.098963916301727295e-01
1.905953288078308105e-01 2.432451695203781128e-01 -1.427342444658279419e-01 4.166600406169891357e-01 1.613408327102661133e-01 -3.081178963184356689e-01 -7.092641592025756836e-01 2.941147685050964355e-01
-7.547912187874317169e-03 2.513020634651184082e-01 -1.051247492432594299e-01 -2.987450063228607178e-01 -9.893055260181427002e-02 -3.984750807285308838e-01 -6.633285284042358398e-01 4.774058759212493896e-01
2.724089920520782471e-01 -7.583781480789184570e-01 -2.266645617783069611e-02 -2.956883013248443604e-01 4.454711079597473145e-02 -2.651181817054748535e-01 4.816447570919990540e-02 4.337265789508819580e-01
6.320973634719848633e-01 -4.497911632061004639e-01 -3.813831210136413574e-01 1.280486285686492920e-01 -4.509982652962207794e-03 -5.419391766190528870e-02 -2.624002099037170410e-01 4.055612087249755859e-01
3.817519843578338623e-01 2.273956499993801117e-02 5.480074882507324219e-01 1.467995494604110718e-01 9.956847876310348511e-02 -6.653009057044982910e-01 -1.373316496610641479e-01 2.459410727024078369e-01
8.002106547355651855e-01 6.279765069484710693e-02 -3.281844258308410645e-01 2.221530675888061523e-01 -1.371943354606628418e-01 -1.086925268173217773e-01 -2.029253542423248291e-01 3.561562299728393555e-01
7.264503836631774902e-01 3.602503538131713867e-01 -3.359982371330261230e-01 2.351367920637130737e-01 2.531124949455261230e-01 -7.930226624011993408e-02 -2.600102424621582031e-01 1.906444132328033447e-01
1.405052840709686279e-01 -1.545250266790390015e-01 2.444813102483749390e-01 -5.883767008781433105e-01 2.020102590322494507e-01 -2.349678613245487213e-02 -6.313604712486267090e-01 3.323337435722351074e-01
1.010477077215909958e-02 -7.641315460205078125e-02 1.833459436893463135e-01 -8.522699028253555298e-02 8.314391374588012695e-01 1.281440854072570801e-01 -3.091812729835510254e-01 3.871361613273620605e-01
6.354314684867858887e-01 4.492485523223876953e-01 1.028812453150749207e-01 -1.408796757459640503e-02 4.352724850177764893e-01 -2.018316388130187988e-01 -3.896292746067047119e-01 -4.013015702366828918e-02
6.516099572181701660e-01 -4.500493705272674561e-01 4.336357116699218750e-01 -1.827208846807479858e-01 1.406379789113998413e-01 9.531893581151962280e-02 -2.303500026464462280e-01 2.636426985263824463e-01
-2.371854633092880249e-01 -8.531960099935531616e-02 1.836789697408676147e-01 -2.547116577625274658e-01 1.654615998268127441e-01 -3.579396307468414307e-01 -7.643630504608154297e-01 3.132064342498779297e-01
5.327376723289489746e-01 -4.185489118099212646e-01 1.135908514261245728e-01 3.958824574947357178e-01 1.136013418436050415e-01 -5.498672127723693848e-01 1.994871161878108978e-02 2.360598295927047729e-01
8.230099678039550781e-01 1.394940018653869629e-01 -4.183745980262756348e-01 -2.002878785133361816e-01 1.655112393200397491e-02 -1.026308536529541016e-02 -1.702198237180709839e-01 2.422588616609573364e-01
4.826053977012634277e-02 -4.272118955850601196e-02 -9.396237321197986603e-03 -5.156834721565246582e-01 -1.795236021280288696e-01 -7.640184164047241211e-01 -2.671429328620433807e-02 3.363948762416839600e-01
3.564848303794860840e-01 1.433157771825790405e-01 2.170537114143371582e-01 -5.231787562370300293e-01 -1.584932506084442139e-01 -2.929554581642150879e-01 -1.261668801307678223e-01 6.361522078514099121e-01
2.857431173324584961e-01 -1.957679837942123413e-01 3.225809633731842041e-01 -2.201500982046127319e-01 6.907183527946472168e-01 1.526119560003280640e-01 -2.786258161067962646e-01 3.866350352764129639e-01
3.712601363658905029e-01 -1.100784242153167725e-01 1.653428375720977783e-02 -5.927478671073913574e-01 8.211579173803329468e-02 -3.554964959621429443e-01 -5.850054621696472168e-01 -1.518983095884323120e-01
2.136362195014953613e-01 1.668443344533443451e-02 2.653994858264923096e-01 -1.658939272165298462e-01 4.303067922592163086e-01 7.309815287590026855e-02 -8.133528232574462891e-01 6.382496654987335205e-02
8.219646215438842773e-01 -1.602679193019866943e-01 -8.538132905960083008e-02 -4.374003410339355469e-02 4.957611560821533203e-01 -7.912463694810867310e-02 1.391895711421966553e-01 -1.344303190708160400e-01
5.817450881004333496e-01 -1.373038589954376221e-01 -2.799780368804931641e-01 -1.764114499092102051e-01 4.236797690391540527e-01 3.591005206108093262e-01 -1.928827911615371704e-01 4.330707192420959473e-01
2.052702158689498901e-01 -2.244985848665237427e-02 -7.651159539818763733e-03 -2.928181290626525879e-01 2.990228235721588135e-01 -8.588703870773315430e-01 -1.490509212017059326e-01 -1.492317765951156616e-01
1.375748217105865479e-01 -1.025286465883255005e-01 -1.957469731569290161e-01 -2.545278072357177734e-01 -1.419215202331542969e-01 -7.852224111557006836e-01 -4.782288670539855957e-01 4.517824202775955200e-02
4.944622814655303955e-01 4.691484272480010986e-01 8.343302458524703979e-02 -3.192274570465087891e-01 1.983177810907363892e-01 -1.802584342658519745e-02 -4.773390665650367737e-02 6.201661825180053711e-01
3.723701834678649902e-01 4.168316125869750977e-01 1.174243241548538208e-01 1.098510622978210449e-01 5.736669152975082397e-02 -2.212263196706771851e-01 -7.234140485525131226e-02 7.773486375808715820e-01
-5.653227213770151138e-03 -2.433115392923355103e-01 -8.622048050165176392e-02 -5.106017589569091797e-01 3.653834387660026550e-02 -2.426138371229171753e-01 -3.512084484100341797e-01 6.993393301963806152e-01
7.387896776199340820e-01 8.921416103839874268e-02 -1.163620650768280029e-01 3.321244418621063232e-01 -1.722919791936874390e-01 -8.925645053386688232e-02 -2.819078266620635986e-01 4.530569314956665039e-01
3.274078071117401123e-01 -1.812531650066375732e-01 -2.117761820554733276e-01 -3.999502956867218018e-01 5.842120051383972168e-01 1.543387621641159058e-01 -4.369117915630340576e-01 3.148426115512847900e-01
4.491411149501800537e-01 -4.035312235355377197e-01 2.176962792873382568e-01 3.899246156215667725e-01 1.437090486288070679e-01 -5.960791110992431641e-01 -6.839978694915771484e-02 2.352887392044067383e-01
1.914504170417785645e-01 1.043449714779853821e-01 1.813987195491790771e-01 9.042454510927200317e-02 6.591937690973281860e-02 -5.373183488845825195e-01 -7.566431071609258652e-03 7.862970829010009766e-01
6.322324872016906738e-01 -5.120655298233032227e-01 3.432095646858215332e-01 -2.630629241466522217e-01 4.333603754639625549e-02 7.476463913917541504e-02 -1.842633634805679321e-01 3.311424255371093750e-01
5.332676172256469727e-01 -2.717253267765045166e-01 2.174565568566322327e-02 -3.312119841575622559e-01 3.197198212146759033e-01 2.709123194217681885e-01 -1.667671650648117065e-01 5.728798508644104004e-01
-3.305852785706520081e-02 1.594926863908767700e-01 -2.806400060653686523e-01 -3.574643433094024658e-01 -5.906892940402030945e-02 -3.861106336116790771e-01 -6.834918260574340820e-01 3.836640417575836182e-01
2.571945488452911377e-01 -9.262182563543319702e-02 -1.207946166396141052e-01 -1.350772678852081299e-01 1.942623555660247803e-01 -8.362678289413452148e-01 -3.568101227283477783e-01 -1.674505323171615601e-01
6.947661750018596649e-03 -6.605155020952224731e-02 2.210827022790908813e-01 -3.750116229057312012e-01 5.486136078834533691e-01 -2.163398452103137970e-02 -6.739901304244995117e-01 2.244326621294021606e-01
4.124273955821990967e-01 1.637815237045288086e-01 3.787911534309387207e-01 -2.755014002323150635e-01 2.261181622743606567e-01 3.448265790939331055e-02 -1.434130817651748657e-01 7.147095799446105957e-01
2.795008718967437744e-01 9.410306066274642944e-02 -1.953748464584350586e-01 1.043362468481063843e-01 -1.760885119438171387e-01 -4.960287511348724365e-01 -2.828852832317352295e-01 7.119625210762023926e-01
4.493498206138610840e-01 -2.741957008838653564e-01 2.064625173807144165e-01 5.275266170501708984e-01 -8.646717295050621033e-03 -4.383712112903594971e-01 -2.820429503917694092e-01 3.608297109603881836e-01
4.469997882843017578e-01 -1.717597246170043945e-01 -5.883809328079223633e-01 -1.436290591955184937e-01 -9.129072725772857666e-02 -4.777122288942337036e-02 -1.938452571630477905e-01 5.963859558105468750e-01
9.655284136533737183e-02 3.022530376911163330e-01 3.734578192234039307e-02 -1.681696921586990356e-01 -4.876237362623214722e-02 -1.643132120370864868e-01 -5.668846964836120605e-01 7.203541994094848633e-01
5.150302648544311523e-01 -3.987955152988433838e-01 3.226317167282104492e-01 -5.185233354568481445e-01 5.103670433163642883e-02 -4.529246687889099121e-02 -1.081966459751129150e-01 4.317239224910736084e-01
2.740329504013061523e-01 4.316738806664943695e-03 2.075106501579284668e-01 -7.213144898414611816e-01 -1.200805976986885071e-01 -3.701522052288055420e-01 -3.277846574783325195e-01 3.204017877578735352e-01
1.618499010801315308e-01 -4.846950527280569077e-03 -2.777524590492248535e-01 -6.629439443349838257e-02 6.321358680725097656e-01 2.694388329982757568e-01 -4.471694231033325195e-01 4.691334366798400879e-01
5.704347491264343262e-01 -3.001061677932739258e-01 -3.999233543872833252e-01 -4.151295125484466553e-01 4.553427100181579590e-01 -1.541098356246948242e-01 1.426148563623428345e-01 2.904140204191207886e-02
-2.607226558029651642e-02 4.980679601430892944e-02 3.251219689846038818e-01 -1.387259811162948608e-01 7.854886651039123535e-01 -2.567574940621852875e-02 -4.215967655181884766e-01 2.765769362449645996e-01
1.535282433032989502e-01 3.199883997440338135e-01 2.323709055781364441e-02 -1.869037300348281860e-01 1.221930887550115585e-02 -3.170010149478912354e-01 -6.629058122634887695e-01 5.463337302207946777e-01
1.758046299219131470e-01 4.295333921909332275e-01 -2.239673584699630737e-01 -1.928672343492507935e-01 5.934208631515502930e-01 -3.198530673980712891e-01 -4.909093379974365234e-01 4.228889942169189453e-02
4.565261006355285645e-01 7.369983941316604614e-02 -5.421985387802124023e-01 -1.064063832163810730e-01 -2.002896368503570557e-01 -1.416347175836563110e-01 -3.851103186607360840e-01 5.218852162361145020e-01
6.150818467140197754e-01 -8.586097508668899536e-02 -2.867853939533233643e-01 -2.582869827747344971e-01 4.302869439125061035e-01 2.905160784721374512e-01 -3.651586771011352539e-01 2.499141842126846313e-01
3.592586517333984375e-01 -1.561023294925689697e-01 2.173920422792434692e-01 -1.662564873695373535e-01 5.765815377235412598e-01 1.567515283823013306e-01 -6.384037733078002930e-01 8.419165015220642090e-02
1.872853785753250122e-01 4.655301570892333984e-01 -8.092823438346385956e-03 1.718825995922088623e-01 6.458386778831481934e-02 -4.511445164680480957e-01 -6.003133654594421387e-01 3.879669606685638428e-01
5.028952956199645996e-01 1.814195960760116577e-01 -5.611878260970115662e-02 1.938330084085464478e-01 5.613888502120971680e-01 -3.011127002537250519e-02 -5.893316864967346191e-01 -1.004318594932556152e-01
-7.375121116638183594e-02 2.283402532339096069e-01 1.949680149555206299e-01 -1.563297808170318604e-01 4.086994528770446777e-01 -8.038711547851562500e-01 -2.278992235660552979e-01 1.216053590178489685e-01
4.790616929531097412e-01 -1.933610886335372925e-01 -4.009843766689300537e-01 1.491716951131820679e-01 -1.549743562936782837e-01 1.278402954339981079e-01 -4.056810140609741211e-01 5.874808430671691895e-01
1.988713890314102173e-01 7.051608711481094360e-02 -2.010903358459472656e-01 5.404801964759826660e-01 1.682509332895278931e-01 -3.867715895175933838e-01 -6.084601879119873047e-01 2.734907269477844238e-01
3.578307926654815674e-01 5.341958254575729370e-03 8.293905109167098999e-02 1.478810012340545654e-01 -1.851691305637359619e-01 -6.726512908935546875e-01 3.168471157550811768e-02 5.961790680885314941e-01
6.375202536582946777e-01 1.456619352102279663e-01 -2.378949970006942749e-01 3.179513663053512573e-02 5.968750119209289551e-01 -2.845787815749645233e-02 -3.767978250980377197e-01 -1.252964437007904053e-01
2.066284865140914917e-01 1.278319396078586578e-02 -2.865791320800781250e-01 -5.827827844768762589e-04 -1.241428405046463013e-01 -2.356147468090057373e-01 -1.527750790119171143e-01 8.835990428924560547e-01
5.089001357555389404e-02 -1.042679920792579651e-01 5.070202983915805817e-03 -4.630447179079055786e-02 4.455013573169708252e-01 -8.423384279012680054e-02 -7.554680705070495605e-01 4.561465680599212646e-01
2.563767135143280029e-01 -1.224429234862327576e-01 -3.069704771041870117e-01 -2.285979986190795898e-01 8.708484768867492676e-01 5.396457854658365250e-03 -6.578738987445831299e-02 1.002823412418365479e-01
5.277034044265747070e-01 2.441654801368713379e-01 7.687851786613464355e-02 3.658296167850494385e-01 1.772476173937320709e-02 -1.205587536096572876e-01 -7.903806120157241821e-02 7.078667283058166504e-01
5.789819359779357910e-01 -2.783548533916473389e-01 -1.107045449316501617e-03 9.328574687242507935e-02 -2.249417454004287720e-01 1.091019958257675171e-01 -4.417530894279479980e-01 5.665220618247985840e-01
7.788383364677429199e-01 2.258906662464141846e-01 -6.205544993281364441e-02 1.814257502555847168e-01 3.876071274280548096e-01 4.971523955464363098e-02 -3.894464373588562012e-01 -3.519509732723236084e-02
1.976152956485748291e-01 3.170660138130187988e-01 1.899733394384384155e-02 4.944382607936859131e-01 2.230173647403717041e-01 -2.285098284482955933e-01 -4.978982806205749512e-01 5.154912471771240234e-01
6.469918489456176758e-01 1.956345587968826294e-01 -5.320699512958526611e-02 -1.815910637378692627e-01 4.404283463954925537e-01 -1.376442611217498779e-03 -5.596051216125488281e-01 1.361765153706073761e-02
5.236201882362365723e-01 3.421086072921752930e-01 1.813975162804126740e-02 -5.079133510589599609e-01 6.032290682196617126e-02 -1.076824367046356201e-01 -1.039038226008415222e-01 5.696035027503967285e-01
1.234845221042633057e-01 2.236139774322509766e-01 1.690072864294052124e-01 -1.112230345606803894e-01 5.623598098754882812e-01 -9.862858057022094727e-02 -7.005810141563415527e-01 2.775325477123260498e-01
3.930244147777557373e-01 2.341923415660858154e-01 2.537729144096374512e-01 1.080009788274765015e-01 4.147417247295379639e-01 -1.706675738096237183e-01 -7.085452079772949219e-01 -1.069876551628112793e-01
1.635422855615615845e-01 3.382238745689392090e-01 1.380219459533691406e-01 2.591414153575897217e-01 3.850669786334037781e-02 -2.630909979343414307e-01 -5.903872847557067871e-01 5.944723486900329590e-01
3.826930373907089233e-02 -9.603151679039001465e-02 -4.238631725311279297e-01 -5.925094485282897949e-01 3.813629150390625000e-01 -1.723148673772811890e-01 -1.797607690095901489e-01 5.011408329010009766e-01
9.569268673658370972e-02 -2.796456217765808105e-01 -5.127063021063804626e-02 -2.951247096061706543e-01 -1.562904864549636841e-01 -3.720354437828063965e-01 -4.654054045677185059e-01 6.659389138221740723e-01
3.230798840522766113e-01 2.297294735908508301e-01 -1.591643522260710597e-04 -6.459937244653701782e-02 7.336557507514953613e-01 -3.275263309478759766e-01 -3.724867403507232666e-01 -2.332374751567840576e-01
2.563576400279998779e-01 1.269920021295547485e-01 -2.296787351369857788e-01 -1.384533345699310303e-01 8.490237593650817871e-01 -8.378327637910842896e-02 -3.438915312290191650e-01 -1.048198714852333069e-02
4.332414865493774414e-01 3.803275823593139648e-01 2.035504281520843506e-01 -1.811433136463165283e-01 5.220211148262023926e-01 -2.486092895269393921e-01 -4.982874095439910889e-01 -1.039436161518096924e-01
2.982091605663299561e-01 2.151384651660919189e-01 -4.930881261825561523e-01 -1.120204925537109375e-01 5.629923567175865173e-02 -8.419229090213775635e-02 -6.945520639419555664e-01 3.412355482578277588e-01
2.526465654373168945e-01 -6.527873873710632324e-01 -2.160986959934234619e-01 2.971864640712738037e-01 4.203208982944488525e-01 -3.812098801136016846e-01 -1.163876950740814209e-01 1.987044960260391235e-01
3.876381814479827881e-01 2.027322947978973389e-01 1.216830834746360779e-01 -4.023776948451995850e-01 6.111098527908325195e-01 -1.068519055843353271e-01 -4.962892532348632812e-01 -2.731746435165405273e-02
-5.227045342326164246e-02 -4.505861550569534302e-02 1.313884109258651733e-01 -4.740937054157257080e-01 -1.371082663536071777e-02 -2.578793168067932129e-01 -6.173290610313415527e-01 5.526525974273681641e-01
5.511919856071472168e-01 5.197607874870300293e-01 1.773388311266899109e-02 -7.036382704973220825e-02 3.278835713863372803e-01 -2.754305861890316010e-02 -5.507531762123107910e-01 9.578703343868255615e-02
2.597031295299530029e-01 3.567134439945220947e-01 2.439904958009719849e-01 4.057253897190093994e-01 8.917366713285446167e-02 -1.879803091287612915e-01 -4.275316894054412842e-01 5.958971977233886719e-01
6.659413576126098633e-01 -1.840800493955612183e-01 -2.262219190597534180e-01 -2.896320223808288574e-01 5.193305611610412598e-01 1.167821660637855530e-01 -3.183138072490692139e-01 -5.392384529113769531e-02
3.763209879398345947e-01 -9.382096678018569946e-02 2.749280631542205811e-01 1.111154109239578247e-01 5.077565312385559082e-01 -6.098660230636596680e-01 -2.818022668361663818e-01 -2.290902435779571533e-01
7.590717077255249023e-01 -2.142722308635711670e-01 1.264685988426208496e-01 5.128814578056335449e-01 7.626457512378692627e-02 -1.176402047276496887e-01 -2.452112436294555664e-01 1.381005495786666870e-01
4.898252785205841064e-01 -1.410932054568547755e-05 1.681912690401077271e-01 -1.551439315080642700e-01 5.547864437103271484e-01 -2.601111531257629395e-01 -4.759309589862823486e-01 -3.252030611038208008e-01
6.258122324943542480e-01 -2.495243847370147705e-01 -1.263943910598754883e-01 -4.715395867824554443e-01 -1.312882304191589355e-01 -2.474022060632705688e-01 -4.621039628982543945e-01 -1.256464719772338867e-01
1.198028475046157837e-01 -4.664594307541847229e-02 2.105129510164260864e-01 -2.641307115554809570e-01 1.591503620147705078e-01 -3.241658508777618408e-01 -8.543887138366699219e-01 -9.485857188701629639e-02
2.336117178201675415e-01 3.364463150501251221e-01 2.621630579233169556e-02 8.414959162473678589e-02 6.808333992958068848e-01 -1.863498389720916748e-01 -5.692042112350463867e-01 -4.697964712977409363e-02
5.495102703571319580e-02 1.676307916641235352e-01 -8.946067094802856445e-02 -5.770878866314888000e-02 3.764038980007171631e-01 -8.873483538627624512e-01 -6.924815475940704346e-02 1.538979411125183105e-01
5.486667752265930176e-01 -3.405030369758605957e-01 3.379113376140594482e-01 2.216143608093261719e-01 1.159412134438753128e-02 -6.260764002799987793e-01 -5.504048243165016174e-02 1.568116247653961182e-01
4.427618384361267090e-01 4.981610551476478577e-02 5.294381976127624512e-01 -1.704974025487899780e-01 -9.093112498521804810e-02 -1.053744629025459290e-01 -2.288875579833984375e-01 6.483396887779235840e-01
2.578865289688110352e-01 1.668979972600936890e-01 5.917675793170928955e-03 -3.457614406943321228e-02 5.190337300300598145e-01 -7.912094593048095703e-01 -8.305314928293228149e-02 -4.585566371679306030e-02
5.723426938056945801e-01 -3.038889467716217041e-01 -4.219550266861915588e-02 -3.298185169696807861e-01 6.090690493583679199e-01 -2.586118578910827637e-01 6.516622751951217651e-02 -1.655987799167633057e-01
-3.965076431632041931e-02 6.571678072214126587e-02 4.355817288160324097e-02 -4.215344190597534180e-01 2.396734356880187988e-01 -1.839739978313446045e-01 -2.613655924797058105e-01 8.092705607414245605e-01
3.418976962566375732e-01 -1.342194080352783203e-01 -2.705907523632049561e-01 -3.163535520434379578e-02 7.660635709762573242e-01 1.296588182449340820e-01 -3.183190524578094482e-01 2.930516004562377930e-01
2.526031434535980225e-02 -1.697643660008907318e-02 1.771821826696395874e-02 -9.206140786409378052e-02 2.327913939952850342e-01 -5.475451350212097168e-01 -7.859955430030822754e-01 -1.360064595937728882e-01
2.557523846626281738e-01 -2.915732264518737793e-01 2.811038792133331299e-01 3.603748977184295654e-01 2.364680729806423187e-02 -5.156540870666503906e-01 -1.908649131655693054e-02 6.114438772201538086e-01
8.277563750743865967e-02 -2.558718621730804443e-01 1.935737133026123047e-01 -5.445736646652221680e-01 2.586516439914703369e-01 -1.065208166837692261e-01 -5.617278814315795898e-01 4.470581412315368652e-01
7.472507953643798828e-01 -2.491604350507259369e-02 -3.701882064342498779e-01 -1.435676813125610352e-01 4.410910308361053467e-01 -4.436280578374862671e-03 -2.546035051345825195e-01 -1.547273695468902588e-01
7.794118523597717285e-01 1.461659520864486694e-01 -2.616991698741912842e-01 -3.663842082023620605e-01 -3.250057995319366455e-02 3.630432859063148499e-02 -4.056999683380126953e-01 3.823595121502876282e-02
1.451996862888336182e-01 -7.313034534454345703e-01 3.149424120783805847e-02 -3.362622261047363281e-01 8.583013713359832764e-02 -2.860592901706695557e-01 -2.839058637619018555e-01 4.003110527992248535e-01
2.836398482322692871e-01 -2.634170055389404297e-01 7.212042808532714844e-01 -2.909449338912963867e-01 5.866808071732521057e-02 -2.004140764474868774e-01 -2.627503573894500732e-01 3.643212318420410156e-01
4.841461181640625000e-01 6.288431286811828613e-01 -1.733443886041641235e-02 5.160893872380256653e-02 3.091838657855987549e-01 -4.105545878410339355e-01 -1.616204082965850830e-01 2.773519158363342285e-01
3.589619696140289307e-01 -3.610086813569068909e-02 -1.404930022545158863e-03 5.410624146461486816e-01 5.948519706726074219e-02 -2.684935927391052246e-01 -2.576254606246948242e-01 6.596167683601379395e-01
4.074634015560150146e-01 -1.387922465801239014e-01 -3.947346657514572144e-02 -2.734034061431884766e-01 5.405878424644470215e-01 2.141440063714981079e-01 -6.153893470764160156e-01 1.469892263412475586e-01
1.718432307243347168e-01 2.383856475353240967e-01 -1.800871938467025757e-01 4.321555495262145996e-01 1.776355504989624023e-01 -4.365338981151580811e-01 -5.898960232734680176e-01 3.526454567909240723e-01
6.000547409057617188e-01 -1.815386116504669189e-02 1.633441001176834106e-01 -1.880294978618621826e-01 5.520722866058349609e-01 7.094057649374008179e-02 -4.735719859600067139e-01 -2.085228562355041504e-01
6.570053696632385254e-01 5.329015254974365234e-01 1.007625386118888855e-01 7.674186676740646362e-02 1.522293537855148315e-01 -1.729074865579605103e-01 -4.267030656337738037e-01 1.821299344301223755e-01
3.263824880123138428e-01 1.659002751111984253e-01 -1.631344556808471680e-01 8.288511633872985840e-02 8.067597746849060059e-01 9.467012435197830200e-02 -4.059133827686309814e-01 8.876593410968780518e-02
-2.808859106153249741e-03 -1.656699180603027344e-01 -3.424677848815917969e-01 -3.976794183254241943e-01 5.409539341926574707e-01 -2.814152836799621582e-01 1.955400854349136353e-01 5.357714891433715820e-01
1.922595798969268799e-01 2.375545799732208252e-01 -5.379122681915760040e-03 -6.927061825990676880e-02 7.179179191589355469e-01 -9.223966300487518311e-02 -6.147048473358154297e-01 5.114801460877060890e-04
2.978843152523040771e-01 -2.628574371337890625e-01 2.041118033230304718e-02 -4.997008442878723145e-01 6.684772968292236328e-01 6.208925321698188782e-02 -6.207843124866485596e-02 3.707863986492156982e-01
3.282612562179565430e-01 -2.882749438285827637e-01 -1.811844259500503540e-01 -9.844800829887390137e-02 7.295624017715454102e-01 1.384143978357315063e-01 -4.139797985553741455e-01 2.093398123979568481e-01
3.413495123386383057e-01 -5.398768931627273560e-02 -1.734942495822906494e-01 -2.640355825424194336e-01 7.202175259590148926e-01 2.977454848587512970e-02 -4.686217606067657471e-01 2.038248777389526367e-01
3.523488342761993408e-01 -6.620982289314270020e-01 -1.996108097955584526e-03 -8.695396780967712402e-02 1.308565400540828705e-02 -6.031028628349304199e-01 -2.543920278549194336e-01 -3.593965992331504822e-02
2.530594468116760254e-01 2.933011949062347412e-01 2.052895724773406982e-01 -4.975361526012420654e-01 -2.776809968054294586e-03 -6.405622959136962891e-01 -3.743630051612854004e-01 9.886452555656433105e-02
2.779612243175506592e-01 -1.655883193016052246e-01 -1.317349076271057129e-01 -5.255298018455505371e-01 1.592474430799484253e-01 -3.554908633232116699e-01 -6.179605126380920410e-01 -2.611009776592254639e-01
3.134208917617797852e-01 3.021428287029266357e-01 2.664990723133087158e-01 -3.117600381374359131e-01 5.649337172508239746e-01 -1.984274834394454956e-01 -5.269802808761596680e-01 -7.764765620231628418e-02
1.468702405691146851e-01 -3.045158982276916504e-01 -2.826221883296966553e-01 -2.086829096078872681e-01 1.344223320484161377e-01 -8.748330920934677124e-02 7.155233621597290039e-02 8.552385568618774414e-01
4.722579717636108398e-01 -2.312330454587936401e-01 3.489332795143127441e-01 4.238699674606323242e-01 -3.409805893898010254e-02 -3.857825398445129395e-01 -3.759157955646514893e-01 3.616350591182708740e-01
7.336420416831970215e-01 2.805575728416442871e-01 -4.575191438198089600e-01 -2.863302230834960938e-01 7.855392247438430786e-02 -1.335169076919555664e-01 -2.088410109281539917e-01 1.553576141595840454e-01
2.921927273273468018e-01 2.568148970603942871e-01 4.300052300095558167e-02 -2.077505886554718018e-01 8.549375534057617188e-01 -8.671700209379196167e-02 -2.548527419567108154e-01 1.649920083582401276e-02
1.292854398488998413e-01 9.950557351112365723e-02 1.563963145017623901e-01 1.232645362615585327e-01 -1.814209818840026855e-01 -4.947229027748107910e-01 -6.525509953498840332e-01 4.798363745212554932e-01
1.747339218854904175e-01 2.975839674472808838e-01 -3.619233667850494385e-01 -1.144982501864433289e-01 1.575352698564529419e-01 -7.252777367830276489e-02 -7.239505648612976074e-01 4.273539483547210693e-01
3.493450582027435303e-01 1.823665648698806763e-01 -9.585763514041900635e-02 -1.932034790515899658e-01 5.719035267829895020e-01 -5.313815176486968994e-02 -6.817972660064697266e-01 5.864516273140907288e-02
4.624294936656951904e-01 3.246366083621978760e-01 4.815948754549026489e-02 -5.215777754783630371e-01 2.163967788219451904e-01 8.281736075878143311e-02 -3.257392048835754395e-01 4.966034591197967529e-01
6.717426180839538574e-01 3.018163740634918213e-01 -4.209946990013122559e-01 1.436573453247547150e-02 3.500539958477020264e-01 -2.108926177024841309e-01 -3.294064700603485107e-01 -6.858487427234649658e-02
1.984084993600845337e-01 -4.168188273906707764e-01 -1.905838847160339355e-01 -3.103795647621154785e-01 1.914849281311035156e-01 -6.807487607002258301e-01 -3.515582084655761719e-01 -1.748139709234237671e-01
1.523799356073141098e-02 -6.402664184570312500e-01 1.398921608924865723e-01 -2.098149359226226807e-01 5.221563577651977539e-01 -6.415763497352600098e-02 -3.868355751037597656e-01 3.159576952457427979e-01
5.293087363243103027e-01 -3.876613974571228027e-01 1.488336920738220215e-01 -5.156682431697845459e-02 6.536545157432556152e-01 1.497214138507843018e-01 7.100258022546768188e-02 3.000302016735076904e-01
3.072869479656219482e-01 3.345933556556701660e-01 1.337379366159439087e-01 -2.746025025844573975e-01 5.404162406921386719e-01 -1.660713404417037964e-01 -6.152226924896240234e-01 -4.691766947507858276e-02
1.435534358024597168e-01 2.785329520702362061e-01 2.222979813814163208e-01 -3.058545291423797607e-01 2.239238321781158447e-01 -3.592112660408020020e-01 -7.562893629074096680e-01 8.775196224451065063e-02
2.305539697408676147e-01 -2.558330595493316650e-01 -8.571445941925048828e-02 -1.466939002275466919e-01 7.151957750320434570e-01 1.597479432821273804e-01 -5.213369131088256836e-01 2.090731859207153320e-01
8.789752721786499023e-01 -3.308628872036933899e-02 -1.931526064872741699e-01 1.485086977481842041e-01 3.455362021923065186e-01 -1.528230011463165283e-01 1.085725799202919006e-02 -1.551672518253326416e-01
1.163200512528419495e-01 -2.960129976272583008e-01 -1.260260641574859619e-01 -4.812160730361938477e-01 3.807146251201629639e-01 -4.927353188395500183e-02 -1.542241126298904419e-01 6.929920315742492676e-01
3.408328890800476074e-01 -4.261206835508346558e-02 -4.916741549968719482e-01 -5.303768515586853027e-01 2.436312884092330933e-01 -3.442984819412231445e-01 -4.081329107284545898e-01 -1.204318404197692871e-01
5.582440495491027832e-01 8.607471734285354614e-02 -3.199800848960876465e-01 -4.182542860507965088e-01 6.050710082054138184e-01 -1.569757051765918732e-02 2.452280744910240173e-02 1.915001422166824341e-01
2.205892354249954224e-01 -9.893061965703964233e-02 3.322220146656036377e-01 -4.919331669807434082e-01 -1.985701918601989746e-01 -3.366947472095489502e-01 -2.934083044528961182e-01 5.918626785278320312e-01
2.582465822342783213e-04 -1.239127665758132935e-01 4.819007515907287598e-01 -4.178041517734527588e-01 5.301333665847778320e-01 -2.541316151618957520e-01 -1.820682138204574585e-01 4.461881518363952637e-01
5.439756478153867647e-06 1.604694575071334839e-01 1.556369960308074951e-01 6.516208872199058533e-03 2.908604145050048828e-01 -8.076716661453247070e-01 -4.525126516819000244e-01 9.101357311010360718e-02
4.804084002971649170e-01 -2.107302993535995483e-01 3.478424549102783203e-01 4.279548227787017822e-01 1.287825703620910645e-01 -5.210061669349670410e-01 -3.178202807903289795e-01 1.778163164854049683e-01
7.193297743797302246e-01 -4.723641276359558105e-01 -2.548666112124919891e-02 3.870259225368499756e-01 1.403587609529495239e-01 -2.912727296352386475e-01 -1.220528502017259598e-02 6.564208865165710449e-02
3.375320434570312500e-01 -1.686795651912689209e-01 6.028079986572265625e-01 3.347460031509399414e-01 2.463173419237136841e-01 -3.849582076072692871e-01 -3.778445720672607422e-01 1.748009026050567627e-01
1.044427677989006042e-01 -2.707085609436035156e-01 -1.011088192462921143e-01 -3.472319841384887695e-01 -1.632587015628814697e-01 -6.671501994132995605e-01 -4.707856476306915283e-01 3.027106523513793945e-01
2.773980796337127686e-01 -2.166324853897094727e-01 2.252560108900070190e-01 -6.444256901741027832e-01 3.314143419265747070e-01 -2.387506514787673950e-01 -1.554615497589111328e-01 4.680708646774291992e-01
6.958872824907302856e-02 1.692128628492355347e-01 1.908383071422576904e-01 -3.381738364696502686e-01 1.022507175803184509e-01 -8.711645603179931641e-01 -1.480239927768707275e-01 1.563640832901000977e-01
3.760496377944946289e-01 -9.537286125123500824e-03 4.780774191021919250e-02 -3.284057080745697021e-01 3.424033522605895996e-01 -2.438718527555465698e-01 -7.459340691566467285e-01 1.234050840139389038e-01
4.213974252343177795e-02 1.037560403347015381e-01 -1.025856379419565201e-02 -1.346172392368316650e-01 2.930362522602081299e-01 -8.903995752334594727e-01 -2.452497631311416626e-01 1.743638068437576294e-01
4.051482677459716797e-01 -9.128051996231079102e-02 -2.490830570459365845e-01 -3.657852411270141602e-01 1.940664201974868774e-01 -4.154175519943237305e-01 -6.376722455024719238e-01 -1.217459663748741150e-01
-7.164878398180007935e-02 -5.289427936077117920e-02 1.329082101583480835e-01 -3.019565641880035400e-01 3.970665633678436279e-01 -8.265751600265502930e-02 -3.177555501461029053e-01 7.859793901443481445e-01
3.507955372333526611e-01 -3.738386090844869614e-03 1.005139499902725220e-01 7.532222568988800049e-02 -2.485828250646591187e-01 -5.602027177810668945e-01 -2.176211774349212646e-01 6.619459390640258789e-01
2.798595428466796875e-01 -2.415395528078079224e-01 -6.578098982572555542e-02 5.799884796142578125e-01 3.919681906700134277e-01 -4.672435224056243896e-01 -2.109716385602951050e-01 3.258205056190490723e-01
5.934741497039794922e-01 -2.347473353147506714e-01 -8.886513113975524902e-02 -4.930388331413269043e-01 1.969183981418609619e-01 -2.094861268997192383e-01 -4.520141780376434326e-01 -2.339229285717010498e-01
3.031136691570281982e-01 1.434987038373947144e-01 5.623437762260437012e-01 2.303926199674606323e-01 2.816956639289855957e-01 -5.596858263015747070e-01 -8.360809832811355591e-02 3.444242477416992188e-01
5.213993191719055176e-01 -1.324533671140670776e-01 -1.888600438833236694e-01 -4.107754230499267578e-01 -1.794723272323608398e-01 -6.146982908248901367e-01 -3.696550428867340088e-02 3.078369200229644775e-01
5.718382596969604492e-01 1.674191951751708984e-01 3.059261441230773926e-01 -7.936728000640869141e-02 3.357072472572326660e-01 -1.719026714563369751e-01 -6.117751598358154297e-01 -1.690065562725067139e-01
3.343126773834228516e-01 2.286436967551708221e-02 -1.032107472419738770e-01 -1.490152478218078613e-01 5.891728401184082031e-01 -3.450500667095184326e-01 -5.687586069107055664e-01 -2.553110122680664062e-01
3.905212879180908203e-02 -1.231583282351493835e-01 -1.024244651198387146e-01 -5.567701458930969238e-01 4.975013732910156250e-01 -7.160717248916625977e-02 -5.823452472686767578e-01 2.665745615959167480e-01
-4.542605602182447910e-04 -5.899203568696975708e-02 -4.035722464323043823e-03 5.310584977269172668e-02 5.273770689964294434e-01 8.244836330413818359e-02 -7.518013715744018555e-01 3.788846731185913086e-01
5.064383149147033691e-01 -4.119671285152435303e-01 4.695838987827301025e-01 -6.510273367166519165e-02 1.666858047246932983e-01 -1.017571836709976196e-01 2.004690617322921753e-01 5.203167796134948730e-01
5.249060392379760742e-01 4.953541755676269531e-01 4.710804671049118042e-02 3.420445322990417480e-02 3.706636428833007812e-01 -2.997201085090637207e-01 -4.672570824623107910e-01 1.736546903848648071e-01
1.587194353342056274e-01 1.750706732273101807e-01 -2.593592703342437744e-01 -2.234556227922439575e-01 8.219184875488281250e-01 -1.527371108531951904e-01 -3.372587263584136963e-01 1.197352930903434753e-01
