# Supplementary material for: Where is your field going? A machine learning approach to study the relative motion of the domains of physics
Source: PLoS One. 2020 Jun 18;15(6):e0233997. doi: 10.1371/journal.pone.0233997 (PMC7302634; doi:10.1371/journal.pone.0233997)
Supplement: S15 Data — (ZIP) [file pone.0233997.s015.zip › 14/Pacs4Run_14_VS_500_embeddings1990-1994ED8.txt]

3.821282088756561279e-02 -2.960533797740936279e-01 -2.879672646522521973e-01 -4.786946177482604980e-01 1.073820218443870544e-01 1.030264794826507568e-02 4.269735515117645264e-01 -6.362979412078857422e-01
1.099458187818527222e-01 1.197387725114822388e-01 -3.450097739696502686e-01 -6.285037994384765625e-01 -4.271158874034881592e-01 1.198411881923675537e-01 -2.878814637660980225e-01 -4.240993857383728027e-01
4.845204055309295654e-01 -2.087097465991973877e-01 -1.130275707691907883e-02 -7.946115732192993164e-01 1.306204348802566528e-01 2.576328516006469727e-01 8.044702559709548950e-02 -1.538753509521484375e-02
-2.166608572006225586e-01 -3.463126122951507568e-01 4.147677216678857803e-03 -9.246397763490676880e-02 -2.306215316057205200e-01 3.889151811599731445e-01 1.850655078887939453e-01 -7.654204368591308594e-01
7.296162247657775879e-01 -2.180851437151432037e-02 -1.760669946670532227e-01 -4.835183620452880859e-01 -1.905240351334214211e-03 -1.003469973802566528e-01 5.485155433416366577e-02 -4.351012706756591797e-01
6.090854480862617493e-02 -7.492244839668273926e-01 5.487354472279548645e-02 -5.035092234611511230e-01 -9.224005043506622314e-02 3.778837919235229492e-01 -1.590565145015716553e-01 4.262516647577285767e-02
9.601861238479614258e-02 -2.556421756744384766e-01 -5.954146981239318848e-01 -5.885717868804931641e-01 -8.290108293294906616e-02 9.004843421280384064e-03 -4.519669413566589355e-01 -1.151713803410530090e-01
-2.880670428276062012e-01 -3.669350594282150269e-02 2.479000836610794067e-01 -7.339903116226196289e-01 -2.387598901987075806e-01 3.447926938533782959e-01 2.536110281944274902e-01 -2.743503451347351074e-01
1.565389037132263184e-01 -2.639955654740333557e-02 8.676741272211074829e-02 -7.246997952461242676e-01 2.713414728641510010e-01 4.314405620098114014e-01 3.026424348354339600e-01 -3.011986613273620605e-01
1.439186781644821167e-01 -6.168279424309730530e-02 -5.514107272028923035e-02 -6.303629279136657715e-01 -4.931456595659255981e-02 1.849968358874320984e-02 -3.113479316234588623e-01 -6.894729733467102051e-01
6.472715139389038086e-01 -3.426735699176788330e-01 -4.428457617759704590e-01 -4.930303096771240234e-01 4.906824603676795959e-02 8.609419316053390503e-02 1.129464358091354370e-01 4.296746477484703064e-02
3.950391411781311035e-01 -4.335776567459106445e-01 -1.986927986145019531e-01 -6.473179459571838379e-01 -2.628512978553771973e-01 -2.009747922420501709e-02 -3.561646938323974609e-01 -3.327165171504020691e-02
3.425082266330718994e-01 -4.904059767723083496e-01 -2.235589772462844849e-01 -6.092166304588317871e-01 -1.667604297399520874e-01 -1.412098109722137451e-01 -4.120560586452484131e-01 -5.938877165317535400e-02
2.748951911926269531e-01 -1.002724990248680115e-01 3.710003569722175598e-02 -8.506259322166442871e-01 2.196301668882369995e-01 2.565432786941528320e-01 2.744562327861785889e-01 7.695096544921398163e-03
-3.184565305709838867e-01 1.570956110954284668e-01 -2.330987453460693359e-01 -3.913106918334960938e-01 -6.093478798866271973e-01 8.998583257198333740e-02 3.291948139667510986e-01 -4.227005541324615479e-01
3.543517589569091797e-01 -2.456300407648086548e-01 -1.799666285514831543e-01 -4.988330602645874023e-01 -5.296812057495117188e-01 3.614649176597595215e-01 -2.060003280639648438e-01 -2.814662456512451172e-01
-1.701304465532302856e-01 -3.209914267063140869e-01 1.346127688884735107e-01 -4.814079999923706055e-01 1.487655490636825562e-01 5.394057631492614746e-01 3.301982283592224121e-01 -4.427475035190582275e-01
2.688950896263122559e-01 -1.732562631368637085e-01 -6.733930706977844238e-01 -2.460934966802597046e-01 -1.349431574344635010e-01 4.873300790786743164e-01 -1.234288886189460754e-01 -3.357415795326232910e-01
2.290336601436138153e-02 -6.771761178970336914e-02 -6.267029643058776855e-01 -6.907226443290710449e-01 3.513757837936282158e-04 2.910320758819580078e-01 -1.751257926225662231e-01 9.831885993480682373e-02
2.382013201713562012e-01 -3.034946024417877197e-01 -1.492000967264175415e-01 -3.908551931381225586e-01 -3.691439926624298096e-01 2.958160042762756348e-01 -3.117273747920989990e-01 -5.959649682044982910e-01
7.530542463064193726e-02 1.530352234840393066e-01 -3.106605112552642822e-01 -2.629953026771545410e-01 -1.236492544412612915e-01 1.772360205650329590e-01 1.425904929637908936e-01 -8.591850996017456055e-01
6.168898567557334900e-02 -2.720433473587036133e-01 -1.802324205636978149e-01 -6.293846368789672852e-01 -1.184509620070457458e-01 4.589090943336486816e-01 -3.514252007007598877e-01 -3.813794553279876709e-01
2.527631223201751709e-01 -1.225235015153884888e-01 -1.563280820846557617e-01 -6.123322248458862305e-01 -4.916244447231292725e-01 4.135021865367889404e-01 -2.157633900642395020e-01 -2.499540746212005615e-01
2.726602554321289062e-02 -9.983489662408828735e-02 -1.733428686857223511e-01 -5.872430205345153809e-01 -7.786805927753448486e-02 4.648420512676239014e-01 -2.338228374719619751e-01 -5.810101628303527832e-01
2.009182721376419067e-01 -1.668626964092254639e-01 -4.865929484367370605e-01 -3.327709436416625977e-01 -2.935474216938018799e-01 4.431244432926177979e-01 -2.064727693796157837e-01 -5.090374350547790527e-01
3.956629633903503418e-01 7.492762058973312378e-02 -2.144845277070999146e-01 -5.883463025093078613e-01 -5.320193767547607422e-01 2.238728553056716919e-01 -1.628229320049285889e-01 -2.932691574096679688e-01
6.088756918907165527e-01 1.258744746446609497e-01 -4.437225461006164551e-01 -5.347005724906921387e-01 -6.861242651939392090e-02 -3.734493255615234375e-02 -2.562888897955417633e-02 -3.519550263881683350e-01
1.314577013254165649e-01 -2.078777998685836792e-01 -3.998640924692153931e-02 -5.916995406150817871e-01 -6.760171651840209961e-01 3.291164636611938477e-01 -1.472589373588562012e-01 -2.822076715528964996e-02
-9.633532911539077759e-02 -2.187669426202774048e-01 -3.737519979476928711e-01 -7.691956162452697754e-01 -2.222722619771957397e-01 2.244008779525756836e-01 -3.041172623634338379e-01 1.387810707092285156e-01
2.782005965709686279e-01 -1.658272594213485718e-01 -6.020261645317077637e-01 -2.479600310325622559e-01 -1.960687488317489624e-01 5.325981378555297852e-01 -1.481229811906814575e-01 -3.565696179866790771e-01
-3.156931400299072266e-01 -2.983162403106689453e-01 7.092116028070449829e-02 -7.457499504089355469e-01 -3.006933629512786865e-01 -3.508124351501464844e-01 1.338916718959808350e-01 -1.369659453630447388e-01
6.922280192375183105e-01 -1.361133605241775513e-01 -2.577746808528900146e-01 -4.469653964042663574e-01 -2.272980958223342896e-01 3.849766850471496582e-01 1.287290155887603760e-01 -1.400894224643707275e-01
-1.789303570985794067e-01 -8.826341480016708374e-02 -7.619711756706237793e-02 -7.162018418312072754e-01 -1.494136154651641846e-01 -3.233392238616943359e-01 5.542075634002685547e-01 8.616160601377487183e-02
-1.270511187613010406e-02 -2.879215180873870850e-01 -7.120943665504455566e-01 -4.525917768478393555e-01 -2.199758142232894897e-01 -4.270670935511589050e-02 -3.924613595008850098e-01 2.798306383192539215e-02
1.807212233543395996e-01 -2.900124490261077881e-01 1.494476497173309326e-01 -2.895050346851348877e-01 -7.612081766128540039e-01 3.410899937152862549e-01 1.902177333831787109e-01 -2.124189734458923340e-01
3.203914314508438110e-02 -8.726580739021301270e-01 -3.722224012017250061e-02 -3.997346758842468262e-02 -3.460641801357269287e-01 -5.897074006497859955e-03 2.480664104223251343e-01 -2.304903715848922729e-01
-6.448195129632949829e-02 -1.536930352449417114e-01 -1.223465427756309509e-01 -6.781482100486755371e-01 -1.398081332445144653e-01 3.107642233371734619e-01 -3.489482700824737549e-01 -5.093931555747985840e-01
-3.326956927776336670e-01 -7.238164544105529785e-01 -1.292873024940490723e-01 -1.736352294683456421e-01 -3.436889052391052246e-01 4.726646840572357178e-02 4.219003021717071533e-01 -1.420669555664062500e-01
-4.290351271629333496e-01 -3.841583728790283203e-01 1.586026400327682495e-01 -7.772754430770874023e-01 -1.418344527482986450e-01 -6.716199964284896851e-02 3.965581580996513367e-02 -1.133087798953056335e-01
-2.072530686855316162e-01 -3.084142208099365234e-01 2.949945032596588135e-01 -7.596946358680725098e-01 -2.618094980716705322e-01 3.366780281066894531e-01 -5.224161595106124878e-02 -1.146460920572280884e-01
-1.006611883640289307e-01 -4.271807074546813965e-01 3.711352646350860596e-01 -7.503011822700500488e-01 -1.354179829359054565e-01 -1.918702870607376099e-01 -4.477730952203273773e-03 -2.269765734672546387e-01
4.997426271438598633e-01 1.801310628652572632e-01 -4.273032844066619873e-01 -5.982234477996826172e-01 -1.675768047571182251e-01 2.120970487594604492e-01 -4.081180691719055176e-02 -3.203400969505310059e-01
2.978613786399364471e-02 -6.274011451750993729e-03 -1.784039586782455444e-01 -6.897536516189575195e-01 -4.915512353181838989e-02 2.592025101184844971e-01 -3.019219934940338135e-01 -5.750881433486938477e-01
3.403440117835998535e-01 -2.077437937259674072e-01 -1.975745409727096558e-01 -4.827560782432556152e-01 -5.967528820037841797e-01 3.136667609214782715e-01 -2.355016171932220459e-01 -2.428114414215087891e-01
-1.890098601579666138e-01 -5.861684083938598633e-01 -3.423265740275382996e-02 -4.379609227180480957e-01 2.425438761711120605e-01 -3.866589665412902832e-01 1.008701622486114502e-01 -4.573760330677032471e-01
2.673201560974121094e-01 -5.075782537460327148e-01 -1.073289290070533752e-01 -7.605140209197998047e-01 -5.171562731266021729e-02 -1.154994312673807144e-02 -2.571246027946472168e-01 1.099186688661575317e-01
2.335940152406692505e-01 -1.483678817749023438e-01 -3.413395881652832031e-01 -2.206744551658630371e-01 -3.256540894508361816e-01 2.831716835498809814e-01 -1.723780333995819092e-01 -7.363829016685485840e-01
-3.659987151622772217e-01 -8.417621254920959473e-02 -2.172260582447052002e-01 -5.496942996978759766e-01 -2.299755066633224487e-01 -5.171211361885070801e-01 3.326526880264282227e-01 -2.804419398307800293e-01
3.217217028141021729e-01 -1.001403573900461197e-02 -3.874794244766235352e-01 -2.907066047191619873e-01 -2.039442360401153564e-01 3.098992705345153809e-01 -7.683245092630386353e-02 -7.198682427406311035e-01
8.039356768131256104e-02 -7.756312936544418335e-02 -3.325468003749847412e-01 -2.621597647666931152e-01 -3.775829076766967773e-01 1.414642035961151123e-01 -1.759925186634063721e-01 -7.839972376823425293e-01
4.234316051006317139e-01 -1.242642179131507874e-01 -3.785388469696044922e-01 -3.678883612155914307e-01 -6.798893809318542480e-01 1.487517207860946655e-01 -1.219769269227981567e-01 -1.654556542634963989e-01
1.744440197944641113e-01 -3.139244019985198975e-01 -1.490672230720520020e-01 -6.774527430534362793e-01 -3.267570137977600098e-01 2.750332951545715332e-01 -3.901614248752593994e-01 -2.349851280450820923e-01
2.579856216907501221e-01 -2.107191532850265503e-01 5.020885542035102844e-02 -8.952151536941528320e-01 1.461870819330215454e-01 1.824851930141448975e-01 5.978107452392578125e-02 1.639044880867004395e-01
-2.026007026433944702e-01 -4.816916584968566895e-02 -4.713638424873352051e-01 -6.958827376365661621e-01 8.406567573547363281e-02 4.729507863521575928e-01 -1.313027739524841309e-01 -4.696819186210632324e-02
5.307628512382507324e-01 1.483600884675979614e-01 2.266534790396690369e-02 -4.631134271621704102e-01 -5.043489336967468262e-01 -7.350055873394012451e-02 7.037071138620376587e-02 -4.653708040714263916e-01
-2.052657008171081543e-01 -3.636430799961090088e-01 -7.086463570594787598e-01 -4.123665094375610352e-01 -1.098600998520851135e-01 1.046262010931968689e-01 -3.559695184230804443e-01 -6.060997396707534790e-02
3.670336604118347168e-01 9.453752636909484863e-02 -4.865504428744316101e-02 -1.874666810035705566e-01 -5.464534759521484375e-01 -9.434068948030471802e-02 5.192599892616271973e-01 -4.916253685951232910e-01
-2.540764212608337402e-01 -3.318675458431243896e-01 -3.318036794662475586e-01 -5.547394156455993652e-01 -1.465168409049510956e-02 -6.019225120544433594e-01 1.079495847225189209e-01 -1.824858486652374268e-01
1.540298610925674438e-01 -1.954762339591979980e-01 2.618368864059448242e-01 -6.913688778877258301e-01 1.958819478750228882e-01 4.231785237789154053e-01 2.995271980762481689e-01 -2.904271185398101807e-01
5.800236463546752930e-01 2.418150603771209717e-01 -6.846572458744049072e-02 -6.530947089195251465e-01 -1.896077990531921387e-01 -1.227062381803989410e-02 2.203851789236068726e-01 -2.986747920513153076e-01
-1.380339115858078003e-01 -7.059385180473327637e-01 -2.277736514806747437e-01 -2.811513841152191162e-01 5.752551183104515076e-02 -5.169713869690895081e-02 5.875026583671569824e-01 2.301130257546901703e-02
2.971739470958709717e-01 -2.523013576865196228e-02 -3.740412294864654541e-01 -2.741603553295135498e-01 -2.702086269855499268e-01 3.199679255485534668e-01 -9.794108569622039795e-02 -7.148396968841552734e-01
-3.988328203558921814e-02 -2.277044504880905151e-01 -2.094419449567794800e-01 -8.263013362884521484e-01 -2.290651053190231323e-01 2.134750634431838989e-01 -3.476484417915344238e-01 3.191443532705307007e-02
-1.277779340744018555e-01 -6.693016886711120605e-01 -4.206593632698059082e-01 -2.655559182167053223e-01 -1.659927070140838623e-01 -1.564996093511581421e-01 4.522434175014495850e-01 1.779435276985168457e-01
6.225638389587402344e-01 -2.526731230318546295e-02 -6.014186739921569824e-01 -4.148489534854888916e-01 -1.752876937389373779e-01 1.975388675928115845e-01 9.523701854050159454e-03 -9.018702059984207153e-02
9.200957417488098145e-02 -2.538312673568725586e-01 -2.106376290321350098e-01 -6.356191635131835938e-01 -5.445902347564697266e-01 -1.014597807079553604e-02 -4.104479849338531494e-01 -1.165122613310813904e-01
-2.544815465807914734e-02 -4.249926209449768066e-01 -5.904109477996826172e-01 -4.292878210544586182e-01 1.857323050498962402e-01 3.291642069816589355e-01 -3.156267106533050537e-01 -2.083141952753067017e-01
3.366942703723907471e-02 1.311623957008123398e-02 -4.139218032360076904e-01 -2.802250385284423828e-01 -2.739049792289733887e-01 3.111128509044647217e-01 -1.172450408339500427e-01 -7.505170106887817383e-01
6.496114134788513184e-01 -3.590285480022430420e-01 -2.507689595222473145e-01 -2.705594301223754883e-01 -2.277153134346008301e-01 9.672640264034271240e-02 -1.696918904781341553e-01 -4.722399711608886719e-01
1.728460043668746948e-01 -1.942718476057052612e-01 -1.815929561853408813e-01 -5.280559659004211426e-01 -1.162468343973159790e-01 2.339532226324081421e-01 -3.632155358791351318e-01 -6.483752727508544922e-01
5.253569036722183228e-02 1.465698480606079102e-01 -3.858809173107147217e-01 -5.724526047706604004e-01 4.067760705947875977e-01 1.864466518163681030e-01 5.240122675895690918e-01 -1.559920012950897217e-01
5.276259500533342361e-03 9.266204386949539185e-02 -5.650486350059509277e-01 -2.090325504541397095e-01 -2.562800347805023193e-01 2.679944336414337158e-01 6.909359693527221680e-01 -1.162690520286560059e-01
2.247075736522674561e-01 -4.097940921783447266e-01 -2.091138660907745361e-01 -4.086194336414337158e-01 -4.505622088909149170e-01 6.204985082149505615e-02 -4.330962300300598145e-01 -4.200571477413177490e-01
2.229363173246383667e-01 -2.814057171344757080e-01 3.056433610618114471e-02 -5.849365592002868652e-01 -9.320809692144393921e-02 -5.253595113754272461e-01 4.864597916603088379e-01 -8.180406689643859863e-02
-7.172827422618865967e-02 -1.570977121591567993e-01 -5.887411236763000488e-01 -9.481390565633773804e-02 4.013540223240852356e-02 4.512375593185424805e-01 5.514096617698669434e-01 -3.244855999946594238e-01
5.244582891464233398e-01 5.054482817649841309e-02 -2.014436125755310059e-01 -6.748519539833068848e-01 2.334233969449996948e-01 -4.697988182306289673e-02 4.061820209026336670e-01 -6.860399246215820312e-02
6.261379718780517578e-01 9.701794385910034180e-02 -2.717085480690002441e-01 -6.530439257621765137e-01 9.472019970417022705e-02 -1.414984092116355896e-02 2.884089052677154541e-01 -7.677804678678512573e-02
1.156564503908157349e-01 -5.768173336982727051e-01 -3.458518907427787781e-02 -2.536379694938659668e-01 -3.343137502670288086e-01 -8.017563074827194214e-02 6.856727004051208496e-01 -6.013797596096992493e-03
4.510828554630279541e-01 -4.183619022369384766e-01 -1.823397129774093628e-01 -5.410597920417785645e-01 8.466993272304534912e-02 -2.060880213975906372e-01 -3.910948336124420166e-01 -3.048078119754791260e-01
1.078724637627601624e-01 -5.105751752853393555e-01 -1.196882650256156921e-01 -5.940754413604736328e-01 -3.678747117519378662e-01 1.533651798963546753e-01 -4.285990297794342041e-01 -1.336996704339981079e-01
-8.761832863092422485e-02 -4.339696764945983887e-01 -1.792392134666442871e-01 -6.899152398109436035e-01 -2.607133388519287109e-01 -4.562630653381347656e-01 8.576716482639312744e-02 1.112670302391052246e-01
5.319983959197998047e-01 -2.377200573682785034e-01 -5.274472832679748535e-01 -3.286864459514617920e-01 2.185806483030319214e-01 3.221565485000610352e-01 3.344262540340423584e-01 -1.040585115551948547e-01
4.060662388801574707e-01 -3.508586063981056213e-02 -3.903203830122947693e-02 -4.156365096569061279e-01 -6.876006126403808594e-01 3.756927251815795898e-01 1.777002066373825073e-01 -1.186808869242668152e-01
-2.142935097217559814e-01 -3.870745897293090820e-01 -8.519744127988815308e-02 -6.944708824157714844e-01 -2.833523154258728027e-01 -3.130857348442077637e-01 3.422820568084716797e-01 1.386893540620803833e-01
1.166788563132286072e-01 -1.697928458452224731e-01 1.396761387586593628e-01 -7.586902379989624023e-01 1.780221313238143921e-01 4.362240731716156006e-01 3.723092377185821533e-01 -4.288173839449882507e-02
5.510628223419189453e-01 -3.147644698619842529e-01 -2.808300256729125977e-01 -3.865568339824676514e-01 -1.145747750997543335e-01 3.496523797512054443e-01 4.544687569141387939e-01 1.644246429204940796e-01
5.750957131385803223e-01 -5.345329269766807556e-02 1.899333596229553223e-01 -5.206963419914245605e-01 2.094590105116367340e-02 2.238864153623580933e-01 3.955384492874145508e-01 -3.901204466819763184e-01
-4.801983833312988281e-01 -3.250083625316619873e-01 -1.215828284621238708e-01 -5.219098329544067383e-01 3.252602517604827881e-01 -9.554559737443923950e-02 1.417956650257110596e-01 -4.915054738521575928e-01
3.579502701759338379e-01 -4.193811416625976562e-01 -3.915387094020843506e-01 -5.496776700019836426e-01 -1.838599145412445068e-01 4.029359817504882812e-01 -2.106656879186630249e-01 -1.049696700647473335e-03
-2.035427540540695190e-01 1.590258069336414337e-02 -2.593916952610015869e-01 -2.270808368921279907e-01 -6.922863125801086426e-01 1.610741615295410156e-01 4.401316046714782715e-01 -3.748956024646759033e-01
-1.351168006658554077e-02 -6.567409634590148926e-02 -4.252418875694274902e-01 -4.228134155273437500e-01 4.050343632698059082e-01 3.817569315433502197e-01 2.726936638355255127e-01 -5.017464756965637207e-01
-2.223072499036788940e-01 -7.541455030441284180e-01 -1.726136803627014160e-01 -6.751506030559539795e-02 -3.111936450004577637e-01 5.907408520579338074e-02 3.940696716308593750e-01 -3.030976951122283936e-01
5.169451832771301270e-01 -4.339939653873443604e-01 -4.512239396572113037e-01 -3.152911365032196045e-01 2.086603939533233643e-01 3.643084168434143066e-01 -8.832448162138462067e-03 -2.550835013389587402e-01
5.531840324401855469e-01 -2.681214809417724609e-01 -2.591233253479003906e-01 -4.499010741710662842e-01 2.644642591476440430e-01 2.229272127151489258e-01 4.776356518268585205e-01 -6.905582547187805176e-02
6.939544081687927246e-01 -3.321226537227630615e-01 -1.411128640174865723e-01 -3.328841328620910645e-01 -4.681645426899194717e-03 1.303414404392242432e-01 1.788208447396755219e-02 -5.099672675132751465e-01
6.329619139432907104e-02 -2.342599928379058838e-01 -3.611130714416503906e-01 -3.400332927703857422e-01 -3.719509541988372803e-01 5.389445424079895020e-01 -2.584053575992584229e-01 -4.466637074947357178e-01
1.056521162390708923e-01 -8.254330605268478394e-03 -9.670294821262359619e-02 -2.447679191827774048e-01 -6.858162879943847656e-01 6.765927374362945557e-02 5.579586625099182129e-01 -3.650578856468200684e-01
6.508010625839233398e-01 -1.335860192775726318e-01 -2.918980717658996582e-01 -2.037483453750610352e-01 -3.943517804145812988e-01 -1.381131410598754883e-01 5.762390047311782837e-02 -5.039699673652648926e-01
2.532933354377746582e-01 -3.222810924053192139e-01 -3.259922862052917480e-01 -7.609780132770538330e-02 -3.457317352294921875e-01 2.110723257064819336e-01 -1.344110369682312012e-01 -7.333262562751770020e-01
1.409959048032760620e-01 -1.583779603242874146e-01 1.774184033274650574e-02 -6.640734672546386719e-01 2.481128722429275513e-01 5.954061746597290039e-01 2.151223868131637573e-01 -2.266758382320404053e-01
-8.204183727502822876e-02 -2.246022224426269531e-01 -5.180481672286987305e-01 -7.053062915802001953e-01 2.049928009510040283e-01 2.938266396522521973e-01 -2.205355763435363770e-01 7.038052717689424753e-05
6.278744935989379883e-01 -2.516431808471679688e-01 -2.749010622501373291e-01 -2.806461155414581299e-01 -2.760526537895202637e-01 1.322478652000427246e-01 -1.277056187391281128e-01 -5.273646116256713867e-01
-1.321917474269866943e-01 -3.385614752769470215e-01 -1.067291274666786194e-01 -6.280211210250854492e-01 -4.230054318904876709e-01 -4.642211198806762695e-01 2.596802413463592529e-01 1.520687155425548553e-02
4.897460937500000000e-01 2.929705679416656494e-01 -4.760383069515228271e-01 -5.330352187156677246e-01 -3.153180181980133057e-01 1.561242640018463135e-01 1.483315527439117432e-01 -1.333243399858474731e-01
-1.986223310232162476e-01 1.152110099792480469e-01 -4.042720794677734375e-01 -2.477326840162277222e-01 -2.225036621093750000e-01 3.359865546226501465e-01 3.560208380222320557e-01 -6.582723855972290039e-01
-2.535426914691925049e-01 -5.850903987884521484e-01 6.964586675167083740e-02 -4.575027227401733398e-01 2.537514567375183105e-01 -2.291195094585418701e-01 2.015427201986312866e-01 -4.708724319934844971e-01
-1.302545219659805298e-01 -1.933286786079406738e-01 -2.273911684751510620e-01 -8.433557301759719849e-02 -7.502882480621337891e-01 1.480646431446075439e-01 3.479323983192443848e-01 -4.253541231155395508e-01
-4.461717903614044189e-01 -4.607692062854766846e-01 5.535961687564849854e-02 -5.178201198577880859e-01 1.078620031476020813e-01 -1.272330582141876221e-01 5.881320685148239136e-02 -5.349193215370178223e-01
-3.498017191886901855e-01 -3.502361178398132324e-01 -4.072881639003753662e-01 -3.311130702495574951e-01 -2.281142920255661011e-01 -5.531913042068481445e-01 7.693643122911453247e-02 -3.398202657699584961e-01
4.876541495323181152e-01 -3.215089142322540283e-01 -6.184564828872680664e-01 -1.526174396276473999e-01 -2.606855928897857666e-01 4.066210091114044189e-01 3.068058867938816547e-05 -1.405249685049057007e-01
-1.718437969684600830e-01 -6.893502473831176758e-01 -8.763047307729721069e-02 -4.131033420562744141e-01 -3.989268541336059570e-01 -4.401925951242446899e-02 3.249927759170532227e-01 2.241241782903671265e-01
-1.218376383185386658e-01 -4.297219216823577881e-01 -1.782571524381637573e-02 -5.326956510543823242e-01 -5.168327689170837402e-01 -1.977679431438446045e-01 4.331786036491394043e-01 1.501337885856628418e-01
6.076558232307434082e-01 -7.745624333620071411e-02 -5.376761555671691895e-01 -4.306064546108245850e-01 -7.354882359504699707e-02 1.534863114356994629e-01 -1.483558714389801025e-01 -3.150563836097717285e-01
6.822865009307861328e-01 -2.770554423332214355e-01 -3.502456247806549072e-01 -4.585697650909423828e-01 3.786787018179893494e-02 3.167230486869812012e-01 1.277227401733398438e-01 -8.189457654953002930e-02
-1.198540814220905304e-02 -2.611872553825378418e-01 3.236395418643951416e-01 -7.302422523498535156e-01 -5.193552002310752869e-02 4.238542616367340088e-01 3.260820806026458740e-01 -7.044164091348648071e-02
5.510628819465637207e-01 -3.940206766128540039e-01 -4.324965476989746094e-01 -4.043084681034088135e-01 -2.101094722747802734e-01 3.177818953990936279e-01 6.301689147949218750e-02 2.036086022853851318e-01
3.259150087833404541e-01 -6.070453524589538574e-01 -3.643305599689483643e-02 -2.571100294589996338e-01 -3.698020875453948975e-01 1.202227696776390076e-01 -3.039010763168334961e-01 -4.629033803939819336e-01
4.049648642539978027e-01 -5.070689916610717773e-01 -3.285733461380004883e-01 -5.053173899650573730e-01 -2.608674168586730957e-01 -1.931800991296768188e-01 -3.197803199291229248e-01 8.915438503026962280e-02
-4.623614251613616943e-01 -9.144211560487747192e-02 6.957953423261642456e-02 -6.273484230041503906e-01 -5.067499876022338867e-01 -1.255165934562683105e-01 2.471585273742675781e-01 -2.140450626611709595e-01
5.882129669189453125e-01 -2.921384871006011963e-01 -3.385759890079498291e-01 -4.284582436084747314e-01 -1.131816878914833069e-01 2.804566919803619385e-01 3.813921809196472168e-01 1.830965876579284668e-01
-1.582755744457244873e-01 2.011420130729675293e-01 -6.911643147468566895e-01 -2.330171018838882446e-01 -2.401280850172042847e-01 1.838941425085067749e-01 5.274680256843566895e-01 -1.810654103755950928e-01
-6.724593788385391235e-02 -6.101737022399902344e-01 -1.678298860788345337e-01 -4.439061880111694336e-02 -3.393278419971466064e-01 -2.125119268894195557e-01 5.097780823707580566e-01 -4.157528281211853027e-01
-2.088105380535125732e-01 -4.815945029258728027e-01 -4.558101594448089600e-01 -2.956132590770721436e-01 -3.590945899486541748e-01 -3.685512840747833252e-01 4.009171128273010254e-01 6.165396049618721008e-02
-7.613277435302734375e-02 -4.491824209690093994e-01 -1.659492105245590210e-01 -5.649879574775695801e-01 -4.473372399806976318e-01 -3.909742832183837891e-01 2.864656746387481689e-01 1.032210439443588257e-01
1.674697697162628174e-01 1.755754351615905762e-01 -3.931343182921409607e-02 -3.544261753559112549e-01 -5.661021471023559570e-01 2.183158397674560547e-01 4.051196277141571045e-01 -5.307619571685791016e-01
7.183278203010559082e-01 -3.280263543128967285e-01 -3.704800605773925781e-01 -2.875722646713256836e-01 -7.786283642053604126e-02 2.223977446556091309e-01 -4.892094805836677551e-02 -3.139010965824127197e-01
3.020507693290710449e-01 1.735464036464691162e-01 -1.845764815807342529e-01 -3.207610249519348145e-01 -5.702208876609802246e-01 -1.532444655895233154e-01 5.762847661972045898e-01 -2.468825876712799072e-01
3.588406369090080261e-02 -5.973009392619132996e-02 -3.299265801906585693e-01 -8.511399626731872559e-01 9.459075331687927246e-02 1.328585445880889893e-01 2.136478424072265625e-01 2.993485331535339355e-01
2.240032404661178589e-01 -4.323492944240570068e-01 -1.313124299049377441e-01 -5.150551199913024902e-01 -3.179562687873840332e-01 -5.147968530654907227e-01 3.225769996643066406e-01 1.010159626603126526e-01
7.022870779037475586e-01 -3.696294128894805908e-01 -4.317251443862915039e-01 -2.791059613227844238e-01 -1.131626889109611511e-01 1.758321374654769897e-01 5.435741692781448364e-02 -2.433165907859802246e-01
-1.080454289913177490e-01 -2.924423515796661377e-01 1.472105383872985840e-01 -4.311967790126800537e-01 -6.526682972908020020e-01 4.603106081485748291e-01 2.351095229387283325e-01 -4.542892426252365112e-02
2.382586337625980377e-02 -1.310857571661472321e-02 -2.834319509565830231e-02 -3.199730217456817627e-01 -7.840433716773986816e-01 2.698503434658050537e-01 3.722042739391326904e-01 -2.645658254623413086e-01
1.576727330684661865e-01 -2.582098543643951416e-01 1.657850742340087891e-01 -6.882733106613159180e-01 2.094913125038146973e-01 5.132943987846374512e-01 2.793668210506439209e-01 -1.478462517261505127e-01
-3.510253131389617920e-01 -4.432903975248336792e-02 -1.637752354145050049e-01 -3.650460541248321533e-01 -8.118642568588256836e-01 7.246552407741546631e-02 9.773417562246322632e-02 -2.020108401775360107e-01
-2.651374042034149170e-02 -5.336480140686035156e-01 -1.426386982202529907e-01 -5.542603731155395508e-01 9.408406168222427368e-02 -2.350774407386779785e-01 5.450346469879150391e-01 1.605944931507110596e-01
-3.354946970939636230e-01 -2.871219515800476074e-01 -3.091580420732498169e-02 -4.475046098232269287e-01 7.165034860372543335e-02 6.680734753608703613e-01 3.500438034534454346e-01 -1.726317852735519409e-01
1.914819628000259399e-01 -5.818244218826293945e-01 -6.351530551910400391e-02 -3.042404949665069580e-01 -5.583763122558593750e-01 -1.525946557521820068e-01 4.108661413192749023e-01 1.560076922178268433e-01
-6.833687424659729004e-02 -2.750084102153778076e-01 7.706512510776519775e-02 -3.498575389385223389e-01 -7.747898697853088379e-01 3.896360397338867188e-01 1.800455898046493530e-01 -8.263731747865676880e-02
-3.068240582942962646e-01 6.331162899732589722e-02 -4.010181427001953125e-01 -2.117924243211746216e-01 -1.444096565246582031e-01 2.223341912031173706e-01 3.319516479969024658e-01 -7.181229591369628906e-01
4.235664010047912598e-01 -5.543665289878845215e-01 -2.377434447407722473e-02 -6.292877197265625000e-01 7.138854265213012695e-02 2.271821908652782440e-02 -2.900037169456481934e-01 -1.642749160528182983e-01
-1.637037098407745361e-01 -6.879880428314208984e-01 -2.914653420448303223e-01 -9.881932288408279419e-02 -3.384561836719512939e-01 -3.322227299213409424e-01 2.550241649150848389e-01 -3.394031226634979248e-01
5.375121235847473145e-01 -5.667012333869934082e-01 -2.677910625934600830e-01 -3.286441266536712646e-01 -3.063751757144927979e-01 1.709983944892883301e-01 -2.284758388996124268e-01 -1.868260651826858521e-01
3.506163507699966431e-02 -3.183689713478088379e-01 -7.962273433804512024e-03 -6.723666787147521973e-01 -3.921627700328826904e-01 -5.230692028999328613e-01 1.192323043942451477e-01 -6.051660329103469849e-02
2.561361193656921387e-01 -4.190382361412048340e-01 -6.194098591804504395e-01 -7.494354248046875000e-02 1.065524592995643616e-01 4.911331236362457275e-01 -6.041884794831275940e-02 -3.366016745567321777e-01
-3.483385741710662842e-01 -1.413526684045791626e-01 2.725727558135986328e-01 -8.012852668762207031e-01 4.070405289530754089e-02 -4.137352481484413147e-02 1.024762019515037537e-01 -3.584071993827819824e-01
8.101163804531097412e-02 -5.300060510635375977e-01 -1.980799883604049683e-01 -2.906919121742248535e-01 -4.845885038375854492e-01 -1.285364180803298950e-01 5.622001886367797852e-01 1.462077647447586060e-01
1.996765844523906708e-02 -1.127699688076972961e-01 7.289711385965347290e-02 -4.627346992492675781e-01 -7.698193192481994629e-01 -2.835830748081207275e-01 2.425547838211059570e-01 -1.886074692010879517e-01
-2.021949589252471924e-01 -4.670284390449523926e-01 -1.022464260458946228e-01 -2.623608112335205078e-01 8.606433868408203125e-02 -3.457108736038208008e-01 5.738493800163269043e-01 -4.533076882362365723e-01
1.874857582151889801e-02 -6.039953231811523438e-01 -2.204317003488540649e-01 -1.238514482975006104e-01 -3.402031660079956055e-01 -3.004268407821655273e-01 5.510299801826477051e-01 -2.475485801696777344e-01
-2.326670736074447632e-01 -3.014833629131317139e-01 -8.085344731807708740e-02 -6.075455546379089355e-01 -9.470070712268352509e-03 -5.522326231002807617e-01 1.158702149987220764e-01 -4.010592997074127197e-01
4.956001639366149902e-01 -2.144876122474670410e-01 -2.605357952415943146e-02 -5.295256972312927246e-01 -8.144587278366088867e-02 5.545085072517395020e-01 3.189025223255157471e-01 -1.071789637207984924e-01
-2.084399461746215820e-01 -6.356521248817443848e-01 5.579184740781784058e-02 -4.512928724288940430e-01 -1.810544729232788086e-01 -9.804468601942062378e-02 5.485104322433471680e-01 -4.964018985629081726e-02
-3.389467298984527588e-01 -3.688513338565826416e-01 8.458317816257476807e-02 -7.183272838592529297e-01 1.830836236476898193e-01 -2.117074131965637207e-01 1.910110265016555786e-01 -3.333025276660919189e-01
2.885043025016784668e-01 5.315602198243141174e-02 -3.689564466476440430e-01 -5.772413015365600586e-01 -1.540668606758117676e-01 7.726191729307174683e-02 -3.123719692230224609e-01 -5.633126497268676758e-01
-1.126341745257377625e-01 -1.184992790222167969e-01 -4.006455540657043457e-01 -2.179005891084671021e-01 -6.055205315351486206e-02 4.300348460674285889e-01 1.202931031584739685e-01 -7.498047947883605957e-01
4.733234271407127380e-02 -1.786929816007614136e-01 -3.562034368515014648e-01 -4.274136126041412354e-01 4.588201045989990234e-01 2.884916365146636963e-01 5.750525593757629395e-01 -1.784270554780960083e-01
1.437743455171585083e-01 -2.702361643314361572e-01 5.539133679121732712e-03 -6.998632550239562988e-01 -3.887043893337249756e-01 -4.916940331459045410e-01 1.529204994440078735e-01 -1.493889652192592621e-02
7.119989395141601562e-01 -2.565104365348815918e-01 -3.706903457641601562e-01 -3.428301513195037842e-01 -3.107993006706237793e-01 2.649948000907897949e-01 6.000171974301338196e-02 -4.355951398611068726e-02
-1.468974947929382324e-01 -6.100473403930664062e-01 -3.418784141540527344e-01 -3.618319928646087646e-01 -3.299440443515777588e-01 -1.437137871980667114e-01 4.040635228157043457e-01 2.562733292579650879e-01
-5.964925140142440796e-02 -4.886798560619354248e-01 3.622635081410408020e-02 -3.591735661029815674e-01 -9.610861539840698242e-02 3.650906030088663101e-03 7.795568108558654785e-01 -1.017702296376228333e-01
5.616993904113769531e-01 -2.694342434406280518e-01 -4.746114313602447510e-01 -3.472233712673187256e-01 1.624737828969955444e-01 1.514532417058944702e-01 -1.750080883502960205e-01 -4.314108490943908691e-01
-3.275603428483009338e-02 -6.313501596450805664e-01 -1.848256140947341919e-01 2.732182154431939125e-03 -3.384078741073608398e-01 -1.140184476971626282e-01 4.973480701446533203e-01 -4.373565316200256348e-01
7.894857227802276611e-02 -1.163111068308353424e-02 -5.782040953636169434e-01 -2.663652598857879639e-02 -2.248705923557281494e-01 2.066586613655090332e-01 6.610247492790222168e-01 -3.582933545112609863e-01
-2.406698912382125854e-01 -7.927171140909194946e-02 2.367505244910717010e-02 -3.392626047134399414e-01 -6.459770202636718750e-01 2.082254290580749512e-01 4.495375156402587891e-01 -3.967446386814117432e-01
-1.505343616008758545e-01 -1.220921352505683899e-01 -7.742508053779602051e-01 -5.188905596733093262e-01 -6.640563160181045532e-02 1.705881953239440918e-01 -2.438316941261291504e-01 -2.751932293176651001e-02
5.380020737648010254e-01 -4.563670158386230469e-01 -4.390431642532348633e-01 -3.954352736473083496e-01 1.753475666046142578e-01 2.922391593456268311e-01 -1.013537794351577759e-01 -1.634986400604248047e-01
9.165570139884948730e-02 -1.243606731295585632e-01 -6.088576316833496094e-01 -6.318115592002868652e-01 1.122075617313385010e-01 2.264630347490310669e-01 -3.227983415126800537e-01 -1.953599303960800171e-01
3.967749178409576416e-01 1.272894348949193954e-02 -2.188311219215393066e-01 -1.482677757740020752e-01 -6.339794993400573730e-01 2.980158925056457520e-01 3.197870254516601562e-01 -4.237096607685089111e-01
1.911615729331970215e-01 -2.196537703275680542e-01 -7.836324721574783325e-02 -4.612482786178588867e-01 -4.742792248725891113e-01 3.319573998451232910e-01 -3.057560920715332031e-01 -5.173927545547485352e-01
6.378982663154602051e-01 -2.023503035306930542e-01 -4.335317015647888184e-01 -3.580642044544219971e-01 -4.006143808364868164e-01 2.660392224788665771e-01 -5.528293550014495850e-02 -4.068926349282264709e-02
-7.964661717414855957e-02 1.196714341640472412e-01 -7.151439189910888672e-01 -2.219873964786529541e-01 -1.274155080318450928e-01 1.145422235131263733e-01 6.165391206741333008e-01 -9.566073119640350342e-02
6.992048621177673340e-01 -1.250455528497695923e-01 -1.275395900011062622e-01 -2.594681382179260254e-01 1.541159898042678833e-01 1.086348369717597961e-01 5.100155472755432129e-01 -3.409061133861541748e-01
6.337903738021850586e-01 -4.158069491386413574e-01 -2.110577374696731567e-01 -4.347195029258728027e-01 1.597739756107330322e-01 2.855729758739471436e-01 2.911920845508575439e-01 -3.929230850189924240e-03
1.510356217622756958e-01 1.253904104232788086e-01 5.009191483259201050e-02 -4.978487789630889893e-01 -5.734325647354125977e-01 -3.990808874368667603e-02 5.986746549606323242e-01 -1.492447257041931152e-01
6.036484241485595703e-01 1.265958547592163086e-01 -3.167316615581512451e-01 -4.229529500007629395e-01 8.239708840847015381e-04 1.313012689352035522e-01 1.039995402097702026e-01 -5.588536262512207031e-01
2.839662432670593262e-01 2.742715477943420410e-01 -2.265817523002624512e-01 -7.041743993759155273e-01 -3.668834865093231201e-01 6.247385591268539429e-02 -1.229034736752510071e-01 -3.785835802555084229e-01
3.056217432022094727e-01 7.369937002658843994e-02 -3.190952241420745850e-01 -5.557491779327392578e-01 -2.791743874549865723e-01 1.247511357069015503e-01 -2.925066351890563965e-01 -5.580533742904663086e-01
-3.674574196338653564e-01 -1.703527569770812988e-01 -2.467229962348937988e-01 -1.686388850212097168e-01 -7.748042941093444824e-01 -4.794671759009361267e-02 2.204037904739379883e-01 -3.089424371719360352e-01
-3.457292541861534119e-02 -8.444113284349441528e-02 1.883897781372070312e-01 -8.510838747024536133e-01 -2.438009977340698242e-01 -1.487033069133758545e-01 3.036441206932067871e-01 -2.410157024860382080e-01
2.763370573520660400e-01 -5.575335025787353516e-01 -3.700098991394042969e-01 -3.705588281154632568e-01 -1.311482638120651245e-01 5.159750580787658691e-01 -2.329818755388259888e-01 -2.936265245079994202e-02
-1.023903191089630127e-01 -4.226516187191009521e-01 -2.579589784145355225e-01 -6.024700999259948730e-01 -2.114133238792419434e-01 -4.895955920219421387e-01 2.948082387447357178e-01 1.002868786454200745e-01
4.553882777690887451e-01 -1.267819404602050781e-01 -2.083073705434799194e-01 -5.788767933845520020e-01 4.043504297733306885e-01 8.962918817996978760e-02 4.447038173675537109e-01 -1.695979833602905273e-01
7.073615789413452148e-01 -2.330519706010818481e-01 -1.577890068292617798e-01 -5.462204217910766602e-01 5.392013117671012878e-03 2.593718767166137695e-01 2.271551042795181274e-01 -5.630204826593399048e-02
-1.814550906419754028e-01 -2.555560171604156494e-01 -1.972333341836929321e-01 -6.144716739654541016e-01 -5.286195874214172363e-02 -6.146368980407714844e-01 1.695513129234313965e-01 -2.756232917308807373e-01
-1.886049211025238037e-01 -2.111339867115020752e-01 -2.144068777561187744e-01 -6.645903587341308594e-01 -5.088846087455749512e-01 1.995515376329421997e-01 -3.652254343032836914e-01 -5.081954412162303925e-03
-1.010929867625236511e-01 4.485752433538436890e-02 -5.861558914184570312e-01 -8.910272270441055298e-02 -3.490539491176605225e-01 2.066290676593780518e-01 6.534517407417297363e-01 -2.114629894495010376e-01
-2.358130216598510742e-01 -6.939119845628738403e-02 -7.027804255485534668e-01 -6.016348004341125488e-01 -6.161778792738914490e-02 6.978575140237808228e-02 -2.738952636718750000e-01 -5.183087196201086044e-03
1.897784695029258728e-02 -7.440642714500427246e-01 -1.301093250513076782e-01 -1.853064894676208496e-01 -2.470805644989013672e-01 -9.459405392408370972e-02 5.684485435485839844e-01 -4.013148695230484009e-02
-8.675252087414264679e-03 -6.469425559043884277e-01 -1.888270080089569092e-01 -5.403601005673408508e-02 -3.826559484004974365e-01 -7.339966297149658203e-02 5.688874721527099609e-01 -2.595548331737518311e-01
-9.225498139858245850e-02 -2.377565056085586548e-01 -7.792038321495056152e-01 -4.527018368244171143e-01 -1.975517421960830688e-01 8.739615231752395630e-02 -2.466889321804046631e-01 1.238667145371437073e-01
-2.311729937791824341e-01 -3.534123897552490234e-01 -8.037229627370834351e-02 -3.376947045326232910e-01 3.189302384853363037e-01 -1.785007119178771973e-01 2.248355448246002197e-01 -7.190489172935485840e-01
2.835667692124843597e-02 -8.883522450923919678e-02 -3.440860509872436523e-01 -4.977019429206848145e-01 4.303366839885711670e-01 3.343791365623474121e-01 5.571305155754089355e-01 -1.334481686353683472e-01
1.306333690881729126e-01 2.203184366226196289e-02 -1.214131265878677368e-01 -5.811932086944580078e-01 3.842154145240783691e-02 4.314206838607788086e-01 6.650683879852294922e-01 -2.618294442072510719e-03
4.455597698688507080e-01 4.293675348162651062e-02 8.827591687440872192e-02 -4.369224309921264648e-01 -6.095623373985290527e-01 1.575413793325424194e-01 4.329786598682403564e-01 -1.307022869586944580e-01
4.826889336109161377e-01 -1.592292264103889465e-02 -2.576828598976135254e-01 -3.205366134643554688e-01 -6.365093588829040527e-01 3.669228255748748779e-01 7.209495455026626587e-02 -2.294332236051559448e-01
-1.203581690788269043e-01 -1.732761561870574951e-01 3.170948028564453125e-01 -7.003304958343505859e-01 -4.579281061887741089e-02 4.541746079921722412e-01 3.156188726425170898e-01 -2.376772314310073853e-01
-2.031998932361602783e-01 -3.513922095298767090e-01 -8.017212152481079102e-02 -7.069400548934936523e-01 -3.711718916893005371e-01 -3.312105834484100342e-01 2.630496621131896973e-01 1.112541705369949341e-01
-1.794281452894210815e-01 -5.089310407638549805e-01 -4.596670866012573242e-01 -2.793665528297424316e-01 -3.750246465206146240e-01 -2.286021560430526733e-01 4.461681544780731201e-01 1.657913476228713989e-01
-1.848705559968948364e-01 -1.776435375213623047e-01 -1.490333229303359985e-01 -5.077716708183288574e-01 -3.655206561088562012e-01 -5.708227753639221191e-01 2.891975045204162598e-01 -3.333818018436431885e-01
1.400020718574523926e-01 -4.251499474048614502e-01 -5.644579976797103882e-02 -5.833849310874938965e-01 -1.133146211504936218e-01 -3.312280476093292236e-01 5.610067844390869141e-01 1.372667700052261353e-01
1.676676869392395020e-01 -5.783074349164962769e-02 1.035570576786994934e-01 -3.591707944869995117e-01 -6.660178899765014648e-01 4.089075922966003418e-01 3.083167970180511475e-01 -3.506722152233123779e-01
2.954135239124298096e-01 -1.965754628181457520e-01 -5.606577396392822266e-01 -1.542789787054061890e-01 -5.122321248054504395e-01 3.196713924407958984e-01 -1.384107470512390137e-01 -3.901546895503997803e-01
1.564731597900390625e-01 -2.870045900344848633e-01 -2.113768905401229858e-01 -6.179302930831909180e-01 -1.192229334264993668e-02 -5.348932147026062012e-01 4.209470748901367188e-01 5.636610835790634155e-02
-1.104426905512809753e-01 -6.260941624641418457e-01 -3.881734311580657959e-01 -1.382790356874465942e-01 -1.801158189773559570e-01 -1.624208241701126099e-01 6.059426665306091309e-01 -4.488438367843627930e-03
-2.175502777099609375e-01 -2.383720725774765015e-01 3.737051412463188171e-02 -5.688378810882568359e-01 2.539818286895751953e-01 -2.530228495597839355e-01 1.642984747886657715e-01 -6.444814205169677734e-01
-4.394342005252838135e-02 -4.037968516349792480e-01 -2.518971264362335205e-01 -2.524071037769317627e-01 3.321892023086547852e-01 6.465998888015747070e-01 2.414067536592483521e-01 -3.480477631092071533e-01
-2.018738389015197754e-01 -2.255297452211380005e-02 -7.411255687475204468e-02 -2.233768552541732788e-01 -5.346603989601135254e-01 -1.605468243360519409e-02 4.206838011741638184e-01 -6.635165810585021973e-01
1.851708441972732544e-02 -5.970148444175720215e-01 -2.038391977548599243e-01 -9.743958711624145508e-02 -3.157252073287963867e-01 -2.931886017322540283e-01 5.837054252624511719e-01 -2.565766870975494385e-01
5.900489687919616699e-01 -3.527301847934722900e-01 -4.703028202056884766e-01 -3.123370707035064697e-01 2.040432542562484741e-01 2.780123949050903320e-01 3.723211213946342468e-02 -2.972772121429443359e-01
-1.651293933391571045e-01 -2.256697714328765869e-01 3.163855969905853271e-01 -6.627788543701171875e-01 -1.437099650502204895e-02 4.588250517845153809e-01 3.234336376190185547e-01 -2.590244412422180176e-01
1.479573994874954224e-01 1.153826564550399780e-01 -1.311805546283721924e-01 -3.189727663993835449e-01 -6.080988645553588867e-01 -1.258962899446487427e-01 6.140913367271423340e-01 -2.882731556892395020e-01
-2.009657211601734161e-02 -3.187461793422698975e-01 2.695556282997131348e-01 -6.614857912063598633e-01 1.642715185880661011e-01 4.833765327930450439e-01 3.047010004520416260e-01 -1.851823478937149048e-01
3.774834871292114258e-01 -4.532949253916740417e-02 -1.396142393350601196e-01 -2.375177443027496338e-01 -7.353778481483459473e-01 2.874318063259124756e-01 3.150604367256164551e-01 -2.385035306215286255e-01
-6.119037419557571411e-02 -6.069006323814392090e-01 -1.673322319984436035e-01 -6.574645638465881348e-02 -3.196594715118408203e-01 -2.036305069923400879e-01 5.239588022232055664e-01 -4.212176799774169922e-01
-8.533445745706558228e-02 -1.429951339960098267e-01 -1.773308515548706055e-01 -4.044174551963806152e-01 2.897726893424987793e-01 -3.749997019767761230e-01 4.552829563617706299e-01 -5.877032876014709473e-01
-7.273631542921066284e-02 -3.986411988735198975e-01 -3.400344848632812500e-01 -1.741040796041488647e-01 -1.980295479297637939e-01 -6.248369812965393066e-01 2.473004609346389771e-01 -4.461664557456970215e-01
-2.899481952190399170e-01 2.041439001914113760e-04 -4.622768163681030273e-01 -6.703186035156250000e-01 3.504506349563598633e-01 1.545743197202682495e-01 -1.241977885365486145e-01 -3.012789487838745117e-01
5.546764135360717773e-01 -3.958376049995422363e-01 -4.268885850906372070e-01 -1.490876078605651855e-01 -3.779552578926086426e-01 3.889929354190826416e-01 1.642400026321411133e-01 1.002264693379402161e-01
5.189124345779418945e-01 -3.513623401522636414e-02 -3.930835723876953125e-01 -5.676387548446655273e-01 3.398274183273315430e-01 -6.231052055954933167e-02 3.650813400745391846e-01 1.082614529877901077e-02
5.471583604812622070e-01 6.375509779900312424e-03 -5.209051370620727539e-01 -4.652173817157745361e-01 2.062484622001647949e-01 1.453935056924819946e-01 -3.087965026497840881e-02 -3.849368989467620850e-01
4.648074507713317871e-01 -4.153391718864440918e-01 -7.114595919847488403e-02 -3.581022024154663086e-01 7.319950312376022339e-02 5.585309863090515137e-01 3.549583256244659424e-01 -1.866497099399566650e-01
2.944718599319458008e-01 1.234112754464149475e-01 -2.529874145984649658e-01 -2.463738918304443359e-01 -5.935949683189392090e-01 4.000949859619140625e-01 2.883092164993286133e-01 -4.216633737087249756e-01
-3.974185883998870850e-01 -3.366287797689437866e-02 -6.733527183532714844e-01 -1.579474359750747681e-01 -1.379758268594741821e-01 2.875812947750091553e-01 4.401927292346954346e-01 -2.589672803878784180e-01
-1.327661722898483276e-01 -3.447512090206146240e-01 3.162654042243957520e-01 -7.372965216636657715e-01 1.934555917978286743e-01 1.735768914222717285e-01 9.622657299041748047e-02 -3.782540559768676758e-01
1.073682755231857300e-01 -2.246240079402923584e-01 -1.517662033438682556e-02 -6.259610056877136230e-01 2.721686959266662598e-01 3.614029884338378906e-01 -1.809790730476379395e-01 -5.554433465003967285e-01
7.269811630249023438e-02 -5.090826004743576050e-02 -3.483390808105468750e-01 -2.299111932516098022e-01 -2.700391411781311035e-01 5.188521929085254669e-03 5.292106047272682190e-02 -8.614959716796875000e-01
-2.067289501428604126e-01 -3.712249100208282471e-01 1.051523461937904358e-01 -6.539227366447448730e-01 -4.306522011756896973e-01 -1.414162069559097290e-01 3.998607099056243896e-01 1.242368221282958984e-01
5.529895424842834473e-01 -3.684511184692382812e-01 -1.466200798749923706e-01 -4.631921350955963135e-01 -2.109050601720809937e-01 5.131452679634094238e-01 1.153924837708473206e-01 -3.588252142071723938e-02
-2.425152622163295746e-02 -2.830114066600799561e-01 -5.178338885307312012e-01 -6.884107589721679688e-01 -1.413114666938781738e-01 1.751245707273483276e-01 -3.465958237648010254e-01 8.055483549833297729e-02
-3.656470477581024170e-01 -4.248950779438018799e-01 -9.385931491851806641e-02 -6.436496376991271973e-01 -4.068774580955505371e-01 -2.505103051662445068e-01 1.515536159276962280e-01 1.067652776837348938e-01
3.185293078422546387e-01 4.318362474441528320e-02 -5.009468793869018555e-01 -6.750129461288452148e-01 -4.957884922623634338e-02 1.676914095878601074e-02 2.193208187818527222e-01 3.731529414653778076e-01
1.654738187789916992e-01 -1.009411066770553589e-01 -2.895404696464538574e-01 -4.532197713851928711e-01 2.856531739234924316e-02 1.885346472263336182e-01 -2.897137701511383057e-01 -7.435671091079711914e-01
-5.951921343803405762e-01 -1.084301397204399109e-01 -5.489596724510192871e-01 -3.611318469047546387e-01 -1.308425962924957275e-01 2.403060197830200195e-01 3.468378186225891113e-01 -8.398219197988510132e-02
4.626325964927673340e-01 -3.527701199054718018e-01 -5.365779995918273926e-01 -5.387197136878967285e-01 -1.781596839427947998e-01 1.558912992477416992e-01 -5.452812835574150085e-02 1.561187356710433960e-01
5.824150051921606064e-03 -5.519343018531799316e-01 -2.103931754827499390e-01 -2.673680782318115234e-01 -6.375781297683715820e-01 -1.779125332832336426e-01 3.614045679569244385e-01 1.039787754416465759e-01
3.481875732541084290e-02 -6.164580583572387695e-01 -2.377042621374130249e-01 -9.328780323266983032e-02 -3.444664180278778076e-01 -2.927553057670593262e-01 5.459436774253845215e-01 -2.261500656604766846e-01
6.447339653968811035e-01 1.703554838895797729e-01 -1.004792153835296631e-01 -5.620935559272766113e-01 -1.956398487091064453e-01 -9.869688656181097031e-04 1.452394425868988037e-01 -4.121667742729187012e-01
3.855030536651611328e-01 -1.858808249235153198e-01 1.136118844151496887e-01 -6.121820211410522461e-01 2.799428701400756836e-01 2.861217856407165527e-01 3.861896693706512451e-01 -3.460997343063354492e-01
-3.412978947162628174e-01 -2.881104350090026855e-01 -2.281753271818161011e-01 -2.507602274417877197e-01 1.613165289163589478e-01 -2.386580556631088257e-01 1.153159812092781067e-01 -7.676491141319274902e-01
-5.611075162887573242e-01 -5.444828793406486511e-02 -5.496934056282043457e-01 -2.351874113082885742e-01 -2.153240740299224854e-01 3.022923767566680908e-01 3.257153630256652832e-01 -2.843980193138122559e-01
-4.649003446102142334e-01 1.162892058491706848e-01 -2.576620578765869141e-01 -4.067217111587524414e-01 -2.731323838233947754e-01 1.167700812220573425e-01 3.959221839904785156e-01 -5.417945981025695801e-01
3.106119334697723389e-01 7.156315445899963379e-02 -2.985998690128326416e-01 -2.906129956245422363e-01 -3.901587128639221191e-01 8.395291864871978760e-02 5.727810785174369812e-03 -7.519817352294921875e-01
3.964843451976776123e-01 -3.485418558120727539e-01 -1.276225596666336060e-01 -5.573951005935668945e-01 -8.248406648635864258e-02 5.184628963470458984e-01 2.657972574234008789e-01 2.192855477333068848e-01
-1.220606565475463867e-01 4.580176249146461487e-02 -6.578989624977111816e-01 -1.935924887657165527e-01 -1.410787403583526611e-01 3.470956087112426758e-01 6.041210889816284180e-01 -8.575287461280822754e-02
-5.135302543640136719e-01 -3.311204612255096436e-01 -1.818031072616577148e-01 -5.612238645553588867e-01 1.752029955387115479e-01 1.775950044393539429e-01 1.231411918997764587e-01 -4.485771059989929199e-01
1.086091324687004089e-01 -4.236003160476684570e-01 -4.878517091274261475e-01 -9.831344336271286011e-02 -4.967999756336212158e-01 -1.729346662759780884e-01 5.280833840370178223e-01 7.425151020288467407e-02
2.732439041137695312e-01 -5.228083133697509766e-01 -1.826118528842926025e-01 -1.744825541973114014e-01 -2.820713222026824951e-01 -2.650840952992439270e-02 -3.264298439025878906e-01 -6.335572004318237305e-01
5.902649089694023132e-02 -1.537239700555801392e-01 -9.818925708532333374e-02 -7.274269461631774902e-01 -1.435526013374328613e-01 -5.333893299102783203e-01 3.584807217121124268e-01 2.176765352487564087e-02
5.190433859825134277e-01 -1.955048888921737671e-01 -2.039053440093994141e-01 -6.015927791595458984e-01 1.269520223140716553e-01 2.954318523406982422e-01 4.275402724742889404e-01 -5.189524963498115540e-02
-2.560728490352630615e-01 -1.650237292051315308e-01 3.530895411968231201e-01 -6.213585138320922852e-01 -2.588770687580108643e-01 3.626357614994049072e-01 2.049739956855773926e-01 -3.948402404785156250e-01
1.501577644376084208e-04 1.383714675903320312e-01 -3.504419028759002686e-01 -3.441388905048370361e-01 -3.519383072853088379e-01 2.724615037441253662e-01 7.340713143348693848e-01 -5.153474584221839905e-02
4.313385188579559326e-01 -4.463882446289062500e-01 -2.287201881408691406e-01 -3.963958024978637695e-01 -1.382372826337814331e-01 4.543850123882293701e-01 -6.956949084997177124e-02 -4.181230366230010986e-01
4.263800084590911865e-01 -2.870612740516662598e-01 -3.294073045253753662e-01 -3.404649496078491211e-01 4.881538748741149902e-01 2.281299829483032227e-01 7.805518805980682373e-02 -4.636167883872985840e-01
5.992211103439331055e-01 8.782883733510971069e-02 1.332077234983444214e-01 -4.134795665740966797e-01 -4.011522233486175537e-01 -1.314113941043615341e-02 3.711455464363098145e-01 -3.816618919372558594e-01
-1.143621057271957397e-01 -5.730794668197631836e-01 -7.931207120418548584e-02 -3.534830212593078613e-01 -6.192815303802490234e-01 -7.197549194097518921e-02 3.652269840240478516e-01 7.197092473506927490e-02
4.504594504833221436e-01 1.840213388204574585e-01 -3.302593231201171875e-01 -4.243711531162261963e-01 -5.966060757637023926e-01 1.865711957216262817e-01 6.729142367839813232e-02 -2.806858420372009277e-01
6.058450415730476379e-02 6.058409437537193298e-02 -4.020918011665344238e-01 -2.515018284320831299e-01 -2.761633396148681641e-01 3.130244016647338867e-01 -3.069786727428436279e-02 -7.697631120681762695e-01
-8.051991462707519531e-03 4.482459649443626404e-02 -3.068274259567260742e-01 -5.279933810234069824e-01 3.770814538002014160e-01 2.488657981157302856e-01 5.971497893333435059e-01 -2.535608708858489990e-01
6.849393248558044434e-01 -4.403602331876754761e-02 -2.794269323348999023e-01 -4.306027889251708984e-01 1.202600225806236267e-01 2.938601076602935791e-01 1.892448663711547852e-01 -3.588745296001434326e-01
2.817448601126670837e-02 6.338281929492950439e-02 -4.252797961235046387e-01 -2.409057021141052246e-01 -2.900996208190917969e-01 3.574660420417785645e-01 7.367355227470397949e-01 -3.963998705148696899e-02
-3.431606665253639221e-02 -4.486054182052612305e-01 -4.881635606288909912e-01 -4.944651722908020020e-01 -1.821985840797424316e-01 3.537316322326660156e-01 -3.924798071384429932e-01 -4.912690073251724243e-02
5.806705448776483536e-03 -5.852304697036743164e-01 -2.078679800033569336e-01 4.295369237661361694e-02 -1.147948130965232849e-01 -1.811515390872955322e-01 6.094267964363098145e-01 -4.416138231754302979e-01
-1.927333176136016846e-01 -5.357903242111206055e-01 1.640918850898742676e-02 -5.255683064460754395e-01 4.209296107292175293e-01 -1.535496562719345093e-01 -3.709109127521514893e-02 -4.440228044986724854e-01
1.237528473138809204e-01 -5.754100084304809570e-01 -4.273073077201843262e-01 -4.154419302940368652e-01 -1.832214295864105225e-01 3.400667309761047363e-01 -3.775632977485656738e-01 -8.145871013402938843e-02
-1.530928909778594971e-01 -4.686038196086883545e-01 -1.324800103902816772e-01 -6.001714468002319336e-01 -3.488519489765167236e-01 -5.019800066947937012e-01 7.418755441904067993e-02 -5.573520902544260025e-03
1.288669258356094360e-01 -2.261001020669937134e-01 -2.330273687839508057e-01 -5.169894695281982422e-01 -6.442513316869735718e-02 -7.057087421417236328e-01 2.732418775558471680e-01 -1.839988976716995239e-01
-4.136289954185485840e-01 -2.975913286209106445e-01 -3.904781043529510498e-01 -3.813575208187103271e-01 -1.045690327882766724e-01 4.751831293106079102e-01 -9.285883046686649323e-03 -4.534575343132019043e-01
-2.055754065513610840e-01 1.294225901365280151e-01 -4.435527324676513672e-01 -2.762536704540252686e-01 1.977595090866088867e-01 1.935677677392959595e-01 2.300892919301986694e-01 -7.337678074836730957e-01
2.401742488145828247e-01 -3.338080644607543945e-01 -6.320291161537170410e-01 -2.138701230287551880e-01 7.270019501447677612e-02 5.452222228050231934e-01 -7.639830559492111206e-02 -2.780252099037170410e-01
4.326273500919342041e-02 -9.230278432369232178e-02 1.178395748138427734e-01 -4.315010905265808105e-01 -8.038771152496337891e-01 2.467220276594161987e-01 2.509076595306396484e-01 -1.395859420299530029e-01
2.787445485591888428e-01 -1.376657746732234955e-03 -3.816020190715789795e-01 -4.577742815017700195e-01 3.172415494918823242e-01 2.513327300548553467e-01 6.266472339630126953e-01 -1.030773594975471497e-01
-2.496728748083114624e-01 -2.221603095531463623e-01 3.040547072887420654e-01 -5.379490852355957031e-01 -2.644624114036560059e-01 3.031275272369384766e-01 5.329715013504028320e-01 -2.461390942335128784e-01
-2.904479801654815674e-01 -2.529716491699218750e-01 1.423745155334472656e-01 -6.425237655639648438e-01 3.532206639647483826e-02 4.845284521579742432e-01 3.219769299030303955e-01 -2.808085680007934570e-01
-2.393916063010692596e-02 1.015507131814956665e-01 -2.223221212625503540e-01 -2.262202948331832886e-01 -6.555368304252624512e-01 -1.068819779902696609e-02 5.340428352355957031e-01 -4.164938330650329590e-01
4.767874777317047119e-01 -3.762894272804260254e-01 -3.632919490337371826e-01 -2.859330177307128906e-01 -4.418803378939628601e-03 6.112359762191772461e-01 9.619402140378952026e-02 -1.856312006711959839e-01
1.959941238164901733e-01 -3.982201963663101196e-02 -4.463089704513549805e-01 -5.116518214344978333e-02 -1.624380350112915039e-01 1.415893435478210449e-01 3.800776973366737366e-02 -8.428005576133728027e-01
-1.755048930644989014e-01 -2.828736901283264160e-01 -1.931560933589935303e-01 -4.691792130470275879e-01 -3.486623466014862061e-01 -5.914483070373535156e-01 1.999770551919937134e-01 -3.469505012035369873e-01
-7.699771970510482788e-02 8.113652467727661133e-03 -4.454756900668144226e-02 -6.739700436592102051e-01 7.493503391742706299e-02 3.581471443176269531e-01 -1.464099884033203125e-01 -6.184374690055847168e-01
5.729873776435852051e-01 -2.428493350744247437e-01 -3.195421397686004639e-01 -4.483741223812103271e-01 -3.157804012298583984e-01 3.609096705913543701e-01 -9.648144245147705078e-02 -2.651062011718750000e-01
2.745542526245117188e-01 1.962012350559234619e-01 -9.740869700908660889e-02 -4.144609868526458740e-01 -7.135953307151794434e-01 1.720591783523559570e-01 1.723335236310958862e-01 -3.692386448383331299e-01
5.343816876411437988e-01 -2.486553192138671875e-01 -2.798743546009063721e-01 -2.171070724725723267e-01 -6.677462458610534668e-01 -1.893585473299026489e-01 -5.739444494247436523e-02 -2.051966637372970581e-01
1.142857596278190613e-01 -3.397295773029327393e-01 -2.198368757963180542e-01 -1.490063369274139404e-01 1.415695846080780029e-01 3.969100415706634521e-01 1.005750447511672974e-01 -7.831326723098754883e-01
1.882707476615905762e-01 -6.018957495689392090e-01 -2.132869958877563477e-01 -1.494121998548507690e-01 -2.736576795578002930e-01 2.393213286995887756e-02 6.703127026557922363e-01 9.838514029979705811e-02
5.364762991666793823e-02 -3.416863381862640381e-01 -3.939431309700012207e-01 -2.648699879646301270e-01 1.256843507289886475e-01 -5.862161517143249512e-01 4.718503952026367188e-01 -2.700674235820770264e-01
1.681559085845947266e-01 -7.301720380783081055e-01 -1.422794312238693237e-01 2.502962388098239899e-02 5.850565433502197266e-02 -1.098448112607002258e-01 5.258331298828125000e-01 -3.545608520507812500e-01
1.489117145538330078e-01 -1.350699514150619507e-01 8.288593380711972713e-04 -6.570175886154174805e-01 -1.657788008451461792e-01 3.533359766006469727e-01 -2.511284947395324707e-01 -5.590295195579528809e-01
-1.389594376087188721e-01 -4.017755091190338135e-01 -1.207568347454071045e-01 -6.730263233184814453e-01 -2.887647747993469238e-01 -4.099139571189880371e-01 2.763833403587341309e-01 1.546541750431060791e-01
-6.028580069541931152e-01 -1.123157441616058350e-01 -4.716786742210388184e-01 -3.652949333190917969e-01 -1.551578193902969360e-01 3.093627989292144775e-01 3.797267675399780273e-01 -6.367547810077667236e-02
3.470181226730346680e-01 -2.202239260077476501e-02 -2.574895620346069336e-01 -2.588948607444763184e-01 -1.415627747774124146e-01 8.873404562473297119e-02 -7.092397660017013550e-02 -8.442880511283874512e-01
-2.112797498703002930e-01 -2.808558940887451172e-01 2.744376100599765778e-02 -6.603659391403198242e-01 1.281235516071319580e-01 -4.222912490367889404e-01 6.299755722284317017e-02 -4.908465445041656494e-01
3.702431917190551758e-01 5.985110998153686523e-03 7.196744531393051147e-02 -4.049168825149536133e-01 -6.243090629577636719e-01 3.611482083797454834e-01 2.488387674093246460e-01 -3.341203033924102783e-01
5.085151195526123047e-01 -3.306557834148406982e-01 -5.394070148468017578e-01 -3.280332982540130615e-01 -1.768071055412292480e-01 4.448304474353790283e-01 -5.848348140716552734e-02 -3.095436654984951019e-02
-2.111127972602844238e-01 -3.934943675994873047e-01 -3.087875843048095703e-01 -3.489837050437927246e-01 -1.942579150199890137e-01 -5.655555129051208496e-01 4.123752117156982422e-01 -2.362446635961532593e-01
5.435538887977600098e-01 -2.756573259830474854e-01 -1.508561074733734131e-01 -5.834117531776428223e-01 3.707424104213714600e-01 6.530100107192993164e-02 3.830366209149360657e-02 -3.496483862400054932e-01
6.588045954704284668e-01 2.010712586343288422e-02 -2.714347541332244873e-01 -3.476452827453613281e-01 -2.555788028985261917e-03 3.254252076148986816e-01 4.169786870479583740e-01 -3.020907640457153320e-01
6.498257517814636230e-01 -1.392325162887573242e-01 -4.078830480575561523e-01 -5.969776511192321777e-01 1.524752285331487656e-02 1.691960245370864868e-01 -6.435623019933700562e-02 -5.087601393461227417e-02
-5.457093119621276855e-01 -3.079548105597496033e-02 -2.986468970775604248e-01 -4.568182826042175293e-01 -2.795875370502471924e-01 2.559301853179931641e-01 5.089262723922729492e-01 2.654773928225040436e-02
4.905127584934234619e-01 -4.747355282306671143e-01 -4.074142277240753174e-01 -3.953755497932434082e-01 2.782385647296905518e-01 2.632356584072113037e-01 -8.614831417798995972e-02 -2.399665266275405884e-01
-6.111637223511934280e-03 -2.808867692947387695e-01 -3.171014487743377686e-01 -5.677032470703125000e-01 -2.843762934207916260e-02 -6.641460061073303223e-01 1.876944005489349365e-01 -1.452486068010330200e-01
1.802679747343063354e-01 2.168478369712829590e-01 -3.043193221092224121e-01 -6.307235956192016602e-01 -3.772260248661041260e-01 1.820058971643447876e-01 -1.851049363613128662e-01 -4.694342911243438721e-01
5.587772727012634277e-01 -3.297419250011444092e-01 -4.988732337951660156e-01 -3.590307533740997314e-01 -3.289899826049804688e-01 2.368900924921035767e-01 -1.838548481464385986e-01 -5.573654919862747192e-02
-1.647906601428985596e-01 -3.938105106353759766e-01 3.060091733932495117e-01 -6.431179642677307129e-01 9.629656374454498291e-02 -1.982598751783370972e-01 -8.015862852334976196e-02 -5.054795742034912109e-01
1.204379051923751831e-01 -4.759199917316436768e-02 -3.699935078620910645e-01 -7.781280875205993652e-01 -1.025068163871765137e-01 2.342732548713684082e-01 1.291841715574264526e-01 3.984608650207519531e-01
6.156725808978080750e-03 -7.907400727272033691e-01 -2.287723869085311890e-01 -1.853599399328231812e-02 -9.828460216522216797e-02 -7.158765941858291626e-02 4.726308286190032959e-01 -2.895643413066864014e-01
-2.402496486902236938e-01 -2.135449349880218506e-01 1.485532848164439201e-04 -6.837444305419921875e-01 2.317063510417938232e-01 -3.448266088962554932e-01 2.574238777160644531e-01 -4.362476468086242676e-01
-1.783220171928405762e-01 -1.932999491691589355e-01 3.373924195766448975e-01 -5.544620752334594727e-01 3.353543207049369812e-02 3.928408324718475342e-01 2.480432540178298950e-01 -5.409257411956787109e-01
1.475890874862670898e-01 -4.208801686763763428e-01 -5.231509208679199219e-01 -3.269268944859504700e-02 4.378456622362136841e-02 6.591267585754394531e-01 7.213085144758224487e-02 -2.911246120929718018e-01
4.713277518749237061e-01 9.925227612257003784e-02 -2.497425861656665802e-02 -2.911990284919738770e-01 -5.668615922331809998e-02 2.111631631851196289e-01 6.375376582145690918e-01 -4.778296053409576416e-01
1.557097882032394409e-01 -1.578005403280258179e-01 -5.739428997039794922e-01 -3.291200995445251465e-01 4.769840836524963379e-01 2.318726629018783569e-01 4.681638479232788086e-01 -1.125466227531433105e-01
3.004363775253295898e-01 -6.569793224334716797e-01 -1.904435604810714722e-01 -4.791575670242309570e-01 2.045866400003433228e-01 1.572093814611434937e-01 -3.203089535236358643e-01 -2.075743526220321655e-01
-1.312016248703002930e-01 -1.026383563876152039e-01 -7.333636283874511719e-01 -1.447047889232635498e-01 1.426529437303543091e-01 4.471419379115104675e-02 6.035853624343872070e-01 -1.637841314077377319e-01
-1.404317170381546021e-01 -2.705564200878143311e-01 -1.089265197515487671e-01 -6.426568031311035156e-01 -7.524109631776809692e-02 -5.943014621734619141e-01 1.482160985469818115e-01 -3.184049725532531738e-01
6.546654105186462402e-01 -2.378225773572921753e-01 -1.956580579280853271e-01 -6.202752590179443359e-01 2.627146989107131958e-02 2.378433793783187866e-01 1.819974929094314575e-01 3.804391995072364807e-02
3.525954782962799072e-01 -1.929187029600143433e-01 -6.408840417861938477e-01 -1.969448626041412354e-01 3.815061450004577637e-01 2.282952070236206055e-01 5.635074526071548462e-02 -4.337028861045837402e-01
3.463258743286132812e-01 -5.649900436401367188e-01 -1.445255130529403687e-01 -5.570229291915893555e-01 -3.294966742396354675e-02 -1.375689953565597534e-01 -4.109876453876495361e-01 -2.018930912017822266e-01
3.976469337940216064e-01 -3.234261870384216309e-01 -4.020417630672454834e-01 -3.063083291053771973e-01 2.069316208362579346e-01 4.531491696834564209e-01 4.811308085918426514e-01 4.645838215947151184e-02
-6.616830825805664062e-02 -6.212015151977539062e-01 -3.379412367939949036e-02 -3.304406702518463135e-01 -6.322814226150512695e-01 -7.845428586006164551e-02 2.902726233005523682e-01 9.593840688467025757e-02
-7.388359308242797852e-02 5.867533385753631592e-02 5.436290428042411804e-02 -4.105764925479888916e-01 -4.709600210189819336e-01 3.603505790233612061e-01 4.407056272029876709e-01 -5.231564044952392578e-01
-5.341485515236854553e-02 -1.927415281534194946e-01 2.970325201749801636e-02 -7.526250481605529785e-01 -2.621187269687652588e-01 4.857126772403717041e-01 -1.872790604829788208e-01 -2.301616221666336060e-01
3.059197366237640381e-01 -2.859558761119842529e-01 -3.684756457805633545e-01 -5.306668281555175781e-01 -1.211184561252593994e-01 2.827977836132049561e-01 -1.509510278701782227e-01 -5.383588671684265137e-01
3.512982428073883057e-01 2.152609825134277344e-01 -1.167527958750724792e-01 -4.494296014308929443e-01 -6.206754446029663086e-01 -1.369387805461883545e-01 1.140049844980239868e-01 -4.445748329162597656e-01
3.324211239814758301e-01 -5.383016467094421387e-01 -5.733852982521057129e-01 -2.669452130794525146e-01 2.345049083232879639e-01 2.200596481561660767e-01 -2.380958944559097290e-01 -1.989686936140060425e-01
3.307683393359184265e-02 1.802972853183746338e-01 -3.557278811931610107e-01 -6.842278838157653809e-01 -2.894210815429687500e-01 1.553511172533035278e-01 3.941887617111206055e-01 3.292497098445892334e-01
-2.292303591966629028e-01 -6.140068918466567993e-02 -2.958538234233856201e-01 -1.823787838220596313e-01 -1.668117195367813110e-01 2.322165817022323608e-01 1.777961552143096924e-01 -8.423358798027038574e-01
4.592265188694000244e-01 -4.295740425586700439e-01 -8.162062615156173706e-02 -5.780906081199645996e-01 2.034793794155120850e-01 4.071465432643890381e-01 2.048265486955642700e-01 -1.208318173885345459e-01
-4.061491489410400391e-01 -5.268011689186096191e-01 -5.572713166475296021e-02 -4.882999062538146973e-01 3.185352683067321777e-01 -5.874289199709892273e-02 7.955437153577804565e-02 -4.524784982204437256e-01
4.005232155323028564e-01 4.339898377656936646e-02 -2.195346206426620483e-01 -1.539113223552703857e-01 -5.249733328819274902e-01 3.611665368080139160e-01 2.781476676464080811e-01 -5.314220190048217773e-01
-1.169197112321853638e-01 -7.311853766441345215e-02 -3.062984943389892578e-01 -1.971547752618789673e-01 6.756781041622161865e-02 4.437856376171112061e-01 1.664049029350280762e-01 -7.868247628211975098e-01
1.819887310266494751e-01 1.854172199964523315e-01 -4.124042689800262451e-01 -6.442999839782714844e-01 -8.565886318683624268e-02 4.282546788454055786e-02 -2.629708945751190186e-01 -5.186285972595214844e-01
-3.363892734050750732e-01 -3.423373401165008545e-01 -3.985338509082794189e-01 -2.199210673570632935e-01 -9.857666492462158203e-02 4.133658409118652344e-01 -8.452013880014419556e-02 -6.121442317962646484e-01
-3.082225024700164795e-01 -1.857741326093673706e-01 -4.236993193626403809e-01 -8.140073716640472412e-02 -5.128932595252990723e-01 1.463661491870880127e-01 9.367430955171585083e-02 -6.253656744956970215e-01
-9.579519182443618774e-02 -7.167978286743164062e-01 -1.969351172447204590e-01 1.491950172930955887e-02 -1.311835348606109619e-01 -1.398001164197921753e-01 4.786889553070068359e-01 -4.148756265640258789e-01
2.970740497112274170e-01 -5.615661144256591797e-01 -3.075949251651763916e-01 -4.346309900283813477e-01 -5.131942033767700195e-01 1.664623320102691650e-01 1.085360348224639893e-01 -1.000689119100570679e-01
-2.248153239488601685e-01 -2.099989950656890869e-01 -1.347165703773498535e-01 -2.056511491537094116e-01 -3.610816001892089844e-01 -2.283117547631263733e-02 1.660612374544143677e-01 -8.285168409347534180e-01
-1.746970266103744507e-01 -5.758832693099975586e-01 -2.407592386007308960e-01 -1.056108102202415466e-01 -3.061267361044883728e-02 -2.155881077051162720e-01 5.525987148284912109e-01 -4.646934270858764648e-01
6.348485946655273438e-01 3.274060040712356567e-02 -4.370690286159515381e-01 -4.409984648227691650e-01 2.167146503925323486e-01 1.334906816482543945e-01 2.781540155410766602e-01 -2.612120509147644043e-01
4.945294857025146484e-01 1.054824218153953552e-01 1.862201467156410217e-02 -3.197127878665924072e-01 -3.496778309345245361e-01 -8.614201098680496216e-02 1.301122307777404785e-01 -7.036524415016174316e-01
-5.559071898460388184e-01 -9.994216263294219971e-02 -4.191218614578247070e-01 -4.733179807662963867e-01 -2.197534292936325073e-01 2.046846449375152588e-01 4.197815954685211182e-01 1.219901889562606812e-01
-4.018198251724243164e-01 -3.035373054444789886e-02 -4.306103885173797607e-01 -2.907001078128814697e-01 3.131601214408874512e-02 1.984270662069320679e-02 7.029557824134826660e-01 -2.686380445957183838e-01
-3.366602063179016113e-01 -2.482691556215286255e-01 1.707284748554229736e-01 -5.824508666992187500e-01 1.178254634141921997e-01 -1.588930934667587280e-01 1.367215961217880249e-01 -6.315080523490905762e-01
3.768557012081146240e-01 -2.984192967414855957e-01 -6.324073672294616699e-01 -2.266087085008621216e-01 3.325218558311462402e-01 2.717027366161346436e-01 -4.429864138364791870e-02 -3.623254001140594482e-01
3.576467633247375488e-01 -2.819963395595550537e-01 -3.786729276180267334e-01 -3.365501761436462402e-01 3.563773334026336670e-01 1.975477784872055054e-01 6.067458391189575195e-01 -4.168182611465454102e-02
-2.229001075029373169e-01 -2.490082830190658569e-01 -3.707796037197113037e-01 -2.664178013801574707e-01 -6.129500269889831543e-01 -5.860457941889762878e-02 5.477659702301025391e-01 2.577991783618927002e-02
-1.660949736833572388e-01 -6.285112500190734863e-01 -9.833157062530517578e-02 -3.784575164318084717e-01 -3.410068154335021973e-01 -2.914756834506988525e-01 4.673945009708404541e-01 -6.917817145586013794e-02
3.195016086101531982e-01 5.181741435080766678e-04 -3.632500469684600830e-01 -2.722084522247314453e-01 2.207825183868408203e-01 -5.637850984930992126e-02 7.068983912467956543e-01 -3.744886219501495361e-01
3.587020039558410645e-01 -1.656938046216964722e-01 -1.206947937607765198e-01 -4.830259084701538086e-01 -5.884459018707275391e-01 3.420681059360504150e-01 -1.784291118383407593e-01 -3.176175057888031006e-01
-4.206937253475189209e-01 -1.505816914141178131e-02 -4.920160174369812012e-01 -4.249537289142608643e-01 9.272439777851104736e-02 4.866128861904144287e-01 -4.529662430286407471e-03 -3.933369815349578857e-01
-1.022155806422233582e-01 9.584689885377883911e-02 -3.134967684745788574e-01 -5.952205061912536621e-01 3.615432679653167725e-01 2.482735663652420044e-01 5.516235232353210449e-01 -1.765103638172149658e-01
1.474137604236602783e-01 -8.254986256361007690e-02 -3.209641575813293457e-01 -1.914028823375701904e-01 -3.585878908634185791e-01 4.809134602546691895e-01 6.863950490951538086e-01 -2.829545736312866211e-02
1.106153652071952820e-01 -1.877806037664413452e-01 1.826777905225753784e-01 -6.509618759155273438e-01 3.744353353977203369e-01 2.203575372695922852e-01 1.738727241754531860e-01 -5.257271528244018555e-01
1.664596796035766602e-01 -3.702978491783142090e-01 -1.123922020196914673e-01 -3.373325765132904053e-01 4.298389852046966553e-01 5.126177668571472168e-01 2.234326004981994629e-01 -4.596573114395141602e-01
-9.177813678979873657e-02 -1.295122653245925903e-01 -2.179220914840698242e-01 -3.966545164585113525e-01 1.596994251012802124e-01 -5.319784879684448242e-01 3.237946927547454834e-01 -5.971853733062744141e-01
5.359373241662979126e-02 -1.662056893110275269e-01 -1.874686926603317261e-01 -7.046489715576171875e-01 -1.794833689928054810e-02 -6.162016391754150391e-01 2.329453080892562866e-01 -5.948601663112640381e-02
6.188432574272155762e-01 -4.783997833728790283e-01 -3.313792645931243896e-01 -4.248333573341369629e-01 1.044970229268074036e-01 2.744145691394805908e-01 9.758650511503219604e-02 4.609722644090652466e-02
5.711960196495056152e-01 -2.495957762002944946e-01 -5.005278587341308594e-01 -4.475991129875183105e-01 8.430318534374237061e-02 3.287150561809539795e-01 -6.605153530836105347e-02 -2.025849670171737671e-01
-3.966353237628936768e-01 -1.023188605904579163e-01 -4.579786956310272217e-02 -5.045832991600036621e-01 -3.933014571666717529e-01 -8.507003635168075562e-02 -1.687144190073013306e-01 -6.205819845199584961e-01
1.902076154947280884e-01 3.203212916851043701e-01 -6.730459332466125488e-01 -3.568771779537200928e-01 -2.058451026678085327e-01 -3.488679230213165283e-01 2.314480766654014587e-02 -3.409495055675506592e-01
3.114101886749267578e-01 -7.333811521530151367e-01 7.675608247518539429e-02 -4.525249004364013672e-01 -9.926921129226684570e-02 2.893998324871063232e-01 -1.516583859920501709e-01 -1.946756392717361450e-01
1.978780478239059448e-01 1.375482678413391113e-01 7.651735842227935791e-02 -4.648468792438507080e-01 -5.860889554023742676e-01 -4.140600934624671936e-02 5.552271604537963867e-01 -2.578667700290679932e-01
-1.406742483377456665e-01 3.231681510806083679e-02 -2.663785815238952637e-01 -1.371130198240280151e-01 -5.935567021369934082e-01 -8.807071298360824585e-02 3.588783740997314453e-01 -6.328895092010498047e-01
-1.494641453027725220e-01 -4.172167479991912842e-01 8.457580208778381348e-02 -7.447263002395629883e-01 -2.885259985923767090e-01 -2.493417710065841675e-01 3.018661737442016602e-01 7.265330106019973755e-02
5.453693121671676636e-02 -3.916116803884506226e-02 -4.271791577339172363e-01 -6.656931638717651367e-01 -5.645750835537910461e-02 1.219960451126098633e-01 3.086017966270446777e-01 5.065147876739501953e-01
-2.142212539911270142e-01 -1.809957027435302734e-01 3.509264290332794189e-01 -7.718960046768188477e-01 -2.265757769346237183e-01 -1.803997755050659180e-01 2.505433261394500732e-01 -2.360600233078002930e-01
3.474018573760986328e-01 2.243459522724151611e-01 9.363345801830291748e-02 -5.135753750801086426e-01 -4.658363461494445801e-01 2.378369867801666260e-01 4.415469169616699219e-01 -2.965135574340820312e-01
2.352158427238464355e-01 -4.150096327066421509e-02 -3.547876179218292236e-01 -3.530234396457672119e-01 4.078170657157897949e-01 2.629868090152740479e-01 5.739152431488037109e-01 -3.572057485580444336e-01
6.073132529854774475e-02 -2.561667561531066895e-01 -3.527544140815734863e-01 -1.140357851982116699e-01 1.716551482677459717e-01 -5.179266333580017090e-01 3.126242160797119141e-01 -6.307163238525390625e-01
-2.672572135925292969e-01 -5.166122317314147949e-01 -5.902684107422828674e-02 -2.607105374336242676e-01 3.258482217788696289e-01 -9.412421286106109619e-02 9.099509567022323608e-02 -6.833117604255676270e-01
-2.083112001419067383e-01 -7.327470183372497559e-01 -3.579280897974967957e-02 -3.392312526702880859e-01 -3.636381924152374268e-01 -1.392447352409362793e-01 3.867519497871398926e-01 -4.615346342325210571e-02
1.242956891655921936e-01 2.034203410148620605e-01 -5.492557957768440247e-02 -3.822188377380371094e-01 -5.633611083030700684e-01 -1.609641462564468384e-01 5.935844182968139648e-01 -3.137435317039489746e-01
5.096573010087013245e-02 6.381206959486007690e-02 -3.876039385795593262e-01 -1.701753586530685425e-01 -2.602587342262268066e-01 1.356813162565231323e-01 2.936290693469345570e-04 -8.532233238220214844e-01
1.579128950834274292e-01 -3.508254289627075195e-01 -1.229464355856180191e-02 -5.730724334716796875e-01 2.493450790643692017e-01 2.496857494115829468e-01 -2.996307611465454102e-01 -5.559921264648437500e-01
3.397858738899230957e-01 -3.826381862163543701e-01 -4.337047338485717773e-01 -4.168420433998107910e-01 3.062917590141296387e-01 1.878714263439178467e-01 -2.226606756448745728e-01 -4.445090591907501221e-01
-4.058868288993835449e-01 4.670588299632072449e-03 -7.027736902236938477e-01 -2.742626368999481201e-01 -3.418192267417907715e-01 2.071018964052200317e-01 2.751052677631378174e-01 -1.752399057149887085e-01
4.131312966346740723e-01 -4.127206504344940186e-01 -3.895715177059173584e-01 -3.926341533660888672e-01 5.418542772531509399e-03 2.060532420873641968e-01 -2.978678643703460693e-01 -4.710033833980560303e-01
4.870738685131072998e-01 -3.949263095855712891e-01 -6.368868947029113770e-01 -2.188315391540527344e-01 1.836258172988891602e-01 3.004651069641113281e-01 -2.106343768537044525e-02 -1.698195636272430420e-01
5.440276861190795898e-01 -3.835091888904571533e-01 -2.438197433948516846e-01 -3.993335962295532227e-01 3.098994120955467224e-02 5.289192199707031250e-01 2.008874714374542236e-01 -1.302591860294342041e-01
-4.052293300628662109e-01 -3.320989012718200684e-01 1.355217248201370239e-01 -4.322699010372161865e-01 -4.001763463020324707e-02 5.069972947239875793e-02 3.788647949695587158e-01 -6.103815436363220215e-01
5.367479100823402405e-02 -1.632270514965057373e-01 -5.457955598831176758e-01 -1.056448966264724731e-01 -3.749760985374450684e-01 -5.199924111366271973e-01 1.588615030050277710e-01 -4.745378494262695312e-01
2.123251557350158691e-01 -8.323651552200317383e-02 -4.320538640022277832e-01 -4.282509982585906982e-01 4.267808496952056885e-01 4.182715713977813721e-01 2.819029614329338074e-02 -4.690762758255004883e-01
-1.662129163742065430e-01 -2.828293442726135254e-01 1.438291668891906738e-01 -3.860352337360382080e-01 -1.056826487183570862e-02 -2.639606595039367676e-01 2.169957756996154785e-01 -7.783294916152954102e-01
2.803283631801605225e-01 -8.309644181281328201e-04 -2.360949069261550903e-01 -2.321633100509643555e-01 -7.344577908515930176e-01 3.796238005161285400e-01 2.155698239803314209e-01 -2.859404385089874268e-01
-3.798162639141082764e-01 -1.922286897897720337e-01 -6.352794766426086426e-01 -8.589356392621994019e-02 -2.757293879985809326e-01 3.925379216670989990e-01 1.857548654079437256e-01 -3.784343004226684570e-01
3.835050016641616821e-02 -1.110587790608406067e-01 -7.517225146293640137e-01 5.652456358075141907e-02 -4.934155344963073730e-01 4.565628245472908020e-03 1.973633915185928345e-01 -3.680777847766876221e-01
-2.286462634801864624e-01 -1.075349301099777222e-01 -1.030968651175498962e-01 -4.424951672554016113e-01 1.727029979228973389e-01 -3.741654753684997559e-01 4.812016189098358154e-01 -5.730140209197998047e-01
-2.000073641538619995e-01 4.174402356147766113e-02 -3.733783960342407227e-01 -2.290303111076354980e-01 -1.183739677071571350e-01 2.598129510879516602e-01 8.979647606611251831e-02 -8.226845860481262207e-01
2.231999784708023071e-01 2.200348526239395142e-01 -6.241849660873413086e-01 -5.827062129974365234e-01 -2.521747052669525146e-01 -1.300579756498336792e-01 -1.735249906778335571e-01 -2.489878237247467041e-01
3.795642852783203125e-01 -5.147008299827575684e-01 -4.854114949703216553e-01 -2.895148992538452148e-01 -2.983261644840240479e-02 3.328531980514526367e-01 -1.886844038963317871e-01 -3.525447845458984375e-01
8.332782983779907227e-02 2.451978474855422974e-01 -2.488700151443481445e-01 -6.098286509513854980e-01 -3.583238720893859863e-01 5.068362876772880554e-02 -1.874894648790359497e-01 -5.770530104637145996e-01
1.690802872180938721e-01 -3.467989712953567505e-02 -6.028755307197570801e-01 -2.867649495601654053e-01 3.823779821395874023e-01 1.867479383945465088e-01 5.491898655891418457e-01 -2.044968456029891968e-01
-6.403467804193496704e-02 -4.398301243782043457e-02 -1.367939114570617676e-01 -5.518385171890258789e-01 -1.159984543919563293e-01 4.806141853332519531e-01 -1.798033118247985840e-01 -6.276559233665466309e-01
2.736112177371978760e-01 -2.890304327011108398e-01 -6.547808647155761719e-01 -3.171969056129455566e-01 4.797978103160858154e-01 1.239035055041313171e-01 -9.423642419278621674e-03 -2.580691277980804443e-01
7.075439393520355225e-02 7.768328650854527950e-04 -4.774385988712310791e-01 -2.203367650508880615e-01 7.316935062408447266e-02 1.947829872369766235e-01 1.904677599668502808e-01 -7.993279695510864258e-01
8.114545792341232300e-02 -5.322296917438507080e-02 -2.009847909212112427e-01 -3.750445246696472168e-01 7.349963486194610596e-02 1.216985508799552917e-01 -1.815027147531509399e-01 -8.696973323822021484e-01
2.604922056198120117e-01 1.492566168308258057e-01 -4.248307645320892334e-01 -3.406214118003845215e-01 1.368887871503829956e-01 2.890149652957916260e-01 6.671826839447021484e-01 -2.568291127681732178e-01
4.085158929228782654e-02 -1.104711815714836121e-01 -4.836175143718719482e-01 -3.914153575897216797e-01 -3.427931666374206543e-01 1.583241224288940430e-01 -4.078660607337951660e-01 -5.386160016059875488e-01
1.646271497011184692e-01 1.084586232900619507e-01 -1.037856191396713257e-01 -2.306701838970184326e-01 -6.328191161155700684e-01 2.704818844795227051e-01 3.364795744419097900e-01 -5.570595860481262207e-01
-1.853601783514022827e-01 -2.614568769931793213e-01 -1.868811994791030884e-01 -4.080452024936676025e-01 3.366588354110717773e-01 -3.496762514114379883e-01 4.656630158424377441e-01 -4.933575689792633057e-01
4.094677269458770752e-01 -2.413625419139862061e-01 -5.723916888236999512e-01 -1.324630975723266602e-01 1.470121294260025024e-01 5.051855444908142090e-01 7.802765071392059326e-02 -3.820843398571014404e-01
3.631712198257446289e-01 3.691810071468353271e-01 -2.665284872055053711e-01 -6.404349803924560547e-01 -2.460243701934814453e-01 -2.976264059543609619e-02 4.329872131347656250e-02 -4.328153133392333984e-01
4.310706555843353271e-01 -6.058803200721740723e-01 -2.926787920296192169e-02 -4.976192116737365723e-01 -2.654003500938415527e-01 -2.159553393721580505e-02 -3.316438198089599609e-01 -1.330952346324920654e-01
3.487151265144348145e-01 -4.117199778556823730e-02 -4.073693752288818359e-01 -5.549379587173461914e-01 4.873598814010620117e-01 1.374919265508651733e-01 2.588138878345489502e-01 -2.817592620849609375e-01
3.853928744792938232e-01 -3.013190031051635742e-01 -4.364606440067291260e-01 -2.746475636959075928e-01 3.396383821964263916e-01 3.875703215599060059e-01 4.643394649028778076e-01 -1.165069267153739929e-01
-1.000386402010917664e-01 -4.180296957492828369e-01 -1.651538312435150146e-01 -1.767663359642028809e-01 3.008492588996887207e-01 -2.867180109024047852e-01 2.016760557889938354e-01 -7.371096014976501465e-01
1.878878623247146606e-01 1.442198306322097778e-01 -5.945457816123962402e-01 -4.245596826076507568e-01 -1.334153860807418823e-01 9.194617718458175659e-02 -1.753837466239929199e-01 -5.942641496658325195e-01
5.157162621617317200e-02 9.777525067329406738e-02 -6.532943844795227051e-01 -4.220061600208282471e-01 4.068410694599151611e-01 1.289032399654388428e-01 2.134756743907928467e-01 -3.939418196678161621e-01
1.777001023292541504e-01 -6.941429525613784790e-02 -2.747709453105926514e-01 -4.243924319744110107e-01 3.239456415176391602e-01 2.088508009910583496e-01 7.328564524650573730e-01 -1.495265215635299683e-01
-2.359652705490589142e-02 -1.610452383756637573e-01 -4.450812041759490967e-01 -3.530069291591644287e-01 4.108104407787322998e-01 2.895978391170501709e-01 6.109986305236816406e-01 -1.576229631900787354e-01
-1.869744807481765747e-01 2.250644005835056305e-02 3.080784715712070465e-02 -3.502476215362548828e-01 -3.185144364833831787e-01 1.018573641777038574e-01 4.387672245502471924e-01 -7.325084805488586426e-01
2.976172864437103271e-01 -3.760824799537658691e-01 -1.335978358983993530e-01 -5.569472908973693848e-01 -3.330399096012115479e-01 -1.831127256155014038e-01 -4.665546119213104248e-01 -2.825389802455902100e-01
4.030749499797821045e-01 -4.399749338626861572e-01 -2.453268915414810181e-01 -3.481240272521972656e-01 4.461456537246704102e-01 2.459457516670227051e-01 1.727767139673233032e-01 -4.161613285541534424e-01
-3.141711652278900146e-01 -3.329397439956665039e-01 7.455655187368392944e-02 -6.836717724800109863e-01 2.036750167608261108e-01 -2.471188902854919434e-01 5.255280807614326477e-02 -4.606180191040039062e-01
2.152527421712875366e-01 -3.116226196289062500e-01 -3.418554067611694336e-01 -6.732756495475769043e-01 -4.486797749996185303e-02 2.887063622474670410e-01 1.823322027921676636e-01 4.096131324768066406e-01
-3.979904949665069580e-01 -1.131482571363449097e-01 -5.497459769248962402e-01 -1.772387921810150146e-01 -1.497164070606231689e-01 5.144770741462707520e-01 3.685862421989440918e-01 -2.687177062034606934e-01
-3.458208739757537842e-01 -6.226392090320587158e-02 -1.746547669172286987e-01 -5.394100546836853027e-01 2.226331979036331177e-01 5.898241400718688965e-01 2.640178203582763672e-01 -2.964796423912048340e-01
2.996017634868621826e-01 -1.551343351602554321e-01 -3.595436215400695801e-01 -4.259745180606842041e-01 1.755336076021194458e-01 2.190971970558166504e-01 6.985950469970703125e-01 9.271237254142761230e-02
1.319473385810852051e-01 -5.489786863327026367e-01 -3.278929367661476135e-02 -2.363028228282928467e-01 -4.886464178562164307e-01 -1.775131374597549438e-01 5.740324258804321289e-01 -1.565206050872802734e-01
5.298184752464294434e-01 -2.142847925424575806e-01 -5.901414752006530762e-01 -3.567813932895660400e-01 2.599840164184570312e-01 1.387676298618316650e-01 3.282402455806732178e-01 -5.678495764732360840e-02
-5.528826713562011719e-01 -1.419727951288223267e-01 -6.124143600463867188e-01 -3.407608866691589355e-01 -2.464468032121658325e-01 1.423169523477554321e-01 3.069638907909393311e-01 -8.819497376680374146e-02
7.714166641235351562e-01 -3.731455802917480469e-01 -1.655808091163635254e-01 -3.786116242408752441e-01 -1.023874506354331970e-01 1.244851127266883850e-01 2.009612321853637695e-01 -1.689666658639907837e-01
2.750476002693176270e-01 -1.855996847152709961e-01 -3.649201393127441406e-01 -4.466571807861328125e-01 2.442897409200668335e-01 4.821524024009704590e-01 4.728211164474487305e-01 -2.037744969129562378e-01
-3.696574568748474121e-01 -1.107996031641960144e-01 -4.765805900096893311e-01 -4.005867540836334229e-01 -4.309582412242889404e-01 1.381576210260391235e-01 -2.469137012958526611e-01 -4.446337223052978516e-01
-9.461748600006103516e-02 -2.229407429695129395e-01 -3.835072815418243408e-01 -8.288058042526245117e-01 1.435697972774505615e-01 1.979443430900573730e-01 -3.025149740278720856e-02 2.159597277641296387e-01
2.734482884407043457e-01 -5.807489156723022461e-01 6.808328628540039062e-02 -9.387332201004028320e-02 -5.458704829216003418e-01 2.187418639659881592e-01 8.967387489974498749e-03 -4.781277179718017578e-01
2.261048257350921631e-01 2.650534212589263916e-01 -2.618924677371978760e-01 -5.958761572837829590e-01 1.397117041051387787e-02 5.653355270624160767e-02 6.701643466949462891e-01 4.955739900469779968e-02
2.950308620929718018e-01 -3.538495004177093506e-01 5.431660637259483337e-02 -2.835822477936744690e-02 -5.548288822174072266e-01 3.625630140304565430e-01 2.208882570266723633e-01 -5.439800024032592773e-01
3.362471163272857666e-01 -2.818103134632110596e-01 -5.278685092926025391e-01 -4.283321201801300049e-01 4.127206504344940186e-01 2.096700221300125122e-01 3.620819449424743652e-01 2.037167781963944435e-03
5.289564132690429688e-01 -2.904291450977325439e-01 -1.260940432548522949e-01 -6.034159660339355469e-01 3.002421557903289795e-01 3.021436035633087158e-01 2.628189325332641602e-01 -7.304523140192031860e-02
4.451719820499420166e-01 -4.016852676868438721e-01 -5.154091119766235352e-01 -4.520488083362579346e-01 2.741983234882354736e-01 1.065261214971542358e-01 1.745260208845138550e-01 2.312669754028320312e-01
-5.032673478126525879e-01 -8.937402814626693726e-02 -6.810115575790405273e-01 -1.545694172382354736e-01 -3.241863548755645752e-01 2.147293239831924438e-01 1.276644915342330933e-01 -2.890709638595581055e-01
-3.049048781394958496e-01 -4.894632697105407715e-01 -3.130771219730377197e-01 -1.257020328193902969e-02 -5.117548704147338867e-01 1.302446424961090088e-02 3.767856359481811523e-01 -4.065133631229400635e-01
6.168254092335700989e-02 -3.769680261611938477e-01 4.402874112129211426e-01 -5.376189351081848145e-01 -1.072141155600547791e-01 4.482371509075164795e-01 1.651981770992279053e-01 -3.626313507556915283e-01
-3.628452494740486145e-02 5.313811451196670532e-02 -5.235517024993896484e-01 -1.813789606094360352e-01 -5.450392961502075195e-01 3.551158010959625244e-01 8.039803802967071533e-02 -5.091326832771301270e-01
1.619219630956649780e-01 8.181173354387283325e-02 -3.428605794906616211e-01 -4.235297143459320068e-01 4.106837809085845947e-01 1.115158945322036743e-01 6.146878004074096680e-01 -3.334955573081970215e-01
-5.618430972099304199e-01 -1.889457553625106812e-01 -5.760739445686340332e-01 -3.250383436679840088e-01 -1.753396242856979370e-01 1.797043681144714355e-01 3.842806816101074219e-01 -2.028598636388778687e-02
-1.834022402763366699e-01 -7.821007966995239258e-01 6.962905754335224628e-04 -2.107544243335723877e-01 -4.163718819618225098e-01 -1.180545706301927567e-02 3.335021138191223145e-01 -1.597982496023178101e-01
3.823198005557060242e-02 -3.619061112403869629e-01 -2.950188219547271729e-01 -3.337370455265045166e-01 2.805597484111785889e-01 3.483449816703796387e-01 2.681433260440826416e-01 -6.302275657653808594e-01
5.448382580652832985e-04 -2.707689814269542694e-02 -3.879625201225280762e-01 -1.101471930742263794e-01 -1.726101338863372803e-01 4.410895705223083496e-01 4.425445795059204102e-01 -6.453053951263427734e-01
4.594153761863708496e-01 -4.455883204936981201e-01 -5.803883075714111328e-01 -3.433048427104949951e-01 2.397751808166503906e-01 1.412113457918167114e-01 2.129444032907485962e-01 1.135854199528694153e-01
-3.401575386524200439e-01 -4.378691613674163818e-01 3.384106326848268509e-03 -3.214655816555023193e-01 3.469939231872558594e-01 3.455199003219604492e-01 2.812722623348236084e-01 -5.199125409126281738e-01
-6.185999885201454163e-02 -7.220835685729980469e-01 -2.403630316257476807e-01 -5.806637182831764221e-02 -4.479435980319976807e-01 -2.561597228050231934e-01 2.066675871610641479e-01 -3.234809637069702148e-01
7.761138677597045898e-02 -5.990025401115417480e-01 -8.131939917802810669e-02 -2.058965861797332764e-01 -1.676965951919555664e-01 -7.718288898468017578e-02 7.378668189048767090e-01 -8.740402758121490479e-02
1.760506331920623779e-01 1.458579301834106445e-01 -5.462798476219177246e-01 -2.212795764207839966e-01 -9.864275157451629639e-02 3.447597324848175049e-01 6.386139392852783203e-01 -2.528394162654876709e-01
-4.517323151230812073e-02 -3.178003728389739990e-01 -2.033012062311172485e-01 -5.788377523422241211e-01 4.935969114303588867e-01 3.125651478767395020e-01 4.228910207748413086e-01 -2.014445140957832336e-02
-4.257469251751899719e-02 -3.297364115715026855e-01 -3.227341473102569580e-01 -4.214792549610137939e-01 4.471703767776489258e-01 3.154055178165435791e-01 5.551660060882568359e-01 -2.825722564011812210e-03
3.832471370697021484e-01 -3.052613735198974609e-01 -3.747439980506896973e-01 -3.577259182929992676e-01 -5.299602076411247253e-02 5.551167950034141541e-02 -2.725109457969665527e-01 -6.413922905921936035e-01
-5.544122308492660522e-02 -4.492742717266082764e-01 -3.886648118495941162e-01 -4.563248753547668457e-01 -1.634278744459152222e-01 1.623871773481369019e-01 -4.179016947746276855e-01 -4.561426639556884766e-01
-1.993790417909622192e-01 -5.063808560371398926e-01 3.047367371618747711e-02 -5.901716947555541992e-01 2.258955687284469604e-01 -3.245480358600616455e-02 5.497567653656005859e-01 -1.675041392445564270e-02
-1.142859235405921936e-01 -3.789897263050079346e-01 -3.763476908206939697e-01 -5.883700847625732422e-01 -1.936856955289840698e-01 -9.613621234893798828e-02 -4.862809181213378906e-01 -2.688179016113281250e-01
8.708833158016204834e-02 -4.461901187896728516e-01 -2.876748330891132355e-02 -6.486309170722961426e-01 -3.331204950809478760e-01 -4.847880005836486816e-01 1.047974228858947754e-01 1.216935515403747559e-01
1.576735056005418301e-03 -6.113596260547637939e-03 -3.518055379390716553e-01 -8.484739661216735840e-01 -2.539507746696472168e-01 9.785469621419906616e-02 4.122961685061454773e-02 2.837581634521484375e-01
4.315876662731170654e-01 -6.218262016773223877e-02 2.376154214143753052e-01 -3.265371620655059814e-01 2.179006859660148621e-02 8.923912048339843750e-02 5.506018400192260742e-01 -5.789448022842407227e-01
3.730078935623168945e-01 -1.304123699665069580e-01 -1.075028069317340851e-02 -6.666076779365539551e-01 2.938310503959655762e-01 3.629833757877349854e-01 4.178138673305511475e-01 -8.194425702095031738e-02
2.694714963436126709e-01 -4.413848221302032471e-01 1.217874605208635330e-02 -2.188816070556640625e-01 -3.961954712867736816e-01 -1.174779236316680908e-01 7.051228284835815430e-01 -1.285964697599411011e-01
6.386232972145080566e-01 7.366901729255914688e-03 -2.643724158406257629e-02 -5.162927508354187012e-01 4.737026244401931763e-02 1.317386627197265625e-01 3.675328940153121948e-02 -5.512704849243164062e-01
2.210435420274734497e-01 -5.819867849349975586e-01 -3.457957506179809570e-01 -6.054736971855163574e-01 1.859108060598373413e-01 1.463862955570220947e-01 -2.551805675029754639e-01 7.175712287425994873e-02
3.985404670238494873e-01 -2.171215564012527466e-01 -5.340052843093872070e-01 -3.977412283420562744e-01 4.141884446144104004e-01 2.314101755619049072e-01 3.084576725959777832e-01 -1.743997484445571899e-01
-5.758856981992721558e-02 -2.420641779899597168e-01 -1.465333104133605957e-01 -1.618735939264297485e-01 6.919584423303604126e-02 1.633731275796890259e-02 3.134827315807342529e-01 -8.871792554855346680e-01
-7.458839565515518188e-02 -3.615768551826477051e-01 3.082580268383026123e-01 -6.116011142730712891e-01 6.955993920564651489e-02 5.262910127639770508e-01 2.564286589622497559e-01 -2.168947607278823853e-01
2.451769113540649414e-01 -9.332390874624252319e-02 -4.122263193130493164e-01 -1.088078948669135571e-03 -5.547358393669128418e-01 -3.155680000782012939e-01 4.434844553470611572e-01 -3.965525627136230469e-01
6.295965909957885742e-01 -2.609308660030364990e-01 -1.146756187081336975e-01 -4.954338669776916504e-01 5.636192485690116882e-02 4.260643422603607178e-01 1.838350445032119751e-01 -2.416923493146896362e-01
1.460359431803226471e-02 -2.402984350919723511e-01 -6.363928318023681641e-01 -6.249908208847045898e-01 1.486206203699111938e-01 2.521058320999145508e-01 -2.340678721666336060e-01 7.746482640504837036e-02
3.096482157707214355e-01 1.485808044672012329e-01 -2.423802316188812256e-01 -5.717934370040893555e-01 -2.511489689350128174e-01 1.762847304344177246e-01 -1.967877000570297241e-01 -6.028834581375122070e-01
-3.512263894081115723e-01 -2.545757293701171875e-01 1.685028672218322754e-01 -8.130720257759094238e-01 -2.295328229665756226e-01 -1.496066898107528687e-01 -8.925402909517288208e-02 -1.982882767915725708e-01
2.321011200547218323e-02 -4.054559767246246338e-02 -3.000331223011016846e-01 -5.156842470169067383e-01 1.178295612335205078e-01 5.089991092681884766e-01 -1.340436786413192749e-01 -5.923982262611389160e-01
2.314100116491317749e-01 -1.397867351770401001e-01 -3.008100986480712891e-01 -4.485002458095550537e-01 4.393211901187896729e-01 3.003549873828887939e-01 4.336648285388946533e-01 -4.049549698829650879e-01
3.847891092300415039e-01 -3.497624099254608154e-01 -4.205492734909057617e-01 -4.368819892406463623e-01 -3.877449780702590942e-02 1.677972972393035889e-01 -2.919473052024841309e-01 -4.969742000102996826e-01
6.705805659294128418e-01 -2.818477451801300049e-01 -2.696030139923095703e-01 -5.109322071075439453e-01 -1.265385746955871582e-01 2.699080109596252441e-01 -1.462207138538360596e-01 -1.640216559171676636e-01
-7.125867903232574463e-02 4.376346245408058167e-02 -5.068812370300292969e-01 -5.658902525901794434e-01 -1.545157730579376221e-01 8.457411825656890869e-02 5.019963979721069336e-01 3.644424378871917725e-01
-5.320866703987121582e-01 1.203229352831840515e-01 -5.717652440071105957e-01 -4.187006652355194092e-01 -2.858220636844635010e-01 2.220832705497741699e-01 4.572150856256484985e-02 -2.589878737926483154e-01
-1.038344651460647583e-01 -3.473584949970245361e-01 -1.640009135007858276e-01 -1.184829398989677429e-01 -4.473171383142471313e-02 -3.330946564674377441e-01 1.766082197427749634e-01 -8.267300724983215332e-01
3.927542567253112793e-01 -3.783523440361022949e-01 -4.864022135734558105e-01 -3.849408328533172607e-01 -3.354355692863464355e-01 2.341931015253067017e-01 -2.143439501523971558e-01 -3.232958912849426270e-01
4.907018244266510010e-01 -3.969800174236297607e-01 -9.919145703315734863e-02 -5.585530400276184082e-01 2.341105639934539795e-01 2.202108800411224365e-01 4.147446155548095703e-01 -6.696670502424240112e-02
-2.278165072202682495e-01 -1.096147224307060242e-01 -2.178693860769271851e-01 -5.356901884078979492e-01 2.633831501007080078e-01 -4.436294436454772949e-01 3.809790313243865967e-01 -4.362686574459075928e-01
1.215669140219688416e-01 -1.315000355243682861e-01 -2.584591209888458252e-01 -2.733785808086395264e-01 -5.344793200492858887e-03 5.400645732879638672e-01 7.186837792396545410e-01 -1.348603665828704834e-01
3.115423619747161865e-01 -4.241163432598114014e-01 -1.012953966856002808e-01 -3.435431718826293945e-01 -2.697739303112030029e-01 -1.933795958757400513e-01 -2.790174186229705811e-01 -6.377769708633422852e-01
-2.097138166427612305e-01 -3.754532635211944580e-01 1.683090776205062866e-01 -3.590843081474304199e-01 2.153724581003189087e-01 3.047332465648651123e-01 5.591227412223815918e-01 -4.537834823131561279e-01
1.844182610511779785e-01 -8.345520496368408203e-02 -6.919530630111694336e-01 -1.522050499916076660e-01 -4.935525953769683838e-01 3.979623019695281982e-01 3.959632478654384613e-03 -2.346828579902648926e-01
2.011997625231742859e-02 -2.987207472324371338e-01 -5.290052294731140137e-01 -2.440612614154815674e-01 4.054255485534667969e-01 4.231911599636077881e-01 8.796191960573196411e-02 -4.687760472297668457e-01
9.373658895492553711e-02 -4.887677431106567383e-01 -1.279700249433517456e-01 -1.625743508338928223e-01 -2.374464869499206543e-01 -1.770637780427932739e-01 7.599666118621826172e-01 -2.103119790554046631e-01
-2.657600045204162598e-01 -1.310620903968811035e-01 -8.203130960464477539e-01 -6.438636034727096558e-02 -2.782337367534637451e-01 2.374689429998397827e-01 2.496343553066253662e-01 -1.975151449441909790e-01
4.085177481174468994e-01 -4.831536114215850830e-01 -1.643920391798019409e-01 -3.145193755626678467e-01 3.831091821193695068e-01 1.660827696323394775e-01 4.631088078022003174e-01 -2.913805842399597168e-01
8.087998256087303162e-03 -7.249931693077087402e-01 -1.712432354688644409e-01 -1.317783445119857788e-01 8.828137814998626709e-02 1.068771816790103912e-02 6.186233758926391602e-01 -1.924239099025726318e-01
4.022441506385803223e-01 -2.601612508296966553e-01 -4.866464436054229736e-01 -3.883368968963623047e-01 4.789513349533081055e-01 9.588120132684707642e-02 3.654406070709228516e-01 -1.036865264177322388e-01
-3.305182754993438721e-01 -3.489969074726104736e-01 -1.115138307213783264e-01 -4.039345085620880127e-01 -2.166407555341720581e-01 3.119028508663177490e-01 2.095254063606262207e-01 -6.365868449211120605e-01
1.723008751869201660e-01 -3.305269181728363037e-01 -2.171405255794525146e-01 -6.586797833442687988e-01 4.639407098293304443e-01 1.768282204866409302e-01 2.808489501476287842e-01 -2.338161021471023560e-01
2.557354867458343506e-01 -4.926835000514984131e-02 -1.924305409193038940e-01 -4.069775640964508057e-01 3.055864572525024414e-01 4.025796651840209961e-01 6.142399311065673828e-01 -3.110751807689666748e-01
-1.009142994880676270e-01 1.142636910080909729e-01 -1.651625782251358032e-01 -6.092346310615539551e-01 -2.762774527072906494e-01 2.053345590829849243e-01 -2.056970596313476562e-01 -6.461516022682189941e-01
2.576174959540367126e-02 -1.368392109870910645e-01 -1.667534559965133667e-01 -5.290285348892211914e-01 3.908867537975311279e-01 2.637902200222015381e-01 5.862554311752319336e-01 -3.268948495388031006e-01
-4.346901178359985352e-01 -6.228683590888977051e-01 3.359647840261459351e-02 -5.959981679916381836e-01 8.995793014764785767e-02 1.451185047626495361e-01 1.886733025312423706e-01 -4.458155855536460876e-02
4.283252656459808350e-01 -1.416129320859909058e-01 -1.910173706710338593e-02 -6.206474304199218750e-01 -1.487360745668411255e-01 3.039041459560394287e-01 5.178645253181457520e-01 1.680818200111389160e-01
8.032326400279998779e-02 -1.321104466915130615e-01 -4.506836831569671631e-01 -3.787115812301635742e-01 3.783946335315704346e-01 1.697559356689453125e-01 6.693487763404846191e-01 -9.761838614940643311e-02
-7.528477907180786133e-02 -1.178400404751300812e-02 -4.025989174842834473e-01 -5.071623325347900391e-01 3.973249495029449463e-01 2.358566820621490479e-01 5.566364526748657227e-01 -2.270555347204208374e-01
-4.119118452072143555e-01 -2.575076371431350708e-02 -5.281139612197875977e-01 -4.413396418094635010e-01 1.119203642010688782e-01 5.058805346488952637e-01 9.806505590677261353e-02 -2.791463136672973633e-01
4.859204292297363281e-01 -4.765259027481079102e-01 -4.318871498107910156e-01 -3.589197695255279541e-01 2.270318865776062012e-01 3.782176077365875244e-01 1.354149729013442993e-01 -9.233243018388748169e-02
-1.918155848979949951e-01 -6.353672146797180176e-01 -8.105304837226867676e-02 -3.671230971813201904e-01 -4.043769240379333496e-01 -1.619377136230468750e-01 4.776295125484466553e-01 1.707773283123970032e-02
3.473542034626007080e-01 1.882622539997100830e-01 2.134449034929275513e-02 -5.314378738403320312e-01 -9.539899975061416626e-02 1.049398258328437805e-01 6.597877144813537598e-01 -3.249425888061523438e-01
4.590885639190673828e-01 -6.734220981597900391e-01 -3.270750343799591064e-01 -2.936775386333465576e-01 1.273049116134643555e-01 2.476328462362289429e-01 2.408360838890075684e-01 8.357654511928558350e-02
3.692970275878906250e-01 -5.156202316284179688e-01 -4.752937853336334229e-01 -3.153670728206634521e-01 -9.962093085050582886e-02 1.532713770866394043e-01 -2.493503987789154053e-01 -4.204791486263275146e-01
-1.630671918392181396e-01 -5.530989542603492737e-02 -6.061451435089111328e-01 -1.891814470291137695e-01 -2.270674705505371094e-01 4.260746538639068604e-01 1.853284090757369995e-01 -5.474507808685302734e-01
2.426359504461288452e-01 6.083023175597190857e-02 -1.527901440858840942e-01 -5.902740359306335449e-01 2.869633436203002930e-01 1.793901324272155762e-01 6.448743939399719238e-01 -1.877963095903396606e-01
