# Supplementary material for: Where is your field going? A machine learning approach to study the relative motion of the domains of physics
Source: PLoS One. 2020 Jun 18;15(6):e0233997. doi: 10.1371/journal.pone.0233997 (PMC7302634; doi:10.1371/journal.pone.0233997)
Supplement: S15 Data — (ZIP) [file pone.0233997.s015.zip › 14/Pacs4Run_14_VS_500_embeddings1991-1995ED8.txt]

2.533475160598754883e-01 -3.272777423262596130e-02 -2.091483026742935181e-01 3.920441493391990662e-02 2.992145903408527374e-02 -9.326360821723937988e-01 -1.367506235837936401e-01 -7.598136086016893387e-03
1.540295928716659546e-01 -1.146794036030769348e-01 -2.623942792415618896e-01 1.271001398563385010e-01 -5.323510169982910156e-01 -5.711650252342224121e-01 -3.352874517440795898e-01 3.950612545013427734e-01
4.151133000850677490e-01 -1.449291557073593140e-01 -4.254152774810791016e-01 4.652707278728485107e-01 1.224458124488592148e-02 -4.653583765029907227e-01 -2.333680540323257446e-01 -3.715542852878570557e-01
-3.080797940492630005e-02 -9.835080802440643311e-02 -4.166240394115447998e-01 -4.192910492420196533e-01 -3.580272793769836426e-01 -6.251626014709472656e-01 1.848889887332916260e-01 2.946210205554962158e-01
6.861419677734375000e-01 -3.200352489948272705e-01 -3.033919632434844971e-01 -1.415217220783233643e-01 7.419241219758987427e-02 -4.304531812667846680e-01 -3.281962573528289795e-01 1.272956579923629761e-01
3.603724539279937744e-01 -2.573210895061492920e-01 -3.361332118511199951e-01 6.557233333587646484e-01 -2.786615788936614990e-01 -3.509573936462402344e-01 -1.161045357584953308e-01 -2.159985601902008057e-01
-4.262699186801910400e-02 -1.210803911089897156e-01 -2.646909654140472412e-01 1.889560669660568237e-01 -5.760061144828796387e-01 -5.387718081474304199e-01 4.791383445262908936e-01 -1.616327762603759766e-01
1.008064523339271545e-01 -1.634816229343414307e-01 -3.749222159385681152e-01 6.636192649602890015e-02 -1.152579933404922485e-01 -7.324609160423278809e-01 -1.744074076414108276e-01 -4.877908825874328613e-01
4.880255162715911865e-01 -2.282201200723648071e-01 -2.505368590354919434e-01 -1.135644987225532532e-01 -6.289593577384948730e-01 -4.566903412342071533e-01 -4.675158858299255371e-02 1.665516793727874756e-01
3.193612098693847656e-01 -2.675547637045383453e-02 -4.604418948292732239e-02 3.621266782283782959e-01 2.751058638095855713e-01 -6.221528649330139160e-01 -5.389442443847656250e-01 -1.040115132927894592e-01
2.287287712097167969e-01 5.228354781866073608e-02 2.427360713481903076e-01 5.832397937774658203e-01 -3.859559297561645508e-01 -5.662822723388671875e-01 -2.516889870166778564e-01 -1.134694218635559082e-01
1.347865164279937744e-01 1.450279951095581055e-01 6.118642166256904602e-03 5.628132224082946777e-01 -3.036928772926330566e-01 -5.493680834770202637e-01 -4.938742220401763916e-01 7.782555371522903442e-02
3.743684291839599609e-02 -2.674273252487182617e-01 2.221372127532958984e-01 -6.611731648445129395e-02 -3.312658667564392090e-01 -6.608331203460693359e-01 5.235859155654907227e-01 2.297497987747192383e-01
2.981793880462646484e-01 -1.227117404341697693e-01 -5.146589279174804688e-01 3.884607851505279541e-01 2.332381904125213623e-02 -5.115507841110229492e-01 -1.719118207693099976e-01 -4.341354370117187500e-01
2.554821670055389404e-01 -8.741231262683868408e-02 -3.977947831153869629e-01 -1.969518363475799561e-01 -3.437845706939697266e-01 -5.668736696243286133e-01 3.689103722572326660e-01 -3.929741680622100830e-01
5.919746160507202148e-01 1.999207437038421631e-01 -1.828529685735702515e-01 4.372259974479675293e-01 -3.402574956417083740e-01 -2.897116243839263916e-01 -3.071578145027160645e-01 3.015663921833038330e-01
3.207275271415710449e-01 -3.086552321910858154e-01 1.593240052461624146e-01 3.924391567707061768e-01 -4.305466711521148682e-01 -5.675986409187316895e-01 -2.633031308650970459e-01 2.135556042194366455e-01
8.765577673912048340e-01 1.170852482318878174e-01 -1.914800703525543213e-01 2.167044579982757568e-01 -2.886149883270263672e-01 -1.629389375448226929e-01 6.002316251397132874e-02 -1.444354057312011719e-01
6.499207615852355957e-01 2.470632344484329224e-01 -1.089980453252792358e-01 4.179852306842803955e-01 -2.421789914369583130e-01 -1.942539364099502563e-01 -2.267955094575881958e-01 4.267893731594085693e-01
-2.521775066852569580e-01 -1.138276904821395874e-01 2.832505665719509125e-02 -1.256737858057022095e-01 -2.594790756702423096e-01 -8.951047062873840332e-01 -1.815359890460968018e-01 7.318753749132156372e-02
5.296584963798522949e-01 -9.753291308879852295e-02 -3.854387998580932617e-02 2.374205589294433594e-01 -6.082032322883605957e-01 -4.840296804904937744e-01 -1.771012246608734131e-01 -1.285861283540725708e-01
6.293657422065734863e-01 7.721339911222457886e-02 1.855680197477340698e-01 8.416544646024703979e-03 -2.691699266433715820e-01 -5.597566962242126465e-01 -3.912714421749114990e-01 1.567079126834869385e-01
5.170010924339294434e-01 -1.483317464590072632e-01 2.105275094509124756e-01 2.547011151909828186e-02 -5.912292599678039551e-01 -5.160928368568420410e-01 -9.777746349573135376e-02 2.006803601980209351e-01
3.855524063110351562e-01 -4.191287457942962646e-01 1.399780530482530594e-02 3.530810177326202393e-01 -4.024611115455627441e-01 -5.223345160484313965e-01 -2.434348165988922119e-01 2.382218837738037109e-01
6.300529837608337402e-01 1.087327525019645691e-01 -1.378397196531295776e-01 5.345168113708496094e-01 -4.796462059020996094e-01 -2.215349525213241577e-01 3.627808531746268272e-03 8.573839068412780762e-02
5.157155394554138184e-01 -2.344921529293060303e-01 -3.225674033164978027e-01 -7.680582255125045776e-02 -4.568959772586822510e-02 -4.997341334819793701e-01 -5.022186040878295898e-01 2.550622820854187012e-01
3.739125430583953857e-01 6.142039969563484192e-02 -3.757290542125701904e-02 -3.809351846575737000e-02 -6.860786080360412598e-01 -5.882247090339660645e-01 -1.809919327497482300e-01 -6.390557438135147095e-02
1.142150759696960449e-01 1.399000883102416992e-01 -5.768112540245056152e-01 3.702869117259979248e-01 -1.995652541518211365e-02 -4.557416737079620361e-01 3.747826218605041504e-01 3.860029578208923340e-01
2.360774725675582886e-01 -1.562782227993011475e-01 -4.562405943870544434e-01 5.184872746467590332e-01 3.381510078907012939e-01 -3.987335860729217529e-01 3.758401870727539062e-01 1.681356430053710938e-01
2.105299532413482666e-01 -8.021859079599380493e-02 2.088625431060791016e-01 7.799064368009567261e-02 -3.884079754352569580e-01 -7.517789602279663086e-01 -3.914776146411895752e-01 1.739222407341003418e-01
3.142473995685577393e-01 -4.263189136981964111e-01 4.845134913921356201e-02 5.906664729118347168e-01 -3.947712182998657227e-01 -4.407094120979309082e-01 -1.086032483726739883e-02 1.344590336084365845e-01
4.615906476974487305e-01 -4.880819022655487061e-01 -1.056787669658660889e-01 2.042896896600723267e-01 -3.431255817413330078e-01 -4.913025200366973877e-01 -2.777993977069854736e-01 2.439713180065155029e-01
5.984256267547607422e-01 3.924853354692459106e-02 3.110407888889312744e-01 7.779273390769958496e-02 -2.393263876438140869e-01 -5.622119903564453125e-01 -3.880424797534942627e-01 1.166693493723869324e-01
5.770630761981010437e-02 1.000133901834487915e-01 -6.901829242706298828e-01 4.357595443725585938e-01 -2.216981798410415649e-01 -3.944284617900848389e-01 3.233634233474731445e-01 1.055493280291557312e-01
5.722075700759887695e-01 5.304828882217407227e-01 6.782492250204086304e-02 3.234976530075073242e-01 -3.378825187683105469e-01 -2.850903868675231934e-01 -1.255323886871337891e-01 2.659250199794769287e-01
3.438028991222381592e-01 8.247202634811401367e-02 2.337877452373504639e-01 2.775286734104156494e-01 -2.486187815666198730e-01 -4.398356676101684570e-01 6.677305698394775391e-01 2.053977996110916138e-01
1.129845306277275085e-01 2.412558197975158691e-01 -7.141181230545043945e-01 4.178562462329864502e-01 -2.014475166797637939e-01 -3.803120851516723633e-01 2.297006696462631226e-01 8.050286769866943359e-02
4.274716675281524658e-01 -5.394030362367630005e-02 -1.764156073331832886e-01 8.816961199045181274e-03 -7.280284166336059570e-01 -5.010217428207397461e-01 -3.319021314382553101e-02 -3.175822272896766663e-02
-1.339837312698364258e-01 4.624751210212707520e-01 -5.507954955101013184e-01 1.368107050657272339e-01 -2.825922146439552307e-02 -6.523468494415283203e-01 1.323969960212707520e-01 4.678003489971160889e-02
2.692230641841888428e-01 5.003968626260757446e-02 2.626594305038452148e-01 5.138598680496215820e-01 1.489110873080790043e-03 -4.657926559448242188e-01 5.895920991897583008e-01 1.654969155788421631e-01
6.482427716255187988e-01 -4.335986077785491943e-01 -6.005192548036575317e-02 1.929016411304473877e-01 9.287764132022857666e-02 -4.970197081565856934e-01 -2.885180115699768066e-01 -1.098127737641334534e-01
1.922510862350463867e-01 -3.006317317485809326e-01 -3.973501920700073242e-01 4.947347342967987061e-01 -5.385986566543579102e-01 -3.462603092193603516e-01 1.839914321899414062e-01 -1.617809832096099854e-01
2.158982455730438232e-01 -1.282045990228652954e-01 1.924264878034591675e-01 -1.894358098506927490e-01 -3.359870910644531250e-01 -7.805282473564147949e-01 -3.405280709266662598e-01 1.611414998769760132e-01
3.633913099765777588e-01 -4.339999556541442871e-01 6.990777701139450073e-02 4.213979542255401611e-01 -3.455228209495544434e-01 -5.241723060607910156e-01 -2.021101117134094238e-01 2.492715120315551758e-01
4.896362423896789551e-01 -2.514944374561309814e-01 -3.147001862525939941e-01 -7.521811872720718384e-02 -1.209245547652244568e-01 -5.595810413360595703e-01 -5.019756555557250977e-01 1.121594831347465515e-01
3.179826140403747559e-01 1.388240158557891846e-01 -4.552896134555339813e-03 7.214093804359436035e-01 -1.950091421604156494e-01 -4.581873416900634766e-01 -2.139169275760650635e-01 -2.558088004589080811e-01
3.671004474163055420e-01 2.786726132035255432e-02 -2.285023927688598633e-01 -2.898822724819183350e-02 -6.647633314132690430e-01 -5.684176087379455566e-01 -2.148264199495315552e-01 -1.574033312499523163e-02
2.533367872238159180e-01 -2.882092818617820740e-02 3.365190029144287109e-01 -1.310576349496841431e-01 -4.168347716331481934e-01 -7.272062301635742188e-01 -2.715154886245727539e-01 1.681305617094039917e-01
-3.327800706028938293e-02 4.411496222019195557e-02 -3.621628880500793457e-01 4.736844897270202637e-01 1.937806904315948486e-01 -5.471705794334411621e-01 3.083581924438476562e-01 4.575763642787933350e-01
4.288276433944702148e-01 -1.665212213993072510e-01 -6.159179285168647766e-02 3.562738895416259766e-01 -6.145835518836975098e-01 -4.996347129344940186e-01 -1.601511985063552856e-01 6.823997199535369873e-02
9.661886096000671387e-02 -8.360555022954940796e-02 2.389049977064132690e-01 -6.440310180187225342e-02 -4.560905694961547852e-01 -7.556948065757751465e-01 -2.453121244907379150e-01 2.884098291397094727e-01
6.139295101165771484e-01 3.918472528457641602e-01 -2.575127482414245605e-01 8.169314265251159668e-02 -5.360810160636901855e-01 -3.006271719932556152e-01 -1.435949373990297318e-02 -1.363597214221954346e-01
-3.080080449581146240e-02 -6.638271808624267578e-01 -5.823848396539688110e-02 3.741165995597839355e-01 -1.557194888591766357e-01 -5.411882996559143066e-01 1.168100461363792419e-01 2.902619242668151855e-01
1.634688973426818848e-01 -1.133976876735687256e-01 -3.813412487506866455e-01 5.926041007041931152e-01 -6.925521790981292725e-02 -4.798838198184967041e-01 -1.823462396860122681e-01 -4.421349167823791504e-01
4.286697208881378174e-01 -3.309291899204254150e-01 1.343617290258407593e-01 3.155992031097412109e-01 -1.929601132869720459e-01 -5.285306572914123535e-01 -3.535580039024353027e-01 3.840451240539550781e-01
1.146371737122535706e-01 3.432460427284240723e-01 -3.559896051883697510e-01 5.439472198486328125e-01 1.006792262196540833e-01 -4.352578222751617432e-01 9.159146994352340698e-02 4.883222877979278564e-01
3.252779245376586914e-01 -1.787295341491699219e-01 -4.619044363498687744e-01 1.289774924516677856e-01 -2.212576866149902344e-01 -4.944196343421936035e-01 1.268930882215499878e-01 -5.681122541427612305e-01
4.132371842861175537e-01 -6.089213490486145020e-01 -2.238082140684127808e-01 -1.160122826695442200e-01 -1.689369976520538330e-01 -4.895833432674407959e-01 -1.427030563354492188e-01 3.260449171066284180e-01
1.982585191726684570e-01 -5.876808762550354004e-01 -1.679473519325256348e-01 -1.458518505096435547e-01 1.273712068796157837e-01 -5.734447836875915527e-01 2.386773526668548584e-01 4.047425091266632080e-01
2.850019335746765137e-01 -5.552713274955749512e-01 -3.684713244438171387e-01 -7.268026471138000488e-02 -9.370043873786926270e-03 -5.957815647125244141e-01 -3.148666620254516602e-01 1.233279183506965637e-01
1.674910932779312134e-01 2.166662961244583130e-01 -4.145115017890930176e-01 1.733302921056747437e-01 5.575018525123596191e-01 -5.632770657539367676e-01 2.876779139041900635e-01 1.108663007616996765e-01
5.137137770652770996e-01 -2.349998503923416138e-01 7.742116600275039673e-02 1.737915277481079102e-01 1.215405538678169250e-01 -5.741140246391296387e-01 -5.304584503173828125e-01 1.375153362751007080e-01
3.933937549591064453e-01 4.071176350116729736e-01 1.467255353927612305e-01 4.949934780597686768e-01 5.371749028563499451e-02 -4.159414470195770264e-01 4.582462012767791748e-01 -1.645214110612869263e-01
1.906069368124008179e-01 1.153432112187147141e-02 1.447444856166839600e-01 -1.493774205446243286e-01 -5.772001147270202637e-01 -7.066999673843383789e-01 -1.993782222270965576e-01 2.189401090145111084e-01
4.534360766410827637e-01 2.076724618673324585e-01 -5.141313076019287109e-01 2.681387066841125488e-01 1.154202595353126526e-01 -3.067222535610198975e-01 3.483751416206359863e-01 4.315936863422393799e-01
5.985121130943298340e-01 -3.570170998573303223e-01 2.920813262462615967e-01 -3.465145453810691833e-02 -9.312221407890319824e-02 -5.818018317222595215e-01 -2.807180285453796387e-01 4.291743785142898560e-02
4.807438552379608154e-01 3.494076132774353027e-01 1.156157106161117554e-01 4.844284355640411377e-01 1.827499419450759888e-01 -3.741947412490844727e-01 4.373103082180023193e-01 1.846680939197540283e-01
3.071897104382514954e-02 -1.897685974836349487e-01 6.815876811742782593e-02 -2.287029325962066650e-01 3.565970361232757568e-01 -8.373774290084838867e-01 2.782384157180786133e-01 -1.774258166551589966e-02
1.947115361690521240e-01 6.292295455932617188e-02 -1.002422794699668884e-01 3.941638767719268799e-01 -2.765496969223022461e-01 -6.108578443527221680e-01 -5.856686234474182129e-01 -8.925450965762138367e-03
1.724022179841995239e-01 9.994194656610488892e-02 -4.534339308738708496e-01 -2.978210747241973877e-01 1.679969280958175659e-01 -7.011784911155700684e-01 -7.744003832340240479e-02 -3.743236362934112549e-01
1.281520072370767593e-02 1.247088462114334106e-01 1.564331352710723877e-01 -3.512465059757232666e-01 1.832070052623748779e-01 -8.598164319992065430e-01 1.378603875637054443e-01 -2.111481577157974243e-01
2.434617727994918823e-01 -4.181535914540290833e-02 5.995115265250205994e-02 5.938856005668640137e-01 -5.142228603363037109e-01 -4.087302684783935547e-01 -1.321747004985809326e-01 3.656880259513854980e-01
3.734984099864959717e-01 -2.329841107130050659e-01 -5.471543669700622559e-01 6.436355412006378174e-02 3.822234570980072021e-01 -4.827099442481994629e-01 -3.514480292797088623e-01 8.807150647044181824e-03
-2.266040146350860596e-01 4.165927469730377197e-01 -2.767820656299591064e-01 4.560060203075408936e-01 -2.061621099710464478e-01 -6.450679898262023926e-01 1.055006533861160278e-01 -1.442407667636871338e-01
1.988520026206970215e-01 -6.921980530023574829e-02 3.333311676979064941e-01 3.295869827270507812e-01 -4.640429317951202393e-01 -5.939877629280090332e-01 -3.083601295948028564e-01 2.696035802364349365e-01
3.780862689018249512e-01 -4.757389798760414124e-02 3.280410170555114746e-02 3.138062953948974609e-01 2.571533620357513428e-01 -4.660296738147735596e-01 6.839058995246887207e-01 -6.479313969612121582e-02
4.903254806995391846e-01 -5.013357996940612793e-01 -3.718650937080383301e-01 -6.659327447414398193e-02 -9.905178099870681763e-03 -5.156676769256591797e-01 -1.923603378236293793e-02 -3.148707449436187744e-01
3.698185384273529053e-01 -1.052206680178642273e-01 -5.707328915596008301e-01 2.896860055625438690e-02 3.694321215152740479e-01 -5.272262692451477051e-01 -3.115367591381072998e-01 -1.186798587441444397e-01
4.967732429504394531e-01 1.103975623846054077e-02 -1.632761396467685699e-02 -7.353120297193527222e-02 -6.514984369277954102e-01 -5.340570211410522461e-01 -1.758238375186920166e-01 8.270385861396789551e-02
4.877423942089080811e-01 -4.431524872779846191e-01 5.174199491739273071e-02 3.392889499664306641e-01 3.905535936355590820e-01 -4.866289794445037842e-01 -1.192105859518051147e-01 -2.106605619192123413e-01
2.279026359319686890e-01 -1.067298650741577148e-01 1.288123577833175659e-01 -2.366975992918014526e-01 -3.937577605247497559e-01 -7.510859370231628418e-01 -3.348247408866882324e-01 1.810188591480255127e-01
4.972870945930480957e-01 1.508893817663192749e-01 -6.438678503036499023e-02 1.363979130983352661e-01 4.724235832691192627e-01 -5.618755221366882324e-01 -3.839327692985534668e-01 -1.445523053407669067e-01
4.971297085285186768e-01 -3.545919805765151978e-02 -1.179333776235580444e-01 1.129623726010322571e-01 4.087795913219451904e-01 -5.958772301673889160e-01 -2.094668298959732056e-01 -3.986086845397949219e-01
3.237361311912536621e-01 -7.309082746505737305e-01 2.949747443199157715e-02 2.526998817920684814e-01 -8.206620067358016968e-02 -5.142210721969604492e-01 1.509177219122648239e-02 1.576536893844604492e-01
7.567238807678222656e-01 -1.718556135892868042e-01 6.845119595527648926e-02 4.491049051284790039e-01 -1.537074148654937744e-01 -3.261824250221252441e-01 -1.305289268493652344e-01 -2.107018679380416870e-01
4.127798676490783691e-01 -7.735165208578109741e-02 4.863494262099266052e-02 5.564680099487304688e-01 -4.827703535556793213e-01 -4.542404115200042725e-01 -2.364886105060577393e-01 1.275897026062011719e-01
2.291212379932403564e-01 2.831090092658996582e-01 -3.145792186260223389e-01 -3.035686314105987549e-01 -2.234511822462081909e-01 -7.111120820045471191e-01 -8.868621289730072021e-02 -3.358016610145568848e-01
1.557153910398483276e-01 -1.789249926805496216e-01 -2.759467065334320068e-01 3.179693818092346191e-01 -1.433817856013774872e-02 -5.825874805450439453e-01 1.281737089157104492e-01 -6.406599283218383789e-01
1.854187399148941040e-01 -7.308349013328552246e-02 2.534569501876831055e-01 5.420397520065307617e-01 -4.870976135134696960e-02 -4.684523940086364746e-01 5.739098787307739258e-01 2.259166538715362549e-01
5.736970305442810059e-01 2.040386758744716644e-02 1.440090537071228027e-01 4.578590765595436096e-02 3.681920468807220459e-02 -6.310470700263977051e-01 -4.301407933235168457e-01 -2.510442733764648438e-01
3.971316218376159668e-01 1.374142169952392578e-01 -4.218896925449371338e-01 4.730097949504852295e-01 1.293981224298477173e-01 -3.479601442813873291e-01 4.872963130474090576e-01 2.153987735509872437e-01
-2.300993502140045166e-01 -4.014593660831451416e-01 9.619812667369842529e-02 5.803497135639190674e-02 5.642200354486703873e-03 -7.840372920036315918e-01 2.663406133651733398e-01 2.959374189376831055e-01
2.309584468603134155e-01 1.557487845420837402e-01 -4.318452477455139160e-01 2.116327732801437378e-01 2.349176853895187378e-01 -4.907226860523223877e-01 4.473426043987274170e-01 4.416008889675140381e-01
-3.651506304740905762e-01 7.696467638015747070e-02 -4.185037314891815186e-01 4.359414875507354736e-01 -1.222832426428794861e-01 -6.931537985801696777e-01 6.750142201781272888e-03 9.493051096796989441e-03
4.972637593746185303e-01 -8.039569109678268433e-02 1.524473577737808228e-01 1.635565459728240967e-01 -5.855520367622375488e-01 -4.666965901851654053e-01 -1.238920241594314575e-01 3.467682003974914551e-01
5.397417545318603516e-01 -1.239563599228858948e-01 -3.241922855377197266e-01 3.467358276247978210e-02 -2.544794380664825439e-01 -4.111148715019226074e-01 1.700215935707092285e-01 -5.694982409477233887e-01
1.603396385908126831e-01 -2.937709391117095947e-01 -3.552585840225219727e-01 4.997804462909698486e-01 -1.288138031959533691e-01 -5.066409111022949219e-01 1.663791388273239136e-01 -4.593915939331054688e-01
-1.409721821546554565e-01 4.866009652614593506e-01 -2.628828883171081543e-01 2.585505247116088867e-01 3.710382431745529175e-02 -6.954877376556396484e-01 3.175800442695617676e-01 -1.464709639549255371e-01
7.820125818252563477e-01 -2.896903753280639648e-01 1.581259369850158691e-01 -9.262862056493759155e-02 -6.831109523773193359e-02 -4.820904731750488281e-01 -1.443470865488052368e-01 -1.141851395368576050e-01
-1.872902736067771912e-02 3.221222162246704102e-01 -9.542673081159591675e-02 4.340834021568298340e-01 4.719889536499977112e-02 -4.656023979187011719e-01 1.968697160482406616e-01 6.637626290321350098e-01
1.322518438100814819e-01 -5.061921477317810059e-01 -1.152443587779998779e-01 -1.160207986831665039e-01 3.273250535130500793e-02 -5.867262482643127441e-01 3.783238530158996582e-01 4.594441354274749756e-01
2.797810733318328857e-01 -4.018944203853607178e-01 -2.455251812934875488e-01 -3.616603836417198181e-02 -7.961637340486049652e-03 -6.305042505264282227e-01 -4.928755164146423340e-01 2.410137355327606201e-01
7.529384493827819824e-01 -3.312080502510070801e-01 1.562595516443252563e-01 -1.583603173494338989e-01 3.909579664468765259e-02 -4.049800634384155273e-01 -8.662621676921844482e-02 3.175664246082305908e-01
6.505021452903747559e-01 -2.323256283998489380e-01 1.577858030796051025e-01 1.156838983297348022e-01 4.295719042420387268e-02 -5.868241786956787109e-01 -3.443042933940887451e-01 -1.408523023128509521e-01
4.856975376605987549e-01 8.329216390848159790e-02 -1.512271314859390259e-01 6.139580607414245605e-01 -5.311623215675354004e-01 -2.700051665306091309e-01 -2.229384146630764008e-02 4.257969930768013000e-02
4.127143025398254395e-01 -9.985287487506866455e-02 5.299638509750366211e-01 -6.713803857564926147e-02 -3.546207547187805176e-01 -5.989714860916137695e-01 -7.437340170145034790e-02 2.104113548994064331e-01
4.129711091518402100e-01 1.450777351856231689e-01 -2.884057164192199707e-01 1.082152649760246277e-01 1.464609950780868530e-01 -4.225448071956634521e-01 6.956307291984558105e-01 1.721103042364120483e-01
-8.682682365179061890e-02 -1.810167878866195679e-01 -4.114297032356262207e-01 3.889125883579254150e-01 -3.110177516937255859e-01 -4.578384459018707275e-01 4.522696733474731445e-01 3.581486642360687256e-01
7.194937467575073242e-01 3.217620849609375000e-01 -3.794060051441192627e-01 1.642691642045974731e-01 -3.833234906196594238e-01 -2.182895392179489136e-01 -6.354867666959762573e-02 -9.611986577510833740e-02
-2.444129586219787598e-01 -3.711703419685363770e-01 3.941322490572929382e-02 1.182181760668754578e-01 8.569941669702529907e-02 -7.598490118980407715e-01 2.673759758472442627e-01 3.616090118885040283e-01
4.031406939029693604e-01 2.050492912530899048e-01 -3.414759337902069092e-01 1.771549880504608154e-01 2.566182911396026611e-01 -4.215026199817657471e-01 4.958126246929168701e-01 3.976118266582489014e-01
6.043568849563598633e-01 5.006239414215087891e-01 3.250976651906967163e-02 2.822454869747161865e-01 -3.348148763179779053e-01 -3.581128418445587158e-01 -2.367531061172485352e-01 -8.373197168111801147e-02
-1.467217653989791870e-01 -1.592688411474227905e-01 1.143777593970298767e-01 -2.572871744632720947e-01 -2.041362524032592773e-01 -9.083779454231262207e-01 8.354093879461288452e-02 5.112256389111280441e-03
-1.737021654844284058e-02 1.754471510648727417e-01 -4.450436830520629883e-01 4.271447062492370605e-01 2.450333982706069946e-01 -5.491331219673156738e-01 1.616843789815902710e-01 4.479617774486541748e-01
5.572620630264282227e-01 -1.089476197957992554e-01 3.190352320671081543e-01 3.064418137073516846e-01 1.381831318140029907e-01 -5.156091451644897461e-01 -4.100973010063171387e-01 1.696234345436096191e-01
6.611196994781494141e-01 -2.343645691871643066e-01 1.525382790714502335e-02 4.480220973491668701e-01 1.997847110033035278e-01 -4.080916941165924072e-01 -3.149040043354034424e-01 -3.768512979149818420e-02
4.626670777797698975e-01 2.904458343982696533e-01 -2.617527842521667480e-01 5.047581791877746582e-01 2.413455992937088013e-01 -3.539860248565673828e-01 4.256518185138702393e-01 -1.164117604494094849e-01
6.348462104797363281e-01 -2.607508301734924316e-01 3.301940858364105225e-01 -2.836769446730613708e-02 -1.986686438322067261e-01 -5.743930935859680176e-01 -2.192096561193466187e-01 4.119523987174034119e-02
3.973275423049926758e-01 -7.010207325220108032e-02 -1.212635114789009094e-01 6.120059490203857422e-01 -5.406022071838378906e-01 -3.099650740623474121e-01 -3.964737989008426666e-03 2.441632151603698730e-01
3.946342468261718750e-01 6.680634617805480957e-02 -5.372660756111145020e-01 3.008784651756286621e-01 1.030839085578918457e-01 -3.483556210994720459e-01 4.914056956768035889e-01 2.952294945716857910e-01
7.068279385566711426e-01 -1.724944114685058594e-01 -3.585440292954444885e-02 3.218071460723876953e-01 2.430683970451354980e-01 -4.121371507644653320e-01 -3.413091897964477539e-01 -1.427002847194671631e-01
5.125786662101745605e-01 -4.011308029294013977e-02 -2.071167156100273132e-02 -4.996462166309356689e-02 -9.792640805244445801e-02 -6.027767658233642578e-01 -5.870088934898376465e-01 1.233683377504348755e-01
3.058172166347503662e-01 -3.268968760967254639e-01 -3.985201194882392883e-02 4.410210549831390381e-01 4.443853497505187988e-01 -5.523648858070373535e-01 -2.645879685878753662e-01 -1.758816093206405640e-01
2.079463005065917969e-02 -6.355614662170410156e-01 -1.451261192560195923e-01 4.315916597843170166e-01 -2.249594181776046753e-01 -4.737986624240875244e-01 3.055308163166046143e-01 1.409090459346771240e-01
3.917840719223022461e-01 3.460706472396850586e-01 -3.124979436397552490e-01 3.363082185387611389e-02 4.483721852302551270e-01 -4.679249227046966553e-01 3.671308159828186035e-01 2.705144286155700684e-01
5.078941583633422852e-01 6.183266639709472656e-02 -6.775045394897460938e-02 3.441995382308959961e-01 -4.001552611589431763e-02 -3.143320083618164062e-01 6.990302205085754395e-01 1.615789383649826050e-01
2.447771877050399780e-01 6.830451637506484985e-02 1.125900298357009888e-01 6.971578598022460938e-01 -1.251634955406188965e-01 -5.037062168121337891e-01 -3.989295959472656250e-01 9.045609831809997559e-02
9.127251058816909790e-02 -3.589491918683052063e-02 -5.280721187591552734e-02 -4.800193011760711670e-01 3.515392541885375977e-01 -7.572795152664184570e-01 1.762918680906295776e-01 1.704197078943252563e-01
1.080630347132682800e-01 -5.274618789553642273e-02 -1.992865055799484253e-01 2.121667861938476562e-01 -1.053334772586822510e-01 -6.524116992950439453e-01 9.673344902694225311e-03 -6.811612844467163086e-01
3.320632502436637878e-02 1.809810400009155273e-01 3.042105734348297119e-01 2.896269559860229492e-01 -1.177479047328233719e-02 -6.481031775474548340e-01 5.929220914840698242e-01 1.340980976819992065e-01
1.002548485994338989e-01 -5.065926313400268555e-01 1.092175138182938099e-03 -1.278700381517410278e-01 -3.204483389854431152e-01 -6.463284492492675781e-01 3.098108470439910889e-01 3.170967400074005127e-01
3.150687813758850098e-01 -1.043362170457839966e-01 5.352489948272705078e-01 2.357960492372512817e-01 -3.385316431522369385e-01 -6.340143084526062012e-01 -1.654940247535705566e-01 -6.155100837349891663e-02
3.385751247406005859e-01 -4.984297454357147217e-01 -2.596541643142700195e-01 -1.712685078382492065e-01 1.475119590759277344e-01 -4.480428397655487061e-01 1.975507587194442749e-01 5.278760194778442383e-01
-3.645776957273483276e-02 6.972289085388183594e-02 3.217808529734611511e-02 -2.829245030879974365e-01 -2.432569414377212524e-01 -8.946679830551147461e-01 -1.981867700815200806e-01 -1.176652833819389343e-01
5.256692767143249512e-01 2.399693801999092102e-02 -6.676833629608154297e-01 3.791657984256744385e-01 -8.255133777856826782e-02 -3.391651213169097900e-01 -7.267118245363235474e-02 -7.999577373266220093e-02
2.241853028535842896e-01 -3.609395027160644531e-02 -6.801812350749969482e-02 4.339002072811126709e-01 -2.326800823211669922e-01 -6.169003844261169434e-01 -3.792095482349395752e-01 -4.207571148872375488e-01
2.934126555919647217e-01 2.969868183135986328e-01 -5.809398889541625977e-01 -4.094883799552917480e-02 1.759089976549148560e-01 -4.633557498455047607e-01 3.394848108291625977e-01 3.544678986072540283e-01
4.867539703845977783e-01 2.252871394157409668e-01 6.325645744800567627e-02 3.556522130966186523e-01 1.505991965532302856e-01 -3.415506482124328613e-01 5.184786915779113770e-01 4.167365431785583496e-01
-1.494265198707580566e-01 3.147384524345397949e-01 -1.233537029474973679e-02 3.848016560077667236e-01 3.046625554561614990e-01 -7.147222757339477539e-01 3.558646738529205322e-01 1.001029554754495621e-02
-5.298700556159019470e-02 -4.960040152072906494e-01 5.343772470951080322e-02 3.653334975242614746e-01 -1.709566563367843628e-01 -5.547582507133483887e-01 4.009782373905181885e-01 3.421720564365386963e-01
8.039830923080444336e-01 2.652685642242431641e-01 -2.282887548208236694e-01 1.044248491525650024e-01 -2.595838606357574463e-01 -2.453134059906005859e-01 -2.390364557504653931e-01 1.884738951921463013e-01
6.068199276924133301e-01 -3.822820782661437988e-01 4.579275846481323242e-02 3.468627929687500000e-01 8.369128406047821045e-02 -4.335786700248718262e-01 -3.746862113475799561e-01 1.668370068073272705e-01
3.079006671905517578e-01 1.942496597766876221e-01 -6.355386376380920410e-01 -2.549915201961994171e-02 2.320403158664703369e-01 -4.641280472278594971e-01 2.977624833583831787e-01 3.240134716033935547e-01
-1.614771932363510132e-01 2.516696453094482422e-01 -4.630919992923736572e-01 3.800692260265350342e-01 1.469332128763198853e-01 -6.042513251304626465e-01 1.328421980142593384e-01 3.838291764259338379e-01
-9.441152215003967285e-02 -6.322051286697387695e-01 -1.185062080621719360e-01 1.921098977327346802e-01 -9.891943633556365967e-02 -6.233253479003906250e-01 2.266820669174194336e-01 3.012453019618988037e-01
1.949228346347808838e-01 1.327908486127853394e-01 -1.766438633203506470e-01 -1.671011596918106079e-01 -3.344415724277496338e-01 -6.015004515647888184e-01 4.545327723026275635e-01 -4.527601599693298340e-01
3.288585245609283447e-01 1.800459809601306915e-02 -2.130930498242378235e-02 4.968020617961883545e-01 5.789988860487937927e-02 -4.128081798553466797e-01 6.346383094787597656e-01 -2.602555155754089355e-01
1.700275689363479614e-01 2.656371295452117920e-01 2.315175831317901611e-01 2.614007294178009033e-01 1.842670440673828125e-01 -6.067121028900146484e-01 6.075036525726318359e-01 8.649987727403640747e-02
2.983863055706024170e-01 1.699922978878021240e-01 -2.186474502086639404e-01 4.924533367156982422e-01 5.839980766177177429e-02 -4.069852232933044434e-01 6.438419222831726074e-01 -9.039596468210220337e-02
4.143232405185699463e-01 2.533531486988067627e-01 -3.359538316726684570e-01 2.771382331848144531e-01 3.958797156810760498e-01 -4.280947148799896240e-01 4.842046797275543213e-01 -6.152355577796697617e-03
1.060297619551420212e-02 -5.464494228363037109e-02 1.165827810764312744e-01 -4.170704782009124756e-01 -2.512037456035614014e-01 -8.317208290100097656e-01 2.292537242174148560e-01 -4.406952112913131714e-02
3.592988550662994385e-01 -1.654640138149261475e-01 -1.649886518716812134e-01 -5.115751922130584717e-02 -4.913648068904876709e-01 -6.102554798126220703e-01 -3.682622015476226807e-01 2.534157037734985352e-01
2.450659275054931641e-01 -4.658235013484954834e-01 -4.544729739427566528e-02 2.378407716751098633e-01 2.676405571401119232e-02 -7.368050217628479004e-01 -1.894052773714065552e-01 -2.912824451923370361e-01
4.371999800205230713e-01 -5.122691392898559570e-01 1.446251869201660156e-01 1.923572868108749390e-01 -9.899005293846130371e-02 -5.391294956207275391e-01 -2.826210558414459229e-01 3.289140760898590088e-01
-1.674699187278747559e-01 6.216411665081977844e-02 -4.404256045818328857e-01 4.524701833724975586e-01 -4.563848674297332764e-01 -5.186087489128112793e-01 2.827156782150268555e-01 -1.105225831270217896e-01
4.093010425567626953e-01 -1.452086418867111206e-01 4.219383001327514648e-01 4.093779623508453369e-01 -1.284464895725250244e-01 -5.845367908477783203e-01 -3.193370103836059570e-01 -7.488127797842025757e-02
7.202255129814147949e-01 2.108539789915084839e-01 -4.018412232398986816e-01 1.064385622739791870e-01 -4.164811074733734131e-01 -2.115507721900939941e-01 -4.246402159333229065e-02 2.097547799348831177e-01
6.510982662439346313e-02 2.007286548614501953e-01 1.333469748497009277e-01 3.497076630592346191e-01 -1.227384433150291443e-01 -4.827739298343658447e-01 5.257165431976318359e-01 5.393314957618713379e-01
6.401791423559188843e-02 1.519642770290374756e-01 3.514789044857025146e-01 2.956481575965881348e-01 -4.602483659982681274e-02 -6.470442414283752441e-01 5.759447813034057617e-01 9.677956998348236084e-02
7.924851179122924805e-01 2.447860687971115112e-01 -4.405931031215004623e-05 3.610498309135437012e-01 -1.969137936830520630e-01 -2.087357938289642334e-01 -1.114790365099906921e-01 2.948169112205505371e-01
3.043945133686065674e-01 1.371281445026397705e-01 -4.459728598594665527e-01 -2.849860787391662598e-01 1.878722608089447021e-01 -6.219539046287536621e-01 1.147776693105697632e-01 -4.160940945148468018e-01
-5.591676384210586548e-02 -1.609288007020950317e-01 1.099302396178245544e-01 -2.699939906597137451e-01 3.095459043979644775e-01 -8.821236491203308105e-01 1.092931032180786133e-01 -9.380202740430831909e-03
-1.858976483345031738e-01 4.696474075317382812e-01 -4.408787786960601807e-01 3.024789392948150635e-01 -1.602751761674880981e-01 -6.343395709991455078e-01 9.492020122706890106e-03 -1.756151765584945679e-01
5.137522220611572266e-01 1.178562790155410767e-01 1.962898671627044678e-01 4.265168681740760803e-03 -8.999139070510864258e-02 -6.356579661369323730e-01 -5.014485716819763184e-01 -1.414583325386047363e-01
6.272371411323547363e-01 3.298914730548858643e-01 3.365578055381774902e-01 -8.031404763460159302e-02 7.293453905731439590e-03 -5.179412961006164551e-01 -3.300075829029083252e-01 2.832535095512866974e-02
5.369209051132202148e-01 9.360378235578536987e-02 4.085708037018775940e-02 -1.108337938785552979e-02 2.304650843143463135e-01 -4.254914522171020508e-01 6.429841518402099609e-01 2.314655929803848267e-01
5.200982689857482910e-01 9.594083577394485474e-02 9.381859749555587769e-02 1.728103458881378174e-01 3.237552940845489502e-01 -4.083704650402069092e-01 6.194639205932617188e-01 1.621984243392944336e-01
5.764698386192321777e-01 2.918188869953155518e-01 1.181100215762853622e-02 3.633477985858917236e-01 8.567418903112411499e-02 -2.798374891281127930e-01 5.338478088378906250e-01 2.823483347892761230e-01
-3.406684612855315208e-03 -6.247341632843017578e-01 -1.472781449556350708e-01 4.131004512310028076e-01 -2.665538489818572998e-01 -4.473114609718322754e-01 3.516851067543029785e-01 1.501065492630004883e-01
1.322338730096817017e-01 -5.189164280891418457e-01 -1.727384328842163086e-01 4.137486219406127930e-01 1.149217262864112854e-01 -4.149788618087768555e-01 4.548309743404388428e-01 3.463058173656463623e-01
3.614743947982788086e-01 2.384848892688751221e-01 1.385363787412643433e-01 2.550568580627441406e-01 9.634753316640853882e-02 -6.290223002433776855e-01 -5.623427629470825195e-01 -8.386757224798202515e-02
-1.695079952478408813e-01 -4.663284122943878174e-01 -1.077317073941230774e-01 5.177429318428039551e-02 -1.613544076681137085e-01 -7.158205509185791016e-01 4.164496064186096191e-01 1.662937253713607788e-01
3.734994232654571533e-01 -1.789753735065460205e-01 -1.223433837294578552e-01 3.089447319507598877e-01 3.649266064167022705e-01 -6.362275481224060059e-01 -3.350371718406677246e-01 -2.604698240756988525e-01
2.807348668575286865e-01 -5.657228231430053711e-01 1.824335604906082153e-01 -3.070396557450294495e-02 5.928970873355865479e-03 -6.311084032058715820e-01 6.465666741132736206e-02 4.054719507694244385e-01
6.715611219406127930e-01 -1.343263834714889526e-01 3.076082766056060791e-01 1.493115276098251343e-01 1.071409583091735840e-01 -5.229313373565673828e-01 -3.589776754379272461e-01 -1.561621762812137604e-02
3.376860022544860840e-01 2.693574428558349609e-01 -3.525433540344238281e-01 3.359471261501312256e-01 3.523769378662109375e-01 -4.135893285274505615e-01 3.268861770629882812e-01 4.173574447631835938e-01
-2.956500649452209473e-01 3.026029765605926514e-01 -2.956539094448089600e-01 4.700554609298706055e-01 -1.822296082973480225e-01 -6.873416304588317871e-01 5.778158083558082581e-02 6.061594188213348389e-02
4.476466178894042969e-01 -4.444163665175437927e-02 -3.965986967086791992e-01 6.983652245253324509e-03 2.196622043848037720e-01 -5.925397276878356934e-01 -2.007748037576675415e-01 -4.479208886623382568e-01
-2.902477681636810303e-01 4.933690726757049561e-01 -2.585509419441223145e-02 3.613008856773376465e-01 -1.175010725855827332e-01 -7.222266793251037598e-01 1.426284853368997574e-02 -7.426328212022781372e-02
-5.040409043431282043e-02 5.085781589150428772e-02 -1.753807365894317627e-01 -2.904923558235168457e-01 4.664819836616516113e-01 -8.073134422302246094e-01 9.938776493072509766e-02 2.214792557060718536e-02
3.899179697036743164e-01 -3.523751199245452881e-01 8.590784668922424316e-02 1.540787369012832642e-01 -5.731471180915832520e-01 -5.597745180130004883e-01 -1.383535563945770264e-01 1.780123263597488403e-01
5.388148128986358643e-02 -2.124624103307723999e-01 -6.371120214462280273e-01 3.151696324348449707e-01 -1.619466021656990051e-02 -5.008593797683715820e-01 3.606011569499969482e-01 2.560414671897888184e-01
4.179831445217132568e-01 -2.657709419727325439e-01 -1.686046868562698364e-01 2.923726439476013184e-01 2.199162542819976807e-01 -5.853278636932373047e-01 -3.785363733768463135e-01 -3.263203203678131104e-01
5.829530954360961914e-01 -2.064568847417831421e-01 -2.673093080520629883e-01 -2.600971162319183350e-01 -5.104468762874603271e-02 -5.557931065559387207e-01 -4.082610309123992920e-01 1.573963649570941925e-02
-1.660707890987396240e-01 2.533445060253143311e-01 -5.112354755401611328e-01 4.575977623462677002e-01 -7.865502685308456421e-02 -6.047087907791137695e-01 2.549469470977783203e-01 -2.494638040661811829e-02
-4.416660964488983154e-02 9.116423130035400391e-02 -3.059110939502716064e-01 2.886374294757843018e-01 2.950215935707092285e-01 -6.104918718338012695e-01 2.875283658504486084e-01 5.200332999229431152e-01
3.306143283843994141e-01 5.625326186418533325e-02 1.201399490237236023e-01 4.558065235614776611e-01 1.651030331850051880e-01 -4.773549735546112061e-01 6.401975750923156738e-01 1.888834312558174133e-02
5.700312182307243347e-02 -2.578191459178924561e-01 -4.096619784832000732e-01 3.111585378646850586e-01 -3.005364835262298584e-01 -5.517424345016479492e-01 2.749520540237426758e-01 -4.419240951538085938e-01
4.684586822986602783e-01 -5.531476140022277832e-01 -1.823105812072753906e-01 -1.033327206969261169e-01 -5.785297974944114685e-02 -3.848164081573486328e-01 4.915184676647186279e-01 1.940062195062637329e-01
7.318137288093566895e-01 -2.157822400331497192e-01 -3.608473539352416992e-01 -8.858351409435272217e-02 1.705265343189239502e-01 -3.910105526447296143e-01 -1.889826953411102295e-01 -2.492907345294952393e-01
3.622301816940307617e-01 -7.340572476387023926e-01 -3.621030598878860474e-02 1.339915841817855835e-01 1.841861009597778320e-01 -4.485835433006286621e-01 1.689192801713943481e-01 2.167922556400299072e-01
-8.710042573511600494e-03 -2.507837116718292236e-01 1.233425438404083252e-01 -2.312557697296142578e-01 2.657792270183563232e-01 -8.463950157165527344e-01 2.847465574741363525e-01 1.534045208245515823e-02
5.584796071052551270e-01 1.853940486907958984e-01 5.095402523875236511e-02 -2.163044214248657227e-01 -1.504430770874023438e-01 -5.214582085609436035e-01 2.049305140972137451e-01 -5.174915790557861328e-01
1.600882560014724731e-01 1.278074383735656738e-01 3.299955129623413086e-01 3.142741918563842773e-01 -3.947848826646804810e-02 -6.042938828468322754e-01 6.157571077346801758e-01 6.697231531143188477e-02
3.355162739753723145e-01 -3.010652363300323486e-01 -4.057072103023529053e-01 -3.719093278050422668e-02 -3.660205304622650146e-01 -5.508549213409423828e-01 -3.789936304092407227e-01 2.230669111013412476e-01
4.961673319339752197e-01 6.939239799976348877e-02 2.334944345057010651e-02 4.041478633880615234e-01 1.471312344074249268e-01 -3.373005092144012451e-01 5.396094322204589844e-01 3.981512188911437988e-01
3.177710771560668945e-01 2.078479677438735962e-01 -4.412072002887725830e-01 3.386007845401763916e-01 5.358499884605407715e-01 -4.252669215202331543e-01 2.066263556480407715e-01 1.892741322517395020e-01
1.568388044834136963e-01 3.084744215011596680e-01 1.244075149297714233e-01 -4.273011982440948486e-01 -6.972234230488538742e-03 -6.976702213287353516e-01 4.369506835937500000e-01 6.680893898010253906e-02
6.371943950653076172e-01 -7.819383591413497925e-02 2.160977274179458618e-01 5.078611373901367188e-01 -1.620669513940811157e-01 -4.218986034393310547e-01 -2.787986099720001221e-01 -3.542912751436233521e-02
-2.496339529752731323e-01 2.938391268253326416e-01 -5.458261445164680481e-02 5.432105064392089844e-01 2.241765856742858887e-01 -6.827893257141113281e-01 -5.108186602592468262e-02 1.849828958511352539e-01
4.492577016353607178e-01 -3.156762123107910156e-01 2.779143676161766052e-02 -3.831863775849342346e-02 2.448993623256683350e-01 -5.527319908142089844e-01 3.148182034492492676e-01 -4.813279211521148682e-01
3.762883245944976807e-01 1.551418602466583252e-01 1.030599176883697510e-01 2.250253222882747650e-02 1.342669874429702759e-01 -6.909021139144897461e-01 -5.377879738807678223e-01 -1.965228468179702759e-01
-1.823523044586181641e-01 1.375476121902465820e-01 -5.270039439201354980e-01 6.068287491798400879e-01 -5.975201260298490524e-03 -5.478727817535400391e-01 3.254082426428794861e-02 2.439046278595924377e-02
4.570242762565612793e-01 1.443111002445220947e-01 -3.689306676387786865e-01 -3.010414838790893555e-01 1.898964494466781616e-01 -5.535098314285278320e-01 1.722486764192581177e-01 -4.140821993350982666e-01
6.096375584602355957e-01 -3.669674694538116455e-01 1.131257042288780212e-01 3.460393548011779785e-01 2.165402323007583618e-01 -4.375350773334503174e-01 -3.439998328685760498e-01 6.688566505908966064e-02
3.798763453960418701e-02 2.336172908544540405e-01 -8.843123167753219604e-02 -4.691717326641082764e-01 4.617045447230339050e-02 -7.565426826477050781e-01 2.625710070133209229e-01 2.694537937641143799e-01
1.624124944210052490e-01 2.517017424106597900e-01 2.560133934020996094e-01 2.605010867118835449e-01 1.590317338705062866e-01 -6.259143948554992676e-01 5.989947915077209473e-01 3.178315237164497375e-02
6.958685517311096191e-01 3.636943697929382324e-01 -1.904253661632537842e-01 1.283163130283355713e-01 -3.412894308567047119e-01 -3.367372751235961914e-01 -3.167985975742340088e-01 -2.312675118446350098e-02
-7.986459881067276001e-03 1.768402904272079468e-01 -1.598159074783325195e-01 -1.272497326135635376e-01 -4.158212244510650635e-01 -8.629635572433471680e-01 -2.828429685905575752e-03 9.648139774799346924e-02
4.170361459255218506e-01 -8.451412431895732880e-03 -8.395265787839889526e-03 1.536061316728591919e-01 2.251602895557880402e-02 -3.869584500789642334e-01 7.618668079376220703e-01 2.676925361156463623e-01
4.956941008567810059e-01 -1.937724351882934570e-01 2.234303802251815796e-01 2.194864004850387573e-01 -1.336109638214111328e-01 -6.948825120925903320e-01 -3.336860537528991699e-01 -8.114285767078399658e-02
3.939090669155120850e-01 -9.650075435638427734e-02 -1.663432270288467407e-01 -4.145457595586776733e-02 -4.942672848701477051e-01 -5.974580645561218262e-01 -3.929069936275482178e-01 2.247274369001388550e-01
1.996074616909027100e-01 -6.755897402763366699e-02 -4.439572989940643311e-01 1.104840412735939026e-01 -6.014079321175813675e-03 -6.731224060058593750e-01 -1.693325191736221313e-01 -5.142806768417358398e-01
2.869355082511901855e-01 -1.150303408503532410e-01 -4.368979930877685547e-01 2.925048172473907471e-01 -1.183240637183189392e-01 -3.555223345756530762e-01 6.762693524360656738e-01 1.739548444747924805e-01
1.843605637550354004e-01 2.885241210460662842e-01 -4.325504004955291748e-01 4.189152717590332031e-01 3.215375542640686035e-01 -4.173834323883056641e-01 1.255145575851202011e-02 4.923638999462127686e-01
-2.096231132745742798e-01 -2.170728743076324463e-01 2.170976437628269196e-02 -1.558434218168258667e-02 -2.200026065111160278e-01 -7.393774986267089844e-01 4.059624075889587402e-01 3.851463794708251953e-01
-1.313198655843734741e-01 1.985077559947967529e-01 -6.479436755180358887e-01 4.022206366062164307e-01 7.067155092954635620e-02 -5.937062501907348633e-01 2.614161372184753418e-02 -5.976964533329010010e-02
3.594130277633666992e-01 3.789751231670379639e-01 2.821812331676483154e-01 4.463847279548645020e-01 1.492818444967269897e-01 -4.821830689907073975e-01 4.326457381248474121e-01 7.966641336679458618e-02
2.849509418010711670e-01 -3.374160453677177429e-02 -4.384438991546630859e-01 2.123621106147766113e-02 4.346922636032104492e-01 -6.037045121192932129e-01 -4.043485522270202637e-01 -8.981208503246307373e-02
-1.186403334140777588e-01 -2.813737094402313232e-01 9.508077055215835571e-02 2.371988147497177124e-01 -1.281133443117141724e-01 -5.820544958114624023e-01 4.822590947151184082e-01 5.036617517471313477e-01
4.889753460884094238e-01 8.002658188343048096e-02 -1.072127670049667358e-01 -1.004616245627403259e-01 1.460835151374340057e-02 -6.085466146469116211e-01 -6.017155647277832031e-01 1.754448562860488892e-02
-8.201370388269424438e-02 4.209094941616058350e-01 -9.524958580732345581e-02 8.535136282444000244e-02 2.041498869657516479e-01 -6.636772751808166504e-01 3.261176049709320068e-01 4.596239030361175537e-01
1.125596240162849426e-01 -2.690506577491760254e-01 -4.880972206592559814e-01 1.764299422502517700e-01 -3.816299140453338623e-01 -5.240030884742736816e-01 3.215285539627075195e-01 -3.492483794689178467e-01
2.467926405370235443e-02 2.253199517726898193e-01 9.420079737901687622e-02 -4.409702420234680176e-01 1.527316719293594360e-01 -8.068078160285949707e-01 2.424885034561157227e-01 1.105751395225524902e-01
9.628695249557495117e-02 -3.119052648544311523e-01 -2.456026338040828705e-02 1.771724373102188110e-01 6.555385887622833252e-02 -7.787985801696777344e-01 -1.477769613265991211e-01 -4.783180356025695801e-01
2.206183224916458130e-01 -1.298830658197402954e-01 -2.057066261768341064e-01 2.357691824436187744e-01 -1.226378381252288818e-01 -5.751746296882629395e-01 1.619461923837661743e-01 -6.815152764320373535e-01
1.912457942962646484e-01 -1.483178585767745972e-01 4.282079339027404785e-01 1.928632408380508423e-01 -2.593241333961486816e-01 -6.420435309410095215e-01 -3.276221156120300293e-01 3.661470711231231689e-01
5.520408153533935547e-01 4.259627163410186768e-01 -3.989447355270385742e-01 -1.703382581472396851e-01 -4.962629973888397217e-01 -2.657239437103271484e-01 9.245094656944274902e-02 1.419279817491769791e-02
4.989261552691459656e-02 1.729397475719451904e-01 2.712028920650482178e-01 2.773917913436889648e-01 3.539277240633964539e-02 -6.527118682861328125e-01 5.943211317062377930e-01 1.913172006607055664e-01
-1.267133504152297974e-01 -6.208676099777221680e-02 -2.974869310855865479e-02 -9.694468230009078979e-02 -3.515084683895111084e-01 -8.773625493049621582e-01 -6.486462056636810303e-02 2.688401341438293457e-01
6.414941698312759399e-02 -1.477873232215642929e-02 -4.464448392391204834e-01 -7.244265824556350708e-02 -3.836587369441986084e-01 -6.705879569053649902e-01 3.132657408714294434e-01 -3.099804222583770752e-01
3.588471412658691406e-01 -4.507544040679931641e-01 -3.771483898162841797e-01 -1.486225426197052002e-01 -7.012424618005752563e-02 -5.774718523025512695e-01 -3.611547946929931641e-01 1.868044137954711914e-01
3.147533833980560303e-01 -5.353510975837707520e-01 2.068077176809310913e-01 -8.545373380184173584e-02 -1.720253378152847290e-01 -6.048784255981445312e-01 1.632106751203536987e-01 3.770270049571990967e-01
2.098624706268310547e-01 -4.732222259044647217e-01 -7.670696079730987549e-02 -3.012211620807647705e-02 1.724052876234054565e-01 -5.303748846054077148e-01 4.654968082904815674e-01 4.444310069084167480e-01
4.636594280600547791e-02 2.613429352641105652e-02 5.932330340147018433e-02 -3.202824592590332031e-01 4.026091396808624268e-01 -8.397811055183410645e-01 1.499354243278503418e-01 -3.549596294760704041e-02
-3.459719121456146240e-01 4.053062796592712402e-01 -6.292336434125900269e-02 2.190999388694763184e-01 -6.375934928655624390e-02 -7.788490056991577148e-01 6.052222847938537598e-02 2.230069786310195923e-01
5.921601653099060059e-01 -3.523159027099609375e-01 6.611830741167068481e-02 3.219238221645355225e-01 -1.947403699159622192e-01 -5.126227140426635742e-01 -3.413310348987579346e-01 -6.820969865657389164e-04
5.598506927490234375e-01 -2.683372497558593750e-01 1.223513577133417130e-02 7.414399832487106323e-02 3.155481815338134766e-01 -5.730122327804565430e-01 -9.542017430067062378e-02 -4.146044254302978516e-01
3.537139892578125000e-01 -5.693945288658142090e-01 -6.264116615056991577e-02 1.950381323695182800e-02 -3.731847107410430908e-01 -4.400140047073364258e-01 3.849755823612213135e-01 2.555124163627624512e-01
2.822040319442749023e-01 1.412500143051147461e-01 -6.100118160247802734e-01 2.515627145767211914e-01 3.957447409629821777e-01 -4.432126283645629883e-01 2.053616344928741455e-01 2.641709744930267334e-01
4.147360324859619141e-01 2.507596611976623535e-01 -3.716091066598892212e-02 -1.328336000442504883e-01 6.605266034603118896e-02 -6.258924007415771484e-01 -3.936187028884887695e-01 -4.416424334049224854e-01
2.627040147781372070e-01 -6.979858279228210449e-01 1.095547005534172058e-01 1.545789092779159546e-01 1.397750154137611389e-02 -5.421028733253479004e-01 9.903170168399810791e-02 3.225327432155609131e-01
3.835254609584808350e-01 3.250848734751343727e-03 -2.367486208677291870e-01 8.780873380601406097e-03 -6.139671206474304199e-01 -5.277413725852966309e-01 -1.155853122472763062e-01 -3.576925396919250488e-01
6.561287641525268555e-01 -3.895297050476074219e-01 4.949334263801574707e-02 4.333606064319610596e-01 4.615384712815284729e-02 -4.137893319129943848e-01 -1.796247065067291260e-01 -1.479656547307968140e-01
5.026472806930541992e-01 -2.999948263168334961e-01 3.040660321712493896e-01 4.618080556392669678e-01 3.465385437011718750e-01 -4.373390078544616699e-01 -1.988658159971237183e-01 2.690422162413597107e-02
3.294464945793151855e-01 7.205915451049804688e-02 -4.070720076560974121e-01 4.921290874481201172e-01 -1.321530491113662720e-01 -2.901557385921478271e-01 5.360538363456726074e-01 2.989405691623687744e-01
-6.128351017832756042e-02 1.549285720102488995e-03 -6.651182770729064941e-01 2.248728126287460327e-01 -3.118731081485748291e-01 -5.618305206298828125e-01 1.006505265831947327e-01 -2.832722961902618408e-01
-1.108516603708267212e-01 1.080057919025421143e-01 6.885217875242233276e-02 -2.704872190952301025e-01 -3.398296236991882324e-01 -7.651311755180358887e-01 4.360444247722625732e-01 8.425078541040420532e-02
3.387760519981384277e-01 -1.865461654961109161e-02 5.923182368278503418e-01 1.183042600750923157e-01 -3.681343197822570801e-01 -5.988425612449645996e-01 -1.064283177256584167e-01 1.207630559802055359e-01
4.609405100345611572e-01 1.027321666479110718e-01 1.266200989484786987e-01 1.448242515325546265e-01 2.667161822319030762e-01 -4.377987682819366455e-01 6.186202168464660645e-01 3.073711395263671875e-01
3.035216927528381348e-01 3.329685926437377930e-01 -4.068353474140167236e-01 1.604418158531188965e-01 1.333092302083969116e-01 -4.433813691139221191e-01 4.521542191505432129e-01 4.323747456073760986e-01
3.140113949775695801e-01 1.072059199213981628e-01 -5.806566476821899414e-01 3.568262457847595215e-01 4.899853467941284180e-02 -3.885533809661865234e-01 4.803258478641510010e-01 2.032958567142486572e-01
-3.223427832126617432e-01 8.077406138181686401e-02 -4.629118442535400391e-01 4.363859593868255615e-01 -1.989939957857131958e-01 -6.533301472663879395e-01 1.110105440020561218e-01 -7.802771776914596558e-02
1.644203066825866699e-01 2.778026163578033447e-01 -4.749782681465148926e-01 2.397974580526351929e-01 4.439387321472167969e-01 -4.878737926483154297e-01 5.292189866304397583e-02 4.180685579776763916e-01
2.310915887355804443e-01 2.609438300132751465e-01 -5.467129945755004883e-01 3.175017833709716797e-01 3.143485486507415771e-01 -4.656656086444854736e-01 9.432497620582580566e-02 3.927415311336517334e-01
4.551053941249847412e-01 6.798883527517318726e-02 5.009846761822700500e-02 -1.728852987289428711e-01 -6.165913343429565430e-01 -5.731177926063537598e-01 -2.004383355379104614e-01 8.386296033859252930e-02
2.207294665277004242e-02 1.894752234220504761e-01 5.755597352981567383e-02 -4.434899389743804932e-01 -3.353911638259887695e-01 -7.877649664878845215e-01 8.221847563982009888e-02 -1.542568355798721313e-01
2.055233567953109741e-01 -3.695232868194580078e-01 9.903665632009506226e-02 -2.576399445533752441e-01 3.068360388278961182e-01 -7.197800278663635254e-01 3.641369938850402832e-01 1.410319376736879349e-02
4.171929955482482910e-01 -7.188134789466857910e-01 -2.434744387865066528e-01 -1.072723343968391418e-01 2.493996359407901764e-02 -4.623739123344421387e-01 9.482155740261077881e-02 1.227496266365051270e-01
1.483984738588333130e-01 -9.417287260293960571e-02 3.366484642028808594e-01 -3.383891582489013672e-01 -1.971927285194396973e-01 -7.910793423652648926e-01 -2.492388933897018433e-01 1.202431395649909973e-01
-4.325557127594947815e-02 -3.956670314073562622e-02 2.179466634988784790e-01 -8.430248498916625977e-02 -4.201611280441284180e-01 -8.124758005142211914e-01 -2.865029275417327881e-01 1.523798257112503052e-01
4.941711127758026123e-01 -2.885480225086212158e-01 -1.888222247362136841e-01 5.543527007102966309e-01 2.679111361503601074e-01 -3.922474086284637451e-01 -1.179184913635253906e-01 -3.000585436820983887e-01
6.021617650985717773e-01 -2.684210240840911865e-01 -5.866116881370544434e-01 2.416117340326309204e-01 2.053228318691253662e-01 -2.511190176010131836e-01 -1.566236615180969238e-01 1.819687485694885254e-01
7.594991326332092285e-01 -1.025640442967414856e-01 1.005932763218879700e-01 4.478014111518859863e-01 -3.091887235641479492e-01 -3.053802251815795898e-01 -7.284169644117355347e-02 -8.852117508649826050e-02
-3.600163757801055908e-02 4.226841926574707031e-01 -3.874948024749755859e-01 5.881797522306442261e-03 -3.717177212238311768e-01 -6.905564665794372559e-01 1.624164432287216187e-01 -1.686230152845382690e-01
4.881414771080017090e-01 -8.978082984685897827e-02 -3.657996058464050293e-01 -2.139477133750915527e-01 4.359578192234039307e-01 -5.531049370765686035e-01 -1.091942656785249710e-02 -2.792325317859649658e-01
-1.958345472812652588e-01 3.099871575832366943e-01 -4.795887470245361328e-01 4.474291503429412842e-01 6.032158806920051575e-02 -6.128262877464294434e-01 8.598791807889938354e-02 2.208395153284072876e-01
4.948592185974121094e-01 -5.834151506423950195e-01 -1.173008680343627930e-01 3.056523017585277557e-02 -1.124972850084304810e-01 -4.681920111179351807e-01 -1.499917805194854736e-01 3.816942870616912842e-01
6.564465165138244629e-01 -2.211011797189712524e-01 -2.356044352054595947e-01 -1.040042415261268616e-01 7.718726247549057007e-02 -5.336872935295104980e-01 -3.220304250717163086e-01 -2.436851859092712402e-01
6.210331618785858154e-02 3.056173324584960938e-01 2.498553842306137085e-01 3.534720838069915771e-01 -1.642062962055206299e-01 -6.129481196403503418e-01 5.488600730895996094e-01 -1.070251986384391785e-01
1.378470659255981445e-01 -2.576081156730651855e-01 8.775981515645980835e-02 -3.013492524623870850e-01 3.288264274597167969e-01 -7.642478942871093750e-01 3.146183192729949951e-01 -1.579138934612274170e-01
2.737644612789154053e-01 1.517601311206817627e-01 -3.578377962112426758e-01 -3.191238343715667725e-01 1.791369318962097168e-01 -6.843805313110351562e-01 1.356251537799835205e-01 -3.915011882781982422e-01
6.327002048492431641e-01 1.458042114973068237e-01 6.081800907850265503e-02 4.626669585704803467e-01 -4.509606957435607910e-01 -3.076487183570861816e-01 -1.743530929088592529e-01 1.796102076768875122e-01
5.735419392585754395e-01 -1.738329827785491943e-01 -1.536633670330047607e-01 5.700286030769348145e-01 1.103863120079040527e-01 -4.024227559566497803e-01 -2.887229025363922119e-01 1.865388602018356323e-01
1.530804485082626343e-01 -3.284836709499359131e-01 1.665945909917354584e-02 -1.680848300457000732e-01 -2.712731063365936279e-01 -7.257027029991149902e-01 -2.443250864744186401e-01 4.245072603225708008e-01
1.583403497934341431e-01 2.028142064809799194e-01 2.749833464622497559e-01 2.443139404058456421e-01 1.555847972631454468e-01 -6.151502132415771484e-01 6.108780503273010254e-01 1.506693810224533081e-01
-2.687350660562515259e-02 2.537652552127838135e-01 -2.848002314567565918e-01 1.293595880270004272e-01 1.570056676864624023e-01 -5.878719091415405273e-01 3.715599179267883301e-01 5.733541846275329590e-01
5.331166088581085205e-02 -1.799382716417312622e-01 -3.515829741954803467e-01 1.148598492145538330e-01 -5.847616195678710938e-01 -5.024013519287109375e-01 4.694463312625885010e-01 -1.150811091065406799e-01
6.682438850402832031e-01 3.261463046073913574e-01 -1.107806563377380371e-01 4.791186451911926270e-01 -3.282449245452880859e-01 -2.316267043352127075e-01 -1.316636055707931519e-01 1.628522425889968872e-01
1.581323444843292236e-01 3.146151304244995117e-01 6.442848592996597290e-02 -4.199437499046325684e-01 -3.895212337374687195e-02 -6.891907453536987305e-01 4.676779210567474365e-01 -1.684901490807533264e-02
4.552403092384338379e-01 -1.191805675625801086e-01 -5.222729407250881195e-03 -3.936361372470855713e-01 -3.658614754676818848e-01 -6.271309852600097656e-01 -2.017080187797546387e-01 2.360959351062774658e-01
6.812615394592285156e-01 2.421782463788986206e-01 2.854906916618347168e-01 4.164886847138404846e-02 -1.855358481407165527e-01 -5.018271207809448242e-01 -3.229345083236694336e-01 -5.875610932707786560e-02
3.722001612186431885e-01 -4.307234883308410645e-01 -2.235559970140457153e-01 -3.760484158992767334e-01 7.614436745643615723e-02 -6.316725611686706543e-01 1.741320788860321045e-01 -2.223159968852996826e-01
5.101988315582275391e-01 -5.014970526099205017e-02 3.219486474990844727e-01 1.991839259862899780e-01 4.099920094013214111e-01 -4.245578646659851074e-01 3.488419353961944580e-01 3.518853485584259033e-01
3.711973130702972412e-01 2.334339730441570282e-02 -3.496515750885009766e-01 -2.260785996913909912e-01 -6.614557504653930664e-01 -4.946568906307220459e-01 -5.253234878182411194e-02 -5.771564692258834839e-02
-2.203584462404251099e-01 4.022091925144195557e-01 -3.340452909469604492e-01 4.022459685802459717e-01 -7.036592811346054077e-02 -7.003734111785888672e-01 6.086526066064834595e-02 -1.307794153690338135e-01
3.086242265999317169e-02 3.983684182167053223e-01 -1.796693205833435059e-01 3.195453882217407227e-01 2.655598223209381104e-01 -5.779734849929809570e-01 3.884170353412628174e-01 3.879643976688385010e-01
-3.250364363193511963e-01 4.291512668132781982e-01 -8.551672846078872681e-02 2.777773737907409668e-01 -6.594571750611066818e-03 -7.616493105888366699e-01 -9.563107043504714966e-03 -2.132196128368377686e-01
1.869024932384490967e-01 -2.566483020782470703e-01 -3.958737254142761230e-01 -7.747709006071090698e-02 -3.602858185768127441e-01 -4.499700367450714111e-01 6.331300735473632812e-01 -5.786079540848731995e-02
1.737187057733535767e-01 -5.722569227218627930e-01 -1.918462365865707397e-01 1.037770882248878479e-02 -3.223132789134979248e-01 -4.661381840705871582e-01 1.302171796560287476e-01 5.170145034790039062e-01
7.638256549835205078e-01 -1.884360909461975098e-01 9.899830073118209839e-02 2.902362048625946045e-01 7.790996134281158447e-02 -4.549732506275177002e-01 -2.139841020107269287e-01 -1.678237766027450562e-01
-2.483017295598983765e-01 3.233013749122619629e-01 -1.682696491479873657e-01 4.311494231224060059e-01 1.952243596315383911e-01 -6.559418439865112305e-01 7.302601635456085205e-02 3.819860517978668213e-01
-1.281811296939849854e-02 -6.710299253463745117e-01 -3.030166402459144592e-02 4.037127792835235596e-01 -1.187394782900810242e-01 -5.332617163658142090e-01 2.320979982614517212e-01 1.825265884399414062e-01
2.584356963634490967e-01 3.368138074874877930e-01 -7.229363173246383667e-02 -4.037959277629852295e-01 5.691202357411384583e-02 -6.247366666793823242e-01 4.961214661598205566e-01 1.087127774953842163e-01
4.390629380941390991e-02 4.040177762508392334e-01 -5.021930858492851257e-02 3.743896484375000000e-01 4.613150656223297119e-01 -5.513364672660827637e-01 1.405675709247589111e-01 3.944736719131469727e-01
1.968549937009811401e-01 1.882404386997222900e-01 -3.866511285305023193e-01 -3.314683437347412109e-01 -2.245217794552445412e-03 -6.756438016891479492e-01 1.443337202072143555e-01 -4.348694682121276855e-01
2.542992234230041504e-01 2.644821405410766602e-01 -4.746412485837936401e-02 3.438894450664520264e-01 -7.180250715464353561e-03 -4.733150005340576172e-01 6.922171115875244141e-01 2.040224522352218628e-01
4.581334590911865234e-01 1.487309634685516357e-01 -2.104700654745101929e-01 2.458940073847770691e-02 -5.634065344929695129e-02 -6.080113053321838379e-01 -3.755398988723754883e-01 -4.573931097984313965e-01
1.298826634883880615e-01 -3.813034296035766602e-01 1.872466951608657837e-01 -1.588753908872604370e-01 -1.279503703117370605e-01 -6.284015178680419922e-01 4.758693873882293701e-01 3.737965226173400879e-01
6.880716085433959961e-01 -1.607667952775955200e-01 2.097149044275283813e-01 3.407886326313018799e-01 1.656716130673885345e-02 -4.705327749252319336e-01 -3.448076248168945312e-01 5.142432171851396561e-03
2.739331126213073730e-01 -2.274220064282417297e-02 1.590818017721176147e-01 5.077839493751525879e-01 -1.993386149406433105e-01 -4.056112766265869141e-01 6.342528462409973145e-01 -1.864369809627532959e-01
4.880713224411010742e-01 2.882066182792186737e-02 -4.761236310005187988e-01 -4.543234407901763916e-01 7.080897688865661621e-02 -5.278087854385375977e-01 -1.284456625580787659e-02 -2.099794000387191772e-01
4.611160457134246826e-01 2.644323408603668213e-01 2.922926843166351318e-01 1.966607868671417236e-01 3.151099085807800293e-01 -5.014149546623229980e-01 4.815751016139984131e-01 -1.034949049353599548e-01
2.015227377414703369e-01 1.421481817960739136e-01 -3.321787808090448380e-03 -3.963724076747894287e-01 -5.907193198800086975e-02 -6.095890402793884277e-01 6.374207735061645508e-01 2.582406252622604370e-02
2.244367897510528564e-01 2.001579701900482178e-01 2.900436520576477051e-01 3.760285079479217529e-01 -2.518251836299896240e-01 -5.058088302612304688e-01 6.033885478973388672e-01 2.657085843384265900e-02
-6.238419935107231140e-02 9.177582710981369019e-02 -2.087384462356567383e-01 -4.328854680061340332e-01 -3.663867115974426270e-01 -7.878190279006958008e-01 -4.242828860878944397e-02 -5.050602834671735764e-03
4.527834653854370117e-01 -4.061728119850158691e-01 -1.682183593511581421e-01 -1.170521229505538940e-01 2.536404728889465332e-01 -6.555488705635070801e-01 -2.729578316211700439e-01 -1.393857449293136597e-01
4.237548112869262695e-01 2.261449545621871948e-01 -4.528509974479675293e-01 2.636121809482574463e-01 1.833943128585815430e-01 -3.497668206691741943e-01 4.504557549953460693e-01 3.685705065727233887e-01
2.509438395500183105e-01 2.759778201580047607e-01 2.684548869729042053e-02 3.674843609333038330e-01 -2.712913751602172852e-01 -6.159651279449462891e-01 -4.490987360477447510e-01 -2.653226256370544434e-01
4.292685389518737793e-01 2.519510984420776367e-01 -3.548977971076965332e-01 -3.885206282138824463e-01 2.525474429130554199e-01 -5.848186612129211426e-01 -7.499247789382934570e-02 -2.528467774391174316e-01
-8.154918998479843140e-02 -1.278495341539382935e-01 -3.670948147773742676e-01 9.856683760881423950e-02 -4.844664931297302246e-01 -6.125552654266357422e-01 3.340169191360473633e-01 -3.332131206989288330e-01
2.596628069877624512e-01 -3.263442814350128174e-01 -3.121136426925659180e-01 -1.244840100407600403e-01 -4.631169736385345459e-01 -5.877732038497924805e-01 -2.663822770118713379e-01 2.867915928363800049e-01
-6.446345895528793335e-02 -1.328370124101638794e-01 1.731414198875427246e-01 -2.342698723077774048e-01 -4.002249985933303833e-02 -8.759795427322387695e-01 1.534767448902130127e-01 3.175556063652038574e-01
-9.695801138877868652e-02 1.796912997961044312e-01 2.245452851057052612e-01 4.264965057373046875e-01 1.946472972631454468e-01 -7.005917429924011230e-01 4.395436048507690430e-01 6.383847445249557495e-02
4.149424433708190918e-01 -5.408281087875366211e-01 2.742429971694946289e-01 2.616747915744781494e-01 2.480783313512802124e-02 -4.665641188621520996e-01 -1.245119199156761169e-01 3.972959518432617188e-01
3.506895899772644043e-01 -7.019886374473571777e-01 -3.447794821113348007e-03 2.125884294509887695e-01 -1.565487831830978394e-01 -5.352112650871276855e-01 2.593147195875644684e-02 1.655050516128540039e-01
4.935396015644073486e-01 -8.439603447914123535e-02 1.312653273344039917e-01 1.071613356471061707e-01 4.722795784473419189e-01 -5.578432679176330566e-01 -5.961173027753829956e-02 -4.275408387184143066e-01
2.179251611232757568e-01 1.348744928836822510e-01 2.100794911384582520e-01 1.364776790142059326e-01 1.184516306966543198e-02 -7.421447038650512695e-01 -5.658748745918273926e-01 2.060333825647830963e-02
-5.021524801850318909e-02 3.326776921749114990e-01 2.953931689262390137e-02 -1.521646678447723389e-01 4.565654098987579346e-01 -7.834724187850952148e-01 1.217913404107093811e-01 -1.601966470479965210e-01
1.430340707302093506e-01 2.750578820705413818e-01 1.294683068990707397e-01 4.234807491302490234e-01 -2.608007788658142090e-01 -6.251828074455261230e-01 -4.882172644138336182e-01 -1.027616411447525024e-01
-1.768510043621063232e-01 -5.695637464523315430e-01 1.524706277996301651e-02 4.498096406459808350e-01 -5.203906446695327759e-02 -6.147211194038391113e-01 1.280671507120132446e-01 2.115852981805801392e-01
-1.851280480623245239e-01 -1.928433179855346680e-01 -2.630713582038879395e-01 -2.793459862004965544e-04 -4.369713068008422852e-01 -7.473909258842468262e-01 2.901337742805480957e-01 1.600553840398788452e-01
3.332648277282714844e-01 -6.284611672163009644e-02 -1.169777810573577881e-01 1.109710335731506348e-01 -6.125020980834960938e-01 -6.300638914108276367e-01 -2.055094838142395020e-01 -2.112183868885040283e-01
6.842689514160156250e-01 3.420633077621459961e-01 2.076702266931533813e-01 1.031489074230194092e-01 -4.889307171106338501e-02 -4.515270292758941650e-01 -3.556905090808868408e-01 -1.679854393005371094e-01
4.436313509941101074e-01 -2.654024958610534668e-01 -2.880491614341735840e-01 3.811983168125152588e-01 3.269869685173034668e-01 -4.862473607063293457e-01 -2.728490829467773438e-01 -2.943886220455169678e-01
7.382908463478088379e-01 2.086297720670700073e-01 2.904915809631347656e-01 -1.236067786812782288e-01 -7.503359019756317139e-02 -5.247256159782409668e-01 -1.008493304252624512e-01 -1.435234546661376953e-01
3.668414950370788574e-01 -5.305236577987670898e-01 -2.088895440101623535e-01 -1.626295596361160278e-01 -1.400029361248016357e-01 -4.727834165096282959e-01 -7.680468261241912842e-02 5.146501660346984863e-01
6.263104081153869629e-01 -1.905648559331893921e-01 -2.300083339214324951e-01 2.335838824510574341e-01 4.234493151307106018e-02 -4.659259021282196045e-01 -4.853713810443878174e-01 -9.741492569446563721e-02
1.916778087615966797e-01 -3.916968405246734619e-01 2.181901037693023682e-02 -1.780551671981811523e-01 -4.104171991348266602e-01 -5.899629592895507812e-01 4.319837689399719238e-01 2.730293571949005127e-01
5.360184907913208008e-01 3.663702011108398438e-01 -5.941305425949394703e-04 -2.168799638748168945e-01 7.825484126806259155e-02 -5.828114151954650879e-01 -4.085316956043243408e-01 -1.368525028228759766e-01
5.148699283599853516e-01 7.366781122982501984e-03 -2.461100220680236816e-01 3.158119618892669678e-01 2.300830185413360596e-01 -4.888975024223327637e-01 -2.768815457820892334e-01 -4.537895321846008301e-01
4.040105938911437988e-01 6.725790444761514664e-03 -2.973130941390991211e-01 -3.748623132705688477e-01 4.489361345767974854e-01 -6.372677087783813477e-01 9.460341185331344604e-03 8.370179682970046997e-03
4.633566737174987793e-01 1.644920110702514648e-01 -2.159096300601959229e-02 -1.127300113439559937e-01 -8.124352246522903442e-02 -5.868732929229736328e-01 -6.990707665681838989e-02 -6.238275766372680664e-01
-1.519697252660989761e-02 2.078075259923934937e-01 -4.483946263790130615e-01 4.539173543453216553e-01 1.928380131721496582e-01 -5.209798812866210938e-01 1.808789968490600586e-01 4.562484920024871826e-01
3.837113082408905029e-01 -1.812974810600280762e-01 -2.348552793264389038e-01 -1.975120902061462402e-01 1.363197267055511475e-01 -6.843456625938415527e-01 -4.876058995723724365e-01 -3.251761570572853088e-02
3.807269334793090820e-01 5.170891061425209045e-03 -9.499267488718032837e-02 -5.209949985146522522e-02 4.588439166545867920e-01 -6.335515379905700684e-01 -5.567133426666259766e-02 -4.777630567550659180e-01
6.598899960517883301e-01 1.907485872507095337e-01 2.061950862407684326e-01 -1.051930487155914307e-01 -5.775234848260879517e-02 -5.618809461593627930e-01 -3.705877661705017090e-01 -1.348973512649536133e-01
2.634092271327972412e-01 -5.634901523590087891e-01 -2.851991355419158936e-01 -2.563439011573791504e-01 -1.593970507383346558e-01 -5.599316358566284180e-01 -1.057221442461013794e-01 3.404932320117950439e-01
-2.048821896314620972e-01 4.224165529012680054e-02 -1.574488878250122070e-01 2.980032265186309814e-01 -4.498260617256164551e-01 -6.031122803688049316e-01 1.913447529077529907e-01 4.898390769958496094e-01
2.496555447578430176e-01 6.898367404937744141e-02 -6.806630641222000122e-02 -4.339356347918510437e-02 4.385029375553131104e-01 -7.409018874168395996e-01 -3.469286262989044189e-01 -2.545927464962005615e-01
3.401362895965576172e-01 -2.387361228466033936e-01 -4.178290367126464844e-01 4.135651290416717529e-01 -5.450939536094665527e-01 -4.198201298713684082e-01 -8.711978793144226074e-02 2.699917927384376526e-02
1.643133312463760376e-01 -1.211243197321891785e-01 1.501029133796691895e-01 2.453043460845947266e-01 -2.587859928607940674e-01 -7.759733200073242188e-01 -4.440213143825531006e-01 9.677496552467346191e-02
-2.035595178604125977e-01 2.267052978277206421e-01 -1.218154355883598328e-01 -4.242876172065734863e-02 3.500742018222808838e-01 -8.195559978485107422e-01 2.768107056617736816e-01 -1.402884572744369507e-01
3.686270713806152344e-01 1.224873438477516174e-01 2.645201981067657471e-01 1.536789238452911377e-01 -6.031506136059761047e-02 -6.932756900787353516e-01 -4.629436433315277100e-01 -2.386150360107421875e-01
3.205146193504333496e-01 1.356449872255325317e-01 -4.826127365231513977e-02 2.255128473043441772e-01 4.810461774468421936e-03 -4.490329325199127197e-01 7.616323828697204590e-01 2.096379846334457397e-01
1.427214741706848145e-01 2.478348277509212494e-02 -4.490040540695190430e-01 -2.587151527404785156e-01 -3.454376012086868286e-02 -5.100431442260742188e-01 -4.157512485980987549e-01 5.256346464157104492e-01
-2.049492150545120239e-01 4.382934868335723877e-01 4.092136770486831665e-02 2.717853784561157227e-01 1.388537585735321045e-01 -6.837526559829711914e-01 -1.238650176674127579e-02 4.510003030300140381e-01
5.808681249618530273e-01 -4.157194197177886963e-01 -5.240910053253173828e-01 1.756409853696823120e-01 8.734777569770812988e-02 -2.599611282348632812e-01 1.935221254825592041e-01 2.675600051879882812e-01
3.760385513305664062e-01 3.122001886367797852e-01 -1.504571586847305298e-01 -3.829110562801361084e-01 -5.619826316833496094e-01 -4.538508057594299316e-01 2.625872492790222168e-01 -3.332670032978057861e-02
2.132067978382110596e-01 1.265205070376396179e-02 4.979998618364334106e-02 2.576126754283905029e-01 5.864327400922775269e-02 -4.798530638217926025e-01 1.933730542659759521e-01 7.838669419288635254e-01
-1.542659550905227661e-01 1.448031514883041382e-01 -5.937454104423522949e-02 -9.310044348239898682e-02 -3.250126838684082031e-01 -8.413015604019165039e-01 1.952692866325378418e-01 3.024720251560211182e-01
2.665155827999114990e-01 -5.495891571044921875e-01 -9.160515666007995605e-02 -1.697128266096115112e-01 4.911948740482330322e-02 -5.482530593872070312e-01 4.733330309391021729e-01 2.503773868083953857e-01
3.007027208805084229e-01 7.899495959281921387e-02 2.679893672466278076e-01 4.206960499286651611e-01 -3.592089712619781494e-01 -5.699095129966735840e-01 -1.386278271675109863e-01 -4.260148704051971436e-01
2.557462751865386963e-01 -4.657270908355712891e-01 8.839557319879531860e-02 4.240342378616333008e-01 1.041728481650352478e-01 -6.714829802513122559e-01 1.875739917159080505e-02 2.607298195362091064e-01
2.814219594001770020e-01 -3.922596573829650879e-01 1.693518459796905518e-01 -1.795473545789718628e-01 3.699590861797332764e-01 -6.719080209732055664e-01 3.132052421569824219e-01 -1.399618834257125854e-01
6.876405477523803711e-01 -1.484604924917221069e-01 -5.043554902076721191e-01 4.260831177234649658e-01 1.944330781698226929e-01 -1.769811362028121948e-01 7.883832440711557865e-04 7.839275524020195007e-03
2.675909996032714844e-01 -4.869374036788940430e-01 2.940084040164947510e-01 -1.991671025753021240e-01 -1.376087218523025513e-01 -6.796559095382690430e-01 3.774216771125793457e-02 2.878988981246948242e-01
4.441343545913696289e-01 -6.779175996780395508e-02 -3.701202869415283203e-01 -1.463701426982879639e-01 -4.723164141178131104e-01 -4.900200963020324707e-01 -3.166007101535797119e-01 2.762196362018585205e-01
5.631476044654846191e-01 3.100411966443061829e-03 7.092612236738204956e-02 5.968601256608963013e-02 -9.538225829601287842e-02 -6.503264307975769043e-01 -4.574620127677917480e-01 -1.815732866525650024e-01
5.391034483909606934e-02 8.175864070653915405e-02 2.138105928897857666e-01 4.700541794300079346e-01 -1.963457912206649780e-01 -5.245058536529541016e-01 6.116414070129394531e-01 1.896842420101165771e-01
5.070199370384216309e-01 -1.196577772498130798e-02 -2.282514274120330811e-01 3.950883820652961731e-02 -5.502458810806274414e-01 -5.194264054298400879e-01 -2.046200335025787354e-01 -2.732841074466705322e-01
4.459378421306610107e-01 1.786447130143642426e-02 8.312018215656280518e-02 -1.109714582562446594e-01 4.335553348064422607e-01 -6.418708562850952148e-01 -1.897851824760437012e-01 -3.815884292125701904e-01
6.799640655517578125e-01 3.175226226449012756e-02 -8.309850096702575684e-02 3.515199124813079834e-01 2.739114761352539062e-01 -4.120150208473205566e-01 -3.667249083518981934e-01 -1.640063971281051636e-01
2.012585997581481934e-01 -1.546093076467514038e-01 -4.255898594856262207e-01 -3.237643837928771973e-01 2.896226346492767334e-01 -6.963267326354980469e-01 1.856326498091220856e-02 -2.838030755519866943e-01
7.300749421119689941e-01 -1.116954460740089417e-01 1.524879336357116699e-01 3.246141374111175537e-01 -5.370234698057174683e-02 -4.168663918972015381e-01 -3.494098484516143799e-01 1.647387593984603882e-01
2.935620546340942383e-01 -6.008107662200927734e-01 -3.288561701774597168e-01 -9.452017396688461304e-02 9.857020340859889984e-03 -4.444502592086791992e-01 3.901904225349426270e-01 2.930625975131988525e-01
9.065545350313186646e-02 -1.048743501305580139e-01 4.018951356410980225e-01 -1.221778616309165955e-01 1.861941665410995483e-01 -7.740107774734497070e-01 -1.299803853034973145e-01 3.920207023620605469e-01
-1.411688923835754395e-01 -4.073069095611572266e-01 1.161702498793601990e-01 3.276450634002685547e-01 -5.733138695359230042e-02 -6.434194445610046387e-01 3.316163718700408936e-01 4.075300991535186768e-01
3.211737275123596191e-01 -5.852308273315429688e-01 -2.879478931427001953e-01 -2.075587511062622070e-01 -1.746395379304885864e-01 -5.729770660400390625e-01 1.742836534976959229e-01 1.979426890611648560e-01
6.626275181770324707e-01 -2.465135604143142700e-01 -4.993094801902770996e-01 4.475909471511840820e-01 -1.596869826316833496e-01 -1.294827014207839966e-01 2.059505134820938110e-02 8.842149376869201660e-02
2.585831098258495331e-02 -1.492499262094497681e-01 7.592039555311203003e-02 -2.804848551750183105e-01 -3.818402290344238281e-01 -7.739701271057128906e-01 -1.647372543811798096e-01 3.473471701145172119e-01
3.688648641109466553e-01 1.861577630043029785e-01 -4.837419390678405762e-01 -3.398327231407165527e-01 2.912387251853942871e-01 -5.869522094726562500e-01 1.750371456146240234e-01 -1.407855004072189331e-01
-9.430692344903945923e-02 -3.019701242446899414e-01 1.823426783084869385e-01 -1.383068040013313293e-02 -1.721406430006027222e-01 -7.016377449035644531e-01 3.611958324909210205e-01 4.626982212066650391e-01
-2.118552774190902710e-01 2.482293695211410522e-01 -3.703326284885406494e-01 6.362516433000564575e-02 -4.052977561950683594e-01 -6.645776033401489258e-01 3.638750910758972168e-01 1.181962043046951294e-01
3.277519643306732178e-01 2.188470214605331421e-01 2.855017222464084625e-02 -2.804402112960815430e-01 -2.734479904174804688e-01 -7.713457942008972168e-01 -1.913968473672866821e-01 -2.425734698772430420e-01
1.831541806459426880e-01 -4.938809946179389954e-02 1.046445816755294800e-01 -9.658306837081909180e-02 1.966948807239532471e-01 -6.167707443237304688e-01 5.125008821487426758e-01 5.118440985679626465e-01
2.295435406267642975e-04 1.841081976890563965e-01 -4.300366342067718506e-01 8.569598942995071411e-02 -3.012905418872833252e-01 -6.433920264244079590e-01 -1.427402794361114502e-01 -4.987231194972991943e-01
3.680338561534881592e-01 -6.122211217880249023e-01 5.285351350903511047e-02 1.361913979053497314e-01 -2.056582421064376831e-01 -4.683424532413482666e-01 8.116295933723449707e-02 4.474008083343505859e-01
5.172704458236694336e-01 1.830451041460037231e-01 -1.491496264934539795e-01 -2.617026865482330322e-01 -1.731945723295211792e-01 -6.202877163887023926e-01 -3.212369978427886963e-01 -3.004089593887329102e-01
1.971090435981750488e-01 -4.196000844240188599e-02 -1.424140930175781250e-01 -3.026306442916393280e-02 -7.030744552612304688e-01 -6.463077664375305176e-01 -1.596095114946365356e-01 -2.621637471020221710e-02
8.005145192146301270e-02 -5.625857040286064148e-02 -5.855478048324584961e-01 4.460845589637756348e-01 -2.272544056177139282e-01 -3.829373717308044434e-01 4.907444715499877930e-01 9.722874313592910767e-02
-2.635655691847205162e-03 2.965731322765350342e-01 -4.977601021528244019e-02 -1.024044007062911987e-01 -2.985189855098724365e-01 -8.780235052108764648e-01 -1.968273967504501343e-01 -1.712289452552795410e-02
-1.591275632381439209e-01 4.628704786300659180e-01 -1.176380664110183716e-01 5.717079639434814453e-01 7.713685184717178345e-02 -6.180692911148071289e-01 1.013000831007957458e-01 1.466945409774780273e-01
3.705429732799530029e-01 -3.963889777660369873e-01 -4.970768839120864868e-02 2.391824126243591309e-01 -5.235394835472106934e-01 -5.394940376281738281e-01 -2.071520239114761353e-01 1.945128887891769409e-01
9.549756348133087158e-02 2.478740066289901733e-01 -2.197055816650390625e-01 -1.833102405071258545e-01 3.381438255310058594e-01 -7.580212950706481934e-01 -1.800107359886169434e-01 -3.552802801132202148e-01
-4.710905626416206360e-02 4.691410809755325317e-02 -4.958427697420120239e-02 -3.224087953567504883e-01 -1.742238998413085938e-01 -8.780978322029113770e-01 -2.742412686347961426e-01 1.120520606637001038e-01
8.131484985351562500e-01 1.050451695919036865e-01 2.196919023990631104e-01 -1.388710737228393555e-01 1.888039708137512207e-01 -4.089623391628265381e-01 -2.126191705465316772e-01 -1.100066527724266052e-01
4.904230833053588867e-01 -2.173475325107574463e-01 1.156792566180229187e-01 2.227531075477600098e-01 2.169565409421920776e-01 -6.708219051361083984e-01 -3.213582634925842285e-01 -2.211363166570663452e-01
1.607342362403869629e-01 3.104711323976516724e-02 -8.495792001485824585e-02 -1.049616560339927673e-01 -1.902738213539123535e-01 -7.496717572212219238e-01 -4.868267476558685303e-01 3.460545539855957031e-01
-2.951769530773162842e-01 4.063376486301422119e-01 -2.179481983184814453e-01 1.727514266967773438e-01 -2.993204295635223389e-01 -6.769984364509582520e-01 2.381587028503417969e-01 2.564699053764343262e-01
6.035147905349731445e-01 4.856369271874427795e-02 -6.846386790275573730e-01 2.013194561004638672e-01 -1.632212996482849121e-01 -3.027643859386444092e-01 1.740875095129013062e-02 -7.444018870592117310e-02
6.684936285018920898e-01 1.638276502490043640e-02 -4.173161387443542480e-01 -6.150600314140319824e-02 2.140938788652420044e-01 -4.625111520290374756e-01 -2.838680148124694824e-01 -1.859526932239532471e-01
1.482358127832412720e-01 -5.004535317420959473e-01 -9.767106734216213226e-03 -1.609234213829040527e-01 -2.685809731483459473e-01 -6.316111087799072266e-01 1.614652276039123535e-01 4.521521031856536865e-01
6.841772794723510742e-01 3.270941078662872314e-01 -5.296134576201438904e-02 -2.637965381145477295e-01 1.329560577869415283e-01 -4.768721461296081543e-01 -3.273962140083312988e-01 1.564797386527061462e-02
3.027075827121734619e-01 4.318996146321296692e-02 -2.645027041435241699e-01 -1.545742899179458618e-01 1.887579821050167084e-02 -7.110400199890136719e-01 1.613617837429046631e-01 -5.297885537147521973e-01
2.796480357646942139e-01 2.482745498418807983e-01 2.037580460309982300e-01 4.755997359752655029e-01 1.568202525377273560e-01 -5.292738676071166992e-01 5.055712461471557617e-01 -1.792170703411102295e-01
7.327321916818618774e-02 8.763957768678665161e-02 5.646841228008270264e-02 -2.111225426197052002e-01 -5.192661881446838379e-01 -7.640691399574279785e-01 -2.853394150733947754e-01 6.581355631351470947e-02
3.942774236202239990e-01 -3.924820721149444580e-01 -4.326069653034210205e-01 5.865095257759094238e-01 7.701606303453445435e-02 -3.677998483180999756e-01 1.081393808126449585e-01 -8.036587387323379517e-02
2.647264599800109863e-01 -6.131469011306762695e-01 2.262472063302993774e-01 3.250522911548614502e-02 -1.494800895452499390e-01 -5.978145003318786621e-01 2.382148206233978271e-01 2.554482221603393555e-01
-5.916466191411018372e-02 2.367450855672359467e-02 -9.639434516429901123e-02 -2.996429502964019775e-01 -3.944507837295532227e-01 -8.156604766845703125e-01 7.246372848749160767e-02 2.659264504909515381e-01
3.868718743324279785e-01 1.870236098766326904e-01 1.931724883615970612e-02 1.652991324663162231e-01 1.449394524097442627e-01 -4.682986736297607422e-01 7.110934853553771973e-01 2.041823565959930420e-01
-1.331164240837097168e-01 3.691028058528900146e-01 -1.105321422219276428e-01 -1.440929528325796127e-02 -1.967618912458419800e-01 -7.192884683609008789e-01 2.697502076625823975e-01 -4.525060951709747314e-01
-2.685935199260711670e-01 3.682341277599334717e-01 -1.155772134661674500e-01 5.187145471572875977e-01 7.149851322174072266e-02 -6.414197683334350586e-01 4.100298974663019180e-03 3.054344058036804199e-01
7.558525204658508301e-01 1.871806941926479340e-02 2.626112401485443115e-01 -1.433379054069519043e-01 9.210057556629180908e-03 -5.296839475631713867e-01 -2.320876866579055786e-01 -6.566239893436431885e-02
2.766346633434295654e-01 -1.047985926270484924e-01 -2.086346745491027832e-01 -2.181551009416580200e-01 -4.016732871532440186e-01 -6.747112870216369629e-01 -4.212676882743835449e-01 1.653093844652175903e-01
1.631691604852676392e-01 3.885294497013092041e-02 2.847645580768585205e-01 3.351715505123138428e-01 -3.290270566940307617e-01 -6.850424408912658691e-01 -2.899957299232482910e-01 -3.417544364929199219e-01
3.849048316478729248e-01 1.090066656470298767e-01 2.953612506389617920e-01 1.688105165958404541e-01 -7.937346398830413818e-02 -7.173314690589904785e-01 -4.493726491928100586e-01 -3.781749308109283447e-02
2.541463375091552734e-01 3.283798396587371826e-01 1.680074036121368408e-01 -4.325143992900848389e-01 7.538152486085891724e-02 -6.511828303337097168e-01 3.542112112045288086e-01 2.389436215162277222e-01
3.709531426429748535e-01 -2.772352397441864014e-01 -5.190083980560302734e-01 -2.535575330257415771e-01 -2.393723577260971069e-01 -4.764139056205749512e-01 -2.916888892650604248e-01 2.872657477855682373e-01
-1.738190799951553345e-01 4.248247742652893066e-01 -1.520745456218719482e-02 3.033433258533477783e-01 5.412061698734760284e-03 -6.465671658515930176e-01 1.314838510006666183e-02 5.280256867408752441e-01
4.541376829147338867e-01 5.293546244502067566e-02 1.056730821728706360e-01 1.288214176893234253e-01 -5.625246763229370117e-01 -4.573066234588623047e-01 -2.308338135480880737e-01 4.293569028377532959e-01
2.281592339277267456e-01 3.080571442842483521e-02 7.262136787176132202e-02 4.702366888523101807e-01 -2.608578801155090332e-01 -6.130762100219726562e-01 -5.201256275177001953e-01 7.847233861684799194e-02
6.640101671218872070e-01 -1.210469529032707214e-01 -2.345668971538543701e-01 -1.010389551520347595e-01 -1.738609671592712402e-01 -4.147310554981231689e-01 -3.550679087638854980e-01 3.884650170803070068e-01
1.749695837497711182e-01 4.480187594890594482e-01 1.363007426261901855e-01 -3.844927251338958740e-01 1.099764853715896606e-01 -6.783806085586547852e-01 3.150054216384887695e-01 1.752958148717880249e-01
-2.595749497413635254e-01 5.327071547508239746e-01 3.887115418910980225e-02 2.570884823799133301e-01 -9.521551430225372314e-02 -7.510279417037963867e-01 -6.250455230474472046e-02 6.498231738805770874e-02
5.993140861392021179e-02 2.628840804100036621e-01 -1.095489189028739929e-01 -5.223459005355834961e-01 -6.035252660512924194e-02 -7.093616724014282227e-01 3.419634401798248291e-01 1.366694122552871704e-01
4.129675030708312988e-01 -1.791489124298095703e-01 -2.081669121980667114e-02 1.790593266487121582e-01 4.135149121284484863e-01 -6.277786493301391602e-01 -8.978791534900665283e-02 -4.378417730331420898e-01
1.563410311937332153e-01 1.275920420885086060e-01 -7.263223081827163696e-02 -2.104660123586654663e-01 -2.515842616558074951e-01 -6.687397956848144531e-01 3.437794744968414307e-01 -5.301079154014587402e-01
4.416004717350006104e-01 -1.794446706771850586e-01 -2.308591753244400024e-01 1.157652400434017181e-02 4.129352867603302002e-01 -5.843029618263244629e-01 8.615163713693618774e-02 -4.472260773181915283e-01
6.023909449577331543e-01 3.797477576881647110e-03 -3.106910586357116699e-01 -3.030398190021514893e-01 3.231687545776367188e-01 -4.724496603012084961e-01 1.638287901878356934e-01 -3.070212900638580322e-01
4.159081876277923584e-01 -1.988292932510375977e-01 -7.148145884275436401e-02 -5.802956596016883850e-02 5.199497938156127930e-01 -5.879590511322021484e-01 9.965845942497253418e-02 -3.911966383457183838e-01
3.780055940151214600e-01 2.958155274391174316e-01 1.284646987915039062e-01 1.464110463857650757e-01 -1.789912134408950806e-01 -6.715633273124694824e-01 -4.984603822231292725e-01 -1.294371206313371658e-02
-3.302420973777770996e-01 1.347326487302780151e-01 -1.647278070449829102e-01 4.738781750202178955e-01 1.618165373802185059e-01 -7.386664748191833496e-01 1.571064442396163940e-01 1.568320542573928833e-01
5.607551932334899902e-01 -5.909174308180809021e-02 -4.592382311820983887e-01 -1.260087937116622925e-01 3.977381885051727295e-01 -4.573679268360137939e-01 1.490876972675323486e-01 -2.562726736068725586e-01
3.441383540630340576e-01 -1.055103987455368042e-01 -2.067476697266101837e-02 1.197953447699546814e-01 6.003081798553466797e-01 -6.190995573997497559e-01 -4.018650949001312256e-02 -3.322480618953704834e-01
-2.101392745971679688e-01 3.192094564437866211e-01 -5.012628436088562012e-01 2.970695197582244873e-01 -2.405260950326919556e-01 -6.240787506103515625e-01 2.374013662338256836e-01 1.036611795425415039e-01
4.537900686264038086e-01 3.454380482435226440e-02 8.759353309869766235e-02 2.389022260904312134e-01 4.399169087409973145e-01 -5.716016292572021484e-01 -1.652856618165969849e-01 -4.249233901500701904e-01
6.785527467727661133e-01 2.889983952045440674e-01 -4.198217019438743591e-02 -4.396710693836212158e-01 -5.118350312113761902e-02 -5.051664710044860840e-01 1.887261681258678436e-02 -5.295157060027122498e-02
5.228644609451293945e-01 -7.366302609443664551e-02 2.002543359994888306e-01 2.160767912864685059e-01 4.201119542121887207e-01 -6.064508557319641113e-01 -2.536836564540863037e-01 -1.605106294155120850e-01
4.677599370479583740e-01 -3.650085926055908203e-01 -3.752538859844207764e-01 -2.430694848299026489e-01 3.472830951213836670e-01 -5.201093554496765137e-01 1.686741411685943604e-01 -1.688216924667358398e-01
1.691926866769790649e-01 2.518596053123474121e-01 2.859769165515899658e-01 -3.670725822448730469e-01 -1.359639037400484085e-02 -7.280821204185485840e-01 4.005296230316162109e-01 -2.651614695787429810e-02
5.175256729125976562e-01 1.576686799526214600e-01 -1.649526804685592651e-01 -5.760019421577453613e-01 -1.368114054203033447e-01 -5.717745423316955566e-01 -5.171816796064376831e-02 -1.349122845567762852e-03
2.270179539918899536e-01 -2.560884356498718262e-01 -3.756480515003204346e-01 -1.233142316341400146e-01 -5.275982022285461426e-01 -5.041413903236389160e-01 -1.295645684003829956e-01 4.210205972194671631e-01
2.959688603878021240e-01 9.876611828804016113e-02 -5.008838176727294922e-01 5.729952082037925720e-02 1.770014464855194092e-01 -5.732375979423522949e-01 1.612038314342498779e-01 -5.124081969261169434e-01
3.547397255897521973e-01 5.075808987021446228e-02 1.103080250322818756e-02 3.160577714443206787e-01 4.839218258857727051e-01 -5.915472507476806641e-01 -3.447676002979278564e-01 -2.619083821773529053e-01
5.253072977066040039e-01 1.110080480575561523e-01 -1.067991778254508972e-01 1.517780125141143799e-01 1.279538720846176147e-01 -5.878158807754516602e-01 -1.619543880224227905e-01 -5.377339124679565430e-01
1.416598167270421982e-02 -2.418787181377410889e-01 -3.464384078979492188e-01 2.434298247098922729e-01 -4.556728005409240723e-01 -5.843909382820129395e-01 1.730009615421295166e-01 -4.277108609676361084e-01
1.828643530607223511e-01 1.591107249259948730e-01 2.534224092960357666e-01 -3.905605673789978027e-01 -1.043089106678962708e-01 -7.700069546699523926e-01 3.470291197299957275e-01 1.624160818755626678e-02
1.679116636514663696e-01 -2.250597923994064331e-01 -1.438435465097427368e-01 2.952358424663543701e-01 1.631087958812713623e-01 -6.872158050537109375e-01 -2.432281076908111572e-01 -5.052412152290344238e-01
5.599051341414451599e-02 3.014248013496398926e-01 2.018912136554718018e-01 -4.147346913814544678e-01 -7.582282274961471558e-02 -7.700591683387756348e-01 2.566718161106109619e-01 1.691821962594985962e-01
2.937382161617279053e-01 -3.858495354652404785e-01 -2.060149610042572021e-01 2.960445284843444824e-01 2.619008421897888184e-01 -6.372444629669189453e-01 -3.510961830615997314e-01 -1.918654739856719971e-01
2.949765324592590332e-01 2.007153928279876709e-01 1.728637665510177612e-01 4.769754707813262939e-01 -2.192774415016174316e-01 -4.372523128986358643e-01 5.222728252410888672e-01 -3.213621079921722412e-01
2.221432328224182129e-01 1.419312208890914917e-01 2.651455998420715332e-01 4.803454875946044922e-01 -2.864332199096679688e-01 -4.434348344802856445e-01 5.886727571487426758e-01 -6.526846438646316528e-02
-2.190846949815750122e-02 9.675303101539611816e-02 2.593501210212707520e-01 2.452733516693115234e-01 -5.388491153717041016e-01 -7.356033325195312500e-01 -3.662616387009620667e-02 1.729891598224639893e-01
1.640173345804214478e-01 2.030902802944183350e-01 3.574665784835815430e-01 4.118845164775848389e-01 -6.310852617025375366e-02 -5.274889469146728516e-01 4.362695813179016113e-01 4.023219347000122070e-01
2.143529951572418213e-01 3.139594569802284241e-02 -2.712128460407257080e-01 1.914498656988143921e-01 -2.735816538333892822e-01 -6.034818887710571289e-01 8.335235714912414551e-02 -6.299784183502197266e-01
5.178198218345642090e-03 -3.296128809452056885e-01 -4.901968836784362793e-01 2.863075584173202515e-02 -3.276119828224182129e-01 -6.006146073341369629e-01 3.077600002288818359e-01 -2.956893146038055420e-01
-1.870651729404926300e-02 1.126741524785757065e-02 4.686431959271430969e-03 -3.320326209068298340e-01 -4.738051593303680420e-01 -7.995352745056152344e-01 -4.499013349413871765e-02 1.532424390316009521e-01
1.501408368349075317e-01 -4.297014474868774414e-01 4.134316742420196533e-01 2.922589182853698730e-01 -1.522899568080902100e-01 -7.106897830963134766e-01 8.354283869266510010e-02 -3.495232388377189636e-02
1.866746991872787476e-01 1.712917932309210300e-03 5.701875686645507812e-02 3.951081335544586182e-01 -9.110870212316513062e-02 -4.815416336059570312e-01 7.438651323318481445e-01 1.107685491442680359e-01
1.511813551187515259e-01 1.884471178054809570e-01 2.213191241025924683e-01 1.150585561990737915e-01 -1.161422729492187500e-01 -7.377034425735473633e-01 -5.659220814704895020e-01 3.805297240614891052e-02
4.561375677585601807e-01 -1.362798362970352173e-01 -5.379683375358581543e-01 5.237684398889541626e-02 1.326634436845779419e-01 -4.852028191089630127e-01 -7.032433152198791504e-02 -4.724892675876617432e-01
4.887227714061737061e-02 -2.913298308849334717e-01 9.541819803416728973e-03 -2.689598500728607178e-01 4.175909459590911865e-01 -8.039509654045104980e-01 1.210899502038955688e-01 -7.018642872571945190e-02
2.251141071319580078e-01 -5.440194010734558105e-01 3.736251890659332275e-01 1.417426019906997681e-01 -2.091372907161712646e-01 -6.180983781814575195e-01 2.076439410448074341e-01 1.574153155088424683e-01
-1.114367274567484856e-03 -2.012016475200653076e-01 2.718921899795532227e-01 2.166249305009841919e-01 4.571563377976417542e-02 -6.980003714561462402e-01 4.031923115253448486e-01 4.322110712528228760e-01
5.203925445675849915e-02 3.709697723388671875e-01 -2.663871645927429199e-01 4.818386137485504150e-01 2.629625797271728516e-01 -5.682750344276428223e-01 2.800382673740386963e-01 -2.933181226253509521e-01
3.793764412403106689e-01 1.883482784032821655e-01 -1.653243973851203918e-02 1.536170840263366699e-01 3.060652315616607666e-01 -5.124005675315856934e-01 6.625614166259765625e-01 3.884947672486305237e-02
1.393264234066009521e-01 3.020386695861816406e-01 2.322263643145561218e-02 1.581611782312393188e-01 -5.246269702911376953e-01 -6.508990526199340820e-01 -3.305338323116302490e-01 -2.359041571617126465e-01
5.213267803192138672e-01 5.530256778001785278e-02 -3.680467307567596436e-01 -2.459886111319065094e-02 1.034978851675987244e-01 -5.037083029747009277e-01 6.801324337720870972e-02 -5.657179355621337891e-01
4.979018568992614746e-01 1.305627077817916870e-01 -3.534348607063293457e-01 -3.339080810546875000e-01 2.485939115285873413e-01 -5.472418665885925293e-01 4.717030748724937439e-02 -3.676123321056365967e-01
5.529438853263854980e-01 -2.592137455940246582e-01 -1.896209269762039185e-01 -3.127328753471374512e-01 -1.823577731847763062e-01 -5.904182791709899902e-01 -3.235012888908386230e-01 -8.247446268796920776e-02
5.526869893074035645e-01 -2.736786901950836182e-01 -4.912281930446624756e-01 5.667504668235778809e-01 1.848118379712104797e-02 -1.662653088569641113e-01 3.885161504149436951e-02 1.662245392799377441e-01
1.686691492795944214e-01 -5.278961658477783203e-01 -3.735308945178985596e-01 -1.275185942649841309e-01 8.116510510444641113e-02 -6.684918999671936035e-01 9.686972945928573608e-02 -2.724648118019104004e-01
1.807513982057571411e-01 -4.388299584388732910e-01 -2.033629566431045532e-01 -4.928565584123134613e-03 -5.499475076794624329e-02 -7.483513355255126953e-01 -4.003906548023223877e-01 1.000476703047752380e-01
1.651295125484466553e-01 3.297371566295623779e-01 9.934446960687637329e-02 3.626649379730224609e-01 -5.797515511512756348e-01 -5.790101885795593262e-01 -2.039652913808822632e-01 -9.820473194122314453e-02
-1.016238406300544739e-01 -8.480954915285110474e-02 -2.180364131927490234e-01 1.892759650945663452e-01 -1.209107711911201477e-01 -6.371872425079345703e-01 4.582921266555786133e-01 -5.181274414062500000e-01
6.482236981391906738e-01 -2.292898148298263550e-01 3.690194785594940186e-01 2.327588051557540894e-01 2.044668048620223999e-01 -4.558200240135192871e-01 -1.976232826709747314e-01 2.196509689092636108e-01
5.281894207000732422e-01 2.735509276390075684e-01 -1.762870550155639648e-01 4.526006877422332764e-01 -3.163123130798339844e-02 -4.092596471309661865e-01 -4.826385080814361572e-01 -9.395581483840942383e-02
-5.252458527684211731e-02 -2.959921956062316895e-01 8.345390111207962036e-02 -1.300214380025863647e-01 -3.552126884460449219e-01 -8.115871548652648926e-01 -1.030009537935256958e-01 3.005010187625885010e-01
6.472769379615783691e-01 1.777909398078918457e-01 -4.169583320617675781e-01 -2.631771266460418701e-01 1.658379733562469482e-01 -3.919748067855834961e-01 2.112541198730468750e-01 -2.837812304496765137e-01
5.370885878801345825e-02 -9.858555346727371216e-02 -5.036928653717041016e-01 -4.767133295536041260e-02 1.699674576520919800e-01 -7.171025872230529785e-01 -9.355805069208145142e-02 -4.237205684185028076e-01
-1.085382774472236633e-01 -1.268036365509033203e-01 9.195691347122192383e-02 -2.821756899356842041e-01 -6.934175640344619751e-02 -9.247408509254455566e-01 7.568109780550003052e-02 1.355709135532379150e-01
5.435203313827514648e-01 -5.946856364607810974e-02 -1.156691554933786392e-02 1.731852144002914429e-01 3.095267713069915771e-01 -6.199079751968383789e-01 -2.322812974452972412e-01 -3.699662685394287109e-01
4.310647249221801758e-01 1.462235599756240845e-01 -7.148854136466979980e-01 2.976630628108978271e-01 -8.646113425493240356e-02 -3.357158899307250977e-01 1.945655345916748047e-01 -1.873522400856018066e-01
7.896560430526733398e-01 3.239083886146545410e-01 -4.033473134040832520e-01 1.288614422082901001e-01 -2.230095267295837402e-01 -1.854966133832931519e-01 -5.474531650543212891e-02 -7.136541604995727539e-02
4.678398966789245605e-01 2.301951348781585693e-01 -5.620658993721008301e-01 2.014017850160598755e-01 1.613933593034744263e-01 -3.484618365764617920e-01 3.902327716350555420e-01 2.681422829627990723e-01
2.624366581439971924e-01 -1.765586286783218384e-01 -1.385467648506164551e-01 -1.978190541267395020e-01 4.247059524059295654e-01 -7.054941654205322266e-01 2.525387406349182129e-01 -3.158376514911651611e-01
6.203374862670898438e-01 -3.708298206329345703e-01 6.011722981929779053e-02 4.706272855401039124e-02 -5.311088263988494873e-02 -5.922256708145141602e-01 -1.852748394012451172e-01 -2.897570729255676270e-01
4.020896255970001221e-01 1.471898853778839111e-01 -3.711833953857421875e-01 -3.773163557052612305e-01 1.434196978807449341e-01 -6.051176190376281738e-01 1.599375605583190918e-01 -3.524172008037567139e-01
3.087344169616699219e-01 -4.259072840213775635e-01 -1.235154420137405396e-01 -3.906155824661254883e-01 -1.230431869626045227e-01 -5.926660895347595215e-01 3.126340508460998535e-01 3.021867573261260986e-01
5.164126157760620117e-01 4.537906348705291748e-01 2.014398109167814255e-03 -3.503734767436981201e-01 -1.748724132776260376e-01 -5.902370214462280273e-01 -1.449099481105804443e-01 -6.831987202167510986e-02
8.483795821666717529e-02 1.387169510126113892e-01 2.263741642236709595e-01 3.674086630344390869e-01 1.484722942113876343e-01 -6.359518766403198242e-01 5.835528373718261719e-01 -1.425240784883499146e-01
1.822350174188613892e-01 3.067289888858795166e-01 -2.196798622608184814e-01 -1.347822099924087524e-01 -4.105043113231658936e-01 -7.783072590827941895e-01 1.528924852609634399e-01 -9.290048480033874512e-02
-1.456347703933715820e-01 5.903317928314208984e-01 -1.181312575936317444e-01 3.108157515525817871e-01 -6.083555985242128372e-03 -6.269578337669372559e-01 1.667381264269351959e-02 3.554521501064300537e-01
5.172328352928161621e-01 6.877041608095169067e-02 -2.153118550777435303e-01 2.108527272939682007e-01 3.761640787124633789e-01 -5.299174785614013672e-01 -1.470637619495391846e-01 -4.392985403537750244e-01
1.296377740800380707e-02 4.596868753433227539e-01 -2.468916177749633789e-01 -1.718505769968032837e-01 -4.073137938976287842e-01 -6.699304580688476562e-01 5.529729276895523071e-02 2.833068072795867920e-01
3.596260845661163330e-01 1.528630554676055908e-01 -1.913119107484817505e-02 5.986565351486206055e-02 -5.824067592620849609e-01 -6.529952287673950195e-01 -2.778695225715637207e-01 -2.324324473738670349e-02
-6.687028217129409313e-04 6.331833451986312866e-02 1.420223265886306763e-01 -3.854502439498901367e-01 -2.248034924268722534e-01 -8.743377923965454102e-01 -7.311032712459564209e-02 8.306463062763214111e-02
4.855234920978546143e-01 1.727954000234603882e-01 -1.355922818183898926e-01 2.649684548377990723e-01 -5.938722938299179077e-02 -3.485776782035827637e-01 7.199773192405700684e-01 4.913847893476486206e-02
3.917433619499206543e-01 -1.615027785301208496e-01 -3.521184623241424561e-01 2.547659277915954590e-01 4.586327672004699707e-01 -5.776798725128173828e-01 2.876218855381011963e-01 -6.911312788724899292e-02
6.732792854309082031e-01 -1.723337918519973755e-01 -1.698456108570098877e-01 -2.094445079565048218e-01 2.531955540180206299e-01 -5.414322018623352051e-01 -9.157395362854003906e-02 -2.804263830184936523e-01
2.552644312381744385e-01 -9.818003326654434204e-02 -5.617241859436035156e-01 4.836853444576263428e-01 -4.609565436840057373e-01 -2.594523429870605469e-01 2.578386962413787842e-01 1.715749502182006836e-01
-1.135034486651420593e-01 -1.365618258714675903e-01 9.795601665973663330e-02 -1.273675113916397095e-01 3.744517564773559570e-01 -8.853596448898315430e-01 -2.204704843461513519e-02 -1.344919502735137939e-01
5.330251455307006836e-01 2.555409669876098633e-01 2.975096553564071655e-02 3.685574233531951904e-01 -2.913742065429687500e-01 -5.107537508010864258e-01 -3.992129862308502197e-01 -9.340241551399230957e-02
4.838203787803649902e-01 1.564662158489227295e-01 -1.635555028915405273e-01 -1.963875293731689453e-01 1.471131742000579834e-01 -5.555574893951416016e-01 2.664497196674346924e-01 -5.242480635643005371e-01
5.438780784606933594e-01 1.300475001335144043e-01 4.494200646877288818e-02 -2.358729541301727295e-01 2.861717939376831055e-01 -6.642681956291198730e-01 -1.824064999818801880e-01 -2.705730795860290527e-01
4.327161908149719238e-01 1.132351607084274292e-01 -3.266890347003936768e-01 -4.121966958045959473e-01 1.028585955500602722e-01 -6.225243806838989258e-01 2.106217145919799805e-01 -2.842970192432403564e-01
8.666282892227172852e-01 -3.481548279523849487e-02 -2.240384742617607117e-02 5.602437257766723633e-02 2.832387089729309082e-01 -3.329267203807830811e-01 8.604066446423530579e-03 -2.301395535469055176e-01
8.249320089817047119e-02 2.729778289794921875e-01 3.029816746711730957e-01 -2.545811533927917480e-01 1.764276251196861267e-02 -8.179204463958740234e-01 2.840530276298522949e-01 -1.098965629935264587e-01
3.561601936817169189e-01 -1.592202670872211456e-02 -1.304592043161392212e-01 1.271196454763412476e-01 5.006755590438842773e-01 -6.225495934486389160e-01 -1.787673830986022949e-01 -4.117227792739868164e-01
