# Supplementary material for: Where is your field going? A machine learning approach to study the relative motion of the domains of physics
Source: PLoS One. 2020 Jun 18;15(6):e0233997. doi: 10.1371/journal.pone.0233997 (PMC7302634; doi:10.1371/journal.pone.0233997)
Supplement: S15 Data — (ZIP) [file pone.0233997.s015.zip › 14/Pacs4Run_14_VS_500_embeddings1992-1996ED8.txt]

6.534156203269958496e-02 8.112903237342834473e-01 1.905739456415176392e-01 2.407877519726753235e-02 8.966410160064697266e-02 -3.035059273242950439e-01 1.564776599407196045e-01 4.195232987403869629e-01
-2.502953708171844482e-01 7.426717281341552734e-01 -7.518466562032699585e-02 -3.518790900707244873e-01 -4.360060393810272217e-01 6.838360428810119629e-02 -2.480589747428894043e-01 2.949922578409314156e-03
4.516121447086334229e-01 5.130420327186584473e-01 -3.719736933708190918e-01 3.620525598526000977e-01 -2.675930857658386230e-01 -2.759152948856353760e-01 -1.319460868835449219e-01 3.134370446205139160e-01
-1.255110204219818115e-01 6.372512578964233398e-01 1.938051879405975342e-01 1.915627904236316681e-02 1.648465730249881744e-02 6.254138350486755371e-01 6.074370816349983215e-02 3.809544444084167480e-01
1.616274267435073853e-01 5.675933361053466797e-01 -3.325487971305847168e-01 -5.268531665205955505e-02 -5.110530648380517960e-03 -8.278280496597290039e-02 -6.610202789306640625e-01 3.074456751346588135e-01
2.281999439001083374e-01 6.948856115341186523e-01 3.202991187572479248e-01 3.610348403453826904e-01 -3.288263678550720215e-01 3.120627105236053467e-01 1.536976695060729980e-01 5.466626212000846863e-02
1.145406365394592285e-01 6.294886469841003418e-01 1.447261422872543335e-01 4.592378735542297363e-01 -3.320280313491821289e-01 -3.455777764320373535e-01 -9.206139296293258667e-02 3.473294377326965332e-01
4.787917435169219971e-01 5.247171521186828613e-01 -4.033381044864654541e-01 1.273255050182342529e-01 -5.546849966049194336e-01 -9.254904091358184814e-02 -1.682095788419246674e-02 3.653028747066855431e-03
5.452151298522949219e-01 3.620401620864868164e-01 -1.264049112796783447e-01 -2.235926240682601929e-01 -1.640969216823577881e-01 -4.664158225059509277e-01 -2.211673259735107422e-01 4.607700705528259277e-01
-1.784752309322357178e-01 7.220758199691772461e-01 -1.879850625991821289e-01 8.281870931386947632e-02 -3.597058951854705811e-01 3.410428762435913086e-01 -2.502849400043487549e-01 3.101850450038909912e-01
2.743017673492431641e-01 6.876172423362731934e-01 5.682827830314636230e-01 -5.841677635908126831e-02 -4.503529891371726990e-02 2.974360287189483643e-01 -1.872687935829162598e-01 4.147789906710386276e-03
2.332273721694946289e-01 4.893558323383331299e-01 -2.110893875360488892e-01 -3.205754756927490234e-01 -6.282754540443420410e-01 -3.285652697086334229e-01 1.890420913696289062e-01 1.427808403968811035e-01
2.694529294967651367e-01 4.815869331359863281e-01 -2.390878945589065552e-01 -3.037410676479339600e-01 -6.113795638084411621e-01 -3.482307791709899902e-01 1.246832013130187988e-01 1.882871091365814209e-01
3.496007323265075684e-01 5.568071603775024414e-01 -1.836463361978530884e-01 4.792680442333221436e-01 -3.065312802791595459e-01 -4.026035368442535400e-01 -4.726511240005493164e-02 2.145612239837646484e-01
-4.299086704850196838e-02 6.805880069732666016e-01 -1.061002351343631744e-02 5.503056049346923828e-01 -3.589553385972976685e-02 3.695060014724731445e-01 -8.880064636468887329e-02 2.937587797641754150e-01
-5.067272111773490906e-02 6.051704287528991699e-01 -7.242816686630249023e-01 -2.450124174356460571e-01 -1.876121908426284790e-01 -3.257266478613018990e-03 -6.072001531720161438e-02 8.769433945417404175e-02
4.308183193206787109e-01 6.470291018486022949e-01 -3.046855926513671875e-01 1.482148915529251099e-01 7.466863095760345459e-02 -1.952431350946426392e-01 2.126736044883728027e-01 -4.382038712501525879e-01
1.557875722646713257e-01 7.780623435974121094e-01 9.067717008292675018e-03 1.926431059837341309e-01 -5.328275263309478760e-02 -1.125131621956825256e-01 2.408286780118942261e-01 -5.095673203468322754e-01
-1.628052592277526855e-01 6.974510550498962402e-01 4.986795783042907715e-01 -2.316974401473999023e-01 -1.460142284631729126e-01 1.345937103033065796e-01 -1.653331071138381958e-01 3.433959782123565674e-01
-2.310151755809783936e-01 5.437120199203491211e-01 -6.103145480155944824e-01 -3.063201010227203369e-01 -1.367483735084533691e-01 -2.019071020185947418e-02 3.389093875885009766e-01 2.252239733934402466e-01
-6.087172776460647583e-02 4.989905059337615967e-01 -6.762174367904663086e-01 1.420958191156387329e-01 1.393855642527341843e-02 1.036130338907241821e-01 1.485595256090164185e-01 4.866640567779541016e-01
-1.185448467731475830e-01 6.254995465278625488e-01 -2.728011608123779297e-01 9.536616853438317776e-04 -5.652781724929809570e-01 1.569610461592674255e-02 7.352291792631149292e-02 4.416838586330413818e-01
1.065550558269023895e-02 5.616341829299926758e-01 -2.350218147039413452e-01 -3.089741766452789307e-01 -5.295436084270477295e-02 1.691518723964691162e-01 -2.178002297878265381e-01 6.744627356529235840e-01
1.038684323430061340e-01 5.311007499694824219e-01 -6.293438673019409180e-01 5.129296798259019852e-03 -3.637039065361022949e-01 1.528102010488510132e-01 3.135503232479095459e-01 2.389520108699798584e-01
-1.233955770730972290e-01 6.331250667572021484e-01 -3.982186689972877502e-02 -4.872884154319763184e-01 -4.358788728713989258e-01 5.404552072286605835e-02 -7.298651337623596191e-02 3.829517066478729248e-01
2.686329483985900879e-01 6.815270185470581055e-01 -7.520324736833572388e-02 4.217760562896728516e-01 -2.832258641719818115e-01 2.846701815724372864e-02 2.525421082973480225e-01 -3.674261271953582764e-01
1.147385314106941223e-01 6.245155930519104004e-01 -1.992518454790115356e-01 -1.256611049175262451e-01 -2.009214460849761963e-01 -2.990088462829589844e-01 -6.105000376701354980e-01 1.970722526311874390e-01
5.559937953948974609e-01 4.729722440242767334e-01 -1.436358541250228882e-01 -1.836263388395309448e-01 -5.194107890129089355e-01 3.147765994071960449e-01 2.925524488091468811e-02 2.075831294059753418e-01
3.030853867530822754e-01 6.226372122764587402e-01 1.140716969966888428e-01 3.179017603397369385e-01 -4.448454976081848145e-01 -1.125491857528686523e-01 3.163536190986633301e-01 -3.094409406185150146e-01
3.639589548110961914e-01 5.633046030998229980e-01 1.806568950414657593e-01 -2.062099128961563110e-01 4.834443628787994385e-01 2.247277796268463135e-01 3.810737431049346924e-01 2.135982811450958252e-01
-2.593012154102325439e-01 6.436738967895507812e-01 1.573824323713779449e-02 -7.463586516678333282e-03 -5.284692645072937012e-01 1.975861191749572754e-02 1.240235939621925354e-01 4.723254144191741943e-01
3.442078232765197754e-01 5.305387377738952637e-01 -1.137211546301841736e-01 -3.376158773899078369e-01 -5.432256460189819336e-01 1.274956762790679932e-01 -1.000901013612747192e-01 3.895706534385681152e-01
2.643522322177886963e-01 5.996881723403930664e-01 -2.184196561574935913e-01 -2.462635338306427002e-01 -5.070548653602600098e-01 2.985495626926422119e-01 -1.911540180444717407e-01 2.817142903804779053e-01
1.112706810235977173e-01 5.502294301986694336e-01 1.612625271081924438e-01 -4.140247106552124023e-01 -4.314991831779479980e-01 4.818676039576530457e-02 -1.306254565715789795e-01 5.309123992919921875e-01
4.441532492637634277e-02 5.881302356719970703e-01 2.644066512584686279e-01 -3.291186392307281494e-01 -3.829104900360107422e-01 8.099962957203388214e-03 -2.961981594562530518e-01 4.893676936626434326e-01
2.314034849405288696e-02 6.169053316116333008e-01 9.766642749309539795e-02 2.131754606962203979e-01 -2.676301002502441406e-01 -1.611745357513427734e-01 6.828663945198059082e-01 -4.864745715167373419e-04
8.023066818714141846e-02 5.272334218025207520e-01 -2.631152272224426270e-01 -3.794123232364654541e-01 -1.778094023466110229e-01 7.896139472723007202e-02 -2.364861220121383667e-01 6.392400860786437988e-01
4.626341164112091064e-01 5.286541581153869629e-01 -2.747844457626342773e-01 -2.057431042194366455e-01 4.150918424129486084e-01 2.193432301282882690e-01 4.011015594005584717e-01 8.580552786588668823e-02
2.435138970613479614e-01 6.278360486030578613e-01 -2.298491895198822021e-01 -2.158472687005996704e-01 -5.381059646606445312e-01 4.183972626924514771e-02 -3.841585814952850342e-01 9.063971787691116333e-02
3.199264034628868103e-02 5.562317371368408203e-01 -7.509157657623291016e-01 -2.911409437656402588e-01 -1.970461905002593994e-01 1.717251725494861603e-02 -3.080828115344047546e-02 2.956099808216094971e-02
-2.391824722290039062e-01 6.973032951354980469e-01 -1.480419486761093140e-01 5.435519665479660034e-02 -4.907275140285491943e-01 2.063567340373992920e-01 4.733199626207351685e-02 3.821677267551422119e-01
3.563453555107116699e-01 4.329277276992797852e-01 -3.910081982612609863e-01 -2.194862812757492065e-02 -4.640287160873413086e-01 -3.288917541503906250e-01 3.251639008522033691e-01 3.209339976310729980e-01
2.931428849697113037e-01 5.819587111473083496e-01 -1.453629881143569946e-01 4.497332274913787842e-01 -4.724093973636627197e-01 3.320247232913970947e-01 1.244257092475891113e-01 5.575122684240341187e-02
-6.057482212781906128e-02 7.827349901199340820e-01 -1.254947632551193237e-01 -1.006836891174316406e-01 1.412180662155151367e-01 -1.614598929882049561e-01 3.322787284851074219e-01 -4.487200379371643066e-01
3.400845229625701904e-01 5.609901547431945801e-01 -1.778205484151840210e-01 -3.832841813564300537e-01 -5.399230122566223145e-01 1.348088383674621582e-01 -1.321841031312942505e-01 2.528689205646514893e-01
-1.090636476874351501e-01 6.858385205268859863e-01 -1.950461566448211670e-01 -1.277922242879867554e-01 -2.799926400184631348e-01 -2.837004065513610840e-01 -5.344117879867553711e-01 1.374008357524871826e-01
-7.001425325870513916e-02 6.246401667594909668e-01 1.238547712564468384e-01 -4.637129306793212891e-01 -2.837602496147155762e-01 1.023582369089126587e-01 -2.097952961921691895e-01 4.894300699234008789e-01
-2.231586128473281860e-01 7.261205315589904785e-01 -8.700744062662124634e-02 4.648374021053314209e-02 -5.823957920074462891e-01 4.899912700057029724e-02 -7.764168828725814819e-02 2.561335265636444092e-01
4.243648648262023926e-01 4.758257269859313965e-01 -3.517582714557647705e-01 -1.613336056470870972e-01 -8.956844359636306763e-02 -1.234968900680541992e-01 -4.952130019664764404e-01 4.186070859432220459e-01
1.505519747734069824e-01 6.795744895935058594e-01 -1.864125728607177734e-01 -8.502902835607528687e-02 2.026335708796977997e-02 -2.691206932067871094e-01 5.350270271301269531e-01 -3.382933139801025391e-01
-3.295829594135284424e-01 6.290227770805358887e-01 -4.794308245182037354e-01 1.729985028505325317e-01 -2.705489993095397949e-01 -1.589170657098293304e-02 1.998001486063003540e-01 3.500764071941375732e-01
2.322047501802444458e-01 5.929582118988037109e-01 -6.253489851951599121e-02 6.640141010284423828e-01 -9.914232045412063599e-02 -3.350710868835449219e-02 -1.077191829681396484e-01 3.565121293067932129e-01
-1.994022913277149200e-02 5.565004348754882812e-01 -2.050836980342864990e-01 -5.578973293304443359e-01 -1.998341828584671021e-01 -2.993633151054382324e-01 -2.580468654632568359e-01 3.747807741165161133e-01
1.414156258106231689e-01 5.944021344184875488e-01 -2.494520843029022217e-01 -1.517053544521331787e-01 -6.192982196807861328e-01 1.709963381290435791e-01 9.853255748748779297e-02 3.449177145957946777e-01
3.749275207519531250e-02 5.813904404640197754e-01 3.204793632030487061e-01 -4.671849608421325684e-01 -4.155533909797668457e-01 9.137471765279769897e-02 -1.471777260303497314e-01 3.700210154056549072e-01
3.795257806777954102e-01 5.496838688850402832e-01 1.809267848730087280e-01 -1.515280157327651978e-01 -1.468315869569778442e-01 -5.403510332107543945e-01 2.648080289363861084e-01 -3.383053541183471680e-01
4.579656422138214111e-01 4.801221787929534912e-01 -1.652987897396087646e-01 4.195634722709655762e-01 -4.303360879421234131e-01 -3.537485301494598389e-01 1.262115985155105591e-01 1.735987216234207153e-01
1.589571386575698853e-01 6.892129182815551758e-01 8.202646672725677490e-02 -3.060846030712127686e-01 1.665401756763458252e-01 2.494376003742218018e-01 -4.846141934394836426e-01 -2.729402482509613037e-01
3.822502791881561279e-01 7.106461524963378906e-01 -5.261203274130821228e-02 -5.210100486874580383e-02 5.448314547538757324e-02 -2.333136498928070068e-01 3.913180902600288391e-02 -5.333378911018371582e-01
1.512259542942047119e-01 5.789087414741516113e-01 -2.672435045242309570e-01 -5.788381695747375488e-01 -3.574247956275939941e-01 2.066555200144648552e-03 -3.213961720466613770e-01 6.686079502105712891e-02
5.771592259407043457e-01 4.513227939605712891e-01 -3.004855513572692871e-01 1.311507076025009155e-01 4.811345636844635010e-01 5.251273885369300842e-02 2.938941419124603271e-01 1.872989386320114136e-01
3.330024182796478271e-01 5.917006731033325195e-01 2.462336421012878418e-02 4.177820682525634766e-02 -2.007347494363784790e-01 -1.255035847425460815e-01 -6.904352307319641113e-01 6.246384978294372559e-02
2.460294961929321289e-01 4.926320314407348633e-01 -2.687990367412567139e-01 -3.723213970661163330e-01 -2.113205939531326294e-01 -3.638671636581420898e-01 -4.654438197612762451e-01 3.036663234233856201e-01
2.522034049034118652e-01 6.234585642814636230e-01 -1.108813583850860596e-01 3.858798146247863770e-01 -5.999085493385791779e-03 -8.307870477437973022e-02 -5.451675057411193848e-01 2.869657576084136963e-01
1.224943697452545166e-01 6.762807369232177734e-01 -4.593155905604362488e-02 -2.407397180795669556e-01 -1.826540082693099976e-01 1.743554025888442993e-01 -6.206954121589660645e-01 -1.361949890851974487e-01
-1.758643239736557007e-01 6.892982125282287598e-01 -2.155328840017318726e-01 4.096572697162628174e-01 1.388926059007644653e-01 5.548680201172828674e-03 5.024177432060241699e-01 8.899834007024765015e-02
-1.493720710277557373e-01 6.771157979965209961e-01 2.778911590576171875e-01 -2.804289162158966064e-01 -3.538698554039001465e-01 8.768087625503540039e-02 -2.207773029804229736e-01 4.262438416481018066e-01
7.500984072685241699e-01 4.686255156993865967e-01 1.032472699880599976e-01 -8.429601788520812988e-02 1.955651491880416870e-01 -1.007116064429283142e-01 3.810335695743560791e-01 8.001045137643814087e-02
8.871001005172729492e-02 5.766984820365905762e-01 -2.097267359495162964e-01 -2.377892434597015381e-01 -5.934556722640991211e-01 -3.995243310928344727e-01 -1.309765130281448364e-01 1.733671426773071289e-01
8.156153559684753418e-02 5.374636054039001465e-01 4.025168120861053467e-01 3.070217072963714600e-01 1.469648182392120361e-01 -5.130982995033264160e-01 -1.256446242332458496e-01 3.841136991977691650e-01
-2.720519304275512695e-01 6.727249622344970703e-01 3.931026160717010498e-01 -4.164517298340797424e-02 3.699681162834167480e-01 -3.211625218391418457e-01 -1.245969235897064209e-01 2.482317239046096802e-01
4.834172427654266357e-01 5.554742217063903809e-01 -2.078391462564468384e-01 -7.206687331199645996e-02 5.550318956375122070e-01 -1.373248547315597534e-01 2.827210128307342529e-01 -5.015675351023674011e-02
5.945481061935424805e-01 5.267058014869689941e-01 -3.218204528093338013e-02 4.426378309726715088e-01 -3.061190843582153320e-01 3.359019383788108826e-02 1.497483849525451660e-01 2.342390120029449463e-01
3.392160832881927490e-01 5.442395210266113281e-01 -1.712686866521835327e-01 1.977572888135910034e-01 1.578918546438217163e-01 -5.197566747665405273e-01 -4.656899571418762207e-01 9.138279408216476440e-02
2.195098400115966797e-01 5.015166401863098145e-01 -2.259692251682281494e-01 -2.673868536949157715e-01 -1.351092308759689331e-01 -3.072884976863861084e-01 -3.245431482791900635e-01 5.997745990753173828e-01
-5.983579531311988831e-02 7.336100339889526367e-01 -2.199762612581253052e-01 -1.699567884206771851e-01 -4.193737357854843140e-02 -2.121121287345886230e-01 4.227642118930816650e-01 -3.943113386631011963e-01
2.713077515363693237e-02 6.439589858055114746e-01 3.842582404613494873e-01 -1.652413159608840942e-01 5.600042939186096191e-01 -1.047043576836585999e-01 -2.512561082839965820e-01 1.480685472488403320e-01
6.088671684265136719e-01 3.901921212673187256e-01 -3.794981837272644043e-01 5.380599945783615112e-02 1.609238088130950928e-01 -2.576735615730285645e-01 -2.897640764713287354e-01 3.922521173954010010e-01
2.504441440105438232e-01 5.554189085960388184e-01 -2.368027269840240479e-01 7.648051530122756958e-02 7.293493300676345825e-02 -4.080903530120849609e-01 -6.227180361747741699e-01 8.501618355512619019e-02
3.797476589679718018e-01 4.511467814445495605e-01 -1.475533694028854370e-01 9.965771436691284180e-02 1.025427058339118958e-01 -5.135487318038940430e-01 -2.055734246969223022e-01 5.514045953750610352e-01
4.210211336612701416e-01 5.959057211875915527e-01 1.152830012142658234e-02 -2.980837225914001465e-01 -1.465236097574234009e-01 5.900312066078186035e-01 -8.179835230112075806e-02 -4.851744323968887329e-02
3.294404745101928711e-01 7.508362531661987305e-01 -7.432714849710464478e-02 9.290197491645812988e-02 2.378012537956237793e-01 -1.581153571605682373e-01 1.118813008069992065e-01 -4.684988260269165039e-01
4.419299662113189697e-01 3.813941180706024170e-01 -1.672699898481369019e-01 -9.869217127561569214e-02 2.013143897056579590e-01 -3.619208633899688721e-01 -3.320493400096893311e-01 5.828775167465209961e-01
3.883185982704162598e-02 5.746805071830749512e-01 -5.657081678509712219e-02 -5.422285795211791992e-01 -5.547037124633789062e-01 -9.788810275495052338e-03 3.713386878371238708e-02 2.486996650695800781e-01
1.870084255933761597e-01 5.644814372062683105e-01 -4.399830698966979980e-01 -2.212655544281005859e-01 -5.312215685844421387e-01 2.298734188079833984e-01 1.989903450012207031e-01 1.709086596965789795e-01
3.696828484535217285e-01 5.703138113021850586e-01 -1.858731061220169067e-01 -1.873387545347213745e-01 3.785736262798309326e-01 3.289095461368560791e-01 4.481639266014099121e-01 1.268146485090255737e-01
-2.404512166976928711e-01 6.756772994995117188e-01 1.417022943496704102e-01 2.517076730728149414e-01 8.975403755903244019e-02 -2.261820062994956970e-02 -1.739726364612579346e-01 6.028046011924743652e-01
3.296594023704528809e-01 5.512521862983703613e-01 4.546287003904581070e-03 5.576115846633911133e-01 -1.773549318313598633e-01 -3.243057727813720703e-01 5.792662873864173889e-02 3.694727122783660889e-01
-2.118109613656997681e-01 7.814313769340515137e-01 4.221358895301818848e-02 4.814195632934570312e-01 9.552634507417678833e-02 -1.085062399506568909e-01 2.782790958881378174e-01 -1.123223304748535156e-01
2.551638185977935791e-01 7.530107498168945312e-01 1.277032345533370972e-01 -8.537278324365615845e-02 1.844856142997741699e-01 -2.085530608892440796e-01 1.403976827859878540e-01 -4.970198571681976318e-01
1.763444989919662476e-01 5.455574393272399902e-01 -2.629941105842590332e-01 -4.155569374561309814e-01 -5.761606693267822266e-01 1.861935108900070190e-01 2.465404421091079712e-01 4.477549716830253601e-02
-2.073953449726104736e-01 6.836354136466979980e-01 -1.663370281457901001e-01 -1.958686858415603638e-01 -4.542326033115386963e-01 7.562267035245895386e-02 -8.213856071233749390e-02 4.525530338287353516e-01
6.004775762557983398e-01 5.042862892150878906e-01 -8.637925982475280762e-02 -1.777617782354354858e-01 -1.216871738433837891e-01 3.333958387374877930e-01 -4.483989179134368896e-01 1.379829198122024536e-01
9.432806819677352905e-02 4.803026020526885986e-01 -2.356612086296081543e-01 -1.453386098146438599e-01 -4.681918770074844360e-02 -3.744297921657562256e-01 -2.156259715557098389e-01 7.034683823585510254e-01
-1.057648584246635437e-01 6.877152323722839355e-01 -1.552791148424148560e-01 -2.462029308080673218e-01 3.107043206691741943e-01 -3.943753987550735474e-02 4.897971451282501221e-01 -3.051888942718505859e-01
2.331479191780090332e-01 4.810026586055755615e-01 -5.546020269393920898e-01 -2.181081920862197876e-01 -3.023518025875091553e-01 -3.220414519309997559e-01 4.388093575835227966e-02 4.025805294513702393e-01
4.335948452353477478e-02 6.821011304855346680e-01 2.649642825126647949e-01 2.518267333507537842e-01 6.478337943553924561e-02 -1.276576071977615356e-01 6.134501695632934570e-01 4.920274391770362854e-02
7.382488693110644817e-04 6.163210868835449219e-01 -2.009314894676208496e-01 5.717965960502624512e-01 -1.476678401231765747e-01 -1.391705423593521118e-01 -1.327459663152694702e-01 4.404852390289306641e-01
3.166062757372856140e-02 5.992918610572814941e-01 -2.612448334693908691e-01 -2.890214920043945312e-01 -3.341639041900634766e-01 4.124778807163238525e-01 -3.843706473708152771e-02 4.525302946567535400e-01
5.858410000801086426e-01 5.256024003028869629e-01 1.077283248305320740e-01 2.401499152183532715e-01 2.040941715240478516e-01 -3.863808512687683105e-01 3.413780629634857178e-01 -6.141338869929313660e-02
6.112446188926696777e-01 6.557022333145141602e-01 1.060361787676811218e-01 -2.406929619610309601e-03 2.347475886344909668e-01 1.221759431064128876e-02 1.655040532350540161e-01 -3.202153146266937256e-01
2.401856631040573120e-01 5.279433727264404297e-01 -3.029048740863800049e-01 -3.335736691951751709e-01 -6.358948349952697754e-01 6.619593501091003418e-02 1.756161749362945557e-01 1.448410600423812866e-01
1.209751591086387634e-01 6.592028141021728516e-01 4.253109991550445557e-01 -4.317564368247985840e-01 1.242152824997901917e-01 4.065523445606231689e-01 -3.621789067983627319e-02 -3.857369348406791687e-02
4.267151653766632080e-01 7.112469077110290527e-01 -1.123061701655387878e-01 9.229356050491333008e-02 2.508082687854766846e-01 -2.050924599170684814e-01 2.567316591739654541e-01 -3.464569747447967529e-01
5.207051038742065430e-01 6.751933693885803223e-01 -1.681473664939403534e-02 -1.519862413406372070e-01 4.775970056653022766e-02 -7.017722725868225098e-02 1.819078922271728516e-01 -4.574946463108062744e-01
5.770353078842163086e-01 5.481845140457153320e-01 1.185322180390357971e-01 -1.009101569652557373e-01 -2.195525765419006348e-01 5.363525152206420898e-01 -3.128302469849586487e-02 7.372528314590454102e-02
1.967165470123291016e-01 7.350360751152038574e-01 1.277207583189010620e-01 -2.229796350002288818e-01 1.733758747577667236e-01 4.086565375328063965e-01 -3.371614813804626465e-01 -2.103686928749084473e-01
9.129349887371063232e-02 7.358479499816894531e-01 2.222808822989463806e-02 1.014147326350212097e-01 -1.647302657365798950e-01 4.154416322708129883e-01 1.276783794164657593e-01 -4.726359248161315918e-01
-2.081773802638053894e-02 6.042613387107849121e-01 -3.367966413497924805e-01 -2.033967077732086182e-01 -8.181749284267425537e-02 -3.971069753170013428e-01 -3.123412728309631348e-01 4.665699303150177002e-01
7.572598010301589966e-02 6.200854182243347168e-01 -8.337835222482681274e-02 -2.792586386203765869e-01 -2.861867547035217285e-01 -3.135267198085784912e-01 -5.852447748184204102e-01 -4.592430964112281799e-02
3.192911446094512939e-01 4.257947802543640137e-01 1.266814619302749634e-01 4.308633208274841309e-01 -1.933369636535644531e-01 -1.267572492361068726e-01 2.284628748893737793e-01 6.398583054542541504e-01
4.762104153633117676e-01 5.764089226722717285e-01 2.204201817512512207e-01 -2.645560503005981445e-01 1.538502126932144165e-01 -4.097453057765960693e-01 1.557756513357162476e-01 -3.264572918415069580e-01
9.515621513128280640e-02 6.129345893859863281e-01 3.914323151111602783e-01 -5.311110615730285645e-01 1.868508756160736084e-01 3.737444579601287842e-01 7.242502272129058838e-02 1.071853376924991608e-02
-9.613878279924392700e-02 5.857635736465454102e-01 -3.612377047538757324e-01 -5.555232763290405273e-01 8.122323453426361084e-02 -9.641491621732711792e-02 -4.374258816242218018e-01 -3.612874820828437805e-02
-1.642811447381973267e-01 6.677051782608032227e-01 4.469943642616271973e-01 -9.153278917074203491e-02 -1.208979412913322449e-01 6.263609975576400757e-02 -1.223280131816864014e-01 5.343177914619445801e-01
4.066432714462280273e-01 4.222190082073211670e-01 -5.930788516998291016e-01 -2.061561942100524902e-01 -1.646324396133422852e-01 -3.248303234577178955e-01 -1.625577360391616821e-01 3.210697472095489502e-01
7.043350934982299805e-01 3.655464053153991699e-01 -1.329489499330520630e-01 -8.371778577566146851e-02 3.281792253255844116e-02 -4.191010892391204834e-01 -2.291933149099349976e-01 3.411034941673278809e-01
-1.616863608360290527e-01 6.982691287994384766e-01 5.900505781173706055e-01 -2.036278545856475830e-01 -1.743209175765514374e-02 1.237999051809310913e-01 -4.766163229942321777e-02 2.806273996829986572e-01
3.756224513053894043e-01 4.042192399501800537e-01 -3.170407116413116455e-01 -3.911453187465667725e-01 -5.104383453726768494e-02 -9.199370443820953369e-02 -2.659743130207061768e-01 6.001619696617126465e-01
-1.496694535017013550e-01 6.733334660530090332e-01 2.788550257682800293e-01 -1.037536635994911194e-01 5.606345534324645996e-01 6.784953176975250244e-02 -2.666520178318023682e-01 2.137252539396286011e-01
-3.627485334873199463e-01 7.378777861595153809e-01 -6.882234662771224976e-02 2.980839312076568604e-01 -1.130052655935287476e-01 -8.213464170694351196e-02 4.574536383152008057e-01 3.973797708749771118e-02
2.450975477695465088e-01 7.521225810050964355e-01 2.476952224969863892e-01 -1.048869118094444275e-01 1.940941088832914829e-03 -2.359481006860733032e-01 8.448153734207153320e-02 -4.889500439167022705e-01
3.974837660789489746e-01 4.900048077106475830e-01 -4.765355214476585388e-02 -3.668693304061889648e-01 1.247505322098731995e-01 1.708872467279434204e-01 6.242917776107788086e-01 1.747368574142456055e-01
5.640264153480529785e-01 6.264248490333557129e-01 1.881927624344825745e-02 -2.186764031648635864e-02 4.325631260871887207e-01 1.294782012701034546e-01 2.477053999900817871e-01 -1.529717296361923218e-01
-2.153923660516738892e-01 6.006032824516296387e-01 -6.322672367095947266e-01 2.451280057430267334e-01 -1.351417899131774902e-01 -4.039514437317848206e-02 1.124872118234634399e-01 3.169913887977600098e-01
2.526111006736755371e-01 6.694440245628356934e-01 3.162719905376434326e-01 -1.181754022836685181e-01 1.397377625107765198e-02 4.399219155311584473e-01 -4.227529764175415039e-01 3.990350663661956787e-02
-8.052759617567062378e-02 5.971578955650329590e-01 1.893511861562728882e-01 4.344671964645385742e-01 2.929925620555877686e-01 -4.202226102352142334e-01 -4.605561867356300354e-02 3.843817412853240967e-01
-2.043360173702239990e-01 7.279645800590515137e-01 -1.391226798295974731e-01 -2.266783267259597778e-01 -4.540367424488067627e-01 -5.592403560876846313e-02 -3.316548466682434082e-01 1.957155168056488037e-01
7.318783402442932129e-01 5.459315180778503418e-01 3.510213270783424377e-02 5.650151520967483521e-02 5.287669599056243896e-02 -2.576578855514526367e-01 1.950320154428482056e-01 -2.338105738162994385e-01
1.432151533663272858e-03 5.697308182716369629e-01 -2.256383150815963745e-01 -3.472712337970733643e-01 -1.711273342370986938e-01 -3.071765601634979248e-01 -5.006449818611145020e-01 3.600103855133056641e-01
2.102183699607849121e-01 7.851175069808959961e-01 2.560042440891265869e-01 -2.764106169342994690e-02 1.716642528772354126e-01 -2.611656188964843750e-01 8.519342541694641113e-02 -4.100764393806457520e-01
3.996379971504211426e-01 4.302350580692291260e-01 -4.674020707607269287e-01 -3.176320716738700867e-02 -2.320820698514580727e-03 -3.089538812637329102e-01 -3.249932527542114258e-01 4.843916893005371094e-01
3.270100057125091553e-01 4.562325179576873779e-01 -3.195030093193054199e-01 -4.287814795970916748e-01 -4.972515702247619629e-01 -2.683749198913574219e-01 2.164322137832641602e-01 1.812559813261032104e-01
-5.764764547348022461e-02 5.426562428474426270e-01 -7.208387255668640137e-01 -2.417802065610885620e-01 -7.596000283956527710e-02 -9.287239052355289459e-03 1.617492884397506714e-01 3.035057187080383301e-01
2.808043658733367920e-01 6.070144772529602051e-01 -5.699921846389770508e-01 4.001510441303253174e-01 -1.705415844917297363e-01 -1.677234917879104614e-01 -1.020774245262145996e-01 5.920578259974718094e-03
-2.915193140506744385e-01 6.133013367652893066e-01 -6.385228037834167480e-01 -3.169060498476028442e-02 -1.029343381524085999e-01 -1.388267725706100464e-01 -1.041175723075866699e-01 2.990876138210296631e-01
-7.116945087909698486e-02 5.504800081253051758e-01 1.856360435485839844e-01 -6.213358044624328613e-01 -3.128560781478881836e-01 -4.709612578153610229e-02 -4.735248908400535583e-02 4.111551046371459961e-01
4.438931345939636230e-01 4.450635910034179688e-01 -4.060862958431243896e-01 -3.737459480762481689e-01 -1.892309933900833130e-01 -1.757319569587707520e-01 -3.440174162387847900e-01 3.394807875156402588e-01
-1.653143018484115601e-01 7.786774039268493652e-01 -1.633690111339092255e-02 4.501653835177421570e-02 -9.002854675054550171e-02 -2.611727416515350342e-01 4.199336171150207520e-01 -3.337345123291015625e-01
4.702502861618995667e-02 6.478565335273742676e-01 2.111742049455642700e-01 5.232739448547363281e-02 2.937165796756744385e-01 -2.741626203060150146e-01 6.076353788375854492e-01 9.087027050554752350e-03
2.197469174861907959e-01 5.026170611381530762e-01 -2.456430643796920776e-01 2.355723641812801361e-02 -5.566380620002746582e-01 -5.122746229171752930e-01 5.904533714056015015e-02 2.498687654733657837e-01
1.740825176239013672e-01 6.352652907371520996e-01 -2.078823149204254150e-01 -1.929614096879959106e-01 3.273847401142120361e-01 3.439804613590240479e-01 -4.673655927181243896e-01 -2.043285369873046875e-01
-2.656973004341125488e-01 6.797501444816589355e-01 -6.320484876632690430e-01 8.902487903833389282e-02 -1.563172936439514160e-01 4.880192875862121582e-02 -3.039364889264106750e-02 1.794253885746002197e-01
-3.583830967545509338e-02 4.797731637954711914e-01 5.686662346124649048e-02 -6.009966135025024414e-01 -4.414159953594207764e-01 -2.215558141469955444e-01 1.916215419769287109e-01 3.513524532318115234e-01
4.140287637710571289e-01 5.340530276298522949e-01 -2.283318787813186646e-01 -3.731791079044342041e-01 -2.074149996042251587e-01 1.669664084911346436e-01 -4.262018203735351562e-01 3.153139948844909668e-01
6.391827464103698730e-01 4.598058760166168213e-01 9.122970700263977051e-02 2.143006622791290283e-01 1.000472232699394226e-01 -4.377101734280586243e-02 5.084472894668579102e-01 2.352280467748641968e-01
5.710903406143188477e-01 5.893650650978088379e-01 -4.232240095734596252e-02 2.312715947628021240e-01 2.030792087316513062e-01 -4.312484711408615112e-02 4.734992980957031250e-01 -6.264241784811019897e-02
3.969025909900665283e-01 6.381050944328308105e-01 -6.755705922842025757e-02 -1.756629645824432373e-01 5.156505107879638672e-01 -1.786161027848720551e-02 2.852772474288940430e-01 -2.286284863948822021e-01
-7.589612156152725220e-02 6.564921736717224121e-01 1.220078989863395691e-01 4.741005599498748779e-01 1.511940956115722656e-01 3.181985616683959961e-01 8.744300901889801025e-02 4.380002319812774658e-01
4.281480610370635986e-01 5.564042925834655762e-01 3.485192060470581055e-01 -3.637398481369018555e-01 -2.648796737194061279e-01 3.870626091957092285e-01 1.406166553497314453e-01 -1.165306493639945984e-01
-2.961788559332489967e-03 6.157314181327819824e-01 2.122556418180465698e-01 -2.968512177467346191e-01 -3.447132110595703125e-01 2.249608375132083893e-02 -3.132183253765106201e-01 5.198596119880676270e-01
6.263812780380249023e-01 4.487439095973968506e-01 5.521214753389358521e-02 8.275769650936126709e-02 -1.396480947732925415e-01 -4.702155478298664093e-03 -3.410758674144744873e-01 5.104133486747741699e-01
3.300305902957916260e-01 6.953164339065551758e-01 -6.503579765558242798e-02 -1.687569320201873779e-01 2.350226640701293945e-01 -3.196407854557037354e-01 2.423995286226272583e-01 -3.984254300594329834e-01
-1.654005646705627441e-01 7.524167895317077637e-01 5.031585097312927246e-01 8.021372556686401367e-02 8.735160529613494873e-02 1.203389391303062439e-01 -2.961969673633575439e-01 1.925210505723953247e-01
4.476155340671539307e-01 4.631314277648925781e-01 -3.284738957881927490e-02 -4.148017466068267822e-01 1.018801704049110413e-01 2.212062627077102661e-01 5.586069226264953613e-01 2.016349285840988159e-01
-3.208326920866966248e-02 6.183268427848815918e-01 4.788123965263366699e-01 -3.255802690982818604e-01 4.377283453941345215e-01 -2.326518446207046509e-01 -1.694371402263641357e-01 8.328770846128463745e-02
5.400400161743164062e-01 5.009186267852783203e-01 2.265107631683349609e-02 -2.642757296562194824e-01 2.699047029018402100e-01 -1.805928535759449005e-02 5.540704131126403809e-01 8.315033465623855591e-02
3.928360641002655029e-01 6.164473891258239746e-01 2.388730496168136597e-01 -2.680966556072235107e-01 -2.093936689198017120e-02 5.688322186470031738e-01 -1.118263006210327148e-01 -1.491746120154857635e-02
-3.333090543746948242e-01 7.809983491897583008e-01 -7.959488034248352051e-02 3.078401684761047363e-01 6.446405500173568726e-02 -1.672510653734207153e-01 3.787233829498291016e-01 -4.781379178166389465e-02
1.862766146659851074e-01 4.817477762699127197e-01 -2.432936877012252808e-01 -5.618510246276855469e-01 -4.000728726387023926e-01 -3.244993090629577637e-01 1.450098585337400436e-02 3.046036064624786377e-01
-2.884589135646820068e-02 4.667669236660003662e-01 -1.825661361217498779e-01 -2.013829797506332397e-01 -2.308584004640579224e-01 -4.950044751167297363e-01 -1.500362753868103027e-01 6.217516064643859863e-01
1.550930589437484741e-01 6.354174017906188965e-01 4.182368144392967224e-02 -2.894298732280731201e-01 3.754381537437438965e-01 2.012910842895507812e-01 5.472589731216430664e-01 -7.554869353771209717e-02
7.555654644966125488e-02 6.828397512435913086e-01 5.586201325058937073e-03 5.224403738975524902e-01 -4.112970829010009766e-01 9.926921874284744263e-02 1.905564367771148682e-01 -1.992848068475723267e-01
-3.388411104679107666e-01 6.456180810928344727e-01 -2.057013101875782013e-02 1.692779660224914551e-01 1.596419960260391235e-01 -2.020942568778991699e-01 5.704720616340637207e-01 2.179904133081436157e-01
-1.248854920268058777e-01 6.335527896881103516e-01 -1.227873489260673523e-01 -1.175949573516845703e-01 -6.120073795318603516e-02 -2.568860352039337158e-01 -6.120901107788085938e-01 3.312386572360992432e-01
6.245873570442199707e-01 4.013272821903228760e-01 -9.358596801757812500e-02 3.721432015299797058e-02 -4.993429034948348999e-02 -3.494998812675476074e-01 -2.511326074600219727e-01 5.009716749191284180e-01
4.256929159164428711e-01 5.316769480705261230e-01 1.372621655464172363e-01 -2.780733108520507812e-01 1.659383475780487061e-01 3.380987942218780518e-01 -4.532609581947326660e-01 3.043806850910186768e-01
7.963053137063980103e-02 4.180242717266082764e-01 -2.731373310089111328e-01 -3.613277375698089600e-01 2.007638663053512573e-01 -4.834898933768272400e-02 -1.329944133758544922e-01 7.439233064651489258e-01
6.323271393775939941e-01 5.022177100181579590e-01 1.767470836639404297e-01 -2.839633226394653320e-01 4.378028213977813721e-01 -1.152289509773254395e-01 1.761760562658309937e-01 -8.833274245262145996e-03
4.143331050872802734e-01 6.705576777458190918e-01 8.343884348869323730e-02 -2.700126171112060547e-01 -8.058173954486846924e-02 2.384530901908874512e-01 -3.038702718913555145e-02 -4.842880964279174805e-01
5.408269353210926056e-03 7.534794807434082031e-01 1.027225609868764877e-02 4.481104016304016113e-01 -3.097120858728885651e-02 -1.657985597848892212e-01 4.198087751865386963e-01 -1.632273495197296143e-01
4.751888513565063477e-01 4.706020951271057129e-01 -1.638425141572952271e-01 1.209121122956275940e-01 -9.349687397480010986e-02 -5.163758993148803711e-01 -3.027319610118865967e-01 3.797797858715057373e-01
3.491630554199218750e-01 7.494692802429199219e-01 2.218134552240371704e-01 2.273323535919189453e-01 -1.599142402410507202e-01 -1.025751456618309021e-01 2.136444747447967529e-01 -3.657341897487640381e-01
6.580786705017089844e-01 5.022972822189331055e-01 1.601064503192901611e-01 -3.138084709644317627e-01 4.109924733638763428e-01 -4.078951478004455566e-02 9.807579964399337769e-02 -1.015999838709831238e-01
5.158672928810119629e-01 6.206076145172119141e-01 -7.668892294168472290e-02 -6.305127590894699097e-02 5.242959856986999512e-01 -2.862281538546085358e-02 1.631259173154830933e-01 -1.911931633949279785e-01
7.264472544193267822e-02 5.410767197608947754e-01 -1.060177460312843323e-01 3.160046637058258057e-01 5.069022625684738159e-02 -7.039859890937805176e-01 -2.169682234525680542e-01 2.135867178440093994e-01
5.504835247993469238e-01 5.302714705467224121e-01 1.468266695737838745e-01 -1.457592248916625977e-01 -2.218037992715835571e-01 5.598893761634826660e-01 8.646489679813385010e-02 5.317124351859092712e-02
1.963873803615570068e-01 6.755050420761108398e-01 3.678565025329589844e-01 -4.830094426870346069e-02 1.311393231153488159e-01 5.883517265319824219e-01 5.962027609348297119e-02 2.374921552836894989e-02
1.846324503421783447e-01 5.498481988906860352e-01 -5.702410340309143066e-01 -5.440566316246986389e-02 -3.838419914245605469e-01 2.116660773754119873e-01 3.536492288112640381e-01 1.350485235452651978e-01
3.604629039764404297e-01 6.337791085243225098e-01 8.334685862064361572e-02 5.712639689445495605e-01 -2.480873167514801025e-01 1.393682211637496948e-01 1.192867234349250793e-01 1.997527927160263062e-01
-3.234488517045974731e-02 6.963851451873779297e-01 -2.041882425546646118e-01 4.162788391113281250e-01 -5.596464872360229492e-02 -3.565158843994140625e-01 3.751067519187927246e-01 -1.675709038972854614e-01
-1.153705362230539322e-02 6.214506626129150391e-01 3.403095901012420654e-01 -1.324310898780822754e-01 6.367407441139221191e-01 -1.213123351335525513e-01 -4.123230651021003723e-02 2.417883425951004028e-01
4.065116345882415771e-01 3.455111384391784668e-01 4.533504694700241089e-02 -3.137746751308441162e-01 -1.735980510711669922e-01 -2.837911248207092285e-01 -6.917146593332290649e-02 7.066838741302490234e-01
5.516690611839294434e-01 5.134621858596801758e-01 1.775296404957771301e-02 -1.173276901245117188e-01 3.701060712337493896e-01 -4.198738932609558105e-02 5.061455965042114258e-01 1.516978144645690918e-01
4.138147234916687012e-01 5.713459849357604980e-01 -2.720432914793491364e-02 -1.103777959942817688e-01 2.324248105287551880e-02 -6.038492321968078613e-01 2.126664817333221436e-01 -2.810635864734649658e-01
1.351642189547419548e-03 7.132234573364257812e-01 -3.942453116178512573e-02 -3.673504590988159180e-01 -2.654920890927314758e-02 -8.052796870470046997e-02 3.815508186817169189e-01 -4.494878947734832764e-01
-4.893815219402313232e-01 7.762707471847534180e-01 -8.137973956763744354e-03 6.604465842247009277e-02 3.337613046169281006e-01 1.020125970244407654e-01 -1.427959054708480835e-01 -1.062433570623397827e-01
-1.591302603483200073e-01 5.373008251190185547e-01 -7.784002274274826050e-02 6.870285421609878540e-02 2.487118393182754517e-01 -5.796754956245422363e-01 5.003176927566528320e-01 1.643387675285339355e-01
6.288971304893493652e-01 5.996707677841186523e-01 3.982580825686454773e-02 -1.373174488544464111e-01 3.664253056049346924e-01 2.031322419643402100e-01 1.553245782852172852e-01 -1.574330925941467285e-01
-1.031203046441078186e-01 4.987935721874237061e-01 -1.925929933786392212e-01 3.129945397377014160e-01 2.218264341354370117e-01 3.441575914621353149e-02 -1.406176388263702393e-02 7.449324131011962891e-01
-2.698183655738830566e-01 7.731587886810302734e-01 2.102483659982681274e-01 9.518585354089736938e-02 -9.399451315402984619e-02 1.831757426261901855e-01 1.468267384916543961e-02 4.832753241062164307e-01
3.990588188171386719e-01 6.589251160621643066e-01 6.541986763477325439e-02 5.742631852626800537e-02 2.307752817869186401e-01 2.971579134464263916e-01 -4.433596134185791016e-01 -2.467073649168014526e-01
3.244227766990661621e-01 4.409012198448181152e-01 1.077010706067085266e-01 -2.454545646905899048e-01 -2.991338372230529785e-01 -2.778126858174800873e-02 -2.269665710628032684e-02 7.333079576492309570e-01
-1.038398668169975281e-01 7.826983332633972168e-01 -1.681021600961685181e-02 5.269557833671569824e-01 5.049865320324897766e-02 -6.026970595121383667e-02 2.579169571399688721e-01 -1.610338687896728516e-01
-1.400583088397979736e-01 5.065450668334960938e-01 -7.041258215904235840e-01 -2.368299961090087891e-01 -9.227902442216873169e-02 2.592092938721179962e-02 3.395058512687683105e-01 2.178591191768646240e-01
5.418413281440734863e-01 6.081967353820800781e-01 6.491953134536743164e-02 -1.485097408294677734e-01 5.128455534577369690e-02 2.598466277122497559e-01 -4.832992255687713623e-01 -8.066371828317642212e-02
-5.221301317214965820e-01 7.787710428237915039e-01 2.022662311792373657e-01 -1.310611218214035034e-01 2.330044806003570557e-01 9.088950604200363159e-02 -4.930160939693450928e-03 1.519048865884542465e-02
2.139382362365722656e-01 6.653175354003906250e-01 -1.687640398740768433e-01 -1.463712304830551147e-01 -5.294623970985412598e-02 -3.581727743148803711e-01 4.393115043640136719e-01 -3.709335625171661377e-01
4.770047068595886230e-01 5.548273921012878418e-01 -2.024096846580505371e-01 -2.679615616798400879e-01 5.420460700988769531e-01 -3.102845884859561920e-02 1.376783847808837891e-01 -1.952640265226364136e-01
3.912626579403877258e-02 6.443648338317871094e-01 5.039306282997131348e-01 -2.463808506727218628e-01 4.850591123104095459e-01 -6.419525295495986938e-02 -1.705631464719772339e-01 1.088135410100221634e-02
1.542911212891340256e-02 6.403542757034301758e-01 1.987545937299728394e-02 -2.812111973762512207e-01 -5.779255628585815430e-01 1.858265399932861328e-01 -1.002186164259910583e-01 3.628506362438201904e-01
-1.265348196029663086e-01 5.608209967613220215e-01 -1.683799624443054199e-01 -6.372483968734741211e-01 -1.729683429002761841e-01 -2.831413447856903076e-01 -1.925517618656158447e-01 2.964258790016174316e-01
4.258926957845687866e-03 7.512441873550415039e-01 -8.186566829681396484e-02 4.171557426452636719e-01 -1.897639594972133636e-02 -7.238180190324783325e-02 4.644449651241302490e-01 -1.832610219717025757e-01
2.356484830379486084e-01 6.578514575958251953e-01 -5.152756720781326294e-02 -1.228893101215362549e-01 -6.551941484212875366e-02 -4.820821285247802734e-01 3.382436335086822510e-01 -3.779416382312774658e-01
5.321767926216125488e-01 6.685088276863098145e-01 -4.707298055291175842e-02 1.692153811454772949e-01 6.272279471158981323e-02 1.447227448225021362e-01 1.275239288806915283e-01 -4.448518157005310059e-01
5.618219971656799316e-01 4.638683795928955078e-01 -7.341903448104858398e-02 -2.948710620403289795e-01 2.278222292661666870e-01 2.589592039585113525e-01 4.720868170261383057e-01 1.871200650930404663e-01
2.212219089269638062e-01 4.375209510326385498e-01 -5.184752866625785828e-02 -2.594928443431854248e-01 -8.427172154188156128e-02 -4.488652348518371582e-01 -2.835800051689147949e-01 6.329392194747924805e-01
1.838410794734954834e-01 5.527444481849670410e-01 -2.543664276599884033e-01 1.987861990928649902e-01 4.311465471982955933e-02 -3.103634417057037354e-01 -5.579113364219665527e-01 3.834168016910552979e-01
4.235229492187500000e-01 5.286875367164611816e-01 1.208447888493537903e-01 3.815991878509521484e-01 -1.034705191850662231e-01 -2.038122415542602539e-01 -2.559252679347991943e-01 5.129843950271606445e-01
1.129012629389762878e-01 6.875532865524291992e-01 2.444497346878051758e-01 4.905495643615722656e-01 -4.662695899605751038e-02 1.826030015945434570e-01 9.287752211093902588e-02 4.122923910617828369e-01
8.522692322731018066e-02 5.795909762382507324e-01 -1.822215616703033447e-01 8.199454098939895630e-02 -1.307045668363571167e-01 -3.770182132720947266e-01 -5.500578880310058594e-01 3.938184380531311035e-01
5.870150327682495117e-01 4.481156766414642334e-01 1.356059163808822632e-01 1.792894750833511353e-01 -9.201115369796752930e-02 -4.768535494804382324e-02 -3.349683284759521484e-01 5.302152633666992188e-01
7.734768837690353394e-02 7.418871521949768066e-01 2.014250159263610840e-01 2.443383932113647461e-01 -2.003809809684753418e-01 5.486816763877868652e-01 4.629655182361602783e-02 -6.831702194176614285e-05
3.797589242458343506e-01 7.251309156417846680e-01 -3.393582254648208618e-02 2.638605833053588867e-01 5.402076244354248047e-02 -1.199583783745765686e-01 2.062610536813735962e-01 -4.464777410030364990e-01
4.000461995601654053e-01 4.652491211891174316e-01 -3.540942445397377014e-02 -2.651883754879236221e-03 1.788122057914733887e-01 -5.535073876380920410e-01 -4.651098251342773438e-01 2.599501311779022217e-01
1.698001325130462646e-01 5.996798276901245117e-01 -3.273866698145866394e-02 4.863385558128356934e-01 2.216601818799972534e-01 -4.279657304286956787e-01 -7.686892151832580566e-02 3.684535324573516846e-01
3.660121560096740723e-01 6.383104920387268066e-01 -2.541841007769107819e-02 -7.053418457508087158e-02 -1.082176938652992249e-01 -4.800496995449066162e-01 1.400540769100189209e-01 -4.372638463973999023e-01
2.842416167259216309e-01 4.332680404186248779e-01 -4.779952466487884521e-01 -2.539578676223754883e-01 -3.161788582801818848e-01 -8.616286516189575195e-02 8.742962032556533813e-03 5.753623843193054199e-01
2.555373823270201683e-03 5.171360373497009277e-01 4.176634848117828369e-01 -4.036430120468139648e-01 -1.645623445510864258e-01 -1.013479158282279968e-01 -2.451018393039703369e-01 5.456795692443847656e-01
4.971143901348114014e-01 4.979926943778991699e-01 7.622534781694412231e-02 -2.453986704349517822e-01 2.031406909227371216e-01 6.752680987119674683e-02 6.128034591674804688e-01 1.322715133428573608e-01
-1.533336937427520752e-01 4.763658344745635986e-01 -7.903842628002166748e-02 7.473859190940856934e-02 5.354575812816619873e-03 -6.009282469749450684e-01 -9.477638453245162964e-02 6.063048243522644043e-01
2.819762825965881348e-01 5.463563799858093262e-01 -2.940258085727691650e-01 -2.383983731269836426e-01 -3.433242440223693848e-01 -5.113681033253669739e-02 -3.241506814956665039e-01 5.031291842460632324e-01
2.783561944961547852e-01 5.077931284904479980e-01 -1.504658013582229614e-01 6.906689703464508057e-02 2.499403245747089386e-02 -6.211130023002624512e-01 -1.327379196882247925e-01 4.829371571540832520e-01
-3.076888620853424072e-01 6.942209601402282715e-01 2.580915391445159912e-01 -4.334554821252822876e-02 3.920548409223556519e-02 -5.030771717429161072e-02 5.765150189399719238e-01 1.358577460050582886e-01
5.910376459360122681e-02 5.555505752563476562e-01 -2.007091790437698364e-01 -1.656775325536727905e-01 -2.021639645099639893e-01 -4.261442720890045166e-01 -4.874963462352752686e-01 4.000190198421478271e-01
4.362340867519378662e-01 5.229312777519226074e-01 -7.953941822052001953e-02 -9.852792322635650635e-02 5.371009111404418945e-01 -1.061788946390151978e-02 4.559774398803710938e-01 1.539581716060638428e-01
1.956618130207061768e-01 7.481082081794738770e-01 1.090363711118698120e-01 -6.271945685148239136e-02 3.328037261962890625e-01 -2.587923109531402588e-01 2.008810788393020630e-01 -4.100521802902221680e-01
-2.012066915631294250e-02 7.067096233367919922e-01 -1.042294651269912720e-01 -8.219000697135925293e-02 -4.891352951526641846e-01 4.130154848098754883e-03 -4.899171590805053711e-01 -5.699669942259788513e-02
-4.925344288349151611e-01 7.334538102149963379e-01 2.655557096004486084e-01 4.970524925738573074e-03 3.375503718852996826e-01 -4.669456183910369873e-02 -1.791220456361770630e-01 2.656056173145771027e-02
-1.188454926013946533e-01 6.452491283416748047e-01 1.772293001413345337e-01 -1.333919763565063477e-01 6.484992504119873047e-01 -2.335909307003021240e-01 -1.550358533859252930e-01 1.455110311508178711e-01
3.173539936542510986e-01 6.916092634201049805e-01 1.232560053467750549e-01 -2.616436481475830078e-01 2.515301704406738281e-01 2.613705098628997803e-01 -3.927527070045471191e-01 -2.268856167793273926e-01
1.781066358089447021e-01 6.508861184120178223e-01 2.200974710285663605e-02 -2.166682779788970947e-01 -1.210996881127357483e-01 -4.926062524318695068e-01 3.560397624969482422e-01 -3.363115489482879639e-01
-2.021883800625801086e-02 5.998237133026123047e-01 1.931978464126586914e-01 3.493766188621520996e-01 3.000262081623077393e-01 -3.623636960983276367e-01 -3.120047450065612793e-01 4.021731615066528320e-01
1.511530727148056030e-01 4.908114671707153320e-01 1.166991144418716431e-01 -6.181983947753906250e-01 -3.264094591140747070e-01 3.575769439339637756e-02 -1.179779097437858582e-01 4.676840901374816895e-01
3.400105834007263184e-01 5.123367905616760254e-01 9.636344015598297119e-02 -3.680726587772369385e-01 2.055743336677551270e-01 3.569740056991577148e-01 -4.346702396869659424e-01 3.442541062831878662e-01
-1.707771122455596924e-01 6.372829079627990723e-01 8.439184725284576416e-02 2.974020242691040039e-01 2.334517985582351685e-01 -1.889350861310958862e-01 5.466389060020446777e-01 2.830645740032196045e-01
-1.477886289358139038e-01 7.112092971801757812e-01 2.038796618580818176e-02 4.248649775981903076e-01 1.045291125774383545e-01 -1.710356920957565308e-01 4.908554255962371826e-01 1.014653667807579041e-01
-6.492545455694198608e-02 6.250231862068176270e-01 3.562273085117340088e-01 -2.945177853107452393e-01 2.663582265377044678e-01 -2.155245244503021240e-01 5.205581784248352051e-01 -5.580140650272369385e-02
-4.215511083602905273e-01 6.877252459526062012e-01 -4.609894752502441406e-01 2.307866811752319336e-01 -5.709169432520866394e-02 1.549078673124313354e-01 -4.378989711403846741e-02 2.331983149051666260e-01
2.473042346537113190e-02 7.332783341407775879e-01 4.450691044330596924e-01 -1.855948865413665771e-01 2.657489664852619171e-02 4.760524928569793701e-01 2.132174186408519745e-02 -3.704750910401344299e-02
-1.792215257883071899e-01 7.793649435043334961e-01 -5.241930112242698669e-02 1.614725291728973389e-01 1.346163824200630188e-02 -2.694366574287414551e-01 4.384474754333496094e-01 -2.581377625465393066e-01
-6.419128924608230591e-02 7.967014312744140625e-01 4.159910678863525391e-01 -2.337464243173599243e-01 -1.184590086340904236e-01 1.540484279394149780e-01 -1.724598705768585205e-01 2.568159997463226318e-01
3.710553348064422607e-01 5.049750208854675293e-01 1.383742988109588623e-01 5.675103664398193359e-01 -2.118253111839294434e-01 -4.559656232595443726e-02 1.474230885505676270e-01 4.443198144435882568e-01
5.951764583587646484e-01 3.976058363914489746e-01 -4.260942637920379639e-01 -6.807459145784378052e-02 -9.142379462718963623e-02 -8.997318893671035767e-02 -2.025003433227539062e-01 4.939881563186645508e-01
1.873765140771865845e-01 6.337004899978637695e-01 2.896791994571685791e-01 3.226403892040252686e-01 2.358193695545196533e-01 -9.022479504346847534e-02 -4.826035201549530029e-01 2.804380655288696289e-01
7.417779415845870972e-02 6.637982130050659180e-01 6.506070494651794434e-02 6.302665472030639648e-01 -3.508637249469757080e-01 -1.155304387211799622e-01 1.256122440099716187e-01 -1.302796043455600739e-02
3.884094059467315674e-01 5.129695534706115723e-01 -3.384929150342941284e-02 -3.940443694591522217e-01 1.665634661912918091e-01 1.751325875520706177e-01 6.007886528968811035e-01 1.011025309562683105e-01
2.209852486848831177e-01 4.682293832302093506e-01 -2.936295866966247559e-01 -4.560247361660003662e-01 -3.910994529724121094e-02 -3.081237077713012695e-01 -3.266450166702270508e-01 4.843379259109497070e-01
-1.657460331916809082e-01 6.727130413055419922e-01 4.998945295810699463e-01 1.636520326137542725e-01 -2.789271250367164612e-02 4.484097659587860107e-02 -1.397423446178436279e-01 4.700980186462402344e-01
-2.158757448196411133e-01 6.292563080787658691e-01 -1.322864443063735962e-01 3.622305393218994141e-01 -4.553853869438171387e-01 -7.003744691610336304e-02 1.977364718914031982e-02 4.427769482135772705e-01
-1.427630037069320679e-01 4.869388341903686523e-01 1.091517060995101929e-01 -6.927108168601989746e-01 -3.325165212154388428e-01 -2.487761527299880981e-01 1.099300906062126160e-01 2.573043107986450195e-01
3.860292434692382812e-01 7.388584613800048828e-01 -1.736833453178405762e-01 9.012310206890106201e-02 9.066180139780044556e-02 8.615237474441528320e-02 1.546246707439422607e-01 -4.766874015331268311e-01
3.264316618442535400e-01 6.308008432388305664e-01 7.203460484743118286e-02 5.385397076606750488e-01 -2.155887782573699951e-01 2.949599921703338623e-01 1.391922533512115479e-01 2.178631871938705444e-01
6.125056147575378418e-01 3.181242048740386963e-01 -3.722054958343505859e-01 -3.056740462779998779e-01 9.884086996316909790e-02 -2.811621129512786865e-02 -2.122067511081695557e-01 4.858686625957489014e-01
-5.532270669937133789e-02 5.558857917785644531e-01 4.211930334568023682e-01 4.014360904693603516e-01 1.065971553325653076e-01 -3.832210898399353027e-01 4.274344444274902344e-02 4.351178705692291260e-01
3.725972473621368408e-01 4.945526719093322754e-01 -5.414575934410095215e-01 4.296601284295320511e-03 7.336711883544921875e-02 -3.956124484539031982e-01 -3.812160491943359375e-01 -1.271875947713851929e-01
-2.148095667362213135e-01 6.953110098838806152e-01 -2.189067304134368896e-01 5.432836245745420456e-03 6.297385692596435547e-01 1.032820120453834534e-01 -5.836406350135803223e-02 -1.086534112691879272e-01
4.997421503067016602e-01 5.169697999954223633e-01 -4.823650419712066650e-02 -2.532336115837097168e-01 -4.768533110618591309e-01 1.090923026204109192e-01 -2.484229356050491333e-01 3.399148285388946533e-01
1.631468683481216431e-01 6.794142127037048340e-01 2.698961794376373291e-01 -3.567163944244384766e-01 1.063836738467216492e-01 4.740998446941375732e-01 1.701477617025375366e-01 -2.159875482320785522e-01
-3.641409799456596375e-02 6.494082212448120117e-01 3.654599785804748535e-01 -3.304531276226043701e-01 -3.582140803337097168e-01 1.657865792512893677e-01 -2.162190824747085571e-01 3.628078401088714600e-01
4.386449158191680908e-01 5.334922671318054199e-01 1.482165008783340454e-01 -4.149934053421020508e-01 -1.565673649311065674e-01 5.171025991439819336e-01 1.732964664697647095e-01 8.275731652975082397e-02
1.085737254470586777e-03 7.709585428237915039e-01 1.682807058095932007e-01 -2.112271338701248169e-01 1.789029836654663086e-01 -1.264853030443191528e-01 3.726134300231933594e-01 -3.818908929824829102e-01
4.623381495475769043e-01 5.850293040275573730e-01 -2.757536014541983604e-03 -1.592490263283252716e-02 -2.879809401929378510e-02 5.216458439826965332e-02 -6.575009226799011230e-01 -8.868447691202163696e-02
3.407990932464599609e-02 5.984947681427001953e-01 2.702262997627258301e-01 4.358757138252258301e-01 3.195012509822845459e-01 -3.594519793987274170e-01 -1.093567535281181335e-01 3.665882945060729980e-01
-4.190055131912231445e-01 7.055033445358276367e-01 1.365933418273925781e-01 -3.084517419338226318e-01 -2.010691612958908081e-01 -9.050271660089492798e-02 -2.706449329853057861e-01 3.017135858535766602e-01
-2.710066139698028564e-01 8.051382899284362793e-01 1.592368036508560181e-01 3.366561233997344971e-01 -6.115749105811119080e-02 1.231681406497955322e-01 1.952671110630035400e-01 2.873569130897521973e-01
5.008826404809951782e-02 7.041001319885253906e-01 2.765510976314544678e-01 -7.850161194801330566e-02 4.847373664379119873e-01 -3.446940705180168152e-02 -4.088985025882720947e-01 -1.254378706216812134e-01
8.773813024163246155e-03 5.128769874572753906e-01 -6.323710083961486816e-01 -3.953738212585449219e-01 -2.887244522571563721e-01 -2.222046256065368652e-01 7.534066587686538696e-02 2.055569589138031006e-01
1.146869435906410217e-01 5.305333137512207031e-01 -7.344149798154830933e-02 2.609117627143859863e-01 3.932110965251922607e-01 -5.721428394317626953e-01 -2.573471963405609131e-01 2.893489003181457520e-01
6.688309311866760254e-01 5.385081171989440918e-01 5.006368737667798996e-03 -3.145265281200408936e-01 3.449966907501220703e-01 8.045576512813568115e-02 1.355814635753631592e-01 -1.408683806657791138e-01
-2.407501339912414551e-01 6.039439439773559570e-01 6.576577667146921158e-03 -1.448193937540054321e-01 1.085075512528419495e-01 -5.222181081771850586e-01 5.199950933456420898e-01 -3.734613209962844849e-02
4.841478466987609863e-01 5.185955166816711426e-01 1.200602669268846512e-02 -3.267433941364288330e-01 2.182258367538452148e-01 9.523332118988037109e-02 5.720887184143066406e-01 7.600472867488861084e-02
3.454805612564086914e-01 5.832140445709228516e-01 3.455503284931182861e-01 5.153766870498657227e-01 -2.084251642227172852e-01 2.716982662677764893e-01 3.008140809834003448e-02 1.931851655244827271e-01
-4.182495176792144775e-01 7.724505662918090820e-01 -5.276605114340782166e-02 5.949055030941963196e-02 4.354071915149688721e-01 1.250882744789123535e-01 -1.248432323336601257e-01 -3.537909314036369324e-02
-3.112889528274536133e-01 8.076907992362976074e-01 3.841190338134765625e-01 1.113268509507179260e-01 3.408439829945564270e-02 2.243191152811050415e-01 -1.674730777740478516e-01 -1.061403304338455200e-01
4.734404981136322021e-01 6.309916973114013672e-01 8.639810979366302490e-02 -1.240189895033836365e-01 3.535767197608947754e-01 1.263895183801651001e-01 4.348502159118652344e-01 -1.573927849531173706e-01
7.689565420150756836e-02 6.532662510871887207e-01 -7.721260935068130493e-02 -1.554684787988662720e-01 -1.488485783338546753e-01 -1.332683414220809937e-01 -6.745214462280273438e-01 2.056756317615509033e-01
4.102511703968048096e-01 4.717816114425659180e-01 -5.355792641639709473e-01 -3.033849596977233887e-01 -1.166666001081466675e-01 -4.353942275047302246e-01 -1.505350917577743530e-01 6.624663621187210083e-02
9.998792409896850586e-02 6.746711134910583496e-01 1.154107302427291870e-01 -2.241356670856475830e-01 3.434936702251434326e-01 -2.082288116216659546e-01 5.262208580970764160e-01 -1.816843897104263306e-01
-4.392248094081878662e-01 6.769515275955200195e-01 -9.096454083919525146e-02 -2.582919299602508545e-01 -3.538156747817993164e-01 -3.110625222325325012e-02 -1.437318138778209686e-02 3.840172290802001953e-01
2.534727156162261963e-01 6.701970696449279785e-01 2.085373699665069580e-01 4.584645926952362061e-01 -2.257693409919738770e-01 4.108768999576568604e-01 1.105657741427421570e-01 2.988994866609573364e-02
8.616571873426437378e-02 6.667776703834533691e-01 -2.790990471839904785e-01 -3.139504492282867432e-01 -1.572909802198410034e-01 2.234567105770111084e-01 -5.447973012924194336e-01 -6.669279653578996658e-03
4.257841110229492188e-01 5.996707081794738770e-01 2.564265206456184387e-02 -2.544628456234931946e-02 -2.339130081236362457e-02 5.513961315155029297e-01 -3.546181023120880127e-01 1.657077372074127197e-01
-1.127773374319076538e-01 7.046271562576293945e-01 3.220972716808319092e-01 -7.666029501706361771e-03 4.793012142181396484e-01 -2.035746574401855469e-01 -3.402834534645080566e-01 3.342180512845516205e-03
6.601191759109497070e-01 3.659110069274902344e-01 -4.456840455532073975e-01 9.558902680873870850e-02 -7.511901855468750000e-02 -5.723281204700469971e-02 -1.641770750284194946e-01 4.320970475673675537e-01
-1.658105105161666870e-02 6.658790111541748047e-01 1.894391328096389771e-01 -2.734139561653137207e-01 -1.653282344341278076e-01 1.795741766691207886e-01 -5.235490798950195312e-01 3.346694707870483398e-01
-3.683215677738189697e-01 7.172010540962219238e-01 -1.285710930824279785e-02 2.717119455337524414e-01 -4.180585741996765137e-01 1.969954185187816620e-02 -8.810534328222274780e-02 3.050338625907897949e-01
4.506104886531829834e-01 4.191041290760040283e-01 -1.334723830223083496e-01 -4.571584984660148621e-02 8.579163998365402222e-02 2.630961239337921143e-01 6.249170303344726562e-01 3.664642274379730225e-01
5.580958127975463867e-01 5.289567708969116211e-01 1.474850624799728394e-02 -2.488767206668853760e-01 7.380279898643493652e-02 2.968221008777618408e-01 -4.999464452266693115e-01 5.549891665577888489e-02
-4.899473115801811218e-02 6.450763940811157227e-01 4.575057327747344971e-01 1.329502314329147339e-01 -8.549832552671432495e-02 2.492053210735321045e-01 -6.041615828871726990e-02 5.304953455924987793e-01
3.760068714618682861e-01 6.889650225639343262e-01 1.647169888019561768e-01 4.170688986778259277e-01 8.784260600805282593e-02 4.109578728675842285e-01 -2.998093701899051666e-02 -7.325544208288192749e-02
1.058178581297397614e-02 5.378306508064270020e-01 1.083905920386314392e-01 3.614753186702728271e-01 3.412741720676422119e-01 -3.786290585994720459e-01 -1.127336248755455017e-01 5.437614321708679199e-01
3.163262307643890381e-01 3.754207491874694824e-01 1.618676185607910156e-01 -3.729493618011474609e-01 -2.514968812465667725e-01 -2.034426778554916382e-01 -3.709337115287780762e-02 6.983474493026733398e-01
-2.284195572137832642e-01 7.699381113052368164e-01 -3.126334026455879211e-02 1.210546195507049561e-01 5.336760878562927246e-01 1.900229007005691528e-01 6.073211552575230598e-04 -1.359010934829711914e-01
9.652879089117050171e-02 5.289643406867980957e-01 -6.460369229316711426e-01 -3.594269156455993652e-01 -2.725747227668762207e-01 1.102914363145828247e-01 1.833425462245941162e-01 2.103613913059234619e-01
2.828523516654968262e-01 4.587183892726898193e-01 -4.030280709266662598e-01 -3.070304989814758301e-01 -1.190633624792098999e-01 -2.177414000034332275e-01 -2.507637739181518555e-01 5.730642080307006836e-01
3.073315322399139404e-01 5.830801129341125488e-01 -1.050352677702903748e-01 -2.291854768991470337e-01 -1.304869819432497025e-02 4.819461405277252197e-01 -5.141131877899169922e-01 7.246927171945571899e-02
9.517079591751098633e-02 4.826495051383972168e-01 -5.015090107917785645e-02 -3.193224966526031494e-01 2.152881473302841187e-01 -4.330433607101440430e-01 6.466429829597473145e-01 -3.856642171740531921e-02
4.261205196380615234e-01 4.243461191654205322e-01 -3.750796616077423096e-01 -3.707312047481536865e-01 -2.145022526383399963e-02 -2.062962949275970459e-01 -4.030944406986236572e-01 3.933469653129577637e-01
3.284847438335418701e-01 4.783546030521392822e-01 -8.861134201288223267e-02 -1.332933604717254639e-01 3.397955298423767090e-01 2.162005603313446045e-01 5.722148418426513672e-01 3.847365379333496094e-01
4.237178266048431396e-01 4.099306762218475342e-01 -3.661819398403167725e-01 6.276882719248533249e-03 -1.771651208400726318e-02 1.465154290199279785e-01 -1.786648333072662354e-01 6.816080808639526367e-01
-1.379966437816619873e-01 7.449179291725158691e-01 4.761558771133422852e-01 -3.738707304000854492e-01 2.180429920554161072e-02 1.882575303316116333e-01 -3.375201299786567688e-02 1.499834209680557251e-01
-7.650664448738098145e-02 4.777942299842834473e-01 -3.772146105766296387e-01 -1.951116174459457397e-01 -1.162353530526161194e-02 -6.931788474321365356e-02 -1.243375763297080994e-01 7.517313957214355469e-01
-3.621556237339973450e-02 5.502478480339050293e-01 1.470332443714141846e-01 2.383588701486587524e-01 3.706498742103576660e-01 -4.113493263721466064e-01 -2.124885022640228271e-01 5.155006647109985352e-01
5.074997544288635254e-01 4.070596098899841309e-01 -1.263737380504608154e-01 7.332382956519722939e-04 1.816194802522659302e-01 1.187807843089103699e-01 6.061471700668334961e-01 3.824483454227447510e-01
3.137141168117523193e-01 3.880864679813385010e-01 8.917387574911117554e-02 -2.570633031427860260e-02 1.925812512636184692e-01 -5.557751655578613281e-01 -1.395219713449478149e-01 6.139378547668457031e-01
-1.488033533096313477e-01 5.834973454475402832e-01 -7.492344975471496582e-01 -1.476406306028366089e-01 -1.245315670967102051e-01 -1.733339764177799225e-02 1.051844283938407898e-01 1.654265522956848145e-01
5.404357910156250000e-01 4.922743737697601318e-01 -9.610921889543533325e-02 -2.966377735137939453e-01 5.952834486961364746e-01 4.101117700338363647e-02 1.108614355325698853e-01 -5.448305513709783554e-03
2.092745304107666016e-01 5.719615817070007324e-01 1.141652613878250122e-01 6.801579892635345459e-02 -1.016691979020833969e-02 -3.599411845207214355e-01 -5.286737084388732910e-01 4.497192502021789551e-01
7.187810540199279785e-01 4.023833572864532471e-01 4.938384890556335449e-02 -1.854389160871505737e-01 4.053795039653778076e-01 -1.114427149295806885e-01 2.668808698654174805e-01 1.914099156856536865e-01
3.173977732658386230e-01 6.098248958587646484e-01 3.732431530952453613e-01 -4.395850300788879395e-01 1.764553599059581757e-02 4.181171953678131104e-01 1.390892267227172852e-01 1.864646561443805695e-02
-6.265380978584289551e-02 5.528095364570617676e-01 -7.260392904281616211e-01 -2.062807679176330566e-01 -1.913293600082397461e-01 2.677487768232822418e-02 2.216543406248092651e-01 1.853015720844268799e-01
-2.497032135725021362e-01 5.705553889274597168e-01 2.031159102916717529e-01 -3.764385730028152466e-02 5.695009231567382812e-01 -3.957505524158477783e-01 1.459314376115798950e-01 2.592219114303588867e-01
-4.553488269448280334e-02 5.103918313980102539e-01 -2.109209746122360229e-01 -2.856525182723999023e-01 -5.193937420845031738e-01 -5.239327549934387207e-01 1.499726623296737671e-01 2.111267149448394775e-01
-2.350222617387771606e-01 7.179055809974670410e-01 -2.038163393735885620e-01 -2.600325942039489746e-01 -3.539295196533203125e-01 -7.235153461806476116e-04 -3.677320182323455811e-01 2.443862259387969971e-01
1.730415672063827515e-01 4.244104921817779541e-01 -1.788561791181564331e-01 -1.632886528968811035e-01 -4.897986054420471191e-01 -5.044056773185729980e-01 1.627601385116577148e-01 4.587605595588684082e-01
2.177137583494186401e-01 3.952529430389404297e-01 4.834961146116256714e-02 -2.570965792983770370e-03 2.262732237577438354e-01 -5.858251452445983887e-01 -1.252236515283584595e-01 6.196449995040893555e-01
9.220710024237632751e-03 7.380366921424865723e-01 1.168191153556108475e-02 -7.740139216184616089e-02 -4.543885290622711182e-01 1.091350913047790527e-01 -4.792149662971496582e-01 3.260422125458717346e-02
6.307588219642639160e-01 4.085421860218048096e-01 -2.402348965406417847e-01 1.190676987171173096e-01 -1.991719566285610199e-02 -3.935086131095886230e-01 -3.271473646163940430e-01 3.179239630699157715e-01
1.987252980470657349e-01 5.868362188339233398e-01 2.031856030225753784e-01 -1.293152272701263428e-01 3.762776553630828857e-01 -1.685872673988342285e-02 6.216305494308471680e-01 1.727169603109359741e-01
5.262430906295776367e-01 5.431271791458129883e-01 2.080937325954437256e-01 -3.027756214141845703e-01 -1.497826427221298218e-01 5.176397562026977539e-01 2.443767711520195007e-02 4.606672376394271851e-02
-4.415900409221649170e-01 7.896097898483276367e-01 1.404106914997100830e-01 1.242677196860313416e-01 -2.586828486528247595e-04 2.717684209346771240e-01 -1.402891129255294800e-01 2.298211753368377686e-01
1.979057788848876953e-01 4.207551479339599609e-01 -5.410706996917724609e-02 2.403629273176193237e-01 3.728017508983612061e-01 -4.860873520374298096e-01 -1.225129980593919754e-02 5.896475911140441895e-01
-3.502380847930908203e-02 6.272118687629699707e-01 1.937285959720611572e-01 1.227649152278900146e-01 3.996169269084930420e-01 -4.468815922737121582e-01 -2.789891362190246582e-01 3.399187624454498291e-01
3.425231873989105225e-01 3.699760138988494873e-01 -2.277390211820602417e-01 4.201696068048477173e-02 3.950972557067871094e-01 -5.303412079811096191e-01 -9.946444630622863770e-02 4.948821961879730225e-01
-8.046460151672363281e-02 5.131360292434692383e-01 -1.630251705646514893e-01 1.721708923578262329e-01 -1.526911556720733643e-01 -6.608591079711914062e-01 -8.083420991897583008e-02 4.554265737533569336e-01
3.944717943668365479e-01 7.111419439315795898e-01 -6.335315108299255371e-02 3.023468656465411186e-03 1.140520498156547546e-01 -2.262093573808670044e-01 1.261715441942214966e-01 -5.045279860496520996e-01
1.349710673093795776e-01 4.278929829597473145e-01 -2.433649003505706787e-01 -1.069309711456298828e-01 1.035223230719566345e-01 2.317633926868438721e-01 -1.206464841961860657e-01 8.056320548057556152e-01
1.393038034439086914e-01 5.447390675544738770e-01 -2.879543304443359375e-01 -6.831365227699279785e-01 -1.751613616943359375e-01 7.796793431043624878e-02 -2.246154993772506714e-01 -2.169055193662643433e-01
4.854541644454002380e-02 6.677772402763366699e-01 2.160324901342391968e-02 -2.246380746364593506e-01 6.341303884983062744e-02 1.450395733118057251e-01 -6.801387667655944824e-01 1.146365851163864136e-01
2.203528285026550293e-01 7.075137495994567871e-01 3.431603908538818359e-01 -1.735639870166778564e-01 2.606018781661987305e-01 3.394090533256530762e-01 -3.054870665073394775e-01 -1.629453450441360474e-01
5.219809412956237793e-01 5.312058925628662109e-01 2.628853023052215576e-01 -2.323621511459350586e-01 1.470933407545089722e-01 3.210541009902954102e-01 -4.099874496459960938e-01 1.716203093528747559e-01
-1.873731315135955811e-01 5.538536310195922852e-01 8.323985338211059570e-02 -2.461702376604080200e-01 1.338297724723815918e-01 -2.956789433956146240e-01 6.791478991508483887e-01 1.550183594226837158e-01
3.086860775947570801e-01 5.035423636436462402e-01 2.700623273849487305e-01 -4.117142856121063232e-01 1.191821396350860596e-01 2.024697065353393555e-01 -4.522207379341125488e-01 3.860227763652801514e-01
-2.263231873512268066e-01 7.476666569709777832e-01 2.242682129144668579e-01 -2.257524281740188599e-01 -2.788412570953369141e-01 2.855502068996429443e-01 2.858657240867614746e-01 -2.179486006498336792e-01
-2.178591191768646240e-01 4.925842285156250000e-01 -5.035621672868728638e-02 -3.863780573010444641e-02 2.304516136646270752e-01 -3.072530627250671387e-01 -1.134309396147727966e-01 7.385732531547546387e-01
4.950434863567352295e-01 5.654588341712951660e-01 3.144957358017563820e-03 -4.739778861403465271e-02 -7.821495831012725830e-02 3.966842293739318848e-01 -4.452065825462341309e-01 2.669211626052856445e-01
-5.281243845820426941e-02 4.589129984378814697e-01 -7.525545079261064529e-03 3.570364415645599365e-01 -4.986844211816787720e-02 -3.137370944023132324e-01 1.594388037919998169e-01 7.298899888992309570e-01
3.148165345191955566e-01 5.909311175346374512e-01 -2.464034557342529297e-01 2.769806385040283203e-01 -3.517259657382965088e-01 4.863477945327758789e-01 -1.140443794429302216e-02 2.321266680955886841e-01
-5.274207890033721924e-02 7.112540006637573242e-01 -3.357455506920814514e-02 -2.457314431667327881e-01 -2.620055973529815674e-01 1.618809103965759277e-01 -4.604925513267517090e-01 -3.505985140800476074e-01
-2.178098857402801514e-01 7.605548501014709473e-01 2.699263989925384521e-01 1.583355516195297241e-01 4.329983890056610107e-01 -2.717764973640441895e-01 6.921058148145675659e-02 -1.002226322889328003e-01
-2.057990059256553650e-02 6.231657266616821289e-01 -2.904509305953979492e-01 -5.952987074851989746e-01 1.601850986480712891e-01 1.723478175699710846e-02 2.902944386005401611e-01 -2.495425343513488770e-01
5.325335264205932617e-01 4.379211068153381348e-01 2.672381512820720673e-02 -1.114106476306915283e-01 3.552398979663848877e-01 -1.435444056987762451e-01 5.404915809631347656e-01 2.693977057933807373e-01
-8.538652956485748291e-02 4.438792765140533447e-01 -4.190895557403564453e-01 -2.788803279399871826e-01 -6.433193385601043701e-02 -5.136818289756774902e-01 -3.321025520563125610e-02 5.226464271545410156e-01
4.740726351737976074e-01 3.783181309700012207e-01 1.857148134149610996e-03 1.219842657446861267e-01 2.816799581050872803e-01 -3.288590013980865479e-01 -1.332602500915527344e-01 6.418698430061340332e-01
-4.847329482436180115e-02 5.423914194107055664e-01 -2.586649358272552490e-02 1.676232665777206421e-01 2.108705043792724609e-01 -5.516209602355957031e-01 5.485016107559204102e-01 1.583953946828842163e-01
3.575357198715209961e-01 6.346675157546997070e-01 2.968958914279937744e-01 2.378948405385017395e-02 1.118002310395240784e-01 4.669373929500579834e-01 -3.705606460571289062e-01 1.131693050265312195e-01
-4.165380448102951050e-02 6.527899503707885742e-01 6.574016064405441284e-02 4.572755396366119385e-01 3.992914557456970215e-01 -3.174737393856048584e-01 -1.584966033697128296e-01 2.708563208580017090e-01
8.918870240449905396e-02 6.296256184577941895e-01 3.019129335880279541e-01 3.196099698543548584e-01 3.236719965934753418e-01 -3.366639614105224609e-01 -3.493873476982116699e-01 2.492733597755432129e-01
1.718408465385437012e-01 5.596759319305419922e-01 -1.186573207378387451e-01 6.961314473301172256e-03 -1.652496457099914551e-01 -4.050350487232208252e-01 -5.487984418869018555e-01 3.880272209644317627e-01
-3.833688050508499146e-02 6.690375804901123047e-01 7.190591096878051758e-02 -1.688034832477569580e-01 -4.451924189925193787e-02 7.365359365940093994e-02 -6.693820357322692871e-01 2.485452294349670410e-01
-7.245201617479324341e-02 5.518131256103515625e-01 3.398516774177551270e-01 1.640209555625915527e-01 2.259410768747329712e-01 -6.172150373458862305e-01 -3.385816141963005066e-02 3.386748433113098145e-01
-2.506663836538791656e-02 4.927484393119812012e-01 -2.361457794904708862e-01 -2.038185894489288330e-01 -4.803642630577087402e-03 -2.273775190114974976e-01 -2.000219672918319702e-01 7.533468008041381836e-01
2.445653975009918213e-01 7.032459974288940430e-01 1.757219433784484863e-01 -5.889735743403434753e-02 2.281364500522613525e-01 2.817301750183105469e-01 -4.114977121353149414e-01 -3.324718177318572998e-01
-1.147196963429450989e-01 6.273024678230285645e-01 8.683423511683940887e-03 3.160366043448448181e-02 -6.003426909446716309e-01 -6.476040929555892944e-03 7.372976094484329224e-02 4.757808744907379150e-01
1.291223168373107910e-01 5.592169165611267090e-01 -2.919744849205017090e-01 -7.730405777692794800e-02 -4.990273416042327881e-01 -3.594147264957427979e-01 2.839728593826293945e-01 3.471757173538208008e-01
-2.586292624473571777e-01 8.150264620780944824e-01 3.333981037139892578e-01 -2.876583114266395569e-02 -5.944391712546348572e-02 2.998800277709960938e-01 2.398978620767593384e-01 7.647425681352615356e-02
5.972026586532592773e-01 6.209337711334228516e-01 4.344370390754193068e-04 -1.042069718241691589e-01 3.130263388156890869e-01 1.644874662160873413e-01 2.808517515659332275e-01 -2.073927521705627441e-01
2.738981842994689941e-01 5.476288199424743652e-01 1.703076511621475220e-01 -2.410259097814559937e-01 -4.181830286979675293e-01 4.697476699948310852e-02 -1.051121130585670471e-01 5.914832353591918945e-01
9.850243479013442993e-02 7.311580777168273926e-01 -1.258493661880493164e-01 -6.450819224119186401e-02 -1.678588092327117920e-01 -1.986520290374755859e-01 4.259391129016876221e-01 -4.320213198661804199e-01
3.667294085025787354e-01 6.101523041725158691e-01 1.389223933219909668e-01 8.324060589075088501e-02 9.720323234796524048e-02 3.391960263252258301e-01 -5.641526579856872559e-01 1.556425392627716064e-01
5.431783795356750488e-01 4.408572614192962646e-01 -2.422621548175811768e-01 2.056144773960113525e-01 -2.197116380557417870e-03 -4.145340621471405029e-01 -9.605264663696289062e-02 4.780840575695037842e-01
-3.130466490983963013e-02 5.538619756698608398e-01 2.177695035934448242e-01 3.298121988773345947e-01 4.266180098056793213e-02 -4.856466352939605713e-01 1.680171303451061249e-02 5.459874868392944336e-01
2.777603864669799805e-01 4.878971874713897705e-01 -4.625748097896575928e-01 -7.304840534925460815e-02 -2.078971862792968750e-01 -3.807207942008972168e-01 -2.833637595176696777e-01 4.438800215721130371e-01
4.333828091621398926e-01 5.095849037170410156e-01 2.712233364582061768e-01 4.946097731590270996e-01 -2.430808544158935547e-01 -1.059274598956108093e-01 1.240920722484588623e-01 3.854785859584808350e-01
-1.892712414264678955e-01 6.360222101211547852e-01 6.014150753617286682e-02 -6.673334836959838867e-01 1.337845474481582642e-01 -1.600746214389801025e-01 -2.588296532630920410e-01 1.365202106535434723e-02
2.839194796979427338e-02 7.312302589416503906e-01 4.584445655345916748e-01 -2.554011344909667969e-01 8.607234805822372437e-02 3.772887587547302246e-01 -1.943803280591964722e-01 3.944792225956916809e-02
7.155031897127628326e-03 6.161244511604309082e-01 9.018379449844360352e-02 -1.562882363796234131e-01 -6.296139359474182129e-01 -5.795838776975870132e-03 -3.789280727505683899e-02 4.357721507549285889e-01
-2.399512529373168945e-01 7.310995459556579590e-01 -5.572290718555450439e-02 7.814174517989158630e-03 -5.459555387496948242e-01 1.694070249795913696e-01 -1.499822014011442661e-03 2.792531549930572510e-01
-1.596410572528839111e-01 5.815702676773071289e-01 -1.397945284843444824e-01 1.115355864167213440e-01 -4.733824133872985840e-01 -4.528884217143058777e-02 4.785629361867904663e-02 6.130871176719665527e-01
-2.312215119600296021e-01 7.098466157913208008e-01 3.050241768360137939e-01 -3.102589249610900879e-01 -1.255234777927398682e-01 1.743765771389007568e-01 -3.335526883602142334e-01 3.097310066223144531e-01
-1.589803099632263184e-01 5.965948104858398438e-01 -8.940284699201583862e-02 1.033544912934303284e-01 1.087059378623962402e-01 -5.077977180480957031e-01 5.698475837707519531e-01 7.565061748027801514e-02
3.225263953208923340e-01 4.865603744983673096e-01 -6.681594848632812500e-01 5.010829120874404907e-02 1.780056059360504150e-01 -3.495732545852661133e-01 -1.882465630769729614e-01 -1.447879821062088013e-01
-3.170265257358551025e-01 6.241362690925598145e-01 -6.011482328176498413e-02 -2.558425962924957275e-01 1.848784089088439941e-01 -1.453212946653366089e-01 6.069808602333068848e-01 1.309765577316284180e-01
-6.005694717168807983e-02 7.755410671234130859e-01 3.192437887191772461e-01 3.547011911869049072e-01 6.163004785776138306e-02 1.871061027050018311e-01 3.564088344573974609e-01 3.695192933082580566e-02
-2.779670655727386475e-01 7.636842131614685059e-01 -1.695167124271392822e-01 -6.955103576183319092e-02 -3.699612617492675781e-01 5.812015011906623840e-02 -3.899917900562286377e-01 1.166383847594261169e-01
5.335001349449157715e-01 6.725416779518127441e-01 -7.698098570108413696e-02 -4.624495506286621094e-01 2.050613053143024445e-02 1.605798006057739258e-01 -1.238457486033439636e-01 4.165914654731750488e-02
8.289206773042678833e-02 6.295400261878967285e-01 1.747823655605316162e-01 3.731103241443634033e-02 5.696420669555664062e-01 -1.645003855228424072e-01 -4.588973820209503174e-01 -5.223033204674720764e-02
1.980784349143505096e-02 5.345233082771301270e-01 -3.243665993213653564e-01 -1.551856398582458496e-01 -2.440117895603179932e-01 -3.954166173934936523e-01 -2.706796228885650635e-01 5.435372591018676758e-01
1.310055404901504517e-01 6.167560815811157227e-01 -9.055953472852706909e-02 -3.807860016822814941e-01 5.975248217582702637e-01 1.826758682727813721e-01 3.758433461189270020e-02 -2.396487146615982056e-01
1.409039050340652466e-01 7.486397624015808105e-01 -3.865572512149810791e-01 1.138149648904800415e-01 1.685090214014053345e-01 1.271394491195678711e-01 -3.663397133350372314e-01 -2.802495062351226807e-01
6.524120569229125977e-01 3.589115738868713379e-01 4.038901627063751221e-02 1.169865503907203674e-01 -2.098379656672477722e-02 -2.325984537601470947e-01 -2.314558774232864380e-01 5.675470829010009766e-01
4.735312983393669128e-02 5.573830008506774902e-01 -1.011665463447570801e-01 1.032573822885751724e-02 -2.094482183456420898e-01 -4.706185758113861084e-01 -2.791671156883239746e-01 5.774565339088439941e-01
1.798870563507080078e-01 6.768580079078674316e-01 -5.610655546188354492e-01 3.808822035789489746e-01 -1.234336197376251221e-01 -1.828705817461013794e-01 2.774987183511257172e-02 -1.380103081464767456e-02
2.922900021076202393e-01 5.578248500823974609e-01 1.677818149328231812e-01 4.443847835063934326e-01 -9.870644658803939819e-02 4.654275774955749512e-01 1.211748123168945312e-01 3.697570562362670898e-01
4.603058099746704102e-01 5.511297583580017090e-01 -5.429662764072418213e-02 -2.536973059177398682e-01 -9.160669147968292236e-02 5.079670548439025879e-01 -3.206220269203186035e-01 2.187313437461853027e-01
-1.669270694255828857e-01 6.751912236213684082e-01 3.634809255599975586e-01 3.347580730915069580e-01 9.329264611005783081e-02 1.481195092201232910e-01 3.642322719097137451e-01 3.297921121120452881e-01
2.754410803318023682e-01 5.388495326042175293e-01 8.543494343757629395e-02 4.475366175174713135e-01 3.524698317050933838e-01 -4.860717356204986572e-01 -1.709111630916595459e-01 1.909816414117813110e-01
2.916992008686065674e-01 3.633466362953186035e-01 8.075509220361709595e-02 6.163743510842323303e-02 2.731040120124816895e-01 -6.546550393104553223e-01 8.322567492723464966e-02 5.123326778411865234e-01
7.691790908575057983e-02 5.503691434860229492e-01 3.086271584033966064e-01 -3.236536085605621338e-01 -2.321744561195373535e-01 -1.388719677925109863e-01 -2.572514414787292480e-01 5.931326746940612793e-01
4.218864142894744873e-01 4.051693379878997803e-01 -4.514754712581634521e-01 3.288065548986196518e-03 -6.521182134747505188e-03 -2.160509079694747925e-01 -2.829756736755371094e-01 5.720254778861999512e-01
-2.328469753265380859e-01 6.769566535949707031e-01 1.045370623469352722e-01 2.780116200447082520e-01 -5.155628323554992676e-01 1.509938687086105347e-01 1.148471757769584656e-01 3.122489154338836670e-01
1.303774267435073853e-01 6.167698502540588379e-01 -1.528873741626739502e-01 -4.165755212306976318e-01 -5.885878801345825195e-01 1.304684430360794067e-01 -9.981705993413925171e-02 1.796273142099380493e-01
4.552867114543914795e-01 3.489192724227905273e-01 -5.910330638289451599e-02 6.470384448766708374e-02 9.722812473773956299e-02 -5.654352307319641113e-01 2.340978756546974182e-02 5.775560736656188965e-01
3.150375783443450928e-01 5.986683368682861328e-01 1.319406777620315552e-01 -2.973680496215820312e-01 1.196834444999694824e-01 4.945546090602874756e-01 -3.814491927623748779e-01 1.791640818119049072e-01
-1.826450973749160767e-01 6.960740685462951660e-01 4.212892651557922363e-01 -6.593733280897140503e-02 -9.684456884860992432e-02 -1.087611839175224304e-01 -3.779507577419281006e-01 3.690997660160064697e-01
6.282576322555541992e-01 4.735141098499298096e-01 -5.287363529205322266e-01 1.730439364910125732e-01 8.680942468345165253e-03 8.699421584606170654e-02 -2.318000793457031250e-01 1.009745672345161438e-01
-3.044533729553222656e-01 5.667881369590759277e-01 1.961217820644378662e-02 1.592690474353730679e-03 1.750627607107162476e-01 -1.130296140909194946e-01 6.456973552703857422e-01 3.540117144584655762e-01
6.510797888040542603e-02 5.153169035911560059e-01 -4.228554069995880127e-01 3.404057025909423828e-01 2.774758636951446533e-01 -4.247973859310150146e-01 -1.431901603937149048e-01 3.969605267047882080e-01
-2.550568245351314545e-02 5.153591632843017578e-01 -4.131298363208770752e-01 2.215303927659988403e-01 1.765864789485931396e-01 -5.074075460433959961e-01 -2.954848110675811768e-01 3.715452849864959717e-01
-3.288262784481048584e-01 5.707268714904785156e-01 2.728806734085083008e-01 1.132012344896793365e-03 4.671602696180343628e-02 -4.129199385643005371e-01 -1.149396598339080811e-01 5.529760122299194336e-01
-3.099207282066345215e-01 6.966184377670288086e-01 2.583926022052764893e-01 -1.784386336803436279e-01 -3.482198715209960938e-01 1.333725750446319580e-01 -7.118901610374450684e-02 4.194659888744354248e-01
5.388125777244567871e-01 3.717505335807800293e-01 -1.478725373744964600e-01 -1.548600643873214722e-01 -1.023915782570838928e-01 -1.213376522064208984e-01 -2.035699486732482910e-01 6.774859428405761719e-01
-8.478389680385589600e-02 5.936537981033325195e-01 4.879961162805557251e-02 5.559133887290954590e-01 -2.907414138317108154e-01 -1.385207176208496094e-01 1.783667802810668945e-01 4.398096203804016113e-01
2.836161553859710693e-01 6.026331782341003418e-01 -1.328120082616806030e-01 -1.715589165687561035e-01 -4.498758018016815186e-01 2.380687445402145386e-01 -3.266837000846862793e-01 3.788620531558990479e-01
-4.801055788993835449e-01 7.536525130271911621e-01 -5.168283730745315552e-02 -1.321709454059600830e-01 4.128682613372802734e-01 7.120479643344879150e-02 -3.812590241432189941e-02 -6.619802862405776978e-02
-1.813100725412368774e-01 6.511634588241577148e-01 3.253214657306671143e-01 4.817700088024139404e-01 -6.414707005023956299e-02 1.665662042796611786e-02 9.420836716890335083e-02 4.380740821361541748e-01
2.529846131801605225e-02 4.618209898471832275e-01 -2.214350551366806030e-01 -2.079779207706451416e-01 8.953449875116348267e-02 -1.400596350431442261e-01 -1.857112944126129150e-01 7.947774529457092285e-01
-1.625986099243164062e-01 5.717979073524475098e-01 5.964511539787054062e-03 1.737731993198394775e-01 -6.666203588247299194e-02 -2.262993901968002319e-01 -1.871518939733505249e-01 7.250483036041259766e-01
2.422615438699722290e-01 6.969970464706420898e-01 -2.354752831161022186e-02 2.183674424886703491e-01 -3.222266137599945068e-01 1.167707443237304688e-01 2.453299313783645630e-01 -4.791800677776336670e-01
2.537421882152557373e-01 5.347387194633483887e-01 -6.641417741775512695e-02 -8.610776811838150024e-02 2.731689512729644775e-01 3.375629484653472900e-01 6.065528988838195801e-01 2.852501869201660156e-01
-1.542536914348602295e-01 6.477466225624084473e-01 -2.471879869699478149e-01 -4.480578899383544922e-01 -4.166550934314727783e-01 1.347847133874893188e-01 -9.821438044309616089e-02 3.055454790592193604e-01
3.233259618282318115e-01 5.189706683158874512e-01 -2.825681492686271667e-02 2.591798603534698486e-01 4.286073446273803711e-01 -4.270100593566894531e-01 -3.265498876571655273e-01 2.923702299594879150e-01
5.137228965759277344e-01 3.995510339736938477e-01 -1.385349780321121216e-01 2.053055316209793091e-01 1.632362455129623413e-01 1.773867458105087280e-01 5.020762681961059570e-01 4.526729881763458252e-01
1.188402473926544189e-01 5.303353667259216309e-01 -5.089027062058448792e-02 -4.100074470043182373e-01 -5.967954397201538086e-01 -3.475125730037689209e-01 1.827412843704223633e-01 1.536265909671783447e-01
-2.350438237190246582e-01 5.225415229797363281e-01 -2.279438078403472900e-01 -1.212181076407432556e-01 2.970235049724578857e-01 -2.837655842304229736e-01 -1.647902876138687134e-01 6.396490931510925293e-01
2.532197237014770508e-01 6.785587072372436523e-01 -1.702076010406017303e-02 3.622631728649139404e-02 2.130489051342010498e-01 4.195250570774078369e-01 -4.600548148155212402e-01 -2.019763141870498657e-01
-1.023414209485054016e-01 6.968885064125061035e-01 4.214733839035034180e-02 -1.851144284009933472e-01 -4.267800748348236084e-01 -8.610188961029052734e-02 -4.488927125930786133e-01 2.770732641220092773e-01
-4.195555150508880615e-01 7.588626146316528320e-01 -1.260295808315277100e-01 -1.197203695774078369e-01 4.215567708015441895e-01 4.855576157569885254e-02 -1.460687071084976196e-01 -1.283762753009796143e-01
-8.128779381513595581e-02 7.197115421295166016e-01 -1.705906093120574951e-01 -9.663054347038269043e-02 -1.774846315383911133e-01 4.719052091240882874e-02 -6.325375437736511230e-01 -5.601230636239051819e-02
-2.755652070045471191e-01 7.404674887657165527e-01 1.091622188687324524e-01 -1.931212842464447021e-02 -2.431912580505013466e-03 1.079815551638603210e-01 5.927364826202392578e-01 -2.190862223505973816e-02
6.744322180747985840e-01 3.316817283630371094e-01 -8.059106022119522095e-02 -6.982947140932083130e-02 1.343069970607757568e-01 -3.761513829231262207e-01 -2.014271765947341919e-01 4.729230403900146484e-01
1.900399476289749146e-01 3.965952694416046143e-01 6.095571815967559814e-02 -2.786867022514343262e-01 -2.171942740678787231e-01 -4.483955204486846924e-01 8.046241477131843567e-03 6.905930042266845703e-01
8.552901446819305420e-02 5.704759955406188965e-01 1.509250849485397339e-01 3.241333663463592529e-01 3.854414522647857666e-01 -5.022367835044860840e-01 -1.803898960351943970e-01 3.256586194038391113e-01
-4.152695834636688232e-02 4.324798882007598877e-01 -3.583787977695465088e-01 -3.109968602657318115e-01 6.190906092524528503e-02 -4.089824557304382324e-01 -1.274738460779190063e-01 6.314532756805419922e-01
-1.522718667984008789e-01 7.070406675338745117e-01 -1.120897158980369568e-01 7.869024574756622314e-02 -3.250087201595306396e-01 -2.357953190803527832e-01 -4.014000594615936279e-01 3.685083687305450439e-01
2.418449223041534424e-01 5.171624422073364258e-01 -2.012779712677001953e-01 -4.832955002784729004e-01 2.195590883493423462e-01 2.129944264888763428e-01 5.362554192543029785e-01 1.372005045413970947e-01
3.376575112342834473e-01 4.947998821735382080e-01 -3.491974472999572754e-01 -4.639724195003509521e-01 -5.046533942222595215e-01 -2.097940593957901001e-01 -2.280337177217006683e-02 6.886780261993408203e-02
-2.253161072731018066e-01 6.327481269836425781e-01 -1.169658228754997253e-01 1.619365438818931580e-02 3.414822816848754883e-01 -2.411545813083648682e-01 -1.787398308515548706e-01 5.728924870491027832e-01
3.906806111335754395e-01 6.230262517929077148e-01 -5.980364084243774414e-01 2.640248090028762817e-02 -1.871364861726760864e-01 -1.011989787220954895e-01 -1.412619054317474365e-01 -1.888019144535064697e-01
3.528213128447532654e-02 4.999201893806457520e-01 -2.727086246013641357e-01 2.192548215389251709e-01 5.553142726421356201e-02 -5.906126499176025391e-01 -8.970995247364044189e-02 5.161758065223693848e-01
2.309411615133285522e-01 6.848881244659423828e-01 1.207548752427101135e-01 -5.675513297319412231e-02 -3.588527739048004150e-01 -2.055965065956115723e-01 -4.882155060768127441e-01 2.244814932346343994e-01
2.319151312112808228e-01 5.517914295196533203e-01 -4.152467101812362671e-02 4.298555254936218262e-01 -8.427034318447113037e-02 -4.027625918388366699e-01 -1.998891234397888184e-01 4.959501624107360840e-01
4.351393878459930420e-02 6.079161763191223145e-01 1.299474388360977173e-01 -3.933037221431732178e-01 2.535545229911804199e-01 -9.988357871770858765e-02 6.167820692062377930e-01 -4.778645187616348267e-02
4.091389179229736328e-01 5.782454609870910645e-01 -6.094532012939453125e-01 1.619462817907333374e-01 -2.972021996974945068e-01 -6.847468018531799316e-02 -5.792973935604095459e-02 -6.483980268239974976e-02
3.292826116085052490e-01 4.897622466087341309e-01 2.519845068454742432e-01 3.425033092498779297e-01 1.902601309120655060e-02 -3.726118206977844238e-01 -1.355046480894088745e-01 5.597660541534423828e-01
3.918931782245635986e-01 4.858802855014801025e-01 -8.195804804563522339e-02 2.329965680837631226e-02 2.732401788234710693e-01 2.864073514938354492e-01 5.393601059913635254e-01 3.943115472793579102e-01
3.021742999553680420e-01 5.674128532409667969e-01 1.631752252578735352e-01 5.479054450988769531e-01 -2.946490645408630371e-01 2.715421617031097412e-01 9.312118589878082275e-02 3.011350035667419434e-01
6.699641346931457520e-01 5.759426355361938477e-01 -1.581202596426010132e-01 8.029236644506454468e-02 3.420134782791137695e-01 9.046452492475509644e-02 1.982311159372329712e-01 -1.534159332513809204e-01
1.213598623871803284e-01 6.013898253440856934e-01 -7.140651345252990723e-03 5.669928789138793945e-01 1.844843029975891113e-01 -3.357931673526763916e-01 -2.079111337661743164e-01 3.347408771514892578e-01
-1.721734702587127686e-01 7.712064385414123535e-01 -9.221581369638442993e-02 2.853862345218658447e-01 9.759201668202877045e-03 1.211311593651771545e-01 5.037725567817687988e-01 -1.307411491870880127e-01
1.250378042459487915e-01 6.550902724266052246e-01 3.198307380080223083e-02 2.670457065105438232e-01 3.041925728321075439e-01 -4.292568564414978027e-01 -4.512611627578735352e-01 4.954524338245391846e-02
1.697653681039810181e-01 4.684568941593170166e-01 -4.939627945423126221e-01 -1.440196484327316284e-01 -1.931649446487426758e-01 -6.212772130966186523e-01 3.668350353837013245e-02 2.496865391731262207e-01
2.601155042648315430e-01 5.605490803718566895e-01 -6.447838246822357178e-02 3.932969868183135986e-01 2.686578929424285889e-01 -4.991385042667388916e-01 3.690860569477081299e-01 4.176108539104461670e-02
1.303666383028030396e-01 6.267201304435729980e-01 -7.238381356000900269e-02 5.459816455841064453e-01 3.058490157127380371e-01 -2.789728939533233643e-01 3.767711296677589417e-02 3.377899229526519775e-01
1.823307126760482788e-01 4.520639181137084961e-01 1.520394533872604370e-01 -3.208171427249908447e-01 -4.051276147365570068e-01 -1.648094803094863892e-01 -6.126736104488372803e-02 6.643115878105163574e-01
3.485286533832550049e-01 4.774934351444244385e-01 -1.894080340862274170e-01 6.880310922861099243e-02 -6.704162061214447021e-02 -5.118265151977539062e-01 -2.463478147983551025e-01 5.317614078521728516e-01
-6.715767830610275269e-02 6.983737349510192871e-01 -1.975278407335281372e-01 -2.945844531059265137e-01 1.159045919775962830e-01 2.394531071186065674e-01 -5.354142189025878906e-01 -1.566105633974075317e-01
1.046049594879150391e-01 5.740472674369812012e-01 4.035029411315917969e-01 -1.939501911401748657e-01 5.256668329238891602e-01 -2.012321054935455322e-01 -2.047488242387771606e-01 3.167874515056610107e-01
-4.861143529415130615e-01 7.809219956398010254e-01 1.279250532388687134e-01 1.474777907133102417e-01 2.480717450380325317e-01 1.880735009908676147e-01 -1.194262877106666565e-01 6.756599247455596924e-02
1.295230537652969360e-01 5.046525001525878906e-01 -6.015871167182922363e-01 -5.258886218070983887e-01 -1.118564903736114502e-01 -6.283000856637954712e-02 -1.708481907844543457e-01 2.107963860034942627e-01
-2.010546326637268066e-01 5.868460536003112793e-01 -1.701382994651794434e-01 -1.461623758077621460e-01 1.160133928060531616e-01 -2.582901418209075928e-01 6.789884567260742188e-01 1.538828015327453613e-01
-1.333004888147115707e-02 7.111346125602722168e-01 3.632996082305908203e-01 -1.661243438720703125e-01 -3.816041946411132812e-01 2.163368314504623413e-01 6.803683936595916748e-03 3.769037127494812012e-01
3.495114445686340332e-01 3.502033650875091553e-01 -8.872878737747669220e-03 -2.906055748462677002e-01 1.516640186309814453e-01 -5.860208868980407715e-01 -4.557712003588676453e-02 5.496993660926818848e-01
2.284626960754394531e-01 6.843923926353454590e-01 1.392534524202346802e-01 -1.866371035575866699e-01 2.612535357475280762e-01 3.664267361164093018e-01 -4.638772308826446533e-01 -8.650416880846023560e-02
5.010544136166572571e-02 6.605458259582519531e-01 -4.894082248210906982e-01 5.067902207374572754e-01 2.196936458349227905e-01 -9.941720217466354370e-02 7.268857210874557495e-02 -3.713694214820861816e-02
-5.447285771369934082e-01 7.786508798599243164e-01 1.566075235605239868e-01 -1.131857261061668396e-01 1.714671552181243896e-01 1.359444707632064819e-01 -1.083983406424522400e-01 -2.134530339390039444e-03
2.466120757162570953e-02 6.802426576614379883e-01 -8.064207434654235840e-02 -2.862981893122196198e-02 -1.645552515983581543e-01 -1.339029669761657715e-01 -6.947416663169860840e-01 4.079811647534370422e-02
9.320937842130661011e-02 6.181015372276306152e-01 1.992640346288681030e-01 5.678524971008300781e-01 1.578528583049774170e-01 1.536093652248382568e-01 2.536532282829284668e-01 3.663969337940216064e-01
6.699737310409545898e-01 4.175138175487518311e-01 2.661879062652587891e-01 -2.521525919437408447e-01 1.578243821859359741e-01 -1.834543347358703613e-01 3.783051073551177979e-01 2.017468959093093872e-01
1.926493942737579346e-01 7.802602052688598633e-01 5.383251979947090149e-02 -2.923239469528198242e-01 2.783436775207519531e-01 4.156554341316223145e-01 1.141070052981376648e-01 -4.963865503668785095e-02
-1.996679902076721191e-01 7.084609270095825195e-01 -4.888174831867218018e-01 -3.413807600736618042e-02 -1.658523380756378174e-01 1.127153858542442322e-01 -4.204786419868469238e-01 3.307513147592544556e-02
-1.433224827051162720e-01 6.221867799758911133e-01 -2.758076190948486328e-01 4.642465151846408844e-03 -6.172962188720703125e-01 -2.844310700893402100e-01 1.323916167020797729e-01 1.917495727539062500e-01
-2.299059778451919556e-01 7.120953798294067383e-01 5.248460546135902405e-02 1.045667752623558044e-01 2.468584924936294556e-01 -4.657685756683349609e-01 3.800916969776153564e-01 -6.344733387231826782e-02
2.565393745899200439e-01 6.359388232231140137e-01 2.297371327877044678e-01 -5.553759932518005371e-01 -1.286181062459945679e-01 3.404291868209838867e-01 -4.260480031371116638e-02 1.851963549852371216e-01
-2.648554444313049316e-01 7.241755723953247070e-01 3.364205732941627502e-02 2.350220382213592529e-01 1.399157010018825531e-02 1.281228959560394287e-01 1.396076828241348267e-01 5.594215393066406250e-01
4.320426285266876221e-01 3.746231496334075928e-01 -3.086984455585479736e-01 -4.990825355052947998e-01 -3.778924793004989624e-02 -2.255160734057426453e-02 -1.685564517974853516e-01 5.461416244506835938e-01
3.563606441020965576e-01 6.064611077308654785e-01 1.691288799047470093e-01 4.271395206451416016e-01 1.334733422845602036e-02 -5.665982142090797424e-02 -5.202760696411132812e-01 1.417165845632553101e-01
4.509215056896209717e-01 5.952106714248657227e-01 1.398205608129501343e-01 -1.477204356342554092e-02 1.961375474929809570e-01 3.877116441726684570e-01 4.761287271976470947e-01 8.448242396116256714e-02
-1.239301413297653198e-01 6.196296811103820801e-01 -6.190817952156066895e-01 2.559601068496704102e-01 -2.293083816766738892e-01 -2.784000635147094727e-01 -9.805995225906372070e-02 1.105348169803619385e-01
6.880888938903808594e-01 5.422450900077819824e-01 1.425836235284805298e-01 -1.562201678752899170e-01 2.364859879016876221e-01 2.470250427722930908e-02 3.516097962856292725e-01 -8.719945698976516724e-02
-8.808193355798721313e-02 6.589547395706176758e-01 -3.660831153392791748e-01 -3.244820237159729004e-01 -5.205209851264953613e-01 -2.007397115230560303e-01 3.137379884719848633e-02 -8.057360351085662842e-02
1.175482105463743210e-02 4.721664786338806152e-01 1.105414107441902161e-01 -4.270552992820739746e-01 -9.940018504858016968e-02 -1.777060627937316895e-01 -8.836155384778976440e-02 7.301077246665954590e-01
-1.771198660135269165e-01 7.109543085098266602e-01 4.074940085411071777e-01 -2.794049493968486786e-02 -3.712825477123260498e-02 2.999821007251739502e-01 -2.477244287729263306e-01 3.789530992507934570e-01
1.087867245078086853e-01 6.069720387458801270e-01 1.403611451387405396e-01 -7.304359674453735352e-01 -2.558271586894989014e-01 2.822990156710147858e-02 1.546632125973701477e-02 -5.363660864531993866e-03
9.367457777261734009e-02 5.744117498397827148e-01 3.425408303737640381e-01 3.607818484306335449e-01 1.972904801368713379e-01 -3.923584520816802979e-01 -4.898887127637863159e-02 4.674502313137054443e-01
3.851578235626220703e-01 6.946652531623840332e-01 1.025329455733299255e-01 -8.904828689992427826e-03 1.507377177476882935e-01 -3.400820791721343994e-01 7.885078340768814087e-02 -4.624999463558197021e-01
3.773324787616729736e-01 5.112477540969848633e-01 8.821983821690082550e-03 -9.315299242734909058e-02 -1.250471323728561401e-01 -3.502118289470672607e-01 -6.097893118858337402e-01 2.781412303447723389e-01
2.173517495393753052e-01 6.937685608863830566e-01 3.542805016040802002e-01 -2.466418594121932983e-01 1.961667239665985107e-01 3.630670607089996338e-01 -3.378087282180786133e-01 -2.612890861928462982e-02
1.709748804569244385e-01 5.517122745513916016e-01 -3.291873931884765625e-01 1.505267620086669922e-01 -1.632732152938842773e-01 -2.397665530443191528e-01 -2.912235558032989502e-01 6.053109765052795410e-01
2.430365048348903656e-02 6.236770153045654297e-01 1.566124111413955688e-01 4.057788550853729248e-01 3.490036129951477051e-01 -3.446123003959655762e-01 -9.075481444597244263e-02 4.152767956256866455e-01
3.263692855834960938e-01 5.119545459747314453e-01 -1.066499575972557068e-02 -2.531661987304687500e-01 4.728311002254486084e-01 -4.509963840246200562e-02 5.677315592765808105e-01 1.387675106525421143e-01
-1.794595271348953247e-01 7.400972247123718262e-01 3.895192742347717285e-01 -4.264033734798431396e-01 -1.975360810756683350e-01 1.435296982526779175e-01 -9.827172756195068359e-02 1.312506645917892456e-01
7.952883839607238770e-02 5.980240106582641602e-01 2.711544930934906006e-01 3.950879573822021484e-01 2.636535465717315674e-01 -3.882656395435333252e-01 -1.837384700775146484e-01 3.903844356536865234e-01
-1.968930214643478394e-01 7.769667506217956543e-01 6.244147568941116333e-02 -9.763494133949279785e-02 -5.038473010063171387e-01 1.810415536165237427e-01 -2.319975197315216064e-01 -6.052428856492042542e-02
-5.658299103379249573e-02 5.848070979118347168e-01 3.288704752922058105e-01 -3.178285658359527588e-01 5.659025907516479492e-01 -3.208452165126800537e-01 6.823510862886905670e-03 1.496470123529434204e-01
-1.417826414108276367e-01 7.618864178657531738e-01 1.222487017512321472e-01 2.439927607774734497e-01 4.330742061138153076e-01 -2.027586251497268677e-01 -2.173916101455688477e-01 2.214184999465942383e-01
5.606592893600463867e-01 4.563491046428680420e-01 -2.402399629354476929e-01 -3.562315106391906738e-01 -2.082554101943969727e-01 -1.626663058996200562e-01 -3.974789381027221680e-01 2.548928856849670410e-01
-5.170620977878570557e-02 5.077691674232482910e-01 -1.340154209174215794e-03 -5.781103298068046570e-02 2.991821169853210449e-01 -5.877326130867004395e-01 -5.412350222468376160e-02 5.461540818214416504e-01
-2.055940926074981689e-01 5.584456324577331543e-01 -2.714765816926956177e-02 7.706149946898221970e-03 1.294940114021301270e-01 9.640564094297587872e-04 -6.274057924747467041e-02 7.901690602302551270e-01
-5.996119230985641479e-02 6.535020470619201660e-01 6.375881284475326538e-02 -7.397252321243286133e-02 -1.918032169342041016e-01 -2.510976195335388184e-01 -6.015248894691467285e-01 3.132600784301757812e-01
1.580771058797836304e-01 6.579658985137939453e-01 9.453476220369338989e-02 -8.698924630880355835e-02 1.788271516561508179e-01 -1.816634237766265869e-01 6.645181775093078613e-01 -1.379251033067703247e-01
1.782949119806289673e-01 6.432685256004333496e-01 -1.326795220375061035e-01 4.138132035732269287e-01 2.242899313569068909e-02 -2.973069548606872559e-01 7.314628362655639648e-02 5.208899974822998047e-01
1.663037240505218506e-01 7.012371420860290527e-01 -3.218896687030792236e-01 2.918923199176788330e-01 -3.351171612739562988e-01 1.917356103658676147e-01 2.140593528747558594e-01 -3.113006055355072021e-01
-4.747859239578247070e-01 7.954041361808776855e-01 9.968210011720657349e-02 1.334636285901069641e-02 -5.948739126324653625e-02 -5.134392064064741135e-03 2.674839794635772705e-01 2.380827814340591431e-01
-9.504663944244384766e-02 6.752362251281738281e-01 -9.089369326829910278e-02 -3.314128816127777100e-01 -4.351264834403991699e-01 -1.544701401144266129e-02 -7.920061796903610229e-02 4.701908826828002930e-01
6.336116045713424683e-02 5.756008028984069824e-01 -1.629772633314132690e-01 -4.243284463882446289e-01 -2.955025136470794678e-01 -1.620084494352340698e-01 -1.573243290185928345e-01 5.654498934745788574e-01
4.599693715572357178e-01 5.289140343666076660e-01 -3.750092089176177979e-01 2.354373782873153687e-01 7.628980278968811035e-02 -3.744845390319824219e-01 -5.967707931995391846e-02 4.037270247936248779e-01
3.145647644996643066e-01 5.397404432296752930e-01 -4.769197404384613037e-01 1.736227571964263916e-01 2.388524562120437622e-01 4.756721109151840210e-02 5.350672006607055664e-01 8.075820654630661011e-02
4.417927563190460205e-01 4.389192163944244385e-01 -1.960053592920303345e-01 -1.681377440690994263e-01 3.664296567440032959e-01 1.517032533884048462e-01 5.495142936706542969e-01 2.936498522758483887e-01
