# Supplementary material for: Where is your field going? A machine learning approach to study the relative motion of the domains of physics
Source: PLoS One. 2020 Jun 18;15(6):e0233997. doi: 10.1371/journal.pone.0233997 (PMC7302634; doi:10.1371/journal.pone.0233997)
Supplement: S15 Data — (ZIP) [file pone.0233997.s015.zip › 14/Pacs4Run_14_VS_500_embeddings1993-1997ED8.txt]

1.660561561584472656e-01 2.699427902698516846e-01 6.882852315902709961e-01 4.647910296916961670e-01 2.890142202377319336e-01 1.908429563045501709e-01 -2.978437840938568115e-01 -3.358556702733039856e-02
6.256037950515747070e-01 2.686461210250854492e-01 2.982873618602752686e-01 3.577530086040496826e-01 -4.521699845790863037e-01 -9.332934021949768066e-02 -2.834743857383728027e-01 -1.611240059137344360e-01
5.168724805116653442e-02 3.478269875049591064e-01 7.187504768371582031e-01 6.515305489301681519e-02 -1.889548152685165405e-01 -4.605563879013061523e-01 -2.337915599346160889e-01 -2.302669435739517212e-01
7.981197834014892578e-01 6.084760650992393494e-02 9.567095339298248291e-02 3.448104858398437500e-01 2.506641447544097900e-01 2.481344938278198242e-01 -2.551466226577758789e-01 -2.043342590332031250e-01
2.635484933853149414e-01 -7.873211055994033813e-02 3.647855520248413086e-01 7.460854649543762207e-01 -3.917358070611953735e-02 -4.767997190356254578e-02 -1.658275723457336426e-01 -4.509154856204986572e-01
5.852574110031127930e-01 4.995186328887939453e-01 3.345794677734375000e-01 -3.381209969520568848e-01 -1.629606932401657104e-01 -1.909313350915908813e-02 -3.910988867282867432e-01 4.250670969486236572e-02
1.570223271846771240e-01 5.170919299125671387e-01 5.701619386672973633e-01 3.862072229385375977e-01 1.131320521235466003e-01 -4.289193153381347656e-01 -1.013199388980865479e-01 -1.633496731519699097e-01
-5.586019530892372131e-02 -2.244698815047740936e-02 6.634569168090820312e-01 4.069310724735260010e-01 -4.510276019573211670e-01 -2.778366208076477051e-01 -2.639339268207550049e-01 -2.008174508810043335e-01
3.245263099670410156e-01 -1.618227511644363403e-01 6.977393627166748047e-01 4.240718483924865723e-02 -2.239291369915008545e-01 -6.018733233213424683e-02 -5.178829431533813477e-01 2.405990809202194214e-01
8.786312937736511230e-01 -3.099739318713545799e-03 4.002080559730529785e-01 1.501081585884094238e-01 -1.617145538330078125e-01 -1.311991065740585327e-01 -3.416731581091880798e-02 2.768401801586151123e-02
-2.542382776737213135e-01 5.671285986900329590e-01 5.578730702400207520e-01 8.422759920358657837e-02 -4.073581099510192871e-01 5.796273425221443176e-02 -3.549821972846984863e-01 9.936871007084846497e-03
2.481794804334640503e-01 1.838133931159973145e-01 1.280152350664138794e-01 3.990564644336700439e-01 -8.180530741810798645e-03 3.311161994934082031e-01 -4.640735387802124023e-01 -6.355443000793457031e-01
2.065779119729995728e-01 -4.036438465118408203e-02 7.396188974380493164e-01 6.446873396635055542e-02 -6.148126125335693359e-01 -1.876445114612579346e-02 1.510446369647979736e-01 5.781804025173187256e-02
5.963879823684692383e-01 2.017630189657211304e-01 3.678317964076995850e-01 5.400339365005493164e-01 3.293351531028747559e-01 -1.986801177263259888e-01 -3.295605629682540894e-02 -1.662972718477249146e-01
2.093029618263244629e-01 1.487017273902893066e-01 7.278029918670654297e-01 -3.814056515693664551e-02 -6.146326661109924316e-01 -1.469435244798660278e-01 -5.338026210665702820e-02 2.670449577271938324e-02
9.839284420013427734e-02 3.260447680950164795e-01 6.495070457458496094e-01 2.504985928535461426e-01 1.731405034661293030e-02 -4.976708889007568359e-01 -1.947555989027023315e-01 -3.368959724903106689e-01
2.632077932357788086e-01 -2.729648947715759277e-01 7.419835925102233887e-01 1.369525790214538574e-01 -6.343205273151397705e-02 4.869297519326210022e-02 -2.981759309768676758e-01 4.377359449863433838e-01
-2.216109931468963623e-01 2.988840043544769287e-01 7.306252717971801758e-01 -5.021363869309425354e-02 2.557314038276672363e-01 1.777045130729675293e-01 5.777819454669952393e-02 -4.742431044578552246e-01
1.199526339769363403e-01 -1.513205617666244507e-01 7.507088184356689453e-01 -7.908145338296890259e-02 1.449418365955352783e-01 9.597340226173400879e-02 -7.976084202527999878e-02 -5.969212055206298828e-01
4.120940864086151123e-01 2.387972772121429443e-01 1.258125603199005127e-01 6.225247383117675781e-01 -9.397012740373611450e-02 3.649090230464935303e-01 -4.772696793079376221e-01 -3.649357240647077560e-03
6.519611477851867676e-01 3.920633494853973389e-01 1.773143559694290161e-01 3.680454194545745850e-01 -3.702429533004760742e-01 3.018535375595092773e-01 -9.508854150772094727e-02 1.307585090398788452e-01
4.664410054683685303e-01 -1.498953066766262054e-02 6.184089779853820801e-01 4.308115839958190918e-01 -3.788319826126098633e-01 -1.906896829605102539e-01 -1.000090092420578003e-01 1.558904051780700684e-01
4.471224248409271240e-01 3.474814072251319885e-02 7.238427996635437012e-01 -1.852161586284637451e-01 1.167585775256156921e-01 -2.271652668714523315e-01 -2.049208730459213257e-01 3.652281761169433594e-01
4.104197025299072266e-01 -3.578226566314697266e-01 7.141277194023132324e-01 -2.326479181647300720e-02 -1.293477416038513184e-01 -1.736407876014709473e-01 -3.801135122776031494e-01 4.038398712873458862e-02
1.877573132514953613e-01 -2.190341353416442871e-01 6.897765994071960449e-01 1.079032719135284424e-01 1.206011250615119934e-01 -7.885348796844482422e-02 -1.150057837367057800e-01 -6.287666559219360352e-01
1.354132145643234253e-01 1.481060963124036789e-02 5.108942985534667969e-01 3.363585472106933594e-01 5.120870471000671387e-02 7.245013117790222168e-01 2.753687798976898193e-01 -6.278003007173538208e-02
2.709110081195831299e-01 2.893216013908386230e-01 4.278619587421417236e-01 3.810867667198181152e-01 -3.949019908905029297e-01 9.144589304924011230e-02 -4.938905239105224609e-01 3.261432349681854248e-01
4.718919098377227783e-01 1.806044876575469971e-01 4.174264371395111084e-01 3.981809914112091064e-01 -5.621375441551208496e-01 1.986192315816879272e-01 -6.648165732622146606e-02 2.281204909086227417e-01
3.453980982303619385e-01 -1.267731934785842896e-01 7.168624997138977051e-01 1.979533433914184570e-01 5.389550328254699707e-01 -4.789335280656814575e-02 1.297045797109603882e-01 -4.429331049323081970e-02
4.106537401676177979e-01 6.492300629615783691e-01 4.006746709346771240e-01 -3.053071200847625732e-01 -3.777810037136077881e-01 -1.536701060831546783e-02 -1.000648140907287598e-01 5.606869235634803772e-02
3.398480117321014404e-01 -1.750841140747070312e-01 6.870689392089843750e-01 4.332613199949264526e-02 8.598402887582778931e-02 -2.870966792106628418e-01 -3.813613438978791237e-03 -5.385866761207580566e-01
3.189103901386260986e-01 -1.649879068136215210e-01 5.369037389755249023e-01 1.959770172834396362e-01 -5.647111535072326660e-01 -3.029203787446022034e-02 -3.927254080772399902e-01 -2.652415931224822998e-01
4.413051009178161621e-01 2.156724631786346436e-01 3.542349338531494141e-01 3.624894320964813232e-01 -5.642479658126831055e-01 1.461542993783950806e-01 -3.864562809467315674e-01 1.129983365535736084e-01
4.158566892147064209e-01 7.222054526209831238e-03 5.043027400970458984e-01 1.495686918497085571e-01 -1.430091112852096558e-01 4.999923408031463623e-01 4.952085018157958984e-01 -1.861275583505630493e-01
6.809121370315551758e-01 1.237139627337455750e-01 4.107441008090972900e-01 4.644014835357666016e-01 -2.383030951023101807e-01 -2.060265466570854187e-02 1.317199170589447021e-01 2.492214292287826538e-01
3.047094941139221191e-01 2.990843653678894043e-01 4.130630493164062500e-01 2.878617048263549805e-01 -4.058490991592407227e-01 1.403362154960632324e-01 -4.517440199851989746e-01 4.192076921463012695e-01
5.616201162338256836e-01 -2.159591205418109894e-02 5.115162730216979980e-01 1.199016869068145752e-01 -5.306068062782287598e-01 -2.802561596035957336e-02 -3.401328325271606445e-01 -1.003585383296012878e-01
6.364891529083251953e-01 1.013831421732902527e-01 4.154404997825622559e-01 -1.537722796201705933e-01 -5.917239785194396973e-01 8.753886073827743530e-02 -1.524320691823959351e-01 -8.561697602272033691e-02
6.670742481946945190e-02 2.219782210886478424e-02 8.572270870208740234e-01 -4.688188433647155762e-02 -4.350239038467407227e-01 -2.499825805425643921e-01 -7.773242145776748657e-02 -1.554380729794502258e-02
3.072210550308227539e-01 4.227571487426757812e-01 4.116092026233673096e-01 -8.323126286268234253e-02 -5.228866934776306152e-01 3.302587270736694336e-01 -1.881892383098602295e-01 3.642053306102752686e-01
4.326960742473602295e-01 -2.264328449964523315e-01 4.845757782459259033e-01 3.421793282032012939e-01 -3.525445982813835144e-02 -2.877733111381530762e-01 -3.012785315513610840e-01 -4.845378398895263672e-01
4.422311484813690186e-01 3.659836947917938232e-02 4.687140882015228271e-01 8.150380849838256836e-02 -6.690543293952941895e-01 1.325118541717529297e-01 -3.278296589851379395e-01 -6.396038830280303955e-02
5.506963133811950684e-01 6.256928443908691406e-01 3.717862963676452637e-01 -1.536152064800262451e-01 -3.632433712482452393e-01 -7.808346301317214966e-02 -6.744476407766342163e-02 2.877018600702285767e-02
7.393854260444641113e-01 -2.006633020937442780e-02 4.870473444461822510e-01 3.754214346408843994e-01 -2.040227204561233521e-01 -1.475408077239990234e-01 -6.613978743553161621e-02 8.355942368507385254e-02
5.987631678581237793e-01 2.979527413845062256e-01 2.120625525712966919e-01 2.436678260564804077e-01 -3.395635485649108887e-01 4.212162196636199951e-01 -2.431265413761138916e-01 3.106853365898132324e-01
3.431098461151123047e-01 6.569971889257431030e-02 4.898361861705780029e-01 1.710049659013748169e-01 -6.638563275337219238e-01 1.442095190286636353e-01 -3.837428689002990723e-01 4.092064686119556427e-03
5.018742084503173828e-01 -1.070195138454437256e-01 5.813303589820861816e-01 2.854931950569152832e-01 -4.965189397335052490e-01 -1.158302724361419678e-01 -2.392865866422653198e-01 -3.429425414651632309e-03
4.928949177265167236e-01 -3.266728669404983521e-02 6.438957452774047852e-01 3.100146651268005371e-01 8.825781941413879395e-02 -2.652169764041900635e-01 -1.672781854867935181e-01 3.730486929416656494e-01
7.878237962722778320e-01 1.650237143039703369e-01 4.325968027114868164e-01 2.731455564498901367e-01 -2.013777792453765869e-01 -1.509819924831390381e-01 8.550048619508743286e-02 1.403339207172393799e-01
2.066008299589157104e-01 3.760626614093780518e-01 5.606089830398559570e-01 3.675721585750579834e-01 2.048977911472320557e-01 -4.733932018280029297e-01 -8.537063002586364746e-02 -3.051702976226806641e-01
1.599904447793960571e-01 4.491196945309638977e-02 6.949142217636108398e-01 -7.446529716253280640e-02 5.066179037094116211e-01 3.178003430366516113e-01 2.412970736622810364e-02 -3.545337915420532227e-01
3.191742300987243652e-02 2.542287856340408325e-02 7.398532032966613770e-01 -2.853026688098907471e-01 4.082492291927337646e-01 2.970251142978668213e-01 -1.843387335538864136e-01 -2.840467989444732666e-01
4.274495244026184082e-01 -2.396243214607238770e-01 6.404953598976135254e-01 1.025850102305412292e-01 -4.729834496974945068e-01 -8.935616910457611084e-02 -3.035826683044433594e-01 -1.234862059354782104e-01
5.900533199310302734e-01 2.794714868068695068e-01 2.105589509010314941e-01 4.057885110378265381e-01 -4.527147412300109863e-01 3.232704997062683105e-01 -2.057604640722274780e-01 1.137609928846359253e-01
-4.772788658738136292e-02 1.239903196692466736e-01 7.473233342170715332e-01 -1.078223064541816711e-01 1.562761142849922180e-02 2.138952165842056274e-01 1.589434742927551270e-01 -5.839282870292663574e-01
9.293210506439208984e-02 -1.414918340742588043e-02 7.039310336112976074e-01 -2.051348388195037842e-01 3.470165431499481201e-01 3.887419104576110840e-01 -1.433901637792587280e-01 -4.018242359161376953e-01
2.758166193962097168e-01 2.122554928064346313e-01 5.949578285217285156e-01 2.946113646030426025e-01 -2.300539519637823105e-03 1.606403142213821411e-01 6.420989036560058594e-01 6.938785081729292870e-04
2.504266798496246338e-01 3.262535333633422852e-01 6.962507367134094238e-01 -3.069510161876678467e-01 2.300977408885955811e-01 9.646384418010711670e-02 3.382662534713745117e-01 -2.742023169994354248e-01
2.033449243754148483e-03 2.854939401149749756e-01 7.304422855377197266e-01 1.065439134836196899e-01 -1.442358642816543579e-01 -5.146856904029846191e-01 -4.038246721029281616e-02 -2.936928570270538330e-01
5.382969975471496582e-01 2.326873987913131714e-01 1.415237933397293091e-01 -1.898240894079208374e-01 -3.730194270610809326e-02 5.077103376388549805e-01 -3.348080515861511230e-01 -4.783022999763488770e-01
-8.564152568578720093e-02 3.945071399211883545e-01 4.502803683280944824e-01 3.240818977355957031e-01 -8.481936901807785034e-02 5.131708383560180664e-01 3.802177906036376953e-01 -3.378517925739288330e-01
1.699314564466476440e-01 5.825991034507751465e-01 5.092762112617492676e-01 6.877549737691879272e-02 -3.160150051116943359e-01 3.111458756029605865e-02 -3.900940120220184326e-01 3.385298848152160645e-01
3.957378268241882324e-01 2.896466255187988281e-01 6.430939435958862305e-01 -2.326259762048721313e-02 -5.489224791526794434e-01 -1.735121458768844604e-01 4.778411611914634705e-02 1.080728098750114441e-01
5.013902187347412109e-01 6.359691023826599121e-01 2.723779976367950439e-01 -2.557027935981750488e-01 -3.098638355731964111e-01 -4.864710196852684021e-02 -1.589718759059906006e-01 -2.844702005386352539e-01
-1.141896843910217285e-01 3.312085568904876709e-01 5.779504776000976562e-01 5.011334419250488281e-01 -1.291738152503967285e-01 -2.404789477586746216e-01 -5.607181042432785034e-02 -4.630768001079559326e-01
3.738251328468322754e-01 1.163424029946327209e-01 4.345551133155822754e-01 -1.632854938507080078e-01 -6.865634322166442871e-01 2.853179574012756348e-01 -2.791034877300262451e-01 -2.333530038595199585e-02
1.549065411090850830e-01 4.849502444267272949e-01 5.011864304542541504e-01 -7.271031290292739868e-02 -4.680923223495483398e-01 -2.646031416952610016e-02 -5.125097036361694336e-01 4.331071674823760986e-02
1.211552694439888000e-01 5.651364326477050781e-01 4.754543006420135498e-01 -1.330493688583374023e-01 -5.415130257606506348e-01 6.964608281850814819e-02 -3.261517882347106934e-01 1.331225037574768066e-01
3.557999432086944580e-01 6.862049698829650879e-01 3.964966833591461182e-01 1.077623590826988220e-01 6.649072468280792236e-02 -3.140670359134674072e-01 -1.915509998798370361e-01 -3.065224289894104004e-01
4.684162512421607971e-02 2.804589569568634033e-01 5.452482104301452637e-01 -1.569254249334335327e-01 6.342864781618118286e-02 3.569696843624114990e-01 7.042841613292694092e-02 -6.788349151611328125e-01
1.538571417331695557e-01 7.830158472061157227e-01 3.085720837116241455e-01 2.293879091739654541e-01 4.289994537830352783e-01 6.017024442553520203e-02 -1.657807379961013794e-01 -1.530956383794546127e-02
5.222119688987731934e-01 3.896316885948181152e-01 1.795728057622909546e-01 5.336619019508361816e-01 -3.991155922412872314e-01 2.249151468276977539e-01 -2.054665684700012207e-01 7.964649796485900879e-02
-1.109959334135055542e-01 -9.024170041084289551e-02 7.986311912536621094e-01 3.965182304382324219e-01 4.029119312763214111e-01 6.707818061113357544e-02 -1.084988638758659363e-01 -7.673669606447219849e-02
1.930283010005950928e-01 2.285543680191040039e-01 2.958376109600067139e-01 2.504898011684417725e-01 4.430042803287506104e-01 3.447251617908477783e-01 -6.362636685371398926e-01 2.007944583892822266e-01
4.273535609245300293e-01 1.857258826494216919e-01 3.167662024497985840e-01 2.302857488393783569e-01 -8.265971392393112183e-02 6.605592370033264160e-01 3.619475662708282471e-01 -2.352130413055419922e-01
-2.192008346319198608e-01 4.517262578010559082e-01 5.518769621849060059e-01 4.826656356453895569e-02 -1.072806641459465027e-01 -5.687142163515090942e-02 -6.408378481864929199e-01 -1.248196884989738464e-01
-2.043954432010650635e-01 6.887266039848327637e-01 5.942580103874206543e-01 1.391311883926391602e-01 -6.015272811055183411e-02 -1.248402297496795654e-01 -2.917264103889465332e-01 8.408612757921218872e-02
-1.428747083991765976e-02 3.809699714183807373e-01 6.182952523231506348e-01 4.054067432880401611e-01 2.234330475330352783e-01 -4.038718342781066895e-01 -1.968762278556823730e-01 -2.371058166027069092e-01
6.396237015724182129e-01 3.821023702621459961e-01 1.975200325250625610e-01 -2.717043757438659668e-01 -3.977459967136383057e-01 2.370579540729522705e-01 -1.831346154212951660e-01 -2.900086939334869385e-01
5.722951889038085938e-02 3.046240285038948059e-02 7.518433928489685059e-01 1.003034487366676331e-01 -4.559467732906341553e-02 4.059590697288513184e-01 4.977462887763977051e-01 -7.638519257307052612e-02
-6.114615593105554581e-03 6.219556927680969238e-01 3.975894153118133545e-01 1.743564754724502563e-01 -8.552178740501403809e-02 -3.551204502582550049e-02 -6.402773857116699219e-01 7.826790213584899902e-02
1.568124592304229736e-01 7.123309969902038574e-01 4.132138490676879883e-01 -1.443696171045303345e-01 -2.963221259415149689e-02 -1.186346262693405151e-01 -5.024532079696655273e-01 -9.484037011861801147e-02
4.687071591615676880e-02 2.954499721527099609e-01 2.695828974246978760e-01 7.372134923934936523e-02 3.397889137268066406e-01 4.901412427425384521e-01 -6.715674996376037598e-01 -1.603269875049591064e-01
4.708918929100036621e-01 9.282388538122177124e-02 4.192951023578643799e-01 2.687380313873291016e-01 -6.455315947532653809e-01 2.189358174800872803e-01 -1.907478570938110352e-01 1.434834748506546021e-01
4.145856499671936035e-01 3.848627507686614990e-01 2.876226007938385010e-01 4.951950609683990479e-01 3.483888208866119385e-01 -3.200378641486167908e-02 -4.378480315208435059e-01 1.947938203811645508e-01
7.424610108137130737e-02 -1.110530197620391846e-01 3.739415109157562256e-01 2.306475490331649780e-01 -3.801818192005157471e-01 3.222670555114746094e-01 -5.002887845039367676e-01 -5.389257073402404785e-01
2.115623652935028076e-01 -1.535017341375350952e-01 6.720108985900878906e-01 3.770433366298675537e-02 -3.243951797485351562e-01 -1.062821689993143082e-02 -5.868423581123352051e-01 1.700866967439651489e-01
8.201199024915695190e-02 6.253867745399475098e-01 5.517433881759643555e-01 2.265119105577468872e-01 -2.736479640007019043e-01 -1.228071227669715881e-01 -1.594934314489364624e-01 3.619860410690307617e-01
2.034768909215927124e-01 2.405661195516586304e-01 6.211670041084289551e-01 2.313556075096130371e-01 1.206649020314216614e-01 5.797770246863365173e-02 5.329976677894592285e-01 -3.991782367229461670e-01
1.851427853107452393e-01 6.995090246200561523e-01 4.354274272918701172e-01 -2.563455700874328613e-01 -1.041384264826774597e-01 -1.099477857351303101e-01 -4.105788767337799072e-01 -1.720192730426788330e-01
9.857295453548431396e-02 -2.085356116294860840e-01 8.552371263504028320e-01 3.106586635112762451e-01 3.225284814834594727e-01 -7.706319540739059448e-02 9.140630066394805908e-02 2.320507913827896118e-02
9.190414845943450928e-02 1.304265707731246948e-01 7.977279424667358398e-01 -3.637937828898429871e-02 -3.997185528278350830e-01 -1.580050736665725708e-01 -2.738228440284729004e-01 2.777225077152252197e-01
1.093650534749031067e-01 -3.173381984233856201e-01 7.062676548957824707e-01 2.512994110584259033e-01 3.681752681732177734e-01 9.886462986469268799e-02 -3.460205197334289551e-01 -2.455871999263763428e-01
3.495959043502807617e-01 3.071084022521972656e-01 5.861092209815979004e-01 4.613490104675292969e-01 1.784440279006958008e-01 -4.255446791648864746e-01 -9.789737313985824585e-02 6.771887838840484619e-02
5.939957499504089355e-01 1.779509484767913818e-01 4.777337610721588135e-01 4.035934805870056152e-01 -3.876850008964538574e-01 -9.796681255102157593e-02 -1.482738405466079712e-01 2.061622589826583862e-01
-7.739081233739852905e-02 1.611429303884506226e-01 5.832702517509460449e-01 4.804417118430137634e-02 -2.915356457233428955e-01 2.867460846900939941e-01 2.753218114376068115e-01 -6.184760928153991699e-01
6.303976476192474365e-02 2.845263853669166565e-02 7.203827500343322754e-01 -2.546906769275665283e-01 8.400087058544158936e-02 3.613940477371215820e-01 9.648306667804718018e-02 -5.142245888710021973e-01
3.674046695232391357e-02 1.414290368556976318e-01 6.711101531982421875e-01 -1.313913017511367798e-01 1.066883467137813568e-02 4.409330189228057861e-01 2.514805793762207031e-01 -5.032067894935607910e-01
7.026904821395874023e-02 5.460429787635803223e-01 5.045883655548095703e-01 4.944473505020141602e-01 6.383685767650604248e-02 -3.566049635410308838e-01 7.423775643110275269e-02 -2.470993697643280029e-01
4.839257001876831055e-01 -1.826037652790546417e-02 4.269367158412933350e-01 4.202445447444915771e-01 -4.444319605827331543e-01 9.590753912925720215e-02 -3.965077698230743408e-01 2.065564393997192383e-01
3.991119563579559326e-01 -2.041517049074172974e-01 6.246111989021301270e-01 -9.686263278126716614e-03 -5.860439538955688477e-01 8.600103110074996948e-02 -2.233407348394393921e-01 -8.985558152198791504e-02
1.469000577926635742e-01 -3.146722912788391113e-01 6.865038275718688965e-01 -2.739453911781311035e-01 1.599299758672714233e-01 5.375173091888427734e-01 -1.056322082877159119e-01 -8.606766909360885620e-02
3.004142642021179199e-01 1.986927390098571777e-01 2.472498714923858643e-01 -1.885005459189414978e-02 -5.492025017738342285e-01 2.029998004436492920e-01 -4.440726637840270996e-01 -5.184128284454345703e-01
2.973952889442443848e-01 -1.393626779317855835e-01 7.145266532897949219e-01 1.038759872317314148e-01 -5.766258835792541504e-01 -5.067428946495056152e-02 -1.886117756366729736e-01 1.248390134423971176e-02
2.316454648971557617e-01 5.970141291618347168e-01 4.343996644020080566e-01 2.339024394750595093e-01 5.457387566566467285e-01 -1.343615502119064331e-01 -1.521406024694442749e-01 8.643249422311782837e-02
4.497342407703399658e-01 1.844958961009979248e-01 1.860287636518478394e-01 -3.168065473437309265e-02 -9.551718086004257202e-02 5.768918395042419434e-01 -3.454446792602539062e-01 -5.165562033653259277e-01
2.413997948169708252e-01 3.082037270069122314e-01 5.618378520011901855e-01 -2.997926473617553711e-01 -3.469469025731086731e-02 3.573422431945800781e-01 3.616695404052734375e-01 -4.260247349739074707e-01
7.485967278480529785e-01 2.946779429912567139e-01 3.693281710147857666e-01 1.983177512884140015e-01 -4.045411050319671631e-01 -2.549728378653526306e-02 -8.404698967933654785e-02 7.528039813041687012e-02
2.018730640411376953e-01 -3.107820451259613037e-01 7.252529859542846680e-01 3.330632448196411133e-01 4.101989865303039551e-01 1.918176412582397461e-01 2.044900134205818176e-02 -1.423494815826416016e-01
3.071903884410858154e-01 -4.095921665430068970e-02 1.587864458560943604e-01 2.620104253292083740e-01 -2.913405187427997589e-02 6.894504427909851074e-01 -4.750082492828369141e-01 -3.290445506572723389e-01
2.348400885239243507e-03 -1.025173664093017578e-01 4.210715293884277344e-01 2.956042289733886719e-01 1.232122704386711121e-01 2.946505546569824219e-01 -2.893222868442535400e-01 -7.342301607131958008e-01
2.594613730907440186e-01 6.036589741706848145e-01 5.653721690177917480e-01 3.554344922304153442e-02 -3.924089074134826660e-01 1.172722782939672470e-02 -9.481685608625411987e-02 2.902659773826599121e-01
-7.158702611923217773e-02 2.518780827522277832e-01 6.897196173667907715e-01 -3.675447031855583191e-02 -4.040735065937042236e-01 -9.189701825380325317e-02 -5.219923853874206543e-01 1.008584946393966675e-01
4.542930722236633301e-01 3.476132154464721680e-01 1.539520323276519775e-01 6.598646044731140137e-01 -1.212098449468612671e-02 2.678698003292083740e-01 -3.672696352005004883e-01 8.289934694766998291e-02
-2.792222797870635986e-01 5.110234022140502930e-01 5.630899071693420410e-01 -1.358068455010652542e-02 -3.261842429637908936e-01 -1.349845435470342636e-02 -4.689631164073944092e-01 -1.308835148811340332e-01
3.629656732082366943e-01 -1.186815425753593445e-01 7.455369830131530762e-01 -1.258205622434616089e-01 -1.180826649069786072e-01 4.678070545196533203e-03 -3.511410653591156006e-01 3.811151981353759766e-01
6.156755089759826660e-01 -1.261039972305297852e-01 5.926696062088012695e-01 1.243658214807510376e-01 1.103357076644897461e-01 -9.840434044599533081e-02 -3.721269965171813965e-01 2.792512178421020508e-01
-3.505225852131843567e-02 3.566886186599731445e-01 4.496779441833496094e-01 1.189695671200752258e-01 -3.850303590297698975e-01 1.680861562490463257e-01 -6.567223668098449707e-01 2.177040576934814453e-01
3.869309723377227783e-01 2.322899103164672852e-01 1.267510056495666504e-01 6.196810007095336914e-01 9.089320898056030273e-02 4.038351476192474365e-01 -4.718264937400817871e-01 -4.786241054534912109e-02
4.245534241199493408e-01 6.285779476165771484e-01 3.408305644989013672e-01 -2.175624817609786987e-01 -4.852721989154815674e-01 9.162664413452148438e-03 -1.224168911576271057e-01 -1.028908714652061462e-01
3.443533778190612793e-01 3.611447513103485107e-01 3.508581817150115967e-01 -8.633683621883392334e-02 -6.170740127563476562e-01 1.934401839971542358e-01 -4.251786470413208008e-01 -1.465039402246475220e-01
2.503983676433563232e-01 7.291100919246673584e-02 7.065762281417846680e-01 -4.182131886482238770e-01 -2.095692977309226990e-02 1.950460523366928101e-01 1.230387389659881592e-01 -4.518976211547851562e-01
2.072556167840957642e-01 -1.661510169506072998e-01 5.204760432243347168e-01 3.372910022735595703e-01 -1.294176727533340454e-01 6.759535670280456543e-01 2.517842650413513184e-01 -8.786870539188385010e-02
4.279818534851074219e-01 4.068087413907051086e-02 6.722856163978576660e-01 7.803057879209518433e-02 4.466884210705757141e-02 -1.840612888336181641e-01 -3.467703759670257568e-01 4.483260810375213623e-01
3.581641316413879395e-01 -1.599371582269668579e-01 2.009299695491790771e-01 1.122498139739036560e-01 -7.056012749671936035e-02 6.924465894699096680e-01 -4.983692467212677002e-01 -2.456270754337310791e-01
1.146848574280738831e-01 3.837834894657135010e-01 4.992952644824981689e-01 7.255238294601440430e-02 -5.307280272245407104e-02 2.190251350402832031e-01 4.256703555583953857e-01 -5.941498279571533203e-01
1.310244202613830566e-01 1.034397184848785400e-01 7.511527538299560547e-01 -1.826839298009872437e-01 -6.092625260353088379e-01 -2.475125715136528015e-02 -2.674528211355209351e-02 4.472173377871513367e-02
2.490063458681106567e-01 4.609371125698089600e-01 1.283063441514968872e-01 7.148196548223495483e-02 4.446029365062713623e-01 5.367813706398010254e-01 -4.509197175502777100e-01 -1.217616349458694458e-01
-3.912460431456565857e-02 2.307773381471633911e-01 7.479456663131713867e-01 -8.406125009059906006e-02 1.120659112930297852e-01 2.205886095762252808e-01 2.451490908861160278e-01 -5.073516964912414551e-01
2.385972440242767334e-01 -1.259826123714447021e-01 3.425323963165283203e-01 6.237548217177391052e-02 -4.172267913818359375e-01 3.945759236812591553e-01 -4.767633378505706787e-01 -4.989076256752014160e-01
8.156091719865798950e-02 3.308439552783966064e-01 5.501232147216796875e-01 -1.365138888359069824e-01 -5.562232732772827148e-01 8.306222409009933472e-02 -4.866848289966583252e-01 9.732845425605773926e-02
-2.748197503387928009e-02 -1.067647784948348999e-01 7.201589941978454590e-01 1.909440308809280396e-01 -1.316782981157302856e-01 4.248977005481719971e-01 3.293691575527191162e-01 -3.555223941802978516e-01
4.139533042907714844e-01 2.829925715923309326e-01 3.950150310993194580e-02 4.012872278690338135e-01 -2.597671151161193848e-01 4.730982184410095215e-01 -1.550864726305007935e-01 -5.202049612998962402e-01
4.436398744583129883e-01 5.093140602111816406e-01 2.967320382595062256e-01 -1.995275467634201050e-01 -4.372894465923309326e-01 3.939392268657684326e-01 -1.752973645925521851e-01 1.969322711229324341e-01
4.591214954853057861e-01 -3.481518477201461792e-02 6.731064319610595703e-01 1.373637169599533081e-01 1.380922794342041016e-01 -2.802434563636779785e-01 -3.449302613735198975e-01 3.153912425041198730e-01
1.311926096677780151e-01 -1.743093505501747131e-02 6.949801445007324219e-01 1.537561118602752686e-01 5.729007124900817871e-01 -6.706051062792539597e-03 -1.720565110445022583e-01 -3.434861898422241211e-01
1.993313729763031006e-01 4.506805166602134705e-02 7.529894709587097168e-01 -4.118546247482299805e-01 -6.470867991447448730e-02 1.665520220994949341e-01 9.890642017126083374e-02 -4.241570830345153809e-01
1.529012173414230347e-01 3.350379168987274170e-01 7.214235067367553711e-01 1.806434988975524902e-01 -4.009632468223571777e-01 -3.243854939937591553e-01 1.839718371629714966e-01 1.069758161902427673e-01
-9.688764810562133789e-02 6.010757386684417725e-02 6.763917207717895508e-01 4.374605715274810791e-01 -9.353541769087314606e-03 1.340561658143997192e-01 3.791457116603851318e-01 -4.198956191539764404e-01
2.861088216304779053e-01 1.620753556489944458e-01 4.914818108081817627e-01 6.984658539295196533e-02 -7.005135416984558105e-01 2.879622764885425568e-02 -3.578725755214691162e-01 -1.606831848621368408e-01
4.396786987781524658e-01 5.771716237068176270e-01 3.769922554492950439e-01 -1.454056706279516220e-02 -4.494713842868804932e-01 4.877768829464912415e-02 -2.575700879096984863e-01 2.459163367748260498e-01
-6.145387887954711914e-02 5.084221959114074707e-01 6.615029573440551758e-01 -1.435660421848297119e-01 -2.129425853490829468e-01 -1.751776486635208130e-01 -4.206816852092742920e-01 1.628742516040802002e-01
2.540048956871032715e-01 1.686632074415683746e-02 5.181711912155151367e-01 -7.649271190166473389e-02 1.535900086164474487e-01 -2.243000119924545288e-01 -7.060970067977905273e-01 -2.972729206085205078e-01
2.355663925409317017e-01 3.294703364372253418e-01 3.963220417499542236e-01 5.036227703094482422e-01 5.478276684880256653e-02 2.385645806789398193e-01 5.399503707885742188e-01 -2.716433405876159668e-01
7.997050881385803223e-02 -3.054679930210113525e-01 7.917971611022949219e-01 2.013432234525680542e-01 3.797813355922698975e-01 1.631095856428146362e-01 -2.397283762693405151e-01 -6.711183488368988037e-02
4.261505603790283203e-01 -2.712242007255554199e-01 2.976752519607543945e-01 5.156729817390441895e-01 9.128271788358688354e-02 1.402997225522994995e-01 -4.836356639862060547e-01 -3.583068251609802246e-01
4.665323197841644287e-01 3.318962752819061279e-01 1.412857025861740112e-01 -3.480636477470397949e-01 -1.094652339816093445e-01 5.149576663970947266e-01 -2.668809294700622559e-01 -4.274260401725769043e-01
-8.184420876204967499e-03 -1.638506054878234863e-01 7.466849088668823242e-01 2.042565047740936279e-01 3.919464051723480225e-01 4.653102159500122070e-01 -4.160448536276817322e-02 -4.427945986390113831e-02
3.141845464706420898e-01 1.857746392488479614e-01 5.376125574111938477e-01 1.897171139717102051e-01 -6.262788772583007812e-01 2.096693068742752075e-01 -2.126247622072696686e-03 3.249077498912811279e-01
1.662964001297950745e-02 -2.165541648864746094e-01 8.235810995101928711e-01 -1.544381678104400635e-02 3.688834309577941895e-01 4.759510233998298645e-02 -2.678132057189941406e-01 -2.534543871879577637e-01
2.130067497491836548e-01 -1.726619601249694824e-01 7.866480946540832520e-01 -1.754034906625747681e-01 3.908004462718963623e-01 2.142668962478637695e-01 -7.635185867547988892e-02 -2.660253942012786865e-01
5.120774507522583008e-01 6.971822381019592285e-01 3.342049419879913330e-01 -1.281068176031112671e-01 -2.157986462116241455e-01 -4.452364891767501831e-02 -2.048920840024948120e-01 1.818713992834091187e-01
4.999571293592453003e-02 -3.172780275344848633e-01 7.293585538864135742e-01 3.465271294116973877e-01 3.366780281066894531e-01 2.761939167976379395e-01 -1.862070709466934204e-01 1.431155651807785034e-01
2.335767596960067749e-01 -3.122965246438980103e-02 7.075600028038024902e-01 -3.309145569801330566e-02 1.284032613039016724e-01 -8.666635490953922272e-03 -1.271336823701858521e-01 -6.403163075447082520e-01
6.138586997985839844e-02 2.447865456342697144e-01 6.897788047790527344e-01 -2.069352120161056519e-01 2.369185686111450195e-01 3.950814306735992432e-01 2.176067084074020386e-01 -3.976454734802246094e-01
2.335296571254730225e-01 -2.689966559410095215e-01 3.475470840930938721e-01 1.227902099490165710e-01 -3.162664473056793213e-01 5.112232565879821777e-01 -3.142487704753875732e-01 -5.264148116111755371e-01
-7.963241636753082275e-02 -2.055618446320295334e-03 5.549116730690002441e-01 3.306914269924163818e-01 -1.853553205728530884e-01 6.870274543762207031e-01 2.317132949829101562e-01 -1.277356594800949097e-01
1.286860406398773193e-01 1.713007688522338867e-01 4.218149185180664062e-01 7.883854508399963379e-01 2.993229031562805176e-01 -3.998541459441184998e-02 -2.131493389606475830e-01 -1.341296732425689697e-01
-1.029015183448791504e-01 6.845052242279052734e-01 5.898727774620056152e-01 -3.538734093308448792e-02 -1.305973231792449951e-01 -1.968193054199218750e-01 -3.373846411705017090e-01 -4.516401886940002441e-02
1.132074464112520218e-02 2.634651958942413330e-03 7.189579010009765625e-01 9.180691093206405640e-03 -7.541406899690628052e-02 5.173680782318115234e-01 3.866561949253082275e-01 -2.449903935194015503e-01
1.731806397438049316e-01 5.678454041481018066e-01 5.345359444618225098e-01 1.924527585506439209e-01 -3.595577180385589600e-01 -9.485229849815368652e-02 -5.667466670274734497e-02 4.281387627124786377e-01
1.949377655982971191e-01 -7.281641662120819092e-02 3.984479606151580811e-01 3.694545328617095947e-01 -2.678344547748565674e-01 7.446487545967102051e-01 1.873677372932434082e-01 -9.790308773517608643e-03
3.122277855873107910e-01 4.880699217319488525e-01 6.543268263339996338e-02 5.518831014633178711e-01 1.836889386177062988e-01 4.192888438701629639e-01 -3.343150019645690918e-01 -1.847530603408813477e-01
-1.383027732372283936e-01 -9.850832074880599976e-02 8.176062703132629395e-01 -8.972754329442977905e-02 3.733527064323425293e-01 3.224343955516815186e-01 -1.326740533113479614e-01 1.835177242755889893e-01
6.186930835247039795e-02 4.914943277835845947e-01 5.463553071022033691e-01 4.751763641834259033e-01 1.647766083478927612e-01 -2.107926160097122192e-01 -6.153491511940956116e-02 3.936208784580230713e-01
2.797177433967590332e-01 1.928430050611495972e-01 2.387357801198959351e-01 1.499748416244983673e-02 3.204073905944824219e-01 4.862502515316009521e-01 -6.969028711318969727e-01 5.075517669320106506e-02
7.314466685056686401e-02 -2.072048932313919067e-01 6.585877537727355957e-01 2.994850873947143555e-01 3.986348509788513184e-01 4.803396761417388916e-02 -3.398993313312530518e-01 -3.892790675163269043e-01
3.067962080240249634e-02 1.624128967523574829e-01 6.585168242454528809e-01 5.352875962853431702e-02 -6.748055815696716309e-01 1.352268159389495850e-01 -9.614235162734985352e-02 2.308221757411956787e-01
1.463122782297432423e-03 3.461081981658935547e-01 4.308083057403564453e-01 5.063804388046264648e-01 -4.785714149475097656e-01 -5.523269530385732651e-03 -4.533893465995788574e-01 5.972538515925407410e-02
-2.225066423416137695e-01 6.397880911827087402e-01 5.353924036026000977e-01 1.201586946845054626e-01 -2.596773505210876465e-01 -1.601764261722564697e-01 -3.484782278537750244e-01 -1.598529368638992310e-01
-2.400601282715797424e-02 4.740794599056243896e-01 3.572973012924194336e-01 3.265107572078704834e-01 -3.506371080875396729e-01 -1.296348273754119873e-01 -4.688700139522552490e-01 -4.252187609672546387e-01
2.405199706554412842e-01 2.270256876945495605e-01 6.719678044319152832e-01 -2.572954595088958740e-01 3.738822937011718750e-01 2.473417967557907104e-01 1.784224212169647217e-01 -3.742557168006896973e-01
2.815831303596496582e-01 -1.583346277475357056e-01 5.245373845100402832e-01 1.563515514135360718e-01 1.207886710762977600e-01 6.911337971687316895e-01 2.103568464517593384e-01 -2.440285533666610718e-01
-6.844063848257064819e-02 3.466137647628784180e-01 4.954202771186828613e-01 2.696357071399688721e-01 -2.744214236736297607e-01 2.350220531225204468e-01 -4.010208249092102051e-01 5.154317021369934082e-01
1.925270557403564453e-01 3.998189568519592285e-01 1.167797818779945374e-01 1.581524312496185303e-01 -3.276763558387756348e-01 4.669947624206542969e-01 -5.219050049781799316e-01 -4.081515073776245117e-01
1.262910217046737671e-01 7.094748020172119141e-01 5.960696935653686523e-01 -1.401690393686294556e-01 2.299204617738723755e-01 -2.113567441701889038e-01 -1.535856537520885468e-02 8.932326734066009521e-02
1.290771812200546265e-01 1.329943537712097168e-01 3.860579431056976318e-01 7.673865556716918945e-01 1.270007640123367310e-01 1.561090499162673950e-01 -4.300674498081207275e-01 4.765945672988891602e-02
7.533253729343414307e-02 2.913129925727844238e-01 5.067383646965026855e-01 2.978356778621673584e-01 1.495938282459974289e-02 5.776568651199340820e-01 4.461908936500549316e-01 -1.759952902793884277e-01
3.186831474304199219e-01 2.525975406169891357e-01 2.710535824298858643e-01 3.782946169376373291e-01 -5.289686322212219238e-01 4.769383370876312256e-01 -1.173675954341888428e-01 3.114569187164306641e-01
-1.018695905804634094e-01 -1.067136600613594055e-02 5.741456747055053711e-01 1.875453293323516846e-01 -2.661668658256530762e-01 5.714572668075561523e-01 2.058696895837783813e-01 -4.300018846988677979e-01
3.194897770881652832e-01 -2.855843119323253632e-02 2.345016747713088989e-01 1.034069806337356567e-01 -2.972052693367004395e-01 5.155081152915954590e-01 -4.079531133174896240e-01 -5.576032400131225586e-01
-2.545212805271148682e-01 1.180459111928939819e-01 6.250019073486328125e-01 1.395729631185531616e-01 -2.529163658618927002e-01 5.963392853736877441e-01 2.280994504690170288e-01 -1.988954693078994751e-01
2.026086151599884033e-01 1.806036531925201416e-01 5.812869071960449219e-01 6.064291000366210938e-01 7.830219715833663940e-02 -2.886961698532104492e-01 -9.711456298828125000e-02 -3.489604890346527100e-01
4.036290943622589111e-02 6.831336766481399536e-02 6.713842749595642090e-01 6.105571240186691284e-02 -1.475486308336257935e-01 4.814140796661376953e-01 3.878413438796997070e-01 -3.677886426448822021e-01
1.994447708129882812e-01 3.805310130119323730e-01 7.001616954803466797e-01 -3.043724298477172852e-01 2.294186204671859741e-01 7.256078720092773438e-02 3.662189245223999023e-01 -2.013324648141860962e-01
3.429951667785644531e-01 -1.298474222421646118e-01 2.567549347877502441e-01 3.631391525268554688e-01 7.048190385103225708e-02 4.967343509197235107e-01 -4.204773306846618652e-01 -4.890674352645874023e-01
-1.430003046989440918e-01 1.967336088418960571e-01 5.702174305915832520e-01 7.813967764377593994e-02 -3.307513594627380371e-01 5.710719227790832520e-01 2.485218048095703125e-01 -3.351273238658905029e-01
3.052831292152404785e-01 -8.151488006114959717e-02 3.605745434761047363e-01 -1.603688895702362061e-01 -2.835865020751953125e-01 5.103451013565063477e-01 -1.541539132595062256e-01 -6.162698864936828613e-01
-1.147870719432830811e-01 5.036329030990600586e-01 4.226245284080505371e-01 4.185700416564941406e-01 -4.755464196205139160e-01 3.393083438277244568e-02 -3.625835776329040527e-01 1.435373127460479736e-01
3.833447396755218506e-01 4.133464992046356201e-01 1.211401894688606262e-01 -6.116704549640417099e-03 -4.326133057475090027e-02 3.956041932106018066e-01 -1.269399523735046387e-01 -7.021332979202270508e-01
2.498528361320495605e-01 2.069883346557617188e-01 5.983940958976745605e-01 -2.401127815246582031e-01 4.446120262145996094e-01 3.540914058685302734e-01 5.961784720420837402e-02 -3.903652131557464600e-01
3.253500759601593018e-01 5.927138328552246094e-01 8.915565162897109985e-02 4.732117056846618652e-01 -2.656142711639404297e-01 3.769313097000122070e-01 -2.550910711288452148e-01 1.823735982179641724e-01
2.992556989192962646e-01 7.272494435310363770e-01 4.746339023113250732e-01 -7.943204790353775024e-02 -1.575349122285842896e-01 -2.266096621751785278e-01 -2.503924667835235596e-01 1.053662002086639404e-01
2.806712985038757324e-01 7.824132442474365234e-01 3.085875213146209717e-01 1.412955075502395630e-01 3.941713571548461914e-01 -6.061268970370292664e-02 -1.865536570549011230e-01 -3.897298360243439674e-03
6.087418645620346069e-02 -1.710365116596221924e-01 3.636949062347412109e-01 2.547702193260192871e-01 -3.657807707786560059e-01 2.782417535781860352e-01 -4.363346397876739502e-01 -6.068418622016906738e-01
3.736325204372406006e-01 2.749929726123809814e-01 2.602691352367401123e-01 -1.312342584133148193e-01 5.350351333618164062e-01 3.643209636211395264e-01 -5.299171805381774902e-01 3.267099615186452866e-03
2.637300491333007812e-01 2.905723750591278076e-01 2.451181560754776001e-01 -1.231350004673004150e-01 -3.018042147159576416e-01 2.841318249702453613e-01 -4.933800399303436279e-01 -5.962620973587036133e-01
1.729275137186050415e-01 6.378867030143737793e-01 4.061376750469207764e-01 4.022742211818695068e-01 7.275114767253398895e-03 -2.946107685565948486e-01 -2.680980265140533447e-01 -2.787461876869201660e-01
2.471717447042465210e-01 2.096900790929794312e-01 4.477870762348175049e-01 6.317721605300903320e-01 2.311352789402008057e-01 -1.751369535923004150e-01 -2.920042276382446289e-01 -3.548576235771179199e-01
6.309092044830322266e-02 1.448695547878742218e-02 7.317236661911010742e-01 -5.921134725213050842e-03 3.695398941636085510e-02 9.608419984579086304e-02 1.574591994285583496e-01 -6.518924832344055176e-01
5.313863512128591537e-03 -7.737873494625091553e-02 6.581143140792846680e-01 3.746936321258544922e-01 5.586459636688232422e-01 2.398975789546966553e-01 -1.360004246234893799e-01 1.798399984836578369e-01
-9.792634844779968262e-02 2.949668765068054199e-01 2.933756411075592041e-01 4.511056840419769287e-01 3.308247923851013184e-01 6.662193536758422852e-01 -2.410076558589935303e-01 4.961332306265830994e-02
1.035252772271633148e-02 -2.204710990190505981e-01 5.578367710113525391e-01 4.800679981708526611e-01 4.113568365573883057e-02 -1.516408026218414307e-01 -2.621637880802154541e-01 -5.623354911804199219e-01
1.913361400365829468e-01 1.860484189819544554e-04 4.297678172588348389e-01 3.874893784523010254e-01 -2.460521608591079712e-01 6.916619539260864258e-01 2.918207347393035889e-01 -6.666887551546096802e-02
-8.179158717393875122e-02 6.239152550697326660e-01 3.797511160373687744e-01 3.954646587371826172e-01 -1.591307818889617920e-01 -1.662330329418182373e-01 -3.579907119274139404e-01 -3.497474193572998047e-01
2.503150403499603271e-01 -9.457259438931941986e-03 5.737140774726867676e-01 -3.443450331687927246e-01 3.516651690006256104e-01 4.747538864612579346e-01 -7.999540865421295166e-02 -3.661595284938812256e-01
3.032993376255035400e-01 3.292357027530670166e-01 5.640537142753601074e-01 1.765376701951026917e-02 -4.884213209152221680e-01 -7.564675807952880859e-02 -4.828352630138397217e-01 6.113383919000625610e-02
1.259686052799224854e-01 -2.742589414119720459e-01 7.331752181053161621e-01 3.430386483669281006e-01 4.309637844562530518e-01 5.675078928470611572e-02 -2.470714002847671509e-01 6.080877035856246948e-02
9.221881628036499023e-02 6.478745490312576294e-02 7.198209762573242188e-01 -1.072274371981620789e-01 -1.535590291023254395e-01 4.477870166301727295e-01 4.733075797557830811e-01 -9.769744426012039185e-02
-1.966885104775428772e-02 4.310940951108932495e-02 5.848016142845153809e-01 1.680663228034973145e-01 8.275865577161312103e-03 3.192594051361083984e-01 1.322816610336303711e-01 -7.127566933631896973e-01
1.259054541587829590e-01 1.850457340478897095e-01 2.203605920076370239e-01 2.332506328821182251e-02 2.601984739303588867e-01 5.540797710418701172e-01 -7.086119055747985840e-01 -1.548051089048385620e-01
1.890514492988586426e-01 2.581191658973693848e-01 2.298429906368255615e-01 4.585336744785308838e-01 3.775916695594787598e-01 6.644265055656433105e-01 -2.239133119583129883e-01 -1.943894289433956146e-02
4.494054019451141357e-01 1.921362131834030151e-01 2.193345278501510620e-01 5.391188263893127441e-01 1.433675140142440796e-01 -1.418084055185317993e-01 -3.317757323384284973e-02 -6.169254779815673828e-01
6.357286870479583740e-02 3.207392692565917969e-01 3.227919042110443115e-01 2.117250300943851471e-02 4.670563936233520508e-01 4.886999726295471191e-01 -5.756102800369262695e-01 -1.205448899418115616e-02
1.265212744474411011e-01 -2.574643492698669434e-01 3.796304762363433838e-01 1.411999911069869995e-01 -3.336667418479919434e-01 4.515361785888671875e-01 -5.304656028747558594e-01 -3.962770998477935791e-01
6.509254127740859985e-02 6.739925742149353027e-01 3.818489909172058105e-01 2.482953816652297974e-01 -3.252702355384826660e-01 -2.828735671937465668e-02 -4.305166602134704590e-01 2.051637917757034302e-01
-7.162021845579147339e-02 4.664615988731384277e-01 6.121593713760375977e-01 2.309582978487014771e-01 4.534752368927001953e-01 -1.517609953880310059e-01 -3.428446650505065918e-01 -5.467840284109115601e-02
3.618258833885192871e-01 5.866429209709167480e-01 3.218221962451934814e-01 4.008612036705017090e-01 4.998854100704193115e-01 -3.703887760639190674e-02 9.150116890668869019e-02 3.229616954922676086e-02
3.512595891952514648e-01 3.150804936885833740e-01 2.621966004371643066e-01 3.542214632034301758e-01 -5.786014795303344727e-01 3.593878448009490967e-01 -2.969770729541778564e-01 1.760299205780029297e-01
1.554323583841323853e-01 -7.410970330238342285e-02 7.405682206153869629e-01 -2.800827026367187500e-01 -3.761935979127883911e-03 3.505917787551879883e-01 1.430995911359786987e-01 -4.472747743129730225e-01
3.147038221359252930e-01 7.297983765602111816e-01 1.914816647768020630e-01 2.353288680315017700e-01 3.729974329471588135e-01 2.641325443983078003e-02 -3.020753860473632812e-01 -2.126890718936920166e-01
-8.040678501129150391e-02 6.592252254486083984e-01 6.822696924209594727e-01 3.367644548416137695e-02 -4.121259599924087524e-02 -1.630223095417022705e-01 -2.299373596906661987e-01 1.057591438293457031e-01
7.937586307525634766e-01 -3.452472016215324402e-02 4.436388015747070312e-01 3.355737924575805664e-01 -1.598760369233787060e-03 -2.398397624492645264e-01 -3.955428302288055420e-02 -1.549360249191522598e-02
1.222802326083183289e-01 -1.327252388000488281e-01 7.904652953147888184e-01 -2.719766460359096527e-03 4.953926801681518555e-01 1.571247130632400513e-01 -1.158483773469924927e-01 -2.430347353219985962e-01
1.143162474036216736e-01 7.239086627960205078e-01 4.562781453132629395e-01 2.587304115295410156e-01 -3.099840693175792694e-02 -1.101739034056663513e-01 1.129617467522621155e-01 4.023648500442504883e-01
1.686813533306121826e-01 3.205482661724090576e-01 6.473065614700317383e-01 -3.230563104152679443e-01 2.510757744312286377e-01 2.125300467014312744e-01 1.271627843379974365e-01 -4.701552391052246094e-01
7.160671800374984741e-02 7.573548555374145508e-01 3.603752851486206055e-01 -1.020454689860343933e-01 4.605005029588937759e-03 -5.991556122899055481e-02 -5.123211145401000977e-01 -1.221419572830200195e-01
4.730357788503170013e-03 -5.308600887656211853e-02 5.339686274528503418e-01 3.804111480712890625e-01 -1.588385403156280518e-01 6.676847338676452637e-01 2.685057222843170166e-01 -1.555519104003906250e-01
1.913357228040695190e-01 -2.054440826177597046e-01 6.720225214958190918e-01 2.059718221426010132e-01 4.862068891525268555e-01 3.911119699478149414e-01 -1.050497666001319885e-01 1.635348796844482422e-01
-3.991568088531494141e-02 4.807325303554534912e-01 3.644563555717468262e-01 4.868005812168121338e-01 -5.095232129096984863e-01 7.138526439666748047e-02 -3.293564319610595703e-01 1.559305191040039062e-01
3.827100098133087158e-01 4.720809757709503174e-01 1.474907249212265015e-01 5.934278368949890137e-01 2.298591285943984985e-01 1.692895442247390747e-01 -4.173117876052856445e-01 3.345642611384391785e-02
2.039061188697814941e-01 6.949025392532348633e-01 5.508646965026855469e-01 -2.900367081165313721e-01 -1.742410846054553986e-02 -2.303961664438247681e-01 -1.740814745426177979e-01 6.533960998058319092e-02
2.022810876369476318e-01 -1.989637911319732666e-01 7.562369108200073242e-01 -2.496977001428604126e-01 4.235728681087493896e-01 2.983122766017913818e-01 -1.063006073236465454e-01 7.448939234018325806e-02
-1.443802472203969955e-02 -2.829963900148868561e-02 6.772645711898803711e-01 3.472692966461181641e-01 -4.533333703875541687e-02 5.126553773880004883e-01 3.926528096199035645e-01 2.570261806249618530e-02
2.968025803565979004e-01 7.763051986694335938e-01 3.835002481937408447e-01 5.152480676770210266e-03 -2.598815858364105225e-01 -6.595294922590255737e-02 -2.198492139577865601e-01 2.047864794731140137e-01
2.471183538436889648e-01 4.256686270236968994e-01 7.102998346090316772e-02 1.631152033805847168e-01 -3.859084248542785645e-01 5.169627070426940918e-01 -4.507012069225311279e-01 -3.267717957496643066e-01
1.182306185364723206e-01 2.915706932544708252e-01 2.257338315248489380e-01 3.806470632553100586e-01 3.918046951293945312e-01 6.513019204139709473e-01 -3.287081420421600342e-01 1.393047571182250977e-01
4.023487865924835205e-01 2.440747022628784180e-01 5.860584378242492676e-01 -3.805822730064392090e-01 3.611968755722045898e-01 2.483538091182708740e-01 1.079105883836746216e-01 -2.940208315849304199e-01
1.958937644958496094e-01 4.174462556838989258e-01 1.375326514244079590e-01 1.111402362585067749e-01 3.808947280049324036e-02 5.192421674728393555e-01 -1.957700997591018677e-01 -6.683617830276489258e-01
-2.182804644107818604e-01 4.492698609828948975e-01 3.400833904743194580e-01 3.134666085243225098e-01 4.130923748016357422e-01 5.325398445129394531e-01 -1.444603204727172852e-01 -2.479504644870758057e-01
-3.956758230924606323e-02 1.170796677470207214e-01 6.545900106430053711e-01 3.116669058799743652e-01 -5.238992571830749512e-01 -5.370024591684341431e-02 -3.730588257312774658e-01 2.063379585742950439e-01
-1.733608692884445190e-01 7.317714095115661621e-01 4.650178551673889160e-01 2.873480618000030518e-01 5.554077029228210449e-02 -2.840560860931873322e-02 -2.940623760223388672e-01 2.127949297428131104e-01
9.561294317245483398e-02 3.557729721069335938e-01 5.066786408424377441e-01 5.622271895408630371e-01 8.562505990266799927e-02 -3.880063891410827637e-01 -2.072416841983795166e-01 -3.010507225990295410e-01
1.778276711702346802e-01 -1.134199053049087524e-01 4.769859910011291504e-01 3.002879619598388672e-01 -1.335734128952026367e-01 7.586541175842285156e-01 1.875984221696853638e-01 -9.609231352806091309e-02
-1.972727626562118530e-01 3.150543272495269775e-01 5.910775065422058105e-01 1.860085427761077881e-01 -4.149363040924072266e-01 -1.358648985624313354e-01 -5.216863751411437988e-01 -1.227375641465187073e-01
-2.431146567687392235e-03 -1.752679608762264252e-02 6.176040172576904297e-01 4.513929486274719238e-01 2.047823965549468994e-01 -2.895152270793914795e-01 -2.620524168014526367e-01 -4.691163897514343262e-01
7.035005688667297363e-01 4.919137954711914062e-01 1.733270883560180664e-01 3.422378599643707275e-01 -4.294236004352569580e-02 1.550304293632507324e-01 -1.543529927730560303e-01 2.573625147342681885e-01
6.211349368095397949e-01 1.023196727037429810e-01 4.180667400360107422e-01 3.538037836551666260e-01 -5.273170471191406250e-01 7.760079950094223022e-02 -1.138980090618133545e-01 8.189938217401504517e-02
5.866045355796813965e-01 2.212714254856109619e-01 5.011287331581115723e-01 4.062588214874267578e-01 1.332903373986482620e-02 -4.166485071182250977e-01 1.135083511471748352e-01 6.403077393770217896e-02
5.684601664543151855e-01 2.316035181283950806e-01 1.313393861055374146e-01 5.007748007774353027e-01 -3.205709457397460938e-01 3.714237213134765625e-01 -3.370238244533538818e-01 2.967821434140205383e-02
6.354692578315734863e-01 -6.179042905569076538e-02 4.463213086128234863e-01 3.163760602474212646e-01 3.255696594715118408e-01 -1.052223071455955505e-01 -2.575348913669586182e-01 3.311688303947448730e-01
-2.690945565700531006e-01 2.389516085386276245e-01 5.171123147010803223e-01 1.046711020171642303e-02 -3.288542032241821289e-01 1.973587125539779663e-01 -6.676266789436340332e-01 1.007701382040977478e-01
4.419134855270385742e-01 1.762261092662811279e-01 2.116679102182388306e-01 5.418701767921447754e-01 -9.304111450910568237e-02 2.049682587385177612e-01 -6.073383092880249023e-01 -1.253071129322052002e-01
1.707826703786849976e-01 -8.689783513545989990e-02 7.671481966972351074e-01 1.295569539070129395e-02 -3.679978251457214355e-01 9.938742965459823608e-03 -2.703537642955780029e-01 4.074132144451141357e-01
7.712869048118591309e-01 3.221668899059295654e-01 3.066019415855407715e-01 -8.535521477460861206e-02 -4.089729785919189453e-01 -2.389045991003513336e-02 2.582922112196683884e-03 -1.794392168521881104e-01
4.205078482627868652e-01 -8.866588771343231201e-02 1.581456661224365234e-01 4.352842569351196289e-01 6.653220951557159424e-02 5.425346493721008301e-01 -3.325325548648834229e-01 -4.375850558280944824e-01
2.620941698551177979e-01 1.970442235469818115e-01 3.542042374610900879e-01 3.852116167545318604e-01 -5.696285367012023926e-01 4.128902256488800049e-01 -3.954393789172172546e-02 3.494462966918945312e-01
1.215078830718994141e-01 -5.516258627176284790e-02 6.812170147895812988e-01 -1.659860461950302124e-01 3.270596861839294434e-01 4.984649419784545898e-01 -7.017420139163732529e-03 -3.675601184368133545e-01
8.160229027271270752e-02 7.210218906402587891e-01 4.359087944030761719e-01 -1.761895418167114258e-02 4.298559427261352539e-01 -7.447701692581176758e-02 -2.981855273246765137e-01 6.248379126191139221e-02
1.461217850446701050e-01 7.879870533943176270e-01 4.685426056385040283e-01 1.264631301164627075e-01 -1.501127183437347412e-01 -1.533706486225128174e-01 -1.323794126510620117e-01 2.421135008335113525e-01
5.628775954246520996e-01 8.580005913972854614e-02 4.315212666988372803e-01 4.705475866794586182e-01 -5.099033117294311523e-01 -6.705919653177261353e-02 -3.556957840919494629e-02 -4.917203262448310852e-02
1.307054609060287476e-01 5.264850258827209473e-01 4.334580600261688232e-01 2.361412495374679565e-01 5.688832998275756836e-01 -9.167650341987609863e-02 -3.525264859199523926e-01 -7.598128914833068848e-02
6.060064435005187988e-01 2.594880163669586182e-01 3.085871338844299316e-01 -2.852840721607208252e-01 -4.469075500965118408e-01 2.349949926137924194e-01 -3.466356992721557617e-01 -1.170634776353836060e-01
2.509126365184783936e-01 -3.667489066720008850e-02 5.363883972167968750e-01 -8.710511773824691772e-02 4.932712912559509277e-01 6.179450750350952148e-01 -4.748211055994033813e-02 -1.138895079493522644e-01
2.284675687551498413e-01 6.664302945137023926e-02 4.381567537784576416e-01 6.783202886581420898e-01 1.171095296740531921e-02 -1.862672567367553711e-01 -1.838673949241638184e-01 -4.718278348445892334e-01
3.520770743489265442e-02 -1.485328823328018188e-01 7.062073945999145508e-01 -8.480626344680786133e-02 3.130142390727996826e-01 5.935890078544616699e-01 4.363894090056419373e-02 -1.361881643533706665e-01
9.798634052276611328e-02 -9.213376045227050781e-02 5.929047465324401855e-01 2.833674252033233643e-01 -1.470937430858612061e-01 6.648085713386535645e-01 2.783247232437133789e-01 -9.489579498767852783e-02
3.615738451480865479e-01 5.409336686134338379e-01 2.358690798282623291e-01 -2.132599502801895142e-01 -3.207753896713256836e-01 1.038822084665298462e-01 -2.661536931991577148e-01 -5.394580960273742676e-01
2.159151136875152588e-01 1.903923302888870239e-01 5.301616191864013672e-01 -4.545479118824005127e-01 -8.352639526128768921e-02 -1.322152912616729736e-01 -6.132206916809082031e-01 -1.701446324586868286e-01
7.811892628669738770e-01 2.732621431350708008e-01 3.556060791015625000e-01 2.931708991527557373e-01 -5.891904234886169434e-02 -2.514796853065490723e-01 1.890808939933776855e-01 -1.418344024568796158e-02
6.162353754043579102e-01 2.704578638076782227e-01 3.474653065204620361e-01 5.225464105606079102e-01 -2.655535340309143066e-01 -5.819131620228290558e-04 -2.646975964307785034e-02 2.865310609340667725e-01
1.676176488399505615e-01 1.868865080177783966e-02 5.026008486747741699e-01 7.787604928016662598e-01 2.503952085971832275e-01 5.136303603649139404e-03 -2.049115896224975586e-01 -8.812792599201202393e-02
2.113870233297348022e-01 1.925149559974670410e-01 1.520882397890090942e-01 5.061865448951721191e-01 -5.215757340192794800e-02 6.400254368782043457e-01 -4.389164149761199951e-01 -1.841120123863220215e-01
1.529819816350936890e-01 -2.106891721487045288e-01 2.927757799625396729e-01 2.347138971090316772e-01 -1.963118910789489746e-01 7.265449762344360352e-01 -3.474018871784210205e-01 -3.229617476463317871e-01
-2.006263881921768188e-01 7.854757905006408691e-01 4.682064652442932129e-01 2.486970275640487671e-01 9.786532819271087646e-02 3.213933110237121582e-02 -1.695195585489273071e-01 1.495393067598342896e-01
-1.197753474116325378e-01 4.289750456809997559e-01 3.165364861488342285e-01 4.832479059696197510e-01 3.793174028396606445e-01 5.355526804924011230e-01 -1.922824382781982422e-01 -1.547287497669458389e-02
5.710879564285278320e-01 4.536129832267761230e-01 4.452786222100257874e-02 6.196644306182861328e-01 6.926449388265609741e-02 2.083444595336914062e-01 -1.597954481840133667e-01 -9.158306568861007690e-02
-2.570439316332340240e-02 -1.312664449214935303e-01 8.097108602523803711e-01 2.535585463047027588e-01 3.782267570495605469e-01 1.116963401436805725e-01 -4.081086814403533936e-02 -3.240182399749755859e-01
-3.255978226661682129e-02 5.262717232108116150e-02 6.101109385490417480e-01 5.824092030525207520e-02 -3.740983009338378906e-01 5.781087875366210938e-01 2.570548057556152344e-01 -2.833838164806365967e-01
3.112360239028930664e-01 -5.365480855107307434e-02 4.328222274780273438e-01 5.636353492736816406e-01 1.051851734519004822e-01 -1.510683596134185791e-01 -1.789263337850570679e-01 -5.738757848739624023e-01
1.478498056530952454e-02 1.446991264820098877e-01 7.085269093513488770e-01 -2.138559967279434204e-01 -4.212621450424194336e-01 8.555407635867595673e-03 -5.013140439987182617e-01 4.741590470075607300e-02
2.758122682571411133e-01 1.129517182707786560e-01 3.677203655242919922e-01 4.459983110427856445e-01 -1.936066336929798126e-02 6.657355427742004395e-01 3.613938987255096436e-01 5.340963974595069885e-02
1.172405779361724854e-01 -6.634915620088577271e-02 6.130816936492919922e-01 1.677721887826919556e-01 4.228836856782436371e-03 5.830546021461486816e-01 3.185733854770660400e-01 -3.692917525768280029e-01
9.262111783027648926e-02 4.413470625877380371e-01 9.351964294910430908e-02 2.479821145534515381e-01 -3.682927489280700684e-01 4.512161910533905029e-01 -3.874065577983856201e-01 -4.869020879268646240e-01
2.578552365303039551e-01 7.680290341377258301e-01 2.884900867938995361e-01 1.866508871316909790e-01 4.195346534252166748e-01 4.116140678524971008e-02 -1.129361465573310852e-01 1.873998045921325684e-01
-2.243736535310745239e-01 2.457177191972732544e-01 5.882701277732849121e-01 1.562356352806091309e-01 -2.022910714149475098e-01 -1.475929915904998779e-01 -6.476337313652038574e-01 -1.915023624897003174e-01
1.297464817762374878e-01 3.642619848251342773e-01 1.806746572256088257e-01 4.082706943154335022e-02 3.627006113529205322e-01 4.361960589885711670e-01 -5.746527314186096191e-01 -4.051227271556854248e-01
2.025773376226425171e-01 3.421778976917266846e-01 2.373395115137100220e-01 1.545392442494630814e-02 4.766965210437774658e-01 3.749637007713317871e-01 -6.292355060577392578e-01 -1.467416286468505859e-01
2.226287126541137695e-02 -1.456568241119384766e-01 8.056729435920715332e-01 -6.443728506565093994e-02 -1.598097383975982666e-01 2.171352505683898926e-01 6.232309341430664062e-02 -4.984540045261383057e-01
2.523226141929626465e-01 2.533299624919891357e-01 2.709992229938507080e-01 4.551695287227630615e-01 -1.517957299947738647e-01 6.662848591804504395e-01 3.265030384063720703e-01 -1.339982748031616211e-01
-1.855732500553131104e-01 3.701617121696472168e-01 2.766711115837097168e-01 4.271751940250396729e-01 3.623249828815460205e-01 5.816504955291748047e-01 -1.845479160547256470e-01 -2.566374540328979492e-01
-7.549069076776504517e-02 2.693650722503662109e-01 6.468466520309448242e-01 1.018588915467262268e-01 -4.667621254920959473e-01 -1.724998280405998230e-02 -4.804570376873016357e-01 2.096529901027679443e-01
1.942843198776245117e-01 1.246134713292121887e-01 6.178979873657226562e-01 -3.198667615652084351e-02 5.566040873527526855e-01 4.416406452655792236e-01 2.416007965803146362e-01 2.604859136044979095e-02
1.099737510085105896e-01 2.941328883171081543e-01 7.454523444175720215e-01 1.316081732511520386e-01 -4.583034217357635498e-01 -2.212043106555938721e-01 -2.737615432124584913e-04 2.634357511997222900e-01
-1.389813572168350220e-01 2.943051755428314209e-01 5.086699128150939941e-01 4.526292383670806885e-01 -2.912441790103912354e-01 -1.355634480714797974e-01 -5.710939764976501465e-01 -3.318592533469200134e-02
3.496146500110626221e-01 4.718777239322662354e-01 2.154909521341323853e-01 3.193083703517913818e-01 -6.689302623271942139e-02 4.401000142097473145e-01 5.141819715499877930e-01 -2.101451605558395386e-01
-2.688868343830108643e-01 7.304618358612060547e-01 4.227705597877502441e-01 2.951594293117523193e-01 -2.955617310362868011e-05 -3.120122104883193970e-02 -3.482244014739990234e-01 -7.770192623138427734e-02
3.735405504703521729e-01 3.302586078643798828e-01 4.011862277984619141e-01 4.327225685119628906e-02 5.721735358238220215e-01 -1.132476255297660828e-01 -4.978088736534118652e-01 2.351088449358940125e-02
4.490394592285156250e-01 2.213277816772460938e-01 1.312142610549926758e-01 2.737047336995601654e-02 -3.935246765613555908e-01 2.137404829263687134e-01 -4.974510967731475830e-01 -5.323597788810729980e-01
6.545946002006530762e-01 3.903746008872985840e-01 1.057967618107795715e-01 2.018965482711791992e-01 -3.066998124122619629e-01 3.113221228122711182e-01 -4.117380678653717041e-01 -8.150932937860488892e-02
2.686155140399932861e-01 -1.461037397384643555e-01 2.297109067440032959e-01 2.259260565042495728e-01 -1.438122391700744629e-01 7.082144618034362793e-01 -2.188788354396820068e-01 -4.822156727313995361e-01
2.332091182470321655e-01 2.748826146125793457e-01 7.081772685050964355e-01 7.165127992630004883e-02 -4.480775296688079834e-01 -1.800215542316436768e-01 1.841253787279129028e-01 3.103557527065277100e-01
-2.437329888343811035e-01 5.802439451217651367e-01 5.681035518646240234e-01 1.532051563262939453e-01 3.543635606765747070e-01 -7.317285239696502686e-02 -2.685350477695465088e-01 2.337923347949981689e-01
2.112872004508972168e-01 8.686508536338806152e-01 3.385517001152038574e-01 4.530949518084526062e-02 -1.405192613601684570e-01 -6.181387603282928467e-02 -2.396157532930374146e-01 -5.613290145993232727e-02
5.229517221450805664e-01 6.247078776359558105e-01 2.658469974994659424e-01 -9.258823096752166748e-02 -3.825118541717529297e-01 1.430558855645358562e-03 -3.134273588657379150e-01 -1.116259247064590454e-01
3.091384172439575195e-01 8.848123997449874878e-02 1.853692382574081421e-01 6.286199092864990234e-01 3.141081035137176514e-01 5.169326663017272949e-01 -2.684825956821441650e-01 -1.706270724534988403e-01
8.624442666769027710e-02 2.432516813278198242e-01 4.679406583309173584e-01 -2.189245261251926422e-02 5.918601751327514648e-01 3.375947773456573486e-01 -4.395219981670379639e-01 2.376858443021774292e-01
5.447926521301269531e-01 8.818085491657257080e-02 2.531845271587371826e-01 5.150251388549804688e-01 8.472190052270889282e-02 7.949799299240112305e-03 -2.417988143861293793e-03 -5.990200638771057129e-01
1.402117609977722168e-01 2.443177103996276855e-01 5.799922347068786621e-01 3.941450119018554688e-01 -2.109345197677612305e-01 -4.346732795238494873e-02 -3.746725618839263916e-01 4.920833110809326172e-01
4.240485727787017822e-01 -1.081453338265419006e-01 3.984882831573486328e-01 2.180284708738327026e-01 -7.125190645456314087e-02 -1.809270679950714111e-01 -6.863768100738525391e-01 -3.053418695926666260e-01
-1.394396126270294189e-01 -1.476649641990661621e-01 6.584171056747436523e-01 2.341361939907073975e-01 2.205115854740142822e-01 6.478476524353027344e-01 -6.415721029043197632e-03 -4.523026943206787109e-02
1.552967727184295654e-01 5.021649003028869629e-01 4.210633635520935059e-01 5.356383919715881348e-01 9.111532010138034821e-03 -2.957154214382171631e-01 9.490973502397537231e-02 -4.036979377269744873e-01
-6.121306866407394409e-02 1.018320098519325256e-01 6.384774446487426758e-01 4.320229589939117432e-01 -1.445972472429275513e-01 4.421106278896331787e-01 4.157313406467437744e-01 4.881894215941429138e-02
4.483368247747421265e-02 -1.417345851659774780e-01 8.077680468559265137e-01 -6.323077529668807983e-02 5.042772293090820312e-01 2.201511263847351074e-01 -4.535591974854469299e-02 1.288203299045562744e-01
2.098293155431747437e-01 -2.681562304496765137e-01 7.031358480453491211e-01 -4.733959212899208069e-02 -3.554093837738037109e-01 1.148257926106452942e-01 -4.503596127033233643e-01 2.123638838529586792e-01
4.057333767414093018e-01 1.097960323095321655e-01 2.402985692024230957e-01 6.697967648506164551e-01 3.448326885700225830e-01 3.377960622310638428e-01 -2.475359439849853516e-01 1.505465507507324219e-01
6.156296133995056152e-01 -6.708174943923950195e-02 5.117298960685729980e-01 6.228168308734893799e-02 -5.394783020019531250e-01 7.186616957187652588e-02 -2.291624397039413452e-01 4.513045400381088257e-02
3.899648040533065796e-02 -7.496881484985351562e-02 6.970762014389038086e-01 8.911794424057006836e-02 -2.344986498355865479e-01 5.869084596633911133e-01 3.076422214508056641e-01 -7.004858553409576416e-02
-1.865085661411285400e-01 5.231827497482299805e-01 5.722543001174926758e-01 -1.104489341378211975e-02 -1.617627292871475220e-01 -2.069626897573471069e-01 -4.788486063480377197e-01 -2.561265528202056885e-01
5.509389638900756836e-01 1.780182123184204102e-01 2.346652597188949585e-01 5.144198536872863770e-01 1.922843307256698608e-01 -1.589178293943405151e-01 6.196535751223564148e-02 -5.282163619995117188e-01
-1.198310181498527527e-01 2.101858258247375488e-01 6.325202584266662598e-01 2.941342294216156006e-01 -2.674506902694702148e-01 4.455969631671905518e-01 4.283004105091094971e-01 -3.657301515340805054e-02
7.982885241508483887e-01 3.687517940998077393e-01 2.291288375854492188e-01 8.023076504468917847e-02 -3.682109713554382324e-01 4.030418023467063904e-02 -5.703567713499069214e-02 -1.654198765754699707e-01
2.871229052543640137e-01 3.232678771018981934e-02 3.735311031341552734e-01 -3.402866721153259277e-01 -5.507577061653137207e-01 5.135233998298645020e-01 -3.068441450595855713e-01 -1.218587742187082767e-03
1.967584341764450073e-01 3.310788273811340332e-01 2.511512637138366699e-01 2.793042361736297607e-01 -3.463753759860992432e-01 1.412150561809539795e-01 -5.664842724800109863e-01 -4.997628331184387207e-01
3.281650841236114502e-01 1.268223673105239868e-01 1.978958249092102051e-01 2.901898324489593506e-01 -3.698592185974121094e-01 2.076582163572311401e-01 -2.994877099990844727e-01 -6.951548457145690918e-01
2.582108676433563232e-01 5.010027885437011719e-01 2.748427167534828186e-02 2.645319402217864990e-01 -3.705323338508605957e-01 5.156455636024475098e-01 -3.724660575389862061e-01 -2.639609575271606445e-01
2.261486351490020752e-01 5.994629263877868652e-01 5.269743800163269043e-01 3.350127041339874268e-01 3.952020406723022461e-01 -1.605122685432434082e-01 -3.669627010822296143e-02 1.275540292263031006e-01
-3.374559879302978516e-01 5.143283605575561523e-01 5.557233691215515137e-01 1.414647996425628662e-01 1.079026088118553162e-01 -2.288822270929813385e-02 -5.177746415138244629e-01 1.117655113339424133e-01
1.819408386945724487e-01 -2.055066227912902832e-01 7.045003771781921387e-01 -4.689588025212287903e-02 4.223694205284118652e-01 4.707681238651275635e-01 4.008479788899421692e-02 1.565859764814376831e-01
1.218757824972271919e-03 2.691073417663574219e-01 4.357229173183441162e-01 4.795005619525909424e-01 -3.195821046829223633e-01 6.624657660722732544e-02 -5.675505995750427246e-01 2.813707888126373291e-01
8.672663569450378418e-02 6.485186219215393066e-01 3.906531333923339844e-01 3.307420760393142700e-02 5.478757619857788086e-01 1.434414982795715332e-01 -2.935687899589538574e-01 1.061716824769973755e-01
3.237133622169494629e-01 6.619722247123718262e-01 2.910871207714080811e-01 4.356252611614763737e-05 4.477759897708892822e-01 2.316590845584869385e-01 -2.269815355539321899e-01 2.580327689647674561e-01
1.539183408021926880e-01 3.608515858650207520e-01 1.752252578735351562e-01 2.257853746414184570e-02 -4.730540215969085693e-01 4.772168397903442383e-01 -3.945576250553131104e-01 -4.557300209999084473e-01
2.411587387323379517e-01 -3.264669775962829590e-01 4.502036571502685547e-01 3.593510985374450684e-01 5.379021912813186646e-02 3.782060742378234863e-01 -2.943460047245025635e-01 -5.204540491104125977e-01
7.118198871612548828e-01 3.838571533560752869e-02 4.216834306716918945e-01 4.233148992061614990e-01 -8.662734180688858032e-02 -1.561000943183898926e-01 -2.424605637788772583e-01 2.101618200540542603e-01
6.353129446506500244e-02 1.110545322299003601e-01 4.408824145793914795e-01 1.009453013539314270e-01 6.129177212715148926e-01 3.450397849082946777e-01 -4.798229932785034180e-01 -2.326211929321289062e-01
3.388613462448120117e-01 6.904655694961547852e-01 2.817319333553314209e-01 1.412280928343534470e-02 4.732936620712280273e-01 -7.036940753459930420e-02 -2.965625226497650146e-01 -1.093153581023216248e-01
3.051292300224304199e-01 -2.463827133178710938e-01 7.365860939025878906e-01 1.116283312439918518e-01 -9.936378896236419678e-02 -1.053342875093221664e-02 -3.325709998607635498e-01 4.130182862281799316e-01
1.244836151599884033e-01 5.909945964813232422e-01 3.621847629547119141e-01 4.296354353427886963e-01 5.010451376438140869e-02 8.064135164022445679e-02 -2.908788621425628662e-01 4.752272665500640869e-01
6.429823040962219238e-01 1.728979647159576416e-01 4.822976589202880859e-01 3.979203104972839355e-01 -3.177025020122528076e-01 -2.399453967809677124e-01 6.856703013181686401e-02 5.018062889575958252e-02
5.591308474540710449e-01 6.371734142303466797e-01 9.978663921356201172e-02 -1.049566790461540222e-01 -2.060274481773376465e-01 2.476471066474914551e-01 -3.316162228584289551e-01 -2.160181701183319092e-01
1.114370971918106079e-01 5.590279698371887207e-01 5.448068380355834961e-01 4.139446616172790527e-01 1.588866710662841797e-01 -3.121915459632873535e-01 2.132615894079208374e-01 1.967634558677673340e-01
3.752638399600982666e-01 -1.326502766460180283e-02 5.914061665534973145e-01 -1.641981452703475952e-01 2.747555375099182129e-01 -2.630187571048736572e-01 -5.720804333686828613e-01 -1.016528233885765076e-01
9.574648924171924591e-03 6.209128350019454956e-02 8.108763694763183594e-01 3.829553127288818359e-01 -3.212298452854156494e-01 -2.239889949560165405e-01 1.072496399283409119e-01 1.643647253513336182e-01
1.886237412691116333e-01 -3.265496492385864258e-01 6.768108010292053223e-01 1.732718897983431816e-03 3.265556693077087402e-01 4.788596630096435547e-01 -5.981528013944625854e-02 2.453314065933227539e-01
1.117433011531829834e-01 -1.904517710208892822e-01 7.542279958724975586e-01 -5.916960537433624268e-02 5.246885418891906738e-01 2.043379843235015869e-01 -1.986916214227676392e-01 1.495001614093780518e-01
4.977489635348320007e-02 4.277271926403045654e-01 6.212179064750671387e-01 1.502934098243713379e-01 -2.243118286132812500e-01 -5.518115684390068054e-02 -1.015996113419532776e-01 5.851401686668395996e-01
5.583871603012084961e-01 5.738896727561950684e-01 8.458723127841949463e-02 -1.321638189256191254e-02 -1.196218803524971008e-01 2.957600653171539307e-01 -4.864646792411804199e-01 1.144268661737442017e-01
-4.346484243869781494e-01 6.155212521553039551e-01 5.893344879150390625e-01 1.748876422643661499e-01 -1.033230945467948914e-01 -4.004427045583724976e-02 -2.024521827697753906e-01 3.236395120620727539e-02
1.565716229379177094e-02 -8.584789186716079712e-02 6.156720519065856934e-01 1.050456836819648743e-01 -2.173368781805038452e-01 5.918597579002380371e-01 2.655852437019348145e-01 -3.663732409477233887e-01
7.500261664390563965e-01 2.164640426635742188e-01 1.643215715885162354e-01 -1.969859749078750610e-01 -3.049127161502838135e-01 2.195878773927688599e-01 -5.177103728055953979e-02 -4.253565967082977295e-01
-2.785816602408885956e-02 5.946434736251831055e-01 5.546644330024719238e-01 3.028423897922039032e-02 5.235188007354736328e-01 -8.079855144023895264e-02 -2.374182492494583130e-01 9.251469746232032776e-03
-3.966447412967681885e-01 7.117390036582946777e-01 5.148428082466125488e-01 1.256275027990341187e-01 1.187237203121185303e-01 2.632453292608261108e-02 -2.009202688932418823e-01 9.901373647153377533e-03
1.603042185306549072e-01 5.919748544692993164e-01 4.175601899623870850e-01 2.707166969776153564e-01 -3.064667284488677979e-01 1.048130393028259277e-01 -2.225541770458221436e-01 4.709419310092926025e-01
1.524416953325271606e-01 -1.683612912893295288e-01 3.104869723320007324e-01 1.290333569049835205e-01 -3.935042023658752441e-01 4.246734082698822021e-01 -4.344414174556732178e-01 -5.580607056617736816e-01
6.306544542312622070e-01 2.011954486370086670e-01 4.101366698741912842e-01 -1.673703193664550781e-01 2.018728852272033691e-01 4.135614633560180664e-01 3.703985214233398438e-01 -1.288008391857147217e-01
3.712141513824462891e-01 3.000606894493103027e-01 1.488342583179473877e-01 -1.662031859159469604e-01 1.507135760039091110e-02 5.144803524017333984e-01 -2.844842672348022461e-01 -6.136286258697509766e-01
3.418183326721191406e-01 3.121263682842254639e-01 6.448224186897277832e-02 3.152931034564971924e-01 -8.932321518659591675e-02 3.307129442691802979e-01 -3.394721448421478271e-01 -6.705061793327331543e-01
2.590831518173217773e-01 3.185745775699615479e-01 1.001272723078727722e-01 1.580523997545242310e-01 1.918916217982769012e-02 5.712062716484069824e-01 -3.699398934841156006e-01 -5.769572854042053223e-01
5.798664093017578125e-01 3.989740908145904541e-01 9.022402018308639526e-02 4.802116453647613525e-01 -2.104634195566177368e-01 3.778548240661621094e-01 -2.219478040933609009e-01 1.717586666345596313e-01
1.073626130819320679e-01 3.930285200476646423e-02 5.705221295356750488e-01 -4.319836795330047607e-01 4.959812015295028687e-02 -4.290002584457397461e-02 -6.751699447631835938e-01 -1.211135908961296082e-01
1.237055584788322449e-01 6.358402371406555176e-01 6.450709104537963867e-01 3.011250402778387070e-03 -9.800515323877334595e-02 -3.104636371135711670e-01 -9.087389335036277771e-03 2.412540465593338013e-01
2.282401174306869507e-01 2.892333269119262695e-01 2.748580873012542725e-01 -6.898958235979080200e-02 -2.053141444921493530e-01 5.930482745170593262e-01 -5.495478510856628418e-01 2.967845499515533447e-01
1.991473436355590820e-01 -1.340937465429306030e-01 3.496141135692596436e-01 5.591838955879211426e-01 2.082462161779403687e-01 4.692589044570922852e-01 -3.457238078117370605e-01 -3.526287674903869629e-01
2.334612905979156494e-01 -1.609849780797958374e-01 6.296905875205993652e-01 -1.226015761494636536e-01 3.112554848194122314e-01 6.368468403816223145e-01 7.466929405927658081e-02 -3.015098161995410919e-03
3.136674165725708008e-01 7.211800813674926758e-01 3.861413598060607910e-01 4.445220902562141418e-02 -3.117126226425170898e-01 -1.059573739767074585e-01 -3.395006060600280762e-01 8.233284205198287964e-02
3.321592807769775391e-01 4.701802730560302734e-01 5.293901264667510986e-02 2.571731209754943848e-01 -1.221354529261589050e-01 2.055779397487640381e-01 -3.000737726688385010e-01 -6.726340651512145996e-01
-1.531824320554733276e-01 6.094101667404174805e-01 3.926250040531158447e-01 3.073597252368927002e-01 -2.417492568492889404e-01 -1.363835930824279785e-01 -3.194564282894134521e-01 -4.212296605110168457e-01
-1.792338490486145020e-02 2.378697693347930908e-01 3.988138437271118164e-01 5.428885221481323242e-01 -5.527318120002746582e-01 1.833494752645492554e-01 -3.694657683372497559e-01 -1.169696822762489319e-01
-7.127590477466583252e-02 1.638234257698059082e-01 3.880499601364135742e-01 1.503095030784606934e-01 1.655559800565242767e-02 8.639239072799682617e-01 1.100748870521783829e-02 -2.194220572710037231e-01
8.862943947315216064e-02 6.232610344886779785e-01 5.175904631614685059e-01 2.651156783103942871e-01 -3.992412686347961426e-01 -8.015994727611541748e-02 -1.252640038728713989e-01 2.898169755935668945e-01
3.915204405784606934e-01 1.098814681172370911e-01 8.883790671825408936e-02 3.576921522617340088e-01 -6.311729550361633301e-03 6.221639513969421387e-01 -3.828190565109252930e-01 -4.063541889190673828e-01
2.046842426061630249e-01 6.305859684944152832e-01 1.993907392024993896e-01 4.310477972030639648e-01 -4.580889642238616943e-01 2.177321165800094604e-01 -2.786649167537689209e-01 -1.798722805688157678e-04
-1.020616069436073303e-01 4.843870103359222412e-01 6.371667981147766113e-01 2.890706062316894531e-01 -1.667880117893218994e-01 -2.911836802959442139e-01 -3.889465034008026123e-01 -3.903616964817047119e-02
5.743222832679748535e-01 3.642552196979522705e-01 2.135644406080245972e-01 -3.277190029621124268e-01 -1.037102788686752319e-01 5.216802954673767090e-01 -2.630692422389984131e-01 -1.798634529113769531e-01
3.089329600334167480e-01 -1.014343127608299255e-01 4.249410331249237061e-01 6.009442806243896484e-01 4.206774532794952393e-01 2.092683613300323486e-01 -5.803890526294708252e-02 -3.583731651306152344e-01
6.734765172004699707e-01 5.839859843254089355e-01 3.378146290779113770e-01 5.422830581665039062e-03 -2.470676451921463013e-01 -8.098652213811874390e-02 2.792197652161121368e-02 1.511972099542617798e-01
1.485278308391571045e-01 -6.886424124240875244e-02 4.963126778602600098e-01 7.235443592071533203e-01 3.970211744308471680e-01 1.043597608804702759e-01 -1.784793585538864136e-01 5.461352318525314331e-02
1.931475847959518433e-01 4.558453857898712158e-01 4.340645670890808105e-01 -2.927024364471435547e-01 -5.082690715789794922e-01 1.215349584817886353e-01 -4.545397758483886719e-01 -3.313021361827850342e-02
3.111255913972854614e-02 1.733030378818511963e-01 7.519575357437133789e-01 -2.865658104419708252e-01 2.908967994153499603e-02 1.587921530008316040e-01 1.831982135772705078e-01 -5.116788744926452637e-01
-4.071979969739913940e-02 -1.082962304353713989e-01 5.409516096115112305e-01 2.385235428810119629e-01 -2.001639753580093384e-01 -1.101568192243576050e-01 -6.934159398078918457e-01 -3.225925266742706299e-01
3.350444138050079346e-01 5.565298199653625488e-01 3.404216766357421875e-01 1.982950121164321899e-01 1.321858167648315430e-01 1.666711866855621338e-01 -2.299516648054122925e-01 5.698086023330688477e-01
4.510011970996856689e-01 2.596424221992492676e-01 4.930602312088012695e-01 5.351796150207519531e-01 -2.447398304939270020e-01 -3.152911067008972168e-01 -2.456012554466724396e-02 1.993711590766906738e-01
8.115679025650024414e-01 3.437145948410034180e-01 3.421251475811004639e-01 9.764073044061660767e-02 -1.727419346570968628e-01 -1.660112887620925903e-01 -1.816170513629913330e-01 7.905888557434082031e-02
3.714986443519592285e-01 -8.098941296339035034e-02 3.559668660163879395e-01 -5.105018615722656250e-02 1.595510989427566528e-01 1.791322380304336548e-01 -7.469045519828796387e-01 -3.327154815196990967e-01
4.706937968730926514e-01 6.424232721328735352e-01 9.299466758966445923e-02 4.291944503784179688e-01 -7.003400474786758423e-02 1.813468039035797119e-01 -3.671730458736419678e-01 -1.662176474928855896e-02
1.489027142524719238e-01 4.169684946537017822e-01 2.412870824337005615e-01 -1.515885442495346069e-01 3.942608833312988281e-01 3.132863044738769531e-01 -6.166556477546691895e-01 -2.981826961040496826e-01
1.893046684563159943e-02 3.345384895801544189e-01 3.594296276569366455e-01 2.751814126968383789e-01 -3.983831703662872314e-01 4.602846205234527588e-01 -2.827538251876831055e-01 -4.819651842117309570e-01
1.145346686244010925e-01 -2.342287600040435791e-01 6.741092205047607422e-01 3.134125769138336182e-01 3.721119463443756104e-01 3.544933497905731201e-01 -6.736079603433609009e-02 3.327124416828155518e-01
5.090616941452026367e-01 7.155197858810424805e-01 1.973237097263336182e-01 -1.728780716657638550e-01 -2.454043030738830566e-01 8.174823224544525146e-02 -2.991476655006408691e-01 -6.056962907314300537e-02
4.968189597129821777e-01 2.556687593460083008e-01 3.327424824237823486e-01 6.256538629531860352e-01 4.008816480636596680e-01 -9.183117747306823730e-02 1.445091981440782547e-02 1.276575922966003418e-01
4.778919219970703125e-01 6.119895577430725098e-01 2.546865344047546387e-01 1.318196207284927368e-01 3.542174994945526123e-01 1.840674728155136108e-01 -1.584003679454326630e-02 3.940111696720123291e-01
2.182520776987075806e-01 4.300903975963592529e-01 3.031926155090332031e-01 5.493582487106323242e-01 -1.222044378519058228e-01 3.781471848487854004e-01 4.494823515415191650e-01 -1.170654222369194031e-01
3.700430691242218018e-01 -5.338838696479797363e-02 4.140838980674743652e-01 5.946536734700202942e-02 -1.666185408830642700e-01 7.610044479370117188e-01 2.777464091777801514e-01 -3.440492972731590271e-02
1.960233151912689209e-01 5.567182898521423340e-01 6.316356658935546875e-01 -1.888778209686279297e-01 9.457925707101821899e-02 -2.341400235891342163e-01 -1.865877956151962280e-01 3.441212773323059082e-01
-1.554944664239883423e-01 3.143156170845031738e-01 3.405768573284149170e-01 3.390381932258605957e-01 3.384316265583038330e-01 6.726015210151672363e-01 -2.778634727001190186e-01 -4.416768252849578857e-02
3.749068379402160645e-01 5.360973477363586426e-01 3.710347414016723633e-01 1.493107825517654419e-01 -4.989324212074279785e-01 -1.337579786777496338e-01 -2.258366346359252930e-01 -3.070132434368133545e-01
4.370670020580291748e-02 4.035992920398712158e-01 7.393572926521301270e-01 -2.423570491373538971e-02 3.335949182510375977e-01 -2.261618524789810181e-01 -2.154329568147659302e-01 2.812733948230743408e-01
5.342625081539154053e-02 4.582658112049102783e-01 6.222367286682128906e-01 -5.965153872966766357e-02 -4.668607115745544434e-01 -1.773736625909805298e-01 -3.830505609512329102e-01 1.591783203184604645e-02
2.905591130256652832e-01 -1.270777583122253418e-01 5.887447595596313477e-01 -3.171059489250183105e-01 -1.193305291235446930e-02 -2.637011557817459106e-02 -6.421936154365539551e-01 -1.974838376045227051e-01
1.475372165441513062e-01 3.897615671157836914e-01 5.111961960792541504e-01 2.864696085453033447e-01 -3.892539441585540771e-01 1.338554471731185913e-01 -3.636390864849090576e-01 4.257497191429138184e-01
6.289084553718566895e-01 2.734599113464355469e-01 2.087203264236450195e-01 6.237226724624633789e-01 -2.570871710777282715e-01 7.321263104677200317e-02 -1.591875851154327393e-01 1.747214235365390778e-02
3.848250806331634521e-01 1.727670729160308838e-01 2.498770207166671753e-01 1.768544465303421021e-01 -6.958399415016174316e-01 1.791326105594635010e-01 -2.931524217128753662e-01 -3.551409840583801270e-01
8.687307685613632202e-02 5.961656570434570312e-01 5.806659460067749023e-01 6.685385107994079590e-02 4.775211215019226074e-01 -2.422443479299545288e-01 -7.973976433277130127e-02 -4.827081784605979919e-02
4.856486320495605469e-01 1.012350916862487793e-01 3.984094262123107910e-01 5.061872005462646484e-01 -4.203985631465911865e-01 1.010110750794410706e-01 -2.993153929710388184e-01 2.498266398906707764e-01
5.874768495559692383e-01 6.958588957786560059e-01 1.801256835460662842e-01 7.035720348358154297e-02 -2.628045678138732910e-01 8.135318756103515625e-02 -2.181413918733596802e-01 9.992770105600357056e-02
2.157228887081146240e-01 4.071775451302528381e-02 4.835100173950195312e-01 6.843325495719909668e-01 9.705623239278793335e-02 -2.711458504199981689e-01 2.365658059716224670e-02 -4.076927304267883301e-01
-2.708447575569152832e-01 5.112562775611877441e-01 5.285578966140747070e-01 1.826893687248229980e-01 -1.411585360765457153e-01 -7.403403520584106445e-02 -5.711177587509155273e-01 -3.048093989491462708e-02
5.100075602531433105e-01 2.893454432487487793e-01 7.084484398365020752e-02 2.331629097461700439e-01 -3.014392256736755371e-01 3.836370110511779785e-01 -4.414416253566741943e-01 -4.048134386539459229e-01
2.004938125610351562e-01 5.442662239074707031e-01 3.587540984153747559e-01 5.045624375343322754e-01 -4.755084216594696045e-01 -2.552316337823867798e-02 -1.221254765987396240e-01 1.965057253837585449e-01
2.997724525630474091e-02 6.627074480056762695e-01 6.414978504180908203e-01 -3.999290615320205688e-02 1.115504354238510132e-01 -3.591021001338958740e-01 -4.257893562316894531e-02 -5.992281064391136169e-02
-1.722561120986938477e-01 5.488900542259216309e-01 4.809877872467041016e-01 1.020003408193588257e-01 3.547735512256622314e-01 2.967213280498981476e-02 -5.100917220115661621e-01 -2.008881270885467529e-01
2.450834363698959351e-01 2.015947550535202026e-01 6.073787808418273926e-01 3.283340334892272949e-01 -5.961208939552307129e-01 -5.202803760766983032e-02 2.519593238830566406e-01 3.210938349366188049e-02
2.819600999355316162e-01 1.331913471221923828e-01 1.833823025226593018e-01 2.413504570722579956e-01 -4.832100570201873779e-01 2.890514731407165527e-01 -5.342619419097900391e-01 -4.565096497535705566e-01
-8.052551746368408203e-02 4.580757021903991699e-01 6.687754392623901367e-01 5.524878203868865967e-02 -2.139206528663635254e-01 -1.773621141910552979e-01 -4.573930203914642334e-01 2.166601419448852539e-01
3.074053525924682617e-01 5.373417139053344727e-01 3.535447716712951660e-01 3.582624197006225586e-01 3.182168304920196533e-01 1.784665882587432861e-01 -2.087830454111099243e-01 4.321080446243286133e-01
7.417694926261901855e-01 4.761312603950500488e-01 2.457109093666076660e-01 1.730043739080429077e-01 -3.399932980537414551e-01 -2.809680253267288208e-02 -1.237153112888336182e-01 -3.289666771888732910e-02
4.774719774723052979e-01 2.505217790603637695e-01 6.270835399627685547e-01 1.375336050987243652e-01 -3.776375651359558105e-01 -2.944509387016296387e-01 1.838963627815246582e-01 1.843389719724655151e-01
1.836646497249603271e-01 5.194510892033576965e-02 6.183300018310546875e-01 3.486562147736549377e-02 -7.387275099754333496e-01 1.004024744033813477e-01 -1.512209028005599976e-01 -3.680567815899848938e-02
3.542237728834152222e-02 8.135315775871276855e-01 3.385529220104217529e-01 3.363317549228668213e-01 1.467077434062957764e-01 -1.443258523941040039e-01 -1.635145694017410278e-01 -2.002114951610565186e-01
1.626058965921401978e-01 6.714147925376892090e-01 4.943429529666900635e-01 -2.541424008086323738e-03 4.853095710277557373e-01 -5.358350276947021484e-02 -1.368848085403442383e-01 1.457610726356506348e-01
3.690580427646636963e-01 4.882807433605194092e-01 4.229092597961425781e-01 4.396134018898010254e-01 8.078273385763168335e-02 -1.439518481492996216e-01 -3.843318521976470947e-01 2.798337042331695557e-01
2.436722815036773682e-01 1.246014684438705444e-01 3.625250756740570068e-01 5.220808982849121094e-01 -1.463452540338039398e-02 6.534832119941711426e-01 3.060323894023895264e-01 1.396498177200555801e-02
3.589840531349182129e-01 1.585232615470886230e-01 5.376564264297485352e-01 5.135302543640136719e-01 2.835109829902648926e-01 -4.180499017238616943e-01 -1.647592484951019287e-01 -1.045146957039833069e-01
2.925148904323577881e-01 -6.541161797940731049e-03 5.368321537971496582e-01 -8.164720982313156128e-02 4.400198161602020264e-01 -2.161986380815505981e-01 -6.052305102348327637e-01 -1.134643405675888062e-01
1.822324246168136597e-01 -4.250399395823478699e-02 7.300245165824890137e-01 -4.638574644923210144e-02 5.175139904022216797e-01 3.135698735713958740e-01 6.925658136606216431e-02 2.428045719861984253e-01
-1.029572356492280960e-02 6.702795624732971191e-01 6.665741801261901855e-01 -4.307944700121879578e-02 -1.502501778304576874e-03 -1.539382487535476685e-01 5.689286068081855774e-02 2.783996462821960449e-01
-1.268099397420883179e-01 4.315268099308013916e-01 4.813788831233978271e-01 4.514780342578887939e-01 -3.305535614490509033e-01 -1.223951950669288635e-01 -4.867289066314697266e-01 3.153800964355468750e-02
-1.512817889451980591e-01 3.313775360584259033e-01 3.255130946636199951e-01 1.901368349790573120e-01 3.838761746883392334e-01 6.862909793853759766e-01 -2.904080152511596680e-01 -1.499966531991958618e-01
1.297586709260940552e-01 8.389043807983398438e-02 5.404923558235168457e-01 8.194609731435775757e-02 -2.430230677127838135e-01 3.719529807567596436e-01 3.370568156242370605e-01 -6.051953434944152832e-01
3.917415142059326172e-01 3.561966121196746826e-01 8.363402634859085083e-02 5.831598863005638123e-02 -1.334016025066375732e-02 5.847932696342468262e-01 -3.107609748840332031e-01 -5.201287269592285156e-01
3.771496713161468506e-01 -3.892631530761718750e-01 5.937644839286804199e-01 1.881482601165771484e-01 4.030077159404754639e-01 3.112504482269287109e-01 -1.849788874387741089e-01 -1.573751568794250488e-01
4.464432001113891602e-01 1.747547239065170288e-01 2.846488654613494873e-01 4.029307067394256592e-01 1.249309908598661423e-02 6.008434295654296875e-01 3.723611831665039062e-01 -1.641624867916107178e-01
2.842149436473846436e-01 7.803028225898742676e-01 2.950032055377960205e-01 2.814263291656970978e-02 -3.479818701744079590e-01 -4.350201785564422607e-02 -3.117039799690246582e-01 -4.886132478713989258e-02
6.437471508979797363e-02 4.843031764030456543e-01 5.338262319564819336e-01 8.873844891786575317e-02 -2.020992487668991089e-01 8.926052600145339966e-02 -3.399600088596343994e-01 5.514317750930786133e-01
-2.507047653198242188e-01 6.507225632667541504e-01 5.905908346176147461e-01 2.431069612503051758e-01 -9.767288714647293091e-02 -8.571801334619522095e-02 -2.925743162631988525e-01 5.763406306505203247e-02
-6.922533363103866577e-02 -2.894760668277740479e-01 8.188805580139160156e-01 3.131532371044158936e-01 -6.915130466222763062e-02 1.949861347675323486e-01 2.657330632209777832e-01 -1.713639944791793823e-01
-1.936675608158111572e-02 6.733400374650955200e-02 8.493312597274780273e-01 1.894411747343838215e-03 -1.786715984344482422e-01 -2.147731035947799683e-01 -4.150515496730804443e-01 1.529874056577682495e-01
6.731020808219909668e-01 4.887368381023406982e-01 2.598521709442138672e-01 -1.476321965456008911e-01 -2.939649224281311035e-01 -2.756652981042861938e-02 -2.870182693004608154e-01 -2.218032926321029663e-01
8.896990120410919189e-02 4.991901516914367676e-01 5.853451490402221680e-01 2.711697518825531006e-01 5.309965014457702637e-01 -8.848980814218521118e-02 -1.906363964080810547e-01 2.452804706990718842e-02
-1.255394220352172852e-01 2.734610140323638916e-01 6.196648478507995605e-01 3.140390217304229736e-01 -1.044478639960289001e-01 4.994654357433319092e-01 4.077765941619873047e-01 1.404482591897249222e-02
3.578352034091949463e-01 6.384702771902084351e-02 4.495440423488616943e-01 2.469893246889114380e-01 -1.164425611495971680e-01 6.361276507377624512e-01 4.137783050537109375e-01 -1.239121705293655396e-01
2.126323431730270386e-01 -1.026172190904617310e-01 7.849835157394409180e-01 -2.668520510196685791e-01 2.951039075851440430e-01 3.316611424088478088e-02 -1.092830970883369446e-01 -3.958776593208312988e-01
4.785417914390563965e-01 2.193480879068374634e-01 1.533835381269454956e-01 1.416823477484285831e-03 -3.885473683476448059e-02 3.489746749401092529e-01 -3.141134977340698242e-01 -6.909380555152893066e-01
5.638245940208435059e-01 2.003328353166580200e-01 4.386019110679626465e-01 1.890450716018676758e-02 -5.270332098007202148e-01 7.182297110557556152e-02 -3.986770510673522949e-01 -8.587016910314559937e-02
-2.443822175264358521e-01 1.448542624711990356e-01 8.162210583686828613e-01 9.508883953094482422e-02 4.665036499500274658e-01 1.227322518825531006e-01 4.023170098662376404e-03 -1.064463406801223755e-01
2.836394309997558594e-01 7.279533743858337402e-01 3.385088443756103516e-01 2.903465032577514648e-01 3.991559743881225586e-01 -4.510701820254325867e-02 -1.674800962209701538e-01 -3.651838377118110657e-02
4.798226952552795410e-01 2.938806414604187012e-01 2.008966356515884399e-02 2.127396762371063232e-01 -5.548449605703353882e-02 6.353712677955627441e-01 -2.640253901481628418e-01 -4.015695750713348389e-01
1.719809025526046753e-01 5.907512307167053223e-01 3.782987594604492188e-01 -1.177282854914665222e-01 4.036351740360260010e-01 5.061583220958709717e-02 -5.095457434654235840e-01 -1.983577311038970947e-01
1.785143762826919556e-01 -3.137544691562652588e-01 7.718303799629211426e-01 8.805769681930541992e-02 9.325659275054931641e-02 3.612091019749641418e-02 6.031530350446701050e-02 -5.025682449340820312e-01
-6.443620473146438599e-02 -2.513059675693511963e-01 7.040105462074279785e-01 8.989346213638782501e-03 1.160610914230346680e-01 6.371028423309326172e-01 3.060978837311267853e-02 -1.291306316852569580e-01
3.420926332473754883e-01 6.463618874549865723e-01 2.951950430870056152e-01 2.718124985694885254e-01 5.327137708663940430e-01 -8.785792626440525055e-03 -1.424963474273681641e-01 -6.195894675329327583e-04
4.565292224287986755e-02 1.438860446214675903e-01 7.703835368156433105e-01 1.711316704750061035e-01 -5.284671187400817871e-01 -2.530673444271087646e-01 9.800387918949127197e-02 -3.886515274643898010e-02
2.109710872173309326e-02 4.661848396062850952e-02 6.625217795372009277e-01 1.588801145553588867e-01 4.543469753116369247e-03 6.218877434730529785e-01 3.720893859863281250e-01 8.937636762857437134e-02
3.271142244338989258e-01 1.561261862516403198e-01 2.492025941610336304e-01 5.039716362953186035e-01 4.729636311531066895e-01 5.523847937583923340e-01 -1.430141180753707886e-01 5.705204978585243225e-02
7.503456622362136841e-02 1.170300170779228210e-01 3.190268278121948242e-01 8.005052804946899414e-01 -3.000451326370239258e-01 2.487452924251556396e-01 -2.835499942302703857e-01 7.606080174446105957e-02
-1.804723441600799561e-01 7.124114036560058594e-01 4.226242601871490479e-01 1.822607815265655518e-01 -2.419662922620773315e-01 1.568927913904190063e-01 -4.040137231349945068e-01 -4.098023846745491028e-02
2.377444803714752197e-01 2.692374885082244873e-01 4.090418219566345215e-01 2.073360234498977661e-01 3.782443106174468994e-01 -7.706499099731445312e-02 -7.024021744728088379e-01 -1.353097259998321533e-01
3.547234833240509033e-01 3.879625201225280762e-01 1.016694977879524231e-01 6.401341557502746582e-01 -5.978529527783393860e-02 4.337245523929595947e-01 -3.264826834201812744e-01 7.256700843572616577e-02
1.377675831317901611e-01 6.329369544982910156e-01 4.999244213104248047e-01 -1.038059592247009277e-03 1.751241832971572876e-01 3.883895874023437500e-01 -1.567630469799041748e-01 3.526980578899383545e-01
4.415233731269836426e-01 1.615747958421707153e-01 3.575725257396697998e-01 6.253105998039245605e-01 2.158346176147460938e-01 1.205019131302833557e-01 -4.460040926933288574e-01 7.364715915173292160e-03
3.237787485122680664e-01 1.491543948650360107e-01 7.163023352622985840e-01 6.902192533016204834e-02 4.696650430560112000e-02 -4.483273625373840332e-01 -3.400660157203674316e-01 1.903128027915954590e-01
1.593557298183441162e-01 8.570221066474914551e-02 4.530290961265563965e-01 5.933888554573059082e-01 4.049079120159149170e-01 -1.505324840545654297e-01 -3.752003014087677002e-01 -2.872794270515441895e-01
2.642820477485656738e-01 6.276522278785705566e-01 3.409433662891387939e-01 -3.728629276156425476e-02 -4.627914726734161377e-01 2.692919373512268066e-01 -2.565245628356933594e-01 2.570521831512451172e-01
8.096834272146224976e-02 3.757811710238456726e-02 6.180040240287780762e-01 1.963049918413162231e-01 7.169981300830841064e-02 6.692650318145751953e-01 3.442507386207580566e-01 -1.544745406135916710e-03
5.333850383758544922e-01 3.253736197948455811e-01 3.262688517570495605e-01 4.248894453048706055e-01 5.137534141540527344e-01 -1.092971116304397583e-01 -5.512558296322822571e-02 -2.091003209352493286e-01
2.288674116134643555e-01 7.086814045906066895e-01 3.612772226333618164e-01 7.754454016685485840e-02 5.142518877983093262e-01 5.916463676840066910e-03 -2.098408043384552002e-01 -1.824647188186645508e-02
2.958333492279052734e-01 2.040949612855911255e-01 2.602847218513488770e-01 -4.868410900235176086e-02 3.474491238594055176e-01 5.488406419754028320e-01 -6.096047759056091309e-01 8.452662825584411621e-02
1.881740838289260864e-01 3.708086311817169189e-01 1.560883373022079468e-01 4.392817616462707520e-01 2.851589322090148926e-01 6.953530311584472656e-01 -2.118655592203140259e-01 -6.390105001628398895e-03
2.616128921508789062e-01 -9.665351361036300659e-02 3.581218719482421875e-01 2.694572508335113525e-01 -5.783954262733459473e-01 5.840982198715209961e-01 -2.117159962654113770e-01 2.868377976119518280e-02
3.622242212295532227e-01 3.836531341075897217e-01 3.259566426277160645e-01 3.613655865192413330e-01 -4.131112694740295410e-01 1.746582686901092529e-01 -4.499707520008087158e-01 2.848351001739501953e-01
7.745961099863052368e-02 2.128974944353103638e-01 5.234035849571228027e-01 -1.206132695078849792e-01 3.463088274002075195e-01 1.338166892528533936e-01 -6.309280395507812500e-01 -3.525178730487823486e-01
2.319883108139038086e-01 3.673613965511322021e-01 2.212817519903182983e-01 9.611108154058456421e-02 2.312105298042297363e-01 5.223680734634399414e-01 -6.230106353759765625e-01 1.963552683591842651e-01
5.321725606918334961e-01 -1.130362153053283691e-01 3.395789265632629395e-01 1.034249588847160339e-01 7.663691043853759766e-02 6.760763525962829590e-01 -3.995693475008010864e-02 -3.368315100669860840e-01
3.715347349643707275e-01 5.682594776153564453e-01 3.852930963039398193e-01 1.904913187026977539e-01 -5.452812314033508301e-01 6.257455796003341675e-02 -1.494794040918350220e-01 1.752546429634094238e-01
3.869837224483489990e-01 4.102177023887634277e-01 4.902467131614685059e-01 -2.470850050449371338e-01 -3.593407869338989258e-01 4.403340071439743042e-02 -4.577015042304992676e-01 2.000420838594436646e-01
2.053634375333786011e-01 4.069382548332214355e-01 6.341658830642700195e-01 2.091230899095535278e-01 1.230106577277183533e-01 -3.104527890682220459e-01 -4.426327347755432129e-01 -1.972102224826812744e-01
-9.308113902807235718e-02 2.497162669897079468e-01 4.748652577400207520e-01 8.393920958042144775e-02 -2.986099720001220703e-01 2.030875235795974731e-01 -7.302387356758117676e-01 1.810355335474014282e-01
1.577840000391006470e-01 1.033055409789085388e-01 5.716671943664550781e-01 -2.684671282768249512e-01 4.662503302097320557e-01 5.168861746788024902e-01 -2.473439574241638184e-01 1.407636404037475586e-01
3.154354095458984375e-01 -2.372852154076099396e-02 2.315751612186431885e-01 4.335787594318389893e-01 -2.903806269168853760e-01 3.509638309478759766e-01 -3.418712615966796875e-01 -5.778818726539611816e-01
7.069290876388549805e-01 5.867927893996238708e-02 4.092653989791870117e-01 4.217559844255447388e-02 -7.030645012855529785e-02 5.167004466056823730e-02 -5.463535785675048828e-01 1.463426649570465088e-01
2.219391018152236938e-01 4.223702251911163330e-01 1.884497106075286865e-01 5.448989868164062500e-01 3.860375583171844482e-01 2.077793627977371216e-01 -4.838027358055114746e-01 -1.168584749102592468e-01
3.684618175029754639e-01 6.145669221878051758e-01 1.729003787040710449e-01 4.861975312232971191e-01 1.427254080772399902e-01 2.732557654380798340e-01 -3.080604672431945801e-01 1.741272956132888794e-01
1.762108802795410156e-01 3.769479691982269287e-01 7.013836503028869629e-01 2.097458690404891968e-01 3.164326250553131104e-01 -2.842152416706085205e-01 -1.387213766574859619e-01 3.012904226779937744e-01
4.205964207649230957e-01 1.069285795092582703e-01 1.644974946975708008e-01 3.927381038665771484e-01 2.022841572761535645e-01 4.611783623695373535e-01 -5.630861520767211914e-01 -2.443192452192306519e-01
-5.720191821455955505e-02 5.793931335210800171e-02 4.109087884426116943e-01 -6.904902402311563492e-04 1.759681999683380127e-01 5.391552448272705078e-01 -6.535825729370117188e-01 2.751385271549224854e-01
3.428014516830444336e-01 -2.031661570072174072e-01 7.555839419364929199e-01 -1.179805845022201538e-01 3.461493551731109619e-01 2.634887099266052246e-01 1.563886255025863647e-01 -2.065942436456680298e-01
1.700617074966430664e-01 -2.353584766387939453e-01 7.330967187881469727e-01 3.226980566978454590e-01 4.583535492420196533e-01 1.471003592014312744e-01 3.526481986045837402e-02 -2.028560042381286621e-01
4.439048469066619873e-01 6.851957440376281738e-01 2.812983095645904541e-01 1.969463564455509186e-02 1.571859568357467651e-01 -2.599339187145233154e-01 -4.695497825741767883e-02 -3.993254303932189941e-01
-9.446942061185836792e-02 4.731368422508239746e-01 5.887387990951538086e-01 2.010293863713741302e-02 2.333915084600448608e-01 -1.993481516838073730e-01 -5.370686650276184082e-01 -1.937667876482009888e-01
5.015082955360412598e-01 4.029176235198974609e-01 2.802410721778869629e-01 4.889779388904571533e-01 4.443978667259216309e-01 -1.114943847060203552e-01 8.685574680566787720e-02 -2.259379327297210693e-01
-6.873084604740142822e-02 1.176185607910156250e-01 6.252847313880920410e-01 3.709335923194885254e-01 -3.611564040184020996e-01 3.025689721107482910e-01 3.520707190036773682e-01 -3.270067870616912842e-01
4.348332807421684265e-02 6.789042353630065918e-01 4.698861837387084961e-01 2.386558949947357178e-01 5.005489587783813477e-01 -5.371521413326263428e-02 -7.308059185743331909e-02 2.594480849802494049e-02
5.464651584625244141e-01 3.121125102043151855e-01 3.382399082183837891e-01 6.058679223060607910e-01 -2.536088228225708008e-01 -1.332517415285110474e-01 1.696288138628005981e-01 1.078514456748962402e-01
6.335051655769348145e-01 2.088353782892227173e-01 1.016454622149467468e-01 3.547968566417694092e-01 -4.966303706169128418e-02 4.558171033859252930e-01 -4.515278935432434082e-01 -6.879813969135284424e-02
-4.332219809293746948e-02 1.763495802879333496e-01 7.618633508682250977e-01 -1.903951317071914673e-01 5.017573013901710510e-02 1.278336495161056519e-01 1.699475795030593872e-01 -5.500878691673278809e-01
6.006547808647155762e-01 1.151637956500053406e-01 4.928281307220458984e-01 4.470117390155792236e-01 -1.585294455289840698e-01 -3.201162815093994141e-02 6.232857704162597656e-02 3.914214372634887695e-01
3.115476369857788086e-01 5.508171319961547852e-01 4.935396611690521240e-01 2.617017328739166260e-01 -3.645389974117279053e-01 -2.593201100826263428e-01 -2.933440208435058594e-01 -3.581991046667098999e-02
1.844121068716049194e-01 2.751611173152923584e-01 4.267474412918090820e-01 5.905061364173889160e-01 1.432998180389404297e-01 8.420016616582870483e-02 -2.909223139286041260e-01 4.971993863582611084e-01
5.138967633247375488e-01 5.768954753875732422e-01 2.833500504493713379e-01 3.754780292510986328e-01 -7.476972043514251709e-02 -3.302503824234008789e-01 9.024716913700103760e-02 -2.429616451263427734e-01
