# Supplementary material for: Where is your field going? A machine learning approach to study the relative motion of the domains of physics
Source: PLoS One. 2020 Jun 18;15(6):e0233997. doi: 10.1371/journal.pone.0233997 (PMC7302634; doi:10.1371/journal.pone.0233997)
Supplement: S15 Data — (ZIP) [file pone.0233997.s015.zip › 14/Pacs4Run_14_VS_500_embeddings1994-1998ED8.txt]

2.831411920487880707e-02 -1.487422082573175430e-02 9.148287773132324219e-02 -4.449039995670318604e-01 6.471129059791564941e-01 5.750291943550109863e-01 -1.901103258132934570e-01 -8.433561772108078003e-02
1.222425792366266251e-02 -3.264865875244140625e-01 -2.594571411609649658e-01 -6.997787356376647949e-01 1.410503685474395752e-01 1.462181061506271362e-01 1.764887198805809021e-02 5.428280830383300781e-01
5.453215241432189941e-01 1.136682480573654175e-01 -2.351770550012588501e-01 1.274565793573856354e-02 5.304812788963317871e-01 5.438396334648132324e-01 -1.736942529678344727e-01 1.639870256185531616e-01
1.014142930507659912e-01 -6.637048721313476562e-02 1.656693220138549805e-01 -8.296248912811279297e-01 -2.253967709839344025e-02 3.637409508228302002e-01 3.693603575229644775e-01 1.853794232010841370e-02
4.151473343372344971e-01 -1.403922587633132935e-01 -1.821707338094711304e-01 -4.178946912288665771e-01 3.694662749767303467e-01 4.009968638420104980e-01 5.414632558822631836e-01 -9.815430641174316406e-02
2.781343460083007812e-01 1.819100230932235718e-01 5.313243344426155090e-02 -3.398005366325378418e-01 -1.308086421340703964e-02 6.025230884552001953e-01 -2.899500727653503418e-01 5.691980719566345215e-01
6.013196706771850586e-01 5.571001395583152771e-02 -2.022066386416554451e-03 -2.153677046298980713e-01 3.937867283821105957e-01 6.305294036865234375e-01 -1.842815726995468140e-01 -4.825842753052711487e-02
3.470341861248016357e-02 2.792254686355590820e-01 -2.720099985599517822e-01 -5.107143521308898926e-01 1.000225916504859924e-01 5.004425048828125000e-01 5.703030228614807129e-01 -1.782652921974658966e-02
5.405823588371276855e-01 -1.812139898538589478e-01 1.545938476920127869e-02 -6.638730764389038086e-01 2.640793025493621826e-01 1.406985074281692505e-01 1.288577318191528320e-01 3.575297296047210693e-01
5.268647670745849609e-01 3.873376548290252686e-01 -1.617169827222824097e-01 -8.624327182769775391e-02 5.595493912696838379e-01 2.111606597900390625e-01 3.087816834449768066e-01 2.928520441055297852e-01
3.154910802841186523e-01 1.689538955688476562e-01 1.707121133804321289e-01 -1.740081310272216797e-01 5.324396491050720215e-01 -1.539562735706567764e-02 1.089504808187484741e-01 7.189571857452392578e-01
6.034324169158935547e-01 -4.890070855617523193e-02 2.496595978736877441e-01 -5.034329295158386230e-01 2.940538227558135986e-01 4.088303744792938232e-01 1.980289667844772339e-01 -1.577273309230804443e-01
8.396460115909576416e-02 5.254610776901245117e-01 -1.622513532638549805e-01 3.901731967926025391e-02 4.259726405143737793e-01 4.185983836650848389e-01 -3.459291160106658936e-01 4.611382484436035156e-01
4.980158507823944092e-01 -7.606039196252822876e-02 -1.952420175075531006e-01 2.619940787553787231e-02 5.439654588699340820e-01 6.240151524543762207e-01 -1.484816968441009521e-01 -7.007178850471973419e-03
9.935509413480758667e-02 -6.277970969676971436e-02 -9.663909673690795898e-02 -3.432079851627349854e-01 7.580647468566894531e-01 -2.375795096158981323e-01 -2.473545819520950317e-01 4.083699882030487061e-01
-4.907910246402025223e-03 -2.402951121330261230e-01 -4.041000604629516602e-01 -2.603310644626617432e-01 6.053946614265441895e-01 -1.318869460374116898e-02 -2.250008732080459595e-01 5.420914292335510254e-01
3.707283437252044678e-01 1.924636363983154297e-01 3.094403818249702454e-02 -1.957721561193466187e-01 4.700687229633331299e-01 1.707678139209747314e-01 1.442198455333709717e-02 7.320516109466552734e-01
-2.125204801559448242e-01 2.249045073986053467e-01 -3.254818171262741089e-02 1.508753448724746704e-01 7.842147350311279297e-01 3.761220574378967285e-01 3.367943763732910156e-01 1.026608198881149292e-01
1.125470921397209167e-02 -1.026012450456619263e-01 8.209573477506637573e-02 -1.872819811105728149e-01 8.479033112525939941e-01 1.498239338397979736e-01 4.487783610820770264e-01 -6.886897236108779907e-02
-5.329567566514015198e-02 1.876256912946701050e-01 -2.214764654636383057e-01 -9.191144704818725586e-01 5.149649083614349365e-02 2.461788505315780640e-01 3.019407764077186584e-02 -6.297007948160171509e-02
1.024318933486938477e-01 3.586103022098541260e-01 -9.662185609340667725e-02 -8.034342527389526367e-01 4.491669684648513794e-02 1.641215682029724121e-01 -1.926905848085880280e-02 4.204039871692657471e-01
-1.695803850889205933e-01 -2.888500392436981201e-01 4.548571705818176270e-01 -1.270000040531158447e-01 2.949755489826202393e-01 4.923991262912750244e-01 1.498719751834869385e-01 5.593346357345581055e-01
5.195897221565246582e-01 -2.141169086098670959e-02 -1.403078436851501465e-01 -4.936725497245788574e-01 5.254319310188293457e-01 1.279296819120645523e-02 7.104297727346420288e-02 4.299764335155487061e-01
1.792377382516860962e-01 -1.138718333095312119e-02 -3.802370652556419373e-02 -1.243179067969322205e-01 7.914930582046508789e-01 2.658754885196685791e-01 4.388821721076965332e-01 -2.471332699060440063e-01
3.434019982814788818e-01 8.625488728284835815e-02 -3.990133404731750488e-01 -4.606871604919433594e-01 6.560167074203491211e-01 5.197010189294815063e-02 -2.640718221664428711e-01 1.994867250323295593e-02
3.462312221527099609e-01 -1.228801608085632324e-01 1.317709386348724365e-01 -1.735122948884963989e-01 7.781125307083129883e-01 1.568405926227569580e-01 4.250326454639434814e-01 -8.272626250982284546e-02
3.005153238773345947e-01 -3.025207668542861938e-02 -3.572291135787963867e-01 -2.554828226566314697e-01 4.291964769363403320e-01 1.814805269241333008e-01 3.450812101364135742e-01 6.161698698997497559e-01
-1.738053113222122192e-01 -2.618591189384460449e-01 6.334884166717529297e-01 -3.244467973709106445e-01 3.339504003524780273e-01 5.147666931152343750e-01 1.001644358038902283e-01 9.004300087690353394e-02
-5.782187357544898987e-02 -6.225573644042015076e-02 9.437227249145507812e-02 -3.368036448955535889e-01 8.213364481925964355e-01 1.129799038171768188e-01 -1.171145215630531311e-01 -4.115386307239532471e-01
3.438719511032104492e-01 -1.139712706208229065e-01 -4.061271250247955322e-01 -2.861074507236480713e-01 7.384607791900634766e-01 2.136530913412570953e-02 4.739549010992050171e-02 2.719168365001678467e-01
1.150980517268180847e-01 3.588595390319824219e-01 -4.013099074363708496e-01 -5.987243652343750000e-01 3.979530334472656250e-01 5.466437898576259613e-03 -1.999054253101348877e-01 3.742901086807250977e-01
2.063964009284973145e-01 4.949916899204254150e-01 -9.598913788795471191e-02 -7.079347372055053711e-01 1.756581813097000122e-01 5.868851020932197571e-02 1.555449962615966797e-01 3.788191378116607666e-01
4.125263988971710205e-01 1.490226387977600098e-01 -3.444478660821914673e-02 4.018570855259895325e-02 6.252229809761047363e-01 2.376764565706253052e-01 5.800460348837077618e-04 5.978450179100036621e-01
6.987697631120681763e-02 1.408628821372985840e-01 -8.932742476463317871e-02 -6.920743584632873535e-01 2.590530812740325928e-01 -2.281429059803485870e-02 -4.295256512705236673e-04 6.486135125160217285e-01
1.259631663560867310e-01 -7.966778427362442017e-02 -1.235153526067733765e-01 -3.472491502761840820e-01 7.619671523571014404e-02 5.248134136199951172e-01 -4.960725903511047363e-01 5.609148144721984863e-01
5.656104683876037598e-01 -2.492015659809112549e-01 -2.557721436023712158e-01 -1.581405103206634521e-01 3.692508339881896973e-01 4.020419716835021973e-01 4.586738646030426025e-01 1.385278850793838501e-01
1.467022299766540527e-01 7.560067623853683472e-02 -2.540044188499450684e-01 -3.368109464645385742e-01 2.897387742996215820e-01 2.231374830007553101e-01 1.348135620355606079e-01 8.018038868904113770e-01
-4.057996571063995361e-01 -1.381453275680541992e-01 -1.044583395123481750e-01 -1.359484195709228516e-01 8.605208992958068848e-01 5.395411327481269836e-02 1.620634049177169800e-01 1.310620009899139404e-01
2.479956746101379395e-01 -4.801559075713157654e-02 -2.952597439289093018e-01 -4.260185360908508301e-01 1.630853414535522461e-01 3.317567408084869385e-01 7.303541898727416992e-02 7.249337434768676758e-01
5.923409014940261841e-02 3.268164098262786865e-01 -4.366503357887268066e-01 -6.544951200485229492e-01 3.114622235298156738e-01 -6.037198938429355621e-03 -1.627890765666961670e-01 3.835486471652984619e-01
-1.061399728059768677e-01 2.653884887695312500e-02 2.570169270038604736e-01 -1.646570861339569092e-02 7.226784229278564453e-01 2.904847562313079834e-01 5.030568242073059082e-01 2.489768415689468384e-01
-1.332904249429702759e-01 1.819740831851959229e-01 -1.074042841792106628e-01 -4.458615183830261230e-01 2.563755512237548828e-01 1.672309190034866333e-01 -4.020042717456817627e-01 6.953338980674743652e-01
3.974225819110870361e-01 -8.875631541013717651e-02 9.014122188091278076e-02 -7.540146708488464355e-01 3.358531892299652100e-01 -5.369639024138450623e-02 -2.990608476102352142e-02 3.754185736179351807e-01
2.063468694686889648e-01 -2.507359087467193604e-01 -2.585214972496032715e-01 -4.514179229736328125e-01 1.582591682672500610e-01 4.123329520225524902e-01 -4.163091480731964111e-01 5.055326819419860840e-01
2.886186838150024414e-01 -7.203442603349685669e-02 -2.778952717781066895e-01 -2.689085006713867188e-01 5.428235530853271484e-01 6.991887837648391724e-02 3.038130402565002441e-01 6.083785295486450195e-01
2.745415568351745605e-01 4.578825831413269043e-02 -3.456390798091888428e-01 -4.652762711048126221e-01 2.692658007144927979e-01 2.046178877353668213e-01 2.518987655639648438e-01 6.393406987190246582e-01
2.838158607482910156e-01 -3.512466698884963989e-02 -1.569399237632751465e-01 -4.754187464714050293e-01 4.673772156238555908e-01 -1.231514755636453629e-02 2.431068569421768188e-01 6.243939995765686035e-01
4.016560614109039307e-01 -2.461026310920715332e-01 6.928971409797668457e-02 -6.502130627632141113e-01 3.665857315063476562e-01 3.289057686924934387e-02 1.212735697627067566e-01 4.476087391376495361e-01
4.201677441596984863e-01 1.224462836980819702e-01 2.117287367582321167e-01 -2.986394166946411133e-01 3.475176095962524414e-01 1.667864173650741577e-01 -1.562559008598327637e-01 7.081308364868164062e-01
-9.554901160299777985e-03 2.379393577575683594e-01 -6.432068068534135818e-03 -8.361427783966064453e-01 4.268710687756538391e-02 9.377968311309814453e-02 -4.132601618766784668e-02 4.814488291740417480e-01
3.939517438411712646e-01 -1.714768707752227783e-01 -2.718566954135894775e-01 -5.902275443077087402e-01 6.037782430648803711e-01 -5.749215930700302124e-02 -1.514121592044830322e-01 4.841595143079757690e-02
-3.030347526073455811e-01 -3.695624321699142456e-02 3.357510268688201904e-01 6.428107619285583496e-02 4.570952951908111572e-01 7.585633993148803711e-01 5.122707784175872803e-02 5.444851517677307129e-02
1.518716365098953247e-01 3.579933941364288330e-01 -2.751556634902954102e-01 -2.584347128868103027e-01 3.612598776817321777e-01 3.899888694286346436e-01 -4.672473073005676270e-01 4.531628787517547607e-01
-4.251427948474884033e-01 -1.088042408227920532e-01 -1.679920852184295654e-01 -4.824404418468475342e-01 -1.136889904737472534e-01 6.583995819091796875e-01 1.289548128843307495e-01 2.887912690639495850e-01
4.164120256900787354e-01 -2.399594187736511230e-01 -2.315590903162956238e-02 -7.352349758148193359e-01 3.145433366298675537e-01 6.172107532620429993e-02 -5.324930697679519653e-02 3.497588932514190674e-01
-2.895106188952922821e-02 8.997903019189834595e-02 6.531889438629150391e-01 -5.978209525346755981e-02 2.962707877159118652e-01 6.700345873832702637e-01 -8.574170619249343872e-02 1.294665783643722534e-01
6.742066144943237305e-01 -8.716341853141784668e-02 1.137279793620109558e-01 -1.958617717027664185e-01 3.591250181198120117e-01 5.797541737556457520e-01 -1.831744983792304993e-02 -1.453646123409271240e-01
4.976539611816406250e-01 7.780135422945022583e-02 -6.757504492998123169e-02 9.287821501493453979e-02 4.866428971290588379e-01 6.483646035194396973e-01 2.588452100753784180e-01 9.431847929954528809e-02
-1.030237525701522827e-01 -2.732842266559600830e-01 1.600605249404907227e-01 -6.414579600095748901e-02 9.199728965759277344e-01 4.357312619686126709e-02 8.561571687459945679e-02 1.714320778846740723e-01
-2.562873661518096924e-01 3.022608458995819092e-01 3.362513780593872070e-01 -5.496615543961524963e-02 8.448491692543029785e-01 1.050212457776069641e-01 3.959288448095321655e-02 2.239877916872501373e-02
3.093296103179454803e-02 2.910330593585968018e-01 -3.088712990283966064e-01 -8.203567266464233398e-01 8.790367096662521362e-02 1.162962093949317932e-01 7.699318230152130127e-02 3.446394503116607666e-01
4.587634503841400146e-01 1.245322078466415405e-02 -1.493121236562728882e-01 -3.561232388019561768e-01 1.576542109251022339e-01 7.305114269256591797e-01 -2.784037888050079346e-01 6.521183997392654419e-02
1.720551773905754089e-02 3.375893235206604004e-01 -3.369852006435394287e-01 -2.353261411190032959e-01 2.843450009822845459e-01 3.253243565559387207e-01 -3.572832345962524414e-01 6.343979239463806152e-01
5.559991598129272461e-01 2.261475659906864166e-02 -1.380434632301330566e-01 1.296713352203369141e-01 5.296921133995056152e-01 5.674675703048706055e-01 -1.231984794139862061e-02 2.274601310491561890e-01
9.124553948640823364e-02 2.378772795200347900e-01 1.186973452568054199e-01 -4.468769133090972900e-01 1.734733730554580688e-01 6.730402112007141113e-01 -4.311463832855224609e-01 -2.287736237049102783e-01
2.416710257530212402e-01 2.754840813577175140e-02 -2.343853712081909180e-01 -3.752450346946716309e-01 -2.255664579570293427e-02 7.102335095405578613e-01 -2.426879107952117920e-01 4.257379472255706787e-01
-3.011135458946228027e-01 -1.355470418930053711e-01 -1.316802809014916420e-03 -1.921729892492294312e-01 8.633906245231628418e-01 -8.597745560109615326e-03 2.810692489147186279e-01 1.717794835567474365e-01
1.769174449145793915e-02 2.439636439085006714e-01 -7.625804096460342407e-02 -3.015239238739013672e-01 2.375097572803497314e-01 2.089215666055679321e-01 4.919254034757614136e-02 8.607889413833618164e-01
-2.449620068073272705e-01 -4.172644391655921936e-02 -2.742435932159423828e-01 -3.580617904663085938e-01 6.569420099258422852e-01 3.141478896141052246e-01 8.781900629401206970e-03 -4.522121846675872803e-01
-6.670745462179183960e-02 -4.767787158489227295e-01 4.924423992633819580e-01 -2.904143035411834717e-01 3.671865165233612061e-01 5.250504016876220703e-01 -5.535124987363815308e-02 1.668070405721664429e-01
4.498536884784698486e-02 1.971780806779861450e-01 -2.965901792049407959e-01 -8.812844157218933105e-01 1.204250827431678772e-01 8.408736437559127808e-02 4.746891558170318604e-02 2.657873332500457764e-01
-2.691974043846130371e-01 5.071450471878051758e-01 1.274583488702774048e-01 -6.157565116882324219e-01 2.629474103450775146e-01 3.240580856800079346e-01 -1.026793047785758972e-01 -3.003949224948883057e-01
-5.630828067660331726e-02 6.684781610965728760e-02 -3.637545704841613770e-01 -1.492196917533874512e-01 2.180024832487106323e-01 5.159947872161865234e-01 5.977901816368103027e-01 4.082256257534027100e-01
-1.651959121227264404e-01 1.974963396787643433e-01 2.943668365478515625e-01 -1.340323835611343384e-01 7.566002011299133301e-01 1.645468622446060181e-01 4.517033994197845459e-01 1.597916483879089355e-01
4.965416193008422852e-01 -3.679876681417226791e-04 -6.854767352342605591e-02 -4.926781356334686279e-02 5.325040221214294434e-01 6.418592333793640137e-01 -1.169229671359062195e-01 -1.926275491714477539e-01
-2.352752983570098877e-01 -2.311673164367675781e-01 -4.222507476806640625e-01 -3.124245703220367432e-01 6.557975411415100098e-01 3.022395074367523193e-01 -2.546993456780910492e-02 -3.053431808948516846e-01
1.199433356523513794e-01 5.284900069236755371e-01 -2.327641546726226807e-01 -1.341503858566284180e-01 3.309392035007476807e-01 5.836424231529235840e-01 -4.163648188114166260e-01 1.030403897166252136e-01
7.604716718196868896e-02 4.245810806751251221e-01 -5.015758872032165527e-01 -2.662402344867587090e-03 4.235879778861999512e-01 5.437913537025451660e-01 -2.465227693319320679e-01 1.626432389020919800e-01
1.518469601869583130e-01 1.704935878515243530e-01 -3.010997474193572998e-01 -2.882860898971557617e-01 1.629575341939926147e-01 4.048604667186737061e-01 1.416532248258590698e-01 7.507141828536987305e-01
5.702248960733413696e-02 5.194804668426513672e-01 -3.978239297866821289e-01 -3.712212443351745605e-01 2.077311873435974121e-01 4.815598726272583008e-01 -3.920176625251770020e-01 4.571042209863662720e-02
-1.989232003688812256e-01 6.490647792816162109e-01 4.559889435768127441e-02 -2.966715693473815918e-01 2.800621092319488525e-01 5.494347214698791504e-01 1.736447811126708984e-01 -1.964316219091415405e-01
-4.418115019798278809e-01 5.576099827885627747e-02 2.138268500566482544e-01 -4.509034380316734314e-02 5.517002940177917480e-01 5.594815611839294434e-01 3.694750070571899414e-01 5.800236482173204422e-03
3.274946510791778564e-01 2.419498562812805176e-01 -5.226583778858184814e-02 -7.315765023231506348e-01 3.207437396049499512e-01 1.778826862573623657e-01 -2.470001429319381714e-01 -3.174017667770385742e-01
7.662698626518249512e-02 1.098433658480644226e-01 -3.339149355888366699e-01 -2.203312069177627563e-01 1.767190694808959961e-01 7.109540104866027832e-01 -5.258584618568420410e-01 9.383653104305267334e-02
-2.223411053419113159e-01 2.558417804539203644e-02 5.753579139709472656e-01 -1.246110908687114716e-02 4.772343337535858154e-01 5.197985172271728516e-01 1.350094974040985107e-01 3.202298581600189209e-01
5.460855364799499512e-01 -3.765669092535972595e-02 -1.943415999412536621e-01 -2.896108627319335938e-01 3.162518739700317383e-01 6.539293527603149414e-01 -1.087648794054985046e-01 -1.981431245803833008e-01
1.061751991510391235e-01 3.630142807960510254e-01 -3.709477484226226807e-01 -1.907811462879180908e-01 3.031388521194458008e-01 3.966589272022247314e-01 -3.454245924949645996e-01 5.607121586799621582e-01
1.376969218254089355e-01 5.874633044004440308e-02 3.685219883918762207e-01 1.472076773643493652e-01 6.463993191719055176e-01 5.735036730766296387e-01 2.599053978919982910e-01 7.629346847534179688e-02
2.105732113122940063e-01 3.480431139469146729e-01 -1.613084971904754639e-01 -3.383094668388366699e-01 4.595484435558319092e-01 2.323389053344726562e-01 -5.836936831474304199e-01 2.969625294208526611e-01
1.623127311468124390e-01 2.416388988494873047e-01 -3.534107506275177002e-01 -4.944988191127777100e-01 2.845814228057861328e-01 1.416745930910110474e-01 2.088787406682968140e-01 6.333629488945007324e-01
1.268714219331741333e-01 2.184160947799682617e-01 -1.489925198256969452e-02 -5.259572863578796387e-01 2.896798849105834961e-01 4.460310097783803940e-03 8.593176305294036865e-02 7.536753416061401367e-01
1.004597842693328857e-01 -4.477169830352067947e-03 8.329095691442489624e-02 -3.679974079132080078e-01 -1.417023241519927979e-01 6.071332097053527832e-01 7.708729058504104614e-02 6.729750633239746094e-01
3.774191141128540039e-01 3.127284646034240723e-01 -2.701449096202850342e-01 -2.125946283340454102e-01 6.346408128738403320e-01 8.758370578289031982e-02 -1.695046722888946533e-01 4.498992860317230225e-01
-2.734621167182922363e-01 2.272053062915802002e-01 5.549860596656799316e-01 -2.115874588489532471e-01 6.777721047401428223e-01 1.253842562437057495e-01 1.768416017293930054e-01 1.202007606625556946e-01
6.455534100532531738e-01 -9.751699119806289673e-02 3.617812320590019226e-02 -3.162968158721923828e-01 4.816604852676391602e-01 4.329069256782531738e-01 -2.078722715377807617e-01 -9.890767186880111694e-02
-4.339511096477508545e-01 1.295048445463180542e-01 3.112694919109344482e-01 -1.304692625999450684e-01 6.623331904411315918e-01 3.405318856239318848e-01 3.432119190692901611e-01 9.253231436014175415e-02
1.711778156459331512e-02 -1.782849282026290894e-01 -4.093680679798126221e-01 -2.208757102489471436e-01 6.226403713226318359e-01 -1.470317598432302475e-02 -1.454691439867019653e-01 5.852304697036743164e-01
6.812790036201477051e-02 5.380973219871520996e-02 -9.532228857278823853e-02 -3.978202641010284424e-01 2.972017526626586914e-01 6.190176606178283691e-01 -4.011278748512268066e-01 -4.389767944812774658e-01
2.795166969299316406e-01 -1.425204575061798096e-01 4.868223518133163452e-02 -7.286517620086669922e-01 1.583756506443023682e-01 1.544204801321029663e-01 -1.254198104143142700e-01 5.509957075119018555e-01
1.433878391981124878e-01 7.820441573858261108e-02 -3.345988094806671143e-01 -1.525576412677764893e-01 1.827114820480346680e-01 7.115437388420104980e-01 -4.380737543106079102e-01 3.263544738292694092e-01
-4.583955407142639160e-01 -3.998037576675415039e-01 2.517106197774410248e-02 -1.852932423353195190e-01 7.212285995483398438e-01 1.174986213445663452e-01 9.795449674129486084e-02 2.269176095724105835e-01
-3.171676993370056152e-01 7.751059532165527344e-02 2.932620346546173096e-01 -2.295037060976028442e-01 7.531890869140625000e-01 1.240435466170310974e-01 4.016446173191070557e-01 1.035523042082786560e-01
-7.137385755777359009e-02 -3.109859228134155273e-01 -5.115631818771362305e-01 -4.465735852718353271e-01 1.423289477825164795e-01 5.630415081977844238e-01 2.992055118083953857e-01 -1.013474836945533752e-01
2.407243251800537109e-01 -3.779043629765510559e-02 1.134644150733947754e-01 -6.825842261314392090e-01 3.570282459259033203e-01 -9.880392253398895264e-02 -9.406839311122894287e-02 5.619146227836608887e-01
2.901525199413299561e-01 7.394698262214660645e-02 -1.112349629402160645e-01 -2.006459534168243408e-01 5.851623415946960449e-01 3.301258385181427002e-02 1.728394031524658203e-01 6.959403753280639648e-01
1.465763300657272339e-01 1.254099905490875244e-01 -3.208588957786560059e-01 -6.414310336112976074e-01 4.213665425777435303e-01 -1.072503924369812012e-01 1.238650828599929810e-01 4.939719736576080322e-01
7.863845676183700562e-02 -3.154471218585968018e-01 -1.423303931951522827e-01 -3.356788456439971924e-01 8.173980712890625000e-01 8.587849140167236328e-02 2.087875753641128540e-01 -2.055814862251281738e-01
3.626972809433937073e-02 9.638949483633041382e-02 -3.805512487888336182e-01 -2.407751977443695068e-01 6.208692118525505066e-02 6.027151942253112793e-01 2.483534961938858032e-01 5.981654524803161621e-01
-2.637116983532905579e-02 -3.850188255310058594e-01 -1.959699988365173340e-01 -3.509859144687652588e-01 6.826002001762390137e-01 3.191324472427368164e-01 1.857787966728210449e-01 -2.952413558959960938e-01
1.538752168416976929e-01 2.924847900867462158e-01 1.972387172281742096e-02 -9.103568792343139648e-01 1.028910875320434570e-01 2.211031913757324219e-01 5.016325972974300385e-03 -4.624096676707267761e-02
-1.073192432522773743e-01 -5.442888010293245316e-03 -2.412459105253219604e-01 -1.918455213308334351e-01 5.464137196540832520e-01 3.002998232841491699e-01 7.099238634109497070e-01 -2.662986889481544495e-02
2.128731608390808105e-01 4.243803024291992188e-01 -4.339434206485748291e-01 -8.385340124368667603e-02 5.333791971206665039e-01 2.791831195354461670e-01 -1.995349973440170288e-01 4.207102954387664795e-01
5.002656951546669006e-02 4.250559508800506592e-01 -2.814640402793884277e-01 8.198653906583786011e-02 3.467909693717956543e-01 6.579245328903198242e-01 -3.095467686653137207e-01 2.862395644187927246e-01
-4.309102892875671387e-01 1.832941919565200806e-01 -1.819241940975189209e-01 -5.938628911972045898e-01 7.518824934959411621e-02 3.824257850646972656e-01 4.923219978809356689e-01 2.581556700170040131e-02
3.489746153354644775e-02 -2.042435808107256889e-03 -3.774557113647460938e-01 -3.866372406482696533e-01 7.057023644447326660e-01 -9.862331300973892212e-02 -2.356844842433929443e-01 3.788500130176544189e-01
3.760105967521667480e-01 -2.968177795410156250e-01 -2.186664193868637085e-01 -5.628728270530700684e-01 5.475033521652221680e-01 7.101155072450637817e-02 -2.052360773086547852e-01 2.427963465452194214e-01
-3.787192404270172119e-01 -3.646229207515716553e-01 3.225565850734710693e-01 -2.849054038524627686e-01 1.853357851505279541e-01 6.580976843833923340e-01 -7.762733101844787598e-02 2.548332214355468750e-01
-3.139217793941497803e-01 1.588042825460433960e-02 -3.923669084906578064e-02 -4.714395999908447266e-01 -2.779076993465423584e-02 6.271889209747314453e-01 4.423779249191284180e-01 2.959215044975280762e-01
-3.310278952121734619e-01 -2.906661927700042725e-01 5.305934324860572815e-02 -4.222233593463897705e-01 6.269346475601196289e-01 3.176505863666534424e-01 -2.181269414722919464e-02 -3.611385822296142578e-01
7.678578048944473267e-02 3.258667290210723877e-01 -3.190443813800811768e-01 -3.177520632743835449e-01 8.472827821969985962e-02 4.443366527557373047e-01 1.382672227919101715e-02 6.930758357048034668e-01
1.706718802452087402e-01 1.323685050010681152e-01 -8.953354507684707642e-02 -3.589218556880950928e-01 4.029444456100463867e-01 3.008344769477844238e-01 -5.992355346679687500e-01 4.522828459739685059e-01
9.868334233760833740e-02 -8.168688416481018066e-02 -1.488336324691772461e-01 -3.047427535057067871e-01 4.605089426040649414e-01 -1.190006919205188751e-02 2.592567801475524902e-01 7.675576806068420410e-01
-1.103737205266952515e-01 2.735706269741058350e-01 -9.454358369112014771e-02 -8.929346203804016113e-01 1.487681269645690918e-02 2.557458877563476562e-01 1.759986728429794312e-01 -1.005134508013725281e-01
-5.894332751631736755e-02 6.923822164535522461e-01 1.555079966783523560e-01 -4.350125789642333984e-01 1.922954916954040527e-01 4.334818720817565918e-01 2.354117184877395630e-01 -1.530066728591918945e-01
1.521805971860885620e-01 1.834342479705810547e-01 -3.432892635464668274e-02 -6.544113904237747192e-02 5.244976282119750977e-01 9.496346861124038696e-02 -5.341852083802223206e-02 8.066985011100769043e-01
-2.374709248542785645e-01 1.151230335235595703e-01 3.682658076286315918e-01 -3.628250956535339355e-01 7.391977310180664062e-01 1.042278949171304703e-02 3.395026028156280518e-01 3.617556765675544739e-02
-2.065113037824630737e-01 2.079439312219619751e-01 4.183472394943237305e-01 -1.402379479259252548e-02 6.889402270317077637e-01 4.796099364757537842e-01 1.602236926555633545e-01 -9.254975616931915283e-02
-3.090587258338928223e-01 -1.121495515108108521e-01 -5.000839233398437500e-01 -5.595939159393310547e-01 -3.821923211216926575e-02 5.274302363395690918e-01 2.024345546960830688e-01 8.973658084869384766e-02
-1.770366579294204712e-01 -1.927703432738780975e-02 3.558077514171600342e-01 -2.753376662731170654e-01 7.660939693450927734e-01 1.107922270894050598e-01 3.830017447471618652e-01 1.414607018232345581e-01
-7.451917976140975952e-02 5.625826716423034668e-01 -4.750839769840240479e-01 -3.284088075160980225e-01 3.137685358524322510e-01 1.734991222620010376e-01 -2.580793201923370361e-01 3.863066732883453369e-01
-2.575732767581939697e-01 -1.001265645027160645e-01 4.298669993877410889e-01 -1.486093103885650635e-01 4.605168402194976807e-01 5.901991128921508789e-01 3.771419525146484375e-01 1.188012510538101196e-01
4.752404615283012390e-02 -2.682648301124572754e-01 -1.866535097360610962e-01 -4.540062323212623596e-02 8.660033941268920898e-01 3.310687839984893799e-01 6.052468717098236084e-02 -1.601349711418151855e-01
-4.340029060840606689e-01 2.009512484073638916e-01 1.843123883008956909e-02 -5.626866817474365234e-01 6.867330521345138550e-02 3.620694875717163086e-01 5.419837832450866699e-01 1.573128402233123779e-01
6.558233499526977539e-02 -1.166134923696517944e-01 -2.587808668613433838e-01 -3.881465494632720947e-01 4.312931001186370850e-02 5.366355776786804199e-01 -3.282537162303924561e-01 6.057115793228149414e-01
5.070574879646301270e-01 2.448503077030181885e-01 2.913110852241516113e-01 -9.366984665393829346e-02 4.929459691047668457e-01 1.998082101345062256e-01 -1.268001347780227661e-01 5.388020277023315430e-01
-1.506381928920745850e-01 -4.642435908317565918e-02 1.980624943971633911e-01 9.148360788822174072e-02 5.567370057106018066e-01 7.440005540847778320e-01 2.235641926527023315e-01 -1.186634525656700134e-01
2.682728469371795654e-01 -8.886548131704330444e-02 -1.259738504886627197e-01 -7.203842699527740479e-02 7.210799455642700195e-01 3.244897723197937012e-01 4.931207001209259033e-01 1.750878244638442993e-01
2.133601605892181396e-01 -1.672914922237396240e-01 -3.020758330821990967e-01 -4.672005772590637207e-01 5.711421966552734375e-01 1.486017648130655289e-02 -4.304686188697814941e-01 3.244030177593231201e-01
5.395835041999816895e-01 -3.615326881408691406e-01 4.786741628777235746e-04 -6.498568058013916016e-01 2.997565567493438721e-01 1.501445621252059937e-01 6.746106594800949097e-02 1.971832662820816040e-01
-2.025604099035263062e-01 -3.335053622722625732e-01 -2.201389670372009277e-01 -2.730050683021545410e-01 7.307949066162109375e-01 3.477453589439392090e-01 2.238752134144306183e-02 -2.631752192974090576e-01
2.799098789691925049e-01 -2.061770856380462646e-01 -5.947730541229248047e-01 -8.058740943670272827e-02 3.838720619678497314e-01 5.864987373352050781e-01 1.659823507070541382e-01 -1.826759544201195240e-03
4.470163583755493164e-01 -2.255768179893493652e-01 -2.642251551151275635e-01 -4.401295185089111328e-01 6.295932531356811523e-01 8.280579000711441040e-02 -2.515288293361663818e-01 1.387492269277572632e-01
1.821322739124298096e-01 2.182418666779994965e-02 -3.727742284536361694e-02 -4.311587214469909668e-01 6.699825823307037354e-02 5.000627040863037109e-01 -5.306981205940246582e-01 4.928203821182250977e-01
8.011032640933990479e-02 -3.446381390094757080e-01 -2.226278334856033325e-01 -3.558862805366516113e-01 6.719408035278320312e-01 3.181959688663482666e-01 2.644883990287780762e-01 -2.754659056663513184e-01
-1.907750368118286133e-01 5.523952469229698181e-02 7.017938792705535889e-02 -4.169084727764129639e-01 4.985491186380386353e-02 3.779746592044830322e-01 -2.676248252391815186e-01 7.515599131584167480e-01
5.033548921346664429e-02 2.893702387809753418e-01 -4.382913112640380859e-01 -1.491051167249679565e-01 3.584115505218505859e-01 2.865063846111297607e-01 -2.064308226108551025e-01 6.680129170417785645e-01
1.655971854925155640e-01 3.001499474048614502e-01 1.306281834840774536e-01 -5.048624277114868164e-01 1.047124192118644714e-01 5.866463780403137207e-01 -4.529521763324737549e-01 -2.241726815700531006e-01
-1.347623169422149658e-01 8.637129515409469604e-02 3.511753678321838379e-01 -1.081600636243820190e-01 8.869000673294067383e-01 1.754798740148544312e-02 1.170875653624534607e-01 1.968430131673812866e-01
1.449458450078964233e-01 5.543448776006698608e-02 -1.901895105838775635e-01 -5.166778564453125000e-01 1.447458863258361816e-01 3.079474568367004395e-01 -4.470849931240081787e-01 5.975965261459350586e-01
-3.609839677810668945e-01 -3.218948841094970703e-01 -3.180525302886962891e-01 -3.112221360206604004e-01 5.620276927947998047e-01 3.652028441429138184e-01 -2.362536340951919556e-01 -2.509854137897491455e-01
-2.705112099647521973e-01 1.147630363702774048e-01 4.415752291679382324e-01 -9.540040045976638794e-02 7.515637874603271484e-01 1.212317198514938354e-01 2.224044650793075562e-01 2.838211655616760254e-01
-4.411627650260925293e-01 -2.189467698335647583e-01 -3.874388709664344788e-02 -1.521269381046295166e-01 5.784490704536437988e-01 5.515708923339843750e-01 -3.639407828450202942e-02 -3.043609857559204102e-01
1.946330517530441284e-01 3.083434104919433594e-01 -3.077056407928466797e-01 -8.603879064321517944e-02 4.367129206657409668e-01 3.834220468997955322e-01 -4.836916625499725342e-01 4.396233260631561279e-01
-5.056844353675842285e-01 -2.787292897701263428e-01 2.677565515041351318e-01 -1.158634796738624573e-01 3.502178788185119629e-01 6.513010859489440918e-01 7.817761972546577454e-03 1.859261095523834229e-01
-1.844898462295532227e-01 4.062113761901855469e-01 5.997544527053833008e-01 -6.105679869651794434e-01 2.160645425319671631e-01 1.161723881959915161e-01 9.097788482904434204e-02 -2.309206320205703378e-04
4.194916784763336182e-02 -1.897765845060348511e-01 4.091039299964904785e-01 3.010894358158111572e-02 4.793135523796081543e-01 7.511380910873413086e-01 -1.172050018794834614e-03 1.131885102950036526e-03
2.645981311798095703e-01 4.156627655029296875e-01 1.889153569936752319e-01 -7.147533297538757324e-01 3.764939010143280029e-01 1.810828894376754761e-01 1.900175511837005615e-01 -2.403143327683210373e-03
3.510645031929016113e-01 3.009325265884399414e-01 1.368336528539657593e-01 -4.616998732089996338e-01 4.685635864734649658e-01 2.576913833618164062e-01 -4.923308789730072021e-01 -1.611107438802719116e-01
2.332830876111984253e-01 3.112382888793945312e-01 -1.643452942371368408e-01 9.457929991185665131e-03 3.739734590053558350e-01 6.222152113914489746e-01 -4.666364490985870361e-01 2.772246897220611572e-01
-2.962401509284973145e-01 -3.879219591617584229e-01 -1.014753431081771851e-01 -2.222404815256595612e-02 7.656868696212768555e-01 3.129722177982330322e-01 -2.580705881118774414e-01 -1.178152207285165787e-02
-5.772984400391578674e-02 3.584144413471221924e-01 6.852939128875732422e-01 -5.225726962089538574e-01 3.431318998336791992e-01 7.755409181118011475e-02 7.779357954859733582e-03 4.101030156016349792e-02
-3.053614795207977295e-01 -4.055518209934234619e-01 -1.920724362134933472e-01 -4.756641685962677002e-01 5.091399550437927246e-01 3.329776227474212646e-01 -1.749957352876663208e-01 -2.800228297710418701e-01
-3.782847523689270020e-01 4.344314709305763245e-02 -6.013375893235206604e-02 -2.928072810173034668e-01 -1.412502825260162354e-01 7.581223249435424805e-01 1.479286104440689087e-01 3.861051499843597412e-01
-2.469011992216110229e-01 1.206159442663192749e-01 -1.719423532485961914e-01 -2.910765111446380615e-01 2.813448309898376465e-01 2.951843440532684326e-01 6.924432516098022461e-01 4.055063724517822266e-01
-4.353566467761993408e-01 5.507259964942932129e-01 2.987314946949481964e-03 -4.754888713359832764e-01 1.292318552732467651e-01 4.889890253543853760e-01 8.058641105890274048e-02 -1.369725316762924194e-01
2.599864602088928223e-01 1.006665304303169250e-01 -2.507402896881103516e-01 -3.752481937408447266e-01 1.642587333917617798e-01 5.521556735038757324e-01 -5.262249112129211426e-01 3.313938379287719727e-01
4.045738279819488525e-02 3.758504092693328857e-01 6.866806000471115112e-02 -4.055580496788024902e-01 4.198166131973266602e-01 -7.619450986385345459e-02 2.266412368044257164e-03 7.112315893173217773e-01
-2.360941618680953979e-01 8.940713852643966675e-02 2.690449655055999756e-01 -2.229107310995459557e-03 7.833164334297180176e-01 2.975339591503143311e-01 3.542173206806182861e-01 1.905118227005004883e-01
2.191036790609359741e-01 3.577815890312194824e-01 8.452830836176872253e-03 -4.243811964988708496e-01 3.589029312133789062e-01 1.395524442195892334e-01 -5.730634331703186035e-01 4.088118076324462891e-01
-3.249016106128692627e-01 -3.606025278568267822e-01 3.307138979434967041e-01 -3.151200115680694580e-01 1.470166146755218506e-01 6.763845086097717285e-01 -9.475969709455966949e-03 2.766457796096801758e-01
7.624392956495285034e-02 5.703137516975402832e-01 -5.045303329825401306e-02 -7.679827213287353516e-01 2.678646147251129150e-02 1.973010003566741943e-01 -5.151690170168876648e-02 1.851670145988464355e-01
1.613343954086303711e-01 -3.448453545570373535e-02 -8.824019134044647217e-02 -2.020569145679473877e-01 3.871316611766815186e-01 6.003603339195251465e-01 -6.360391974449157715e-01 -9.653589874505996704e-02
-3.799463212490081787e-01 -5.293427780270576477e-02 4.123479425907135010e-01 -7.685470581054687500e-02 4.652640819549560547e-01 4.616599082946777344e-01 3.313895463943481445e-01 3.707852363586425781e-01
5.224910378456115723e-01 1.107582896947860718e-01 3.619518280029296875e-01 -4.842043519020080566e-01 3.836599588394165039e-01 3.417548537254333496e-01 1.594683378934860229e-01 -2.446452528238296509e-01
5.199481733143329620e-03 3.203819692134857178e-02 2.158597856760025024e-01 -8.496776223182678223e-02 7.442882061004638672e-01 3.010387718677520752e-01 5.464652776718139648e-01 4.379795864224433899e-02
2.464825473725795746e-02 4.371407926082611084e-01 -2.731676213443279266e-02 -7.802044749259948730e-01 8.587016165256500244e-02 3.322606980800628662e-01 2.554411292076110840e-01 -1.257545053958892822e-01
2.343189567327499390e-01 6.659726500511169434e-01 -3.143098056316375732e-01 -4.229913949966430664e-01 2.235887199640274048e-01 2.688058614730834961e-01 -2.340372465550899506e-02 3.179095983505249023e-01
-1.481356173753738403e-01 -6.580065190792083740e-02 2.765555083751678467e-01 -5.571493133902549744e-02 8.936994075775146484e-01 -2.109473198652267456e-02 8.139055222272872925e-02 2.972722947597503662e-01
2.209003120660781860e-01 4.006843566894531250e-01 -2.780688703060150146e-01 -9.015905857086181641e-02 3.270263671875000000e-01 6.194620728492736816e-01 -3.822946250438690186e-01 2.614869177341461182e-01
3.512691855430603027e-01 4.803476929664611816e-01 -1.654513031244277954e-01 -1.394218355417251587e-01 1.836619675159454346e-01 7.337245941162109375e-01 -9.587797522544860840e-02 1.333692967891693115e-01
-4.399394094944000244e-01 -5.530738458037376404e-02 3.468766510486602783e-01 -1.611230522394180298e-01 3.252171874046325684e-01 6.170284152030944824e-01 3.946509063243865967e-01 1.219455450773239136e-01
-2.474268823862075806e-01 -1.796232163906097412e-01 4.598076343536376953e-01 -1.905252039432525635e-02 4.347354471683502197e-01 6.564810872077941895e-01 5.053067952394485474e-02 2.687258124351501465e-01
-1.637656092643737793e-01 -3.334450721740722656e-01 -2.117720991373062134e-01 -3.558489680290222168e-01 6.166614890098571777e-01 3.879770636558532715e-01 -1.363721787929534912e-01 -3.756649792194366455e-01
5.039871335029602051e-01 2.730388343334197998e-01 3.859492484480142593e-03 -2.775698602199554443e-01 1.659384369850158691e-01 7.267267107963562012e-01 -1.908181756734848022e-01 4.804288223385810852e-02
-3.741892576217651367e-01 1.744875311851501465e-01 -4.648146629333496094e-01 -4.449764788150787354e-01 -2.598018199205398560e-02 5.651741623878479004e-01 1.768508106470108032e-01 2.531933188438415527e-01
6.224173903465270996e-01 -7.492693513631820679e-02 9.566004574298858643e-02 -2.108676731586456299e-01 4.414968788623809814e-01 5.522310733795166016e-01 2.312728315591812134e-01 8.637514547444880009e-04
1.403495222330093384e-01 4.407891929149627686e-01 5.188694223761558533e-02 -2.009491026401519775e-01 4.051440060138702393e-01 9.114875644445419312e-02 -5.949904397130012512e-02 7.529569864273071289e-01
-1.091864407062530518e-01 8.358595520257949829e-02 1.162079162895679474e-02 -2.721414864063262939e-01 -3.596813976764678955e-02 8.352009057998657227e-01 3.696385324001312256e-01 2.672243714332580566e-01
-1.489839255809783936e-01 -2.567325234413146973e-01 8.146124333143234253e-02 -2.974719107151031494e-01 8.919036388397216797e-01 -7.266271859407424927e-02 1.256278604269027710e-01 1.457616314291954041e-02
5.884428620338439941e-01 -2.158099785447120667e-02 1.915755122900009155e-02 -3.811382651329040527e-01 4.423834085464477539e-01 4.611089825630187988e-01 2.280437052249908447e-01 -2.175028473138809204e-01
3.670972287654876709e-01 3.685038685798645020e-01 -3.250362575054168701e-01 -2.091941237449645996e-01 1.507400423288345337e-01 7.178747653961181641e-01 -4.624233767390251160e-02 1.995712816715240479e-01
-2.816801071166992188e-01 -4.966377913951873779e-01 4.070618748664855957e-01 -3.291540741920471191e-01 3.784303367137908936e-01 3.177519440650939941e-01 1.723698079586029053e-01 3.550750017166137695e-01
-2.288828492164611816e-01 3.952406644821166992e-01 -4.314237534999847412e-01 -3.901925683021545410e-01 4.498800337314605713e-01 -4.595700651407241821e-03 -4.388095438480377197e-01 2.409437149763107300e-01
-3.406038284301757812e-01 1.086273137480020523e-02 -3.128423541784286499e-02 -1.252927184104919434e-01 2.566047012805938721e-01 5.400359034538269043e-01 5.588780045509338379e-01 4.442574977874755859e-01
-1.251824945211410522e-01 2.824310958385467529e-01 4.050726592540740967e-01 7.403641007840633392e-03 8.196063637733459473e-01 1.214649677276611328e-01 7.014390081167221069e-02 2.213481664657592773e-01
4.710138440132141113e-01 2.758026355877518654e-03 -4.769819602370262146e-02 -4.877820611000061035e-01 2.428466379642486572e-01 4.838944971561431885e-01 4.032520949840545654e-01 -2.866903543472290039e-01
-1.570465415716171265e-01 -2.387496829032897949e-02 -5.610975250601768494e-02 -5.010948181152343750e-01 1.524292081594467163e-01 5.161073803901672363e-01 6.556826829910278320e-01 -3.163860365748405457e-02
-5.341559648513793945e-01 1.617461144924163818e-01 3.298854529857635498e-01 -2.581848390400409698e-02 3.646968901157379150e-01 5.614016056060791016e-01 2.471936345100402832e-01 2.640918791294097900e-01
1.598645597696304321e-01 7.548511028289794922e-01 -2.007008194923400879e-01 -3.614068031311035156e-01 2.271989434957504272e-01 2.612705826759338379e-01 -1.513473540544509888e-01 3.015951216220855713e-01
-4.929792582988739014e-01 1.061579808592796326e-01 3.626370429992675781e-01 -1.496260911226272583e-01 3.274109661579132080e-01 5.970784425735473633e-01 2.910012602806091309e-01 2.083891481161117554e-01
-2.806736826896667480e-01 8.102854341268539429e-02 4.993543922901153564e-01 -9.047532081604003906e-02 4.042966067790985107e-01 5.063086748123168945e-01 3.768380582332611084e-01 3.087146878242492676e-01
2.828544378280639648e-01 2.609205543994903564e-01 2.969611436128616333e-02 -3.800759613513946533e-01 3.120718002319335938e-01 3.980821073055267334e-01 -5.946308970451354980e-01 3.116573393344879150e-01
-5.348809063434600830e-02 6.838189810514450073e-02 -2.480800151824951172e-01 -3.134244978427886963e-01 1.047735475003719330e-02 7.800385355949401855e-01 2.768627107143402100e-01 3.840073049068450928e-01
-2.568837106227874756e-01 5.969098806381225586e-01 4.793589189648628235e-02 -2.916056811809539795e-01 2.747963964939117432e-01 5.722814798355102539e-01 1.459441334009170532e-01 -2.570193111896514893e-01
-1.977789252996444702e-01 6.479163169860839844e-01 2.291215509176254272e-01 -3.688759803771972656e-01 2.471830248832702637e-01 4.763937890529632568e-01 6.756142526865005493e-02 -2.447586506605148315e-01
-2.945410907268524170e-01 9.629475325345993042e-02 5.385276079177856445e-01 -8.653049916028976440e-02 3.658274710178375244e-01 3.938476741313934326e-01 3.270033001899719238e-01 4.589078724384307861e-01
-1.495666652917861938e-01 -2.474904991686344147e-03 -2.617588341236114502e-01 -2.865557968616485596e-01 1.915513277053833008e-01 3.564142286777496338e-01 6.628534197807312012e-01 4.731746912002563477e-01
-2.546633183956146240e-01 -7.266958057880401611e-02 -2.800886631011962891e-01 -4.088633656501770020e-01 6.061916798353195190e-02 5.246090292930603027e-01 5.745410919189453125e-01 2.743357419967651367e-01
2.596433758735656738e-01 1.583598703145980835e-01 -2.983373999595642090e-01 -2.864579260349273682e-01 3.977679312229156494e-01 3.571511209011077881e-01 -2.297671586275100708e-01 6.307733058929443359e-01
-1.826633140444755554e-02 1.172647848725318909e-01 -2.836174964904785156e-01 -1.570010781288146973e-01 2.573992013931274414e-01 4.300308525562286377e-01 7.010713815689086914e-01 3.716788589954376221e-01
-3.002723157405853271e-01 -2.808479964733123779e-01 3.837871253490447998e-01 -2.284756153821945190e-01 1.899151355028152466e-01 7.471216320991516113e-01 -2.737959288060665131e-02 1.909427642822265625e-01
-1.170453876256942749e-01 3.181861340999603271e-01 4.004347622394561768e-01 -7.474821805953979492e-01 2.996176481246948242e-01 -5.275516770780086517e-03 2.564954757690429688e-01 -1.019407063722610474e-01
1.694455444812774658e-01 1.558761447668075562e-01 7.630962878465652466e-02 -4.321962296962738037e-01 3.730447962880134583e-02 8.069846630096435547e-01 -2.831904888153076172e-01 -1.468378752470016479e-01
-1.692861616611480713e-01 6.332606822252273560e-02 2.041011750698089600e-01 -6.009310483932495117e-02 6.160302758216857910e-01 4.516473412513732910e-01 5.817871689796447754e-01 1.041519735008478165e-02
1.433747112751007080e-01 7.073832154273986816e-01 -1.204515174031257629e-01 -4.811178743839263916e-01 1.470691859722137451e-01 2.529190778732299805e-01 -1.190318614244461060e-01 3.651078045368194580e-01
-3.805700540542602539e-01 6.242767572402954102e-01 -1.765381731092929840e-02 -3.636719882488250732e-01 1.529269218444824219e-01 4.737861752510070801e-01 2.869231998920440674e-01 -5.187547206878662109e-02
-8.369179069995880127e-02 3.755950629711151123e-01 -2.259143888950347900e-01 -7.055788040161132812e-01 1.028499007225036621e-01 8.219567686319351196e-02 -1.843210123479366302e-02 5.342016816139221191e-01
-1.143692806363105774e-01 -2.934688329696655273e-01 -1.004341468214988708e-01 -2.663135826587677002e-01 8.993099331855773926e-01 4.779634252190589905e-02 5.875773727893829346e-02 -7.273526489734649658e-02
7.736838608980178833e-02 5.502705574035644531e-01 -2.134215086698532104e-02 -2.847352623939514160e-01 3.392462432384490967e-01 3.917034566402435303e-01 -5.839186310768127441e-01 1.436123903840780258e-02
-3.968535363674163818e-01 4.081467911601066589e-02 1.323681920766830444e-01 -3.304894566535949707e-01 7.916465401649475098e-01 -1.422876119613647461e-01 2.068590074777603149e-01 1.560648679733276367e-01
3.995772600173950195e-01 2.337370067834854126e-02 -1.101676095277070999e-02 -5.504480600357055664e-01 3.220340013504028320e-01 1.396203488111495972e-01 1.418103724718093872e-01 6.271901130676269531e-01
-9.726637601852416992e-02 -8.210521936416625977e-02 -2.635885477066040039e-01 -3.192853331565856934e-01 1.336143016815185547e-01 3.817580938339233398e-01 6.270326375961303711e-01 5.055827498435974121e-01
2.112963646650314331e-01 3.908669352531433105e-01 -1.838966459035873413e-01 -8.604817092418670654e-02 4.209263622760772705e-01 5.860058069229125977e-01 -4.723335504531860352e-01 1.329434663057327271e-01
2.114097028970718384e-01 -1.333526819944381714e-01 1.845412105321884155e-01 -6.040697097778320312e-01 2.048266232013702393e-01 5.062192082405090332e-01 -3.214573562145233154e-01 -3.701628148555755615e-01
1.839688867330551147e-01 2.639417648315429688e-01 -1.352487206459045410e-01 -7.986379414796829224e-02 4.632474780082702637e-01 7.098582386970520020e-01 -1.688719093799591064e-01 -3.532778024673461914e-01
-1.185072958469390869e-01 2.555359005928039551e-01 3.026233911514282227e-01 -8.612275868654251099e-02 8.622952699661254883e-01 1.798509038053452969e-03 2.339060902595520020e-01 1.529410481452941895e-01
1.669860482215881348e-01 2.172508090734481812e-01 -2.629728987812995911e-02 -4.549951255321502686e-01 3.843171000480651855e-01 1.940827965736389160e-01 -7.291821837425231934e-01 1.145692262798547745e-02
-2.680515944957733154e-01 -3.055215477943420410e-01 3.324792161583900452e-02 -1.492545753717422485e-01 8.674813508987426758e-01 9.728009253740310669e-02 -2.213521301746368408e-01 -2.094467915594577789e-02
1.532435268163681030e-01 5.825887918472290039e-01 -2.856479585170745850e-01 -4.490412473678588867e-01 1.937076002359390259e-01 3.065758347511291504e-01 -3.348110318183898926e-01 3.320601582527160645e-01
2.974479198455810547e-01 -1.047143191099166870e-01 -3.093832433223724365e-01 -3.142043948173522949e-01 6.114772558212280273e-01 2.237397432327270508e-01 4.845839142799377441e-01 -2.175591439008712769e-01
1.827453076839447021e-01 3.897884488105773926e-01 -1.542485207319259644e-01 -8.152269124984741211e-01 1.857154369354248047e-01 2.050182521343231201e-01 -3.658301755785942078e-02 -2.200464755296707153e-01
-2.287685424089431763e-01 5.456392168998718262e-01 2.846228480339050293e-01 -6.698428988456726074e-01 2.639870941638946533e-01 1.325368136167526245e-01 1.084623262286186218e-01 -1.456836014986038208e-01
-2.616034448146820068e-01 -4.306391626596450806e-02 4.192510843276977539e-01 -2.809164524078369141e-01 6.730542778968811035e-01 1.440144330263137817e-01 4.217906892299652100e-01 1.528853029012680054e-01
7.229206711053848267e-02 3.461341559886932373e-01 -3.320599198341369629e-01 -2.382740974426269531e-01 1.617375910282135010e-01 7.081912159919738770e-01 -4.097112119197845459e-01 1.112191379070281982e-01
1.122609153389930725e-01 3.841066360473632812e-01 7.047021985054016113e-01 -4.968479871749877930e-01 2.639883160591125488e-01 1.255759149789810181e-01 9.508403390645980835e-02 4.354683682322502136e-02
-1.901428848505020142e-01 -7.660308480262756348e-02 -1.357263177633285522e-01 -9.009832143783569336e-01 1.067156791687011719e-01 5.062808841466903687e-02 -3.366478979587554932e-01 2.240669354796409607e-02
-4.381777942180633545e-01 3.472640365362167358e-02 -1.560827344655990601e-01 -3.917669653892517090e-01 1.767011135816574097e-01 3.902111649513244629e-01 6.154083013534545898e-01 2.583330869674682617e-01
-4.560074508190155029e-01 -3.734798431396484375e-01 -2.823696434497833252e-01 -5.392326116561889648e-01 4.432628750801086426e-01 1.778526455163955688e-01 -1.379413157701492310e-01 -1.868803501129150391e-01
-3.820343911647796631e-01 1.302444487810134888e-01 -4.696568846702575684e-01 -5.494454503059387207e-01 -7.813491672277450562e-02 5.080102086067199707e-01 9.006135165691375732e-02 2.057366371154785156e-01
-4.734514653682708740e-01 -3.076275289058685303e-01 2.794100344181060791e-01 -1.221097633242607117e-01 3.328220546245574951e-01 6.508259177207946777e-01 -5.119828507304191589e-02 2.264113277196884155e-01
-3.877435028553009033e-01 1.557249426841735840e-01 -1.971396356821060181e-01 -2.295802682638168335e-01 5.551952496170997620e-02 7.762423157691955566e-01 3.303088545799255371e-01 1.381852179765701294e-01
1.597789525985717773e-01 1.898481547832489014e-01 -2.231095433235168457e-01 -4.153626561164855957e-01 1.592993885278701782e-01 4.411840438842773438e-01 -5.806540250778198242e-01 3.986801207065582275e-01
-4.270831346511840820e-01 -3.174767792224884033e-01 3.420746326446533203e-01 -1.683876812458038330e-01 3.498015701770782471e-01 6.108869314193725586e-01 -4.247533157467842102e-02 2.721965610980987549e-01
-2.922307550907135010e-01 2.423857152462005615e-01 -1.632651090621948242e-01 -7.324021458625793457e-01 1.851070970296859741e-01 -8.629313111305236816e-02 -9.239177405834197998e-02 4.924780130386352539e-01
-1.563704013824462891e-01 7.521979510784149170e-02 3.173074722290039062e-01 -1.684230268001556396e-01 8.812509775161743164e-01 -1.303923428058624268e-01 1.270175259560346603e-02 2.169632166624069214e-01
-2.807841300964355469e-01 -9.395074099302291870e-02 4.881101846694946289e-01 -2.214792929589748383e-02 3.644326031208038330e-01 7.003981471061706543e-01 3.406484425067901611e-02 2.215010076761245728e-01
4.908581972122192383e-01 -3.162233233451843262e-01 1.590713858604431152e-01 -6.925838589668273926e-01 2.295590043067932129e-01 1.919008493423461914e-01 -6.144264712929725647e-02 2.465490400791168213e-01
6.662045121192932129e-01 1.478149145841598511e-01 -7.839955389499664307e-02 -2.515272200107574463e-01 4.204630851745605469e-01 5.260552167892456055e-01 1.231558155268430710e-02 -1.059952005743980408e-01
9.846815466880798340e-02 3.551064729690551758e-01 6.627643704414367676e-01 -5.080021619796752930e-01 2.491198033094406128e-01 2.176681160926818848e-01 2.371854931116104126e-01 3.440317884087562561e-02
-2.451305836439132690e-02 4.208818972110748291e-01 -1.673932969570159912e-01 -1.834336668252944946e-01 4.207368195056915283e-01 4.366321861743927002e-01 -6.210699081420898438e-01 -8.481802046298980713e-02
-3.968524932861328125e-01 -3.622559010982513428e-01 3.068241775035858154e-01 -2.751246690750122070e-01 2.094338834285736084e-01 6.370607614517211914e-01 -7.790608704090118408e-02 2.926867902278900146e-01
6.830005906522274017e-03 3.472675979137420654e-01 -2.374817728996276855e-01 -8.571214675903320312e-01 1.150301173329353333e-01 6.629481166601181030e-02 1.557409018278121948e-01 2.154566347599029541e-01
-5.619377493858337402e-01 -2.919249832630157471e-01 1.862592846155166626e-01 -2.350436151027679443e-01 6.834951639175415039e-01 1.450702548027038574e-01 7.586068660020828247e-02 1.228899136185646057e-01
2.529295086860656738e-01 2.286704815924167633e-02 -1.334655731916427612e-01 -1.891987919807434082e-01 2.871386408805847168e-01 6.413657665252685547e-01 -6.032338738441467285e-01 1.555788367986679077e-01
1.644577980041503906e-01 -1.077768430113792419e-01 -4.287049546837806702e-02 -3.770044744014739990e-01 5.292028188705444336e-02 4.475213587284088135e-01 -4.227230697870254517e-02 7.826268076896667480e-01
4.170285165309906006e-01 -5.370801314711570740e-02 -2.030638754367828369e-01 -2.363501787185668945e-01 6.166846752166748047e-01 4.221893846988677979e-01 1.624779254198074341e-01 -3.757170438766479492e-01
1.566980630159378052e-01 4.865525662899017334e-01 -1.837198287248611450e-01 -1.857489347457885742e-01 3.122022747993469238e-01 6.146363615989685059e-01 -4.382111430168151855e-01 -5.638872459530830383e-02
2.324724048376083374e-01 4.599098265171051025e-01 -3.752708137035369873e-01 -2.590470612049102783e-01 6.106420159339904785e-01 -2.665906772017478943e-02 1.202592253684997559e-02 3.908542394638061523e-01
-3.210583627223968506e-01 1.616964340209960938e-01 -4.697610139846801758e-01 -3.530562222003936768e-01 5.628875456750392914e-03 6.248192191123962402e-01 2.416122257709503174e-01 2.768473625183105469e-01
-3.252319246530532837e-02 9.890227019786834717e-02 -2.560885548591613770e-01 -3.218904733657836914e-01 2.783429324626922607e-01 6.322659850120544434e-01 -5.370239019393920898e-01 -2.331011891365051270e-01
6.468152403831481934e-01 -2.197136133909225464e-01 1.222573891282081604e-01 -5.857807397842407227e-01 3.753179907798767090e-01 1.552896648645401001e-01 -7.927203178405761719e-02 6.330516189336776733e-02
4.514111876487731934e-01 -2.096292972564697266e-01 3.392423689365386963e-02 -6.342365741729736328e-01 5.129449367523193359e-01 -3.116624243557453156e-02 -2.767152488231658936e-01 -9.067370742559432983e-02
2.340318709611892700e-01 2.633680701255798340e-01 -5.075857639312744141e-01 -1.344984769821166992e-02 5.799617767333984375e-01 3.179540336132049561e-01 -5.129744857549667358e-02 4.218532741069793701e-01
-3.917072117328643799e-01 -1.897791624069213867e-01 2.796394824981689453e-01 -3.497433066368103027e-01 7.449718713760375977e-01 3.472311422228813171e-02 2.293346673250198364e-01 3.532151505351066589e-02
2.268737703561782837e-01 -3.474207818508148193e-01 -1.762475967407226562e-01 -5.175935029983520508e-01 5.060797557234764099e-02 4.293360114097595215e-01 -2.963865548372268677e-02 5.840307474136352539e-01
1.803786307573318481e-01 1.666505485773086548e-01 1.268050074577331543e-01 -4.017085433006286621e-01 3.722830116748809814e-01 5.392073392868041992e-01 -3.710705637931823730e-01 -4.418248236179351807e-01
5.951275229454040527e-01 4.780744016170501709e-02 9.440783411264419556e-02 -3.027452528476715088e-01 2.879134118556976318e-01 6.766555905342102051e-01 -4.675642400979995728e-02 5.196135956794023514e-03
-1.544042378664016724e-01 5.752090811729431152e-01 -5.157607197761535645e-01 -6.631249934434890747e-02 3.942097425460815430e-01 2.370330393314361572e-01 -5.057230591773986816e-02 4.009286463260650635e-01
-6.660946458578109741e-02 1.011057663708925247e-02 -2.119388729333877563e-01 -8.525694608688354492e-01 1.403078585863113403e-01 4.090796113014221191e-01 1.912290155887603760e-01 8.191724307835102081e-03
1.497345268726348877e-01 1.193108856678009033e-01 -2.419894635677337646e-01 -1.593161821365356445e-01 7.246955037117004395e-01 -6.379015743732452393e-02 -1.610488742589950562e-01 5.693982839584350586e-01
3.136438131332397461e-01 2.352828532457351685e-01 6.035921722650527954e-02 -8.356577754020690918e-01 1.357056200504302979e-01 2.274283021688461304e-01 2.405579686164855957e-01 -1.276505142450332642e-01
-1.239969953894615173e-01 3.617922067642211914e-01 -7.976864580996334553e-04 -7.054430246353149414e-01 5.270951986312866211e-02 3.656558990478515625e-01 4.664088189601898193e-01 4.539846628904342651e-02
-1.834624260663986206e-01 3.351419866085052490e-01 -1.020620986819267273e-01 -6.364409923553466797e-01 2.852109372615814209e-01 -1.044954732060432434e-01 -8.203505724668502808e-02 5.827118754386901855e-01
1.762503981590270996e-01 -3.845002874732017517e-02 -2.217612117528915405e-01 -4.916756153106689453e-01 4.027999043464660645e-01 1.354564353823661804e-02 7.272570580244064331e-02 7.133121490478515625e-01
-2.529964745044708252e-01 5.961597710847854614e-02 -1.461605131626129150e-01 -6.265751123428344727e-01 1.529840081930160522e-01 3.721033036708831787e-01 5.920837521553039551e-01 -7.779128849506378174e-02
2.764594182372093201e-02 5.568944662809371948e-02 -1.350509375333786011e-01 -1.087776646018028259e-01 -5.758714303374290466e-02 8.742762207984924316e-01 3.176827356219291687e-02 4.442730844020843506e-01
-1.229205876588821411e-01 -2.551133334636688232e-01 4.168132841587066650e-01 -2.489235699176788330e-01 9.929016232490539551e-02 8.070210218429565430e-01 7.127186655998229980e-02 1.337545216083526611e-01
3.094477653503417969e-01 1.668623536825180054e-01 2.312220335006713867e-01 -5.894974470138549805e-01 5.676750540733337402e-01 -1.208912767469882965e-02 1.639036387205123901e-01 -3.551940321922302246e-01
7.935824245214462280e-02 -1.041282415390014648e-01 -6.496256589889526367e-01 2.320236712694168091e-02 3.643334209918975830e-01 5.909556746482849121e-01 -1.153960004448890686e-01 2.549983859062194824e-01
-3.428766131401062012e-01 -2.268177568912506104e-01 4.200073182582855225e-01 -2.148635834455490112e-01 4.846560060977935791e-01 4.632653594017028809e-01 3.570114970207214355e-01 1.773510724306106567e-01
-3.514268696308135986e-01 -2.320781946182250977e-01 3.927274942398071289e-01 -2.293138355016708374e-01 7.359811067581176758e-01 5.574819445610046387e-02 -2.300231456756591797e-01 1.346570253372192383e-01
4.457583129405975342e-01 3.083618581295013428e-01 1.435833126306533813e-01 -1.940001100301742554e-01 4.782707393169403076e-01 1.665774583816528320e-01 -7.698808610439300537e-02 6.209205985069274902e-01
-5.233728289604187012e-01 -2.308554351329803467e-01 3.088578879833221436e-01 -3.455987274646759033e-01 6.641168594360351562e-01 8.425359427928924561e-02 -3.598043322563171387e-02 9.225208312273025513e-02
1.068038493394851685e-01 1.495857685804367065e-01 -1.620250791311264038e-01 -4.926531910896301270e-01 3.383040428161621094e-01 4.664162695407867432e-01 -3.725866675376892090e-01 -4.758604466915130615e-01
-1.394869089126586914e-01 4.946963191032409668e-01 1.298140082508325577e-02 -2.817637324333190918e-01 9.979616105556488037e-02 7.402712702751159668e-01 2.750549614429473877e-01 -1.504777222871780396e-01
-3.551033735275268555e-01 -1.134951785206794739e-01 3.862242698669433594e-01 5.826541781425476074e-02 4.021944403648376465e-01 6.711984872817993164e-01 -1.643427312374114990e-01 2.630207240581512451e-01
3.717364743351936340e-02 2.010572850704193115e-01 7.913129031658172607e-02 -6.003820300102233887e-01 1.465873867273330688e-01 4.943435490131378174e-01 -4.899720549583435059e-01 -2.924680709838867188e-01
2.085625976324081421e-01 3.358056843280792236e-01 -4.806688427925109863e-01 1.036959514021873474e-01 5.696418881416320801e-01 4.623771309852600098e-01 -1.457537114620208740e-01 2.059424370527267456e-01
-1.027315948158502579e-02 -3.715538084506988525e-01 4.742958843708038330e-01 -2.348663061857223511e-01 1.676206886768341064e-01 6.741730570793151855e-01 -5.103491619229316711e-02 3.106652498245239258e-01
1.917968690395355225e-01 -4.565882310271263123e-02 1.340264976024627686e-01 -8.183867335319519043e-01 3.043698370456695557e-01 -1.122251823544502258e-01 -1.040643081068992615e-01 3.966667354106903076e-01
-4.779824912548065186e-01 -3.888900950551033020e-02 3.661653697490692139e-01 -2.024151831865310669e-01 3.710499107837677002e-01 5.699808001518249512e-01 3.284674882888793945e-01 1.566025912761688232e-01
1.916878484189510345e-02 2.175017446279525757e-01 -2.677189707756042480e-01 -2.504017949104309082e-01 1.495100855827331543e-01 4.398616552352905273e-01 -2.623641788959503174e-01 7.302632927894592285e-01
2.621644549071788788e-02 3.235046565532684326e-01 -1.322176009416580200e-01 -1.762731969356536865e-01 4.622474014759063721e-01 5.141924619674682617e-01 -5.294504165649414062e-01 -2.961748242378234863e-01
3.992698490619659424e-01 2.132791578769683838e-01 3.308548629283905029e-01 -2.721825242042541504e-01 4.545523226261138916e-01 1.487529464066028595e-02 -2.260138541460037231e-01 5.946647524833679199e-01
2.378137856721878052e-01 3.072253465652465820e-01 1.927089095115661621e-01 -7.754694223403930664e-01 3.334921896457672119e-01 2.597071602940559387e-02 2.172642648220062256e-01 -2.268753051757812500e-01
4.567749798297882080e-01 -2.398633509874343872e-01 2.106519602239131927e-02 -4.343583881855010986e-01 1.855378746986389160e-01 6.015217900276184082e-01 3.472300767898559570e-01 -1.670027226209640503e-01
2.091917246580123901e-01 1.563347578048706055e-01 -1.341796964406967163e-01 -7.292186021804809570e-01 2.614355087280273438e-01 4.315691441297531128e-02 8.070014417171478271e-02 5.525492429733276367e-01
-1.199522390961647034e-01 5.257932543754577637e-01 2.225395143032073975e-01 -3.279094099998474121e-01 9.785322099924087524e-02 6.972542405128479004e-01 7.176754623651504517e-02 -2.263076603412628174e-01
8.331981487572193146e-03 -1.810971200466156006e-01 5.744985342025756836e-01 -2.062564343214035034e-01 1.729194819927215576e-01 7.346906661987304688e-01 -5.247059464454650879e-02 1.487259864807128906e-01
1.204130500555038452e-01 1.435804814100265503e-01 -3.951660990715026855e-01 5.189498141407966614e-02 4.679251313209533691e-01 4.237264394760131836e-01 -1.805887371301651001e-01 6.123117804527282715e-01
5.457982420921325684e-01 7.463684678077697754e-02 -2.030961401760578156e-02 -3.621430099010467529e-01 3.070126771926879883e-01 4.531908035278320312e-01 5.073112249374389648e-01 -8.927593380212783813e-02
4.898690581321716309e-01 -4.621709510684013367e-02 4.177862778306007385e-02 -4.023693501949310303e-01 4.282572865486145020e-01 3.787221610546112061e-01 4.879578948020935059e-01 -1.711955964565277100e-01
1.440186649560928345e-01 4.088983833789825439e-01 -4.241606593132019043e-01 -1.998724043369293213e-01 5.155873298645019531e-01 1.698969900608062744e-01 -2.546219825744628906e-01 4.823608696460723877e-01
3.454902470111846924e-01 -9.272845461964607239e-03 1.077099591493606567e-01 -3.263195753097534180e-01 4.042023420333862305e-01 5.375387668609619141e-01 -5.083270072937011719e-01 -2.274659574031829834e-01
3.697647750377655029e-01 -2.380532026290893555e-01 1.610431522130966187e-01 -4.213243722915649414e-01 2.383235096931457520e-01 4.860844612121582031e-01 5.563067197799682617e-01 -2.454087883234024048e-02
1.188815105706453323e-02 2.939687669277191162e-01 -4.655776619911193848e-01 -3.987307250499725342e-01 3.944215551018714905e-02 5.883462429046630859e-01 3.082278072834014893e-01 3.081896305084228516e-01
1.971225738525390625e-01 1.542684733867645264e-01 -2.173736691474914551e-01 -4.010449945926666260e-01 9.143950790166854858e-02 6.668164730072021484e-01 -4.917829036712646484e-01 1.854717582464218140e-01
-1.223819106817245483e-01 -7.116594910621643066e-02 -4.916552901268005371e-01 -4.692639708518981934e-01 -8.150830864906311035e-02 5.391537547111511230e-01 2.446926087141036987e-01 4.010233879089355469e-01
-9.119858592748641968e-02 -1.034777984023094177e-01 2.008199095726013184e-01 -1.362520158290863037e-01 7.173606157302856445e-01 3.286741673946380615e-01 5.460029840469360352e-01 3.646413981914520264e-02
-4.942604601383209229e-01 -4.942277073860168457e-01 -1.947659552097320557e-01 -4.081515073776245117e-01 4.931419193744659424e-01 1.322238147258758545e-01 -1.877789199352264404e-01 1.048387885093688965e-01
-1.038435474038124084e-01 3.761697411537170410e-01 3.073810636997222900e-01 -3.280273675918579102e-01 3.596141934394836426e-01 4.598354697227478027e-01 -4.294126033782958984e-01 -3.470757901668548584e-01
2.224541455507278442e-01 3.538673520088195801e-01 -3.268533647060394287e-01 6.024589762091636658e-02 2.982175648212432861e-01 7.009809613227844238e-01 -1.841091960668563843e-01 3.172148168087005615e-01
3.423804938793182373e-01 -9.138665348291397095e-02 -5.291988849639892578e-01 -3.127834498882293701e-01 1.922526061534881592e-01 5.203896164894104004e-01 4.006478488445281982e-01 1.680886000394821167e-01
-4.350683689117431641e-01 4.264180660247802734e-01 -2.805701829493045807e-02 -3.307791650295257568e-01 3.874306976795196533e-01 4.096581041812896729e-01 -1.693384051322937012e-01 -4.148291647434234619e-01
1.879411377012729645e-02 1.466164886951446533e-01 -3.409293889999389648e-01 -4.680805504322052002e-01 2.845763601362705231e-02 3.812907636165618896e-01 2.189543098211288452e-01 6.698393225669860840e-01
-1.109285950660705566e-01 -3.483485877513885498e-01 8.335395157337188721e-02 -9.574912488460540771e-02 7.690314054489135742e-01 3.614242076873779297e-01 -2.833638787269592285e-01 -2.188620418310165405e-01
1.691291667520999908e-02 8.595186471939086914e-02 -3.281404823064804077e-02 -1.210491508245468140e-01 3.719143867492675781e-01 7.153024673461914062e-01 -4.688424468040466309e-01 -3.268110156059265137e-01
2.171837091445922852e-01 5.167929530143737793e-01 -5.223605632781982422e-01 -1.607502698898315430e-01 4.643241465091705322e-01 3.555514216423034668e-01 1.506793871521949768e-02 2.116940319538116455e-01
-3.409464061260223389e-01 1.841594427824020386e-01 -4.577435851097106934e-01 -6.449964046478271484e-01 -8.851959556341171265e-02 4.272697269916534424e-01 -9.042993187904357910e-03 1.838870644569396973e-01
2.691389061510562897e-02 3.317146301269531250e-01 -6.121441721916198730e-02 -7.227171063423156738e-01 -4.206790775060653687e-02 2.755666077136993408e-01 1.623515188694000244e-01 5.090277194976806641e-01
-5.526809096336364746e-01 -1.598981320858001709e-01 1.003979369997978210e-01 -1.105255261063575745e-01 5.003419518470764160e-01 6.069639325141906738e-01 -2.395561523735523224e-02 -1.654075831174850464e-01
-5.324237514287233353e-03 3.891296088695526123e-01 -8.475867658853530884e-02 -6.268684566020965576e-02 3.923431932926177979e-01 6.028738617897033691e-01 -5.611522197723388672e-01 -7.179442048072814941e-02
-5.469945073127746582e-01 -3.785967230796813965e-01 3.067659735679626465e-01 -2.982504069805145264e-01 5.273903608322143555e-01 1.096434146165847778e-01 -1.568903475999832153e-01 2.441848516464233398e-01
2.424962967634201050e-01 -1.853688806295394897e-01 -1.829512119293212891e-01 -6.453535556793212891e-01 1.845912486314773560e-01 4.708530604839324951e-01 3.629139065742492676e-01 -2.634357810020446777e-01
-2.152324169874191284e-01 3.432156145572662354e-01 5.882170051336288452e-02 -5.443810820579528809e-01 8.489848673343658447e-02 5.567285418510437012e-01 -4.009794890880584717e-01 -2.410982698202133179e-01
-1.904473006725311279e-01 4.615559577941894531e-01 1.123839840292930603e-01 -2.440155446529388428e-01 5.446345806121826172e-01 3.937221765518188477e-01 2.578704953193664551e-01 -4.004759192466735840e-01
-2.171499468386173248e-02 4.592910706996917725e-01 -3.307573199272155762e-01 -3.947446867823600769e-02 5.213583111763000488e-01 4.697676002979278564e-01 -4.140422642230987549e-01 -1.170233860611915588e-01
-3.968432843685150146e-01 -1.410382091999053955e-01 5.082996487617492676e-01 -1.354437023401260376e-01 3.225095868110656738e-01 6.361842155456542969e-01 4.826211556792259216e-02 1.866495311260223389e-01
2.279255688190460205e-01 -1.807080209255218506e-01 -1.582223176956176758e-01 -6.324477195739746094e-01 -3.264037892222404480e-02 4.335584044456481934e-01 -3.019242081791162491e-03 5.489286184310913086e-01
8.533006161451339722e-02 3.069153428077697754e-01 -3.551504313945770264e-01 -4.674024283885955811e-01 6.027508378028869629e-01 -1.127764210104942322e-01 -3.154022097587585449e-01 2.800341546535491943e-01
-3.854548931121826172e-01 3.693259088322520256e-03 -2.374739646911621094e-01 -1.960044652223587036e-01 2.142196446657180786e-01 2.192453444004058838e-01 7.333576679229736328e-02 8.107172846794128418e-01
2.770316973328590393e-02 5.675271749496459961e-01 -1.059668660163879395e-01 1.269517373293638229e-02 3.676886856555938721e-01 5.446496009826660156e-01 -4.732605218887329102e-01 9.970794618129730225e-02
-4.287675619125366211e-01 4.081609472632408142e-02 3.613204360008239746e-01 1.144985668361186981e-02 3.688615560531616211e-01 7.283556461334228516e-01 -7.133639603853225708e-02 1.102689951658248901e-01
5.639872327446937561e-02 -2.823682129383087158e-02 -3.620665669441223145e-01 -2.481406033039093018e-01 6.699506640434265137e-01 -1.066448092460632324e-01 -3.600125014781951904e-02 5.846818089485168457e-01
-1.276258975267410278e-01 -4.009613990783691406e-01 1.068308800458908081e-01 -1.702249646186828613e-01 7.343787550926208496e-01 3.100860118865966797e-01 -3.279846310615539551e-01 -1.987784057855606079e-01
2.680648863315582275e-01 -1.682371199131011963e-01 -5.928280353546142578e-01 -1.166245564818382263e-01 6.217882037162780762e-01 3.619558215141296387e-01 -1.306699514389038086e-01 -9.154650382697582245e-03
-3.623546063899993896e-01 -4.851942956447601318e-01 1.100854352116584778e-01 -3.097782433032989502e-01 6.585645675659179688e-01 4.833727329969406128e-02 -2.831170856952667236e-01 9.489578008651733398e-02
4.419989287853240967e-01 1.898159459233283997e-02 5.314339324831962585e-02 -7.619495391845703125e-01 4.167759716510772705e-01 -1.255481690168380737e-01 -1.643303968012332916e-02 1.764951944351196289e-01
-1.055351719260215759e-01 4.424811303615570068e-01 -5.025414228439331055e-01 -4.796390533447265625e-01 4.193783998489379883e-01 4.058984667062759399e-02 -2.472404986619949341e-01 2.679885327816009521e-01
8.831585943698883057e-02 1.257011890411376953e-01 1.268476806581020355e-02 -3.971437513828277588e-01 8.434119820594787598e-02 8.060101866722106934e-01 -3.039904832839965820e-01 -2.633235454559326172e-01
-3.394427299499511719e-01 -2.446205615997314453e-01 -1.805037409067153931e-01 -4.845507144927978516e-01 3.809403181076049805e-01 2.706511020660400391e-01 5.807014703750610352e-01 4.457151517271995544e-02
-1.284817606210708618e-01 -8.552414923906326294e-02 -1.570641845464706421e-01 -6.246399879455566406e-01 -1.635626703500747681e-01 5.783732533454895020e-01 -1.714969724416732788e-01 4.131032824516296387e-01
5.909513831138610840e-01 2.787168025970458984e-01 1.828359514474868774e-01 -1.794495731592178345e-01 6.356918215751647949e-01 5.919586122035980225e-02 -1.234397059306502342e-03 3.159947395324707031e-01
-3.889960944652557373e-01 -1.280636191368103027e-01 3.760171234607696533e-01 -2.016803622245788574e-01 4.287236034870147705e-01 5.458926558494567871e-01 3.992681801319122314e-01 9.486933797597885132e-02
6.437151459977030754e-04 2.941017597913742065e-02 -7.260581851005554199e-02 -4.647048413753509521e-01 -1.193173080682754517e-01 6.401373147964477539e-01 -3.747927546501159668e-01 4.619853198528289795e-01
8.960656076669692993e-02 -3.068228811025619507e-02 -1.584419608116149902e-01 -4.858140945434570312e-01 -4.767159372568130493e-02 5.672371983528137207e-01 -3.250849545001983643e-01 5.479043722152709961e-01
4.243991076946258545e-01 -1.280015856027603149e-01 1.820263862609863281e-01 -6.191328763961791992e-01 3.692430257797241211e-01 -1.023349259048700333e-02 4.492517560720443726e-02 4.985762536525726318e-01
-9.376243501901626587e-02 2.987194955348968506e-01 2.413572371006011963e-01 -3.766087591648101807e-01 -1.774189770221710205e-01 5.815896987915039062e-01 1.053237542510032654e-01 5.666309595108032227e-01
3.713467717170715332e-01 2.548705339431762695e-01 -1.708857268095016479e-01 -4.654557704925537109e-01 1.056402362883090973e-02 6.091992855072021484e-01 -1.120124608278274536e-01 4.092789888381958008e-01
2.771606743335723877e-01 -1.249426752328872681e-01 5.348251387476921082e-02 -5.850138664245605469e-01 1.032882705330848694e-01 3.744953870773315430e-01 -4.398656487464904785e-01 4.669825434684753418e-01
-1.258142590522766113e-01 2.992558777332305908e-01 -4.232383668422698975e-01 -5.412777066230773926e-01 3.808494806289672852e-01 5.002257600426673889e-02 -5.043451189994812012e-01 1.434984505176544189e-01
-8.272418752312660217e-03 2.716478109359741211e-01 -1.512438356876373291e-01 -6.783897280693054199e-01 3.366782665252685547e-01 1.159646585583686829e-01 -5.117066502571105957e-01 -2.332553267478942871e-01
1.265701949596405029e-01 2.555211186408996582e-01 1.047749221324920654e-01 -6.698712110519409180e-01 -1.870528608560562134e-01 5.019233822822570801e-01 -1.898718327283859253e-01 3.688044846057891846e-01
1.059564650058746338e-01 2.912117540836334229e-01 -1.968659609556198120e-01 -3.003827929496765137e-01 6.001066565513610840e-01 -9.166195988655090332e-03 -5.872560739517211914e-01 2.643884420394897461e-01
-2.585884332656860352e-01 -1.507231295108795166e-01 1.311586145311594009e-02 6.903550028800964355e-02 6.166242361068725586e-01 6.852522492408752441e-01 1.077252328395843506e-01 -2.099426537752151489e-01
2.427351027727127075e-01 1.905102580785751343e-01 -8.461398072540760040e-03 -6.363658905029296875e-01 -6.012630090117454529e-02 4.607061743736267090e-01 -3.014834523200988770e-01 4.393116533756256104e-01
-3.610507547855377197e-01 5.319622159004211426e-02 -1.310495585203170776e-01 -2.918376028537750244e-01 -4.894480109214782715e-02 7.997846007347106934e-01 2.904976010322570801e-01 1.950114965438842773e-01
-1.411759760230779648e-02 3.246814608573913574e-01 6.109074223786592484e-03 -9.077550172805786133e-01 -3.645242005586624146e-02 1.571543961763381958e-01 1.385988108813762665e-02 2.100185304880142212e-01
-3.993716239929199219e-01 2.292283475399017334e-01 5.229017138481140137e-01 -5.275156497955322266e-01 1.120110526680946350e-01 3.049238920211791992e-01 3.158037960529327393e-01 1.760703623294830322e-01
-1.233851164579391479e-01 -3.188263624906539917e-03 2.509859204292297363e-02 -7.836270928382873535e-01 1.093790903687477112e-01 2.419822812080383301e-01 -5.269367098808288574e-01 -1.479290127754211426e-01
-1.807633638381958008e-01 6.311523318290710449e-01 2.909533977508544922e-01 -3.536108732223510742e-01 1.207893043756484985e-01 2.440225034952163696e-01 3.708215197548270226e-03 5.339720249176025391e-01
-3.083932213485240936e-02 4.931008517742156982e-01 5.799295306205749512e-01 -5.017351508140563965e-01 2.996304631233215332e-01 8.448646962642669678e-02 2.623893916606903076e-01 4.560036584734916687e-02
-1.506553739309310913e-01 -2.189431935548782349e-01 4.700199961662292480e-01 -1.671705245971679688e-01 5.978218913078308105e-01 3.183145821094512939e-01 -4.242619872093200684e-02 4.690274894237518311e-01
-1.007098108530044556e-01 -6.808956712484359741e-02 -7.883395254611968994e-02 -7.050984501838684082e-01 2.169793248176574707e-01 4.820131659507751465e-01 4.407714307308197021e-01 -9.025786817073822021e-02
4.920568764209747314e-01 1.770317107439041138e-01 8.750928193330764771e-02 -3.272097110748291016e-01 5.708753466606140137e-01 2.767605483531951904e-01 -4.140197932720184326e-01 -1.947006434202194214e-01
-1.570252031087875366e-01 -1.708937883377075195e-01 6.663858294486999512e-01 -3.087332844734191895e-01 1.555482149124145508e-01 4.504280090332031250e-01 5.148779228329658508e-02 4.207381904125213623e-01
1.853712648153305054e-01 5.485435128211975098e-01 -1.823705136775970459e-01 -6.601259112358093262e-01 6.026358529925346375e-02 2.712353169918060303e-01 -1.448078304529190063e-01 3.123182356357574463e-01
3.103287518024444580e-01 4.047213494777679443e-01 -2.777848839759826660e-01 -9.710236638784408569e-02 1.998891085386276245e-01 7.392063140869140625e-01 -1.944506764411926270e-01 1.706179976463317871e-01
-2.425879836082458496e-01 7.037912309169769287e-02 -4.380759298801422119e-01 -5.384619832038879395e-01 -2.861178107559680939e-02 6.010686159133911133e-01 2.889776229858398438e-01 9.346614778041839600e-02
-4.100575745105743408e-01 -7.847449183464050293e-02 -3.709471970796585083e-02 -4.457805454730987549e-01 2.009629458189010620e-01 3.957555890083312988e-01 6.376938819885253906e-01 1.481079012155532837e-01
-7.618147879838943481e-02 -4.290499985218048096e-01 -1.618849188089370728e-01 -5.946403741836547852e-01 2.852663993835449219e-01 4.713436365127563477e-01 -3.792880475521087646e-02 -3.540174365043640137e-01
7.730164378881454468e-02 -5.561777204275131226e-02 -6.241490244865417480e-01 1.586841195821762085e-01 4.697240293025970459e-01 5.730192661285400391e-01 3.681905940175056458e-02 1.607514172792434692e-01
-7.545314729213714600e-02 1.433554738759994507e-01 -1.333207935094833374e-01 -7.380662560462951660e-01 2.651192843914031982e-01 1.206599846482276917e-01 -5.663142800331115723e-01 -7.537321746349334717e-02
-8.462014049291610718e-02 3.042236566543579102e-01 3.274640766903758049e-03 -7.296811938285827637e-01 2.624705731868743896e-01 1.117551475763320923e-01 5.109700560569763184e-01 -1.592851281166076660e-01
2.273487746715545654e-01 4.532247781753540039e-02 3.362483158707618713e-02 -1.265880316495895386e-01 4.633136391639709473e-01 6.544711589813232422e-01 -4.331824481487274170e-01 -3.137902617454528809e-01
4.627320468425750732e-01 -1.449714004993438721e-01 1.609390079975128174e-01 -6.999098658561706543e-01 2.786488533020019531e-01 2.543344795703887939e-01 -6.387628614902496338e-02 -3.204306364059448242e-01
1.327998787164688110e-01 3.008939325809478760e-01 -1.264654099941253662e-01 -8.361200690269470215e-01 -2.623801119625568390e-02 4.155058562755584717e-01 -5.639032647013664246e-02 -1.494511775672435760e-02
4.618146419525146484e-01 1.825539618730545044e-01 1.838059425354003906e-01 -8.145449310541152954e-02 6.079350113868713379e-01 1.233698800206184387e-01 6.758356839418411255e-02 5.688663721084594727e-01
2.495355904102325439e-01 2.324366122484207153e-01 -9.697046875953674316e-02 -3.401493430137634277e-01 2.025615572929382324e-01 7.154365777969360352e-01 -4.096019566059112549e-01 -1.947977840900421143e-01
-1.546534150838851929e-01 1.604830771684646606e-01 -5.352117419242858887e-01 -4.156849086284637451e-01 5.160408616065979004e-01 8.583657443523406982e-02 -2.461111992597579956e-01 3.960371911525726318e-01
-2.040558010339736938e-01 3.135647177696228027e-01 -1.317575126886367798e-01 -4.104042649269104004e-01 2.824724651873111725e-02 3.642284572124481201e-01 -3.126561045646667480e-01 6.656069755554199219e-01
-1.110055223107337952e-01 -2.919751219451427460e-03 -3.703765273094177246e-01 -5.179818272590637207e-01 8.630219846963882446e-02 4.839079082012176514e-01 4.907304048538208008e-01 3.158386945724487305e-01
5.148738622665405273e-01 1.024638265371322632e-01 1.165170520544052124e-01 -6.309304833412170410e-01 4.753416180610656738e-01 -7.604691386222839355e-02 -1.133559420704841614e-01 2.611016333103179932e-01
-2.952324151992797852e-01 5.219342932105064392e-02 -2.395094186067581177e-01 -6.723365187644958496e-01 4.955945536494255066e-02 4.378190338611602783e-01 4.540542066097259521e-01 -2.013905346393585205e-02
2.718672454357147217e-01 3.031257390975952148e-01 4.111598432064056396e-02 -3.256753683090209961e-01 6.105873584747314453e-01 2.679601013660430908e-01 -5.207623839378356934e-01 -1.031266301870346069e-01
5.573899671435356140e-02 -1.587310433387756348e-02 -3.516059219837188721e-01 -4.409287273883819580e-01 -7.619176805019378662e-02 7.688365578651428223e-01 2.333530783653259277e-01 1.650082319974899292e-01
1.742910146713256836e-01 -5.547632463276386261e-03 -2.131848484277725220e-01 -4.343326091766357422e-01 7.661623954772949219e-01 -1.994523704051971436e-01 -1.846126317977905273e-01 2.731872797012329102e-01
2.988142073154449463e-01 2.410099506378173828e-01 -6.207907199859619141e-02 -4.075530171394348145e-01 7.463432103395462036e-02 5.164824724197387695e-01 -4.774038195610046387e-01 4.271208941936492920e-01
-1.270788460969924927e-01 -4.320707172155380249e-02 -3.136742711067199707e-01 -1.585347950458526611e-01 1.819983869791030884e-01 4.759118258953094482e-01 6.492555141448974609e-01 4.210831820964813232e-01
1.385137140750885010e-01 -7.789558917284011841e-02 -6.522781848907470703e-01 5.459372699260711670e-02 4.756155908107757568e-01 5.302479863166809082e-01 1.297488212585449219e-01 1.486306637525558472e-01
-4.373506605625152588e-01 -4.386796951293945312e-01 -3.118450939655303955e-01 -4.031635224819183350e-01 4.098308086395263672e-01 2.913298904895782471e-01 -3.024514317512512207e-01 -1.103860884904861450e-01
1.580949723720550537e-01 2.054654806852340698e-01 -2.170846909284591675e-01 -5.512402653694152832e-01 3.293647170066833496e-01 1.669295877218246460e-01 -5.978652834892272949e-01 2.966628968715667725e-01
4.646356683224439621e-03 -1.093482300639152527e-01 1.953418850898742676e-01 -5.782945752143859863e-01 4.884756505489349365e-01 3.017484843730926514e-01 3.363528847694396973e-01 -4.155051708221435547e-01
1.146428957581520081e-01 6.428727507591247559e-01 -3.523381650447845459e-01 -5.496058985590934753e-02 4.068204760551452637e-01 4.762433767318725586e-01 -1.879110783338546753e-01 1.370677798986434937e-01
5.448427796363830566e-01 8.767239004373550415e-02 4.567784667015075684e-01 -4.102178812026977539e-01 3.878768086433410645e-01 5.689034587703645229e-04 -1.435027271509170532e-01 3.840479850769042969e-01
8.932667225599288940e-02 -1.587058454751968384e-01 4.114501178264617920e-01 -1.200571432709693909e-01 1.831421405076980591e-01 8.639046549797058105e-01 4.768855497241020203e-02 -3.133543208241462708e-02
-1.431437432765960693e-01 3.095297217369079590e-01 -1.793131232261657715e-01 -1.981907635927200317e-01 3.336437046527862549e-01 5.779532790184020996e-01 3.073347210884094238e-01 5.219825506210327148e-01
2.163049876689910889e-01 -5.775142926722764969e-03 -6.345615983009338379e-01 -2.460298500955104828e-02 4.591120779514312744e-01 4.309435486793518066e-01 3.625437319278717041e-01 1.482258737087249756e-01
1.336174458265304565e-01 -7.787035405635833740e-02 -5.252537131309509277e-01 -1.501727700233459473e-01 2.848365604877471924e-01 6.763139963150024414e-01 3.709068000316619873e-01 3.917857632040977478e-02
-5.208446085453033447e-02 1.146140471100807190e-01 -4.293657839298248291e-01 -7.269296050071716309e-01 2.161364853382110596e-01 7.832465320825576782e-02 -2.861825823783874512e-01 3.696201145648956299e-01
8.352236822247505188e-03 4.380190372467041016e-01 -1.657222509384155273e-01 -2.339309081435203552e-02 3.895953297615051270e-01 7.315591573715209961e-01 -1.782580912113189697e-01 -2.476271092891693115e-01
3.261716961860656738e-01 -2.754084765911102295e-01 1.018265169113874435e-02 -6.748440265655517578e-01 1.284153014421463013e-01 2.538599967956542969e-01 -2.453827708959579468e-01 4.702082872390747070e-01
-8.773715049028396606e-02 5.397912859916687012e-01 7.618009299039840698e-02 -1.809079498052597046e-01 1.156353577971458435e-01 7.863130569458007812e-01 1.274929344654083252e-01 -1.203420534729957581e-01
2.898111939430236816e-01 -1.915410347282886505e-02 -1.469059437513351440e-01 -3.116483688354492188e-01 4.334483742713928223e-01 3.965108394622802734e-01 -6.721013188362121582e-01 -1.086484361439943314e-02
3.818745911121368408e-01 5.432387590408325195e-01 -9.067519009113311768e-02 -9.439861774444580078e-02 3.658939599990844727e-01 5.596291422843933105e-01 -2.649601995944976807e-01 1.570460200309753418e-01
1.845367252826690674e-01 5.334292650222778320e-01 -2.109396457672119141e-01 -4.920629560947418213e-01 1.801998317241668701e-01 2.689922153949737549e-01 9.551233798265457153e-02 5.299308896064758301e-01
6.038000807166099548e-02 1.761197894811630249e-01 -1.227845028042793274e-01 -9.052643924951553345e-02 4.632256925106048584e-01 1.284323334693908691e-01 1.109426468610763550e-01 8.358731865882873535e-01
-2.184539586305618286e-01 -3.625642061233520508e-01 5.055565834045410156e-01 -2.433953136205673218e-01 3.490537703037261963e-01 5.572847127914428711e-01 -2.150995880365371704e-01 1.652984619140625000e-01
5.333172082901000977e-01 -1.736761927604675293e-01 -6.137065589427947998e-03 -3.657194375991821289e-01 4.441129565238952637e-01 4.737378060817718506e-01 2.104890197515487671e-01 -2.926627099514007568e-01
-1.898898780345916748e-01 -4.479888454079627991e-02 -2.969544231891632080e-01 -7.587634921073913574e-01 -1.069239154458045959e-01 4.512548744678497314e-01 2.390375286340713501e-01 1.607116013765335083e-01
-3.120031952857971191e-01 2.355378679931163788e-02 -1.510170102119445801e-01 -5.600151419639587402e-01 -6.585670262575149536e-02 6.507799625396728516e-01 3.530497848987579346e-01 1.148054674267768860e-01
-2.204342484474182129e-01 -1.369894444942474365e-01 -1.328178495168685913e-02 -4.960927665233612061e-01 -1.348713487386703491e-01 4.737231731414794922e-01 1.013364121317863464e-01 6.583959460258483887e-01
-2.301855012774467468e-02 2.026251554489135742e-01 -1.867202222347259521e-01 -7.471811771392822266e-01 2.574874460697174072e-01 2.614833414554595947e-01 -4.134261012077331543e-01 -2.442837804555892944e-01
1.674478054046630859e-01 2.048608362674713135e-01 -1.153446361422538757e-01 -7.519763708114624023e-01 3.038835823535919189e-01 -7.295846939086914062e-02 6.722300313413143158e-04 5.035393238067626953e-01
4.458782821893692017e-02 -5.280527472496032715e-02 -2.186966687440872192e-01 -3.355302214622497559e-01 1.755617558956146240e-01 3.885566592216491699e-01 -4.060775637626647949e-01 6.986541748046875000e-01
-3.636870682239532471e-01 1.090925335884094238e-01 -2.381108850240707397e-01 -6.084740161895751953e-01 -6.374749541282653809e-02 5.634037852287292480e-01 3.178822398185729980e-01 7.972672581672668457e-02
2.171629667282104492e-01 3.592196106910705566e-02 1.958699338138103485e-02 -9.474328160285949707e-01 1.155556514859199524e-01 1.001337245106697083e-01 -5.042377114295959473e-02 1.661769747734069824e-01
-2.109335958957672119e-01 2.269689291715621948e-01 -1.454987227916717529e-01 -4.887722730636596680e-01 -9.947665035724639893e-03 6.517878174781799316e-01 4.623547196388244629e-01 7.228853553533554077e-02
-4.070550203323364258e-01 -4.356279969215393066e-01 1.656639575958251953e-01 -1.195162385702133179e-01 6.487118005752563477e-01 4.182833731174468994e-01 -5.776941776275634766e-02 6.066829338669776917e-02
-5.163160562515258789e-01 -2.362924069166183472e-01 4.462979435920715332e-01 -1.780681163072586060e-01 4.408380687236785889e-01 4.479532837867736816e-01 -1.991084367036819458e-01 1.097679287195205688e-01
3.920319080352783203e-01 9.510774165391921997e-02 3.773301094770431519e-02 -2.411298900842666626e-01 4.205151796340942383e-01 3.670956194400787354e-01 -6.420481204986572266e-01 2.321209758520126343e-01
2.587642371654510498e-01 5.553049445152282715e-01 -9.320922940969467163e-02 -6.540518403053283691e-01 1.580396443605422974e-01 1.588464230298995972e-01 -1.587545871734619141e-01 3.358484208583831787e-01
3.598474338650703430e-02 -1.310997307300567627e-01 -6.594163775444030762e-01 -2.400228232145309448e-01 4.669112861156463623e-01 4.346659183502197266e-01 -1.445877850055694580e-01 -2.474490255117416382e-01
2.548065185546875000e-01 3.551595658063888550e-02 6.236882507801055908e-02 -5.900020003318786621e-01 2.576166689395904541e-01 5.189268589019775391e-01 -4.124891757965087891e-01 -2.757197022438049316e-01
4.123079180717468262e-01 3.625593781471252441e-01 3.391864001750946045e-01 -2.225010693073272705e-01 4.283031821250915527e-01 6.988696008920669556e-02 -4.078916087746620178e-02 5.865213274955749512e-01
2.990144789218902588e-01 2.353511154651641846e-01 -7.174746692180633545e-02 -3.320753872394561768e-01 3.281515464186668396e-02 6.241486072540283203e-01 -3.907303512096405029e-01 4.432491958141326904e-01
-3.952383399009704590e-01 1.234141439199447632e-01 -3.352469205856323242e-01 -3.471453785896301270e-01 -1.634043082594871521e-02 5.952106118202209473e-01 2.733145654201507568e-01 4.079358875751495361e-01
6.015384569764137268e-02 -2.917995452880859375e-01 4.337545335292816162e-01 -2.064380496740341187e-01 1.378978937864303589e-01 8.028553128242492676e-01 -5.919870920479297638e-03 1.297966539859771729e-01
1.078370735049247742e-01 1.388171166181564331e-01 -7.967641949653625488e-02 -1.430482119321823120e-01 5.364577174186706543e-01 3.513767123222351074e-01 -7.145716547966003418e-01 1.429145783185958862e-01
3.574885427951812744e-01 4.245191812515258789e-02 6.538786739110946655e-02 -2.650004252791404724e-02 4.515518546104431152e-01 5.693212151527404785e-01 -5.668299198150634766e-01 1.268864125013351440e-01
-1.744519621133804321e-01 -3.452638983726501465e-01 1.648699939250946045e-01 -1.088777929544448853e-01 7.615548372268676758e-01 2.498159259557723999e-01 -4.043526649475097656e-01 -7.381034642457962036e-02
-1.721478700637817383e-01 4.483105242252349854e-01 5.159829854965209961e-01 -4.284251332283020020e-01 3.859242498874664307e-01 1.349736452102661133e-01 3.765896260738372803e-01 1.030587777495384216e-01
-1.761494129896163940e-01 -1.524109672755002975e-02 3.861494064331054688e-01 -1.459889113903045654e-01 4.741441905498504639e-01 5.618596673011779785e-01 5.074688792228698730e-01 1.707084476947784424e-02
1.986090391874313354e-01 -8.268494158983230591e-02 -5.665552802383899689e-03 -7.790250778198242188e-01 2.728615142405033112e-02 2.407966405153274536e-01 -2.707876861095428467e-01 4.634136259555816650e-01
7.291696220636367798e-02 1.151593402028083801e-01 2.298756688833236694e-01 -3.115926682949066162e-01 2.630044817924499512e-01 5.865527391433715820e-01 -6.178958415985107422e-01 -1.909918636083602905e-01
2.505666017532348633e-01 5.913064479827880859e-01 -3.818264305591583252e-01 -3.129488825798034668e-01 4.236873686313629150e-01 3.000685274600982666e-01 -2.119333744049072266e-01 1.713967174291610718e-01
4.346942305564880371e-01 3.435895442962646484e-01 -1.838096678256988525e-01 -6.009517312049865723e-01 4.131718873977661133e-01 2.028641700744628906e-01 -2.898465991020202637e-01 -4.671597480773925781e-02
-4.081776440143585205e-01 -2.194968760013580322e-01 4.387128353118896484e-01 -1.039030775427818298e-01 4.603356420993804932e-01 5.438752770423889160e-01 -2.354674190282821655e-01 1.370880305767059326e-01
-1.874885559082031250e-01 -9.064424782991409302e-02 -5.381690263748168945e-01 -3.657430410385131836e-01 1.023510172963142395e-01 5.429996252059936523e-01 3.373773396015167236e-01 3.377722203731536865e-01
3.977842628955841064e-01 -2.724373042583465576e-01 3.379602730274200439e-01 -5.968074202537536621e-01 2.452704310417175293e-01 3.971405923366546631e-01 2.584029175341129303e-02 -2.803633213043212891e-01
-3.767394125461578369e-01 6.331515312194824219e-01 4.916145280003547668e-02 -3.625133931636810303e-01 1.648534834384918213e-01 5.195573568344116211e-01 9.701611846685409546e-02 -1.297122985124588013e-01
-4.163643345236778259e-02 4.664390385150909424e-01 -4.182217419147491455e-01 -1.240544319152832031e-01 4.426573812961578369e-01 4.462501704692840576e-01 -4.220848083496093750e-01 1.310029178857803345e-01
-7.266248762607574463e-02 4.270281195640563965e-01 -1.989478617906570435e-01 -1.514755338430404663e-01 4.189322292804718018e-01 3.974140882492065430e-01 -6.041470170021057129e-01 2.267297506332397461e-01
3.109556734561920166e-01 8.624432981014251709e-02 -1.871436387300491333e-01 5.061414465308189392e-02 8.022797703742980957e-01 2.381161153316497803e-01 -2.576289772987365723e-01 3.025873899459838867e-01
7.315899431705474854e-02 -2.971114814281463623e-01 6.521411240100860596e-02 -3.918437063694000244e-01 -3.706986829638481140e-02 5.400848984718322754e-01 -1.996182799339294434e-01 6.447207331657409668e-01
1.872505694627761841e-01 2.843866944313049316e-01 -1.630717962980270386e-01 -2.629952132701873779e-01 2.472013980150222778e-01 7.972323894500732422e-01 1.463913172483444214e-01 -2.649230062961578369e-01
1.806243807077407837e-01 3.421525359153747559e-01 1.474602986127138138e-02 -8.999059200286865234e-01 9.125486761331558228e-02 1.325931400060653687e-01 1.187448129057884216e-01 1.580377668142318726e-02
-1.503187417984008789e-01 1.890703588724136353e-01 3.131756782531738281e-01 -4.933525919914245605e-01 2.422293722629547119e-01 4.692840874195098877e-01 -5.561591982841491699e-01 1.093849912285804749e-01
-4.309051632881164551e-01 1.326459944248199463e-01 3.693378269672393799e-01 8.553381264209747314e-02 4.339059591293334961e-01 6.093567609786987305e-01 -1.681477427482604980e-01 2.552168369293212891e-01
-1.467212736606597900e-01 -1.060507372021675110e-01 -1.566687673330307007e-01 9.008457511663436890e-02 6.867672204971313477e-01 5.947729945182800293e-01 -6.343133747577667236e-02 -3.242502808570861816e-01
5.087409615516662598e-01 8.835008367896080017e-03 -3.040066063404083252e-01 -1.383935362100601196e-01 6.864464282989501953e-01 2.345622479915618896e-01 -2.798204421997070312e-01 1.581271290779113770e-01
-5.339843779802322388e-02 4.273810982704162598e-01 -4.257602095603942871e-01 -3.473467528820037842e-01 4.824836254119873047e-01 9.769329428672790527e-02 -4.775905013084411621e-01 2.052935361862182617e-01
1.275604814291000366e-01 4.675725102424621582e-01 -4.453708529472351074e-01 -2.735695540904998779e-01 3.897536993026733398e-01 2.699227333068847656e-01 -3.941597938537597656e-01 3.343362510204315186e-01
3.320516645908355713e-01 3.800439834594726562e-01 -1.919718980789184570e-01 -1.879944205284118652e-01 2.981472611427307129e-01 4.393357336521148682e-01 -3.469004034996032715e-01 5.204476118087768555e-01
8.397592604160308838e-02 2.725844979286193848e-01 1.726842671632766724e-01 -8.730638027191162109e-01 2.308409810066223145e-01 1.745838224887847900e-01 -1.218150407075881958e-01 -1.672709286212921143e-01
1.199312508106231689e-01 -7.707663625478744507e-02 -1.464481092989444733e-02 -1.891978979110717773e-01 4.761067926883697510e-01 7.124052643775939941e-01 -3.434984982013702393e-01 -3.024485707283020020e-01
2.538267374038696289e-01 -2.977967262268066406e-01 -1.001035422086715698e-01 -3.978820741176605225e-01 3.200541734695434570e-01 6.273337006568908691e-01 -1.196753699332475662e-02 -4.271215796470642090e-01
1.715840101242065430e-01 -5.451587587594985962e-02 5.257232114672660828e-02 -5.513244271278381348e-01 1.900765895843505859e-01 5.972658991813659668e-01 -3.901529908180236816e-01 -3.402784764766693115e-01
5.025801658630371094e-01 -4.330715164542198181e-03 1.680597960948944092e-01 -3.775936365127563477e-01 5.141039192676544189e-02 7.529697418212890625e-01 -7.982236146926879883e-02 -2.439830638468265533e-02
4.842626675963401794e-02 -5.229683518409729004e-01 4.038929343223571777e-01 -3.103179335594177246e-01 1.788502931594848633e-01 6.110839843750000000e-01 -2.585797943174839020e-02 2.421827763319015503e-01
1.771513670682907104e-01 2.094386070966720581e-01 1.698477864265441895e-01 -9.007393121719360352e-01 1.580286622047424316e-01 2.305929362773895264e-01 -5.347419157624244690e-02 5.973152816295623779e-02
7.867053151130676270e-02 2.111228257417678833e-01 -1.176347211003303528e-01 -2.345996946096420288e-01 2.905147075653076172e-01 8.007277250289916992e-01 -3.093240261077880859e-01 -2.431422173976898193e-01
4.171079099178314209e-01 2.402636110782623291e-01 5.349056422710418701e-02 -2.026905566453933716e-01 4.562986195087432861e-01 5.712168216705322266e-01 -4.356919527053833008e-01 -5.013175308704376221e-03
5.972419306635856628e-02 2.340346388518810272e-02 -2.471026778221130371e-02 -3.189865946769714355e-01 4.022879004478454590e-01 1.717379838228225708e-01 1.675120671279728413e-03 8.379676938056945801e-01
2.034896463155746460e-01 4.819105565547943115e-01 1.644234508275985718e-01 -6.320280432701110840e-01 1.829807609319686890e-01 4.183603823184967041e-01 1.114704236388206482e-01 -2.809386551380157471e-01
1.023478284478187561e-01 1.284137368202209473e-01 3.535256683826446533e-01 -4.832184612751007080e-01 2.850592732429504395e-01 5.165145993232727051e-01 -4.164547324180603027e-01 -3.050800561904907227e-01
4.084300994873046875e-01 1.597842574119567871e-01 -1.356123238801956177e-01 -2.563577294349670410e-01 5.975970029830932617e-01 4.342606067657470703e-01 -4.001127481460571289e-01 -1.332266628742218018e-01
-1.295457184314727783e-01 5.800397396087646484e-01 1.808891445398330688e-01 -3.442488610744476318e-01 4.081324934959411621e-01 4.021173119544982910e-01 9.701324254274368286e-02 -3.973179161548614502e-01
1.767650097608566284e-01 -4.623225703835487366e-02 2.358010411262512207e-01 -7.695899009704589844e-01 5.094934105873107910e-01 -3.592125326395034790e-02 -2.399426847696304321e-01 -1.730512082576751709e-02
9.784494340419769287e-02 -3.545469343662261963e-01 1.785480380058288574e-01 -7.433943152427673340e-01 1.957240253686904907e-01 5.620711017400026321e-03 -2.379500269889831543e-01 4.304051101207733154e-01
-4.557369053363800049e-01 1.868364512920379639e-01 3.492524325847625732e-01 -3.093080520629882812e-01 6.695902943611145020e-01 1.595624983310699463e-01 -2.520375251770019531e-01 -4.912111908197402954e-02
2.728132009506225586e-01 -5.434543490409851074e-01 -9.773780405521392822e-02 -3.791634142398834229e-01 3.681247234344482422e-01 4.290942847728729248e-01 -3.368579447269439697e-01 -2.092884331941604614e-01
5.521878004074096680e-01 -6.753003597259521484e-02 -1.086415424942970276e-01 -3.460812270641326904e-01 1.348390877246856689e-01 7.210339903831481934e-01 -1.444529145956039429e-01 -3.869667882099747658e-03
-1.796869337558746338e-01 -6.804700195789337158e-02 -3.876216709613800049e-01 -4.326765835285186768e-01 1.016913633793592453e-02 6.759184002876281738e-01 3.855191171169281006e-01 1.415220201015472412e-01
1.026376411318778992e-01 4.139547049999237061e-01 -2.769483327865600586e-01 -5.590806603431701660e-01 1.579825878143310547e-01 3.118710815906524658e-01 -3.026603162288665771e-01 4.636917710304260254e-01
1.820988655090332031e-01 3.973303139209747314e-01 7.530923001468181610e-03 -8.036565184593200684e-01 2.547606527805328369e-01 3.330748528242111206e-02 2.905006110668182373e-01 1.124508306384086609e-01
1.473999321460723877e-01 5.009461045265197754e-01 -4.013047814369201660e-01 -1.666432172060012817e-01 5.841144323348999023e-01 3.129264116287231445e-01 -3.145799040794372559e-01 -2.092251554131507874e-02
-2.578286826610565186e-01 7.444791197776794434e-01 2.360786125063896179e-02 -1.808640062808990479e-01 2.539416849613189697e-01 4.935269355773925781e-01 1.812506467103958130e-01 -7.140816748142242432e-02
-2.947242259979248047e-01 6.276921033859252930e-01 -1.738369092345237732e-02 -4.017442464828491211e-01 1.509126573801040649e-01 5.707669258117675781e-01 5.866414681077003479e-02 -7.381632924079895020e-02
7.991564273834228516e-02 3.600782454013824463e-01 4.891976118087768555e-01 -6.099586486816406250e-01 1.034630760550498962e-01 2.749027907848358154e-01 4.078177809715270996e-01 1.292673056013882160e-03
-5.740065872669219971e-02 -3.762088716030120850e-01 2.778706550598144531e-01 -4.966250061988830566e-01 1.691368520259857178e-01 5.451006889343261719e-01 4.194292724132537842e-01 1.722224950790405273e-01
5.074107646942138672e-02 5.391653180122375488e-01 -3.145707398653030396e-02 -9.601417183876037598e-02 4.680708050727844238e-01 4.827324450016021729e-01 -4.943300485610961914e-01 -5.876488983631134033e-03
1.391862630844116211e-01 -4.104726612567901611e-01 -1.955710053443908691e-01 -3.204068243503570557e-01 5.392210483551025391e-01 4.155392646789550781e-01 3.669511675834655762e-01 -2.704542875289916992e-01
-3.381901681423187256e-01 -1.277642138302326202e-02 1.593685150146484375e-01 -4.807829856872558594e-03 8.457340002059936523e-01 3.460719585418701172e-01 -7.038260251283645630e-02 -1.416240185499191284e-01
-3.918507099151611328e-01 1.002330854535102844e-01 -9.016021341085433960e-02 -5.426086783409118652e-01 1.247411742806434631e-01 1.747933924198150635e-01 2.758281230926513672e-01 6.416065096855163574e-01
-2.425718456506729126e-01 2.766028940677642822e-01 -3.249691724777221680e-01 -8.949736505746841431e-02 3.988662362098693848e-01 7.360529303550720215e-01 2.078469470143318176e-02 -2.230131328105926514e-01
4.938364960253238678e-03 8.712907135486602783e-02 -5.047610402107238770e-01 -2.892901301383972168e-01 3.036465048789978027e-01 3.223468959331512451e-01 -7.515422254800796509e-02 6.724247336387634277e-01
-3.387142717838287354e-02 5.414706468582153320e-01 -5.030154585838317871e-01 -2.020597010850906372e-01 4.878714382648468018e-01 1.616785824298858643e-01 -1.172088533639907837e-01 3.659414052963256836e-01
-3.453013598918914795e-01 -3.348814547061920166e-01 3.527791053056716919e-02 -5.328151583671569824e-01 4.820602536201477051e-01 2.797401547431945801e-01 -3.409948050975799561e-01 -2.378461509943008423e-01
3.399757742881774902e-01 3.643826544284820557e-01 -3.853017687797546387e-01 -1.149306446313858032e-01 5.136487483978271484e-01 5.411629676818847656e-01 -1.674235910177230835e-01 -7.247306406497955322e-02
5.962936282157897949e-01 2.288022823631763458e-02 -9.327005594968795776e-02 -1.962212026119232178e-01 3.226660192012786865e-01 6.787625551223754883e-01 9.284247457981109619e-02 -1.525009423494338989e-01
-3.530547395348548889e-02 5.405334830284118652e-01 -1.443624943494796753e-01 -2.709549367427825928e-01 4.560919106006622314e-01 3.259109556674957275e-01 -5.456475615501403809e-01 1.873603835701942444e-02
-4.215928912162780762e-02 6.087247133255004883e-01 2.884968817234039307e-01 -2.883323132991790771e-01 4.106940031051635742e-01 4.227850437164306641e-01 8.510618656873703003e-02 -3.265746235847473145e-01
-1.359297931194305420e-01 3.366421461105346680e-01 4.630650579929351807e-01 -7.249159812927246094e-01 4.828371107578277588e-02 2.071125060319900513e-01 2.480650991201400757e-01 1.466273367404937744e-01
-1.447011381387710571e-01 2.865514531731605530e-02 2.495108097791671753e-01 -1.663568764925003052e-01 7.772513031959533691e-01 5.200070738792419434e-01 -6.809074431657791138e-02 -9.563935548067092896e-02
-2.955375611782073975e-01 3.275357186794281006e-02 -1.727384924888610840e-01 -5.238326191902160645e-01 -3.206052258610725403e-02 6.818968057632446289e-01 3.533290624618530273e-01 1.284247785806655884e-01
2.049396634101867676e-01 -6.538609415292739868e-02 3.928927704691886902e-02 -6.726169586181640625e-01 1.360754668712615967e-01 5.428045392036437988e-01 -1.402736604213714600e-01 -4.085791409015655518e-01
-2.574316263198852539e-01 -1.034256257116794586e-02 -2.291733212769031525e-02 -4.948269426822662354e-01 -6.088483612984418869e-03 5.945358872413635254e-01 5.080157518386840820e-01 2.768630087375640869e-01
-2.519110441207885742e-01 9.436773508787155151e-02 4.962384700775146484e-01 -1.063986197113990784e-01 3.739582002162933350e-01 6.303035616874694824e-01 3.054097890853881836e-01 1.991475224494934082e-01
2.713530659675598145e-01 -1.590499430894851685e-01 -1.302034258842468262e-01 -7.249907255172729492e-01 5.012496113777160645e-01 2.730903774499893188e-02 9.278889745473861694e-02 3.128889203071594238e-01
