# Supplementary material for: Where is your field going? A machine learning approach to study the relative motion of the domains of physics
Source: PLoS One. 2020 Jun 18;15(6):e0233997. doi: 10.1371/journal.pone.0233997 (PMC7302634; doi:10.1371/journal.pone.0233997)
Supplement: S15 Data — (ZIP) [file pone.0233997.s015.zip › 14/Pacs4Run_14_VS_500_embeddings1995-1999ED8.txt]

5.091950297355651855e-02 -6.940230727195739746e-02 -8.450368642807006836e-01 2.031908631324768066e-01 1.475806683301925659e-01 -3.021288514137268066e-01 -3.426856100559234619e-01 -8.198560029268264771e-02
-2.250841408967971802e-01 -4.960268437862396240e-01 -4.333179295063018799e-01 1.091444641351699829e-01 -4.791235923767089844e-01 -2.287592291831970215e-01 -4.305072128772735596e-01 1.907638758420944214e-01
-4.219575822353363037e-01 -5.863247513771057129e-01 -5.198544263839721680e-01 -9.366749227046966553e-02 6.641515996307134628e-03 2.710981965065002441e-01 -3.443034887313842773e-01 -8.408111333847045898e-02
1.755589544773101807e-01 -2.647079825401306152e-01 -4.000655114650726318e-01 6.351839303970336914e-01 1.622812263667583466e-02 -5.765318870544433594e-01 -1.229159440845251083e-02 5.285879969596862793e-02
-5.542240142822265625e-01 -4.372412860393524170e-01 -5.291935205459594727e-01 4.718177020549774170e-02 -8.446686714887619019e-02 -3.331412672996520996e-01 2.974588610231876373e-02 -3.168303668498992920e-01
-2.825496718287467957e-02 7.174622267484664917e-02 -4.155862331390380859e-01 1.141072809696197510e-02 -4.045447409152984619e-01 -6.615992188453674316e-01 -3.501205742359161377e-01 3.118615746498107910e-01
-2.491834312677383423e-01 -7.484234124422073364e-02 -5.974932312965393066e-01 6.239268183708190918e-01 -5.478752404451370239e-02 -4.102000594139099121e-01 -9.648257493972778320e-02 -7.381614297628402710e-02
-3.702051043510437012e-01 -3.115628957748413086e-01 -4.880227744579315186e-01 -2.462562620639801025e-01 -3.057245314121246338e-01 -7.236554473638534546e-02 -3.937300443649291992e-01 -4.618880748748779297e-01
2.107167243957519531e-01 -5.846930742263793945e-01 -2.635796368122100830e-01 -1.623780131340026855e-01 -1.549716293811798096e-01 -6.511557698249816895e-01 -2.301867818459868431e-03 2.643226087093353271e-01
-3.816878795623779297e-01 -4.037771821022033691e-01 -7.075563073158264160e-01 4.275361001491546631e-01 3.529373183846473694e-02 -2.435929374769330025e-03 6.854483485221862793e-02 -4.365223273634910583e-02
4.030909389257431030e-03 -7.242563366889953613e-01 -2.710393071174621582e-01 3.344822824001312256e-01 1.720732748508453369e-01 -4.718792438507080078e-01 8.170885592699050903e-02 1.764661073684692383e-01
-1.426974087953567505e-01 -4.927014410495758057e-01 -6.471781134605407715e-01 -7.418290525674819946e-02 -4.934337735176086426e-01 -2.266537845134735107e-01 7.544854283332824707e-02 1.095393821597099304e-01
3.616901636123657227e-01 -1.558087021112442017e-01 -2.873055934906005859e-01 2.692010998725891113e-01 1.354665458202362061e-01 -6.151315569877624512e-01 -2.966432571411132812e-01 4.529402852058410645e-01
5.151665806770324707e-01 -6.005784869194030762e-01 -4.258802533149719238e-01 3.378557264804840088e-01 -2.179898023605346680e-01 -1.597473397850990295e-02 -1.486727744340896606e-01 9.224878251552581787e-02
-5.465677008032798767e-03 -2.192505002021789551e-01 -4.263322055339813232e-01 6.054016947746276855e-01 4.562801122665405273e-02 -6.095296144485473633e-01 6.015732511878013611e-02 -1.624861061573028564e-01
1.538046747446060181e-01 -5.857342481613159180e-01 -3.172127604484558105e-01 1.267646718770265579e-02 -6.326605379581451416e-02 -5.916333198547363281e-01 1.406638789921998978e-02 4.221904277801513672e-01
6.187403202056884766e-01 -4.237760901451110840e-01 -5.179769992828369141e-01 -7.541327178478240967e-02 -3.145202994346618652e-01 -7.841020822525024414e-02 4.867668077349662781e-02 2.369522154331207275e-01
4.580703377723693848e-01 -4.487673044204711914e-01 -5.703046321868896484e-01 -1.604291051626205444e-01 2.527148425579071045e-01 -2.774191498756408691e-01 1.763346791267395020e-01 -2.566601037979125977e-01
9.381615370512008667e-02 -3.638473749160766602e-01 -5.371334552764892578e-01 -2.732475399971008301e-01 1.795450001955032349e-01 -5.267813205718994141e-01 2.404174357652664185e-01 -3.579127788543701172e-01
-5.306330919265747070e-01 -1.788774132728576660e-01 -6.469603776931762695e-01 -2.308980561792850494e-02 -1.173528581857681274e-01 1.065061390399932861e-01 -4.565565884113311768e-01 1.837971657514572144e-01
-1.242744773626327515e-01 -2.307496964931488037e-01 -5.524594783782958984e-01 -4.026691019535064697e-01 -3.777343630790710449e-01 -1.127614229917526245e-01 -3.340074717998504639e-01 4.438435733318328857e-01
-3.782781213521957397e-02 -3.687501847743988037e-01 -2.759661376476287842e-01 -2.061050236225128174e-01 7.042772769927978516e-01 -3.307120203971862793e-01 -3.540493547916412354e-01 1.150125190615653992e-01
-6.035034358501434326e-02 -4.088713824748992920e-01 -5.803018212318420410e-01 -1.384352892637252808e-02 1.233045160770416260e-01 -4.258384704589843750e-01 3.031314909458160400e-01 -4.514521360397338867e-01
1.097607542760670185e-03 -7.130867242813110352e-01 -4.722179770469665527e-01 1.083362922072410583e-01 -4.225388765335083008e-01 -2.535732984542846680e-01 -4.217430949211120605e-02 1.102825701236724854e-01
-4.715366289019584656e-02 -8.203887343406677246e-01 -2.295881360769271851e-01 1.092891991138458252e-01 -2.708220183849334717e-01 -3.760556578636169434e-01 -2.105534076690673828e-01 -3.144646808505058289e-02
-4.597995430231094360e-02 -3.331359624862670898e-01 -4.920619726181030273e-01 4.561083391308784485e-02 6.762363016605377197e-02 -5.755176544189453125e-01 1.841864585876464844e-01 -5.224772691726684570e-01
1.908729374408721924e-01 -5.166157484054565430e-01 -2.560549676418304443e-01 1.660683751106262207e-01 -7.941178977489471436e-02 -7.540315389633178711e-01 2.676740474998950958e-02 1.671722829341888428e-01
4.757043719291687012e-01 -3.137064874172210693e-01 -5.058236122131347656e-01 3.346585929393768311e-01 -4.580375254154205322e-01 -2.023230642080307007e-01 -5.977203696966171265e-02 -2.305083572864532471e-01
1.138947084546089172e-01 -3.640185892581939697e-01 -5.514460206031799316e-01 -2.239528149366378784e-01 6.612420678138732910e-01 6.176186352968215942e-02 -2.271064072847366333e-01 8.739621192216873169e-02
-1.551110595464706421e-01 -5.809172391891479492e-01 -4.106175899505615234e-01 -1.860739439725875854e-01 -1.715119630098342896e-01 -2.407268732786178589e-01 -2.922961413860321045e-01 5.122914910316467285e-01
6.573193520307540894e-02 -6.460770368576049805e-01 -2.096569687128067017e-01 -8.317741006612777710e-02 -3.361894190311431885e-01 -4.263617694377899170e-01 -4.297988712787628174e-01 2.187566161155700684e-01
-1.698598414659500122e-01 2.246168851852416992e-01 -6.422415375709533691e-01 -1.485187411308288574e-01 1.524093151092529297e-01 -6.247893571853637695e-01 8.251471817493438721e-02 -2.564451098442077637e-01
2.605485320091247559e-01 -5.269157290458679199e-01 -4.251249432563781738e-01 2.563230693340301514e-01 -1.738557964563369751e-01 1.181868389248847961e-01 -4.854674339294433594e-01 3.580070734024047852e-01
2.983249723911285400e-01 -9.637288004159927368e-02 -6.519103050231933594e-01 -3.916147351264953613e-01 -1.126938015222549438e-01 -2.753903567790985107e-01 4.217193275690078735e-02 -4.827497005462646484e-01
4.412082433700561523e-01 -5.903000831604003906e-01 -4.352405965328216553e-01 1.886569112539291382e-01 -3.853896260261535645e-01 -2.207299321889877319e-01 1.031860336661338806e-02 -1.857465505599975586e-01
-1.916925013065338135e-01 -6.164268255233764648e-01 -3.697120845317840576e-01 4.142836034297943115e-01 -1.794674098491668701e-01 -2.061604708433151245e-01 -3.572459518909454346e-02 -4.460571706295013428e-01
2.214916646480560303e-01 -5.381901264190673828e-01 -5.490064024925231934e-01 -1.850314289331436157e-01 2.182313799858093262e-01 -1.604966819286346436e-01 1.595537737011909485e-02 -5.020053982734680176e-01
2.432784810662269592e-02 1.740689389407634735e-02 -4.068516194820404053e-01 7.819685339927673340e-02 -4.163098335266113281e-01 -5.646016597747802734e-01 -4.407352507114410400e-01 3.756668269634246826e-01
1.620710194110870361e-01 -7.760682106018066406e-01 -2.645930051803588867e-01 -3.134242072701454163e-02 -3.149970471858978271e-01 -4.240950644016265869e-01 -1.448750942945480347e-01 1.977343671023845673e-02
1.433510780334472656e-01 -3.337858021259307861e-01 -4.877822399139404297e-01 -2.332210168242454529e-02 -2.882231473922729492e-01 -4.481564462184906006e-01 -3.630510345101356506e-02 5.867940783500671387e-01
2.000246793031692505e-01 -5.450603961944580078e-01 -3.761580884456634521e-01 6.750462204217910767e-02 -2.941404879093170166e-01 -1.151343882083892822e-01 -5.079287886619567871e-01 3.988500833511352539e-01
1.572969108819961548e-01 -5.684550404548645020e-01 -4.544947147369384766e-01 -1.430824846029281616e-01 -4.010735154151916504e-01 -4.968770593404769897e-02 -3.923962116241455078e-01 3.282907307147979736e-01
-4.916876181960105896e-02 -9.485862404108047485e-02 -4.673745036125183105e-01 1.812719255685806274e-01 -5.632135272026062012e-01 -4.060952663421630859e-01 -4.632707238197326660e-01 2.013537287712097168e-01
3.599317073822021484e-01 -1.927854716777801514e-01 -3.928090631961822510e-01 9.387234598398208618e-02 -4.411641061305999756e-01 -1.776585727930068970e-01 -6.076200008392333984e-01 2.734619975090026855e-01
8.207847177982330322e-02 -4.979376494884490967e-01 -2.416535019874572754e-01 -1.237316802144050598e-01 -5.221684575080871582e-01 -5.152856111526489258e-01 -3.650855422019958496e-01 1.218827348202466965e-02
5.008566752076148987e-02 -7.985935211181640625e-01 -3.526749610900878906e-01 1.137361302971839905e-01 -2.903827726840972900e-01 -2.847594618797302246e-01 -1.643988937139511108e-01 1.731680333614349365e-01
6.978626828640699387e-03 -5.695700645446777344e-01 -1.332445144653320312e-01 -4.489132016897201538e-02 -2.697943449020385742e-01 -5.641217827796936035e-01 -5.012506246566772461e-01 1.161788254976272583e-01
2.171915024518966675e-01 -3.301839828491210938e-01 -3.698053359985351562e-01 1.411246806383132935e-01 6.943737864494323730e-01 -2.714940607547760010e-01 -2.739381194114685059e-01 -2.371247410774230957e-01
-1.703571975231170654e-01 -2.194879949092864990e-01 -2.255816161632537842e-01 4.283446446061134338e-02 -2.259408384561538696e-01 -2.174386978149414062e-01 -7.861590981483459473e-01 -3.920543789863586426e-01
1.950968354940414429e-01 -2.331735491752624512e-01 -4.349125623703002930e-01 3.401581645011901855e-01 -1.276687383651733398e-01 -3.304981291294097900e-01 -4.958587288856506348e-01 4.809435307979583740e-01
-2.219298630952835083e-01 -5.245196223258972168e-01 -3.601287603378295898e-01 4.963254034519195557e-01 2.027726769447326660e-01 -4.638291299343109131e-01 -5.887101218104362488e-02 -1.996862590312957764e-01
-1.017363891005516052e-01 -5.338796377182006836e-01 -6.315574049949645996e-01 9.869606792926788330e-02 -4.713331460952758789e-01 -8.422038704156875610e-02 -9.755574911832809448e-02 2.392729967832565308e-01
2.195353060960769653e-01 -3.870820403099060059e-01 -5.737516880035400391e-01 3.745316565036773682e-01 -5.267559885978698730e-01 -8.739371597766876221e-02 4.232564475387334824e-03 -2.176679819822311401e-01
-1.662447154521942139e-01 -3.636391460895538330e-01 -4.968184530735015869e-01 -2.768293619155883789e-01 -3.062102198600769043e-01 -8.555354177951812744e-02 -4.390400946140289307e-01 4.720445275306701660e-01
2.048778682947158813e-01 -4.032004475593566895e-01 -4.782572090625762939e-01 2.108589112758636475e-01 6.829348802566528320e-01 7.251039892435073853e-02 -1.276299506425857544e-01 1.852450221776962280e-01
-1.189790293574333191e-01 -6.240630149841308594e-01 -5.851925015449523926e-01 3.538466989994049072e-02 -4.599884748458862305e-01 -1.356588453054428101e-01 -5.601642653346061707e-02 1.398446708917617798e-01
3.557891547679901123e-01 -7.985160499811172485e-02 -5.777727961540222168e-01 -2.913966774940490723e-01 2.574467360973358154e-01 -5.272285342216491699e-01 1.087055355310440063e-01 -3.037083446979522705e-01
-2.702004015445709229e-01 -1.625139117240905762e-01 -6.470807194709777832e-01 5.657378435134887695e-01 1.171049848198890686e-01 -3.568965196609497070e-01 1.279194205999374390e-01 6.600132584571838379e-02
-2.731064260005950928e-01 -5.961400270462036133e-01 -1.277359426021575928e-01 -6.084825098514556885e-02 6.356575340032577515e-02 -3.882299363613128662e-01 -5.539831519126892090e-01 -2.972385287284851074e-01
-1.101896017789840698e-01 -4.184152185916900635e-01 -6.424187421798706055e-01 1.977545022964477539e-02 -5.634715557098388672e-01 -2.073712944984436035e-01 -2.078102156519889832e-02 1.968735754489898682e-01
-2.939924001693725586e-01 -4.563837349414825439e-01 -4.471820592880249023e-01 -3.912017643451690674e-01 -3.117051124572753906e-01 -1.506797969341278076e-01 -3.661223649978637695e-01 3.136264979839324951e-01
3.149763047695159912e-01 -1.870494335889816284e-01 -2.672357261180877686e-01 9.736365079879760742e-02 -2.426782697439193726e-01 -5.781285762786865234e-01 -5.133246779441833496e-01 3.581621348857879639e-01
-3.071036636829376221e-01 -2.984313666820526123e-02 -5.499544143676757812e-01 5.285007953643798828e-01 -1.365103870630264282e-01 -4.864023327827453613e-01 -2.410581111907958984e-01 9.850042313337326050e-02
1.769034191966056824e-02 -6.595555543899536133e-01 -3.393333852291107178e-01 -5.490449443459510803e-02 -4.728051424026489258e-01 -2.943174839019775391e-01 -3.534211516380310059e-01 1.069481149315834045e-01
5.907139778137207031e-01 -2.939267158508300781e-01 -3.255547285079956055e-01 -1.939320936799049377e-02 1.682749539613723755e-01 -4.224327504634857178e-01 -1.588004678487777710e-01 -4.757298529148101807e-01
-7.933968305587768555e-02 1.508171558380126953e-01 -7.942650318145751953e-01 -2.281241714954376221e-01 -2.171077430248260498e-01 -3.958289921283721924e-01 1.892400979995727539e-01 -2.200762182474136353e-01
-7.264637853950262070e-03 -2.531692087650299072e-01 -3.575955629348754883e-01 4.429099559783935547e-01 3.788225725293159485e-02 -7.645445466041564941e-01 1.540448814630508423e-01 -4.599402472376823425e-02
-9.394522011280059814e-02 -2.032489776611328125e-01 -5.787600278854370117e-01 7.112361192703247070e-01 1.066523343324661255e-01 -2.414398938417434692e-01 -3.432497009634971619e-02 -1.954430788755416870e-01
-6.255927681922912598e-02 -8.093687146902084351e-02 -5.572427511215209961e-01 -2.846657931804656982e-01 6.992425322532653809e-01 -2.243760824203491211e-01 -2.316604107618331909e-01 7.092344015836715698e-02
-1.625909209251403809e-01 9.807623177766799927e-02 -3.767528831958770752e-01 1.963336914777755737e-01 -3.062095642089843750e-01 -6.719678044319152832e-01 -4.666990637779235840e-01 1.426267325878143311e-01
2.991392314434051514e-01 -5.003573298454284668e-01 -1.940101534128189087e-01 -1.897650659084320068e-01 -2.951396405696868896e-01 -4.780144095420837402e-01 -4.506976902484893799e-01 2.603343725204467773e-01
-1.816536337137222290e-01 3.828233182430267334e-01 -7.717967033386230469e-01 3.472476899623870850e-01 4.388201050460338593e-03 -1.212063878774642944e-01 -2.786948680877685547e-01 1.087017282843589783e-01
-4.946388900279998779e-01 -1.755704134702682495e-01 -4.353692829608917236e-01 1.514239162206649780e-01 -2.254179865121841431e-01 -3.486605286598205566e-01 -2.918638885021209717e-01 -5.044499635696411133e-01
6.292446702718734741e-02 7.936284691095352173e-02 -4.651205837726593018e-01 4.498045742511749268e-01 2.293566465377807617e-01 -3.848660886287689209e-01 -4.261142015457153320e-01 4.344893097877502441e-01
-3.142430186271667480e-01 -3.716075718402862549e-01 -4.899821877479553223e-01 -2.742185890674591064e-01 -3.035953938961029053e-01 -1.142750903964042664e-01 -4.197379052639007568e-01 4.080096185207366943e-01
3.350153863430023193e-01 -5.530275702476501465e-01 -4.811382293701171875e-01 -2.166828513145446777e-01 2.397713661193847656e-01 -2.664564847946166992e-01 -1.216406188905239105e-02 -4.181415140628814697e-01
-1.713299308903515339e-03 2.119647860527038574e-01 -7.726466655731201172e-01 7.711553573608398438e-02 -3.189537823200225830e-01 1.956406980752944946e-01 -3.800249099731445312e-01 -2.602167129516601562e-01
2.736568152904510498e-01 -2.349165380001068115e-01 -5.562536120414733887e-01 -4.696623682975769043e-01 6.566626578569412231e-02 -4.042669534683227539e-01 4.043103009462356567e-02 -4.129728376865386963e-01
1.418960094451904297e-01 -1.566551923751831055e-01 -2.887172698974609375e-01 5.816076397895812988e-01 1.828192770481109619e-01 -4.353904128074645996e-01 -5.240797996520996094e-01 1.898748725652694702e-01
-4.553039968013763428e-01 6.232700124382972717e-02 -5.963656306266784668e-01 2.652367353439331055e-01 2.265104353427886963e-01 -5.079172253608703613e-01 2.256106026470661163e-02 2.302507460117340088e-01
-2.237340435385704041e-02 7.505427300930023193e-02 -8.069162964820861816e-01 -2.758596539497375488e-01 7.673106342554092407e-02 -4.053938984870910645e-01 3.039265573024749756e-01 6.364500522613525391e-02
-5.933406576514244080e-02 -2.388463541865348816e-02 -4.217444658279418945e-01 4.055111110210418701e-01 1.755315512418746948e-01 -2.147709876298904419e-01 -5.770950913429260254e-01 4.935836791992187500e-01
2.812192142009735107e-01 -6.236423850059509277e-01 -3.452396392822265625e-01 -6.930048763751983643e-02 4.378956854343414307e-01 -2.034541666507720947e-01 -1.952298432588577271e-01 -3.697729408740997314e-01
-1.402983814477920532e-01 -3.680624067783355713e-01 -5.670253634452819824e-01 -2.781198732554912567e-02 -5.459698438644409180e-01 -2.256125509738922119e-01 -2.608817219734191895e-01 3.248257935047149658e-01
2.175957709550857544e-01 -1.742499321699142456e-01 -5.428785085678100586e-01 2.991893589496612549e-01 4.599775671958923340e-01 -1.110691204667091370e-01 -1.866000890731811523e-01 -5.285097360610961914e-01
3.437034785747528076e-01 -3.016082011163234711e-02 -5.977202653884887695e-01 -6.078095436096191406e-01 2.122480422258377075e-01 -3.029378354549407959e-01 -5.278167873620986938e-02 -1.210361868143081665e-01
-7.301429286599159241e-03 8.244822174310684204e-02 -6.079482436180114746e-01 1.712467968463897705e-01 7.992196083068847656e-02 1.513351798057556152e-01 -6.502227187156677246e-01 -3.770183324813842773e-01
2.025214489549398422e-03 2.732020020484924316e-01 -4.524147808551788330e-01 3.551580905914306641e-01 -5.177274346351623535e-02 -5.460161566734313965e-01 -4.702016711235046387e-01 2.695113122463226318e-01
-1.755798608064651489e-01 -4.672575294971466064e-01 -6.919245719909667969e-01 4.222952574491500854e-02 -4.864515960216522217e-01 -1.454139053821563721e-01 1.012732237577438354e-01 4.756580665707588196e-02
-2.928253822028636932e-02 -1.772855371236801147e-01 -7.052994966506958008e-01 -3.066443800926208496e-01 1.466674655675888062e-01 -4.694140553474426270e-01 3.348990082740783691e-01 -1.490505784749984741e-01
4.621284604072570801e-01 -3.097391128540039062e-01 -3.895623981952667236e-01 -1.163634657859802246e-01 3.046773672103881836e-01 -2.983989417552947998e-01 -2.658512890338897705e-01 -5.221614837646484375e-01
3.524715006351470947e-01 -6.149080991744995117e-01 -2.355109900236129761e-01 2.937023639678955078e-01 -1.003563925623893738e-01 -5.434851646423339844e-01 -1.394444555044174194e-01 1.761624813079833984e-01
3.323927819728851318e-01 -1.172976493835449219e-01 -5.494585037231445312e-01 3.349244892597198486e-01 -1.744473576545715332e-01 -2.392878532409667969e-01 -3.106205165386199951e-01 5.267840623855590820e-01
3.833061158657073975e-01 -3.782453238964080811e-01 -4.957059025764465332e-01 -8.037175238132476807e-02 6.202095746994018555e-01 -2.952736057341098785e-02 -2.328631132841110229e-01 -1.344099640846252441e-01
3.954297900199890137e-01 -4.468098878860473633e-01 -4.230888783931732178e-01 -2.537286579608917236e-01 3.629057407379150391e-01 -2.323227226734161377e-01 -2.331745028495788574e-01 -4.007104635238647461e-01
-6.496375799179077148e-02 -2.466530948877334595e-01 -6.554313898086547852e-01 7.073230147361755371e-01 -2.909911610186100006e-02 -4.687555879354476929e-02 1.680927537381649017e-02 4.146385192871093750e-02
8.672057650983333588e-03 -6.642652153968811035e-01 -3.450648188591003418e-01 -1.923099458217620850e-01 -2.552497982978820801e-01 -3.145365417003631592e-01 -2.377915978431701660e-01 4.266064167022705078e-01
3.015359938144683838e-01 -3.829615414142608643e-01 -4.570000171661376953e-01 -3.467676341533660889e-01 2.669185996055603027e-01 -3.370692133903503418e-01 -1.167648658156394958e-01 -4.845869541168212891e-01
1.099420413374900818e-01 2.091226130723953247e-01 -3.602923154830932617e-01 3.503003716468811035e-01 -1.782034933567047119e-01 -6.387497782707214355e-01 -4.874556064605712891e-01 1.195355951786041260e-01
-1.333441138267517090e-01 2.776416838169097900e-01 -8.293851017951965332e-01 4.380948841571807861e-01 7.800291478633880615e-02 -9.263302385807037354e-02 -1.032552793622016907e-01 -8.411617018282413483e-04
3.548408448696136475e-01 -2.552250325679779053e-01 -1.993616372346878052e-01 3.069745898246765137e-01 -6.881346553564071655e-02 -4.353842735290527344e-01 -6.258604526519775391e-01 2.982843518257141113e-01
7.603330165147781372e-02 -6.101527214050292969e-01 -5.336672067642211914e-01 7.194609940052032471e-02 -3.833722472190856934e-01 -7.161717116832733154e-02 -1.383481621742248535e-01 4.008892178535461426e-01
-3.798647522926330566e-01 -2.303415387868881226e-01 -7.151623964309692383e-01 -7.499675452709197998e-02 -1.052061021327972412e-01 1.235963553190231323e-01 -3.199563920497894287e-01 3.960397243499755859e-01
-1.704056710004806519e-01 -6.969036161899566650e-02 -8.687250018119812012e-01 2.967768013477325439e-01 -1.229640990495681763e-01 2.062953114509582520e-01 -1.217641979455947876e-01 2.254796475172042847e-01
-2.746300399303436279e-01 -3.510199189186096191e-01 -1.080341637134552002e-01 4.957116767764091492e-02 -1.524335443973541260e-01 -5.364771485328674316e-01 -6.838914752006530762e-01 -9.210606664419174194e-02
-2.849938906729221344e-02 -7.370582967996597290e-02 -2.669992148876190186e-01 -1.897084861993789673e-01 -5.136160254478454590e-01 -4.292770624160766602e-01 -6.473445892333984375e-01 -1.390769183635711670e-01
2.097484618425369263e-01 -7.971020936965942383e-01 -3.210826218128204346e-01 4.967445507645606995e-02 -1.862864047288894653e-01 -3.745819628238677979e-01 -3.891360759735107422e-02 1.963253170251846313e-01
4.420042335987091064e-01 -3.953453898429870605e-01 -1.662004142999649048e-01 4.468114376068115234e-01 2.758172713220119476e-02 -4.876050055027008057e-01 -3.925991952419281006e-01 1.685754954814910889e-01
-3.405169546604156494e-01 -3.871973752975463867e-01 -4.838965535163879395e-01 -3.373032808303833008e-01 1.009619683027267456e-01 -4.072163403034210205e-01 7.201323751360177994e-04 -4.584519863128662109e-01
3.290925920009613037e-01 -3.965473771095275879e-01 -6.658623218536376953e-01 1.561461836099624634e-01 -5.092649459838867188e-01 -4.192775860428810120e-02 6.114657223224639893e-02 -4.297107085585594177e-02
5.567194223403930664e-01 -5.361043214797973633e-01 -4.492084085941314697e-01 -5.344601720571517944e-02 -2.826847732067108154e-01 -1.830771267414093018e-01 -2.208042517304420471e-02 2.899922132492065430e-01
6.325855851173400879e-01 -3.988186419010162354e-01 -4.261954128742218018e-01 1.097725778818130493e-01 -3.958346545696258545e-01 -2.599643468856811523e-01 -1.494824290275573730e-01 -2.179545909166336060e-02
-5.375949665904045105e-02 -1.473159641027450562e-01 -8.503203988075256348e-01 -1.839577108621597290e-01 2.805714868009090424e-02 -2.030043005943298340e-01 3.879940509796142578e-01 -1.612000018358230591e-01
1.611703336238861084e-01 -5.142080783843994141e-02 -2.403110414743423462e-01 3.979752063751220703e-01 2.909400761127471924e-01 -6.622433066368103027e-01 -4.119350314140319824e-01 2.496871352195739746e-01
1.057477146387100220e-01 -7.849577069282531738e-01 -3.963468670845031738e-01 -1.532145589590072632e-02 -2.368378341197967529e-01 -5.219777673482894897e-02 -2.223889827728271484e-01 3.271993994712829590e-01
2.245410531759262085e-02 -4.360762238502502441e-02 -4.766849875450134277e-01 -1.831531375646591187e-01 6.274502873420715332e-01 -4.858282580971717834e-02 -5.826162695884704590e-01 -3.639541193842887878e-02
-5.858116745948791504e-01 -7.229293137788772583e-02 -3.222008049488067627e-01 -1.402881890535354614e-01 3.665034845471382141e-02 -3.407673239707946777e-01 -6.381895542144775391e-01 -5.790268257260322571e-02
2.063329666852951050e-01 -4.642670452594757080e-01 -3.768624365329742432e-01 -3.357647657394409180e-01 1.391787678003311157e-01 -4.283933639526367188e-01 -1.728669553995132446e-01 -5.043263435363769531e-01
3.084035813808441162e-01 -2.050495594739913940e-01 -4.684881865978240967e-01 4.469068050384521484e-01 -3.031858503818511963e-01 -2.440180480480194092e-01 -4.704446494579315186e-01 2.661775648593902588e-01
2.813862562179565430e-01 -5.294255614280700684e-01 -3.503260910511016846e-01 1.104741394519805908e-01 4.765683710575103760e-01 -3.524417281150817871e-01 -9.489051997661590576e-02 -3.811306655406951904e-01
-1.462495774030685425e-01 -2.676349580287933350e-01 -2.420999407768249512e-01 1.125752576626837254e-03 -9.329224377870559692e-02 -1.815899759531021118e-01 -7.787166833877563477e-01 -4.475388526916503906e-01
1.418459266424179077e-01 -6.126792430877685547e-01 -4.276137351989746094e-01 3.541143983602523804e-02 8.307834714651107788e-02 -4.312499463558197021e-01 6.756339222192764282e-02 -4.721789062023162842e-01
3.220320045948028564e-01 -5.040149092674255371e-01 -2.062514424324035645e-01 -1.200222074985504150e-01 -1.283001750707626343e-01 -6.874497532844543457e-01 -1.166548952460289001e-01 2.875116169452667236e-01
-9.005717933177947998e-02 -2.053856998682022095e-01 -2.153277099132537842e-01 -1.160799190402030945e-01 -2.607039511203765869e-01 -6.160089969635009766e-01 -5.805733203887939453e-01 3.246023952960968018e-01
1.931032910943031311e-02 -1.707842340692877769e-03 -6.739337444305419922e-01 -4.877772182226181030e-02 -1.494217477738857269e-02 3.847425282001495361e-01 -5.914165973663330078e-01 -2.122134417295455933e-01
2.497870624065399170e-01 -4.617527127265930176e-01 -3.220454752445220947e-01 -3.200606703758239746e-01 1.695736199617385864e-01 -4.799737632274627686e-01 -1.917355209589004517e-01 -4.715360999107360840e-01
-4.617934823036193848e-01 -7.742771506309509277e-02 -6.818699836730957031e-01 -1.182904765009880066e-01 -1.962288916110992432e-01 1.908628344535827637e-01 -4.763056635856628418e-01 -3.339812392368912697e-03
3.284808248281478882e-02 1.255356818437576294e-01 -8.354566097259521484e-01 -2.675730884075164795e-01 3.459840714931488037e-01 -1.643736362457275391e-01 7.099171727895736694e-02 -2.486267685890197754e-01
6.877885758876800537e-02 1.212960034608840942e-01 -5.137228965759277344e-01 9.052947908639907837e-02 -4.785778820514678955e-01 -4.114525020122528076e-01 -4.342491626739501953e-01 3.486367762088775635e-01
6.956082582473754883e-02 -4.889780282974243164e-01 -4.725812673568725586e-01 -1.071299165487289429e-01 6.151520013809204102e-01 -1.263010799884796143e-01 -2.278545647859573364e-01 -2.738073468208312988e-01
-3.921800851821899414e-01 -2.485027164220809937e-01 -4.439884126186370850e-01 -2.513278424739837646e-01 2.623143233358860016e-02 -8.366449736058712006e-03 -6.411080360412597656e-01 -3.352195322513580322e-01
3.454589843750000000e-01 -4.449877142906188965e-01 -1.977222412824630737e-01 3.066145479679107666e-01 6.712685525417327881e-02 -1.072089225053787231e-01 -6.564503312110900879e-01 3.203293979167938232e-01
2.328660339117050171e-02 -3.774397969245910645e-01 -3.824881613254547119e-01 5.591782554984092712e-02 -4.014861583709716797e-02 -7.013126611709594727e-01 8.181752264499664307e-02 4.554422199726104736e-01
1.324067264795303345e-01 -3.318277001380920410e-02 -7.405144572257995605e-01 1.738120429217815399e-02 8.840048313140869141e-02 -4.753865599632263184e-01 3.740206360816955566e-01 -2.429102212190628052e-01
-1.779415272176265717e-02 -2.122609466314315796e-01 -4.103777408599853516e-01 4.470537006855010986e-01 -3.260407745838165283e-01 -3.604617118835449219e-01 -1.174571365118026733e-01 -5.799400210380554199e-01
-2.666472792625427246e-01 2.708713710308074951e-01 -7.308390140533447266e-01 3.337683975696563721e-01 6.116426363587379456e-02 -1.256809234619140625e-01 -3.670001327991485596e-01 2.361676096916198730e-01
1.121669262647628784e-01 3.258023783564567566e-02 -8.463472723960876465e-01 -2.131723165512084961e-01 -2.806741371750831604e-02 -3.098350167274475098e-01 3.199637532234191895e-01 -1.595259755849838257e-01
1.366246938705444336e-01 -2.483179420232772827e-02 -5.750985741615295410e-01 4.473256170749664307e-01 -2.296663820743560791e-01 -2.075770795345306396e-01 -4.241850376129150391e-01 4.172655642032623291e-01
3.334432840347290039e-02 -4.195864126086235046e-02 -4.058182835578918457e-01 7.624249160289764404e-02 -5.418088436126708984e-01 -4.852010011672973633e-01 -5.113527774810791016e-01 1.901783496141433716e-01
-2.774557769298553467e-01 -1.981357038021087646e-01 -5.827790498733520508e-01 -2.219408750534057617e-01 -3.839137405157089233e-02 -2.769446372985839844e-02 -4.282843470573425293e-01 5.560603141784667969e-01
1.508507728576660156e-01 -8.204864859580993652e-01 -2.384851127862930298e-01 -1.333945840597152710e-01 -2.291646897792816162e-01 -3.628726899623870850e-01 -1.927347481250762939e-01 8.964892476797103882e-02
-1.390132606029510498e-01 -1.666433215141296387e-01 -8.468307256698608398e-01 -1.491737961769104004e-01 8.222570270299911499e-02 -1.629258841276168823e-01 3.828035295009613037e-01 -1.835362762212753296e-01
1.539476513862609863e-01 -3.529146611690521240e-01 -5.570336580276489258e-01 1.280783414840698242e-01 6.556176543235778809e-01 -1.727252453565597534e-01 -2.754060551524162292e-02 -2.542318105697631836e-01
-1.026723906397819519e-01 -4.147277474403381348e-01 -8.218318819999694824e-01 -4.794347286224365234e-02 -2.078083157539367676e-02 2.917646467685699463e-01 -1.315524876117706299e-01 1.920630186796188354e-01
1.349713057279586792e-01 1.482313591986894608e-02 -4.811727702617645264e-01 4.019582867622375488e-01 -3.297159373760223389e-01 -4.684193134307861328e-01 -3.985265791416168213e-01 3.186103999614715576e-01
-2.585285604000091553e-01 -3.074745833873748779e-01 -3.895426988601684570e-01 -3.008914887905120850e-01 1.126316413283348083e-01 4.200034588575363159e-02 -6.881830692291259766e-01 -3.290856182575225830e-01
4.877948760986328125e-01 2.454284578561782837e-01 -7.280946969985961914e-01 -6.686715036630630493e-02 2.025626748800277710e-01 -3.048372566699981689e-01 1.200877353549003601e-01 -1.372935771942138672e-01
-4.851721599698066711e-02 2.149728238582611084e-01 -8.842175006866455078e-01 -2.454701662063598633e-01 2.593006193637847900e-01 -1.451516598463058472e-01 1.441589295864105225e-01 1.577879115939140320e-02
3.448280990123748779e-01 -2.667585611343383789e-01 -6.297627091407775879e-01 3.253093659877777100e-01 -4.936592280864715576e-01 -1.798063516616821289e-01 6.483975052833557129e-02 -1.651426702737808228e-01
5.029035210609436035e-01 -2.240149080753326416e-01 -4.489652812480926514e-01 -2.185090184211730957e-01 8.496116101741790771e-02 -4.376957118511199951e-01 -8.915451169013977051e-02 -4.907596111297607422e-01
2.462482005357742310e-01 -7.378858327865600586e-02 -4.145204424858093262e-01 -1.153052896261215210e-01 6.165955662727355957e-01 -9.075920283794403076e-02 -5.679401755332946777e-01 -1.944510489702224731e-01
5.192704796791076660e-01 -2.432194799184799194e-01 -4.691258072853088379e-01 -2.361938655376434326e-01 2.187880873680114746e-01 -2.334556877613067627e-01 -2.060019373893737793e-01 -5.005288124084472656e-01
2.167660892009735107e-01 8.983284235000610352e-02 -3.899069726467132568e-01 5.121427774429321289e-01 9.247720241546630859e-02 -5.973458290100097656e-01 -3.691584467887878418e-01 1.702145040035247803e-01
3.801722526550292969e-01 -3.005962073802947998e-01 -1.423385292291641235e-01 1.438477635383605957e-01 -1.383913159370422363e-01 -5.043165683746337891e-01 -5.933445096015930176e-01 3.140276670455932617e-01
5.761809647083282471e-02 2.130304127931594849e-01 -8.482658267021179199e-01 -1.394759118556976318e-01 3.075290322303771973e-01 -1.160030812025070190e-01 -6.686917692422866821e-02 -3.158916532993316650e-01
8.247873187065124512e-02 2.778550386428833008e-01 -8.535498380661010742e-01 -3.152127861976623535e-01 -2.641863934695720673e-02 -2.411069869995117188e-01 1.543439179658889771e-01 7.372204214334487915e-02
5.156716108322143555e-01 -2.091215997934341431e-01 -6.129081249237060547e-01 2.301072776317596436e-01 -4.763981997966766357e-01 -1.389532834291458130e-01 -4.362589213997125626e-03 1.243499591946601868e-01
-3.663330972194671631e-01 -1.226162388920783997e-01 -3.614470064640045166e-01 3.456559777259826660e-01 3.144693970680236816e-01 -5.484403967857360840e-01 -3.052310049533843994e-01 3.283283114433288574e-01
3.466115891933441162e-02 -6.713195890188217163e-02 -5.006844401359558105e-01 1.231288630515336990e-02 -4.289131462574005127e-01 -3.430317640304565430e-01 -4.060392081737518311e-01 5.262606143951416016e-01
1.408115029335021973e-01 2.494141310453414917e-01 -6.521959900856018066e-01 6.068451404571533203e-01 -3.674894943833351135e-02 -2.995230555534362793e-01 -1.659327447414398193e-01 7.580143213272094727e-02
3.823319971561431885e-01 -4.842060804367065430e-01 -5.013206005096435547e-01 -1.550707072019577026e-01 3.413147926330566406e-01 -2.351273000240325928e-01 -4.648580029606819153e-02 -4.123784005641937256e-01
4.049178659915924072e-01 -1.565870493650436401e-01 -3.271684944629669189e-01 4.576223194599151611e-01 -5.262815952301025391e-02 -4.521777331829071045e-01 -4.069768190383911133e-01 3.495714664459228516e-01
3.271177113056182861e-01 -1.431344002485275269e-01 -6.091390848159790039e-01 -2.573169171810150146e-01 -2.242276370525360107e-01 3.224243223667144775e-01 -4.371884763240814209e-01 -2.997917234897613525e-01
-4.152999073266983032e-02 -1.931035071611404419e-01 -5.531737804412841797e-01 2.534716725349426270e-01 7.215983867645263672e-01 -1.489327996969223022e-01 -1.345208734273910522e-01 -1.725001335144042969e-01
3.240670859813690186e-01 -1.235302537679672241e-01 -3.177256882190704346e-01 -3.207969013601541519e-03 -4.407252371311187744e-01 -1.525155156850814819e-01 -7.436789274215698242e-01 9.056942909955978394e-02
-3.811785951256752014e-02 -4.942711070179939270e-02 -4.658679068088531494e-01 -2.116009443998336792e-01 6.143217682838439941e-01 -7.389555871486663818e-02 -5.922932624816894531e-01 2.515917271375656128e-02
-2.583757340908050537e-01 -5.546895265579223633e-01 -2.066637575626373291e-01 -4.954065382480621338e-01 1.517991721630096436e-01 -3.209468722343444824e-01 -4.059028923511505127e-01 -2.159098535776138306e-01
4.572940766811370850e-01 -2.727962732315063477e-01 -5.216385722160339355e-01 -4.307681694626808167e-03 -9.697394818067550659e-02 3.474168479442596436e-01 -4.209566414356231689e-01 -3.701783120632171631e-01
-3.623797595500946045e-01 -2.588446736335754395e-01 -1.906961053609848022e-01 -2.159523032605648041e-02 8.624792844057083130e-02 -2.726530134677886963e-01 -8.261597156524658203e-01 -2.303959429264068604e-02
3.643483519554138184e-01 -2.859223783016204834e-01 -4.600224196910858154e-01 -2.975457012653350830e-01 5.039970874786376953e-01 -3.936285525560379028e-02 -3.814489841461181641e-01 -2.903079390525817871e-01
2.737050950527191162e-01 -9.643892198801040649e-02 -5.744643211364746094e-01 3.081653714179992676e-01 -1.660741865634918213e-01 -2.351265102624893188e-01 -2.393405735492706299e-01 5.921663641929626465e-01
1.264582760632038116e-02 1.737103462219238281e-01 -9.065317511558532715e-01 -1.755361407995223999e-01 9.208414703607559204e-02 -2.109189033508300781e-01 2.404789328575134277e-01 -7.909243553876876831e-02
-5.527524650096893311e-02 1.510913968086242676e-01 -6.115698814392089844e-01 9.631390683352947235e-03 -1.104505062103271484e-01 2.451021373271942139e-01 -6.862426400184631348e-01 -2.383323311805725098e-01
6.120728701353073120e-02 -6.997581124305725098e-01 -2.394109219312667847e-01 -1.708332449197769165e-02 -3.331778347492218018e-01 -3.038876950740814209e-01 -4.795759618282318115e-01 1.250386983156204224e-01
1.422572135925292969e-01 -5.228261351585388184e-01 -2.993288040161132812e-01 -1.131004616618156433e-01 5.294724106788635254e-01 -8.272638916969299316e-02 -4.762219190597534180e-01 -3.000902533531188965e-01
-7.669559866189956665e-02 6.543875671923160553e-03 -2.160514593124389648e-01 -1.406948897056281567e-03 -8.957852423191070557e-02 -4.026403427124023438e-01 -7.875092625617980957e-01 -3.963335752487182617e-01
3.031768500804901123e-01 -5.942274928092956543e-01 -3.437234461307525635e-01 -1.842606514692306519e-01 -2.031821906566619873e-01 -3.012180328369140625e-01 -2.629818320274353027e-01 4.491156339645385742e-01
-6.586386561393737793e-01 -3.633883297443389893e-01 -5.448494553565979004e-01 1.117756888270378113e-01 1.978573203086853027e-01 -2.839351296424865723e-01 5.479070916771888733e-02 4.495355859398841858e-02
1.701287180185317993e-01 -4.806449413299560547e-01 -5.244542360305786133e-01 -1.341658234596252441e-01 2.368245422840118408e-01 -2.790378928184509277e-01 -1.558472402393817902e-02 -5.592790246009826660e-01
-1.201153174042701721e-01 -6.913480758666992188e-01 -3.947028517723083496e-01 1.607004404067993164e-01 -3.250338733196258545e-01 -2.484430223703384399e-01 -3.036849796772003174e-01 2.576812207698822021e-01
5.767965316772460938e-02 -2.811429835855960846e-02 -3.285558223724365234e-01 3.625139296054840088e-01 2.308467179536819458e-01 -5.975712537765502930e-01 -3.598649203777313232e-01 4.654386043548583984e-01
7.781203091144561768e-02 -8.037535101175308228e-02 -7.399137020111083984e-01 5.455350875854492188e-01 1.415028572082519531e-01 1.219925507903099060e-01 -2.104204706847667694e-02 3.271945118904113770e-01
-8.593905717134475708e-02 -5.032932162284851074e-01 -3.042227625846862793e-01 3.348189294338226318e-01 1.351352185010910034e-01 -1.847144216299057007e-01 -4.585286974906921387e-01 5.215607881546020508e-01
-2.026757597923278809e-01 -6.287459135055541992e-01 -9.953057765960693359e-02 -2.389363795518875122e-01 8.145625144243240356e-02 -2.144956588745117188e-01 -6.171396374702453613e-01 -2.511958181858062744e-01
-3.014099597930908203e-01 -4.360826611518859863e-01 -6.274481415748596191e-01 4.331837296485900879e-01 1.618564128875732422e-01 -2.964485287666320801e-01 1.089947372674942017e-01 -1.080992221832275391e-01
1.561506390571594238e-01 -2.580148577690124512e-01 -4.483706653118133545e-01 -9.931326843798160553e-03 7.661473155021667480e-01 -2.230963408946990967e-01 -2.666708230972290039e-01 -6.584235467016696930e-03
-4.361206591129302979e-01 -3.151610493659973145e-01 -7.258910536766052246e-01 3.529671728610992432e-01 6.289187818765640259e-02 -1.935357004404067993e-01 8.863957971334457397e-02 -9.848907589912414551e-02
-1.276069432497024536e-01 -1.238726824522018433e-01 -2.375553548336029053e-01 -3.500851243734359741e-02 -8.808967471122741699e-02 -4.097791612148284912e-01 -6.710608601570129395e-01 -5.335845351219177246e-01
-4.924954473972320557e-02 -4.661121368408203125e-01 -4.033696055412292480e-01 -2.742348313331604004e-01 -1.964780241250991821e-01 -1.496911197900772095e-01 -4.907233119010925293e-01 4.904913604259490967e-01
-3.710150420665740967e-01 2.613433077931404114e-02 -7.590053081512451172e-01 -2.958531379699707031e-01 -1.372538208961486816e-01 2.168149203062057495e-01 -3.544945120811462402e-01 8.082693815231323242e-02
2.012420147657394409e-01 -1.013770699501037598e-01 -5.643716454505920410e-01 -4.213101863861083984e-01 7.490496337413787842e-02 -5.852050185203552246e-01 8.330424875020980835e-02 -3.133551180362701416e-01
1.318105012178421021e-01 1.791613847017288208e-01 -5.935394763946533203e-01 4.061438441276550293e-01 2.426557689905166626e-01 -9.892995655536651611e-02 -3.324194550514221191e-01 5.040968060493469238e-01
-6.980595062486827374e-04 -1.500750780105590820e-01 -4.048270583152770996e-01 -4.891474246978759766e-01 5.622264742851257324e-01 -3.665634393692016602e-01 -3.433226048946380615e-01 -7.738996297121047974e-02
4.096623361110687256e-01 -2.760186195373535156e-01 -4.406631886959075928e-01 2.674874663352966309e-01 -9.833953343331813812e-03 1.135211810469627380e-01 -4.494337141513824463e-01 5.246737599372863770e-01
-2.305851876735687256e-02 -3.833634257316589355e-01 -3.548515141010284424e-01 1.480464786291122437e-01 1.386638730764389038e-01 -2.364157140254974365e-01 -4.674398303031921387e-01 6.411266326904296875e-01
1.106104925274848938e-01 1.665684580802917480e-01 -6.840763688087463379e-01 1.363587975502014160e-01 -7.771510630846023560e-02 2.790285646915435791e-01 -5.026645660400390625e-01 -3.699970245361328125e-01
1.442732661962509155e-02 -4.328528642654418945e-01 -1.244706138968467712e-01 -2.213353216648101807e-01 1.203779354691505432e-01 -4.502064287662506104e-01 -5.258538126945495605e-01 -5.042311549186706543e-01
-3.429547548294067383e-01 -1.561693996191024780e-01 -3.135268390178680420e-01 2.530461549758911133e-01 2.452709823846817017e-01 -5.250694155693054199e-01 -4.484860002994537354e-01 3.983291685581207275e-01
3.613153994083404541e-01 -6.123437881469726562e-01 -4.088503122329711914e-01 -2.172193676233291626e-01 4.595054090023040771e-01 1.244707331061363220e-01 -2.039214521646499634e-01 -1.091844290494918823e-01
3.120352029800415039e-01 -4.054681062698364258e-01 -2.312201112508773804e-01 6.015403196215629578e-03 4.485298395156860352e-01 -1.205657050013542175e-02 -5.874534249305725098e-01 -3.718934357166290283e-01
-1.015085279941558838e-01 -3.185451328754425049e-01 -1.764525920152664185e-01 4.768274351954460144e-02 -1.026193723082542419e-01 -2.955380380153656006e-01 -8.131676316261291504e-01 -3.093556463718414307e-01
3.137626647949218750e-01 -5.191904902458190918e-01 -1.746383756399154663e-01 -2.141423374414443970e-01 -5.562146008014678955e-02 -5.632572770118713379e-01 -2.361924201250076294e-01 4.236737191677093506e-01
3.131854906678199768e-02 -5.818396806716918945e-01 -4.609992206096649170e-01 -1.333992481231689453e-01 3.981134891510009766e-01 -1.504294425249099731e-01 -9.462607651948928833e-02 -4.899883270263671875e-01
-4.509242475032806396e-01 -4.017965495586395264e-01 -4.631095528602600098e-01 -1.509910523891448975e-01 1.134824529290199280e-01 -3.504869993776082993e-03 -4.411451816558837891e-01 -4.364155232906341553e-01
-4.342879056930541992e-01 2.260969579219818115e-01 -6.519684791564941406e-01 3.553457260131835938e-01 -4.096163809299468994e-02 -3.194133043289184570e-01 -3.109011650085449219e-01 9.262043982744216919e-02
4.931877553462982178e-01 -1.727605909109115601e-01 -4.750628173351287842e-01 -2.981095314025878906e-01 1.078735515475273132e-01 -4.583011269569396973e-01 -1.006723567843437195e-01 -4.249165356159210205e-01
4.690321162343025208e-02 -3.585253655910491943e-01 -3.545070886611938477e-01 1.702377647161483765e-01 2.186059206724166870e-01 -2.170165628194808960e-01 -3.862791359424591064e-01 6.859353780746459961e-01
4.239705204963684082e-01 -3.348533511161804199e-01 -2.984498739242553711e-01 -9.324952214956283569e-02 4.555145204067230225e-01 -5.062737315893173218e-02 -5.573984980583190918e-01 -2.993407249450683594e-01
6.050341129302978516e-01 -2.326939404010772705e-01 -4.235734343528747559e-01 1.532271225005388260e-02 8.607072383165359497e-02 -2.989830076694488525e-01 -1.623606681823730469e-01 -5.262870788574218750e-01
7.187772542238235474e-02 1.652895659208297729e-02 -7.001925110816955566e-01 1.724714189767837524e-01 6.158326566219329834e-02 3.565422594547271729e-01 -4.779796600341796875e-01 -3.393597900867462158e-01
-3.464241027832031250e-01 8.439979515969753265e-03 -5.386429429054260254e-01 3.490685224533081055e-01 1.482974439859390259e-01 -4.812574088573455811e-01 -1.693949699401855469e-01 4.308578372001647949e-01
2.053019255399703979e-01 -9.414668381214141846e-02 -6.684439778327941895e-01 -3.587991893291473389e-01 4.489976540207862854e-02 -5.021925568580627441e-01 3.109527230262756348e-01 -1.500946134328842163e-01
-6.775020956993103027e-01 -4.100368320941925049e-01 -5.450217723846435547e-01 -9.567491710186004639e-02 1.303891539573669434e-01 -2.217221111059188843e-01 -1.895509660243988037e-02 1.171043794602155685e-02
-3.127942979335784912e-01 -4.277572035789489746e-01 -2.839686870574951172e-01 -4.006507396697998047e-01 1.916830986738204956e-01 -1.440168172121047974e-01 -5.910987257957458496e-01 -2.667268216609954834e-01
-2.148399204015731812e-01 -4.344216585159301758e-01 -6.372109055519104004e-01 5.444446802139282227e-01 9.437335282564163208e-02 2.263332754373550415e-01 -4.073267057538032532e-02 -2.952317148447036743e-02
2.009388804435729980e-01 -5.230160355567932129e-01 -3.912794291973114014e-01 -1.133129671216011047e-01 5.101978778839111328e-01 -1.525448635220527649e-02 -3.529262542724609375e-01 -3.674875497817993164e-01
1.956654936075210571e-01 -4.126361608505249023e-01 -3.290557861328125000e-01 3.247327506542205811e-01 -2.856611013412475586e-01 -4.462097287178039551e-01 -4.642797410488128662e-01 2.854054868221282959e-01
3.720405995845794678e-01 2.834607660770416260e-01 -5.775453448295593262e-01 -1.245008409023284912e-01 7.773559540510177612e-02 -5.501113533973693848e-01 -5.344124883413314819e-02 -3.473550975322723389e-01
1.091807335615158081e-01 -3.621699512004852295e-01 -6.305914521217346191e-01 -3.276625871658325195e-01 -7.049822807312011719e-02 4.184210896492004395e-01 -3.772740960121154785e-01 -1.718203723430633545e-01
-2.638317346572875977e-01 -6.803764104843139648e-01 -1.026179939508438110e-01 -2.107277214527130127e-01 8.276389539241790771e-02 -3.717257976531982422e-01 -4.549011588096618652e-01 -2.461287528276443481e-01
-8.055893331766128540e-02 -1.454266309738159180e-01 -4.833235442638397217e-01 -1.373709738254547119e-01 6.596844196319580078e-01 -4.160402342677116394e-02 -5.305947065353393555e-01 -3.799751773476600647e-02
7.204815745353698730e-02 -3.965153545141220093e-02 -5.283213257789611816e-01 6.185290217399597168e-01 1.286914646625518799e-01 -2.541832327842712402e-01 -4.086139202117919922e-01 2.887892127037048340e-01
-3.077993094921112061e-01 -3.634044528007507324e-01 -6.783277988433837891e-01 1.134093180298805237e-01 -4.495026767253875732e-01 -1.948095858097076416e-01 -5.224757269024848938e-02 2.397358864545822144e-01
-3.268878459930419922e-01 -4.704217612743377686e-01 -1.757341027259826660e-01 -1.943682730197906494e-01 -4.371089860796928406e-03 -2.178275883197784424e-01 -6.745995283126831055e-01 -3.172281980514526367e-01
-3.417569026350975037e-02 1.668592728674411774e-02 -5.981584787368774414e-01 -1.416234523057937622e-01 -1.124195605516433716e-01 2.463765144348144531e-01 -6.519259810447692871e-01 -3.497943580150604248e-01
3.483998477458953857e-01 -1.496348977088928223e-01 -4.773898720741271973e-01 -4.863665401935577393e-01 5.732894316315650940e-02 -4.248384237289428711e-01 -1.355638355016708374e-01 -4.354556500911712646e-01
-3.395062983036041260e-01 2.231733351945877075e-01 -8.640921711921691895e-01 2.751363217830657959e-01 6.361651699990034103e-03 -4.204191640019416809e-02 -9.808402508497238159e-02 3.384089469909667969e-02
-1.739829406142234802e-02 -2.271044403314590454e-01 -3.957402408123016357e-01 2.098239511251449585e-01 1.038238108158111572e-01 -1.984559744596481323e-01 -5.157910585403442383e-01 6.567190289497375488e-01
-8.247036486864089966e-02 3.236353695392608643e-01 -7.575593590736389160e-01 -5.008024573326110840e-01 5.821800231933593750e-02 -2.341420799493789673e-01 -7.297687977552413940e-02 1.490144804120063782e-02
2.422687411308288574e-01 -3.748505115509033203e-01 -5.032668113708496094e-01 -4.618712663650512695e-01 3.307417929172515869e-01 -2.435239702463150024e-01 -1.047539710998535156e-01 -3.930939137935638428e-01
1.929046958684921265e-01 -6.669895052909851074e-01 -2.849942445755004883e-01 -9.192709624767303467e-02 -4.462559223175048828e-01 -3.548400104045867920e-01 -2.964396774768829346e-01 1.237265840172767639e-01
8.704984188079833984e-02 -4.413560032844543457e-03 -7.023221850395202637e-01 -1.676378250122070312e-01 -3.214644789695739746e-01 3.621101379394531250e-01 -4.472709596157073975e-01 -1.911264210939407349e-01
-3.945458829402923584e-01 -1.088746637105941772e-01 -8.176458477973937988e-01 -1.709468811750411987e-01 -1.683770120143890381e-02 2.305382043123245239e-01 -9.532985091209411621e-02 2.686880230903625488e-01
-8.888773620128631592e-03 3.008239269256591797e-01 -4.472725987434387207e-01 2.989205718040466309e-01 5.442985566332936287e-04 -6.077127456665039062e-01 -4.189643859863281250e-01 2.741775810718536377e-01
-4.085839390754699707e-01 -2.296231091022491455e-01 -1.691052317619323730e-01 -1.035565957427024841e-01 1.270250380039215088e-01 -3.908345699310302734e-01 -7.560978531837463379e-01 -2.099438197910785675e-02
1.028627678751945496e-01 -5.446036532521247864e-02 -4.803653657436370850e-01 7.216576337814331055e-01 4.381982982158660889e-02 -3.635857999324798584e-02 -3.246047198772430420e-01 -3.553904891014099121e-01
-1.898033022880554199e-01 -4.542142525315284729e-02 -7.610805630683898926e-01 -1.271051317453384399e-01 -3.412088453769683838e-01 5.983070284128189087e-02 -3.169792294502258301e-01 3.821431100368499756e-01
-4.396049380302429199e-01 -1.774207055568695068e-01 -6.050591468811035156e-01 4.173167347908020020e-01 3.036358952522277832e-01 -3.291189372539520264e-01 -1.635378599166870117e-02 1.850350350141525269e-01
1.232182383537292480e-01 1.866498738527297974e-01 -5.358964800834655762e-01 4.640003144741058350e-01 2.722668349742889404e-01 -1.495151966810226440e-01 -4.754543900489807129e-01 3.534923493862152100e-01
3.713546693325042725e-01 1.071112044155597687e-02 -5.920920968055725098e-01 -3.775928318500518799e-01 3.442786633968353271e-01 -2.429246157407760620e-01 -2.088384479284286499e-01 -3.842888772487640381e-01
-7.274974882602691650e-02 1.452475041151046753e-01 -4.701126515865325928e-01 4.752560555934906006e-01 2.870524227619171143e-01 -3.156855702400207520e-01 -4.753428995609283447e-01 3.445708155632019043e-01
4.676691889762878418e-01 -3.815626800060272217e-01 -3.638396263122558594e-01 -1.345630586147308350e-01 5.581406503915786743e-02 -4.381026625633239746e-01 -1.471266597509384155e-01 -5.181829929351806641e-01
-3.440739810466766357e-01 -3.328275084495544434e-01 -5.451147556304931641e-01 -4.316053688526153564e-01 -1.907872408628463745e-01 -1.198092475533485413e-01 -2.456552982330322266e-01 4.198867678642272949e-01
1.515047550201416016e-01 8.958593755960464478e-02 -6.872005462646484375e-01 4.009035229682922363e-01 -1.792163401842117310e-01 -7.246688753366470337e-02 -2.188718616962432861e-01 5.007769465446472168e-01
9.675412438809871674e-03 -2.483859099447727203e-02 -4.390350282192230225e-01 -2.380545884370803833e-01 5.904967188835144043e-01 -9.583385288715362549e-02 -6.257057785987854004e-01 -2.212589792907238007e-02
1.542787402868270874e-01 -2.213378250598907471e-01 -1.856755465269088745e-01 -1.028302176564466208e-05 -2.651804089546203613e-01 -5.303528904914855957e-01 -6.722586154937744141e-01 2.986731827259063721e-01
1.460263282060623169e-01 -4.876213893294334412e-02 -4.370599985122680664e-01 -1.954668611288070679e-01 6.701404452323913574e-01 -1.163823604583740234e-01 -5.301380157470703125e-01 -5.823025479912757874e-02
2.142097800970077515e-01 -1.413862407207489014e-02 -4.211157262325286865e-01 -1.120976656675338745e-01 6.340869665145874023e-01 -1.186925470829010010e-01 -5.786880254745483398e-01 -1.139122322201728821e-01
-4.282818138599395752e-01 -3.663884103298187256e-01 -5.866495966911315918e-01 -1.811440736055374146e-01 -9.651037305593490601e-02 -3.663747012615203857e-01 1.997421383857727051e-01 -3.491726517677307129e-01
-3.324949145317077637e-01 -1.176335886120796204e-01 -2.183907181024551392e-01 -1.353866904973983765e-01 2.135886065661907196e-02 -2.576809227466583252e-01 -8.535006642341613770e-01 1.194420382380485535e-01
4.378663897514343262e-01 -1.821166127920150757e-01 -6.254976391792297363e-01 -6.868151575326919556e-02 -1.984628140926361084e-01 3.154002130031585693e-01 -3.876000046730041504e-01 -3.000729084014892578e-01
1.397887170314788818e-01 7.345158606767654419e-02 -4.833190441131591797e-01 2.105763405561447144e-01 -2.809967100620269775e-01 -4.975784420967102051e-01 -3.334386646747589111e-01 5.093125700950622559e-01
1.634160988032817841e-02 -2.547205090522766113e-01 -2.022386789321899414e-01 -1.498824208974838257e-01 -3.686202466487884521e-01 -5.506638288497924805e-01 -6.440420150756835938e-01 1.326027065515518188e-01
-3.955312967300415039e-01 -2.713852226734161377e-01 -5.422685146331787109e-01 5.089259147644042969e-01 1.905595064163208008e-01 -3.574406802654266357e-01 -4.330636560916900635e-02 2.255928218364715576e-01
-5.481789708137512207e-01 -3.597035706043243408e-01 -6.744189858436584473e-01 -1.582792550325393677e-01 9.457367658615112305e-02 5.686944350600242615e-02 -9.795657545328140259e-02 2.616219520568847656e-01
5.297144651412963867e-01 -1.630761176347732544e-01 -3.566407561302185059e-01 -2.161609530448913574e-01 -1.313120219856500626e-02 -5.112347602844238281e-01 -1.703897118568420410e-01 -4.778330922126770020e-01
4.951671883463859558e-02 3.981853127479553223e-01 -6.796482801437377930e-01 4.362893402576446533e-01 -1.335733942687511444e-02 -2.976962327957153320e-01 -3.126047253608703613e-01 1.425122749060392380e-02
-1.764775216579437256e-01 -3.965218067169189453e-01 -6.958819627761840820e-01 3.754285573959350586e-01 -3.287935853004455566e-01 -1.271724551916122437e-01 1.271612197160720825e-01 2.144285738468170166e-01
-4.728464782238006592e-01 -1.806609630584716797e-01 -5.384316444396972656e-01 -3.303285539150238037e-01 1.300408840179443359e-01 2.190384548157453537e-04 -5.725691318511962891e-01 -2.494518877938389778e-03
-6.413142383098602295e-02 2.697764039039611816e-01 -7.958046197891235352e-01 4.935776889324188232e-01 5.397631600499153137e-02 -1.347413808107376099e-01 -1.191106364130973816e-01 -1.045364290475845337e-01
1.702372878789901733e-01 -5.638519525527954102e-01 -2.692515254020690918e-01 5.862100124359130859e-01 1.677485927939414978e-02 -3.448999822139739990e-01 -3.196972310543060303e-01 1.245309188961982727e-01
2.391887009143829346e-01 -2.118100225925445557e-01 -4.882658123970031738e-01 1.695351488888263702e-02 7.199776172637939453e-01 -2.395744621753692627e-02 -3.742609322071075439e-01 -1.488846074789762497e-02
3.763754367828369141e-01 -8.823063969612121582e-02 -4.129902422428131104e-01 6.089986488223075867e-02 6.466215252876281738e-01 -1.316534578800201416e-01 -4.847779273986816406e-01 -7.632520794868469238e-02
4.143468141555786133e-01 -2.381525486707687378e-01 -5.455576181411743164e-01 -9.214417659677565098e-04 -6.998732686042785645e-02 3.213931918144226074e-01 -4.671437442302703857e-01 -3.841236829757690430e-01
-3.549029827117919922e-01 -1.147293746471405029e-01 -6.650103926658630371e-01 3.011153638362884521e-01 7.744659483432769775e-02 -4.927531182765960693e-01 2.464339137077331543e-01 -1.357877850532531738e-01
4.595718085765838623e-01 2.519545257091522217e-01 -5.492561459541320801e-01 -1.691464781761169434e-01 2.862236499786376953e-01 -2.656832337379455566e-01 -3.000493645668029785e-01 -3.904853165149688721e-01
-7.466919720172882080e-02 -5.307311192154884338e-02 -2.313202768564224243e-01 4.927664529532194138e-03 8.377433568239212036e-02 -3.786386847496032715e-01 -7.253859639167785645e-01 -5.113747119903564453e-01
5.317124724388122559e-01 -3.435598611831665039e-01 -9.310737252235412598e-02 3.307715356349945068e-01 2.270609140396118164e-01 -2.748058438301086426e-01 -5.772294998168945312e-01 1.445709019899368286e-01
-9.072242677211761475e-02 2.498598396778106689e-01 -8.082237839698791504e-01 3.500020503997802734e-01 -3.139086961746215820e-01 -1.184613406658172607e-01 -9.198743849992752075e-02 -1.804961264133453369e-01
1.989618986845016479e-01 2.549034059047698975e-01 -5.586480498313903809e-01 4.877752065658569336e-01 -2.242015898227691650e-01 -4.016662538051605225e-01 -3.151975572109222412e-01 1.856734007596969604e-01
-2.700037360191345215e-01 -4.881030917167663574e-01 -1.512896567583084106e-01 -1.625548452138900757e-01 -2.005266398191452026e-01 -5.270869731903076172e-01 -5.174899697303771973e-01 2.317613810300827026e-01
2.157470583915710449e-01 -9.601884335279464722e-02 -5.328029394149780273e-01 -4.285814464092254639e-01 2.117845416069030762e-01 -4.246075749397277832e-01 -1.613569706678390503e-01 -4.748602211475372314e-01
-2.292003333568572998e-01 -6.935905665159225464e-02 -5.274681448936462402e-01 -1.682035475969314575e-01 6.605868935585021973e-01 -9.647780656814575195e-02 -4.342213273048400879e-01 -4.370385408401489258e-02
6.203011274337768555e-01 -5.076572895050048828e-01 -3.864364624023437500e-01 1.554532945156097412e-01 -2.217026948928833008e-01 -2.950291037559509277e-01 -4.838147386908531189e-02 2.132523506879806519e-01
3.099097609519958496e-01 -7.080374956130981445e-01 -2.825234532356262207e-01 3.940515220165252686e-01 9.418499469757080078e-02 -1.503404825925827026e-01 -1.853284537792205811e-01 3.189407289028167725e-01
3.815810084342956543e-01 1.804212629795074463e-01 -4.771995842456817627e-01 -2.615336775779724121e-01 4.202467799186706543e-01 -2.619571685791015625e-01 -4.543401300907135010e-01 -2.721597850322723389e-01
1.841797083616256714e-01 -2.702386975288391113e-01 -7.772548198699951172e-01 2.326686233282089233e-01 -4.206716120243072510e-01 1.874238699674606323e-01 1.506277769804000854e-01 -2.877188147976994514e-03
2.357488125562667847e-01 1.297706216573715210e-01 -2.549113035202026367e-01 3.243387043476104736e-01 -2.645463049411773682e-01 -7.144046425819396973e-01 -2.807716429233551025e-01 -3.133932054042816162e-01
-1.593508273363113403e-01 2.865826189517974854e-01 -7.721964716911315918e-01 3.280662000179290771e-01 6.818743795156478882e-02 2.739275433123111725e-02 -3.041305243968963623e-01 3.011105656623840332e-01
-6.014561653137207031e-01 -4.339247941970825195e-01 -4.591515660285949707e-01 1.436893641948699951e-01 3.248690068721771240e-01 -3.275786340236663818e-01 5.423599109053611755e-02 5.199851095676422119e-02
-1.163401901721954346e-01 -1.929129511117935181e-01 -5.850462317466735840e-01 -3.558303415775299072e-02 7.429174184799194336e-01 -8.280730247497558594e-02 -1.584524214267730713e-01 1.476950794458389282e-01
2.091040015220642090e-01 -4.874065518379211426e-01 -3.596336543560028076e-01 -2.751016318798065186e-01 -1.782181411981582642e-01 -9.461259096860885620e-02 -4.850831031799316406e-01 4.875184893608093262e-01
-7.951220124959945679e-02 1.027999669313430786e-01 -5.356688499450683594e-01 1.383024603128433228e-01 -2.072502970695495605e-01 -5.839291494339704514e-03 -6.330416798591613770e-01 -4.830245077610015869e-01
-8.610971271991729736e-03 -3.488259315490722656e-01 -4.595779180526733398e-01 -3.264947831630706787e-01 6.029338836669921875e-01 -1.520796716213226318e-01 -3.018558621406555176e-01 -2.875083684921264648e-01
-1.277277320623397827e-01 -1.927550584077835083e-01 -4.135458171367645264e-01 -6.987378001213073730e-02 -6.478558778762817383e-01 -4.055061340332031250e-01 -4.302622377872467041e-01 3.674990311264991760e-02
-1.941694021224975586e-01 -3.648881241679191589e-02 -5.228669047355651855e-01 -9.572213143110275269e-02 -4.949855208396911621e-01 -4.021780192852020264e-01 -3.639857172966003418e-01 3.730561733245849609e-01
-1.464814543724060059e-01 2.182268351316452026e-02 -1.455738544464111328e-01 2.124316096305847168e-01 -1.213434189558029175e-01 -6.456221938133239746e-01 -6.541948318481445312e-01 -2.285275459289550781e-01
-2.848692536354064941e-01 -1.855065524578094482e-01 -7.354984283447265625e-01 -2.768881320953369141e-01 -2.523523569107055664e-01 -7.158850133419036865e-02 -4.339410066604614258e-01 -9.849148243665695190e-02
1.078254580497741699e-01 -3.880411982536315918e-01 -4.927883148193359375e-01 -1.140757799148559570e-01 -9.836564213037490845e-02 -4.729186892509460449e-01 1.455221176147460938e-01 5.722233057022094727e-01
1.525910645723342896e-01 2.386324852705001831e-01 -6.917803883552551270e-01 -5.757230520248413086e-01 4.759868234395980835e-02 -2.870732545852661133e-01 -1.064187064766883850e-01 1.172669604420661926e-01
-1.818258613348007202e-01 -1.944687813520431519e-01 -8.052234053611755371e-01 -4.437282681465148926e-02 -3.030210137367248535e-01 3.149750232696533203e-01 -2.640573382377624512e-01 -1.342014968395233154e-01
4.199206531047821045e-01 -4.936367571353912354e-01 -2.434284538030624390e-01 4.468043744564056396e-01 -1.310572144575417042e-03 -3.229022324085235596e-01 -4.017069935798645020e-01 2.355031371116638184e-01
3.636638224124908447e-01 -2.168092280626296997e-01 -2.531311213970184326e-01 6.721162796020507812e-01 2.122757434844970703e-01 -4.279978275299072266e-01 -2.688942849636077881e-01 -6.617721915245056152e-02
1.459058225154876709e-01 -5.106107592582702637e-01 -3.431453406810760498e-01 1.041365936398506165e-01 -3.132102545350790024e-03 -6.173725128173828125e-01 2.239953354001045227e-02 4.557792544364929199e-01
1.058969125151634216e-01 1.671213209629058838e-01 -5.742774605751037598e-01 6.257781982421875000e-01 2.308245003223419189e-01 -4.319719597697257996e-02 -4.172279536724090576e-01 1.011845320463180542e-01
2.139222621917724609e-02 3.217310607433319092e-01 -6.404997706413269043e-01 5.462554693222045898e-01 1.891803443431854248e-01 -2.998552322387695312e-01 -2.373506426811218262e-01 -7.320457696914672852e-02
2.084311991930007935e-01 2.205740213394165039e-01 -5.441957116127014160e-01 4.704853892326354980e-01 3.901991546154022217e-01 -2.954507470130920410e-01 -2.807185053825378418e-01 2.684188485145568848e-01
-8.869741111993789673e-02 -3.270257711410522461e-01 -8.326411247253417969e-01 -2.623624801635742188e-01 -7.332222163677215576e-02 2.844671308994293213e-01 1.845819950103759766e-01 -5.189771205186843872e-02
-1.849175244569778442e-01 -1.640866249799728394e-01 -5.639210939407348633e-01 -1.702969968318939209e-01 6.725242137908935547e-01 -1.250948905944824219e-01 -3.256523609161376953e-01 1.337382197380065918e-01
2.983497641980648041e-02 4.146745800971984863e-02 -5.672756433486938477e-01 3.656241893768310547e-01 -1.253502964973449707e-01 2.041766792535781860e-01 -6.235753297805786133e-01 -3.092907071113586426e-01
-7.343576848506927490e-02 9.622877091169357300e-02 -7.503053545951843262e-01 6.007525324821472168e-01 -8.181341737508773804e-02 -2.042743563652038574e-01 -1.023178547620773315e-01 5.094419792294502258e-02
2.722551822662353516e-01 3.385336399078369141e-01 -7.864926457405090332e-01 -5.273511260747909546e-02 1.788240224123001099e-01 -2.901891171932220459e-01 5.195466801524162292e-03 -2.714881300926208496e-01
7.116045057773590088e-02 4.700913429260253906e-01 -7.843220829963684082e-01 2.135508954524993896e-01 9.375658631324768066e-02 -5.499590188264846802e-02 -3.119586408138275146e-01 6.365887075662612915e-02
-4.174813330173492432e-01 -3.671500086784362793e-01 -2.551001906394958496e-01 1.361847519874572754e-01 -9.792014211416244507e-02 -2.930676639080047607e-01 -7.152664661407470703e-01 -1.431456487625837326e-02
-3.986610472202301025e-01 -3.302653133869171143e-01 -1.604677736759185791e-01 -2.696081250905990601e-02 -1.504806280136108398e-01 -3.542689979076385498e-01 -7.459342479705810547e-01 -3.079719468951225281e-02
3.632266521453857422e-01 2.955173552036285400e-01 -6.909563541412353516e-01 -3.711075782775878906e-01 2.142533212900161743e-01 -3.007759153842926025e-01 -1.175387501716613770e-01 -1.241303384304046631e-01
2.213647365570068359e-01 -3.901307582855224609e-01 -3.644312620162963867e-01 -1.755192428827285767e-01 5.472274422645568848e-01 -4.113695025444030762e-02 -4.861396849155426025e-01 -3.125648498535156250e-01
1.613810360431671143e-01 -1.314576268196105957e-01 -4.636543691158294678e-01 4.517977535724639893e-01 -3.774200081825256348e-01 -3.902969956398010254e-01 -1.915273815393447876e-02 -4.923757314682006836e-01
1.929887756705284119e-02 -5.717735886573791504e-01 -3.339509665966033936e-01 3.807366266846656799e-02 8.706285618245601654e-03 -6.787155866622924805e-01 1.262456476688385010e-01 2.882033884525299072e-01
-4.231558740139007568e-01 -5.710286498069763184e-01 -6.058542132377624512e-01 1.883946508169174194e-01 1.544987410306930542e-01 -7.591021060943603516e-02 1.419135183095932007e-01 -2.062571644783020020e-01
3.246733844280242920e-01 2.471549212932586670e-01 -5.997819304466247559e-01 -3.195437490940093994e-01 1.894471645355224609e-01 -2.583952844142913818e-01 -3.589646816253662109e-01 -3.743540644645690918e-01
-4.912590384483337402e-01 -2.690851092338562012e-01 -4.892388284206390381e-01 -2.875582873821258545e-01 3.007252141833305359e-02 -6.097359210252761841e-02 -4.351220130920410156e-01 -4.126258790493011475e-01
1.213534101843833923e-01 -1.074343994259834290e-01 -2.392422705888748169e-01 5.716313123703002930e-01 1.060962751507759094e-01 -6.919556260108947754e-01 -3.151289522647857666e-01 -1.914854906499385834e-02
-1.362112164497375488e-01 -3.964912295341491699e-01 -3.805485069751739502e-01 3.841701447963714600e-01 -4.254115521907806396e-01 -2.148827612400054932e-01 -2.542042732238769531e-01 -4.899674355983734131e-01
4.259264096617698669e-02 4.178185760974884033e-02 -7.407801747322082520e-01 -3.417892456054687500e-01 5.096970796585083008e-01 -1.561684012413024902e-01 -1.244158148765563965e-01 -1.766520291566848755e-01
1.689231395721435547e-01 3.680412769317626953e-01 -7.211433053016662598e-01 1.086294129490852356e-01 1.414580792188644409e-01 1.152542755007743835e-01 -4.347543716430664062e-01 -2.861073017120361328e-01
2.132220566272735596e-01 -5.528896450996398926e-01 -2.450398802757263184e-01 5.471194982528686523e-01 1.370625346899032593e-01 -3.378533124923706055e-01 -3.487303555011749268e-01 1.868720203638076782e-01
-9.233772754669189453e-02 -5.336050987243652344e-01 -6.283442378044128418e-01 6.832919269800186157e-02 -4.398635923862457275e-01 9.832818806171417236e-02 -1.920736283063888550e-01 2.592554390430450439e-01
-3.316443860530853271e-01 -2.494916617870330811e-01 -5.078416466712951660e-01 -4.363251328468322754e-01 2.074272185564041138e-01 -2.653735578060150146e-01 -3.339131474494934082e-01 -3.931109309196472168e-01
-1.926980316638946533e-01 1.295884251594543457e-01 -5.175741314888000488e-01 2.747125029563903809e-01 -1.428708583116531372e-01 -4.356512129306793213e-01 -4.754709601402282715e-01 4.079799354076385498e-01
-4.386983439326286316e-02 1.329464763402938843e-01 -4.164993762969970703e-01 7.271783798933029175e-02 -4.022122323513031006e-01 -3.389970660209655762e-01 -6.883607506752014160e-01 2.260684818029403687e-01
3.143378496170043945e-01 -2.888090014457702637e-01 -1.963970810174942017e-01 3.109812140464782715e-01 -2.291393727064132690e-01 -7.146299481391906738e-01 -3.426089584827423096e-01 -4.379951953887939453e-02
2.261313498020172119e-01 1.482791900634765625e-01 -4.092445373535156250e-01 3.827700912952423096e-01 3.561962246894836426e-01 -4.364639520645141602e-01 -3.691246211528778076e-01 3.990666568279266357e-01
-3.945861458778381348e-01 -1.199735477566719055e-01 -3.070358037948608398e-01 -1.456571966409683228e-01 -2.434466220438480377e-02 -1.846980154514312744e-01 -8.039633631706237793e-01 1.826418787240982056e-01
8.163125067949295044e-02 -4.711189270019531250e-01 -5.610538721084594727e-01 -3.230662345886230469e-01 4.282014369964599609e-01 -2.286342978477478027e-01 2.004298940300941467e-02 -3.408786654472351074e-01
1.952608525753021240e-01 5.776244774460792542e-02 -4.129578471183776855e-01 6.124694347381591797e-01 3.319048285484313965e-01 -2.475550621747970581e-01 -4.452408552169799805e-01 2.078462541103363037e-01
3.491037487983703613e-01 -2.915479242801666260e-01 -4.002861082553863525e-01 -5.898077413439750671e-02 6.257548928260803223e-01 6.824732758104801178e-03 -4.748654663562774658e-01 -1.109308525919914246e-01
2.213551104068756104e-01 -1.238351464271545410e-01 -6.980150938034057617e-01 -1.017355266958475113e-02 5.903493762016296387e-01 -1.612617373466491699e-01 5.616373941302299500e-02 -2.658309638500213623e-01
-4.275342449545860291e-02 -3.205108046531677246e-01 -4.899228811264038086e-01 1.549175530672073364e-01 -3.392335474491119385e-01 -3.183496370911598206e-02 -5.878971219062805176e-01 4.119531214237213135e-01
3.137479126453399658e-01 -6.128745526075363159e-02 -2.590261995792388916e-01 -1.257338225841522217e-01 -3.295764923095703125e-01 -3.419210612773895264e-01 -7.217749357223510742e-01 2.615582048892974854e-01
-3.132150694727897644e-02 -1.745558902621269226e-02 -5.725205540657043457e-01 1.677400916814804077e-01 -5.670859813690185547e-01 -2.548425197601318359e-01 -4.490882158279418945e-01 2.336372882127761841e-01
-4.008432030677795410e-01 -5.950961112976074219e-01 -5.619856119155883789e-01 1.517100185155868530e-01 7.595325261354446411e-02 -9.274063259363174438e-02 6.497373431921005249e-02 -3.574217557907104492e-01
4.718850553035736084e-02 -1.530516147613525391e-02 -7.637115716934204102e-01 1.174022480845451355e-01 -1.396251493133604527e-03 2.431479692459106445e-01 -1.476109325885772705e-01 -5.653216838836669922e-01
2.185566723346710205e-01 -1.376861333847045898e-02 -2.678788304328918457e-01 -2.330555766820907593e-01 -3.522857725620269775e-01 -2.180868685245513916e-01 -7.667241692543029785e-01 -2.577526569366455078e-01
-3.384896814823150635e-01 -3.473916649818420410e-02 -3.278582096099853516e-01 2.351711504161357880e-02 -3.205889090895652771e-02 -6.780448555946350098e-01 -3.790239393711090088e-01 4.144176542758941650e-01
-3.619278669357299805e-01 2.168314456939697266e-01 -6.354450583457946777e-01 4.697990417480468750e-01 -4.967413842678070068e-02 -2.286541610956192017e-01 -3.744350373744964600e-01 -5.038970336318016052e-02
-1.586875170469284058e-01 -3.084666132926940918e-01 -4.549744725227355957e-01 -3.350668251514434814e-01 -2.760206460952758789e-01 -3.557109832763671875e-02 -6.333280801773071289e-01 2.860734164714813232e-01
-4.776775836944580078e-02 3.394668996334075928e-01 -7.626025080680847168e-01 2.461977899074554443e-01 -3.488515689969062805e-02 6.961172819137573242e-02 -4.740696251392364502e-01 9.746709465980529785e-02
2.713885307312011719e-01 3.634212315082550049e-01 -7.566145658493041992e-01 2.496940083801746368e-02 1.252439022064208984e-01 -3.588060140609741211e-01 6.156828999519348145e-02 -2.701220214366912842e-01
1.283194422721862793e-01 -5.821288228034973145e-01 -3.676959872245788574e-01 -2.038176655769348145e-01 5.143874883651733398e-01 -4.000114277005195618e-02 -3.543451428413391113e-01 -2.759769856929779053e-01
2.051112502813339233e-01 -3.171363770961761475e-01 -4.719535708427429199e-01 -3.444526195526123047e-01 -3.280506432056427002e-01 8.984082937240600586e-02 -4.831435680389404297e-01 4.084724485874176025e-01
-2.370483875274658203e-01 -2.128791511058807373e-01 -3.879051208496093750e-01 -9.951931238174438477e-02 -5.338268876075744629e-01 -4.390582144260406494e-01 -4.931916892528533936e-01 1.308995932340621948e-01
1.659962385892868042e-01 -4.195103049278259277e-02 -7.932390570640563965e-01 2.213562875986099243e-01 3.415983542799949646e-02 2.530367374420166016e-01 -1.875144243240356445e-01 4.382950961589813232e-01
-1.804449856281280518e-01 -4.845952242612838745e-02 -3.355895280838012695e-01 4.624549299478530884e-02 -3.326433897018432617e-01 -1.289468705654144287e-01 -8.462036848068237305e-01 8.362259715795516968e-02
1.515367478132247925e-01 -5.948807001113891602e-01 -6.289623975753784180e-01 1.431478410959243774e-01 -4.358493089675903320e-01 4.263877496123313904e-02 1.708706840872764587e-02 1.224492341279983521e-01
3.200488686561584473e-01 -5.592427849769592285e-01 -4.902029633522033691e-01 4.278784394264221191e-01 -1.226455867290496826e-01 8.865432441234588623e-02 -1.725714057683944702e-01 3.297801613807678223e-01
2.604418694972991943e-01 -6.227976828813552856e-02 -2.707981467247009277e-01 1.071781888604164124e-01 -4.346933662891387939e-01 -5.443760752677917480e-01 -5.961871147155761719e-01 5.224799364805221558e-02
3.358401656150817871e-01 -3.575742244720458984e-01 -4.787722229957580566e-01 3.544143736362457275e-01 -1.507905274629592896e-01 -4.460320249199867249e-02 -4.337683022022247314e-01 4.377641975879669189e-01
4.060360193252563477e-01 -1.682853400707244873e-01 -3.937893807888031006e-01 8.653191477060317993e-02 6.088903546333312988e-01 -6.794777512550354004e-02 -4.949792623519897461e-01 -1.545574516057968140e-01
-5.133618712425231934e-01 -4.979364573955535889e-01 -5.832859277725219727e-01 3.241181671619415283e-01 1.139558330178260803e-01 -1.343989521265029907e-01 3.107199817895889282e-02 -1.059688180685043335e-01
1.750423759222030640e-01 1.808586120605468750e-01 -7.460047006607055664e-01 5.407269597053527832e-01 1.031156033277511597e-01 -2.008185088634490967e-01 -1.317251659929752350e-02 1.913301944732666016e-01
4.850291460752487183e-02 9.739977866411209106e-02 -6.644340753555297852e-01 6.455497145652770996e-01 2.278942614793777466e-01 -2.499021440744400024e-01 -7.074487954378128052e-02 -1.027719751000404358e-01
4.136351346969604492e-01 -1.320223808288574219e-01 -4.141941070556640625e-01 -2.825367450714111328e-01 -1.966253817081451416e-01 -4.016571864485740662e-02 -6.858178973197937012e-01 2.224212586879730225e-01
-3.094709478318691254e-02 -5.330613851547241211e-01 -5.257406234741210938e-01 1.395133733749389648e-01 1.075290963053703308e-01 -3.132817149162292480e-01 2.558827996253967285e-01 4.937981069087982178e-01
8.568545803427696228e-03 3.374359905719757080e-01 -8.132076859474182129e-01 -2.411760576069355011e-02 -3.132671117782592773e-01 5.834947153925895691e-02 -2.130197882652282715e-01 2.779510915279388428e-01
-2.168156057596206665e-01 6.142760440707206726e-02 -5.673322081565856934e-01 -1.236419305205345154e-01 -4.090873897075653076e-01 -7.752913981676101685e-02 -6.094042658805847168e-01 2.594757080078125000e-01
-2.628026604652404785e-01 -3.441315889358520508e-01 -6.300005912780761719e-01 -2.229388058185577393e-01 -1.393531262874603271e-01 1.780372858047485352e-01 -3.020931780338287354e-01 4.727883338928222656e-01
2.352467328310012817e-01 -2.924415469169616699e-01 -3.810880184173583984e-01 -2.570348978042602539e-01 2.659870088100433350e-01 2.628267407417297363e-01 -6.543048024177551270e-01 -2.826660871505737305e-01
-2.075644768774509430e-02 6.475337315350770950e-03 -7.700802683830261230e-01 5.554593801498413086e-01 2.598879113793373108e-02 5.854059010744094849e-02 -2.581399083137512207e-01 1.650152653455734253e-01
3.503733575344085693e-01 -4.270707070827484131e-01 -5.029512569308280945e-02 -3.410615622997283936e-01 -2.374553531408309937e-01 -3.276902139186859131e-01 -6.395531892776489258e-01 -5.658887326717376709e-02
4.792127311229705811e-01 -7.300695776939392090e-01 -2.639626264572143555e-01 7.006912678480148315e-02 -2.478657811880111694e-01 -2.685680389404296875e-01 -1.705755889415740967e-01 1.026974525302648544e-02
4.491595029830932617e-01 -1.797212809324264526e-01 -4.281687736511230469e-01 -2.227934151887893677e-01 3.724787235260009766e-01 -4.203959405422210693e-01 -3.602890074253082275e-01 -2.961573898792266846e-01
-3.492244184017181396e-01 2.224988937377929688e-01 -8.662980794906616211e-01 -8.350491523742675781e-02 1.500047892332077026e-01 -9.367297589778900146e-02 -4.082022234797477722e-02 -1.953180730342864990e-01
-4.402756989002227783e-01 -2.402375936508178711e-01 -6.118282079696655273e-01 -1.674295365810394287e-01 5.034524202346801758e-02 -3.918944671750068665e-02 -4.471099674701690674e-01 -3.769600093364715576e-01
3.140226006507873535e-01 -1.760141737759113312e-02 -2.021882683038711548e-01 4.359988570213317871e-01 -1.490439772605895996e-01 -5.993202924728393555e-01 -3.396293818950653076e-01 -4.163627922534942627e-01
1.486754715442657471e-01 6.503219902515411377e-02 -8.468996286392211914e-01 2.236625850200653076e-01 -2.661716043949127197e-01 3.978605940937995911e-02 -2.088539898395538330e-01 3.005866408348083496e-01
2.910941839218139648e-01 -5.196080803871154785e-01 -3.410222530364990234e-01 3.158841431140899658e-01 -3.166157379746437073e-02 -7.725161267444491386e-04 -5.333245992660522461e-01 3.791496753692626953e-01
1.430621370673179626e-02 -1.079184785485267639e-01 -7.902311086654663086e-01 5.031003952026367188e-01 1.105328798294067383e-01 -1.118222773075103760e-01 1.835409253835678101e-01 2.283960729837417603e-01
1.972718089818954468e-01 -7.756650447845458984e-02 -5.419735908508300781e-01 -2.121158540248870850e-01 6.761713027954101562e-01 -6.794143468141555786e-02 -3.706216812133789062e-01 1.309761255979537964e-01
2.410938590764999390e-01 -8.261670172214508057e-02 -6.629479527473449707e-01 6.647468209266662598e-01 -6.918262690305709839e-02 2.124699065461754799e-03 -2.174330204725265503e-01 3.990007936954498291e-02
-2.254273891448974609e-01 -3.722145035862922668e-02 -2.682660520076751709e-01 -9.645678848028182983e-02 -6.878465414047241211e-02 -3.614301681518554688e-01 -7.312937378883361816e-01 -4.431398212909698486e-01
-6.123983487486839294e-02 2.273754961788654327e-02 -7.592505812644958496e-01 5.025322437286376953e-01 7.870835810899734497e-02 -2.729632258415222168e-01 2.138534039258956909e-01 2.007364779710769653e-01
-2.070987820625305176e-01 -9.331399947404861450e-02 -5.874074101448059082e-01 1.607242524623870850e-01 7.133635282516479492e-01 -1.224256157875061035e-01 -2.308786064386367798e-01 1.850364170968532562e-02
9.816876053810119629e-02 -2.477216124534606934e-01 -4.098991155624389648e-01 -1.952997446060180664e-01 6.499071717262268066e-01 2.439250797033309937e-02 -5.370814204216003418e-01 1.068019792437553406e-01
-9.653939865529537201e-03 -5.939364433288574219e-01 -5.917016267776489258e-01 2.006556838750839233e-01 -3.576968014240264893e-01 -8.710276335477828979e-03 -1.185046881437301636e-01 3.386838734149932861e-01
3.786936998367309570e-01 -2.462390512228012085e-01 -4.955263137817382812e-01 4.284749925136566162e-01 -5.776696279644966125e-02 -8.850162476301193237e-02 -3.096186220645904541e-01 5.096931457519531250e-01
4.751552641391754150e-01 -1.581110805273056030e-01 -5.389279127120971680e-01 -1.641245186328887939e-01 -1.457870453596115112e-01 2.941274940967559814e-01 -4.496272504329681396e-01 -3.491687178611755371e-01
-2.610370814800262451e-01 -2.355303615331649780e-01 -4.529637694358825684e-01 7.313047070056200027e-03 -1.464689373970031738e-01 -2.867688834667205811e-01 -5.074695944786071777e-01 5.567229390144348145e-01
4.254593253135681152e-01 1.145946308970451355e-01 -6.834160089492797852e-01 -5.863440409302711487e-02 4.399152398109436035e-01 -2.133261114358901978e-01 -5.813961103558540344e-02 -3.048658072948455811e-01
-7.941235601902008057e-02 -1.328802853822708130e-01 -5.675752758979797363e-01 5.828675627708435059e-01 -2.596222236752510071e-02 -5.250473618507385254e-01 1.688566803932189941e-01 -9.643016755580902100e-02
-3.179681301116943359e-01 -1.684266030788421631e-01 -3.523751199245452881e-01 1.341805420815944672e-02 -1.459110230207443237e-01 -2.041271179914474487e-01 -6.492292284965515137e-01 -5.115897655487060547e-01
3.043699860572814941e-01 -5.911787152290344238e-01 -3.666383326053619385e-01 -4.771142825484275818e-02 -1.990846730768680573e-02 -2.386441975831985474e-01 -4.938717484474182129e-01 3.462801873683929443e-01
-4.455845654010772705e-01 -3.522215783596038818e-01 -6.335238814353942871e-01 2.356688827276229858e-01 1.012165397405624390e-01 -3.658703267574310303e-01 2.516894638538360596e-01 -1.142314672470092773e-01
8.439017832279205322e-02 -1.262672394514083862e-01 -5.836561322212219238e-01 -1.362386792898178101e-01 1.123285219073295593e-01 -7.037140130996704102e-01 -1.639298200607299805e-01 -2.881237566471099854e-01
-5.399358272552490234e-01 -2.076863497495651245e-01 -4.563991129398345947e-01 -2.278381139039993286e-01 8.966586738824844360e-02 -8.308606594800949097e-02 -5.772724151611328125e-01 -2.386183738708496094e-01
3.611948490142822266e-01 3.228377550840377808e-02 -5.210617780685424805e-01 -1.638900786638259888e-01 6.488409638404846191e-01 -1.565358042716979980e-01 -3.494643568992614746e-01 -5.007398873567581177e-02
-1.716830581426620483e-01 -9.831039234995841980e-03 -3.112045526504516602e-01 2.589346170425415039e-01 2.928909063339233398e-01 -6.960800886154174805e-01 -3.456747829914093018e-01 3.416564464569091797e-01
-5.528344511985778809e-01 -4.023994803428649902e-01 -2.971115708351135254e-01 -8.069059997797012329e-02 5.602138489484786987e-02 -1.707165390253067017e-01 -6.363485455513000488e-01 2.098709158599376678e-02
-1.359255518764257431e-02 -4.672848582267761230e-01 -1.799866259098052979e-01 4.907076656818389893e-01 -1.967527419328689575e-01 -4.358225166797637939e-01 -3.079517483711242676e-01 -4.298646450042724609e-01
-4.241672754287719727e-01 5.549475923180580139e-02 -6.552121043205261230e-01 3.743402361869812012e-01 2.046732008457183838e-01 -4.008488357067108154e-01 1.457832287997007370e-02 2.116260379552841187e-01
-3.566238880157470703e-01 -2.064391523599624634e-01 -7.974711656570434570e-01 -1.126569807529449463e-01 1.176459863781929016e-01 1.926520839333534241e-02 4.729704465717077255e-03 -4.090429544448852539e-01
-2.347969263792037964e-01 -3.587425947189331055e-01 -5.043855309486389160e-01 -1.694224402308464050e-02 -9.582093358039855957e-02 -1.891769915819168091e-01 -2.988255023956298828e-01 6.536178588867187500e-01
2.709482908248901367e-01 -5.855693221092224121e-01 -1.773648858070373535e-01 -7.791198045015335083e-02 -1.624074727296829224e-01 -6.330118179321289062e-01 -2.151820659637451172e-01 2.697845399379730225e-01
-3.430642187595367432e-01 6.289029121398925781e-02 -6.939848661422729492e-01 -1.326967775821685791e-01 -1.596213579177856445e-01 -1.778264641761779785e-01 -4.454740881919860840e-01 3.515394032001495361e-01
-3.465664088726043701e-01 -2.083855420351028442e-01 -8.406050205230712891e-01 2.578074038028717041e-01 -1.703478097915649414e-01 1.613908708095550537e-01 8.138285577297210693e-02 4.119582101702690125e-02
-4.462068974971771240e-01 -1.246725171804428101e-01 -4.243751466274261475e-01 -2.726206779479980469e-01 -4.798042774200439453e-02 -1.587765067815780640e-01 -6.283169388771057129e-01 -3.296140134334564209e-01
4.105330407619476318e-01 2.253847755491733551e-02 -4.744146168231964111e-01 -1.272344887256622314e-01 6.433631777763366699e-01 -1.695241332054138184e-01 -3.825450539588928223e-01 2.648631483316421509e-02
1.123539060354232788e-01 3.091681301593780518e-01 -7.940742373466491699e-01 -4.070346057415008545e-01 4.192977771162986755e-02 -1.967712193727493286e-01 5.100170150399208069e-03 2.346434891223907471e-01
-5.321210622787475586e-01 -2.628936469554901123e-01 -3.745568990707397461e-01 -1.096757724881172180e-01 -1.113275066018104553e-01 -1.938323676586151123e-01 -6.466948390007019043e-01 -1.650256961584091187e-01
2.296936511993408203e-01 -9.742720425128936768e-02 -2.875730097293853760e-01 4.784280955791473389e-01 3.412326872348785400e-01 -5.063009262084960938e-01 -3.700127005577087402e-01 3.412730097770690918e-01
-2.677482180297374725e-02 -4.813635945320129395e-01 -5.801604390144348145e-01 1.281043328344821930e-02 -2.198788672685623169e-01 -3.751845061779022217e-01 2.246508747339248657e-01 4.373143315315246582e-01
1.006536483764648438e-01 1.041637361049652100e-01 -8.861033916473388672e-01 7.683252543210983276e-02 -4.985807836055755615e-02 2.089608907699584961e-01 -1.759350448846817017e-01 3.329155147075653076e-01
-2.609650790691375732e-01 1.980615705251693726e-01 -6.481509208679199219e-01 3.594713509082794189e-01 2.460172325372695923e-01 -3.523675203323364258e-01 -1.675474196672439575e-01 3.613725304603576660e-01
-7.328740507364273071e-02 -2.923287451267242432e-01 -5.906724929809570312e-01 -1.905980333685874939e-02 -6.322383284568786621e-01 -2.464511990547180176e-01 -2.226407825946807861e-01 2.233457416296005249e-01
1.328502744436264038e-01 -5.230333656072616577e-02 -2.738895118236541748e-01 4.749995172023773193e-01 -2.295295149087905884e-01 -5.112238526344299316e-01 -2.690530419349670410e-01 -5.408808588981628418e-01
-1.154311448335647583e-01 3.479462489485740662e-02 -4.252620041370391846e-01 1.129719391465187073e-01 -2.166421562433242798e-01 -5.991625189781188965e-01 -3.464688062667846680e-01 5.156397223472595215e-01
1.213668063282966614e-01 1.000203490257263184e-01 -4.896212220191955566e-01 6.708493828773498535e-01 1.925409734249114990e-01 -1.811063736677169800e-01 -4.023557305335998535e-01 -2.318113893270492554e-01
-3.700494393706321716e-02 -5.675159692764282227e-01 -5.907162427902221680e-01 3.689064085483551025e-01 -1.851926892995834351e-01 -5.324736237525939941e-02 2.033974602818489075e-02 3.923943042755126953e-01
4.466509446501731873e-02 -4.235060811042785645e-01 -2.006799429655075073e-01 5.303021073341369629e-01 2.577022612094879150e-01 -4.856634736061096191e-01 -3.848994970321655273e-01 2.161657810211181641e-01
-4.695045351982116699e-01 -1.864462643861770630e-01 -2.801270186901092529e-01 1.579046100378036499e-01 -1.483280062675476074e-01 -4.138355851173400879e-01 -6.606668233871459961e-01 -1.079650744795799255e-01
9.873763471841812134e-02 -4.505892693996429443e-01 -5.272343158721923828e-01 -2.266726642847061157e-01 -4.929659366607666016e-01 -2.275070734322071075e-02 -2.972466945648193359e-01 3.549297153949737549e-01
3.081278875470161438e-02 7.758948486298322678e-03 -4.366354942321777344e-01 5.277964472770690918e-01 -4.497779533267021179e-02 9.832792729139328003e-02 -6.383012533187866211e-01 -3.326423466205596924e-01
-2.255949527025222778e-01 8.977393060922622681e-02 -3.945532143115997314e-01 2.958841919898986816e-01 1.755103021860122681e-01 -7.609971165657043457e-01 -1.865468621253967285e-01 2.304509878158569336e-01
-7.603445090353488922e-03 6.289043277502059937e-02 -4.877833724021911621e-01 1.790973991155624390e-01 -2.208687514066696167e-01 -4.925883114337921143e-01 -4.075200855731964111e-01 5.181503295898437500e-01
-1.862656027078628540e-01 2.319147586822509766e-01 -8.621966242790222168e-01 2.763335108757019043e-01 -1.356916874647140503e-01 -3.345894068479537964e-02 -2.109831124544143677e-01 1.665286272764205933e-01
-3.585111498832702637e-01 -3.665122985839843750e-01 -3.170529007911682129e-01 -2.801544368267059326e-01 3.276322484016418457e-01 -4.148887097835540771e-01 -5.121581554412841797e-01 1.278592348098754883e-01
-1.547052413225173950e-01 -3.265514224767684937e-02 -5.698313713073730469e-01 -4.745710268616676331e-02 7.449550032615661621e-01 -2.266286760568618774e-01 -1.674583256244659424e-01 1.169577613472938538e-01
1.955740451812744141e-01 -1.248303353786468506e-01 -5.406278371810913086e-01 4.242433309555053711e-01 -1.969863921403884888e-01 -2.523012757301330566e-01 -3.529981076717376709e-01 4.968301355838775635e-01
3.698497116565704346e-01 3.514919877052307129e-01 -6.365167498588562012e-01 -1.950917989015579224e-01 2.027673572301864624e-01 -5.015214085578918457e-01 -3.384305164217948914e-02 -5.163837224245071411e-02
5.587737262248992920e-02 -4.847655892372131348e-01 -4.668649733066558838e-01 -1.136020943522453308e-01 -5.834035202860832214e-02 -3.750869333744049072e-01 -3.664118936285376549e-03 6.220164299011230469e-01
-3.335344195365905762e-01 -3.282708525657653809e-01 -6.707487106323242188e-01 -1.136380583047866821e-01 -3.434078991413116455e-01 -8.481221646070480347e-02 -1.904698312282562256e-01 3.959479629993438721e-01
3.293700516223907471e-01 1.663768440485000610e-01 -5.615114569664001465e-01 6.055005192756652832e-01 -8.564297854900360107e-02 -4.066730141639709473e-01 -8.561579883098602295e-02 4.313328117132186890e-02
9.471508115530014038e-02 -6.142680644989013672e-01 -4.680071175098419189e-01 -1.752350777387619019e-01 -4.175871312618255615e-01 -7.255236059427261353e-02 -2.475630193948745728e-01 3.507643342018127441e-01
4.906177818775177002e-01 4.826512187719345093e-02 -5.380457639694213867e-01 4.838920831680297852e-01 -2.172032138332724571e-03 -3.369654715061187744e-01 -2.484182119369506836e-01 2.409517914056777954e-01
-1.428321450948715210e-01 -3.199933171272277832e-01 -2.824355363845825195e-01 4.049412310123443604e-01 -2.019211649894714355e-01 -2.061427980661392212e-01 -4.965495765209197998e-01 -5.510240197181701660e-01
9.388828277587890625e-02 1.837379932403564453e-01 -6.043902039527893066e-01 2.624412775039672852e-01 -4.047411978244781494e-01 -2.957388758659362793e-01 -3.597507998347282410e-02 -5.202798843383789062e-01
1.838269270956516266e-02 -1.244857013225555420e-01 -2.103817611932754517e-01 -3.208138346672058105e-01 -4.200835227966308594e-01 -3.987899124622344971e-01 -6.942200660705566406e-01 -1.397792100906372070e-01
-9.230941534042358398e-02 -3.772449791431427002e-01 -5.362032651901245117e-01 -1.288160830736160278e-01 5.220097899436950684e-01 -2.545424737036228180e-02 -2.579827010631561279e-01 -4.531673491001129150e-01
1.070292759686708450e-02 7.746045291423797607e-02 -6.943752169609069824e-01 1.592921325936913490e-03 -3.048182837665081024e-02 2.937383651733398438e-01 -5.807875990867614746e-01 -2.952969372272491455e-01
-4.415336847305297852e-01 -7.764702290296554565e-02 -8.177161812782287598e-01 3.030586540699005127e-01 7.508742064237594604e-02 -2.316492842510342598e-03 5.045583099126815796e-02 -1.741417348384857178e-01
-1.014377996325492859e-01 7.121569663286209106e-02 -4.747859835624694824e-01 1.946359425783157349e-01 -4.691930711269378662e-01 -3.599928915500640869e-01 -5.513507127761840820e-01 2.600177824497222900e-01
2.248808294534683228e-01 8.415127545595169067e-02 -6.591504216194152832e-01 5.959399938583374023e-01 -2.440241426229476929e-01 -1.385807991027832031e-01 -2.455894052982330322e-01 1.168618723750114441e-01
-1.135924011468887329e-01 -6.431426405906677246e-01 -3.392498791217803955e-01 1.747803092002868652e-01 2.251325547695159912e-02 -1.209925115108489990e-01 -5.268488526344299316e-01 3.675734102725982666e-01
-2.517472803592681885e-01 -6.105498075485229492e-01 -1.490233093500137329e-01 2.400187589228153229e-02 -3.353347629308700562e-02 -3.209864497184753418e-01 -6.177467107772827148e-01 -2.351604551076889038e-01
3.949118778109550476e-02 -5.077066421508789062e-01 -1.320613771677017212e-01 1.900654584169387817e-01 -1.511777658015489578e-02 -4.436625540256500244e-01 -6.095829606056213379e-01 3.441699743270874023e-01
-4.749041795730590820e-01 -1.272926628589630127e-01 -5.924790501594543457e-01 4.128478765487670898e-01 2.334261387586593628e-01 -4.163166582584381104e-01 8.837493509054183960e-02 3.421016409993171692e-02
-8.726233243942260742e-02 3.805763125419616699e-01 -7.136343121528625488e-01 4.030956327915191650e-01 1.310834288597106934e-01 -3.255709409713745117e-01 -2.154929935932159424e-01 7.855290174484252930e-02
-2.954582273960113525e-01 -5.959135890007019043e-01 -9.381501376628875732e-02 -4.472419619560241699e-02 6.886965036392211914e-02 -3.990036547183990479e-01 -5.355619192123413086e-01 -3.098649084568023682e-01
3.569257855415344238e-01 -3.821454644203186035e-01 -2.385000288486480713e-01 4.415151849389076233e-02 5.982553958892822266e-01 -4.122526347637176514e-01 -3.734661340713500977e-01 -1.996029540896415710e-02
-3.840776681900024414e-01 -7.891288399696350098e-02 -7.258206009864807129e-01 -3.389233648777008057e-01 -1.379260122776031494e-01 1.014952436089515686e-01 -3.442766964435577393e-01 -2.381621003150939941e-01
-2.348017394542694092e-01 8.530801278539001942e-04 -8.423335552215576172e-01 -2.506898045539855957e-01 -5.680368468165397644e-02 1.351588666439056396e-01 -2.648530304431915283e-01 2.843496501445770264e-01
9.214839898049831390e-03 -8.431833237409591675e-02 -4.865940213203430176e-01 6.388733386993408203e-01 8.062490960583090782e-04 -1.554822623729705811e-01 -3.374910950660705566e-01 -4.580360054969787598e-01
8.718515187501907349e-02 -4.697980582714080811e-01 -6.256487369537353516e-01 5.569547414779663086e-01 7.221485674381256104e-02 5.517738312482833862e-02 -5.191529914736747742e-02 2.431022375822067261e-01
-5.433164834976196289e-01 -4.092450253665447235e-03 -5.273771882057189941e-01 1.736451685428619385e-01 1.410914510488510132e-01 -5.321373939514160156e-01 -1.582143157720565796e-01 2.615381479263305664e-01
4.562627077102661133e-01 -2.654306888580322266e-01 -4.137459993362426758e-01 3.058747649192810059e-01 1.045372858643531799e-01 -6.016994714736938477e-01 -6.761538982391357422e-02 2.812184393405914307e-01
2.121877670288085938e-01 -1.247128695249557495e-01 -3.795725703239440918e-01 4.139465987682342529e-01 1.875822395086288452e-01 -2.650252282619476318e-01 -6.383859515190124512e-01 3.332175016403198242e-01
3.915564119815826416e-01 -3.990019559860229492e-01 -5.901932716369628906e-01 3.317878246307373047e-01 -4.567117989063262939e-01 -9.483437240123748779e-02 3.031406737864017487e-02 -1.028179749846458435e-01
2.540363073348999023e-01 3.672833368182182312e-02 -4.865958988666534424e-01 4.317963123321533203e-01 1.961372941732406616e-01 -2.584688067436218262e-01 -4.095147848129272461e-01 4.877648949623107910e-01
-3.007797002792358398e-01 -1.930163055658340454e-01 -6.941694021224975586e-01 -2.698661088943481445e-01 -1.997411698102951050e-01 1.690283715724945068e-01 -4.065831601619720459e-01 2.894831597805023193e-01
4.844466447830200195e-01 -1.899850368499755859e-02 -4.978030025959014893e-01 -2.042847424745559692e-01 -2.140914201736450195e-01 8.022923022508621216e-02 -4.114280343055725098e-01 -5.038507580757141113e-01
2.959177196025848389e-01 1.888656616210937500e-01 -8.281387686729431152e-01 1.730395108461380005e-01 1.309566795825958252e-01 -1.319154500961303711e-01 1.464819461107254028e-01 -3.240332901477813721e-01
-1.511584371328353882e-01 -1.350373625755310059e-01 -4.117640256881713867e-01 -1.370868682861328125e-01 -4.748614132404327393e-01 -5.029695034027099609e-01 -5.160840153694152832e-01 1.604972034692764282e-01
3.291141688823699951e-01 -4.705603718757629395e-01 -3.065235316753387451e-01 4.653698205947875977e-01 6.402236223220825195e-02 -1.620200574398040771e-01 -4.496618509292602539e-01 3.566314876079559326e-01
-5.121883153915405273e-01 -9.436401724815368652e-02 -5.635339617729187012e-01 4.479245543479919434e-01 6.999971717596054077e-02 -3.700522482395172119e-01 -2.252355217933654785e-01 1.340967118740081787e-01
2.330936491489410400e-01 2.775876596570014954e-02 -6.385665535926818848e-01 3.784480988979339600e-01 1.210764050483703613e-01 -1.653582602739334106e-02 -6.068094372749328613e-01 1.037101894617080688e-01
-2.281034886837005615e-01 3.268685638904571533e-01 -8.134912848472595215e-01 3.585634529590606689e-01 5.961229279637336731e-02 -1.370902210474014282e-01 -1.683280169963836670e-01 -1.039723120629787445e-02
-3.935720622539520264e-01 -3.426497429609298706e-02 -6.630129814147949219e-01 4.266895055770874023e-01 1.285336017608642578e-01 -4.098722636699676514e-01 1.233869269490242004e-01 1.501209884881973267e-01
5.172246694564819336e-01 2.032112032175064087e-01 -7.027901411056518555e-01 -6.817164272069931030e-02 2.956605143845081329e-02 1.261393874883651733e-01 -3.189964890480041504e-01 -2.721737325191497803e-01
-4.463867545127868652e-01 -2.190099284052848816e-02 -6.709603667259216309e-01 4.202830791473388672e-01 1.995709985494613647e-01 -3.435318470001220703e-01 3.312001749873161316e-02 1.203910931944847107e-01
2.791547179222106934e-01 1.915822923183441162e-02 -5.226098299026489258e-01 1.803416311740875244e-01 -3.174588382244110107e-01 -1.946111917495727539e-01 -5.134316086769104004e-01 4.623809158802032471e-01
3.382519781589508057e-01 -8.168161660432815552e-02 -5.848780274391174316e-01 3.539564609527587891e-01 -3.272234499454498291e-01 -4.786680042743682861e-01 2.536754012107849121e-01 1.048661693930625916e-01
2.987206541001796722e-02 2.141544520854949951e-01 -6.911946535110473633e-01 5.156379342079162598e-01 8.598609268665313721e-02 -2.550943493843078613e-01 -2.041882723569869995e-01 -3.089551329612731934e-01
1.307315230369567871e-01 1.182001233100891113e-01 -7.861304283142089844e-01 1.122666336596012115e-02 6.162847578525543213e-02 3.839729428291320801e-01 -4.265155494213104248e-01 -1.328982710838317871e-01
-9.865527600049972534e-02 2.988421618938446045e-01 -7.505144476890563965e-01 4.882386922836303711e-01 5.149326846003532410e-02 -1.546376347541809082e-01 -2.619329392910003662e-01 -6.432940065860748291e-02
-1.712738275527954102e-01 -1.947669982910156250e-01 -5.252737998962402344e-01 -2.490288577973842621e-02 -5.727688074111938477e-01 -1.660361438989639282e-01 -4.779359996318817139e-01 2.685959935188293457e-01
6.460224092006683350e-02 -2.709831483662128448e-02 -5.670556426048278809e-01 6.386781334877014160e-01 -5.753872171044349670e-02 -3.300738036632537842e-01 -2.792894542217254639e-01 2.745332121849060059e-01
-3.860626816749572754e-01 -3.302553296089172363e-01 -4.626892805099487305e-01 -3.864720929414033890e-04 -2.932836413383483887e-01 -1.249978840351104736e-01 -3.040713965892791748e-01 -5.776733160018920898e-01
-1.558901965618133545e-01 -1.286270320415496826e-01 -3.157814443111419678e-01 3.734577000141143799e-01 4.169393479824066162e-01 -6.062525510787963867e-01 -2.477498054504394531e-01 3.423510789871215820e-01
2.812592387199401855e-01 -6.365838646888732910e-01 -1.980568170547485352e-01 -2.048625797033309937e-01 -2.727382183074951172e-01 -5.288742780685424805e-01 -2.626750171184539795e-01 1.066151559352874756e-01
2.818743586540222168e-01 -1.290814280509948730e-01 -4.509533345699310303e-01 5.672781467437744141e-01 2.349293977022171021e-01 -1.719303429126739502e-01 -4.351892471313476562e-01 3.233881592750549316e-01
-2.419509887695312500e-01 -2.067984081804752350e-02 -8.883045911788940430e-01 1.414144784212112427e-01 4.480088502168655396e-02 2.089981734752655029e-01 -2.861406207084655762e-01 -6.622128933668136597e-02
2.513650357723236084e-01 -1.201223805546760559e-01 -8.356108665466308594e-01 -4.888799786567687988e-02 -4.560412764549255371e-01 8.943599462509155273e-02 -7.596320658922195435e-02 -2.762562828138470650e-03
2.984492778778076172e-01 2.851185500621795654e-01 -5.901870727539062500e-01 -1.060446798801422119e-01 3.654118776321411133e-01 -4.861072897911071777e-01 -2.163444906473159790e-01 -2.311670035123825073e-01
-2.637459635734558105e-01 -4.257692992687225342e-01 -6.104185581207275391e-01 1.186073720455169678e-01 -3.753281235694885254e-01 -1.415297985076904297e-01 -2.092701345682144165e-01 3.972207009792327881e-01
-5.651001632213592529e-02 1.569890677928924561e-01 -5.780906677246093750e-01 5.581324696540832520e-01 -5.003385990858078003e-02 -2.271878868341445923e-01 -4.231384396553039551e-01 -3.054450154304504395e-01
-5.104718804359436035e-01 -5.423638597130775452e-02 -7.978454232215881348e-01 2.990902364253997803e-01 4.876900836825370789e-02 -6.264513731002807617e-02 4.293646290898323059e-02 -4.814727976918220520e-02
-4.877014458179473877e-01 -3.132720291614532471e-01 -2.752270996570587158e-01 -1.292352229356765747e-01 -1.618848927319049835e-02 -3.183467984199523926e-01 -6.493885517120361328e-01 -2.196456193923950195e-01
1.770272701978683472e-01 2.362262010574340820e-01 -5.905529260635375977e-01 2.647521793842315674e-01 1.606308817863464355e-01 -4.351477324962615967e-01 -2.906452715396881104e-01 4.408874213695526123e-01
1.962904930114746094e-01 -4.253244698047637939e-01 -4.650624990463256836e-01 1.798855811357498169e-01 -4.210022091865539551e-01 -3.152893781661987305e-01 -4.988238811492919922e-01 8.032237738370895386e-02
-6.407833192497491837e-03 -8.283203840255737305e-02 -5.372080802917480469e-01 4.966554045677185059e-01 1.578415036201477051e-01 -5.923403501510620117e-01 -8.654346317052841187e-02 2.730712294578552246e-01
3.862427473068237305e-01 -1.606150716543197632e-01 -5.004370212554931641e-01 3.512078225612640381e-01 -4.946541041135787964e-02 -5.697315931320190430e-02 -3.863324224948883057e-01 5.443249940872192383e-01
1.826866716146469116e-01 3.010709583759307861e-01 -8.350085616111755371e-01 -3.543649017810821533e-01 1.618461012840270996e-01 -1.592078059911727905e-01 -2.033862657845020294e-02 3.483163565397262573e-02
1.804953664541244507e-01 1.427387893199920654e-01 -6.492009162902832031e-01 4.844418168067932129e-01 -2.788344919681549072e-01 -3.221774399280548096e-01 -2.901127040386199951e-01 1.587104499340057373e-01
-2.171159982681274414e-01 -2.578186988830566406e-01 -2.870277762413024902e-01 -7.057955861091613770e-02 2.226445265114307404e-02 -1.376557201147079468e-01 -7.264575958251953125e-01 -5.018351674079895020e-01
4.716998040676116943e-01 2.944800443947315216e-02 -6.102397441864013672e-01 4.657998681068420410e-01 -1.537852548062801361e-02 -3.399290889501571655e-02 -3.168275654315948486e-01 2.924006879329681396e-01
-3.933007419109344482e-01 -3.194200694561004639e-01 -6.961113214492797852e-01 -7.382657378911972046e-02 9.878986515104770660e-03 -1.348752975463867188e-01 -3.172782361507415771e-01 3.664825558662414551e-01
6.587646156549453735e-02 -2.021881788969039917e-01 -6.251258850097656250e-01 7.221633791923522949e-01 5.007097125053405762e-02 7.020797580480575562e-03 -1.846887022256851196e-01 7.623472809791564941e-02
1.518507450819015503e-01 3.805690677836537361e-03 -5.842850804328918457e-01 2.168742418289184570e-01 6.003676727414131165e-02 2.712212502956390381e-01 -5.593016743659973145e-01 -4.455554783344268799e-01
-1.280905157327651978e-01 -1.566801667213439941e-01 -8.200075626373291016e-01 -1.775234043598175049e-01 -9.329942986369132996e-03 -2.262685298919677734e-01 2.318230718374252319e-01 -3.874154984951019287e-01
-3.576411902904510498e-01 -7.417008280754089355e-02 -6.882466077804565430e-01 5.278612971305847168e-01 2.954597957432270050e-02 -3.359562456607818604e-01 -4.353374708443880081e-03 2.263133227825164795e-02
4.210070967674255371e-01 -4.535772204399108887e-01 -1.757500469684600830e-01 3.748259842395782471e-01 1.335607916116714478e-01 -1.937999278306961060e-01 -5.574442148208618164e-01 2.819527983665466309e-01
1.325575709342956543e-01 1.581421494483947754e-01 -4.933157861232757568e-01 6.128737926483154297e-01 -8.124072104692459106e-03 -4.953243136405944824e-01 -2.659702599048614502e-01 -1.493066847324371338e-01
-1.769860833883285522e-01 -5.572973489761352539e-01 -5.675058364868164062e-01 1.025924459099769592e-01 -3.891581296920776367e-01 -1.189614459872245789e-01 -8.255372941493988037e-02 -3.912754356861114502e-01
-3.725084364414215088e-01 -8.729818463325500488e-02 -5.707166790962219238e-01 -3.525135815143585205e-01 -1.504288762807846069e-01 -2.246566265821456909e-01 -4.421018362045288086e-01 3.675319552421569824e-01
3.614841103553771973e-01 1.420781910419464111e-01 -6.658867597579956055e-01 -2.795176208019256592e-01 7.445106655359268188e-02 -3.170101344585418701e-01 -1.045311465859413147e-01 -4.589581191539764404e-01
3.811039924621582031e-01 4.112620949745178223e-01 -7.582212686538696289e-01 1.336528360843658447e-01 1.253959089517593384e-01 -4.072612524032592773e-02 -2.007154524326324463e-01 -1.875932365655899048e-01
-3.916580975055694580e-01 7.593739032745361328e-02 -7.676377296447753906e-01 2.873235940933227539e-01 -1.705544255673885345e-02 -2.247588336467742920e-01 -1.208346802741289139e-02 -3.436006903648376465e-01
2.398089319467544556e-01 -1.300592124462127686e-01 -6.394119858741760254e-01 -2.145521193742752075e-01 6.265433430671691895e-01 -1.416995376348495483e-01 -1.670782566070556641e-01 -1.736247241497039795e-01
-4.648060798645019531e-01 -2.183421254158020020e-01 -4.375969767570495605e-01 -1.094763725996017456e-01 2.776892185211181641e-01 -2.365342825651168823e-01 -5.446815490722656250e-01 -3.210422098636627197e-01
-2.027419060468673706e-01 3.134290575981140137e-01 -7.737900018692016602e-01 1.067554950714111328e-02 3.120793402194976807e-01 -3.474284410476684570e-01 -1.839521229267120361e-01 -9.927044063806533813e-02
