# Supplementary material for: Where is your field going? A machine learning approach to study the relative motion of the domains of physics
Source: PLoS One. 2020 Jun 18;15(6):e0233997. doi: 10.1371/journal.pone.0233997 (PMC7302634; doi:10.1371/journal.pone.0233997)
Supplement: S15 Data — (ZIP) [file pone.0233997.s015.zip › 14/Pacs4Run_14_VS_500_embeddings1996-2000ED8.txt]

-1.795354932546615601e-01 -7.779181003570556641e-02 -5.186102353036403656e-03 4.449929594993591309e-01 7.077560424804687500e-01 1.826668679714202881e-01 -8.385816216468811035e-02 -4.715421497821807861e-01
-5.495994091033935547e-01 -1.956941634416580200e-01 2.220912128686904907e-01 -1.241234615445137024e-01 6.670976877212524414e-01 -1.041616871953010559e-01 -3.473449051380157471e-01 -1.356299817562103271e-01
-6.874054670333862305e-01 3.792862296104431152e-01 2.313135713338851929e-01 -1.955476589500904083e-02 4.517104327678680420e-01 1.133640035986900330e-01 -4.866945371031761169e-02 -3.323628008365631104e-01
-4.741414785385131836e-01 4.905850812792778015e-02 -2.377377450466156006e-01 -1.592789292335510254e-01 4.157131910324096680e-01 1.292176246643066406e-01 -1.173169165849685669e-01 -6.982953548431396484e-01
1.634115874767303467e-01 -6.044911146163940430e-01 -1.189363654702901840e-02 1.850402653217315674e-01 3.762417435646057129e-01 -2.913342230021953583e-02 -2.726105451583862305e-01 -5.973129272460937500e-01
1.083963960409164429e-01 -3.845070600509643555e-01 3.990653529763221741e-02 8.710505068302154541e-02 8.805515170097351074e-01 1.150247380137443542e-01 -1.565774083137512207e-01 1.345606893301010132e-01
-3.323667682707309723e-03 3.130905926227569580e-01 2.374390512704849243e-01 8.323349803686141968e-02 6.445909738540649414e-01 -4.488552361726760864e-02 -2.109709382057189941e-01 -6.137076020240783691e-01
-1.346478611230850220e-01 -3.141452670097351074e-01 -2.807077169418334961e-01 3.874447345733642578e-01 4.293014705181121826e-01 -1.409030258655548096e-01 -6.703227758407592773e-01 -2.804369293153285980e-02
9.187419712543487549e-02 -2.413384318351745605e-01 1.728465855121612549e-01 -7.828381843864917755e-03 6.841629147529602051e-01 -1.491407305002212524e-01 -1.278496682643890381e-01 -6.298494935035705566e-01
-4.421198666095733643e-01 4.534391686320304871e-02 -1.903910636901855469e-01 -1.801510155200958252e-01 6.673860549926757812e-01 3.071631193161010742e-01 2.178356945514678955e-01 -3.828385174274444580e-01
-2.618909180164337158e-01 -4.314397871494293213e-01 -1.335939317941665649e-01 1.326075643301010132e-01 2.005802392959594727e-01 -2.374423593282699585e-01 -4.951969087123870850e-01 -6.066378355026245117e-01
-2.792736291885375977e-01 1.359634548425674438e-01 6.403539795428514481e-03 5.229304358363151550e-02 7.282332181930541992e-01 2.309512346982955933e-02 -6.065335273742675781e-01 -4.477249830961227417e-02
-3.022661507129669189e-01 -3.787262737751007080e-01 5.204908847808837891e-01 2.860511541366577148e-01 1.773341149091720581e-01 4.707875847816467285e-02 -5.770118236541748047e-01 -2.141475975513458252e-01
1.027943268418312073e-01 -4.707371890544891357e-01 1.138110831379890442e-01 5.830414593219757080e-02 3.930720686912536621e-01 -1.911956444382667542e-02 -1.903582662343978882e-01 -7.485854029655456543e-01
-1.153067573904991150e-01 -7.983470559120178223e-01 -8.419167995452880859e-02 3.625317811965942383e-01 3.386020958423614502e-01 -2.411402016878128052e-01 4.925946239382028580e-03 -1.949476897716522217e-01
-1.687601655721664429e-01 -4.815225899219512939e-01 -2.018689513206481934e-01 3.175250291824340820e-01 3.942531049251556396e-01 -2.416935861110687256e-01 -5.872895717620849609e-01 -1.982986927032470703e-01
-2.734854817390441895e-01 -1.132363975048065186e-01 -2.140127271413803101e-01 6.824963092803955078e-01 -5.370374396443367004e-02 -1.345773041248321533e-01 -1.279034912586212158e-01 -6.028484702110290527e-01
-1.604236662387847900e-01 1.169699653983116150e-01 -4.808267951011657715e-01 5.563028454780578613e-01 2.201782613992691040e-01 1.103177145123481750e-01 -2.601844370365142822e-01 -5.399726629257202148e-01
-1.452654898166656494e-01 -1.726122945547103882e-01 2.635931968688964844e-01 5.006756782531738281e-01 2.544171214103698730e-01 1.109279319643974304e-01 -7.342935204505920410e-01 1.128072217106819153e-01
-6.762430071830749512e-01 7.490008324384689331e-02 1.374821811914443970e-01 8.420659601688385010e-02 4.532701969146728516e-01 -3.170129060745239258e-01 2.180741131305694580e-01 -3.969709575176239014e-01
-1.079201921820640564e-01 -2.084315568208694458e-02 -4.187037646770477295e-01 3.354122638702392578e-01 2.207353264093399048e-01 2.027663588523864746e-01 -2.455441802740097046e-01 -7.416025400161743164e-01
-5.701397657394409180e-01 -3.683584183454513550e-02 -1.026405170559883118e-01 2.318319380283355713e-01 6.581628918647766113e-01 -3.378909826278686523e-01 -1.427894383668899536e-01 2.038755714893341064e-01
-3.828336298465728760e-01 -1.651813983917236328e-01 -4.877307801507413387e-04 4.698148369789123535e-02 4.896770417690277100e-01 -3.765432909131050110e-02 -7.217005491256713867e-01 -2.487825155258178711e-01
-2.977240979671478271e-01 -1.524406075477600098e-01 3.217553496360778809e-01 7.907267808914184570e-01 -2.754545398056507111e-02 3.587262332439422607e-01 7.551352679729461670e-02 -1.555680185556411743e-01
-4.979934096336364746e-01 -2.968068122863769531e-01 -1.479721665382385254e-01 -8.502501249313354492e-02 3.925357460975646973e-01 1.832299381494522095e-01 -5.756761431694030762e-01 -3.401803374290466309e-01
2.805036120116710663e-02 -5.239087343215942383e-01 -2.411595582962036133e-01 3.004257678985595703e-01 4.175199568271636963e-01 -5.817913636565208435e-02 -5.563135743141174316e-01 -2.985410690307617188e-01
-5.184565782546997070e-01 -4.852062165737152100e-01 -1.378480345010757446e-01 1.365070044994354248e-01 5.417648553848266602e-01 1.724685542285442352e-02 -3.642136454582214355e-01 1.779982298612594604e-01
-1.863863468170166016e-01 -5.271597579121589661e-02 -5.160072445869445801e-01 2.642678618431091309e-01 2.471981197595596313e-01 3.295609951019287109e-01 -2.999182045459747314e-01 -6.055675148963928223e-01
-6.911458373069763184e-01 -1.796358674764633179e-01 -1.563182473182678223e-01 1.687853783369064331e-01 4.867939352989196777e-01 -3.798625469207763672e-01 -2.298447787761688232e-01 -5.506250634789466858e-02
-4.223068058490753174e-01 -5.742764472961425781e-01 -2.466436773538589478e-01 -1.574299111962318420e-02 5.836050510406494141e-01 1.293720901012420654e-01 -2.710174620151519775e-01 -2.090395173581782728e-05
9.466095268726348877e-02 -8.340000361204147339e-02 -2.670294642448425293e-01 3.242408633232116699e-01 4.127076268196105957e-01 3.716891407966613770e-01 3.321676850318908691e-01 -6.235632896423339844e-01
-5.063442587852478027e-01 2.185374312102794647e-02 4.564031362533569336e-01 6.225363612174987793e-01 -3.596111200749874115e-03 2.829425632953643799e-01 -2.399219274520874023e-01 -9.823786467313766479e-02
9.932211041450500488e-02 -1.405052989721298218e-01 -3.462564051151275635e-01 8.301214575767517090e-01 2.189863324165344238e-01 6.312301009893417358e-02 6.317281723022460938e-02 -3.247583508491516113e-01
-3.055429458618164062e-01 -1.649407744407653809e-01 4.459456726908683777e-02 -2.514574825763702393e-01 3.441380560398101807e-01 3.546711504459381104e-01 -3.896415233612060547e-01 -6.466646790504455566e-01
-5.964505076408386230e-01 -4.560084640979766846e-01 3.441836535930633545e-01 1.719333678483963013e-01 3.349992036819458008e-01 -2.796410024166107178e-01 -2.876760959625244141e-01 -1.228762492537498474e-01
2.087776176631450653e-02 -3.315634727478027344e-01 4.905531108379364014e-01 1.096144318580627441e-01 4.246639907360076904e-01 3.887611627578735352e-01 -5.154383778572082520e-01 -1.995511949062347412e-01
-1.601311266422271729e-01 -2.194781899452209473e-01 9.739459306001663208e-02 2.930306196212768555e-01 5.910602807998657227e-01 -4.031074643135070801e-01 -5.626350641250610352e-01 -4.928108677268028259e-02
-4.197806119918823242e-01 2.062477469444274902e-01 -2.504573762416839600e-01 6.172868013381958008e-01 7.869788259267807007e-02 8.693911880254745483e-02 -3.457717597484588623e-01 -4.518455862998962402e-01
-4.264946281909942627e-01 -4.511549174785614014e-01 -1.471686363220214844e-01 7.791022956371307373e-02 3.315594196319580078e-01 2.076290398836135864e-01 -6.230745315551757812e-01 -2.134705930948257446e-01
-6.705009341239929199e-01 -4.985674023628234863e-01 2.144192606210708618e-01 1.301907896995544434e-01 2.986586689949035645e-01 -1.366621851921081543e-01 -3.568588793277740479e-01 -6.092667207121849060e-02
-1.851706951856613159e-01 -3.355463147163391113e-01 2.027321457862854004e-01 -2.937676571309566498e-02 8.838902711868286133e-01 -3.724855929613113403e-02 -1.586674302816390991e-01 5.772532522678375244e-02
-1.864097863435745239e-01 -2.662318944931030273e-01 2.125372886657714844e-01 1.149953529238700867e-01 2.443932443857192993e-01 3.635173141956329346e-01 -7.284213900566101074e-01 -3.369054496288299561e-01
-3.501557409763336182e-01 -5.257461667060852051e-01 3.358413577079772949e-01 2.621020972728729248e-01 5.693565011024475098e-01 -3.101166523993015289e-02 -1.725806146860122681e-01 2.541306018829345703e-01
-4.944108724594116211e-01 -3.027825355529785156e-01 4.135586787015199661e-03 1.406168937683105469e-01 4.597030580043792725e-01 -6.611143797636032104e-02 -6.421065330505371094e-01 -1.268541663885116577e-01
-4.546370357275009155e-02 -4.539854824542999268e-01 7.707093656063079834e-02 1.468380838632583618e-01 8.507967591285705566e-01 -1.424867510795593262e-01 -6.089270487427711487e-02 1.283100545406341553e-01
-5.732946991920471191e-01 -2.909709811210632324e-01 7.777971774339675903e-02 2.136861532926559448e-01 5.641079545021057129e-01 -1.323885917663574219e-01 -4.001659154891967773e-01 1.976871788501739502e-01
-4.239569902420043945e-01 -3.790882229804992676e-01 1.347161382436752319e-01 4.879185557365417480e-01 -1.419598311185836792e-01 4.051671624183654785e-01 -9.024468064308166504e-02 -4.773705005645751953e-01
-3.734701573848724365e-01 -3.854317665100097656e-01 -1.021900027990341187e-01 -2.411866560578346252e-03 6.553804874420166016e-01 2.239792346954345703e-01 -4.589642286300659180e-01 1.057131588459014893e-01
-5.951524376869201660e-01 -1.575636416673660278e-01 1.460702866315841675e-01 -1.117023974657058716e-01 2.037343531847000122e-01 2.198369801044464111e-01 2.427362948656082153e-01 -6.621150374412536621e-01
-4.737985134124755859e-01 -2.241500914096832275e-01 1.667256355285644531e-01 -8.781620115041732788e-02 5.728118419647216797e-01 5.838459134101867676e-01 1.438140571117401123e-01 -9.518804028630256653e-03
-1.914245486259460449e-01 -6.875339150428771973e-01 2.598401308059692383e-01 2.775715589523315430e-01 5.124425292015075684e-01 -2.611795961856842041e-01 -1.111543402075767517e-01 -5.407003313302993774e-02
-3.514137268066406250e-01 2.146582864224910736e-02 1.493042558431625366e-01 -2.530891215428709984e-04 7.256050705909729004e-01 -1.547552794218063354e-01 -5.401079058647155762e-01 -1.076433286070823669e-01
-1.190462484955787659e-01 -4.235260188579559326e-01 -4.087807610630989075e-03 2.808316051959991455e-02 2.985159456729888916e-01 1.717231124639511108e-01 -2.439614236354827881e-01 -7.921683192253112793e-01
-4.979934096336364746e-01 -3.407320976257324219e-01 -4.592835605144500732e-01 -4.650020971894264221e-02 4.494449794292449951e-01 4.402993321418762207e-01 -1.447720080614089966e-02 -1.634829640388488770e-01
-1.429160535335540771e-01 2.306474298238754272e-01 -2.257860898971557617e-01 6.977727413177490234e-01 2.440226376056671143e-01 1.094351410865783691e-01 2.609041333198547363e-01 -4.989154636859893799e-01
2.140324264764785767e-01 -1.064217910170555115e-01 1.157885044813156128e-01 8.073628693819046021e-02 6.167827844619750977e-01 -1.924284175038337708e-02 -1.802723109722137451e-01 -7.138975262641906738e-01
-1.719388663768768311e-01 -6.731301546096801758e-02 5.446099042892456055e-01 1.971113681793212891e-02 4.150647222995758057e-01 2.427296936511993408e-01 -5.389285683631896973e-01 -3.837668299674987793e-01
-2.380226701498031616e-01 2.132544070482254028e-01 1.076724678277969360e-01 1.552962232381105423e-02 6.830418705940246582e-01 -2.216111682355403900e-02 -6.201493144035339355e-01 -1.855010241270065308e-01
-6.955849528312683105e-01 -1.125016286969184875e-01 8.222779631614685059e-02 1.312165856361389160e-01 6.245216131210327148e-01 -2.096042633056640625e-01 -1.281685531139373779e-01 1.706973910331726074e-01
-7.392114400863647461e-01 -7.382684201002120972e-02 -6.835921853780746460e-02 2.230506204068660736e-02 6.052042841911315918e-01 -1.987350434064865112e-01 -1.918762922286987305e-01 1.900717243552207947e-02
-2.948208451271057129e-01 -2.094802819192409515e-02 4.805813133716583252e-01 6.175301671028137207e-01 -9.898116439580917358e-02 2.739330530166625977e-01 -1.854630410671234131e-01 -4.255665540695190430e-01
-1.896281093358993530e-01 -6.852601170539855957e-01 -8.165699243545532227e-02 2.930760085582733154e-01 5.787593722343444824e-01 -1.441174447536468506e-01 -1.456533819437026978e-01 1.579592078924179077e-01
-4.593728482723236084e-01 6.629056762903928757e-03 1.402282863855361938e-01 9.280440956354141235e-02 5.946702957153320312e-01 -2.228891253471374512e-01 -5.828719139099121094e-01 -1.326799988746643066e-01
1.154456213116645813e-01 -3.731909990310668945e-01 1.643999516963958740e-01 -7.357811182737350464e-02 8.069687485694885254e-01 7.517027854919433594e-02 1.756172999739646912e-02 -3.972432911396026611e-01
1.662474870681762695e-01 -6.249716877937316895e-02 -2.099199891090393066e-01 2.424621582031250000e-01 4.881279766559600830e-01 5.122447609901428223e-01 6.543363630771636963e-02 -6.005467772483825684e-01
-4.344082474708557129e-01 -1.565406620502471924e-01 -4.250183403491973877e-01 5.979542732238769531e-01 8.923508226871490479e-02 1.601108014583587646e-01 1.948898583650588989e-01 -4.207304418087005615e-01
-4.103447496891021729e-01 3.359238430857658386e-02 1.372781693935394287e-01 3.151334077119827271e-02 5.778095126152038574e-01 -6.007434427738189697e-02 -6.654298901557922363e-01 -1.743003427982330322e-01
2.043525278568267822e-01 -3.439391553401947021e-01 2.251554578542709351e-01 1.341109275817871094e-01 4.630488455295562744e-01 4.965547472238540649e-02 -2.184007316827774048e-02 -7.442501783370971680e-01
-5.323596596717834473e-01 -2.726993560791015625e-01 -3.299491479992866516e-02 5.329803563654422760e-03 5.637061595916748047e-01 1.214251667261123657e-01 -5.552779436111450195e-01 -1.639899052679538727e-02
2.002704888582229614e-01 -4.571177661418914795e-01 -1.541612595319747925e-01 1.155382916331291199e-01 4.138362109661102295e-01 1.009275950491428375e-02 -3.500840663909912109e-01 -6.479963660240173340e-01
-3.868601620197296143e-01 -3.936739638447761536e-02 1.521325409412384033e-01 3.192557021975517273e-02 7.773844003677368164e-01 -1.730854213237762451e-01 -4.360037446022033691e-01 1.553578022867441177e-02
-3.908723592758178711e-01 -5.671787858009338379e-01 -1.374572068452835083e-01 2.134026437997817993e-01 4.896234571933746338e-01 1.380162090063095093e-01 -3.951211869716644287e-01 2.149219810962677002e-01
6.322786957025527954e-02 -1.030232608318328857e-01 4.698711335659027100e-01 2.770812809467315674e-01 5.845040678977966309e-01 -2.818983495235443115e-01 2.908660471439361572e-01 -4.267561733722686768e-01
-5.217036604881286621e-01 -3.329593539237976074e-01 3.837780654430389404e-01 6.064203977584838867e-01 -2.243171259760856628e-02 3.011636137962341309e-01 8.556761592626571655e-02 5.837521329522132874e-02
-7.139188051223754883e-01 -1.441362798213958740e-01 -4.889383912086486816e-02 7.340729236602783203e-02 5.413906574249267578e-01 -3.613302707672119141e-01 -1.750323623418807983e-01 -8.640336990356445312e-02
-1.947112679481506348e-01 2.271143645048141479e-01 2.266121208667755127e-01 4.590540230274200439e-01 5.252355337142944336e-01 -2.780128270387649536e-02 5.575121641159057617e-01 -2.468964159488677979e-01
-8.225797861814498901e-02 -4.823722243309020996e-01 -9.609482251107692719e-03 -9.040118753910064697e-02 8.547831177711486816e-01 9.469640254974365234e-02 8.505074679851531982e-02 -7.369482517242431641e-02
-9.073602408170700073e-02 4.462522640824317932e-02 -5.306906700134277344e-01 7.398567795753479004e-01 2.851327657699584961e-01 1.081873290240764618e-02 -9.054251760244369507e-02 -2.667194008827209473e-01
-3.606614843010902405e-02 -8.181976079940795898e-01 -3.428595513105392456e-02 3.079673945903778076e-01 3.184776008129119873e-01 -8.406400680541992188e-02 1.827621161937713623e-01 -3.022180795669555664e-01
-7.969497703015804291e-03 2.434470653533935547e-01 -1.253560483455657959e-01 7.937342524528503418e-01 3.040964007377624512e-01 4.079659581184387207e-01 6.184011697769165039e-02 -1.794627308845520020e-01
1.397320181131362915e-01 1.589432358741760254e-01 -3.739759325981140137e-01 3.876796066761016846e-01 4.599924087524414062e-01 1.577401310205459595e-01 -2.682169973850250244e-01 -5.971961021423339844e-01
6.746347993612289429e-02 -5.829718112945556641e-01 9.817577898502349854e-02 4.162868261337280273e-01 5.089305043220520020e-01 -3.155146241188049316e-01 2.029926627874374390e-01 -2.699881494045257568e-01
-2.265815436840057373e-01 -5.533937215805053711e-01 2.081369906663894653e-01 2.585082352161407471e-01 3.616632521152496338e-01 -4.539833962917327881e-01 3.045195937156677246e-01 -3.203673958778381348e-01
2.687355875968933105e-01 1.745398491621017456e-01 -1.345662474632263184e-01 3.777931630611419678e-01 5.432125926017761230e-01 3.990035653114318848e-01 -1.183751299977302551e-01 -5.178655385971069336e-01
1.981754153966903687e-01 -3.872686997056007385e-02 -1.105928570032119751e-01 2.049017846584320068e-01 6.577168107032775879e-01 -3.449277877807617188e-01 3.612408041954040527e-02 -5.934136509895324707e-01
-3.312563002109527588e-01 -6.510352250188589096e-05 -3.105108737945556641e-01 7.634602785110473633e-01 1.005699206143617630e-02 6.820397824048995972e-02 -2.506888210773468018e-01 -3.786590695381164551e-01
-4.784835278987884521e-01 -1.014430727809667587e-02 2.088881330564618111e-03 4.055359065532684326e-01 -5.268896743655204773e-02 2.984922230243682861e-01 5.260945856571197510e-02 -7.154335379600524902e-01
-5.084956288337707520e-01 -1.457715928554534912e-01 -2.135373651981353760e-01 6.094455122947692871e-01 -9.479931741952896118e-02 2.980274558067321777e-01 -3.189738392829895020e-01 -3.218839764595031738e-01
5.996270477771759033e-02 -5.790443420410156250e-01 1.781622618436813354e-01 1.510256528854370117e-01 7.102347612380981445e-01 -1.132342964410781860e-01 2.613155245780944824e-01 -1.449838578701019287e-01
-5.138465389609336853e-02 -5.640692114830017090e-01 3.717598021030426025e-01 4.126895964145660400e-01 4.931907653808593750e-01 -2.651699483394622803e-01 -2.382531017065048218e-01 1.872850954532623291e-02
-6.021720170974731445e-01 3.641616925597190857e-02 -2.910497784614562988e-01 6.369738578796386719e-01 7.791931927204132080e-02 2.724193334579467773e-01 5.869575217366218567e-02 -2.487732917070388794e-01
-2.042044550180435181e-01 8.756573498249053955e-02 2.355379164218902588e-01 3.439899682998657227e-01 6.368804574012756348e-01 1.928158104419708252e-01 5.554427504539489746e-01 -1.597321033477783203e-01
-1.941144466400146484e-01 -6.592974662780761719e-01 1.489344518631696701e-02 1.952748298645019531e-01 2.940222322940826416e-01 -5.528090894222259521e-02 -5.833086371421813965e-01 -2.440045922994613647e-01
-4.584859311580657959e-01 -1.106036007404327393e-01 -2.821067571640014648e-01 7.473565936088562012e-01 -2.474649809300899506e-02 2.244000881910324097e-01 -1.833550482988357544e-01 -2.341890484094619751e-01
-6.676449179649353027e-01 -2.514901757240295410e-01 -9.211409837007522583e-02 1.575475186109542847e-01 4.467854201793670654e-01 -1.416182070970535278e-01 -4.876534640789031982e-01 1.476231217384338379e-02
-4.634099304676055908e-01 -1.529730707406997681e-01 7.496199011802673340e-02 1.877590566873550415e-01 5.616360902786254883e-01 -2.298608720302581787e-01 -5.931612849235534668e-01 -2.943350002169609070e-02
-3.452015221118927002e-01 1.293796747922897339e-01 2.159430831670761108e-01 7.153621912002563477e-01 -1.773579046130180359e-03 3.942038714885711670e-01 -3.026036620140075684e-01 -2.423913925886154175e-01
7.570717483758926392e-02 -1.302236616611480713e-01 3.841101229190826416e-01 5.819709226489067078e-02 5.283998847007751465e-01 -2.665392495691776276e-02 -2.417993247509002686e-01 -6.985694766044616699e-01
5.747547745704650879e-02 -2.487585321068763733e-02 4.176518321037292480e-01 3.346804380416870117e-01 3.714779615402221680e-01 -2.302341461181640625e-01 3.284226357936859131e-01 -6.409122347831726074e-01
-5.648362636566162109e-01 1.894763559103012085e-01 8.024336770176887512e-03 1.550308614969253540e-01 6.230980157852172852e-01 -4.313006401062011719e-01 2.643105946481227875e-02 -2.144518494606018066e-01
6.036755442619323730e-02 -3.259701728820800781e-01 3.463531136512756348e-01 2.635961472988128662e-01 7.674078345298767090e-01 -2.900389730930328369e-01 -1.575978249311447144e-01 -5.273780971765518188e-02
-4.177390933036804199e-01 7.294600456953048706e-02 -4.624161124229431152e-01 6.850650310516357422e-01 1.332778334617614746e-01 2.088694125413894653e-01 -1.870807558298110962e-01 -2.015977650880813599e-01
-3.209410235285758972e-02 -6.418949365615844727e-01 3.102263212203979492e-01 7.137349247932434082e-02 6.386434435844421387e-01 3.240626305341720581e-02 2.444112151861190796e-01 -1.302070170640945435e-01
-4.084658622741699219e-01 -3.169929981231689453e-01 -1.127820238471031189e-01 2.711465060710906982e-01 3.277399837970733643e-01 -8.590591698884963989e-02 -7.078709602355957031e-01 -1.748033314943313599e-01
-4.315848052501678467e-01 -5.074592828750610352e-01 -1.875349730253219604e-01 -1.516263037919998169e-01 6.326727271080017090e-01 3.047584891319274902e-01 4.027707502245903015e-02 -5.731668323278427124e-02
1.158808707259595394e-03 -5.055072158575057983e-02 3.521015048027038574e-01 1.756716966629028320e-01 5.618655681610107422e-01 1.798422485589981079e-01 -6.851488947868347168e-01 -1.585621386766433716e-01
-7.533568143844604492e-02 -4.310294985771179199e-01 3.686121702194213867e-01 3.076807856559753418e-01 3.656814098358154297e-01 3.113522827625274658e-01 -5.890773534774780273e-01 1.790144294500350952e-02
-4.230780601501464844e-01 4.193742871284484863e-01 -1.535638868808746338e-01 -4.930891469120979309e-02 5.387097001075744629e-01 5.961328744888305664e-02 -1.982892155647277832e-01 -5.348238945007324219e-01
-1.311456561088562012e-01 -4.638910293579101562e-01 -2.053323537111282349e-01 4.225879013538360596e-01 4.344871640205383301e-01 -1.543564051389694214e-01 -5.768275856971740723e-01 3.910253196954727173e-02
-1.735033392906188965e-01 -8.262447714805603027e-01 -8.529989421367645264e-02 2.924130260944366455e-01 2.733207046985626221e-01 -8.458083868026733398e-02 -2.728704810142517090e-01 -1.952393203973770142e-01
-4.911372438073158264e-02 -3.139225840568542480e-01 2.976014018058776855e-01 1.314669549465179443e-01 8.634659051895141602e-01 -1.555721461772918701e-01 -7.958654314279556274e-02 1.306912750005722046e-01
2.505210228264331818e-02 -7.918724417686462402e-01 -6.334963440895080566e-02 4.081796407699584961e-01 3.458145260810852051e-01 -1.053814217448234558e-01 1.935776919126510620e-01 -1.830884665250778198e-01
-4.006792604923248291e-01 -2.317647635936737061e-01 -4.054460525512695312e-01 2.374476939439773560e-01 2.279529273509979248e-01 2.269946187734603882e-01 -2.692010700702667236e-01 -6.237107515335083008e-01
-6.380219459533691406e-01 -2.828427851200103760e-01 9.903884679079055786e-02 1.287948042154312134e-01 3.583992421627044678e-01 -1.012570559978485107e-01 -5.795128941535949707e-01 -1.095123738050460815e-01
5.028804764151573181e-02 6.065642461180686951e-03 3.642001152038574219e-01 2.663083672523498535e-01 6.555004119873046875e-01 -4.140045940876007080e-01 2.175432741641998291e-01 -3.814010918140411377e-01
-4.176158607006072998e-01 1.562470197677612305e-01 -5.343878269195556641e-01 5.653086304664611816e-01 2.898086607456207275e-01 4.215766489505767822e-02 -2.722029983997344971e-01 -1.902073919773101807e-01
-4.353986382484436035e-01 7.760072126984596252e-03 -4.830836355686187744e-01 1.681614965200424194e-01 2.755964994430541992e-01 2.940235137939453125e-01 2.937860786914825439e-02 -6.208488345146179199e-01
1.701671779155731201e-01 7.284275442361831665e-02 -7.312765717506408691e-02 5.420308113098144531e-01 3.296648263931274414e-01 3.393909335136413574e-01 1.068150848150253296e-01 -6.567475795745849609e-01
-3.519001305103302002e-01 -8.222600817680358887e-01 -1.501595601439476013e-02 3.191865384578704834e-01 2.857559323310852051e-01 1.544337021186947823e-03 -8.990038931369781494e-02 9.059969335794448853e-02
-5.494424104690551758e-01 -4.225639626383781433e-02 -1.008819565176963806e-01 2.454447895288467407e-01 5.706393718719482422e-01 -5.256735086441040039e-01 1.532767713069915771e-01 -2.124453522264957428e-02
-4.943894445896148682e-01 -2.005102485418319702e-02 3.532268106937408447e-01 5.550811886787414551e-01 9.471931308507919312e-02 5.150941014289855957e-01 1.744649857282638550e-01 -1.325179636478424072e-01
-2.406288981437683105e-01 3.608323633670806885e-01 3.888618648052215576e-01 2.846685945987701416e-01 6.677372455596923828e-01 1.950639188289642334e-01 3.087287247180938721e-01 2.028640173375606537e-02
-6.726167798042297363e-01 -2.702065110206604004e-01 -6.310618668794631958e-02 -1.109358966350555420e-01 4.159334897994995117e-01 2.325413376092910767e-01 3.852643072605133057e-01 -2.877171933650970459e-01
-2.181850969791412354e-01 -2.489582151174545288e-01 2.048347145318984985e-01 4.762771427631378174e-01 2.284112423658370972e-01 2.444588951766490936e-02 -7.529371380805969238e-01 4.398126900196075439e-02
-2.926023602485656738e-01 -2.565270364284515381e-01 1.699274778366088867e-01 -8.537174016237258911e-02 7.845119237899780273e-01 3.985869586467742920e-01 1.516124117188155651e-03 1.951441615819931030e-01
-3.435422778129577637e-01 2.116794139146804810e-02 -5.629268288612365723e-01 6.206003427505493164e-01 2.275142371654510498e-01 1.339569836854934692e-01 -2.667564153671264648e-01 -1.965528875589370728e-01
-6.262707114219665527e-01 2.546792328357696533e-01 1.286992728710174561e-01 1.383787393569946289e-01 5.111225247383117676e-01 -2.516110539436340332e-01 2.958072423934936523e-01 -3.084719777107238770e-01
1.086736768484115601e-01 4.581215605139732361e-02 -1.288667470216751099e-01 4.485441446304321289e-01 3.035125136375427246e-01 7.199221253395080566e-01 -1.202620118856430054e-01 -3.787111043930053711e-01
-5.141838788986206055e-01 -2.309499084949493408e-01 -1.359471529722213745e-01 5.379209518432617188e-01 -1.280171871185302734e-01 2.002747654914855957e-01 -1.809151321649551392e-01 -5.340486764907836914e-01
-1.724220514297485352e-01 -5.455834865570068359e-01 4.586844742298126221e-01 1.611102372407913208e-01 6.276984214782714844e-01 -2.228370308876037598e-02 -2.007986009120941162e-01 -3.793839365243911743e-02
-3.293468654155731201e-01 -5.527071356773376465e-01 -1.736758798360824585e-01 8.152295649051666260e-02 7.205784916877746582e-01 1.861896552145481110e-02 -4.197407141327857971e-02 1.670160591602325439e-01
8.358348160982131958e-02 2.231544107198715210e-01 -8.722638338804244995e-02 3.923628330230712891e-01 3.692030906677246094e-01 2.760185003280639648e-01 -7.166591286659240723e-02 -7.510165572166442871e-01
-4.900063574314117432e-01 -8.014039993286132812e-01 8.728563785552978516e-02 2.727481126785278320e-01 1.559022217988967896e-01 -5.132526904344558716e-02 -9.310744702816009521e-02 5.132035817950963974e-03
-3.799775838851928711e-01 -1.048017367720603943e-01 1.076771095395088196e-01 6.611647009849548340e-01 -4.891363531351089478e-02 4.959469139575958252e-01 -2.644671201705932617e-01 -2.785711288452148438e-01
-4.789682328701019287e-01 1.260284706950187683e-02 5.981583893299102783e-02 9.910160303115844727e-02 5.379354357719421387e-01 6.625573039054870605e-01 1.638410240411758423e-01 -4.278756678104400635e-02
2.588909864425659180e-02 -2.518272697925567627e-01 -2.102982550859451294e-01 3.079595863819122314e-01 5.586541891098022461e-01 -3.700557649135589600e-01 -5.323259830474853516e-01 -2.538538575172424316e-01
-2.670989036560058594e-01 -3.542072772979736328e-01 3.722321987152099609e-01 -1.688982099294662476e-01 2.571810185909271240e-01 3.511923551559448242e-01 -7.860903441905975342e-02 -6.636673212051391602e-01
2.567358016967773438e-01 2.461450397968292236e-01 9.831275045871734619e-02 4.495212733745574951e-01 5.198070406913757324e-01 4.546034038066864014e-01 6.683877110481262207e-02 -4.247746765613555908e-01
-2.383732795715332031e-01 1.768925487995147705e-01 5.204656720161437988e-01 2.092356830835342407e-01 4.793036282062530518e-01 -3.529333770275115967e-01 -6.157757248729467392e-03 -4.928398728370666504e-01
3.037189245223999023e-01 -2.702617272734642029e-02 2.479498460888862610e-02 7.941685318946838379e-01 2.730264961719512939e-01 2.855547070503234863e-01 6.973637640476226807e-02 -3.387592434883117676e-01
4.006333649158477783e-02 -5.183965563774108887e-01 2.314604818820953369e-01 1.839805692434310913e-01 7.614903450012207031e-01 -2.412034273147583008e-01 -9.657747112214565277e-03 -6.400902569293975830e-02
-3.590957820415496826e-01 3.777696192264556885e-01 -1.186350476928055286e-03 4.178228974342346191e-01 5.664924383163452148e-01 -3.831855654716491699e-01 -1.692265719175338745e-01 -2.395424842834472656e-01
1.744934916496276855e-01 -7.540835440158843994e-02 -2.260875552892684937e-01 5.424484014511108398e-01 2.637510597705841064e-01 2.607680857181549072e-01 -7.694590091705322266e-02 -6.892129182815551758e-01
1.037835180759429932e-01 2.655555605888366699e-01 -1.051488816738128662e-01 3.487420082092285156e-01 3.819262385368347168e-01 2.708500623703002930e-01 -1.349585801362991333e-01 -7.406691908836364746e-01
-6.582912802696228027e-01 8.732650429010391235e-02 -1.483886241912841797e-01 1.340427100658416748e-01 4.749169349670410156e-01 3.413582742214202881e-01 3.886024355888366699e-01 -1.611102819442749023e-01
-5.663784742355346680e-01 -3.098232746124267578e-01 -3.092901222407817841e-02 2.712027356028556824e-02 5.166184306144714355e-01 -1.117275953292846680e-01 -5.197086930274963379e-01 -1.790475547313690186e-01
-3.358509242534637451e-01 -2.712570130825042725e-01 5.654330924153327942e-02 4.944529235363006592e-01 -1.740506291389465332e-01 3.873684704303741455e-01 -1.993704289197921753e-01 -5.880869030952453613e-01
2.137411683797836304e-01 -4.130522310733795166e-01 -3.676073253154754639e-01 2.140301764011383057e-01 6.933373808860778809e-01 -8.979076147079467773e-02 1.552649885416030884e-01 -2.997870445251464844e-01
-1.468276679515838623e-01 -4.669721126556396484e-01 8.254528790712356567e-02 3.090297058224678040e-02 8.488500714302062988e-01 1.723682507872581482e-02 -1.150922402739524841e-01 1.360887736082077026e-01
2.843904197216033936e-01 5.315607041120529175e-02 3.207656741142272949e-02 3.582496941089630127e-01 4.539671838283538818e-01 6.295162439346313477e-01 -6.003247201442718506e-02 -4.253752827644348145e-01
2.332992255687713623e-01 -6.680372953414916992e-01 1.327542811632156372e-01 3.169000446796417236e-01 5.175340175628662109e-01 -1.028285175561904907e-01 6.807778775691986084e-02 -3.133666813373565674e-01
-5.769776105880737305e-01 -3.632995188236236572e-01 -2.052101194858551025e-01 1.532086730003356934e-01 3.606465458869934082e-01 9.371010214090347290e-02 -5.746098756790161133e-01 -2.240994013845920563e-02
2.618777565658092499e-02 -1.198890432715415955e-01 4.347987174987792969e-01 9.993104636669158936e-02 4.319243431091308594e-01 3.318651616573333740e-01 -6.224278807640075684e-01 -3.190537691116333008e-01
-1.384518593549728394e-01 3.243723511695861816e-01 -1.440785974264144897e-01 -1.022491678595542908e-01 7.076949477195739746e-01 7.454250752925872803e-02 -1.403385400772094727e-01 -5.641956329345703125e-01
9.070832282304763794e-02 1.722877174615859985e-01 5.446979776024818420e-02 5.132902860641479492e-01 4.396383464336395264e-01 4.917933344841003418e-01 2.010091990232467651e-01 -4.691565036773681641e-01
-7.414921522140502930e-01 1.197686940431594849e-01 -5.843343958258628845e-02 1.973499208688735962e-01 4.359011948108673096e-01 3.315743505954742432e-01 3.049394488334655762e-01 2.332148328423500061e-02
-3.614144921302795410e-01 3.600788861513137817e-02 -3.976342678070068359e-01 7.120780348777770996e-01 1.756904125213623047e-01 3.869674354791641235e-02 2.017461061477661133e-01 -3.603453934192657471e-01
-4.042652249336242676e-01 -7.901329547166824341e-02 2.003987729549407959e-01 5.074269771575927734e-01 7.710887491703033447e-02 7.046635746955871582e-01 -1.016580462455749512e-01 -1.409044265747070312e-01
-2.254283726215362549e-01 -3.616612553596496582e-01 1.513589620590209961e-01 1.524356752634048462e-01 8.146548867225646973e-01 -2.519866228103637695e-01 -1.593027561902999878e-01 1.403559297323226929e-01
1.979562789201736450e-01 8.709525316953659058e-02 6.333944201469421387e-02 3.788332939147949219e-01 4.265004098415374756e-01 5.321112275123596191e-01 5.048613622784614563e-02 -5.814699530601501465e-01
-5.241347551345825195e-01 1.269047260284423828e-01 -2.458566427230834961e-01 7.501586675643920898e-01 1.142103001475334167e-01 1.453933119773864746e-01 7.443422824144363403e-02 -2.151061296463012695e-01
1.414261907339096069e-01 -3.661865890026092529e-01 5.605276226997375488e-01 2.770042717456817627e-01 4.513815641403198242e-01 -1.205162778496742249e-01 7.904113829135894775e-02 -4.800692200660705566e-01
-6.848144531250000000e-01 -2.673549652099609375e-01 2.981716208159923553e-02 2.066571861505508423e-01 5.228958725929260254e-01 -3.019592761993408203e-01 -1.616280078887939453e-01 1.588433682918548584e-01
-1.593622006475925446e-02 -4.155954122543334961e-01 4.222229421138763428e-01 4.415725469589233398e-01 5.468827486038208008e-01 -3.299457132816314697e-01 -1.875983774662017822e-01 1.031014397740364075e-01
-4.886741340160369873e-01 -2.889813296496868134e-02 -2.072463929653167725e-01 7.276099324226379395e-01 -1.215223222970962524e-02 3.149600699543952942e-02 -1.498830616474151611e-01 -4.054510295391082764e-01
-4.352196455001831055e-01 -4.943968057632446289e-01 -7.088454812765121460e-02 3.342264890670776367e-01 3.521814346313476562e-01 -5.614261627197265625e-01 2.218816615641117096e-02 -9.849058836698532104e-02
7.127122581005096436e-02 -2.367969304323196411e-01 4.777968823909759521e-01 2.889607846736907959e-01 4.846578240394592285e-01 1.828138083219528198e-01 -5.984534621238708496e-01 -2.447297424077987671e-02
-2.633734643459320068e-01 -7.920097708702087402e-01 -6.901850551366806030e-02 2.788248360157012939e-01 4.323794245719909668e-01 -3.065693750977516174e-02 -1.188231557607650757e-01 1.372491419315338135e-01
-4.838369786739349365e-01 -5.885454416275024414e-01 -7.244450598955154419e-02 2.047323137521743774e-01 2.716657221317291260e-01 -4.597971141338348389e-01 -3.676348179578781128e-02 -2.928916513919830322e-01
-6.065855622291564941e-01 7.471426390111446381e-03 -4.437571763992309570e-01 1.369860768318176270e-01 4.287165701389312744e-01 4.818576872348785400e-01 3.680028486996889114e-03 -1.772742532193660736e-02
1.832513362169265747e-01 -3.321572542190551758e-01 2.532627880573272705e-01 5.955844521522521973e-01 4.357996582984924316e-01 -4.566267430782318115e-01 1.370731443166732788e-01 -1.414537131786346436e-01
-5.102568864822387695e-01 -4.062572419643402100e-01 4.110829532146453857e-02 3.024509549140930176e-01 3.870120346546173096e-01 -2.456011027097702026e-01 -5.195362567901611328e-01 3.755553811788558960e-02
-2.175640761852264404e-01 3.994487226009368896e-01 -1.549520939588546753e-01 5.387327671051025391e-01 6.501389741897583008e-01 -3.961866721510887146e-02 1.910769492387771606e-01 1.345468908548355103e-01
-4.290894865989685059e-01 -2.003100663423538208e-01 3.605197966098785400e-01 3.565222024917602539e-01 -1.196784079074859619e-01 2.497811913490295410e-01 6.857398897409439087e-02 -6.612562537193298340e-01
-5.380008816719055176e-01 -6.982754170894622803e-02 3.694783747196197510e-01 5.476859211921691895e-01 1.112969890236854553e-01 4.526987671852111816e-01 2.109232693910598755e-01 -8.598390221595764160e-02
-6.957640051841735840e-01 -4.543861150741577148e-01 3.387102857232093811e-03 -3.733837231993675232e-02 3.834075927734375000e-01 2.157841175794601440e-01 3.249596357345581055e-01 -9.421944618225097656e-02
-2.728765606880187988e-01 4.844488501548767090e-01 1.681150645017623901e-01 7.042337656021118164e-01 3.656644225120544434e-01 -5.200699344277381897e-02 -1.222788617014884949e-01 1.235825195908546448e-01
-3.570586740970611572e-01 -1.677358299493789673e-01 1.754254102706909180e-02 -5.517573654651641846e-02 5.856247544288635254e-01 6.985988616943359375e-01 7.621455192565917969e-02 -6.493308395147323608e-02
-3.751790523529052734e-01 7.738443464040756226e-02 2.892420291900634766e-01 3.262090981006622314e-01 5.941733121871948242e-01 1.352314502000808716e-01 5.389376878738403320e-01 3.735643625259399414e-02
-4.969922602176666260e-01 -4.904357343912124634e-02 -1.963880471885204315e-02 4.979446828365325928e-01 5.078984797000885010e-02 6.255422830581665039e-01 -2.550859451293945312e-01 -2.081043124198913574e-01
-5.932971835136413574e-02 -7.993676066398620605e-01 2.576703131198883057e-01 2.815581858158111572e-01 4.061819314956665039e-01 -1.370759308338165283e-01 -1.211737096309661865e-01 -1.156113073229789734e-01
-3.999203145503997803e-01 1.632433980703353882e-01 2.822127752006053925e-02 7.442681193351745605e-01 4.662084951996803284e-02 4.650309681892395020e-01 -9.588950127363204956e-02 -1.762433797121047974e-01
-2.902919650077819824e-01 -2.927496731281280518e-01 9.970596432685852051e-02 3.975485265254974365e-02 5.398439764976501465e-01 7.090100646018981934e-01 1.292036473751068115e-01 8.766981959342956543e-02
2.335706725716590881e-02 9.191686660051345825e-02 -1.477272510528564453e-01 1.793422549962997437e-01 5.955995917320251465e-01 5.311650782823562622e-02 -3.777163922786712646e-01 -6.609000563621520996e-01
-3.906513452529907227e-01 1.160429343581199646e-01 1.400068700313568115e-01 -6.467862427234649658e-02 7.466743588447570801e-01 -1.941190510988235474e-01 -3.965259790420532227e-01 -2.402137070894241333e-01
-2.893442809581756592e-01 -4.353939294815063477e-01 4.863276481628417969e-01 1.400557309389114380e-01 5.826484560966491699e-01 2.113152444362640381e-01 -1.296143680810928345e-01 2.639104425907135010e-01
1.355490386486053467e-01 -6.772451996803283691e-01 -1.444597244262695312e-01 3.792009353637695312e-01 4.970007538795471191e-01 -2.519233822822570801e-01 6.514273583889007568e-02 -2.087692916393280029e-01
-2.104696184396743774e-01 1.449700444936752319e-01 -1.341379247605800629e-02 9.612730145454406738e-02 4.188094437122344971e-01 -1.214913427829742432e-01 -1.920204907655715942e-01 -8.356031179428100586e-01
-3.179979920387268066e-01 -5.756515264511108398e-01 3.770991265773773193e-01 4.949844181537628174e-01 2.409661710262298584e-01 -3.269707262516021729e-01 -1.204574778676033020e-01 2.836735546588897705e-02
-4.197216928005218506e-01 -7.639277726411819458e-02 -3.707182407379150391e-01 1.301420927047729492e-01 3.784225881099700928e-01 7.126853466033935547e-01 -1.006203293800354004e-01 -4.878963902592658997e-02
-4.826128855347633362e-02 2.264575064182281494e-01 2.419910579919815063e-01 4.500950574874877930e-01 6.433708667755126953e-01 1.265743970870971680e-01 4.985415637493133545e-01 -8.216916769742965698e-02
-4.687616527080535889e-01 9.117187559604644775e-02 -3.741143941879272461e-01 4.921267032623291016e-01 1.012888178229331970e-01 1.190674602985382080e-01 -2.625620961189270020e-01 -5.444489717483520508e-01
-4.118172824382781982e-01 2.905770242214202881e-01 9.741466492414474487e-02 8.158662915229797363e-02 7.559827566146850586e-01 -1.884738653898239136e-01 2.885416448116302490e-01 -1.988389641046524048e-01
7.773421704769134521e-02 -9.558232501149177551e-03 2.989704906940460205e-01 8.423125743865966797e-02 7.638924717903137207e-01 -1.577639728784561157e-01 2.759786546230316162e-01 -4.613051414489746094e-01
-7.146122455596923828e-01 -1.271532773971557617e-01 -3.299725353717803955e-01 2.929256297647953033e-02 3.724032938480377197e-01 4.706361591815948486e-01 3.768715262413024902e-02 -4.264520481228828430e-02
-3.809415698051452637e-01 -2.252689898014068604e-01 3.051465451717376709e-01 6.428789496421813965e-01 -8.399379998445510864e-02 4.446106553077697754e-01 -4.207026958465576172e-02 -3.020367324352264404e-01
-4.110271036624908447e-01 -4.554489552974700928e-01 -7.354573905467987061e-02 -1.301340907812118530e-01 5.947778224945068359e-01 4.663617908954620361e-01 1.309117972850799561e-01 -1.135221421718597412e-01
9.977550804615020752e-02 1.337923258543014526e-01 -3.313899040222167969e-01 5.522450208663940430e-01 3.920923769474029541e-01 2.290489822626113892e-01 -1.447936147451400757e-02 -5.924029946327209473e-01
-2.905197143554687500e-01 -5.913166999816894531e-01 -4.497807100415229797e-02 8.053128421306610107e-02 6.964648365974426270e-01 1.241056546568870544e-01 -1.130380555987358093e-01 2.102174013853073120e-01
-4.797981977462768555e-01 -5.268287062644958496e-01 -1.319347694516181946e-02 3.074737787246704102e-01 1.980747431516647339e-01 -5.388448238372802734e-01 -2.427368611097335815e-02 -2.595272958278656006e-01
2.189827337861061096e-02 1.677533090114593506e-01 -4.122810959815979004e-01 6.701188087463378906e-01 4.038436114788055420e-01 2.279321551322937012e-01 -3.364906832575798035e-02 -3.690115809440612793e-01
-2.209235876798629761e-01 -8.136212825775146484e-02 3.555710241198539734e-02 8.666034340858459473e-01 7.881435751914978027e-02 4.165043234825134277e-01 1.121956780552864075e-01 5.636448971927165985e-03
-6.195540428161621094e-01 2.497958242893218994e-01 9.178994596004486084e-02 6.767691969871520996e-01 -4.311063885688781738e-02 9.326753765344619751e-02 -2.364701181650161743e-01 -1.443528085947036743e-01
-1.431502997875213623e-01 2.323545515537261963e-01 5.139533281326293945e-01 2.774032354354858398e-01 5.789034366607666016e-01 3.383985161781311035e-01 3.541509509086608887e-01 -9.671144187450408936e-02
-5.765908360481262207e-01 1.484166234731674194e-01 -2.217403948307037354e-01 6.039801239967346191e-01 1.149346604943275452e-01 -6.081927940249443054e-02 1.992511600255966187e-01 -4.182640016078948975e-01
-5.932953953742980957e-01 2.587108910083770752e-01 -1.002852246165275574e-01 1.983723044395446777e-02 4.851126968860626221e-01 4.424327611923217773e-01 1.426801085472106934e-01 -3.452245891094207764e-01
-4.448868036270141602e-01 4.011664167046546936e-02 -7.098796218633651733e-02 5.271190404891967773e-01 8.900229632854461670e-02 6.431152820587158203e-01 -2.930741608142852783e-01 -1.008041873574256897e-01
-6.016139984130859375e-01 7.268086075782775879e-02 -2.625983655452728271e-01 4.141273796558380127e-01 3.862610459327697754e-02 4.011468589305877686e-01 -2.552964985370635986e-01 -4.058714807033538818e-01
8.896552026271820068e-02 -2.076433002948760986e-01 4.626274406909942627e-01 4.012270569801330566e-01 4.141503572463989258e-01 -4.246734082698822021e-01 -1.249525323510169983e-01 -4.544017016887664795e-01
1.703326255083084106e-01 -1.548353135585784912e-01 -3.161007165908813477e-01 6.998990774154663086e-01 3.155398964881896973e-01 3.205400109291076660e-01 1.594130992889404297e-01 -3.598756790161132812e-01
-5.020683407783508301e-01 2.591096237301826477e-02 -1.473739277571439743e-02 6.131541728973388672e-01 4.586067050695419312e-02 5.589073300361633301e-01 -2.369214743375778198e-01 -2.164332754909992218e-02
-4.414981305599212646e-01 -3.311949372291564941e-01 -5.098580569028854370e-02 1.017800793051719666e-01 5.415509343147277832e-01 1.820704936981201172e-01 -5.899130105972290039e-01 8.947755396366119385e-02
-4.148362576961517334e-02 -5.157043933868408203e-01 -4.005307257175445557e-01 1.889006644487380981e-01 6.332091093063354492e-01 -1.830240935087203979e-01 2.266706377267837524e-01 -2.244738936424255371e-01
-2.113784402608871460e-01 -5.431224703788757324e-01 -2.142884284257888794e-01 4.000934064388275146e-01 3.899315893650054932e-01 -1.974733769893646240e-01 -5.115503668785095215e-01 4.021108150482177734e-02
-6.917122006416320801e-01 -1.234514359384775162e-02 -2.466419041156768799e-01 1.794985234737396240e-01 4.233163297176361084e-01 4.613608121871948242e-01 1.856763213872909546e-01 -4.246973246335983276e-02
-2.545526325702667236e-01 -7.196620702743530273e-01 5.383368209004402161e-02 2.055416852235794067e-01 5.189695358276367188e-01 -4.376641660928726196e-02 -3.150055706501007080e-01 -4.087329283356666565e-02
-4.934433996677398682e-01 5.258423089981079102e-01 6.949196010828018188e-02 4.467093348503112793e-01 5.145363211631774902e-01 -5.793594568967819214e-02 -6.505292654037475586e-02 5.735031515359878540e-02
-3.361947536468505859e-01 1.705867797136306763e-01 -3.288643360137939453e-01 6.826586723327636719e-01 2.121343016624450684e-01 7.851520925760269165e-02 2.558701634407043457e-01 -4.087340533733367920e-01
-4.750767648220062256e-01 -2.815647721290588379e-01 -4.991527795791625977e-01 -4.454078152775764465e-02 4.316371083259582520e-01 4.861266016960144043e-01 -1.406703237444162369e-02 -1.451153904199600220e-01
-2.421243786811828613e-01 1.852661073207855225e-01 9.698516875505447388e-02 2.885773777961730957e-01 6.961372494697570801e-01 2.751736640930175781e-01 5.024334788322448730e-01 4.002889990806579590e-02
1.252638455480337143e-02 -6.256176233291625977e-01 2.353528141975402832e-01 3.202432096004486084e-01 5.352702736854553223e-01 -2.498520612716674805e-01 4.849978536367416382e-02 -3.149704039096832275e-01
1.667233407497406006e-01 -7.092480547726154327e-03 -1.208165735006332397e-01 3.932534530758857727e-02 8.037174940109252930e-01 3.508446970954537392e-03 -8.988463878631591797e-02 -5.495055913925170898e-01
-4.922950565814971924e-01 5.491970106959342957e-02 -7.818566262722015381e-02 5.901405811309814453e-01 1.837289147078990936e-02 4.958266019821166992e-01 -3.198080956935882568e-01 -2.275779694318771362e-01
-5.480895042419433594e-01 -9.876034408807754517e-02 3.687383234500885010e-01 5.636845827102661133e-01 5.526008084416389465e-02 4.283469021320343018e-01 1.829062998294830322e-01 -1.270690411329269409e-01
2.539111077785491943e-01 1.918323040008544922e-01 -1.726272404193878174e-01 3.112510442733764648e-01 6.859079003334045410e-01 5.335815548896789551e-01 -3.320248052477836609e-02 -1.255820840597152710e-01
2.760904133319854736e-01 -3.759875893592834473e-01 6.642002612352371216e-02 5.230997800827026367e-01 5.493969917297363281e-01 -3.455941379070281982e-01 2.238864153623580933e-01 -1.815621107816696167e-01
-3.856013715267181396e-01 1.280089616775512695e-01 -3.180268406867980957e-01 7.277323007583618164e-01 1.128750666975975037e-01 2.543824017047882080e-01 -3.089387714862823486e-01 -1.769054234027862549e-01
-5.293060094118118286e-03 1.259678881615400314e-02 -2.524812519550323486e-01 7.795433998107910156e-01 2.783637046813964844e-01 5.005598664283752441e-01 -1.804058998823165894e-02 -2.545923925936222076e-03
2.250904291868209839e-01 -2.487828433513641357e-01 -9.229637682437896729e-02 1.522771120071411133e-01 7.830768823623657227e-01 -1.725798398256301880e-01 1.584721356630325317e-01 -4.331603646278381348e-01
-5.421677231788635254e-01 -3.908857405185699463e-01 -3.103356957435607910e-01 2.174228243529796600e-02 6.457816362380981445e-01 -1.107113203033804893e-03 -1.270118653774261475e-01 1.526903212070465088e-01
2.215302884578704834e-01 -3.872566521167755127e-01 2.542521655559539795e-01 5.615552663803100586e-01 4.860194325447082520e-01 -3.121210038661956787e-01 2.468097805976867676e-01 -1.625383198261260986e-01
-6.713722944259643555e-01 -8.947962522506713867e-02 4.091006815433502197e-01 1.430872548371553421e-02 3.968699872493743896e-01 -3.096359372138977051e-01 7.088376581668853760e-02 -3.395288884639739990e-01
3.021076321601867676e-02 -5.544236898422241211e-01 2.424339354038238525e-01 1.871057450771331787e-01 6.043137311935424805e-01 -1.757111400365829468e-01 3.639576137065887451e-01 -2.634086608886718750e-01
-6.422671675682067871e-01 -9.928000718355178833e-02 -1.826612502336502075e-01 -3.192812949419021606e-02 5.351329445838928223e-01 5.002123117446899414e-01 6.557087600231170654e-02 -4.870856180787086487e-02
9.586048871278762817e-02 -3.679852783679962158e-01 1.082792803645133972e-01 -1.373392157256603241e-02 4.822715818881988525e-01 -4.910964891314506531e-02 -3.084587156772613525e-01 -7.164776325225830078e-01
-4.827972352504730225e-01 3.508037030696868896e-01 2.053626626729965210e-01 2.476372420787811279e-01 4.528557658195495605e-01 -4.630547463893890381e-01 5.446793884038925171e-02 -3.433375954627990723e-01
-2.024980336427688599e-01 5.945049226284027100e-02 -5.073731541633605957e-01 6.761182546615600586e-01 3.599888980388641357e-01 2.671662271022796631e-01 1.012770682573318481e-01 -1.722498983144760132e-01
-6.157124638557434082e-01 -4.422547817230224609e-01 -2.101546823978424072e-01 1.900429488159716129e-03 4.204461574554443359e-01 2.822271287441253662e-01 3.202284872531890869e-01 -1.488851457834243774e-01
-1.766729205846786499e-01 3.183319866657257080e-01 -7.042521983385086060e-02 3.734938204288482666e-01 7.582229375839233398e-01 -1.342050731182098389e-01 3.511354029178619385e-01 8.237094432115554810e-02
-4.491503238677978516e-01 -9.562916308641433716e-02 3.283449411392211914e-01 6.076620817184448242e-01 1.126099824905395508e-01 4.968042969703674316e-01 2.262014597654342651e-01 -3.732019662857055664e-02
-2.604022622108459473e-01 -6.781361252069473267e-02 3.231776952743530273e-01 4.985013008117675781e-01 6.015691161155700684e-02 6.962814927101135254e-01 -1.677122563123703003e-01 -2.410197556018829346e-01
-1.945786061696708202e-03 1.797948777675628662e-01 4.116611182689666748e-01 3.153110742568969727e-01 4.560667574405670166e-01 -3.433355093002319336e-01 9.857223182916641235e-02 -6.026535630226135254e-01
1.483913511037826538e-01 -1.540367752313613892e-01 5.765011906623840332e-01 1.594069302082061768e-01 4.651446044445037842e-01 2.686040401458740234e-01 1.907278597354888916e-01 -5.211561918258666992e-01
-7.542321085929870605e-01 3.494100645184516907e-02 -8.718930184841156006e-02 1.115493699908256531e-01 5.379213094711303711e-01 -3.378420472145080566e-01 -5.696099624037742615e-02 -5.591579154133796692e-02
-3.648179769515991211e-01 -4.742936491966247559e-01 1.221292912960052490e-01 3.105760216712951660e-01 4.199173152446746826e-01 -5.812498927116394043e-01 -5.430587381124496460e-02 -1.159704849123954773e-01
-1.723851859569549561e-01 3.585804402828216553e-01 2.482547610998153687e-01 1.769756972789764404e-01 5.285941958427429199e-01 -1.808958947658538818e-01 -2.622580528259277344e-01 -6.064966320991516113e-01
-5.717313885688781738e-01 2.620476186275482178e-01 -7.392587512731552124e-02 1.601298451423645020e-01 5.425633192062377930e-01 -4.301368892192840576e-01 -8.203998208045959473e-03 -3.064109683036804199e-01
-3.296863436698913574e-01 -5.504734441637992859e-02 3.008246123790740967e-01 6.137846708297729492e-01 1.092666536569595337e-01 6.275557875633239746e-01 7.093852758407592773e-02 -1.012521013617515564e-01
-7.348446846008300781e-01 6.542242318391799927e-02 -1.930187493562698364e-01 1.353517919778823853e-01 5.254518389701843262e-01 8.155470713973045349e-03 3.206901848316192627e-01 -1.453912556171417236e-01
2.127543389797210693e-01 -1.242845132946968079e-01 4.627829790115356445e-01 4.387966394424438477e-01 5.184095501899719238e-01 -3.981389403343200684e-01 -5.040761828422546387e-02 -3.205842971801757812e-01
-1.180425733327865601e-01 1.681645512580871582e-01 2.595770359039306641e-01 1.780837401747703552e-02 6.529057621955871582e-01 -1.440772414207458496e-01 -5.719752311706542969e-01 -3.404253125190734863e-01
-1.378274429589509964e-02 -5.037251710891723633e-01 1.825406849384307861e-01 2.837813496589660645e-01 7.145764827728271484e-01 -3.357522785663604736e-01 -1.049314439296722412e-02 9.358802437782287598e-02
-5.169643759727478027e-01 -4.799235239624977112e-02 -4.798645079135894775e-01 5.962553620338439941e-01 1.667741090059280396e-01 -1.346910186111927032e-02 8.674807101488113403e-02 -3.303542435169219971e-01
9.859310835599899292e-02 -8.517055958509445190e-02 -1.405061334371566772e-01 7.959235310554504395e-01 2.554815411567687988e-01 4.979165494441986084e-01 -1.040925458073616028e-01 7.590860128402709961e-02
-3.230240643024444580e-01 -4.175215661525726318e-01 -1.037847846746444702e-01 2.381985634565353394e-02 7.855233550071716309e-01 2.003738433122634888e-01 -7.834951579570770264e-02 2.160029858350753784e-01
-1.785322278738021851e-01 -2.069096267223358154e-01 4.708612337708473206e-02 6.013418734073638916e-02 9.285490512847900391e-01 -2.120421230792999268e-01 -4.478340223431587219e-02 1.015414521098136902e-01
-6.173489093780517578e-01 -9.565695375204086304e-02 3.406568467617034912e-01 5.304755568504333496e-01 -2.767843008041381836e-02 2.272050976753234863e-01 3.009752631187438965e-01 -2.632572650909423828e-01
-6.737263798713684082e-01 -4.010171890258789062e-01 8.787047117948532104e-02 -3.400472924113273621e-02 4.227825105190277100e-01 2.583276331424713135e-01 3.570617437362670898e-01 -5.855878442525863647e-02
1.613929495215415955e-02 -7.885106652975082397e-02 -1.919786781072616577e-01 8.319071531295776367e-01 2.312512248754501343e-01 3.320809006690979004e-01 3.066662549972534180e-01 -8.244645595550537109e-02
-2.795656025409698486e-01 1.222857832908630371e-01 -3.943833708763122559e-01 2.017080038785934448e-02 4.088423848152160645e-01 1.461175382137298584e-01 -1.158184558153152466e-01 -7.409641742706298828e-01
-3.328885436058044434e-01 -1.127018779516220093e-01 3.057441711425781250e-01 5.270490646362304688e-01 1.112202703952789307e-01 6.875623464584350586e-01 4.470693320035934448e-02 -1.345833986997604370e-01
-6.216287612915039062e-02 -1.984393456950783730e-03 6.466339826583862305e-01 1.709624677896499634e-01 4.228088855743408203e-01 -5.351689457893371582e-02 4.714886099100112915e-02 -6.040808558464050293e-01
-3.179249465465545654e-01 -7.403548359870910645e-01 3.031478263437747955e-02 7.731080800294876099e-02 1.773635596036911011e-01 -7.999126613140106201e-02 -2.538948953151702881e-01 -4.915114045143127441e-01
-1.531759351491928101e-01 -2.439437806606292725e-02 -4.340119659900665283e-01 7.865109443664550781e-01 2.380375862121582031e-01 2.896874547004699707e-01 3.947884961962699890e-02 -1.638197600841522217e-01
1.566183567047119141e-01 -2.228943817317485809e-02 5.672088861465454102e-01 3.019994497299194336e-01 4.307832121849060059e-01 -4.870970919728279114e-02 1.455060690641403198e-01 -5.940751433372497559e-01
-2.994108498096466064e-01 4.997953772544860840e-02 3.571085631847381592e-01 6.491615176200866699e-01 1.861345767974853516e-02 5.268983244895935059e-01 -1.652914136648178101e-01 -2.315785884857177734e-01
-3.573359847068786621e-01 -8.602641224861145020e-01 7.015633396804332733e-03 3.397020697593688965e-01 6.094210967421531677e-02 4.876546934247016907e-02 -2.149126492440700531e-02 -1.012720242142677307e-01
2.108626067638397217e-02 -8.261491358280181885e-02 -1.676025986671447754e-01 1.334140449762344360e-01 4.256334006786346436e-01 -8.270871825516223907e-03 1.451629586517810822e-02 -8.748698234558105469e-01
3.786228597164154053e-01 -3.697160631418228149e-02 1.914640516042709351e-01 3.072583377361297607e-01 6.576511263847351074e-01 -2.412235885858535767e-01 -2.443690001964569092e-01 -4.168954789638519287e-01
2.058357149362564087e-01 -1.017057746648788452e-01 1.008691499009728432e-03 8.259833604097366333e-02 6.487218737602233887e-01 -1.751195043325424194e-01 -1.501440405845642090e-01 -6.829451322555541992e-01
1.495026051998138428e-01 -2.220891118049621582e-01 5.262019038200378418e-01 3.776791691780090332e-01 4.512749612331390381e-01 -1.138419508934020996e-01 3.119786381721496582e-01 -4.414245188236236572e-01
-1.049772575497627258e-01 -2.305463105440139771e-01 -2.107005268335342407e-01 3.358334004878997803e-01 3.556726574897766113e-01 -2.634306252002716064e-01 -6.759954690933227539e-01 -3.546558022499084473e-01
-3.816678225994110107e-01 -6.884137988090515137e-01 1.264570951461791992e-01 1.963747590780258179e-01 1.511616259813308716e-01 -1.863623708486557007e-01 -3.465321958065032959e-01 -3.849628567695617676e-01
-3.163371384143829346e-01 5.375727415084838867e-01 -3.894955618306994438e-03 5.652300715446472168e-01 4.580949842929840088e-01 1.662468314170837402e-01 -1.836540848016738892e-01 1.422256827354431152e-01
-9.039258956909179688e-02 4.565934240818023682e-01 -4.107344150543212891e-02 5.591732263565063477e-01 6.533259749412536621e-01 -3.036411665380001068e-02 -1.030945107340812683e-01 1.749417036771774292e-01
-5.995714664459228516e-01 -3.764827251434326172e-01 4.401013255119323730e-01 2.075305022299289703e-02 4.871293604373931885e-01 -2.181503325700759888e-01 -1.397367268800735474e-01 -1.562489196658134460e-02
1.242165192961692810e-01 -2.554887831211090088e-01 4.769372045993804932e-01 4.248895645141601562e-01 6.378856897354125977e-01 -3.002758622169494629e-01 -1.046445816755294800e-01 -5.728386342525482178e-02
-1.547003835439682007e-01 -4.962300062179565430e-01 2.499104291200637817e-01 4.026614129543304443e-01 2.288313657045364380e-01 3.010270372033119202e-02 -6.718280911445617676e-01 -2.467905916273593903e-02
-3.981150388717651367e-01 3.946639597415924072e-02 -4.492620527744293213e-01 6.405252814292907715e-01 2.676727473735809326e-01 7.258679717779159546e-02 2.848352193832397461e-01 -2.641764581203460693e-01
-1.993079632520675659e-01 2.659405469894409180e-01 -8.321512490510940552e-02 -9.487394243478775024e-02 5.494895577430725098e-01 -3.042706288397312164e-03 -2.204504758119583130e-01 -7.232424616813659668e-01
-1.571333110332489014e-01 5.835966467857360840e-01 -9.632658213376998901e-02 3.178068101406097412e-01 5.059680938720703125e-01 -9.795576333999633789e-02 -2.192835658788681030e-01 -4.590858519077301025e-01
-4.124391376972198486e-01 -2.580606341361999512e-01 -1.025436632335186005e-02 1.272260304540395737e-02 4.206383824348449707e-01 6.674196720123291016e-01 2.720334827899932861e-01 -2.581548094749450684e-01
-3.648414909839630127e-01 -5.392633080482482910e-01 2.586988210678100586e-01 2.289421558380126953e-01 5.964069366455078125e-01 4.809797182679176331e-02 -7.475721091032028198e-02 3.051934838294982910e-01
-8.671819418668746948e-02 -7.001409530639648438e-01 3.852198123931884766e-01 -3.806310519576072693e-02 3.605141043663024902e-01 3.381644189357757568e-01 1.000182554125785828e-01 -3.132252991199493408e-01
-8.880960196256637573e-02 -2.827185690402984619e-01 7.242875546216964722e-02 4.324831664562225342e-01 4.109135270118713379e-01 -4.106927514076232910e-01 -6.130341291427612305e-01 -8.103268593549728394e-02
1.548450719565153122e-02 1.777942851185798645e-02 4.991349577903747559e-01 3.713320791721343994e-01 4.321801364421844482e-01 -4.168983697891235352e-01 2.377987951040267944e-01 -4.419146776199340820e-01
-3.933380842208862305e-01 5.107993483543395996e-01 -5.913536995649337769e-02 2.457561492919921875e-01 6.694724559783935547e-01 -1.385543048381805420e-01 8.425711840391159058e-02 -2.144441604614257812e-01
-5.716739892959594727e-01 -1.458996832370758057e-01 3.986607491970062256e-01 6.100654006004333496e-01 -8.564068377017974854e-02 2.456474676728248596e-02 2.025343924760818481e-01 -2.680189013481140137e-01
7.980841398239135742e-02 3.093308508396148682e-01 4.697540402412414551e-01 1.657123118638992310e-01 5.072637796401977539e-01 1.124026477336883545e-01 -5.571632385253906250e-01 -2.635032534599304199e-01
1.989516057074069977e-02 -4.625805318355560303e-01 2.231450052931904793e-03 -4.247232526540756226e-02 7.310633659362792969e-01 4.792214334011077881e-01 1.376976221799850464e-01 -2.733628638088703156e-02
-6.698790937662124634e-02 -3.796332180500030518e-01 3.751542568206787109e-01 -6.664482504129409790e-02 2.042276263236999512e-01 4.161959588527679443e-01 -1.934246569871902466e-01 -6.736972928047180176e-01
3.183614909648895264e-01 -2.205155789852142334e-01 4.268239736557006836e-01 3.958170711994171143e-01 3.936175405979156494e-01 -4.342310130596160889e-03 2.140314429998397827e-01 -5.571407079696655273e-01
-8.188144117593765259e-02 -1.567965894937515259e-01 -2.982971817255020142e-02 4.497383832931518555e-01 1.731945388019084930e-02 6.465806961059570312e-01 -3.299820125102996826e-01 -4.881610572338104248e-01
1.683221906423568726e-01 1.721055507659912109e-01 -1.163613647222518921e-01 5.236309170722961426e-01 5.267820358276367188e-01 6.073685288429260254e-01 -4.715108498930931091e-02 -7.549170404672622681e-02
2.469396293163299561e-01 3.782277181744575500e-02 3.116284012794494629e-01 5.884113311767578125e-01 5.126929879188537598e-01 -1.738272309303283691e-01 3.760573267936706543e-01 -2.444607615470886230e-01
2.238226085901260376e-01 1.068157237023115158e-02 4.240565001964569092e-02 6.833285689353942871e-01 2.883845865726470947e-01 3.218650817871093750e-01 2.972829341888427734e-01 -4.537768661975860596e-01
2.858117222785949707e-01 1.108200326561927795e-01 -4.297551512718200684e-02 1.858240514993667603e-01 8.228300809860229492e-01 -1.754067987203598022e-01 5.257614329457283020e-02 -3.988383114337921143e-01
1.271837502717971802e-01 -5.266606807708740234e-01 3.746455609798431396e-01 2.031401842832565308e-01 6.726086139678955078e-01 -1.859770715236663818e-01 3.050052560865879059e-02 -1.921132057905197144e-01
2.982531189918518066e-01 -2.243819236755371094e-01 -2.119922935962677002e-01 2.449582666158676147e-01 8.013619184494018555e-01 -1.597582995891571045e-01 1.718466132879257202e-01 -2.419041544198989868e-01
-2.853467762470245361e-01 -8.007133007049560547e-01 1.425057798624038696e-01 3.420358002185821533e-01 1.699745953083038330e-01 -8.871570974588394165e-02 -2.998739778995513916e-01 -1.159859523177146912e-01
2.524999678134918213e-01 -3.480858206748962402e-01 4.519684314727783203e-01 4.964998364448547363e-01 3.397710323333740234e-01 -1.756256967782974243e-01 2.545824050903320312e-01 -3.913968503475189209e-01
3.579968512058258057e-01 -3.740719854831695557e-01 1.504310369491577148e-01 6.024330258369445801e-01 4.362667798995971680e-01 -2.113169282674789429e-01 2.205293029546737671e-01 -2.504726350307464600e-01
-8.190033584833145142e-02 9.336737543344497681e-02 1.265858411788940430e-01 9.621571749448776245e-02 7.955977320671081543e-01 3.522257506847381592e-01 4.359506666660308838e-01 -1.104613319039344788e-01
-6.047081202268600464e-02 1.338299959897994995e-01 3.192417621612548828e-01 1.953437328338623047e-01 7.548249363899230957e-01 1.794805824756622314e-01 4.580022096633911133e-01 -1.631511896848678589e-01
3.363340348005294800e-02 1.986089497804641724e-01 2.729094624519348145e-01 5.624944567680358887e-01 4.756901264190673828e-01 5.762894824147224426e-02 5.270626544952392578e-01 -2.472785711288452148e-01
3.940360620617866516e-02 -8.054336905479431152e-01 -3.494327142834663391e-02 2.091328650712966919e-01 2.299614101648330688e-01 7.109477370977401733e-02 1.332110073417425156e-02 -4.966408908367156982e-01
-1.365361660718917847e-01 -3.759638071060180664e-01 1.490649729967117310e-01 1.199334859848022461e-02 8.860179185867309570e-01 2.951533906161785126e-02 9.296067059040069580e-02 1.520020514726638794e-01
-1.110813096165657043e-01 -4.467533826828002930e-01 -1.176468133926391602e-01 3.750820755958557129e-01 4.523095786571502686e-01 -3.598352074623107910e-01 -5.420766472816467285e-01 -7.505129277706146240e-02
2.646755874156951904e-01 -1.006208732724189758e-01 -1.068115010857582092e-01 7.686946392059326172e-01 3.113593459129333496e-01 4.286989867687225342e-01 1.776210814714431763e-01 -7.242609560489654541e-02
-1.313873231410980225e-01 -2.953493893146514893e-01 -3.516111373901367188e-01 6.753522157669067383e-02 8.516234755516052246e-01 -1.525465399026870728e-01 1.364553421735763550e-01 -1.270747836679220200e-02
-6.372491121292114258e-01 -2.942212522029876709e-01 2.185035347938537598e-01 3.762817978858947754e-01 3.595820963382720947e-01 -1.493544280529022217e-01 -2.903564572334289551e-01 2.865359485149383545e-01
-4.059466123580932617e-01 -8.868610858917236328e-02 5.892931818962097168e-01 5.658543109893798828e-01 3.258988261222839355e-02 3.387576043605804443e-01 1.228255704045295715e-01 -1.702336519956588745e-01
-5.769937038421630859e-01 -4.214873611927032471e-01 5.732674617320299149e-03 -1.984222531318664551e-01 5.350913405418395996e-01 1.318882703781127930e-01 2.473565191030502319e-01 -2.917529046535491943e-01
-3.185665011405944824e-01 1.596208810806274414e-01 -1.529402881860733032e-01 8.551478385925292969e-02 2.967235445976257324e-01 7.409491110593080521e-03 -3.969825208187103271e-01 -7.724236249923706055e-01
6.585016101598739624e-02 -7.449603676795959473e-01 1.767843961715698242e-02 1.493358463048934937e-01 3.731603920459747314e-01 7.541960477828979492e-02 1.366568058729171753e-01 -5.044522881507873535e-01
-4.978660643100738525e-01 -5.205057933926582336e-02 -6.374651938676834106e-02 7.026396393775939941e-01 -1.685471652308478951e-04 4.494366943836212158e-01 3.182443976402282715e-02 -2.205630838871002197e-01
-6.506318449974060059e-01 -4.141999483108520508e-01 -2.065249532461166382e-02 -1.538946777582168579e-01 4.991828203201293945e-01 3.063684701919555664e-01 1.947676390409469604e-01 -5.194599274545907974e-03
-2.913296520709991455e-01 2.449115216732025146e-01 -1.653762459754943848e-01 -2.272949554026126862e-02 8.322895169258117676e-01 2.121106237173080444e-01 9.234370663762092590e-03 -2.991612255573272705e-01
-3.787007331848144531e-01 2.111969590187072754e-01 -3.800866305828094482e-01 2.415319234132766724e-01 5.056551098823547363e-01 5.040031671524047852e-01 7.969948649406433105e-02 -3.051555156707763672e-01
-4.863439202308654785e-01 -2.739777266979217529e-01 3.132541179656982422e-01 -2.517999112606048584e-01 3.549593985080718994e-01 3.589174449443817139e-01 -1.581365764141082764e-01 -4.970405697822570801e-01
-2.965934574604034424e-01 -1.475239396095275879e-01 1.167866587638854980e-01 -9.837148338556289673e-02 8.771412372589111328e-01 1.381683498620986938e-01 -2.720504105091094971e-01 6.689010560512542725e-02
-1.050910800695419312e-01 -1.530909240245819092e-01 3.306626081466674805e-01 -6.410044617950916290e-03 8.954756259918212891e-01 9.956317953765392303e-03 -2.292035818099975586e-01 4.037613794207572937e-02
4.826363176107406616e-02 -1.096990108489990234e-01 5.307142734527587891e-01 3.370814919471740723e-01 6.240127682685852051e-01 -2.486487478017807007e-01 2.578193321824073792e-02 -3.721188604831695557e-01
1.785637587308883667e-01 -1.658267527818679810e-02 4.649809002876281738e-01 2.293238937854766846e-01 5.963390469551086426e-01 -1.699972599744796753e-01 -6.755740940570831299e-02 -5.567403435707092285e-01
-2.913120985031127930e-01 -1.059630513191223145e-01 2.118058502674102783e-01 1.108815297484397888e-01 6.450928449630737305e-01 5.922866463661193848e-01 -2.154486486688256264e-03 2.824889123439788818e-01
1.020453348755836487e-01 -3.473389446735382080e-01 1.878838241100311279e-02 2.504405379295349121e-01 8.289619088172912598e-01 -3.082380294799804688e-01 1.404396444559097290e-01 -6.290531903505325317e-02
2.524079680442810059e-01 -5.356071591377258301e-01 -4.323140904307365417e-02 5.742528438568115234e-01 4.493148624897003174e-01 -3.106990158557891846e-01 4.573231190443038940e-02 -1.314181387424468994e-01
-3.456252217292785645e-01 -7.765539884567260742e-01 2.867738306522369385e-01 3.984834253787994385e-02 2.503031194210052490e-01 1.815406084060668945e-01 -1.340627223253250122e-01 -2.830167710781097412e-01
-2.584458887577056885e-01 -7.604081034660339355e-01 7.065954059362411499e-02 1.155172064900398254e-01 2.185991406440734863e-01 -1.407056450843811035e-01 -1.505599766969680786e-01 -4.963830113410949707e-01
-7.136017084121704102e-01 -3.192676305770874023e-01 7.651735842227935791e-02 -4.283500835299491882e-02 4.964638650417327881e-01 3.853959590196609497e-02 3.591249287128448486e-01 -6.495364010334014893e-02
-5.358847975730895996e-01 4.212423413991928101e-02 3.078509867191314697e-01 7.591200619935989380e-02 5.621123909950256348e-01 -2.303807884454727173e-01 -4.828161597251892090e-01 -9.143974632024765015e-02
-1.751082986593246460e-01 -1.426956653594970703e-01 6.791695952415466309e-01 2.230037003755569458e-01 4.245691597461700439e-01 3.913701046258211136e-03 3.826437890529632568e-01 -3.335907459259033203e-01
-4.731502234935760498e-01 -6.885774433612823486e-02 1.071583479642868042e-02 5.915070772171020508e-01 1.861830241978168488e-02 6.055212020874023438e-01 -2.134236097335815430e-01 -9.402142465114593506e-02
-9.729181975126266479e-02 -6.384019851684570312e-01 1.868311613798141479e-01 1.026712954044342041e-01 6.910385489463806152e-01 1.617036312818527222e-01 -1.305118501186370850e-01 1.296705752611160278e-01
-4.491179585456848145e-01 -5.303441286087036133e-01 3.469403386116027832e-01 1.844058632850646973e-01 2.243351787328720093e-01 -1.513647139072418213e-01 -4.723377823829650879e-01 -2.575165331363677979e-01
-3.835082352161407471e-01 3.690448775887489319e-02 2.530204355716705322e-01 6.156843304634094238e-01 4.222467541694641113e-02 5.845028758049011230e-01 -2.214028984308242798e-01 -1.265987753868103027e-01
-3.233710527420043945e-01 4.096699059009552002e-01 1.427406221628189087e-01 5.098356008529663086e-01 2.953827381134033203e-01 9.284935891628265381e-02 4.156466126441955566e-01 -4.226824045181274414e-01
-6.330593824386596680e-01 2.094244956970214844e-02 -1.123282760381698608e-01 1.581761687994003296e-01 6.994063854217529297e-01 -1.988585144281387329e-01 5.663958564400672913e-02 1.709904521703720093e-01
5.567517504096031189e-02 5.611960217356681824e-02 6.666979938745498657e-02 6.276289224624633789e-01 2.891331613063812256e-01 6.967827081680297852e-01 1.076363865286111832e-02 -1.617646515369415283e-01
-2.972434461116790771e-01 -3.625358641147613525e-02 -3.106462359428405762e-01 6.890915036201477051e-01 3.810285404324531555e-02 2.588810324668884277e-01 -3.750531077384948730e-01 -3.603439927101135254e-01
-2.832959890365600586e-01 -3.417259454727172852e-02 8.265702128410339355e-01 2.315909117460250854e-01 3.310961425304412842e-01 -1.540992707014083862e-01 1.150966510176658630e-01 -1.873613595962524414e-01
1.508694142103195190e-01 1.645439416170120239e-01 -1.132486760616302490e-01 8.071084618568420410e-01 4.129414260387420654e-01 3.090891838073730469e-01 1.400440335273742676e-01 -1.566051319241523743e-02
3.257794380187988281e-01 3.674607723951339722e-02 -2.053476683795452118e-02 1.755030155181884766e-01 7.083337903022766113e-01 -1.741436123847961426e-01 -1.592493951320648193e-01 -5.512452721595764160e-01
-5.132927894592285156e-01 -1.062820926308631897e-01 -8.586429990828037262e-03 6.027675271034240723e-01 -7.050072401762008667e-02 4.492029845714569092e-01 -3.684603273868560791e-01 -1.389808058738708496e-01
-7.443318367004394531e-01 1.665424704551696777e-01 -1.409469544887542725e-01 2.480261214077472687e-02 4.126905798912048340e-01 2.951242029666900635e-01 1.981431096792221069e-01 -3.179312944412231445e-01
3.645299971103668213e-01 -1.458571553230285645e-01 4.209664762020111084e-01 2.406330108642578125e-01 5.259612202644348145e-01 8.860802650451660156e-02 -7.193985581398010254e-02 -5.666256546974182129e-01
1.179324612021446228e-01 -9.385970234870910645e-02 3.307155370712280273e-01 8.999606221914291382e-02 7.264856100082397461e-01 -3.443028405308723450e-02 3.235723078250885010e-01 -4.755465090274810791e-01
-4.696107208728790283e-01 -9.297148138284683228e-02 4.787971824407577515e-02 1.503421217203140259e-01 7.885347008705139160e-01 -2.902202010154724121e-01 1.837822198867797852e-01 7.833378762006759644e-02
-2.450445145368576050e-01 -2.686339020729064941e-01 -4.935095310211181641e-01 4.145637750625610352e-01 5.229941010475158691e-01 1.455048024654388428e-01 -2.284238338470458984e-01 -3.248112201690673828e-01
-3.061831295490264893e-01 -6.430306434631347656e-01 3.919835090637207031e-01 3.275731801986694336e-01 2.150208204984664917e-01 -3.365340232849121094e-01 -1.842772066593170166e-01 -1.958597153425216675e-01
-3.848989605903625488e-01 -1.157493665814399719e-01 5.553231835365295410e-01 4.334972202777862549e-01 2.183982729911804199e-01 -4.750789403915405273e-01 1.868432015180587769e-02 -2.615426480770111084e-01
-6.705661416053771973e-01 1.036975309252738953e-01 2.975700795650482178e-01 1.587432473897933960e-01 5.473914742469787598e-01 -3.533566594123840332e-01 -3.623500093817710876e-02 -5.399663001298904419e-03
-4.516043066978454590e-01 -1.463668048381805420e-01 4.612230062484741211e-01 6.390430331230163574e-01 -9.271425195038318634e-03 3.709624707698822021e-01 -1.070395261049270630e-01 -6.611274182796478271e-02
9.346849471330642700e-02 -6.870864033699035645e-01 2.026314139366149902e-01 4.925506412982940674e-01 2.192931771278381348e-01 -8.779315650463104248e-02 2.638613283634185791e-01 -3.317985534667968750e-01
-5.366761088371276855e-01 2.511879801750183105e-01 -7.876673340797424316e-02 6.289532035589218140e-02 5.908622741699218750e-01 3.051684498786926270e-01 2.506932616233825684e-01 -3.655544817447662354e-01
-5.556616783142089844e-01 -5.405006930232048035e-02 3.966010510921478271e-01 6.492272615432739258e-01 1.038451343774795532e-01 2.905884385108947754e-01 5.961990728974342346e-02 1.036841794848442078e-01
-1.524815708398818970e-01 -2.214823812246322632e-01 2.568395808339118958e-02 3.595120310783386230e-01 2.825972139835357666e-01 -3.446348309516906738e-01 -6.870558261871337891e-01 -3.565197885036468506e-01
-1.268788129091262817e-01 -1.488335728645324707e-01 1.965374350547790527e-01 6.259817481040954590e-01 9.861218929290771484e-02 7.144792675971984863e-01 -1.025533154606819153e-01 -2.340763434767723083e-02
-4.512053728103637695e-01 -2.968457341194152832e-01 2.518280446529388428e-01 -1.021892130374908447e-01 7.429091334342956543e-01 6.492216885089874268e-02 2.745909392833709717e-01 5.391856655478477478e-02
-3.427535593509674072e-01 -5.575143918395042419e-02 1.752750873565673828e-01 5.028825998306274414e-01 3.048743866384029388e-02 7.209603190422058105e-01 -2.203883826732635498e-01 -1.628353744745254517e-01
-3.198890388011932373e-01 -8.724154531955718994e-02 4.379083514213562012e-01 1.173010617494583130e-01 5.121035575866699219e-01 -9.674409031867980957e-02 -6.264926195144653320e-01 -1.429480314254760742e-01
1.558872014284133911e-01 -1.369869709014892578e-01 -8.066602796316146851e-02 7.219819426536560059e-01 1.049421131610870361e-01 5.501341223716735840e-01 -2.324558794498443604e-01 -2.479369938373565674e-01
2.816848456859588623e-01 -2.225044220685958862e-01 2.697939984500408173e-02 5.848447680473327637e-01 2.777681350708007812e-01 3.764453828334808350e-01 2.238589525222778320e-01 -5.093085765838623047e-01
-3.834595382213592529e-01 -2.776374518871307373e-01 6.383926868438720703e-01 3.559213578701019287e-01 1.443476825952529907e-01 -3.375823497772216797e-01 5.910007283091545105e-02 -3.214966356754302979e-01
-5.944777727127075195e-01 2.939974367618560791e-01 9.375457465648651123e-02 5.487051606178283691e-01 2.379305213689804077e-01 4.076131284236907959e-01 4.879329819232225418e-03 1.658648997545242310e-01
-1.675758324563503265e-02 8.372273296117782593e-02 -1.056339293718338013e-01 5.907820910215377808e-02 4.900088012218475342e-01 1.602296531200408936e-02 -3.511940538883209229e-01 -7.838101387023925781e-01
-6.966424584388732910e-01 2.047311514616012573e-01 -1.579445600509643555e-02 1.112986635416746140e-02 5.057662129402160645e-01 2.333712726831436157e-01 2.863035798072814941e-01 -2.831422686576843262e-01
-5.254172682762145996e-01 3.832294046878814697e-01 2.821692079305648804e-02 6.450483947992324829e-02 3.484748005867004395e-01 2.335271686315536499e-01 -3.623825609683990479e-01 -5.146107673645019531e-01
-4.303862750530242920e-01 -2.414936125278472900e-01 1.155676785856485367e-03 -8.755528181791305542e-02 8.319842219352722168e-01 6.878209114074707031e-02 -1.982870101928710938e-01 1.119582504034042358e-01
-2.500887215137481689e-01 -7.713961601257324219e-02 -2.057978659868240356e-01 5.810987353324890137e-01 5.843800306320190430e-01 -1.423287838697433472e-01 -1.619176007807254791e-02 4.352664947509765625e-01
-7.174932956695556641e-02 5.221294239163398743e-02 -1.895531266927719116e-02 3.218546211719512939e-01 5.628722310066223145e-01 -4.454319775104522705e-01 -5.972042083740234375e-01 -1.276263594627380371e-01
-7.621768116950988770e-01 -1.660342961549758911e-01 -6.320131570100784302e-02 -2.839715778827667236e-02 4.730851948261260986e-01 2.049814462661743164e-01 2.910928130149841309e-01 -1.901484280824661255e-01
-4.272727668285369873e-01 -2.681609094142913818e-01 -1.342290192842483521e-01 3.082250058650970459e-01 4.447086155414581299e-01 4.245404601097106934e-01 -1.781228780746459961e-01 4.719951748847961426e-01
2.635404765605926514e-01 8.978834748268127441e-02 -1.079495400190353394e-01 1.440550535917282104e-01 6.712532639503479004e-01 -2.288566380739212036e-01 -1.948027163743972778e-01 -5.909103751182556152e-01
-1.240962073206901550e-01 -3.659351170063018799e-01 5.949761271476745605e-01 2.162973880767822266e-01 3.181780278682708740e-01 -2.098978906869888306e-01 -1.658095717430114746e-01 -5.264250040054321289e-01
-6.210399270057678223e-01 7.972805947065353394e-02 -6.156760081648826599e-02 -1.075040083378553391e-02 5.468862056732177734e-01 3.668360114097595215e-01 3.543500602245330811e-01 -2.117301970720291138e-01
-5.548152923583984375e-01 -6.534907817840576172e-01 3.005187809467315674e-01 2.532762289047241211e-01 2.072482705116271973e-01 -1.424744874238967896e-01 -2.161117345094680786e-01 -2.672971040010452271e-02
2.405617833137512207e-01 1.141137257218360901e-01 -9.553705155849456787e-02 2.382231652736663818e-01 7.113386988639831543e-01 -3.330459892749786377e-01 -9.177863597869873047e-02 -4.877343773841857910e-01
-2.618557810783386230e-01 -6.051559746265411377e-02 -1.230790987610816956e-01 8.504641056060791016e-01 2.713484466075897217e-01 2.941920161247253418e-01 -9.753258526325225830e-02 -1.401434540748596191e-01
-4.948945343494415283e-01 -2.704920470714569092e-01 -8.303543180227279663e-02 2.209348827600479126e-01 4.699571132659912109e-01 -6.201425194740295410e-01 -7.769804447889328003e-02 -1.213794350624084473e-01
-2.771638929843902588e-01 -4.654138982295989990e-01 -2.198100835084915161e-01 3.259966075420379639e-01 4.283290207386016846e-01 -1.650422364473342896e-01 -5.825254321098327637e-01 -4.403682053089141846e-02
2.273650914430618286e-01 3.738901019096374512e-01 4.388075321912765503e-02 3.373180031776428223e-01 6.488338708877563477e-01 3.187587559223175049e-01 -4.698281735181808472e-02 -4.098809063434600830e-01
1.701501607894897461e-01 -3.999495208263397217e-01 -4.373888671398162842e-01 2.822291553020477295e-01 6.485314369201660156e-01 -1.763980090618133545e-01 1.451549828052520752e-01 -2.595146894454956055e-01
-5.000143647193908691e-01 -5.310386046767234802e-02 5.276298522949218750e-01 4.630668461322784424e-01 -9.180928021669387817e-02 1.149825006723403931e-01 1.351859867572784424e-01 -4.630511701107025146e-01
-1.056048423051834106e-01 -1.841251403093338013e-01 1.732852756977081299e-01 6.592650413513183594e-01 1.288561373949050903e-01 6.841979622840881348e-01 -4.517455399036407471e-02 -5.929487571120262146e-02
-1.435680389404296875e-01 -6.884321570396423340e-01 3.207368552684783936e-01 -4.906183853745460510e-02 2.377284467220306396e-01 4.152467846870422363e-01 3.406382724642753601e-02 -4.123896062374114990e-01
3.292789757251739502e-01 5.660628154873847961e-02 2.222417667508125305e-02 3.277839720249176025e-01 5.896333456039428711e-01 6.260030269622802734e-01 -6.327030807733535767e-02 -1.920536607503890991e-01
-9.135801345109939575e-02 -5.872191190719604492e-01 4.905076324939727783e-01 4.271616041660308838e-01 3.387142717838287354e-01 -2.366535067558288574e-01 -2.247143685817718506e-01 -5.033723264932632446e-02
-1.680284738540649414e-01 -7.755420804023742676e-01 1.257093548774719238e-01 2.694274485111236572e-01 1.437088847160339355e-01 -1.686992794275283813e-01 1.422953903675079346e-01 -4.610286355018615723e-01
-3.744209408760070801e-01 -9.032857418060302734e-02 9.235315024852752686e-02 -5.034912750124931335e-02 5.742447972297668457e-01 6.762124300003051758e-01 2.047742903232574463e-01 -1.078552082180976868e-01
-3.032982945442199707e-01 -5.763289332389831543e-01 4.410840570926666260e-01 -7.460244745016098022e-02 1.623950302600860596e-01 1.999667733907699585e-01 6.517569720745086670e-02 -5.523836612701416016e-01
-4.200958609580993652e-01 -3.707047700881958008e-01 -3.912948444485664368e-02 1.722449213266372681e-01 6.284464597702026367e-01 -5.094230175018310547e-01 -6.877330597490072250e-03 -1.984818838536739349e-02
-3.579437136650085449e-01 3.842752054333686829e-02 5.819389224052429199e-01 4.793322384357452393e-01 2.296161204576492310e-01 -3.767476081848144531e-01 9.521719068288803101e-02 -3.134624063968658447e-01
-1.612922996282577515e-01 4.883455932140350342e-01 -1.297420710325241089e-01 5.617054700851440430e-01 6.091400980949401855e-01 4.448331519961357117e-02 1.300172694027423859e-02 1.730837523937225342e-01
-4.798248708248138428e-01 -1.237745024263858795e-02 1.855974495410919189e-01 1.197672784328460693e-01 4.950325787067413330e-01 -1.090106815099716187e-01 -6.669790744781494141e-01 -1.379226446151733398e-01
-5.566069483757019043e-01 -6.041693687438964844e-01 3.649398684501647949e-01 1.664219349622726440e-01 2.000220865011215210e-01 1.512885689735412598e-01 -2.370238751173019409e-01 -2.126343846321105957e-01
-3.994295299053192139e-01 5.037716776132583618e-02 -1.044727340340614319e-01 1.428951919078826904e-01 7.447708845138549805e-01 -4.356342554092407227e-01 1.458274573087692261e-01 -2.021337300539016724e-01
-2.228958755731582642e-01 2.796603143215179443e-01 -1.077106520533561707e-01 -4.237379878759384155e-02 6.282211542129516602e-01 8.114832639694213867e-02 -9.675269573926925659e-02 -6.694045662879943848e-01
2.867683172225952148e-01 -5.188560113310813904e-02 -4.412860050797462463e-02 2.422873377799987793e-01 7.914756536483764648e-01 -1.653066873550415039e-01 9.939380735158920288e-02 -4.367863535881042480e-01
1.772828251123428345e-01 -1.357350498437881470e-02 1.547271013259887695e-01 4.007881283760070801e-01 5.514315366744995117e-01 -4.082376956939697266e-01 -2.391194105148315430e-01 -5.058677792549133301e-01
-5.583562254905700684e-01 -7.886369712650775909e-03 4.311239719390869141e-02 -1.084308102726936340e-01 5.334315299987792969e-01 4.875851869583129883e-01 1.779831647872924805e-01 -3.472660481929779053e-01
-7.953733950853347778e-02 -3.910478055477142334e-01 -1.467629149556159973e-02 2.021985203027725220e-01 7.861837148666381836e-01 -4.249974191188812256e-01 -1.177423354238271713e-02 2.845253609120845795e-02
-4.643998444080352783e-01 -6.006643176078796387e-01 2.250834852457046509e-01 -8.118779212236404419e-02 5.953428149223327637e-02 1.317527145147323608e-01 -9.229419380426406860e-02 -5.803963541984558105e-01
2.572164535522460938e-01 -5.635471940040588379e-01 -2.353041023015975952e-01 2.906729280948638916e-01 6.142910718917846680e-01 -1.299538761377334595e-01 1.380880624055862427e-01 -2.511687576770782471e-01
1.154079884290695190e-01 -4.189359247684478760e-01 4.701674580574035645e-01 2.156628519296646118e-01 4.156054556369781494e-01 2.795105278491973877e-01 2.518365979194641113e-01 -4.788841009140014648e-01
-6.714843511581420898e-01 -2.105064392089843750e-01 -9.236787259578704834e-02 -1.170540601015090942e-01 4.906494319438934326e-01 2.795676887035369873e-01 2.871809303760528564e-01 -2.849468290805816650e-01
-5.048402547836303711e-01 -7.293124794960021973e-01 -9.372046589851379395e-02 1.954108029603958130e-01 3.827991783618927002e-01 -1.084479987621307373e-01 -7.448305934667587280e-02 4.926270991563796997e-02
-2.518795803189277649e-02 2.649071253836154938e-02 6.459658145904541016e-01 2.733372449874877930e-01 4.585063457489013672e-01 -1.793946921825408936e-01 1.040358915925025940e-01 -5.034329891204833984e-01
3.276208182796835899e-03 -7.545300722122192383e-01 3.455474376678466797e-01 4.533867239952087402e-01 2.731189131736755371e-01 -5.039264634251594543e-02 -1.092587485909461975e-01 -1.289968639612197876e-01
-2.069205939769744873e-01 5.000550746917724609e-01 -7.161139696836471558e-02 2.090792059898376465e-01 4.800289869308471680e-01 2.266946583986282349e-01 4.228835180401802063e-02 -6.121110320091247559e-01
-2.196431905031204224e-01 -7.778903841972351074e-01 -1.996979117393493652e-01 7.561862468719482422e-02 2.591372728347778320e-01 -5.678869411349296570e-02 -5.670464411377906799e-02 -4.769207835197448730e-01
-2.648220956325531006e-01 -6.178890913724899292e-02 2.878767848014831543e-01 5.408819019794464111e-02 7.866156697273254395e-01 -6.170773133635520935e-02 -4.481327831745147705e-01 1.298374980688095093e-01
-5.357100963592529297e-01 -4.528195131570100784e-03 4.933910444378852844e-02 -1.778879202902317047e-02 6.764458417892456055e-01 -3.730488121509552002e-01 -2.676414549350738525e-01 -2.046147286891937256e-01
-8.841886371374130249e-02 4.650532007217407227e-01 2.119843810796737671e-01 1.771144717931747437e-01 6.445244550704956055e-01 -3.148913383483886719e-01 -1.833802908658981323e-01 -3.891073167324066162e-01
-4.142864942550659180e-01 -4.480147361755371094e-01 -1.087119057774543762e-01 -2.032987773418426514e-01 5.913097858428955078e-01 3.375094234943389893e-01 2.384431958198547363e-01 -2.325634956359863281e-01
2.610987424850463867e-01 -2.624173462390899658e-01 -4.829205572605133057e-02 6.885069012641906738e-01 2.403461933135986328e-01 3.843792676925659180e-01 2.693843245506286621e-01 -3.294070363044738770e-01
-2.918317727744579315e-02 -4.193985462188720703e-01 3.469877541065216064e-01 3.618823289871215820e-01 5.745508670806884766e-01 -4.586732387542724609e-01 -1.733739972114562988e-01 -3.668323159217834473e-02
-3.496305048465728760e-01 -4.921373128890991211e-01 2.395317703485488892e-01 2.831914126873016357e-01 2.010930031538009644e-01 1.996213197708129883e-01 -6.447364091873168945e-01 -4.488432034850120544e-02
-6.052189469337463379e-01 -4.608959704637527466e-02 1.999802440404891968e-01 1.751053929328918457e-01 5.049737095832824707e-01 -1.626687049865722656e-01 -5.263772606849670410e-01 4.897933453321456909e-02
9.448911878280341625e-04 -4.645392671227455139e-02 3.576294779777526855e-01 1.444081515073776245e-01 7.442759871482849121e-01 3.612330555915832520e-01 3.975706398487091064e-01 -8.118025958538055420e-02
-6.035084128379821777e-01 1.245153695344924927e-01 -9.069634228944778442e-02 5.152087211608886719e-01 4.563647881150245667e-02 4.323714077472686768e-01 -1.038069650530815125e-01 -3.831501901149749756e-01
-7.088231295347213745e-02 -3.612108230590820312e-01 1.712589859962463379e-01 1.285130083560943604e-01 8.545540571212768555e-01 -2.968244552612304688e-01 -9.067999199032783508e-03 -1.440996769815683365e-02
3.088198006153106689e-01 -1.496400535106658936e-01 2.171243280172348022e-01 3.913902640342712402e-01 6.947479844093322754e-01 -2.360851615667343140e-01 2.064731866121292114e-01 -3.175952732563018799e-01
-2.515134811401367188e-01 -1.728582829236984253e-01 2.971711754798889160e-01 2.477196156978607178e-01 4.341624379158020020e-01 -3.492555022239685059e-01 -6.252261400222778320e-01 -2.362229526042938232e-01
2.508467249572277069e-02 3.765292763710021973e-01 8.863177150487899780e-02 1.950372606515884399e-01 5.868993401527404785e-01 -2.935320138931274414e-01 -1.210922151803970337e-01 -6.053313612937927246e-01
-3.668510615825653076e-01 -3.459079563617706299e-01 2.271469086408615112e-01 -2.119780331850051880e-01 3.334069550037384033e-01 4.937930107116699219e-01 1.161032393574714661e-01 -5.298734307289123535e-01
-7.272224426269531250e-01 8.362720161676406860e-02 1.934289634227752686e-01 1.482940912246704102e-01 4.470824003219604492e-01 -3.671285212039947510e-01 1.304029077291488647e-01 -2.303847670555114746e-01
2.748038172721862793e-01 -4.999475777149200439e-01 4.103704988956451416e-01 2.511400282382965088e-01 4.908746182918548584e-01 -8.092143386602401733e-02 -1.221310272812843323e-01 -4.250150620937347412e-01
-3.060611197724938393e-03 -2.499304264783859253e-01 5.466602444648742676e-01 3.197454288601875305e-02 2.078129649162292480e-01 4.298812150955200195e-01 3.348568454384803772e-02 -6.391872167587280273e-01
-5.060305595397949219e-01 2.381569743156433105e-01 4.615785181522369385e-02 3.386889100074768066e-01 4.457966387271881104e-01 -4.589945077896118164e-01 2.181440740823745728e-01 -3.367138504981994629e-01
1.251271218061447144e-01 1.591781899333000183e-02 -2.817955017089843750e-01 1.386715173721313477e-01 8.449229598045349121e-01 -2.467733472585678101e-01 1.317218095064163208e-01 -3.054648637771606445e-01
1.355698704719543457e-01 -2.695199549198150635e-01 3.416130244731903076e-01 3.631425797939300537e-01 7.553839087486267090e-01 -2.836537659168243408e-01 -9.560425579547882080e-02 1.425739657133817673e-02
-2.799537479877471924e-01 -2.456479072570800781e-01 -1.334884613752365112e-01 4.540897011756896973e-01 3.969670534133911133e-01 -4.293315410614013672e-01 -5.390177369117736816e-01 -6.941084563732147217e-02
-2.428050488233566284e-01 1.736501902341842651e-01 2.243382781744003296e-01 4.062377810478210449e-01 5.967600345611572266e-01 2.019145637750625610e-01 5.454475283622741699e-01 -3.360884636640548706e-02
-1.731764823198318481e-01 -4.629943966865539551e-01 9.327436238527297974e-02 2.965528666973114014e-01 7.387683391571044922e-01 -2.990011572837829590e-01 -5.621213838458061218e-02 1.437434256076812744e-01
-7.014834284782409668e-01 -3.475451469421386719e-01 -5.410575866699218750e-02 7.173343747854232788e-02 3.803438246250152588e-01 2.117546349763870239e-01 4.912250861525535583e-02 -4.326035082340240479e-01
-3.173637986183166504e-01 -2.804142609238624573e-02 1.803972572088241577e-01 -3.885099664330482483e-02 8.344203233718872070e-01 -2.304361164569854736e-01 -3.145882487297058105e-01 -1.269546151161193848e-01
-4.227047562599182129e-01 1.249209120869636536e-01 8.115136623382568359e-02 -1.805770099163055420e-01 5.189915895462036133e-01 4.838324487209320068e-01 3.269655257463455200e-02 -5.118659138679504395e-01
1.803493201732635498e-01 -3.743262588977813721e-01 4.114869236946105957e-01 5.616703629493713379e-01 5.119191408157348633e-01 -2.385480701923370361e-01 -1.414313167333602905e-01 5.991436168551445007e-02
-4.872611165046691895e-01 -1.394377946853637695e-01 -2.278977781534194946e-01 -1.676957458257675171e-01 5.135362744331359863e-01 5.556255578994750977e-01 -9.778183698654174805e-02 -2.847348749637603760e-01
-3.862012922763824463e-01 -6.962060928344726562e-02 4.336679577827453613e-01 6.840657591819763184e-01 -1.019668951630592346e-01 4.759181290864944458e-02 1.742098629474639893e-01 -3.833748102188110352e-01
-5.584983229637145996e-01 -4.833433330059051514e-01 7.229251787066459656e-04 2.687760889530181885e-01 4.273579418659210205e-01 -2.538583874702453613e-01 -3.395108878612518311e-01 -1.409651339054107666e-01
-3.482494652271270752e-01 -2.294062823057174683e-01 7.442579418420791626e-02 5.785428881645202637e-01 4.830590263009071350e-02 6.137180328369140625e-01 -2.207767814397811890e-01 -2.410776764154434204e-01
-3.312162458896636963e-01 -1.289688050746917725e-01 1.096282154321670532e-01 -2.221059240400791168e-02 8.738757371902465820e-01 1.958206743001937866e-01 -1.851614415645599365e-01 1.576769500970840454e-01
3.118433356285095215e-01 2.059810049831867218e-02 4.188541769981384277e-01 4.099890589714050293e-01 6.572510600090026855e-01 -1.872610598802566528e-01 9.234469383955001831e-02 -2.884898185729980469e-01
7.649748772382736206e-02 -3.807241022586822510e-01 5.329914689064025879e-01 2.765845954418182373e-01 6.110938191413879395e-01 -1.661968678236007690e-01 -5.871745944023132324e-02 -2.900235056877136230e-01
3.256797790527343750e-01 2.230357937514781952e-02 4.928768053650856018e-02 5.385503172874450684e-01 4.807184636592864990e-01 5.815451145172119141e-01 6.692305207252502441e-02 -1.649422347545623779e-01
-7.978672534227371216e-02 -1.734690815210342407e-01 3.831252753734588623e-01 1.332224309444427490e-01 3.225716948509216309e-01 3.213655352592468262e-01 -6.992498040199279785e-01 -3.205163180828094482e-01
1.723188608884811401e-01 -1.519789099693298340e-01 8.793404698371887207e-02 5.990141257643699646e-02 5.791600346565246582e-01 -1.299765259027481079e-01 -1.592191904783248901e-01 -7.471393346786499023e-01
7.825554162263870239e-02 3.179275393486022949e-01 1.770184338092803955e-01 6.860820055007934570e-01 5.456920266151428223e-01 8.167445659637451172e-02 2.862699925899505615e-01 -6.597713381052017212e-02
-5.279799103736877441e-01 9.042923152446746826e-02 4.296740517020225525e-02 -2.565990015864372253e-02 5.448343753814697266e-01 6.031451821327209473e-01 1.635568886995315552e-01 -1.522360593080520630e-01
1.170777976512908936e-01 -6.410012245178222656e-01 -1.285441815853118896e-01 5.447521209716796875e-01 4.304830431938171387e-01 8.281671255826950073e-02 -3.622171655297279358e-02 -2.620030343532562256e-01
1.962787210941314697e-01 -1.353306472301483154e-01 1.667798161506652832e-01 3.320728242397308350e-01 1.656870394945144653e-01 4.964438974857330322e-01 -3.476459160447120667e-02 -7.279803156852722168e-01
-2.975782752037048340e-01 -7.074632048606872559e-01 4.631206095218658447e-01 2.901227772235870361e-01 1.173445284366607666e-01 -1.014046147465705872e-01 7.929527014493942261e-02 -2.862705588340759277e-01
-4.178606718778610229e-02 -2.704805731773376465e-01 4.320434331893920898e-01 9.506646543741226196e-02 4.373584687709808350e-01 2.789625823497772217e-01 2.588376700878143311e-01 -6.271328330039978027e-01
1.379890590906143188e-01 -6.499981880187988281e-01 2.190359383821487427e-01 4.884622097015380859e-01 4.571075141429901123e-01 -2.075402885675430298e-01 5.660502612590789795e-02 -1.290932297706604004e-01
-3.438110351562500000e-01 -2.488980591297149658e-01 9.916286915540695190e-02 6.346665322780609131e-02 6.904179453849792480e-01 4.826373457908630371e-01 5.702903866767883301e-02 3.051464557647705078e-01
5.080009996891021729e-02 -6.407976895570755005e-02 6.002398133277893066e-01 3.782572448253631592e-01 3.175738453865051270e-01 -2.159567028284072876e-01 1.269767284393310547e-01 -5.712556838989257812e-01
1.520321518182754517e-01 5.157990381121635437e-02 5.902863740921020508e-01 3.689431250095367432e-01 5.152968764305114746e-01 -2.164553552865982056e-01 6.885596364736557007e-02 -4.153838157653808594e-01
-6.940990686416625977e-01 -1.913557648658752441e-01 -1.876832693815231323e-01 -3.492135927081108093e-02 3.387922644615173340e-01 5.601432919502258301e-01 -2.088026609271764755e-03 -1.289183497428894043e-01
-4.243416786193847656e-01 -5.671669840812683105e-01 4.807018041610717773e-01 6.797656416893005371e-02 3.960973918437957764e-01 1.762073934078216553e-01 -2.474990636110305786e-01 -1.155972480773925781e-01
3.526559770107269287e-01 -3.433919847011566162e-01 3.154136538505554199e-01 2.591076791286468506e-01 5.217184424400329590e-01 1.111909598112106323e-01 -5.070471167564392090e-01 -2.223578095436096191e-01
-6.717161834239959717e-02 2.817775309085845947e-01 4.101274609565734863e-01 5.228074789047241211e-01 5.125452280044555664e-01 1.809540987014770508e-01 3.943717777729034424e-01 -1.535614281892776489e-01
-7.495184987783432007e-02 -8.185969293117523193e-02 1.131157353520393372e-01 6.694300174713134766e-01 1.143553033471107483e-01 6.890079379081726074e-01 -8.603353053331375122e-02 -1.775917112827301025e-01
-4.447829127311706543e-01 -3.254898786544799805e-01 -2.359649688005447388e-01 4.077095389366149902e-01 3.064769506454467773e-01 9.463102370500564575e-02 -5.830318331718444824e-01 1.775070726871490479e-01
-1.112440675497055054e-01 -1.064457595348358154e-01 5.651375651359558105e-01 2.102286368608474731e-01 5.135772228240966797e-01 -1.023539900779724121e-01 -3.991965949535369873e-01 -4.232277572154998779e-01
-5.049692001193761826e-03 3.169994652271270752e-01 3.435904085636138916e-01 4.839084148406982422e-01 5.922294855117797852e-01 -2.992155253887176514e-01 -2.298221439123153687e-01 -2.327667474746704102e-01
1.494955969974398613e-03 -6.826675534248352051e-01 1.030061990022659302e-01 5.049117803573608398e-01 2.010363340377807617e-01 -2.360689043998718262e-01 1.132151708006858826e-01 -3.993178308010101318e-01
-4.099042117595672607e-01 2.936305701732635498e-01 -3.525759577751159668e-01 1.345047354698181152e-01 4.879092276096343994e-01 -1.388334762305021286e-02 -4.981064796447753906e-01 -3.420527875423431396e-01
-2.832444906234741211e-01 2.410731166601181030e-01 -2.364671826362609863e-01 6.136223673820495605e-01 5.288761854171752930e-01 1.650236397981643677e-01 2.670603692531585693e-01 2.257059961557388306e-01
2.059469819068908691e-01 -4.113487005233764648e-01 2.495740801095962524e-01 6.445835828781127930e-01 4.234570860862731934e-01 -3.019063770771026611e-01 1.312281191349029541e-01 -1.513894051313400269e-01
-2.276360392570495605e-01 3.453592769801616669e-03 -4.179149866104125977e-01 6.243574023246765137e-01 1.783404648303985596e-01 1.584067046642303467e-01 1.258770078420639038e-01 -5.576305985450744629e-01
-2.176283448934555054e-01 -6.728861927986145020e-01 3.810936212539672852e-01 3.564117550849914551e-01 3.053667247295379639e-01 -3.242006599903106689e-01 -1.489766240119934082e-01 -8.397410064935684204e-02
-2.081164717674255371e-02 -2.576153874397277832e-01 2.550640515983104706e-02 4.427533447742462158e-01 4.788832962512969971e-01 5.523924231529235840e-01 4.046249091625213623e-01 -1.957862973213195801e-01
1.494332849979400635e-01 2.195009738206863403e-01 5.770228058099746704e-02 1.578120291233062744e-01 8.134236335754394531e-01 -1.758765131235122681e-01 -4.941949993371963501e-02 -4.541168510913848877e-01
2.016938850283622742e-02 3.049288094043731689e-01 1.039518713951110840e-01 1.247428506612777710e-01 5.846642851829528809e-01 -2.679876089096069336e-01 -5.867018923163414001e-02 -6.805534362792968750e-01
2.622252702713012695e-01 -1.241274997591972351e-01 2.944171726703643799e-01 4.421795010566711426e-01 6.049697399139404297e-01 -1.347713768482208252e-01 -2.417689710855484009e-01 -4.370609223842620850e-01
-3.255777060985565186e-01 4.010578095912933350e-01 -1.102500557899475098e-01 2.290292084217071533e-01 7.982715964317321777e-01 -4.873178154230117798e-02 -1.481302678585052490e-01 8.359166979789733887e-02
1.174384951591491699e-01 1.302092075347900391e-01 2.893210351467132568e-01 7.132456302642822266e-01 2.601010799407958984e-01 -9.071584790945053101e-02 3.758234977722167969e-01 -3.996278941631317139e-01
-6.036894321441650391e-01 -1.853897571563720703e-01 -1.143088489770889282e-01 -1.355539113283157349e-01 5.310978889465332031e-01 3.569914698600769043e-01 2.735756039619445801e-01 -2.922271192073822021e-01
-1.551175266504287720e-01 5.603537894785404205e-03 -6.438135355710983276e-02 1.248197406530380249e-01 8.918674588203430176e-01 -3.037632405757904053e-01 1.423044949769973755e-01 -2.196178734302520752e-01
-1.890921890735626221e-01 7.953003048896789551e-02 2.121319472789764404e-01 4.487982392311096191e-01 5.826722979545593262e-01 3.463901579380035400e-01 5.008745193481445312e-01 3.362804278731346130e-02
-1.887626349925994873e-01 -2.700176090002059937e-03 4.865764975547790527e-01 4.494132995605468750e-01 3.424254357814788818e-01 -4.195700585842132568e-01 6.506907939910888672e-02 -4.776025116443634033e-01
-1.555469781160354614e-01 -2.482175379991531372e-01 3.572480082511901855e-01 9.112583100795745850e-02 4.808326959609985352e-01 1.775583177804946899e-01 5.144179463386535645e-01 -5.009092688560485840e-01
-2.969782650470733643e-01 -7.755371332168579102e-01 1.248431131243705750e-01 1.405518501996994019e-01 3.542969226837158203e-01 1.529769413173198700e-02 -2.770061790943145752e-01 -2.692818641662597656e-01
1.921657025814056396e-01 -3.647293150424957275e-02 -2.379581183195114136e-01 2.369469106197357178e-01 6.895909905433654785e-01 2.443011403083801270e-01 3.643903136253356934e-01 -4.254115819931030273e-01
-1.998762041330337524e-01 4.487170279026031494e-01 1.998560428619384766e-01 3.557844460010528564e-01 4.535056948661804199e-01 -2.744877338409423828e-01 7.415013015270233154e-02 -5.528729557991027832e-01
1.718779094517230988e-02 2.650329470634460449e-01 2.670786380767822266e-01 5.157451033592224121e-01 5.101500153541564941e-01 2.032048851251602173e-01 4.507709443569183350e-01 -2.956318557262420654e-01
-5.107312798500061035e-01 3.194373250007629395e-01 -9.649852663278579712e-02 2.528818845748901367e-01 6.634655594825744629e-01 -2.399924546480178833e-01 -1.513839513063430786e-01 -2.077307850122451782e-01
-5.242087841033935547e-01 -3.370004892349243164e-02 5.124908685684204102e-01 6.677828431129455566e-01 7.779150269925594330e-03 1.021634936332702637e-01 -5.541586503386497498e-02 -4.381614178419113159e-02
2.424347996711730957e-01 -5.091615915298461914e-01 3.743935525417327881e-01 6.015173792839050293e-01 3.815145492553710938e-01 -3.510282188653945923e-02 -7.817386835813522339e-02 -1.645893156528472900e-01
9.351965785026550293e-02 -3.170151710510253906e-01 5.395368933677673340e-01 2.619037330150604248e-01 4.778499901294708252e-01 2.572957575321197510e-01 2.766396999359130859e-01 -3.999883234500885010e-01
-4.941622614860534668e-01 -1.082501783967018127e-01 1.250024437904357910e-01 5.085301026701927185e-02 5.832264423370361328e-01 -3.076143860816955566e-01 -4.918046593666076660e-01 -2.218612283468246460e-01
-1.175563782453536987e-01 -1.873108744621276855e-01 2.797857224941253662e-01 7.785708308219909668e-01 1.828111335635185242e-02 4.625188410282135010e-01 9.865595400333404541e-02 -2.065230011940002441e-01
1.628481447696685791e-01 -7.023202627897262573e-02 -2.383275628089904785e-01 7.415671348571777344e-01 3.776072263717651367e-01 3.584377467632293701e-01 2.387880384922027588e-01 -1.836882382631301880e-01
-4.156457781791687012e-01 -7.404711097478866577e-02 -4.516094326972961426e-01 5.175514221191406250e-01 1.810313463211059570e-01 1.992930769920349121e-01 2.519307136535644531e-01 -4.625861942768096924e-01
8.340957015752792358e-02 -2.730115354061126709e-01 -3.072782158851623535e-01 7.904514670372009277e-01 2.877507209777832031e-01 2.316298484802246094e-01 -1.902928650379180908e-01 1.631254255771636963e-01
-1.023797392845153809e-01 3.930316492915153503e-02 5.824258923530578613e-01 1.976324617862701416e-01 7.018935084342956543e-01 6.053150445222854614e-02 3.187552392482757568e-01 -1.084971427917480469e-01
-5.734812021255493164e-01 -5.666667595505714417e-02 2.328428626060485840e-01 6.750854849815368652e-01 -1.004847064614295959e-01 2.781538665294647217e-01 -2.083535343408584595e-01 -1.645417660474777222e-01
2.116288393735885620e-01 -3.304279446601867676e-01 2.991193830966949463e-01 3.098262548446655273e-01 7.524434328079223633e-01 -1.395415216684341431e-01 -2.038901895284652710e-01 -1.826248168945312500e-01
