# Supplementary material for: Where is your field going? A machine learning approach to study the relative motion of the domains of physics
Source: PLoS One. 2020 Jun 18;15(6):e0233997. doi: 10.1371/journal.pone.0233997 (PMC7302634; doi:10.1371/journal.pone.0233997)
Supplement: S15 Data — (ZIP) [file pone.0233997.s015.zip › 14/Pacs4Run_14_VS_500_embeddings1997-2001ED8.txt]

-1.105880886316299438e-01 -1.231691762804985046e-01 1.783815920352935791e-01 4.840693473815917969e-01 -3.532856404781341553e-01 5.608497858047485352e-01 -5.141768455505371094e-01 5.210779979825019836e-02
-5.288082361221313477e-01 -2.518002092838287354e-01 7.074326276779174805e-02 -1.108360737562179565e-01 -3.060547634959220886e-02 7.010788321495056152e-01 -8.630370721220970154e-03 -3.835968375205993652e-01
9.906539320945739746e-02 -3.915444314479827881e-01 5.466018319129943848e-01 2.162596136331558228e-01 2.737452983856201172e-01 5.333123803138732910e-01 -1.081824675202369690e-01 -3.468071818351745605e-01
-2.170005291700363159e-01 1.558012887835502625e-02 1.895166188478469849e-01 5.974730849266052246e-01 2.947919964790344238e-01 6.171954870223999023e-01 4.855065792798995972e-02 -2.993118762969970703e-01
-3.222772181034088135e-01 -2.182490527629852295e-01 5.583344101905822754e-01 5.266598463058471680e-01 1.203984618186950684e-01 4.265879392623901367e-01 -1.955804824829101562e-01 1.570736765861511230e-01
-4.604635536670684814e-01 -2.997892796993255615e-01 -1.660460382699966431e-01 6.452164053916931152e-02 -2.088807076215744019e-01 6.828835606575012207e-01 -2.057267576456069946e-01 3.377583026885986328e-01
-5.466871261596679688e-01 -5.469244346022605896e-02 9.395330213010311127e-03 4.680527746677398682e-02 -2.160279825329780579e-02 4.100007116794586182e-01 -7.060039639472961426e-01 -1.698650717735290527e-01
-1.233183518052101135e-01 -2.257839143276214600e-01 3.223080635070800781e-01 3.559720143675804138e-02 -7.431379705667495728e-02 3.306914567947387695e-01 -7.982761859893798828e-01 2.766591310501098633e-01
3.260645568370819092e-01 -3.408077359199523926e-01 -1.212401874363422394e-02 5.017453432083129883e-01 2.459515780210494995e-01 6.645249724388122559e-01 2.440727688372135162e-02 -1.515093147754669189e-01
-1.230561733245849609e-01 -5.019723773002624512e-01 5.571357607841491699e-01 1.320859491825103760e-01 -1.381527632474899292e-01 3.786972165107727051e-01 -4.138650298118591309e-01 2.669306099414825439e-01
-2.303186804056167603e-01 2.661881148815155029e-01 2.782838046550750732e-01 -1.024289727210998535e-01 9.614254534244537354e-02 5.577472448348999023e-01 -6.774737834930419922e-01 9.416773915290832520e-02
-1.938277333974838257e-01 -1.920074373483657837e-01 1.430408954620361328e-01 -5.006940364837646484e-01 -2.461562156677246094e-01 4.069931209087371826e-01 -5.612829327583312988e-01 -3.363536596298217773e-01
-4.582540690898895264e-01 1.339741647243499756e-01 7.662077248096466064e-02 1.010503992438316345e-01 -1.796019449830055237e-02 3.871233165264129639e-01 -7.618263959884643555e-01 -1.593913435935974121e-01
-1.536913868039846420e-02 -1.397176086902618408e-01 4.020807445049285889e-01 1.048274710774421692e-01 -1.684846282005310059e-01 3.431286513805389404e-01 -7.310599088668823242e-01 3.563876748085021973e-01
-5.982746481895446777e-01 -3.204272985458374023e-01 3.186796605587005615e-01 5.482995510101318359e-02 1.098795756697654724e-01 5.661330819129943848e-01 -2.675593495368957520e-01 -1.751075983047485352e-01
-1.228113248944282532e-01 -3.534465134143829346e-01 -2.918533980846405029e-01 2.552392780780792236e-01 -8.529155701398849487e-02 3.811643123626708984e-01 -7.107416987419128418e-01 2.279312312602996826e-01
5.924572348594665527e-01 1.279451996088027954e-01 2.082605287432670593e-02 2.003968209028244019e-01 -2.339255362749099731e-01 4.568214118480682373e-01 -5.710073709487915039e-01 -5.074832215905189514e-02
5.673758387565612793e-01 -9.783502668142318726e-02 2.319929599761962891e-01 9.063304215669631958e-02 -5.346231535077095032e-02 4.219670295715332031e-01 -4.880765974521636963e-01 -4.328335225582122803e-01
-2.105540484189987183e-01 -1.865661442279815674e-01 -3.794148564338684082e-02 -1.825627833604812622e-01 -2.070768177509307861e-01 2.098098546266555786e-01 -6.491039991378784180e-01 -6.146985888481140137e-01
-3.088285028934478760e-01 -3.400707244873046875e-01 5.587572976946830750e-02 6.300794482231140137e-01 1.541223749518394470e-02 5.575442314147949219e-01 1.890288889408111572e-01 -2.050109952688217163e-01
3.983651697635650635e-01 8.978509902954101562e-02 4.795709848403930664e-01 1.397448629140853882e-01 5.977496504783630371e-02 4.496996104717254639e-01 -5.729868412017822266e-01 -2.227337956428527832e-01
-2.071371674537658691e-01 -2.970969490706920624e-02 1.802554279565811157e-01 -1.485484093427658081e-01 3.149939477443695068e-01 6.873636245727539062e-01 -4.641480445861816406e-01 -3.384220898151397705e-01
-1.746966093778610229e-01 -2.580519020557403564e-01 -3.170101642608642578e-01 -7.317605614662170410e-02 1.697865724563598633e-01 7.723636627197265625e-01 -4.066230654716491699e-01 -7.952775806188583374e-02
-5.115906000137329102e-01 -2.582997977733612061e-01 2.973187267780303955e-01 -3.451728075742721558e-02 1.337115466594696045e-01 5.373693108558654785e-01 -4.439520239830017090e-01 -2.796938121318817139e-01
-3.717805147171020508e-01 -1.504604816436767578e-01 -3.298375010490417480e-01 -6.511974334716796875e-02 7.911923527717590332e-02 6.930972337722778320e-01 -4.257294535636901855e-01 -2.412847876548767090e-01
-4.191096127033233643e-01 -4.835335910320281982e-01 -2.431377470493316650e-01 3.612986207008361816e-01 6.154108792543411255e-02 5.654078722000122070e-01 -3.855677694082260132e-02 -2.755534052848815918e-01
-7.073959708213806152e-02 3.417939841747283936e-01 1.918186247348785400e-01 4.256855696439743042e-02 -5.406559109687805176e-01 6.371253132820129395e-01 9.067846834659576416e-02 -3.648372590541839600e-01
-3.891548514366149902e-01 9.546525031328201294e-02 1.172312051057815552e-01 1.336512565612792969e-01 3.795309364795684814e-02 3.972935676574707031e-01 -8.040981888771057129e-01 -4.452533647418022156e-02
1.142035126686096191e-01 6.265779584646224976e-02 6.430060863494873047e-01 3.364236652851104736e-01 -3.422982096672058105e-01 1.891153156757354736e-01 -4.722588956356048584e-01 -2.836062908172607422e-01
3.586162328720092773e-01 -5.157259479165077209e-02 5.663207173347473145e-01 5.054223164916038513e-02 2.278699353337287903e-02 4.362398982048034668e-01 -5.665284991264343262e-01 -1.835264861583709717e-01
-4.551784992218017578e-01 -1.790515184402465820e-01 -2.444899529218673706e-01 3.890998065471649170e-01 1.965685784816741943e-01 4.944334328174591064e-01 -3.717806935310363770e-01 -3.581264913082122803e-01
1.771361567080020905e-02 -7.591695338487625122e-02 4.038049578666687012e-01 1.635064333677291870e-01 4.366927444934844971e-01 7.037981152534484863e-01 -3.425064086914062500e-01 2.805520780384540558e-02
3.987743556499481201e-01 -3.279979899525642395e-02 2.324759960174560547e-02 1.724836826324462891e-01 -3.393797874450683594e-01 2.523414492607116699e-01 -5.367452502250671387e-01 -5.853730440139770508e-01
-6.638750433921813965e-01 2.352150976657867432e-01 1.118780747056007385e-01 4.474226385354995728e-02 -1.326065957546234131e-01 5.679942369461059570e-01 -3.842837214469909668e-01 -3.936064615845680237e-02
2.887052018195390701e-03 3.465706110000610352e-01 9.883688390254974365e-02 -2.618908584117889404e-01 -5.218192338943481445e-01 6.196944117546081543e-01 -2.366090714931488037e-01 -2.987049221992492676e-01
-2.306778915226459503e-02 -5.699556469917297363e-01 2.681618034839630127e-01 -3.252559900283813477e-01 -5.354535952210426331e-02 3.707879483699798584e-01 -5.622391700744628906e-01 -2.011279314756393433e-01
-2.535983324050903320e-01 -4.836430847644805908e-01 -2.995846271514892578e-01 1.454171836376190186e-01 5.052377283573150635e-02 3.986364006996154785e-01 -5.357214212417602539e-01 -3.773844838142395020e-01
2.170454114675521851e-01 -4.393720030784606934e-01 4.102683663368225098e-01 3.111944161355495453e-02 2.473504990339279175e-01 7.248786687850952148e-01 4.990979284048080444e-02 -3.784865140914916992e-02
-2.933610975742340088e-01 -6.042162422090768814e-03 -2.734498865902423859e-02 -1.120888218283653259e-01 2.247340232133865356e-01 6.248705387115478516e-01 -6.132478117942810059e-01 -2.890497446060180664e-01
-1.797492615878582001e-02 -3.063415884971618652e-01 2.867320477962493896e-01 -2.742423713207244873e-01 1.295058280229568481e-01 4.697536528110504150e-01 -5.898226499557495117e-01 -4.038274288177490234e-01
5.386670827865600586e-01 -6.561532150954008102e-03 2.051123380661010742e-01 -1.497850865125656128e-01 -1.812414526939392090e-01 6.147914528846740723e-01 -3.938675820827484131e-01 -2.816726863384246826e-01
-4.585019350051879883e-01 -4.053445532917976379e-03 5.559701472520828247e-03 -7.547631114721298218e-02 8.978449553251266479e-02 5.877406597137451172e-01 -5.278669595718383789e-01 -3.897283375263214111e-01
-2.876250445842742920e-01 -4.899445772171020508e-01 -3.777462542057037354e-01 9.960908442735671997e-02 7.579322159290313721e-02 4.287877380847930908e-01 -4.655480980873107910e-01 -3.439088761806488037e-01
-5.305375456809997559e-01 -3.943144977092742920e-01 4.651112556457519531e-01 3.072494454681873322e-02 3.338616341352462769e-02 4.745309352874755859e-01 -1.379665136337280273e-01 -3.169298171997070312e-01
-2.986849248409271240e-01 -5.147467851638793945e-01 -4.257152378559112549e-01 -1.298234611749649048e-01 -3.107723295688629150e-01 4.934289753437042236e-01 -2.524890899658203125e-01 -2.096023857593536377e-01
-3.206966817378997803e-01 -3.240756690502166748e-01 -1.201579719781875610e-01 -1.771292835474014282e-01 1.481652557849884033e-01 7.849301695823669434e-01 -3.289371430873870850e-01 -6.926923990249633789e-03
-4.755831062793731689e-01 -3.493846356868743896e-01 -1.417859494686126709e-01 -1.344704627990722656e-01 -3.875088095664978027e-01 5.906458497047424316e-01 -1.937149316072463989e-01 2.775145471096038818e-01
2.823062837123870850e-01 2.358426600694656372e-01 1.916118115186691284e-01 -2.396853268146514893e-02 -6.224059462547302246e-01 6.338847279548645020e-01 -1.561018675565719604e-01 1.175801604986190796e-01
-6.345356106758117676e-01 -2.862626314163208008e-01 3.178480267524719238e-01 -1.799882017076015472e-02 -1.162689253687858582e-01 5.308524370193481445e-01 -1.710343211889266968e-01 -2.991509735584259033e-01
-1.948948651552200317e-01 -5.341514945030212402e-01 -3.047706186771392822e-01 1.042564213275909424e-01 -3.159976899623870850e-01 3.606848716735839844e-01 -5.733761787414550781e-01 1.193116232752799988e-01
7.362040132284164429e-02 -2.322462946176528931e-01 -1.386818941682577133e-02 -8.481882512569427490e-02 6.269954890012741089e-02 9.408782720565795898e-01 1.787378191947937012e-01 1.101121827960014343e-01
-2.952956557273864746e-01 -2.463672608137130737e-01 -4.340537786483764648e-01 4.695621319115161896e-03 -1.890386641025543213e-01 5.716801881790161133e-01 -5.330086946487426758e-01 1.304864436388015747e-01
-3.837316930294036865e-01 -4.620022475719451904e-01 -3.146319687366485596e-01 -1.809545978903770447e-02 -1.178259495645761490e-02 5.555580258369445801e-01 -2.891955375671386719e-01 -3.841428160667419434e-01
-1.216494068503379822e-01 -5.151549577713012695e-01 5.112141370773315430e-01 -2.961975634098052979e-01 4.909982904791831970e-03 4.117533564567565918e-01 -3.347569704055786133e-01 -2.985243499279022217e-01
1.614677309989929199e-01 1.718571223318576813e-02 -2.031309455633163452e-01 1.133273094892501831e-01 3.146627843379974365e-01 8.727701306343078613e-01 -1.864092946052551270e-01 -1.550446301698684692e-01
-4.404177069664001465e-01 -5.410948991775512695e-01 -4.638605564832687378e-02 -2.106400579214096069e-01 -2.302039265632629395e-01 6.218048930168151855e-01 -1.203411817550659180e-01 1.122964695096015930e-01
-3.532698154449462891e-01 -3.899077773094177246e-01 -2.511740326881408691e-01 2.973471879959106445e-01 1.654803156852722168e-01 5.919615030288696289e-01 -8.833871036767959595e-02 -4.313498437404632568e-01
1.247509792447090149e-01 -1.103164926171302795e-01 3.339311480522155762e-01 3.912248462438583374e-02 1.484413146972656250e-01 6.157373189926147461e-01 -6.361883878707885742e-01 2.309194952249526978e-01
-1.685950309038162231e-01 -4.105363786220550537e-01 6.268936395645141602e-01 2.957009375095367432e-01 -1.071838736534118652e-01 2.970226705074310303e-01 -4.030706882476806641e-01 2.458136975765228271e-01
5.423189997673034668e-01 -1.838438361883163452e-01 2.275053262710571289e-01 5.086684226989746094e-01 -3.382286727428436279e-01 2.276892513036727905e-01 -3.190340399742126465e-01 -3.058848083019256592e-01
-1.566974818706512451e-01 -3.914891481399536133e-01 6.176313757896423340e-01 3.669982254505157471e-01 6.529183685779571533e-02 4.862771332263946533e-01 1.342139244079589844e-01 -2.174491286277770996e-01
-4.647522568702697754e-01 -4.216165840625762939e-01 -3.359962999820709229e-01 2.294541299343109131e-01 -4.594188183546066284e-02 5.681644678115844727e-01 -4.786636307835578918e-02 -3.368819057941436768e-01
-6.308503746986389160e-01 -3.454138636589050293e-01 7.968432456254959106e-02 -1.240376266650855541e-03 -6.067479401826858521e-02 6.445933580398559570e-01 -8.122535049915313721e-02 -2.249142229557037354e-01
-8.473019301891326904e-02 2.428754866123199463e-01 3.662320673465728760e-01 -2.959692478179931641e-01 -6.535376310348510742e-01 4.565404951572418213e-01 -2.757835984230041504e-01 -2.261264063417911530e-02
-3.339321166276931763e-02 1.482322961091995239e-01 6.280023455619812012e-01 4.341596066951751709e-01 -2.118272632360458374e-01 2.529853284358978271e-01 -4.078972935676574707e-01 -3.446419239044189453e-01
7.998584210872650146e-02 -3.029733896255493164e-01 5.589588880538940430e-01 2.275167852640151978e-01 -1.539294272661209106e-01 3.509806096553802490e-01 -4.902239143848419189e-01 3.878265321254730225e-01
-3.301055133342742920e-01 -1.213221028447151184e-01 -3.706479072570800781e-01 -1.520150154829025269e-01 -7.720945030450820923e-02 6.324133872985839844e-01 -4.976979494094848633e-01 -2.494232952594757080e-01
-6.362763047218322754e-01 -3.578401803970336914e-01 2.052019089460372925e-01 9.403952211141586304e-02 1.637012232095003128e-03 4.795521795749664307e-01 -2.516814470291137695e-01 -3.504784405231475830e-01
-5.570749640464782715e-01 -3.180924057960510254e-01 2.603215575218200684e-01 -5.003225803375244141e-02 6.500586867332458496e-02 5.223894715309143066e-01 -2.614392638206481934e-01 -4.156287312507629395e-01
-1.597624272108078003e-01 -2.360739260911941528e-01 5.080736875534057617e-01 2.316138595342636108e-01 2.736848406493663788e-02 2.562902569770812988e-01 -7.102044820785522461e-01 1.900976896286010742e-01
4.818754792213439941e-01 -3.652215003967285156e-01 2.280391752719879150e-01 -7.962592691183090210e-02 -5.191668272018432617e-01 2.448071092367172241e-01 -4.528898894786834717e-01 -2.036986649036407471e-01
-3.705117702484130859e-01 -2.180759161710739136e-01 -1.007996797561645508e-01 -5.414332449436187744e-02 2.238012850284576416e-01 7.694577574729919434e-01 -3.204109072685241699e-01 -2.392833679914474487e-01
4.021568894386291504e-01 -7.428183406591415405e-02 1.756917536258697510e-01 4.933529198169708252e-01 -3.742620944976806641e-01 2.724573910236358643e-01 -4.352753981947898865e-02 -5.850533246994018555e-01
2.046101540327072144e-01 6.051031500101089478e-02 3.710259795188903809e-01 2.823505997657775879e-01 1.052334904670715332e-02 2.687692344188690186e-01 -6.766058206558227539e-01 -4.549155235290527344e-01
-1.110259145498275757e-01 -5.491467118263244629e-01 1.860485225915908813e-01 7.677996158599853516e-02 -1.289636194705963135e-01 6.143432259559631348e-01 -1.954357326030731201e-01 4.619064927101135254e-01
-3.623650670051574707e-01 -5.041496157646179199e-01 -2.135524600744247437e-01 3.240137994289398193e-01 1.209755167365074158e-01 4.630213975906372070e-01 -1.251743435859680176e-01 -4.682337045669555664e-01
1.534073352813720703e-01 -3.233305513858795166e-01 -3.792343139648437500e-01 2.177006751298904419e-01 -1.893887668848037720e-01 3.703299462795257568e-01 -6.429355740547180176e-01 3.071366548538208008e-01
-3.494339808821678162e-02 2.132361382246017456e-01 1.647901833057403564e-01 7.340124249458312988e-01 -3.142551779747009277e-01 5.192147493362426758e-01 5.269400030374526978e-02 1.275240927934646606e-01
1.617370732128620148e-02 4.650072753429412842e-01 -2.544797360897064209e-01 2.489602714776992798e-01 -5.188186764717102051e-01 5.626180768013000488e-01 -1.272779107093811035e-01 -2.342089861631393433e-01
-2.589535899460315704e-02 -4.615296423435211182e-01 -3.201402425765991211e-01 3.968607783317565918e-01 -2.646729946136474609e-01 2.992047369480133057e-01 -5.272170901298522949e-01 2.979905605316162109e-01
4.948352575302124023e-01 -2.920855879783630371e-01 1.372669786214828491e-01 1.105919554829597473e-01 -1.864669919013977051e-01 2.898812890052795410e-01 -4.019916951656341553e-01 -5.986258983612060547e-01
-8.617349714040756226e-02 -1.121695041656494141e-01 -4.550802111625671387e-01 5.824487209320068359e-01 -2.476712167263031006e-01 2.876098752021789551e-01 -4.627011716365814209e-01 2.747633755207061768e-01
-1.131140440702438354e-01 -2.740126848220825195e-01 3.613138198852539062e-02 6.631901860237121582e-01 -4.022979140281677246e-01 3.466281294822692871e-01 -1.248592808842658997e-01 4.164266586303710938e-01
6.668530702590942383e-01 -1.352467089891433716e-01 7.771634310483932495e-02 1.709604114294052124e-01 -2.012984901666641235e-01 5.883269906044006348e-01 -2.935606539249420166e-01 -1.700602471828460693e-01
1.131721213459968567e-02 -7.253292202949523926e-01 4.560947120189666748e-01 2.370683848857879639e-01 -2.910724282264709473e-01 1.744381487369537354e-01 -2.775534391403198242e-01 1.317489892244338989e-01
-6.244004145264625549e-02 1.484334915876388550e-01 3.237561583518981934e-01 5.939073562622070312e-01 -1.033191084861755371e-01 1.498329639434814453e-01 -4.816213548183441162e-01 -5.014386773109436035e-01
5.954642891883850098e-01 -2.746474444866180420e-01 2.321491539478302002e-01 1.486630886793136597e-01 -4.489931166172027588e-01 5.363138914108276367e-01 3.453283011913299561e-02 -5.980881676077842712e-02
4.207191765308380127e-01 1.219455599784851074e-01 4.585178792476654053e-01 1.414848864078521729e-01 -4.899366796016693115e-01 5.338363647460937500e-01 -1.489046961069107056e-01 1.751458048820495605e-01
-4.609863460063934326e-01 -3.417200446128845215e-01 -1.946740746498107910e-01 1.295337975025177002e-01 -4.997223615646362305e-01 4.126522243022918701e-01 -4.017227590084075928e-01 1.861629337072372437e-01
-1.972632855176925659e-01 -1.557543128728866577e-01 -1.089206431061029434e-03 -1.788552105426788330e-02 1.571570485830307007e-01 4.257065355777740479e-01 -8.341523408889770508e-01 -1.864729225635528564e-01
-5.991898179054260254e-01 -3.342700600624084473e-01 9.940125793218612671e-02 6.443218141794204712e-02 -1.424342487007379532e-02 4.365035891532897949e-01 -4.323033690452575684e-01 -3.709158599376678467e-01
-4.610809981822967529e-01 -2.533915042877197266e-01 7.781573385000228882e-02 6.592203974723815918e-01 -2.608916349709033966e-02 4.283044338226318359e-01 7.643234729766845703e-02 -3.043072223663330078e-01
5.124983787536621094e-01 1.850994676351547241e-01 7.360917329788208008e-02 -1.501549687236547470e-02 -3.220024406909942627e-01 7.447431087493896484e-01 -1.907105147838592529e-01 -5.235920473933219910e-02
-1.636354476213455200e-01 -4.775720834732055664e-01 -1.601763367652893066e-01 -2.139401808381080627e-02 -1.241482645273208618e-01 7.181358933448791504e-01 -1.556049138307571411e-01 4.045855998992919922e-01
-3.500779718160629272e-02 3.174088001251220703e-01 1.906623095273971558e-01 5.660746693611145020e-01 -1.485608071088790894e-01 6.912613511085510254e-01 8.338487707078456879e-03 2.031049728393554688e-01
-3.003875017166137695e-01 -4.952537119388580322e-01 -2.332352846860885620e-01 -6.606720387935638428e-02 -5.594621300697326660e-01 2.523453831672668457e-01 -4.785743057727813721e-01 -4.259586334228515625e-03
6.333402991294860840e-01 5.068840458989143372e-02 3.624595329165458679e-02 1.959035396575927734e-01 -3.457060456275939941e-01 6.280513405799865723e-01 -5.073146522045135498e-02 -2.002097368240356445e-01
-2.124223411083221436e-01 -4.158653318881988525e-01 6.165804266929626465e-01 1.641080379486083984e-01 -1.890406161546707153e-01 3.696635663509368896e-01 -3.646977543830871582e-01 2.635107636451721191e-01
-5.510695576667785645e-01 -1.143411248922348022e-01 -1.101610139012336731e-01 9.639082103967666626e-02 1.193276271224021912e-01 5.800678133964538574e-01 -3.873647153377532959e-01 -4.013138711452484131e-01
-7.246957626193761826e-03 -1.748485416173934937e-01 3.337155878543853760e-01 7.002661228179931641e-01 -3.733265697956085205e-01 2.230478823184967041e-01 -2.617556452751159668e-01 3.316589891910552979e-01
-3.739198148250579834e-01 -4.470693767070770264e-01 3.761144876480102539e-01 -2.742391228675842285e-01 -1.744035184383392334e-01 3.400982916355133057e-01 -4.338287711143493652e-01 -3.306853771209716797e-01
-4.396925568580627441e-01 1.658038347959518433e-01 -1.229384914040565491e-01 6.672257091850042343e-03 -7.923956960439682007e-02 4.524304270744323730e-01 -7.191428542137145996e-01 -1.894266456365585327e-01
5.983288288116455078e-01 -1.044635921716690063e-01 2.108692824840545654e-01 3.331188112497329712e-02 -2.345042377710342407e-01 5.733077526092529297e-01 -2.007663995027542114e-01 -4.019120633602142334e-01
-3.432896733283996582e-01 2.241981327533721924e-01 9.007526934146881104e-02 -6.735352426767349243e-02 1.190193817019462585e-01 5.731013417243957520e-01 -6.063910722732543945e-01 -3.300252258777618408e-01
2.542671263217926025e-01 -2.233635932207107544e-01 3.271514177322387695e-01 -2.022534310817718506e-01 9.340034425258636475e-02 5.956997871398925781e-01 -5.221854448318481445e-01 -3.182184398174285889e-01
2.449989318847656250e-01 -6.423154473304748535e-02 2.889119684696197510e-01 6.541950702667236328e-01 -1.989561319351196289e-01 1.312111169099807739e-01 -5.243806838989257812e-01 -3.043573498725891113e-01
-2.200239449739456177e-01 -7.895809412002563477e-02 -2.681210823357105255e-02 -2.141607999801635742e-01 -1.336717009544372559e-01 2.815786302089691162e-01 -6.214042305946350098e-01 -6.445721983909606934e-01
-1.172657683491706848e-01 3.863687068223953247e-02 -2.156182229518890381e-01 9.666565805673599243e-02 8.543372154235839844e-02 9.414783120155334473e-01 -6.754690408706665039e-02 1.751498132944107056e-01
-3.074387609958648682e-01 -3.900575935840606689e-01 -2.488608360290527344e-01 6.911952495574951172e-01 4.279668256640434265e-02 3.671458661556243896e-01 -1.207239627838134766e-01 -2.499041706323623657e-01
-5.210793614387512207e-01 -3.258496820926666260e-01 -1.133167669177055359e-01 -6.886608898639678955e-02 -4.349764883518218994e-01 5.908710956573486328e-01 -9.026323258876800537e-02 2.413179129362106323e-01
1.928297132253646851e-01 9.328094869852066040e-02 3.443777859210968018e-01 -3.164177536964416504e-01 -5.630772709846496582e-01 5.926339030265808105e-01 -1.362582594156265259e-01 -2.203677892684936523e-01
-4.850264638662338257e-02 -2.110483199357986450e-01 -2.582582831382751465e-01 -3.619528561830520630e-02 6.152325868606567383e-02 4.502036571502685547e-01 -8.230407834053039551e-01 3.513102605938911438e-02
5.247891545295715332e-01 -3.319245576858520508e-01 2.471188753843307495e-01 5.365108326077461243e-02 -2.300558537244796753e-01 5.054505467414855957e-01 -1.998957097530364990e-01 -4.495685100555419922e-01
-9.715722501277923584e-02 -4.294771254062652588e-01 1.606737822294235229e-02 -3.411232233047485352e-01 -1.734019070863723755e-01 3.873821198940277100e-01 -6.292284131050109863e-01 -3.367866873741149902e-01
-3.738681375980377197e-01 -5.181887745857238770e-02 -3.658527433872222900e-01 1.576059162616729736e-01 2.659185044467449188e-02 7.881326079368591309e-01 -2.179652154445648193e-01 1.716991066932678223e-01
-2.544679045677185059e-01 -3.183094561100006104e-01 1.056135147809982300e-01 6.685269474983215332e-01 -3.910757899284362793e-01 2.907159030437469482e-01 -1.252164244651794434e-01 3.502963483333587646e-01
1.208158805966377258e-01 -4.280317425727844238e-01 -3.921107947826385498e-01 2.907681465148925781e-01 -9.893656522035598755e-02 3.465270102024078369e-01 -6.056646108627319336e-01 2.592229247093200684e-01
-1.662450879812240601e-01 -4.243026077747344971e-01 -2.313465923070907593e-01 2.907157540321350098e-01 -1.872072219848632812e-01 5.254552960395812988e-01 -2.858733236789703369e-01 5.112921595573425293e-01
-4.535967409610748291e-01 -2.696548104286193848e-01 -1.020729094743728638e-01 9.674829244613647461e-02 1.066609248518943787e-01 4.731943011283874512e-01 -5.081192851066589355e-01 -4.563796818256378174e-01
-9.440515935420989990e-02 -1.474920511245727539e-01 -5.265387296676635742e-01 -6.006988137960433960e-02 -1.719716340303421021e-01 5.124893784523010254e-01 -6.222943663597106934e-01 9.493341296911239624e-02
6.462828069925308228e-02 -3.766485154628753662e-01 -1.577675193548202515e-01 2.353012710809707642e-01 9.502865374088287354e-02 8.138952851295471191e-01 2.830840349197387695e-01 -1.486919224262237549e-01
-6.295948028564453125e-01 1.453943103551864624e-01 2.228435128927230835e-01 1.833897233009338379e-01 -1.433930993080139160e-01 3.303736150264739990e-01 -6.077926158905029297e-01 -7.741460110992193222e-03
5.195673704147338867e-01 1.758657023310661316e-02 2.081479728221893311e-01 2.989979386329650879e-01 1.129208952188491821e-01 5.531101226806640625e-01 -2.100731432437896729e-01 -4.839448034763336182e-01
-6.003247946500778198e-02 -9.775228053331375122e-02 -5.818459987640380859e-01 1.619395464658737183e-01 -1.017381697893142700e-01 3.929015100002288818e-01 -6.597777009010314941e-01 -1.484675109386444092e-01
2.073071748018264771e-01 -1.288648247718811035e-01 2.324330508708953857e-01 1.856155544519424438e-01 4.036007523536682129e-01 6.335780620574951172e-01 -4.864708483219146729e-01 2.257668673992156982e-01
6.833396852016448975e-02 3.559275865554809570e-01 5.176962018013000488e-01 3.962520658969879150e-01 -2.966559529304504395e-01 2.873406410217285156e-01 -3.461898267269134521e-01 -3.914131820201873779e-01
-1.281455010175704956e-01 -3.157446980476379395e-01 -1.751998960971832275e-01 -1.555026024580001831e-01 -7.215677946805953979e-02 8.837704658508300781e-01 1.932163685560226440e-01 7.361134886741638184e-02
-2.692867815494537354e-01 -2.838504612445831299e-01 6.091105565428733826e-02 6.354537606239318848e-01 -7.564680278301239014e-02 5.623755455017089844e-01 3.047421574592590332e-01 -1.566696166992187500e-01
5.178365111351013184e-01 7.174947112798690796e-02 2.501716911792755127e-01 -4.382096230983734131e-02 -4.298101663589477539e-01 5.970407724380493164e-01 -3.416109085083007812e-01 6.556475907564163208e-02
1.310517787933349609e-01 1.528895273804664612e-02 2.075809799134731293e-02 4.893707036972045898e-01 -5.371376872062683105e-01 -7.468613330274820328e-04 -4.910224974155426025e-01 -4.615805149078369141e-01
-1.474655717611312866e-01 -6.529961228370666504e-01 -1.406941860914230347e-01 -1.744470894336700439e-01 -3.398203253746032715e-01 4.203113913536071777e-01 -4.549254775047302246e-01 5.026632547378540039e-02
6.023579239845275879e-01 -3.292579352855682373e-01 1.860549598932266235e-01 1.920450478792190552e-01 -2.094671279191970825e-01 5.099062919616699219e-01 -1.562611013650894165e-01 -3.591069877147674561e-01
1.266193240880966187e-01 -7.936194539070129395e-01 5.353660136461257935e-02 2.088827937841415405e-01 -1.078058555722236633e-01 2.821893990039825439e-01 -4.273985326290130615e-01 1.836161315441131592e-01
-4.060180783271789551e-01 -1.630206964910030365e-02 2.335913926362991333e-01 7.082778215408325195e-01 -2.559260465204715729e-02 4.055688977241516113e-01 -1.290134340524673462e-01 -3.112486004829406738e-01
-2.226799726486206055e-02 4.444387741386890411e-03 -1.348462402820587158e-01 -1.287745032459497452e-02 -8.115876317024230957e-01 3.940609097480773926e-01 -2.794082835316658020e-02 -4.079166948795318604e-01
-5.075647830963134766e-01 -3.238360583782196045e-01 -7.522406429052352905e-02 7.382700592279434204e-02 1.072674766182899475e-01 5.966532230377197266e-01 -3.785387277603149414e-01 -3.400090932846069336e-01
-1.454893648624420166e-01 -4.481303095817565918e-01 -2.571337521076202393e-01 1.185974404215812683e-01 -1.504758000373840332e-01 6.025344133377075195e-01 -3.393487036228179932e-01 4.438252151012420654e-01
1.655406802892684937e-01 -2.034448646008968353e-02 -2.590634673833847046e-02 9.110108017921447754e-02 4.152040556073188782e-02 9.523052573204040527e-01 2.309770137071609497e-01 3.538497164845466614e-02
3.076039552688598633e-01 3.318959772586822510e-01 2.038590759038925171e-01 -4.848521575331687927e-02 -3.669777512550354004e-01 7.555729746818542480e-01 -6.850165873765945435e-02 -2.026324719190597534e-01
-7.800085842609405518e-02 2.054936885833740234e-01 2.506383359432220459e-01 7.401057481765747070e-01 -3.546176552772521973e-01 1.153149530291557312e-01 -3.830404579639434814e-01 -2.352466285228729248e-01
3.303650617599487305e-01 -1.060370281338691711e-01 3.161523342132568359e-01 4.747527837753295898e-01 -1.209602579474449158e-01 1.513646692037582397e-01 -6.771126389503479004e-01 -2.413472980260848999e-01
-3.444035649299621582e-01 3.407740294933319092e-01 1.665047109127044678e-01 4.988358914852142334e-01 -1.970365047454833984e-01 6.618700027465820312e-01 1.022106930613517761e-01 3.681943193078041077e-02
-3.884125649929046631e-01 -3.465937674045562744e-01 -1.152792423963546753e-01 -6.030926853418350220e-02 -4.037568271160125732e-01 4.862790107727050781e-01 -4.022663831710815430e-01 3.882999122142791748e-01
-1.716402024030685425e-01 2.524756491184234619e-01 3.193243741989135742e-01 5.746327638626098633e-01 -2.934032082557678223e-01 1.203096136450767517e-01 -3.550137877464294434e-01 -4.980263411998748779e-01
2.215703576803207397e-01 1.593604311347007751e-02 3.494725227355957031e-01 7.159298062324523926e-01 -4.540985450148582458e-02 2.408141493797302246e-01 -4.269656538963317871e-01 -2.713174819946289062e-01
-4.131873846054077148e-01 -1.877947896718978882e-01 -4.115856289863586426e-01 5.180141925811767578e-01 -7.018862664699554443e-02 3.107741177082061768e-01 -5.047364234924316406e-01 1.471712021157145500e-03
2.959690690040588379e-01 4.587079882621765137e-01 2.200145721435546875e-01 9.252341464161872864e-03 -4.329985976219177246e-01 5.824621915817260742e-01 -3.514150977134704590e-01 5.705077946186065674e-02
-1.531845480203628540e-01 -5.282664299011230469e-01 4.328725636005401611e-01 -2.741988301277160645e-01 -9.547214210033416748e-02 3.382125794887542725e-01 -4.733979105949401855e-01 -2.954614162445068359e-01
1.612180471420288086e-01 6.298418343067169189e-02 -8.160024136304855347e-02 4.419332742691040039e-01 8.500938862562179565e-02 7.799810767173767090e-01 2.422983646392822266e-01 -3.062227964401245117e-01
-3.969044983386993408e-01 -2.937194705009460449e-01 -1.750669330358505249e-01 -2.377845346927642822e-01 -3.426308035850524902e-01 6.960525512695312500e-01 -1.426590681076049805e-01 2.162615656852722168e-01
1.933892220258712769e-01 4.509541392326354980e-02 2.679487466812133789e-01 6.505589485168457031e-01 6.250293552875518799e-02 2.528660595417022705e-01 -5.095686912536621094e-01 -3.715312182903289795e-01
-1.228173598647117615e-01 -4.507226645946502686e-01 6.134453415870666504e-01 4.801826775074005127e-01 1.655688881874084473e-01 3.188604712486267090e-01 -1.378826349973678589e-01 -1.636389642953872681e-01
2.430615872144699097e-01 3.560424149036407471e-01 2.672952115535736084e-01 6.103258728981018066e-01 -2.423020750284194946e-01 3.440799713134765625e-01 -2.983339428901672363e-01 -3.226547539234161377e-01
-7.830442488193511963e-02 3.285503387451171875e-01 4.000007808208465576e-01 5.762240886688232422e-01 -3.038387298583984375e-01 2.068196237087249756e-01 -4.597917795181274414e-01 -2.176864594221115112e-01
-2.083210088312625885e-02 -3.408586382865905762e-01 -8.079547435045242310e-02 1.419262588024139404e-01 -2.100565582513809204e-01 4.039063453674316406e-01 -6.553386449813842773e-01 4.690177738666534424e-01
-6.322430968284606934e-01 -3.714570999145507812e-01 -1.918118745088577271e-01 6.314643472433090210e-02 -2.807374596595764160e-01 5.477032065391540527e-01 -1.914267688989639282e-01 7.792565226554870605e-02
-5.154667496681213379e-01 -2.175901830196380615e-01 5.528910830616950989e-02 9.719741530716419220e-03 7.186228036880493164e-02 6.676957607269287109e-01 -3.716816008090972900e-02 -4.810756742954254150e-01
8.021355606615543365e-03 -2.956830263137817383e-01 5.737484097480773926e-01 2.268720865249633789e-01 -4.358712118119001389e-03 4.176467657089233398e-01 -5.076804757118225098e-01 3.156925439834594727e-01
-2.089893966913223267e-01 -1.872347295284271240e-01 -4.998925626277923584e-01 -3.354834392666816711e-02 -1.039715558290481567e-01 5.616085529327392578e-01 -5.865402221679687500e-01 -2.259747823700308800e-03
1.591685712337493896e-01 -8.034324273467063904e-03 5.335936322808265686e-02 -4.577994346618652344e-02 -7.878742814064025879e-01 5.068343877792358398e-01 6.002803891897201538e-02 -2.973677515983581543e-01
-3.430196344852447510e-01 9.353800117969512939e-02 -1.473316848278045654e-01 -3.782903775572776794e-02 2.057940810918807983e-01 6.751664280891418457e-01 -4.987597763538360596e-01 -3.216957151889801025e-01
-1.593427732586860657e-02 -3.841595053672790527e-01 1.174402236938476562e-01 3.232465386390686035e-01 -6.289179325103759766e-01 2.530508339405059814e-01 -3.329062759876251221e-01 4.043364524841308594e-01
-4.522164762020111084e-01 -3.038306534290313721e-01 -3.792340755462646484e-01 2.468263953924179077e-01 9.906637482345104218e-03 5.400806069374084473e-01 -2.448388189077377319e-01 -3.830330371856689453e-01
2.158610373735427856e-01 2.637378871440887451e-01 -2.086264193058013916e-01 2.244368642568588257e-01 1.648894846439361572e-01 7.163211107254028320e-01 -1.361889839172363281e-01 -4.807259142398834229e-01
-2.642065286636352539e-01 -1.454915404319763184e-01 -4.526874423027038574e-01 4.778899252414703369e-01 -1.643424667418003082e-02 3.647787868976593018e-01 -5.844070911407470703e-01 2.927477471530437469e-02
-4.403531849384307861e-01 -3.404800295829772949e-01 -2.350406646728515625e-01 6.373450905084609985e-02 -6.461666226387023926e-01 2.340193837881088257e-01 -3.980316221714019775e-01 -1.143666449934244156e-02
-2.617537081241607666e-01 -5.713828802108764648e-01 2.076137363910675049e-01 -2.470079362392425537e-01 -2.721843421459197998e-01 2.490904182195663452e-01 -5.259646177291870117e-01 -2.968520224094390869e-01
-2.827489078044891357e-01 -2.003496438264846802e-01 -4.343627393245697021e-01 -4.928315430879592896e-02 -6.199334934353828430e-02 7.726606130599975586e-01 -2.849546968936920166e-01 8.225997537374496460e-02
-4.085340499877929688e-01 -2.116702497005462646e-01 -1.665329635143280029e-01 -5.869484692811965942e-02 -1.226812135428190231e-02 4.334961175918579102e-01 -5.702781081199645996e-01 -4.937924146652221680e-01
-8.424550294876098633e-02 -5.298335552215576172e-01 2.798467278480529785e-01 4.254507422447204590e-01 -3.560001552104949951e-01 4.191384911537170410e-01 2.041422575712203979e-02 3.873326778411865234e-01
5.471963882446289062e-01 -3.457746505737304688e-01 1.975211203098297119e-01 1.592769622802734375e-01 -4.465942978858947754e-01 3.386355340480804443e-01 -3.633614182472229004e-01 -2.654813826084136963e-01
-1.500225067138671875e-01 -8.403269946575164795e-02 -3.298124969005584717e-01 -3.504895046353340149e-02 -3.280816972255706787e-01 4.405968189239501953e-01 -6.767745018005371094e-01 3.172380924224853516e-01
3.203795850276947021e-01 -2.700960040092468262e-01 -6.736554950475692749e-02 8.518562465906143188e-02 2.655312791466712952e-02 8.670881986618041992e-01 1.831127405166625977e-01 1.628896296024322510e-01
4.248727578669786453e-03 2.042182683944702148e-01 -9.963390976190567017e-02 3.677148222923278809e-01 -1.004975289106369019e-02 7.710174322128295898e-01 2.956404089927673340e-01 -3.621649742126464844e-01
6.455741524696350098e-01 -5.242805927991867065e-02 7.791952788829803467e-02 1.536360681056976318e-01 -4.098452925682067871e-01 5.580946803092956543e-01 -2.593149840831756592e-01 -6.420615315437316895e-02
-1.618184000253677368e-01 -6.621797382831573486e-02 3.631346225738525391e-01 3.130621612071990967e-01 -4.548254609107971191e-01 5.696482062339782715e-01 4.357719123363494873e-01 -1.352508366107940674e-01
-4.091641306877136230e-01 -1.029727011919021606e-01 -3.911069333553314209e-01 5.172067880630493164e-01 -1.204428747296333313e-01 2.759146392345428467e-01 -5.565258860588073730e-01 3.402382507920265198e-02
3.277904093265533447e-01 3.400328382849693298e-02 2.592229545116424561e-01 -1.052080988883972168e-01 -6.038765907287597656e-01 5.328571796417236328e-01 -3.446779027581214905e-02 -4.041538238525390625e-01
5.863998532295227051e-01 -2.897836267948150635e-01 1.645918935537338257e-01 8.458040654659271240e-02 -5.076947212219238281e-01 4.287634193897247314e-01 -2.053254395723342896e-01 -2.327353060245513916e-01
-1.009371206164360046e-01 -1.347044259309768677e-01 6.704896688461303711e-01 2.826587557792663574e-01 1.873557269573211670e-02 4.706750810146331787e-01 -4.373024404048919678e-01 1.705706119537353516e-01
-2.486982569098472595e-02 -2.718962132930755615e-01 6.716332435607910156e-01 3.924301862716674805e-01 5.471964925527572632e-02 3.969442844390869141e-01 -3.915495276451110840e-01 8.056952059268951416e-02
3.639682829380035400e-01 1.702230870723724365e-01 1.532256305217742920e-01 -3.204666078090667725e-02 -3.995325565338134766e-01 7.762608528137207031e-01 1.315740197896957397e-01 -1.858154684305191040e-01
-6.303279399871826172e-01 -4.001656472682952881e-01 2.843902111053466797e-01 1.586155593395233154e-01 -3.246813267469406128e-02 5.052822232246398926e-01 3.592882538214325905e-03 -2.830903232097625732e-01
-2.863134257495403290e-02 -5.295290946960449219e-01 -2.929119467735290527e-01 2.472661435604095459e-01 -2.773263454437255859e-01 3.051224946975708008e-01 -5.594830513000488281e-01 2.980105578899383545e-01
-1.034291461110115051e-01 -5.380758643150329590e-01 -3.047380745410919189e-01 -3.472679257392883301e-01 -2.718130946159362793e-01 6.242783069610595703e-01 -1.198818236589431763e-01 -9.131788462400436401e-02
1.677303314208984375e-01 -1.960241496562957764e-01 -1.460854262113571167e-01 -6.513058394193649292e-02 -5.542713403701782227e-02 9.179052710533142090e-01 2.013133317232131958e-01 1.473387181758880615e-01
3.041774928569793701e-01 -1.834699958562850952e-01 3.355858325958251953e-01 4.803365170955657959e-01 -8.626382052898406982e-02 1.796237975358963013e-01 -5.372571945190429688e-01 -4.495803117752075195e-01
-3.145788908004760742e-01 -2.480726242065429688e-01 1.476897299289703369e-01 8.338767886161804199e-01 -1.558657884597778320e-01 1.938344836235046387e-01 -2.458657622337341309e-01 -4.634030163288116455e-03
-1.707462370395660400e-01 3.073511421680450439e-01 -6.248987838625907898e-02 5.225392580032348633e-01 -2.026312649250030518e-01 7.005044817924499512e-01 1.629250347614288330e-01 2.027764022350311279e-01
1.446845233440399170e-01 -2.015212625265121460e-01 -3.760680556297302246e-01 3.666903674602508545e-01 2.065178900957107544e-01 7.863758206367492676e-01 2.817119285464286804e-02 -2.713601291179656982e-02
-7.820571213960647583e-02 3.188537061214447021e-01 2.782829105854034424e-01 5.552672147750854492e-01 -2.914246022701263428e-01 5.984066724777221680e-01 6.671565771102905273e-02 2.428651601076126099e-01
-6.794272363185882568e-02 5.424921214580535889e-02 -2.015890032052993774e-01 6.408565491437911987e-02 -7.755332589149475098e-01 4.022889733314514160e-01 1.275270804762840271e-02 -4.292375743389129639e-01
-1.823453903198242188e-01 4.806165769696235657e-02 5.958775281906127930e-01 7.325597852468490601e-02 -4.021106064319610596e-01 5.987089276313781738e-01 2.813574969768524170e-01 -6.853132694959640503e-02
7.950705289840698242e-02 2.154281288385391235e-01 3.081615865230560303e-01 -4.633214697241783142e-02 -7.415606975555419922e-01 4.585565030574798584e-01 -2.300096452236175537e-01 1.925312876701354980e-01
-1.980745345354080200e-01 -4.194598793983459473e-01 -4.308721125125885010e-01 2.121170163154602051e-01 -2.797644734382629395e-01 1.154524832963943481e-01 -6.141623854637145996e-01 -2.922028005123138428e-01
-1.757136136293411255e-01 -4.374725520610809326e-01 -1.811645179986953735e-01 4.850201606750488281e-01 -5.131842494010925293e-01 6.515418738126754761e-02 -4.328049719333648682e-01 2.339961230754852295e-01
-2.886056602001190186e-01 -2.971391975879669189e-01 2.281841337680816650e-01 3.260799646377563477e-01 -6.685092449188232422e-01 1.278599947690963745e-01 -3.489248156547546387e-01 2.915781736373901367e-01
6.221376061439514160e-01 -1.194320991635322571e-02 2.834039032459259033e-01 5.134925618767738342e-02 -1.308495402336120605e-01 6.011705994606018066e-01 -3.366519510746002197e-01 -1.948983520269393921e-01
4.032309651374816895e-01 7.634553313255310059e-02 -1.777616096660494804e-03 -1.101829782128334045e-01 2.819335274398326874e-02 8.589709401130676270e-01 5.854020360857248306e-03 -2.842052578926086426e-01
-1.975317895412445068e-01 -3.170433640480041504e-01 2.287795022130012512e-02 7.556900978088378906e-01 -1.006979271769523621e-01 4.501097798347473145e-01 2.559210658073425293e-01 -1.031477153301239014e-01
1.887210458517074585e-01 -1.389122009277343750e-01 3.225091397762298584e-01 2.548597455024719238e-01 -5.117344260215759277e-01 -1.672984287142753601e-02 -6.110637187957763672e-01 -3.749282956123352051e-01
3.619781732559204102e-01 1.017722636461257935e-01 1.568091362714767456e-01 -2.615699768066406250e-01 -4.995688199996948242e-01 6.276395916938781738e-01 -1.681729406118392944e-01 -3.063065707683563232e-01
-3.080925047397613525e-01 -1.350654512643814087e-01 -1.392186582088470459e-01 -2.530063390731811523e-01 8.433844894170761108e-02 6.783893108367919922e-01 -4.796771407127380371e-01 -3.256178498268127441e-01
2.333384454250335693e-01 -2.175831943750381470e-01 -1.866534650325775146e-01 1.041847541928291321e-01 2.246033698320388794e-01 8.936569094657897949e-01 -3.958094492554664612e-02 4.336548969149589539e-02
1.148857921361923218e-01 2.727240920066833496e-01 1.489865332841873169e-01 -1.254024449735879898e-02 -7.127308249473571777e-01 6.045084595680236816e-01 8.656989783048629761e-03 -1.287556588649749756e-01
1.376687437295913696e-01 2.218488305807113647e-01 -2.004678845405578613e-01 5.597587302327156067e-02 2.281580269336700439e-01 8.664654493331909180e-01 -4.743131622672080994e-02 -2.888624966144561768e-01
-1.663555502891540527e-01 4.619396328926086426e-01 5.739218741655349731e-02 5.367954969406127930e-01 -1.901925355195999146e-01 6.104242205619812012e-01 -1.240185424685478210e-01 2.081414461135864258e-01
1.428184062242507935e-01 2.032269835472106934e-01 1.254030317068099976e-01 4.047641903162002563e-02 -5.135921835899353027e-01 4.711926579475402832e-01 -7.257542014122009277e-02 -6.556453108787536621e-01
5.754959583282470703e-01 1.019334718585014343e-01 3.291270136833190918e-01 7.864585518836975098e-02 -2.135523855686187744e-01 6.642457246780395508e-01 -1.918682157993316650e-01 -1.423509418964385986e-01
-4.933763742446899414e-01 -3.579293787479400635e-01 -8.706505596637725830e-02 -1.359462291002273560e-01 -2.372263967990875244e-01 7.125194668769836426e-01 -1.189333274960517883e-01 1.558818817138671875e-01
1.688520312309265137e-01 9.874826669692993164e-02 1.119563281536102295e-01 3.669613003730773926e-01 1.821809709072113037e-01 8.051975369453430176e-01 1.720825284719467163e-01 -3.215551376342773438e-01
3.021391630172729492e-01 -7.513451576232910156e-02 1.568116992712020874e-01 -1.859740912914276123e-01 -5.095604658126831055e-01 7.178884744644165039e-01 1.897672414779663086e-01 -1.812818944454193115e-01
3.967252969741821289e-01 -2.951547503471374512e-01 2.643930017948150635e-01 3.565773069858551025e-01 -1.689040809869766235e-01 2.204364240169525146e-01 -4.122125804424285889e-01 -5.580335855484008789e-01
3.341751098632812500e-01 -1.059640347957611084e-01 1.433368772268295288e-01 -1.403205543756484985e-01 -5.917093753814697266e-01 6.494045257568359375e-01 1.616395264863967896e-01 -1.972049176692962646e-01
2.566899061203002930e-01 -1.063096225261688232e-01 2.678992450237274170e-01 2.109076380729675293e-01 -5.196958780288696289e-01 2.419902533292770386e-01 -1.209729611873626709e-01 -6.806461215019226074e-01
1.522199511528015137e-01 2.160832732915878296e-01 -7.729632407426834106e-02 2.601467370986938477e-01 1.111160889267921448e-01 7.771578431129455566e-01 1.052484288811683655e-01 -4.786312282085418701e-01
-3.331589698791503906e-01 -2.813572287559509277e-01 -2.385710477828979492e-01 -4.835688695311546326e-02 -1.200616210699081421e-01 5.536150932312011719e-01 -6.490672826766967773e-01 9.162852168083190918e-02
-4.314345717430114746e-01 1.516197919845581055e-01 -1.832116097211837769e-01 -4.305723682045936584e-02 -1.103127896785736084e-01 5.182108283042907715e-01 -6.689142584800720215e-01 -1.652190238237380981e-01
1.780788004398345947e-01 -6.763284206390380859e-01 -1.690984517335891724e-01 3.222711086273193359e-01 1.592304185032844543e-02 4.506222903728485107e-01 -3.795893788337707520e-01 1.761044859886169434e-01
-2.767628729343414307e-01 3.913956880569458008e-02 4.014864265918731689e-01 3.269514739513397217e-01 -2.682367563247680664e-01 5.628127455711364746e-01 3.345475792884826660e-01 -3.913445174694061279e-01
-3.179874122142791748e-01 -3.908443152904510498e-01 5.832005143165588379e-01 1.819150000810623169e-01 -4.169272184371948242e-01 1.877313554286956787e-01 -3.332837522029876709e-01 2.296942174434661865e-01
5.438337922096252441e-01 -3.210078775882720947e-01 1.978144347667694092e-01 8.091329038143157959e-02 -5.627707839012145996e-01 2.814897596836090088e-01 -3.978474438190460205e-01 -3.593344986438751221e-02
-1.633740812540054321e-01 -5.803904533386230469e-01 5.342644453048706055e-01 4.307110011577606201e-01 -1.416912376880645752e-01 1.525074839591979980e-01 -3.425112366676330566e-01 -6.968765705823898315e-02
-5.995313823223114014e-02 3.169806599617004395e-01 -1.202856674790382385e-01 5.768308639526367188e-01 -2.425351142883300781e-01 6.824206709861755371e-01 1.297889500856399536e-01 8.578909933567047119e-02
-1.172585561871528625e-01 -1.036692634224891663e-01 4.618779420852661133e-01 5.819689035415649414e-01 -3.507166802883148193e-01 1.123678609728813171e-01 -1.110371649265289307e-01 -5.249059200286865234e-01
2.428423017263412476e-01 8.358740061521530151e-02 -2.784765660762786865e-01 1.273135393857955933e-01 2.675048708915710449e-01 7.549316287040710449e-01 -2.235240638256072998e-01 -3.857969045639038086e-01
6.848950684070587158e-02 -6.222006082534790039e-01 -1.440641582012176514e-01 3.343564867973327637e-01 -5.283063650131225586e-01 1.751109957695007324e-01 -3.150246143341064453e-01 2.580984830856323242e-01
-4.736686125397682190e-02 -5.456204414367675781e-01 -1.093910112977027893e-01 3.091040551662445068e-01 -2.655707895755767822e-01 2.849561274051666260e-01 -6.209430098533630371e-01 2.350424826145172119e-01
5.945325493812561035e-01 -2.723739445209503174e-01 1.502371877431869507e-01 3.869511187076568604e-01 -3.945568799972534180e-01 2.750417888164520264e-01 -2.665818631649017334e-01 -3.124930858612060547e-01
5.436224341392517090e-01 -1.297607719898223877e-01 2.320635765790939331e-01 -5.690557416528463364e-03 -2.623437941074371338e-01 6.003381609916687012e-01 -1.998637467622756958e-01 -4.056788980960845947e-01
4.537284672260284424e-01 -2.340030223131179810e-01 1.329336017370223999e-01 2.065863013267517090e-01 -3.795347511768341064e-01 3.035004138946533203e-01 -2.727396190166473389e-01 -6.070237755775451660e-01
1.156843751668930054e-01 -2.773690968751907349e-02 2.849117517471313477e-01 -1.183529272675514221e-01 -8.160145878791809082e-01 4.503812491893768311e-01 6.250321865081787109e-02 -1.342973858118057251e-01
-6.681680679321289062e-02 -3.322057425975799561e-01 -2.985606491565704346e-01 3.959702551364898682e-01 -1.886512786149978638e-01 5.021371841430664062e-01 -2.930166721343994141e-01 5.154163837432861328e-01
-3.386064171791076660e-01 -1.717409938573837280e-01 8.189164847135543823e-02 7.800118923187255859e-01 5.327954515814781189e-02 3.743180334568023682e-01 2.844424732029438019e-02 -3.113905787467956543e-01
-1.142652332782745361e-01 -6.941839456558227539e-01 4.120385348796844482e-01 3.436369001865386963e-01 -4.238824248313903809e-01 1.366997659206390381e-01 -9.265679866075515747e-02 1.012010946869850159e-01
4.989474266767501831e-02 -4.660207629203796387e-01 -1.809832304716110229e-01 4.520157873630523682e-01 -5.495398640632629395e-01 1.549486815929412842e-01 -3.691586852073669434e-01 2.845709025859832764e-01
-4.413917362689971924e-01 -5.849912166595458984e-01 -2.925307154655456543e-01 1.792780160903930664e-01 -1.569770425558090210e-01 3.475856184959411621e-01 -2.545858621597290039e-01 -3.673856556415557861e-01
-2.900136820971965790e-02 1.161496937274932861e-01 -1.892863065004348755e-01 5.322143435478210449e-02 -7.700592279434204102e-01 4.734753966331481934e-01 5.717389285564422607e-02 -3.557632863521575928e-01
-4.170595481991767883e-02 5.366351455450057983e-02 -1.952223479747772217e-01 8.122128993272781372e-02 -7.627148628234863281e-01 3.553375303745269775e-01 -3.814500197768211365e-02 -4.911400079727172852e-01
-1.828638911247253418e-01 -2.552721500396728516e-01 7.982318103313446045e-02 8.906102776527404785e-01 -1.727246493101119995e-02 2.384946197271347046e-01 -5.872314795851707458e-02 -2.030078172683715820e-01
-5.709607005119323730e-01 -4.900120794773101807e-01 -6.717073172330856323e-02 1.662756949663162231e-01 -1.827943474054336548e-01 6.008165478706359863e-01 2.182766050100326538e-02 8.283708989620208740e-02
3.790071010589599609e-01 1.663390845060348511e-01 2.071844935417175293e-01 -9.362448751926422119e-02 -3.551634252071380615e-01 7.947902679443359375e-01 2.635125443339347839e-02 -1.358932852745056152e-01
-3.189004957675933838e-01 -4.428538084030151367e-01 -1.969525367021560669e-01 4.534485340118408203e-01 -3.135131001472473145e-01 4.163702428340911865e-01 1.355609744787216187e-01 -4.095677435398101807e-01
-3.086908487603068352e-03 -2.683954536914825439e-01 -2.146150767803192139e-01 5.979679822921752930e-01 -3.603144735097885132e-02 6.257604360580444336e-01 1.935321837663650513e-01 -3.065938651561737061e-01
-2.886171340942382812e-01 -5.064016580581665039e-01 1.630164980888366699e-01 4.009548425674438477e-01 -5.113251209259033203e-01 9.073840454220771790e-03 -4.472901821136474609e-01 1.063678711652755737e-01
-4.236052334308624268e-01 -3.390771895647048950e-02 -3.173086643218994141e-01 1.314801275730133057e-01 1.461827307939529419e-01 8.089535832405090332e-01 -1.461200118064880371e-01 -6.565836817026138306e-02
-4.117490053176879883e-01 -2.454376220703125000e-01 -3.514285981655120850e-01 2.224351614713668823e-01 -3.607882857322692871e-01 4.809702336788177490e-01 -3.453407287597656250e-01 3.412958681583404541e-01
-4.845573604106903076e-01 2.941640913486480713e-01 2.632667422294616699e-01 3.008852899074554443e-01 6.735522300004959106e-02 3.773940205574035645e-01 -6.010409593582153320e-01 -1.030381619930267334e-01
1.686051040887832642e-01 -2.649024724960327148e-01 2.438010722398757935e-01 5.943185463547706604e-02 -6.483495831489562988e-01 2.051195353269577026e-01 1.906858570873737335e-02 -6.128892302513122559e-01
-2.790454328060150146e-01 -2.844435870647430420e-01 -3.071580827236175537e-01 -1.580455601215362549e-01 -8.280517160892486572e-02 8.353836536407470703e-01 -1.172329634428024292e-01 5.860701203346252441e-02
-5.454112291336059570e-01 -4.020838141441345215e-01 5.615338683128356934e-01 5.185782909393310547e-02 -5.625623464584350586e-02 3.428649902343750000e-01 -2.138845324516296387e-01 -2.374406754970550537e-01
6.435933522880077362e-03 -7.855706810951232910e-01 9.880410134792327881e-02 2.719408571720123291e-01 -2.614301145076751709e-01 2.834258079528808594e-01 -2.677471339702606201e-01 2.806396186351776123e-01
-3.307273387908935547e-01 -4.641473293304443359e-01 -2.071319222450256348e-01 4.951989948749542236e-01 7.120975106954574585e-02 4.154247939586639404e-01 -2.295825257897377014e-02 -4.570399522781372070e-01
2.157547622919082642e-01 -2.031295746564865112e-01 -4.272238016128540039e-01 3.652109503746032715e-01 2.247475087642669678e-01 7.357813119888305664e-01 -5.732191354036331177e-02 -3.343222662806510925e-02
2.047023326158523560e-01 -8.288958668708801270e-02 2.881741523742675781e-01 4.282726645469665527e-01 -1.607270836830139160e-01 5.388645529747009277e-01 -3.158015310764312744e-01 5.184839367866516113e-01
2.655563354492187500e-01 -1.895705461502075195e-01 3.088642954826354980e-01 2.506093084812164307e-01 -7.073243856430053711e-01 1.210964471101760864e-01 -1.794524490833282471e-01 -4.337801337242126465e-01
-4.239115118980407715e-01 -1.392905414104461670e-01 -4.443213641643524170e-01 4.706562161445617676e-01 -1.749574095010757446e-01 2.839072346687316895e-01 -5.196366906166076660e-01 -2.688508480787277222e-02
-1.317766606807708740e-01 -5.232086181640625000e-01 -4.725095629692077637e-01 -2.030745297670364380e-01 -3.194898068904876709e-01 5.373445749282836914e-01 -2.069512605667114258e-01 -1.036402508616447449e-01
1.882326900959014893e-01 -7.611984759569168091e-02 -5.023849010467529297e-01 3.725015372037887573e-02 -3.913491591811180115e-02 4.367646872997283936e-01 -7.154057025909423828e-01 2.992775849997997284e-02
-1.487639993429183960e-01 -3.773302435874938965e-01 -2.374609708786010742e-01 4.395043253898620605e-01 -4.750118553638458252e-01 9.857853502035140991e-02 -5.497103929519653320e-01 2.200092375278472900e-01
3.324728906154632568e-01 -1.560315340757369995e-01 3.028747737407684326e-01 5.910522937774658203e-01 2.048643380403518677e-01 4.059209227561950684e-01 -2.002688199281692505e-01 -4.209409952163696289e-01
-3.592330515384674072e-01 1.176308616995811462e-01 2.209114283323287964e-01 4.935702979564666748e-01 -3.659605383872985840e-01 5.612236261367797852e-01 3.309065103530883789e-01 -7.939258962869644165e-02
1.668948978185653687e-01 -1.127066556364297867e-02 -2.169253677129745483e-01 1.290412098169326782e-01 2.048389017581939697e-01 8.914463520050048828e-01 9.882166981697082520e-02 -2.488160133361816406e-01
-4.640047252178192139e-01 -1.429120600223541260e-01 2.996455132961273193e-01 9.774724394083023071e-02 2.518444955348968506e-01 5.742390155792236328e-01 -2.754359543323516846e-01 -4.425978362560272217e-01
4.033978283405303955e-01 -2.542711794376373291e-01 2.678175270557403564e-01 1.166073326021432877e-02 -3.900109827518463135e-01 3.280231654644012451e-01 -2.208307385444641113e-01 -6.263226866722106934e-01
-3.344958648085594177e-02 -3.785659372806549072e-01 2.953754067420959473e-01 6.988814473152160645e-01 -3.959910869598388672e-01 2.635907530784606934e-01 3.916966170072555542e-02 2.281746119260787964e-01
4.475683346390724182e-02 6.897285580635070801e-02 3.326248377561569214e-02 1.793818362057209015e-02 -8.102186322212219238e-01 3.837951421737670898e-01 -8.485121279954910278e-02 -4.252748489379882812e-01
-5.945508182048797607e-02 -1.055236235260963440e-01 3.019463717937469482e-01 7.398112416267395020e-01 -1.346758455038070679e-01 3.099754452705383301e-01 -3.414145410060882568e-01 3.406630456447601318e-01
-1.969458311796188354e-01 -2.256451547145843506e-01 -1.183301582932472229e-01 -1.547502726316452026e-02 7.153211534023284912e-02 4.064985811710357666e-01 -8.359598517417907715e-01 -1.639159470796585083e-01
-2.852741256356239319e-02 2.598396837711334229e-01 -1.491533070802688599e-01 2.233460396528244019e-01 -7.597097754478454590e-01 4.532605707645416260e-01 4.220322240144014359e-03 -2.773402333259582520e-01
7.713141292333602905e-02 -1.987390220165252686e-01 1.535547897219657898e-03 6.287546753883361816e-01 -4.370826780796051025e-01 2.985111474990844727e-01 -2.859552800655364990e-01 4.441826641559600830e-01
2.100808620452880859e-01 -2.592911124229431152e-01 5.578464865684509277e-01 4.561929106712341309e-01 1.004611179232597351e-01 2.922767698764801025e-01 -5.178179740905761719e-01 -7.533905655145645142e-02
-1.711685508489608765e-01 -7.062076330184936523e-01 9.097333252429962158e-02 4.071133136749267578e-01 -1.549505889415740967e-01 3.360321223735809326e-01 -2.808033823966979980e-01 2.866648137569427490e-01
7.513681799173355103e-02 4.728315025568008423e-02 -3.187384456396102905e-02 2.992111071944236755e-02 -8.442870974540710449e-01 4.050925672054290771e-01 -3.190854191780090332e-02 -3.350652754306793213e-01
2.338751107454299927e-01 -2.113653719425201416e-01 2.957933247089385986e-01 2.057155519723892212e-01 3.968906104564666748e-01 5.242968201637268066e-01 -5.689480304718017578e-01 1.212571710348129272e-01
1.789492368698120117e-01 -1.878794431686401367e-01 2.439530640840530396e-01 6.963154673576354980e-01 -2.632562816143035889e-01 2.630044221878051758e-01 -3.151943385601043701e-01 3.879268169403076172e-01
1.196139082312583923e-01 -2.760378718376159668e-01 -4.088658392429351807e-01 2.857005596160888672e-01 1.261109262704849243e-01 7.986883521080017090e-01 7.982520759105682373e-02 -2.281126193702220917e-02
-8.890909701585769653e-02 -5.302315950393676758e-01 5.351956486701965332e-01 3.712425231933593750e-01 -1.692968010902404785e-01 1.940191388130187988e-01 -4.375550150871276855e-01 1.701032817363739014e-01
-2.385254204273223877e-01 -2.536724694073200226e-02 4.923714399337768555e-01 5.638046860694885254e-01 4.332635924220085144e-02 2.544866204261779785e-01 -2.758614122867584229e-01 -4.893023669719696045e-01
-6.101531982421875000e-01 1.752099096775054932e-01 1.264585703611373901e-01 9.473441541194915771e-02 -2.449837625026702881e-01 2.639424800872802734e-01 -6.415320038795471191e-01 -1.755060106515884399e-01
-1.848031133413314819e-01 -2.613410055637359619e-01 -3.141220891848206520e-03 -2.728591263294219971e-01 -8.710116893053054810e-02 3.449037373065948486e-01 -7.685122489929199219e-01 -3.254696428775787354e-01
1.930751055479049683e-01 4.310766458511352539e-01 4.660703837871551514e-01 -5.169729702174663544e-03 -3.439756929874420166e-01 5.192621350288391113e-01 -3.933995962142944336e-01 -1.301199644804000854e-01
-2.404611855745315552e-01 -5.103628039360046387e-01 6.813657283782958984e-01 -3.763863071799278259e-02 -1.199594736099243164e-01 2.316018193960189819e-01 -2.213092744350433350e-01 -3.146824538707733154e-01
-2.535288631916046143e-01 -4.347727596759796143e-01 6.423350572586059570e-01 3.225179314613342285e-01 -2.237542867660522461e-01 2.516986727714538574e-01 -2.630940079689025879e-01 2.178231626749038696e-01
-1.954673528671264648e-01 -5.567100048065185547e-01 2.798806428909301758e-01 4.113676548004150391e-01 -5.253980755805969238e-01 2.862959802150726318e-01 -1.537200510501861572e-01 1.505714207887649536e-01
8.648595213890075684e-02 1.060364171862602234e-01 1.946423053741455078e-01 4.963223934173583984e-01 -5.449373126029968262e-01 2.714503183960914612e-02 -5.480216145515441895e-01 -3.146962821483612061e-01
3.888073191046714783e-02 2.004077136516571045e-01 3.406534790992736816e-01 -1.504542082548141479e-01 -7.062709331512451172e-01 5.144895911216735840e-01 -6.809833645820617676e-02 -2.269105166196823120e-01
6.486286520957946777e-01 -3.436619937419891357e-01 9.738878160715103149e-02 1.788339018821716309e-01 -3.586450815200805664e-01 4.251953661441802979e-01 -3.186916410923004150e-01 -9.343158453702926636e-02
-2.453695088624954224e-01 -1.795058995485305786e-01 4.861477315425872803e-01 1.618254929780960083e-01 -4.702656865119934082e-01 5.120712518692016602e-01 3.927157521247863770e-01 -8.632316440343856812e-02
-9.458968415856361389e-03 -1.504370123147964478e-01 4.825779497623443604e-01 1.138651072978973389e-01 -3.936334550380706787e-01 6.438803076744079590e-01 3.901032507419586182e-01 -9.860432147979736328e-02
-2.558093667030334473e-01 -7.160573005676269531e-01 -1.962172836065292358e-01 1.918578892946243286e-01 -4.164614900946617126e-02 5.322096943855285645e-01 -2.071919292211532593e-01 1.363924294710159302e-01
-1.672341674566268921e-02 -1.486607044935226440e-01 1.937702298164367676e-01 5.273752808570861816e-01 -4.604907929897308350e-01 6.416721642017364502e-02 -7.568042725324630737e-02 -6.633640527725219727e-01
6.265673786401748657e-02 -3.569714725017547607e-01 -1.595649272203445435e-01 -1.256357580423355103e-01 -9.155154973268508911e-02 8.382311463356018066e-01 1.831894554197788239e-02 3.406629562377929688e-01
1.743973046541213989e-01 -2.260136604309082031e-01 2.233801186084747314e-01 5.010511279106140137e-01 -5.065181255340576172e-01 2.638491988182067871e-01 -3.106665611267089844e-01 4.414315521717071533e-01
2.641620039939880371e-01 -1.709319800138473511e-01 -9.516769647598266602e-02 1.084260046482086182e-01 -9.926664084196090698e-02 3.577296435832977295e-01 -8.135232329368591309e-01 2.838016152381896973e-01
-2.759405970573425293e-01 -5.165652036666870117e-01 -2.127544283866882324e-01 -9.019894897937774658e-02 -2.970994412899017334e-01 6.666365265846252441e-01 -2.080617100000381470e-02 2.655406594276428223e-01
-2.133612483739852905e-01 -5.796695351600646973e-01 5.348744392395019531e-01 4.074330329895019531e-01 -2.447592318058013916e-01 1.486369967460632324e-01 -2.682859599590301514e-01 1.113121137022972107e-01
-2.228619754314422607e-01 3.165963590145111084e-01 7.252281159162521362e-02 1.588152796030044556e-01 -8.174440264701843262e-01 3.492706418037414551e-01 -1.127009466290473938e-01 -1.292716115713119507e-01
1.614224165678024292e-01 8.385372906923294067e-02 4.380529001355171204e-02 3.519300520420074463e-01 -1.096332669258117676e-01 8.391012549400329590e-01 1.530050486326217651e-01 3.187741041183471680e-01
1.449695080518722534e-01 -3.712940216064453125e-01 -2.571929059922695160e-02 4.938453733921051025e-01 -5.193970203399658203e-01 1.919708997011184692e-01 -3.344641327857971191e-01 4.220040440559387207e-01
-8.205471187829971313e-02 -1.939380764961242676e-01 -1.304675042629241943e-01 1.959721744060516357e-02 7.763438671827316284e-02 4.612304270267486572e-01 -8.434535264968872070e-01 8.985920250415802002e-02
1.667699217796325684e-01 -2.366099506616592407e-01 -1.254509985446929932e-01 9.026548825204372406e-03 2.115830779075622559e-01 6.733391880989074707e-01 -4.525887966156005859e-01 4.442911446094512939e-01
-2.452790588140487671e-01 -3.149367570877075195e-01 -1.968141794204711914e-01 6.868005543947219849e-02 -1.576025187969207764e-01 7.648757696151733398e-01 -1.196372509002685547e-01 4.159491062164306641e-01
3.962509930133819580e-01 -2.600638568401336670e-01 -2.797273360192775726e-02 1.136091798543930054e-01 3.191655129194259644e-02 8.593127727508544922e-01 1.386818885803222656e-01 5.470439791679382324e-02
2.379330620169639587e-02 -1.532359570264816284e-01 2.768535315990447998e-01 3.498416543006896973e-01 -5.998986959457397461e-01 2.902179956436157227e-02 -2.963586449623107910e-01 -5.730327367782592773e-01
-1.146285012364387512e-01 1.918964833021163940e-01 2.351889163255691528e-01 3.719206750392913818e-01 -2.444996982812881470e-01 7.187818288803100586e-01 8.144315332174301147e-02 4.163373708724975586e-01
-1.386665254831314087e-01 -2.512649893760681152e-01 1.210623905062675476e-01 7.662679553031921387e-01 -5.019298195838928223e-01 1.507661342620849609e-01 -7.741577923297882080e-02 1.875032186508178711e-01
-1.622854322195053101e-01 -4.218468070030212402e-01 6.817977428436279297e-01 3.534326255321502686e-01 -1.558906733989715576e-01 4.055048227310180664e-01 -1.178203895688056946e-01 -5.769116804003715515e-02
-5.650454759597778320e-01 1.084936261177062988e-01 -2.218414284288883209e-02 1.134645491838455200e-01 -2.293025255203247070e-01 2.687458395957946777e-01 -7.207847237586975098e-01 -1.060744076967239380e-01
2.413427643477916718e-02 -4.074090421199798584e-01 -2.952823638916015625e-01 2.435355335474014282e-01 2.426670044660568237e-01 7.742288708686828613e-01 -1.652253717184066772e-01 3.629346191883087158e-02
5.036593079566955566e-01 -3.956283628940582275e-01 1.646527498960494995e-01 1.807880699634552002e-01 -4.494037032127380371e-01 2.295246869325637817e-01 -4.031017422676086426e-01 -3.359678387641906738e-01
1.899520456790924072e-01 9.474613517522811890e-02 4.926519095897674561e-02 3.160250782966613770e-01 -3.770681843161582947e-02 5.491119623184204102e-01 -7.913850247859954834e-02 -7.371796965599060059e-01
1.093237176537513733e-01 -2.653075456619262695e-01 -1.346295028924942017e-01 5.494269356131553650e-02 -8.773802965879440308e-02 4.929379820823669434e-01 -6.567010283470153809e-01 4.632217586040496826e-01
3.226546570658683777e-02 -7.752741873264312744e-02 -7.805654313415288925e-03 8.064095377922058105e-01 -2.843654751777648926e-01 2.855253219604492188e-01 -2.540751397609710693e-01 3.400713503360748291e-01
-1.326747983694076538e-01 -4.679168760776519775e-01 6.342172026634216309e-01 4.477057158946990967e-01 1.505024135112762451e-01 2.823777794837951660e-01 -2.166068255901336670e-01 -1.071104183793067932e-01
2.798457443714141846e-02 3.615871369838714600e-01 1.658686399459838867e-01 6.808176636695861816e-01 -3.481935262680053711e-01 4.522571861743927002e-01 -4.611547663807868958e-02 2.225857824087142944e-01
-3.405263125896453857e-01 -6.671403348445892334e-02 3.759745955467224121e-01 5.234628915786743164e-01 -2.714719474315643311e-01 4.819014668464660645e-01 3.165590763092041016e-01 -2.410082668066024780e-01
1.439873427152633667e-01 -7.852067351341247559e-01 1.353967096656560898e-02 3.152310252189636230e-01 -7.413421571254730225e-02 2.453197091817855835e-01 -4.277610480785369873e-01 1.204442903399467468e-01
-4.672814905643463135e-01 -2.199184447526931763e-01 8.142012357711791992e-02 -2.638794481754302979e-01 -1.242454349994659424e-01 7.988756299018859863e-01 5.807352438569068909e-02 3.262141253799200058e-03
-4.083480238914489746e-01 -3.801593482494354248e-01 -6.375178694725036621e-02 1.602250784635543823e-01 -4.813031107187271118e-02 2.658060193061828613e-01 -6.954742074012756348e-01 -3.199074566364288330e-01
1.248664781451225281e-01 -2.136002331972122192e-01 1.924877762794494629e-01 2.194084823131561279e-01 4.765350222587585449e-01 7.225805521011352539e-01 -3.083899617195129395e-01 9.632775932550430298e-02
-1.991617530584335327e-01 2.881221175193786621e-01 6.254956871271133423e-02 1.750238239765167236e-01 -7.608981132507324219e-01 4.207507073879241943e-01 2.929811179637908936e-02 -2.931194603443145752e-01
-3.747469186782836914e-02 -4.587225019931793213e-01 -1.805868744850158691e-01 1.875550448894500732e-01 -3.562811911106109619e-01 5.026086568832397461e-01 -2.640286087989807129e-01 5.206898450851440430e-01
-6.248282194137573242e-01 -3.979758322238922119e-01 9.052677452564239502e-02 2.189227193593978882e-01 3.255046904087066650e-02 4.289643466472625732e-01 -1.938510090112686157e-01 -4.152525365352630615e-01
-4.066233336925506592e-01 -6.454221606254577637e-01 -5.702925473451614380e-02 -9.647796303033828735e-02 -3.136768937110900879e-01 5.512223243713378906e-01 5.639446899294853210e-02 -1.037688646465539932e-02
-4.837321937084197998e-01 1.450030878186225891e-02 -1.116568297147750854e-01 -1.325021497905254364e-03 5.328331142663955688e-02 8.462479114532470703e-01 2.975597418844699860e-02 -1.829308271408081055e-01
-1.568154245615005493e-02 -1.739882230758666992e-01 4.683553278446197510e-01 3.899241983890533447e-01 3.396455943584442139e-01 5.712192654609680176e-01 -2.712649106979370117e-01 -2.878352403640747070e-01
-6.345959007740020752e-02 -4.249538779258728027e-01 3.762339651584625244e-01 4.584145247936248779e-01 -3.677376508712768555e-01 2.979649901390075684e-01 -3.042317926883697510e-01 3.835622966289520264e-01
-2.473490983247756958e-01 -3.914631009101867676e-01 -4.171143174171447754e-01 -3.629845753312110901e-02 -1.505511105060577393e-01 3.946979939937591553e-01 -2.621276676654815674e-01 -6.025860905647277832e-01
1.918027102947235107e-01 -5.661085844039916992e-01 -7.017081230878829956e-02 3.783089220523834229e-01 -4.993978440761566162e-01 1.071692258119583130e-01 -4.262152314186096191e-01 2.283597886562347412e-01
-1.985721290111541748e-01 -2.874393463134765625e-01 -2.493685632944107056e-01 -2.860775291919708252e-01 -2.675047516822814941e-01 7.293513417243957520e-01 -2.713035345077514648e-01 2.383375018835067749e-01
-2.292857170104980469e-01 -1.888435035943984985e-01 -1.115498393774032593e-01 1.425482332706451416e-01 -4.143885672092437744e-01 4.641722738742828369e-01 -4.186509549617767334e-01 5.626370310783386230e-01
-5.649812221527099609e-01 -7.359153032302856445e-02 3.480251729488372803e-01 6.717652548104524612e-03 6.570035219192504883e-02 6.736650466918945312e-01 2.140568010509014130e-02 -3.092160224914550781e-01
1.702453047037124634e-01 -2.058324366807937622e-01 5.544918179512023926e-01 -8.838897943496704102e-02 -4.211169481277465820e-02 5.288886427879333496e-01 -5.254707932472229004e-01 -2.361349314451217651e-01
-2.349356561899185181e-02 -1.728850156068801880e-01 -4.557351171970367432e-01 1.676294654607772827e-01 1.604950726032257080e-01 8.341925740242004395e-01 -4.889910295605659485e-02 9.868048876523971558e-02
-4.971315562725067139e-01 -1.942710876464843750e-01 3.252194225788116455e-01 1.401085406541824341e-01 9.643064439296722412e-02 5.514951348304748535e-01 4.789504036307334900e-02 -5.234321355819702148e-01
-8.907717466354370117e-02 -1.328777670860290527e-01 -1.394401192665100098e-01 -1.483739465475082397e-01 -2.143704593181610107e-01 8.951355814933776855e-01 2.752280533313751221e-01 9.988722205162048340e-02
-1.231748908758163452e-01 -6.874941587448120117e-01 -2.170986533164978027e-01 2.350221276283264160e-01 -3.582886159420013428e-01 3.803403973579406738e-01 -2.128887325525283813e-01 3.024259805679321289e-01
1.517075002193450928e-01 4.496298730373382568e-01 1.988871544599533081e-01 4.322087764739990234e-01 -4.319987297058105469e-01 3.723088800907135010e-01 -2.021329551935195923e-01 -4.270395934581756592e-01
-1.005049794912338257e-01 -2.168167978525161743e-01 2.941996753215789795e-01 6.063106656074523926e-01 2.017408795654773712e-02 4.098969995975494385e-01 4.875170439481735229e-02 -5.638473033905029297e-01
-6.957831233739852905e-02 -2.396049946546554565e-01 -3.959673345088958740e-01 -2.622360363602638245e-02 -1.324510127305984497e-01 3.491713702678680420e-01 -7.916023731231689453e-01 -1.190472021698951721e-01
-3.425796031951904297e-01 -5.049966573715209961e-01 -2.989487536251544952e-02 1.470681726932525635e-01 -6.945664286613464355e-01 8.563613891601562500e-02 -3.390289247035980225e-01 1.995284669101238251e-02
-4.799668490886688232e-01 -2.734110355377197266e-01 -1.088629961013793945e-01 3.018806278705596924e-01 9.750152379274368286e-02 6.167264580726623535e-01 5.436373502016067505e-02 -4.461856484413146973e-01
9.394463896751403809e-02 -5.043684318661689758e-02 -6.526916474103927612e-02 8.152773380279541016e-01 -3.112500011920928955e-01 3.756278455257415771e-01 -1.211902946233749390e-01 2.589076459407806396e-01
-6.032672896981239319e-02 -3.371885418891906738e-01 4.825935363769531250e-01 2.586741447448730469e-01 -5.540580153465270996e-01 2.134077996015548706e-01 -3.030149638652801514e-01 3.721754848957061768e-01
3.104088306427001953e-01 2.210581153631210327e-01 1.654899567365646362e-01 -2.326669916510581970e-02 -4.683564007282257080e-01 5.996417403221130371e-01 -1.083913221955299377e-01 -4.859780967235565186e-01
-1.645474880933761597e-01 -4.974954426288604736e-01 6.342217326164245605e-01 3.656426370143890381e-01 -2.350155264139175415e-01 1.262836903333663940e-01 -3.345286250114440918e-01 8.000896871089935303e-02
-3.980650305747985840e-01 -2.720057368278503418e-01 -3.379812240600585938e-01 3.943328559398651123e-01 -2.061321586370468140e-02 6.536530852317810059e-01 6.006903131492435932e-04 -2.648392617702484131e-01
-1.210023611783981323e-01 -2.756153643131256104e-01 -2.728539109230041504e-01 7.517392635345458984e-01 -4.813857674598693848e-01 1.780994534492492676e-01 -7.808408886194229126e-02 -1.687091588973999023e-02
2.600707411766052246e-01 -4.693353176116943359e-01 -2.204649448394775391e-01 3.231589794158935547e-01 -2.247765809297561646e-01 2.492039948701858521e-01 -6.090213656425476074e-01 2.748037278652191162e-01
-4.087801575660705566e-01 -8.443934470415115356e-02 -2.966495156288146973e-01 5.964036583900451660e-01 -6.371825933456420898e-03 6.169093847274780273e-01 -7.197423372417688370e-03 3.742578625679016113e-02
-3.055596649646759033e-01 3.811767399311065674e-01 2.590058743953704834e-01 3.814446926116943359e-01 -2.327656894922256470e-01 6.692193746566772461e-01 1.100663617253303528e-01 1.860225647687911987e-01
-1.354435645043849945e-02 -5.120494961738586426e-01 -2.309765219688415527e-01 1.551392525434494019e-01 2.248564548790454865e-02 3.652344644069671631e-01 -7.249589562416076660e-01 -2.713459916412830353e-02
3.493775427341461182e-01 7.366407662630081177e-02 7.540215551853179932e-02 -7.967958599328994751e-02 -5.139359831809997559e-01 7.071434855461120605e-01 1.125607714056968689e-01 -2.891753613948822021e-01
3.049243986606597900e-01 2.207623869180679321e-01 8.533422648906707764e-02 -1.841051578521728516e-01 -3.736748397350311279e-01 7.654304504394531250e-01 -3.178210929036140442e-02 -3.009681701660156250e-01
-3.529828190803527832e-01 -3.896746337413787842e-01 -2.532571852207183838e-01 1.652306169271469116e-01 -3.747148513793945312e-01 1.565937250852584839e-01 -6.534534096717834473e-01 -2.004556953907012939e-01
1.086266785860061646e-01 2.163161188364028931e-01 1.675167381763458252e-01 7.977738231420516968e-02 -7.849104404449462891e-01 3.729598522186279297e-01 -1.548164635896682739e-01 -3.575329482555389404e-01
1.685274392366409302e-02 -2.516394555568695068e-01 -2.551267743110656738e-01 9.971775114536285400e-02 2.563844621181488037e-01 6.188389658927917480e-01 -6.339302659034729004e-01 1.039138734340667725e-01
-2.116540446877479553e-02 2.873520851135253906e-01 3.891735896468162537e-02 -1.110981553792953491e-01 -7.056698799133300781e-01 4.691112935543060303e-01 -2.427436262369155884e-01 -3.551950156688690186e-01
-5.497866868972778320e-01 -2.271328121423721313e-01 -3.477453589439392090e-01 5.284733176231384277e-01 -6.303010135889053345e-02 3.408445417881011963e-01 -3.446245491504669189e-01 -8.378802984952926636e-02
-1.142203286290168762e-01 -7.136933207511901855e-01 3.667694032192230225e-01 3.537507057189941406e-01 -2.908227741718292236e-01 2.440469861030578613e-01 -1.390100419521331787e-01 2.334003448486328125e-01
1.672303676605224609e-01 1.629807800054550171e-01 2.034687995910644531e-01 -1.862354129552841187e-01 -5.575150251388549805e-01 7.260372042655944824e-01 6.835490465164184570e-02 -1.635930240154266357e-01
-2.748738229274749756e-02 -4.159995019435882568e-01 -3.315299153327941895e-01 2.224996238946914673e-01 -3.185639083385467529e-01 5.006639957427978516e-01 -2.864464819431304932e-01 4.822570383548736572e-01
-4.707702621817588806e-02 -2.930571436882019043e-01 3.000959455966949463e-01 4.714833498001098633e-01 -3.136098682880401611e-01 4.832058250904083252e-01 -3.098633326590061188e-02 5.164765715599060059e-01
8.151293732225894928e-03 -4.046433568000793457e-01 -4.467074871063232422e-01 3.373563587665557861e-01 9.899371862411499023e-02 6.906207203865051270e-01 1.351689845323562622e-01 -1.334656625986099243e-01
5.332798361778259277e-01 1.401636600494384766e-01 2.467287182807922363e-01 9.722837805747985840e-02 -2.065719962120056152e-01 6.080528497695922852e-01 -2.727371454238891602e-01 -3.726289868354797363e-01
-5.602692365646362305e-01 -4.477818496525287628e-03 2.991569340229034424e-01 1.861850023269653320e-01 -7.168745994567871094e-02 2.404777854681015015e-01 -6.438102722167968750e-01 -2.906172573566436768e-01
-4.627113342285156250e-01 -3.667548298835754395e-01 -1.347925215959548950e-01 1.699727261438965797e-03 5.088234320282936096e-02 7.785285711288452148e-01 2.244436368346214294e-02 -1.549763083457946777e-01
1.190221384167671204e-01 -1.051553785800933838e-01 1.215524300932884216e-01 5.775869488716125488e-01 9.473647177219390869e-02 6.266362071037292480e-01 1.805790960788726807e-01 -4.383351206779479980e-01
-1.507839262485504150e-01 3.094411790370941162e-01 -7.658483833074569702e-02 -6.891481578350067139e-02 -5.243054032325744629e-01 6.953972578048706055e-01 1.036387234926223755e-01 -3.188753128051757812e-01
-7.853972911834716797e-02 -1.575081348419189453e-01 7.695235013961791992e-01 3.501780033111572266e-01 3.275406360626220703e-02 2.724628746509552002e-01 -4.221772551536560059e-01 -2.625516429543495178e-02
2.432333230972290039e-01 1.672162115573883057e-01 1.165811866521835327e-01 2.538081109523773193e-01 -5.489902496337890625e-01 1.602700352668762207e-01 -5.333650112152099609e-01 -4.725584387779235840e-01
-7.608084678649902344e-01 2.227902114391326904e-01 2.520129382610321045e-01 1.694453507661819458e-01 -2.331066876649856567e-01 3.750135600566864014e-01 -2.593620121479034424e-01 -1.306536346673965454e-01
1.998308449983596802e-01 -1.589678525924682617e-01 5.201654434204101562e-01 2.956384122371673584e-01 -5.584555864334106445e-01 3.205434381961822510e-01 5.280015990138053894e-02 -3.992668986320495605e-01
1.462089121341705322e-01 -1.002165582031011581e-02 1.481700837612152100e-01 -1.264505833387374878e-01 -7.560852169990539551e-01 5.897943973541259766e-01 1.000485196709632874e-01 -1.051021441817283630e-01
-1.354365497827529907e-01 -3.478380143642425537e-01 -2.912985682487487793e-01 6.015526056289672852e-01 -5.394952297210693359e-01 1.356051713228225708e-01 -2.573778927326202393e-01 -1.955962330102920532e-01
1.112617459148168564e-02 -7.780898362398147583e-02 3.169240057468414307e-01 4.410396814346313477e-01 -5.455470085144042969e-01 -6.501349061727523804e-02 -5.849233865737915039e-01 -2.342677861452102661e-01
-4.053799211978912354e-01 -4.436526894569396973e-01 2.990878932178020477e-02 6.271587014198303223e-01 6.222200114279985428e-03 4.759976267814636230e-01 3.735679388046264648e-02 -1.288753002882003784e-01
-2.794540226459503174e-01 -3.931140899658203125e-01 3.961381614208221436e-01 3.338477313518524170e-01 -4.108115136623382568e-01 2.981831729412078857e-01 -4.761552810668945312e-01 1.207643002271652222e-01
5.722126364707946777e-02 -9.664291888475418091e-02 -2.658579647541046143e-01 2.151470482349395752e-01 -2.170822815969586372e-03 3.739749193191528320e-01 -8.251713514328002930e-01 2.228170186281204224e-01
-4.970998466014862061e-01 -3.158119022846221924e-01 -1.431791335344314575e-01 5.368353724479675293e-01 -9.105903655290603638e-02 4.353818595409393311e-01 9.592734277248382568e-02 -3.706897199153900146e-01
1.850669831037521362e-01 -1.692003756761550903e-01 7.607325911521911621e-02 4.496198594570159912e-01 9.489801526069641113e-02 7.600530385971069336e-01 3.021002411842346191e-01 -2.263305038213729858e-01
-2.023204863071441650e-01 4.284719824790954590e-01 2.642469704151153564e-01 3.897406458854675293e-01 -1.213973015546798706e-01 6.543750762939453125e-01 -1.293988823890686035e-01 3.067017495632171631e-01
-1.691780537366867065e-01 -3.467035889625549316e-01 -2.838427126407623291e-01 5.979310274124145508e-01 -4.268105328083038330e-01 7.932560145854949951e-02 -3.054072856903076172e-01 -3.624272644519805908e-01
1.187946200370788574e-01 -8.623208850622177124e-02 9.633473306894302368e-02 5.030980110168457031e-01 6.534077972173690796e-02 7.527251839637756348e-01 2.983571588993072510e-01 -2.370282113552093506e-01
-3.868357837200164795e-01 -4.490438103675842285e-01 2.615791857242584229e-01 -1.034856066107749939e-01 5.911022052168846130e-02 4.215874671936035156e-01 -4.452979266643524170e-01 -4.359641969203948975e-01
-1.432155538350343704e-02 4.763174355030059814e-01 4.070487320423126221e-01 4.002690613269805908e-01 -2.041888833045959473e-01 6.304587125778198242e-01 5.074407439678907394e-03 8.840570598840713501e-02
-5.411657094955444336e-01 1.967862099409103394e-01 -6.762423366308212280e-02 2.067833021283149719e-02 -7.765687257051467896e-02 5.556181669235229492e-01 -5.872301459312438965e-01 -6.190976127982139587e-02
-2.483073770999908447e-01 -2.701126635074615479e-01 7.529468536376953125e-01 3.273270726203918457e-01 -2.488935440778732300e-01 2.270642966032028198e-01 -2.193710505962371826e-01 1.722817569971084595e-01
-4.322565793991088867e-01 1.428617089986801147e-01 -3.430158793926239014e-01 1.647665798664093018e-01 -4.909651577472686768e-01 6.352138519287109375e-01 -2.691127546131610870e-02 -5.166441574692726135e-02
-9.181828354485332966e-04 -1.777887791395187378e-01 -2.144886404275894165e-01 4.980284273624420166e-01 2.864598631858825684e-01 7.642779350280761719e-01 1.196875795722007751e-02 -8.960711210966110229e-02
2.190157622098922729e-01 -1.584236621856689453e-01 -1.111037582159042358e-01 2.872776612639427185e-02 2.856560647487640381e-01 6.700404286384582520e-01 -5.148888230323791504e-01 3.436577618122100830e-01
1.431312114000320435e-01 2.353534251451492310e-01 2.167315632104873657e-01 7.366044074296951294e-02 -3.338002860546112061e-01 8.168113231658935547e-01 2.883787155151367188e-01 -9.979162365198135376e-02
1.950139850378036499e-01 -1.755655556917190552e-01 -3.267922624945640564e-02 4.232669174671173096e-01 7.927389442920684814e-02 7.950549125671386719e-01 2.776679396629333496e-01 -1.882214248180389404e-01
2.411041408777236938e-01 -2.726305127143859863e-01 1.558512151241302490e-01 1.641513407230377197e-01 3.203477263450622559e-01 6.188370585441589355e-01 -4.740396142005920410e-01 3.255925774574279785e-01
-1.954194754362106323e-01 -2.350908368825912476e-01 -2.394930422306060791e-01 7.335986495018005371e-01 -4.658949673175811768e-01 9.549475461244583130e-02 -1.709285378456115723e-01 -2.358510643243789673e-01
-5.753178596496582031e-01 -2.766728699207305908e-01 -3.221359550952911377e-01 4.579107761383056641e-01 -1.369620710611343384e-01 3.576129972934722900e-01 -3.630124926567077637e-01 -2.416315674781799316e-02
-2.426660358905792236e-01 -4.274803698062896729e-01 -1.705500036478042603e-01 -5.122626200318336487e-02 -4.590136706829071045e-01 1.051276996731758118e-01 -7.019340991973876953e-01 -1.104770377278327942e-01
-2.697010338306427002e-01 1.275349259376525879e-01 3.557552993297576904e-01 5.966101884841918945e-01 -3.774971663951873779e-01 8.672684431076049805e-02 -1.751625686883926392e-01 -4.977782964706420898e-01
8.971194177865982056e-02 8.262886106967926025e-02 1.813662201166152954e-01 7.613112777471542358e-02 -7.875440120697021484e-01 4.407055079936981201e-01 2.992706000804901123e-02 -3.620662689208984375e-01
-3.607352972030639648e-01 -4.030321836471557617e-01 -2.043465338647365570e-02 8.800442330539226532e-03 -7.796958088874816895e-01 2.094951719045639038e-01 -1.923229396343231201e-01 1.346775442361831665e-01
-1.469197217375040054e-02 -8.556047454476356506e-03 -3.726826608180999756e-01 -3.026090264320373535e-01 -5.902869254350662231e-02 8.419400453567504883e-01 -1.356185227632522583e-01 -1.962309628725051880e-01
-9.278013557195663452e-02 -7.927867174148559570e-01 3.023506700992584229e-01 2.493419349193572998e-01 -2.854177355766296387e-01 2.913734316825866699e-01 -8.858730643987655640e-02 1.873083263635635376e-01
-1.313481628894805908e-01 -5.181782245635986328e-01 -3.063706755638122559e-01 2.189944088459014893e-01 7.374502718448638916e-02 7.387292981147766113e-01 8.661855757236480713e-02 1.172831729054450989e-01
-1.679880470037460327e-01 2.452740967273712158e-01 8.886217325925827026e-02 1.770070642232894897e-01 -8.780238032341003418e-01 2.713163197040557861e-01 -1.649999171495437622e-01 -2.508676610887050629e-02
-1.700891107320785522e-01 3.867672383785247803e-02 6.303902864456176758e-01 1.569844186305999756e-01 -3.910628557205200195e-01 5.663854479789733887e-01 2.579594552516937256e-01 -8.527603745460510254e-02
-1.805286556482315063e-01 -2.495360076427459717e-01 4.765775203704833984e-01 6.724478006362915039e-01 -3.463081717491149902e-01 6.477456539869308472e-02 -1.450556814670562744e-01 -2.840119302272796631e-01
8.128204196691513062e-02 -4.464190900325775146e-01 -2.092984169721603394e-01 1.563188880681991577e-01 1.475086659193038940e-01 4.507642388343811035e-01 -6.945621371269226074e-01 1.360074430704116821e-01
3.151936233043670654e-01 -9.624262154102325439e-02 1.774173676967620850e-01 -2.193605303764343262e-01 -3.886575102806091309e-01 6.207502484321594238e-01 -1.434235274791717529e-01 -5.048153400421142578e-01
-2.112101763486862183e-01 -4.824483394622802734e-01 -3.716580867767333984e-01 1.883215755224227905e-01 -9.297018498182296753e-02 2.859115898609161377e-01 -6.320345997810363770e-01 -2.432741224765777588e-01
2.246436178684234619e-01 -2.179353088140487671e-01 1.697354763746261597e-01 2.925160825252532959e-01 2.648222446441650391e-01 8.351419568061828613e-01 1.347341239452362061e-01 -4.378960654139518738e-02
-6.553260684013366699e-01 -3.099855780601501465e-01 1.183631271123886108e-01 4.613254219293594360e-02 -2.381705120205879211e-02 4.995985925197601318e-01 -3.418133556842803955e-01 -3.021859824657440186e-01
-3.207876980304718018e-01 -2.192287445068359375e-01 -1.153102219104766846e-01 7.748998403549194336e-01 -3.632150217890739441e-02 3.681185841560363770e-01 5.520160123705863953e-02 -3.088527321815490723e-01
1.260914057493209839e-01 -5.885006114840507507e-02 5.438203215599060059e-01 5.598866939544677734e-01 -1.065123751759529114e-01 3.774201869964599609e-01 4.681729152798652649e-02 -4.641565382480621338e-01
2.232242524623870850e-01 -1.739277094602584839e-01 1.278199106454849243e-01 3.176732659339904785e-01 -2.323668301105499268e-01 5.351849198341369629e-01 -3.513639867305755615e-01 5.820582509040832520e-01
2.335927933454513550e-01 -2.375786304473876953e-01 5.234665051102638245e-02 5.794682726263999939e-02 1.495198309421539307e-01 9.064792990684509277e-01 1.907318979501724243e-01 4.952973499894142151e-02
-1.864622980356216431e-01 -4.022218585014343262e-01 -5.358198881149291992e-01 1.624595671892166138e-01 4.746956750750541687e-02 4.842247962951660156e-01 -4.909389913082122803e-01 -1.104763820767402649e-01
-6.891716271638870239e-02 -2.059907168149948120e-01 2.493056207895278931e-01 7.509538531303405762e-01 -4.372738599777221680e-01 2.421973198652267456e-01 -1.908595114946365356e-01 2.010921537876129150e-01
-5.942736268043518066e-01 -5.200563073158264160e-01 1.515018641948699951e-01 -1.332516968250274658e-01 -1.811306029558181763e-01 5.292069911956787109e-01 -1.126418709754943848e-01 -1.005734354257583618e-01
-5.304165482521057129e-01 -3.708797693252563477e-01 -1.774398237466812134e-01 2.434191256761550903e-01 -3.000525832176208496e-01 4.485151469707489014e-01 -3.105437159538269043e-01 3.205214738845825195e-01
-5.763018727302551270e-01 -3.753451406955718994e-01 -1.795887202024459839e-01 1.803334802389144897e-01 -4.435490667819976807e-01 2.594778835773468018e-01 -4.414708316326141357e-01 5.708543956279754639e-02
1.777810901403427124e-01 -8.586240559816360474e-02 2.033751085400581360e-02 7.031486630439758301e-01 -2.025706768035888672e-01 3.840077519416809082e-01 -2.631659209728240967e-01 4.565487504005432129e-01
-1.142944246530532837e-01 -3.889889717102050781e-01 4.952597320079803467e-01 5.778405666351318359e-01 1.479426622390747070e-01 4.839927554130554199e-01 -1.628888212144374847e-02 -6.411822978407144547e-03
-5.546998977661132812e-01 -5.274816751480102539e-01 8.914981037378311157e-03 2.291565686464309692e-01 -7.565382122993469238e-02 4.686765074729919434e-01 2.338640391826629639e-02 -3.681721985340118408e-01
1.106756366789340973e-02 -2.348611950874328613e-01 -3.671068251132965088e-01 6.600710749626159668e-02 -4.153931140899658203e-01 2.221194952726364136e-01 -7.638321518898010254e-01 1.628903485834598541e-02
-2.441346794366836548e-01 -3.160764575004577637e-01 4.443460144102573395e-03 -5.955852195620536804e-02 -7.796554565429687500e-01 7.288552820682525635e-02 -4.696030616760253906e-01 5.679126083850860596e-02
1.547922380268573761e-02 -6.346313655376434326e-02 3.293978273868560791e-01 2.756619155406951904e-01 -6.197009682655334473e-01 -4.329404234886169434e-02 -5.304939150810241699e-01 -3.793584108352661133e-01
-3.654488027095794678e-01 -3.889398574829101562e-01 3.875041604042053223e-01 3.619317412376403809e-01 -5.338947176933288574e-01 5.764288082718849182e-02 -3.715265691280364990e-01 8.729651570320129395e-02
-1.252301186323165894e-01 -1.818563044071197510e-01 1.736111193895339966e-02 -3.381652832031250000e-01 3.369037434458732605e-02 4.989412724971771240e-01 -6.379531025886535645e-01 -4.237061440944671631e-01
2.871710956096649170e-01 -3.588676452636718750e-01 -2.361209839582443237e-01 4.857282042503356934e-01 2.580356597900390625e-01 6.309939026832580566e-01 4.125260747969150543e-03 -1.797469258308410645e-01
2.080310136079788208e-01 -1.724407076835632324e-01 2.371507436037063599e-01 5.115234851837158203e-01 3.807746767997741699e-01 6.602666378021240234e-01 -8.052370697259902954e-02 -1.471913158893585205e-01
-1.178485900163650513e-01 -2.900086641311645508e-01 2.290893048048019409e-01 3.306185454130172729e-02 -6.149015426635742188e-01 2.017661929130554199e-01 -5.341284871101379395e-01 3.799011111259460449e-01
-6.165806055068969727e-01 -1.694547683000564575e-01 -1.514406651258468628e-01 9.574783593416213989e-02 -2.899815738201141357e-01 6.760061383247375488e-01 -1.106104031205177307e-01 7.552134245634078979e-02
2.881272435188293457e-01 -2.111433893442153931e-01 3.477381467819213867e-01 3.195630013942718506e-01 2.736139893531799316e-01 5.242469906806945801e-01 -4.777763187885284424e-01 2.671875357627868652e-01
-3.145499527454376221e-02 -2.179047763347625732e-01 -2.642351090908050537e-01 2.780637331306934357e-02 7.606334518641233444e-03 6.487432718276977539e-01 -6.215724945068359375e-01 -2.713975608348846436e-01
-3.142566233873367310e-02 -3.290783762931823730e-01 5.057809352874755859e-01 1.479578167200088501e-01 1.035736575722694397e-01 7.465345263481140137e-01 1.761122941970825195e-01 -1.181412041187286377e-01
-2.242313027381896973e-01 -2.914576828479766846e-01 7.024130821228027344e-01 4.312124252319335938e-01 1.328149288892745972e-01 2.340788990259170532e-01 -3.339346051216125488e-01 -3.872311115264892578e-02
6.621333956718444824e-02 1.429184079170227051e-01 1.111530438065528870e-01 2.265413552522659302e-01 -1.527221053838729858e-01 8.141903281211853027e-01 5.569638218730688095e-03 4.746083617210388184e-01
-1.698142886161804199e-01 -3.379807248711585999e-02 3.913025259971618652e-01 5.236271023750305176e-01 -4.932811558246612549e-01 4.030708968639373779e-02 -1.968871802091598511e-01 -5.089227557182312012e-01
1.962723731994628906e-01 -3.915571272373199463e-01 7.607868313789367676e-02 2.739866077899932861e-02 3.924907445907592773e-01 6.000713706016540527e-01 -5.312503576278686523e-01 7.252480089664459229e-02
-3.135643005371093750e-01 -1.746543347835540771e-01 -5.683534964919090271e-02 8.028528690338134766e-01 -1.942365765571594238e-01 3.229755163192749023e-01 8.644139766693115234e-02 -2.717666327953338623e-01
-6.040475964546203613e-01 -2.951164245605468750e-01 2.262189239263534546e-01 -1.246689856052398682e-01 -2.433944642543792725e-01 5.955822467803955078e-01 1.298736780881881714e-01 -2.246976047754287720e-01
-3.155505359172821045e-01 -2.685758769512176514e-01 5.501347184181213379e-01 4.132286012172698975e-01 -2.690782845020294189e-01 4.646515548229217529e-01 -1.820217967033386230e-01 1.829004585742950439e-01
5.733497068285942078e-02 -4.080262482166290283e-01 -2.307745665311813354e-01 1.363081485033035278e-01 1.365866065025329590e-01 8.427684307098388672e-01 5.255438387393951416e-02 1.634446829557418823e-01
-7.008196711540222168e-01 9.296188503503799438e-02 3.284224867820739746e-01 2.339881658554077148e-02 -1.046864613890647888e-01 5.481501817703247070e-01 -1.577799916267395020e-01 -2.355389744043350220e-01
-3.547037243843078613e-01 -3.130024969577789307e-01 -4.523474872112274170e-01 1.693598628044128418e-01 -4.606630206108093262e-01 4.369721114635467529e-01 -3.359046578407287598e-01 1.640934944152832031e-01
-6.360857486724853516e-01 -3.052383661270141602e-01 2.441163212060928345e-01 8.853553980588912964e-02 -1.136920750141143799e-01 3.150613009929656982e-01 -5.208457112312316895e-01 -2.265465110540390015e-01
-3.287438750267028809e-01 -3.940522074699401855e-01 6.838064193725585938e-01 3.500022590160369873e-01 -2.661870419979095459e-01 2.723326385021209717e-01 -8.735263720154762268e-03 -3.822077065706253052e-02
-5.887544155120849609e-01 -3.179922997951507568e-01 -7.055361568927764893e-02 3.783016651868820190e-02 -3.412559628486633301e-02 4.936844408512115479e-01 -2.293412536382675171e-01 -4.983510971069335938e-01
2.437419742345809937e-01 -1.415041834115982056e-01 4.471540823578834534e-02 2.714676856994628906e-01 3.799674510955810547e-01 7.320218682289123535e-01 -3.144539296627044678e-01 2.564368844032287598e-01
-2.456486225128173828e-01 -4.625927805900573730e-01 5.903565883636474609e-01 3.049262762069702148e-01 -1.930003911256790161e-01 1.973115354776382446e-01 -3.976653814315795898e-01 2.232595533132553101e-01
-4.301955699920654297e-01 -1.913304030895233154e-01 7.052405923604965210e-02 -1.147310212254524231e-01 -4.924811795353889465e-02 8.618168830871582031e-01 1.040432602167129517e-01 6.487660109996795654e-02
1.938011050224304199e-01 -2.029232829809188843e-01 -2.945086658000946045e-01 3.948225677013397217e-01 -4.288548976182937622e-02 7.326784133911132812e-01 -2.085765004158020020e-01 -3.106155991554260254e-01
-3.687780350446701050e-02 4.348368346691131592e-01 2.745390236377716064e-01 3.058118224143981934e-01 -1.315648555755615234e-01 7.415015697479248047e-01 -4.345214925706386566e-03 2.711303532123565674e-01
5.121903121471405029e-02 -1.957639455795288086e-01 9.202427417039871216e-02 6.006035804748535156e-01 -5.432859659194946289e-01 2.454125434160232544e-01 -2.372218519449234009e-01 4.221359193325042725e-01
3.306970596313476562e-01 -5.631249025464057922e-02 -9.710712730884552002e-02 3.565737009048461914e-01 1.889572292566299438e-01 8.391461372375488281e-01 1.047009080648422241e-01 -7.758697029203176498e-03
-4.399884939193725586e-01 -3.770786225795745850e-01 4.931911826133728027e-01 5.054225325584411621e-01 -2.645465731620788574e-01 2.313358783721923828e-01 7.298884540796279907e-02 -1.915829330682754517e-01
-8.292545378208160400e-02 -6.977297067642211914e-01 -5.925107002258300781e-02 -1.481435000896453857e-01 5.462158843874931335e-02 5.028516650199890137e-01 -4.266046881675720215e-01 -2.073754817247390747e-01
-5.276074409484863281e-01 -1.240877658128738403e-01 7.170452922582626343e-02 3.808939754962921143e-01 -2.422646386548876762e-03 3.193391263484954834e-01 -6.644211411476135254e-01 -1.121249049901962280e-01
8.046907931566238403e-02 -3.351407051086425781e-01 -3.031276464462280273e-01 5.628017187118530273e-01 -3.471693396568298340e-01 2.898556292057037354e-01 -3.866418004035949707e-01 3.442942500114440918e-01
-2.298057265579700470e-02 -5.922694206237792969e-01 -3.730592504143714905e-02 2.220530062913894653e-01 -2.788446247577667236e-01 3.284792006015777588e-01 -5.415945053100585938e-01 3.449810445308685303e-01
1.690158247947692871e-01 -4.685181379318237305e-02 -1.149854958057403564e-01 3.071593046188354492e-01 3.111713528633117676e-01 8.450863957405090332e-01 -1.052321046590805054e-01 -1.989917010068893433e-01
2.358817309141159058e-01 3.743530809879302979e-01 2.038399130105972290e-01 2.603046298027038574e-01 -5.032063126564025879e-01 4.532664418220520020e-01 -1.530566513538360596e-01 -4.613211452960968018e-01
-7.800547778606414795e-02 2.831588983535766602e-01 5.511949062347412109e-01 4.226911962032318115e-01 -4.195095598697662354e-01 5.031049847602844238e-01 -3.907287493348121643e-02 2.495626732707023621e-02
-3.876416385173797607e-01 -1.603704392910003662e-01 -3.244823813438415527e-01 3.896700441837310791e-01 9.758664295077323914e-03 3.566098809242248535e-01 -6.079866886138916016e-01 -2.645189464092254639e-01
1.563959270715713501e-01 3.316045701503753662e-01 3.680329322814941406e-01 5.767320990562438965e-01 -2.723041176795959473e-01 2.696588933467864990e-01 -5.006086826324462891e-01 -6.011541932821273804e-03
-3.966007530689239502e-01 -4.774787127971649170e-01 -2.152629345655441284e-01 2.976581826806068420e-02 -2.829566299915313721e-01 5.673197507858276367e-01 -3.121445477008819580e-01 2.610505521297454834e-01
1.969289928674697876e-01 1.142420321702957153e-01 1.869220435619354248e-01 3.928214013576507568e-01 6.269986182451248169e-02 5.432008504867553711e-01 -4.626556932926177979e-01 4.958531260490417480e-01
-2.883989810943603516e-01 -3.788564205169677734e-01 4.126660525798797607e-03 4.932725727558135986e-01 -7.072080969810485840e-01 1.473895758390426636e-01 -7.743813097476959229e-02 -4.577341303229331970e-02
-4.038572311401367188e-01 1.978476047515869141e-01 -2.805379927158355713e-01 -5.267504975199699402e-02 -2.157975174486637115e-02 6.574674844741821289e-01 -4.908078312873840332e-01 -2.065377980470657349e-01
-6.216658949851989746e-01 2.905766367912292480e-01 2.042215690016746521e-02 1.449063867330551147e-01 -5.765549466013908386e-02 5.492857694625854492e-01 -4.500582516193389893e-01 9.500877931714057922e-03
4.752993881702423096e-01 2.518894374370574951e-01 2.071613967418670654e-01 1.064474284648895264e-01 -3.750914633274078369e-01 6.587848067283630371e-01 -1.640383154153823853e-01 -2.340855151414871216e-01
1.611938923597335815e-01 9.209364652633666992e-02 -1.110752224922180176e-01 1.635210663080215454e-01 3.561787903308868408e-01 8.554266691207885742e-01 -8.419983834028244019e-02 -2.464766651391983032e-01
-1.666360646486282349e-01 3.063726425170898438e-01 1.544841378927230835e-01 2.310336828231811523e-01 -8.170070052146911621e-01 2.730897665023803711e-01 -1.590768843889236450e-01 -1.836910396814346313e-01
-4.708186164498329163e-02 -2.044636160135269165e-01 1.786341965198516846e-01 6.892784833908081055e-01 -4.828472137451171875e-01 2.994204759597778320e-01 -6.762812286615371704e-02 3.487051725387573242e-01
3.460330190137028694e-03 -6.931212544441223145e-01 6.180258095264434814e-02 4.013160765171051025e-01 -4.992524087429046631e-01 1.753869354724884033e-01 -1.439682692289352417e-01 2.322851419448852539e-01
1.312215626239776611e-01 -3.367531299591064453e-01 -3.402350842952728271e-01 3.491778075695037842e-01 -8.411026000976562500e-02 2.538377046585083008e-01 -7.451835870742797852e-01 6.990484148263931274e-02
-2.260971367359161377e-01 4.656862616539001465e-01 2.960757315158843994e-01 4.881515502929687500e-01 -2.641635835170745850e-01 5.503854751586914062e-01 -1.131247952580451965e-01 1.433864831924438477e-01
-1.444742679595947266e-01 -6.549290418624877930e-01 1.436830461025238037e-01 2.562274932861328125e-01 4.857245367020368576e-03 2.225058525800704956e-01 -6.191595196723937988e-01 -1.760874986648559570e-01
1.832957006990909576e-02 -1.783511787652969360e-01 5.282796621322631836e-01 -8.038186281919479370e-02 1.053221598267555237e-01 6.319664716720581055e-01 -5.447826161980628967e-02 -5.185286998748779297e-01
-1.029182448983192444e-01 -1.289247423410415649e-01 3.781371414661407471e-01 -3.927864134311676025e-01 -1.648361980915069580e-02 4.357638657093048096e-01 -5.771085023880004883e-01 -3.902579843997955322e-01
3.314054012298583984e-01 2.484853267669677734e-01 3.507531806826591492e-02 1.127281486988067627e-01 -5.679488778114318848e-01 6.227563619613647461e-01 -1.640892028808593750e-01 -2.777967453002929688e-01
4.996662586927413940e-02 -5.555559396743774414e-01 5.961439609527587891e-01 4.094713032245635986e-01 -1.974869519472122192e-01 2.731778323650360107e-01 -2.030235528945922852e-01 1.046945527195930481e-01
-2.735983431339263916e-01 -2.079596072435379028e-01 1.454423666000366211e-01 2.003649771213531494e-01 -4.575649201869964600e-01 4.703390002250671387e-01 -4.330936968326568604e-01 4.499363303184509277e-01
-3.777333498001098633e-01 -4.716255888342857361e-02 3.626548647880554199e-01 3.957258760929107666e-01 -7.010205835103988647e-02 5.497312545776367188e-01 1.078051924705505371e-01 -4.982316792011260986e-01
-2.072531916201114655e-02 -2.922110855579376221e-01 -2.980489432811737061e-01 -1.413003802299499512e-01 -9.571020491421222687e-03 8.924760222434997559e-01 9.249243140220642090e-02 1.497787702828645706e-02
1.596388034522533417e-02 -4.646447002887725830e-01 -1.130002588033676147e-01 2.941506206989288330e-01 -3.601230978965759277e-01 3.515830636024475098e-01 -4.090864062309265137e-01 5.137177109718322754e-01
1.973173469305038452e-01 3.095243573188781738e-01 3.431412577629089355e-01 3.682816326618194580e-01 -3.326672017574310303e-01 6.183391213417053223e-01 -3.298500478267669678e-01 -1.003562361001968384e-01
6.945174932479858398e-02 -5.015071630477905273e-01 -2.725217044353485107e-01 3.088240325450897217e-01 -4.757513999938964844e-01 2.399019449949264526e-01 -4.420949220657348633e-01 3.077115416526794434e-01
-2.446077764034271240e-01 -7.864770293235778809e-01 3.646725416183471680e-02 3.644658327102661133e-01 -2.412913143634796143e-01 3.581632375717163086e-01 -2.532966807484626770e-02 1.765817217528820038e-02
-2.076511979103088379e-01 -6.524341702461242676e-01 4.569220244884490967e-01 3.608574569225311279e-01 -2.953869402408599854e-01 2.846140563488006592e-01 6.704173982143402100e-02 1.395044326782226562e-01
1.491976976394653320e-01 -3.972138762474060059e-01 1.275329887866973877e-01 -1.116088703274726868e-01 -2.676406204700469971e-01 4.478952884674072266e-01 -7.093229293823242188e-01 -1.259332895278930664e-01
6.406522542238235474e-02 -2.725689709186553955e-01 -2.290386259555816650e-01 3.658319711685180664e-01 -2.625568211078643799e-01 2.188162505626678467e-01 -7.572126388549804688e-01 2.124208658933639526e-01
-2.764497399330139160e-01 -3.940009176731109619e-01 1.171324849128723145e-01 2.667030394077301025e-01 -6.417915225028991699e-01 1.843593120574951172e-01 -4.402253627777099609e-01 2.092966884374618530e-01
-1.083297207951545715e-01 -3.745666444301605225e-01 4.772118628025054932e-01 -1.723331362009048462e-01 2.053118683397769928e-02 3.039303421974182129e-01 -6.865245699882507324e-01 -1.625533849000930786e-01
-6.458342075347900391e-02 1.913385689258575439e-01 -1.677437871694564819e-02 5.593999028205871582e-01 6.902833282947540283e-02 7.966478466987609863e-01 -1.977961073862388730e-04 8.121571689844131470e-02
5.589521527290344238e-01 -1.057040020823478699e-01 2.444689571857452393e-01 3.349742293357849121e-01 -3.539882004261016846e-01 2.710710763931274414e-01 -5.076484680175781250e-01 -2.189344018697738647e-01
2.089393287897109985e-01 -3.332737684249877930e-01 -1.932901293039321899e-01 4.105561673641204834e-01 1.913588196039199829e-01 7.555351853370666504e-01 1.269783824682235718e-01 -1.256200820207595825e-01
2.298854738473892212e-01 -5.524541437625885010e-02 5.372629165649414062e-01 1.285249441862106323e-01 -8.497022837400436401e-02 6.585483551025390625e-01 1.417121738195419312e-01 -4.218320548534393311e-01
1.125196442008018494e-01 -1.338709592819213867e-01 4.455741047859191895e-01 1.105792894959449768e-01 -5.570224523544311523e-01 6.801535189151763916e-02 -3.995703756809234619e-01 -5.330078005790710449e-01
