# Supplementary material for: Where is your field going? A machine learning approach to study the relative motion of the domains of physics
Source: PLoS One. 2020 Jun 18;15(6):e0233997. doi: 10.1371/journal.pone.0233997 (PMC7302634; doi:10.1371/journal.pone.0233997)
Supplement: S15 Data — (ZIP) [file pone.0233997.s015.zip › 14/Pacs4Run_14_VS_500_embeddings1998-2002ED8.txt]

-5.969734787940979004e-01 3.366499543190002441e-01 1.027889996767044067e-01 1.059749349951744080e-01 5.136349201202392578e-01 3.595018014311790466e-02 -4.799868464469909668e-01 1.139854416251182556e-01
-2.446356266736984253e-01 7.143720984458923340e-01 -2.834408581256866455e-01 3.774100914597511292e-02 -1.957252770662307739e-01 -4.183215200901031494e-01 -3.479351401329040527e-01 1.170589104294776917e-01
-6.331368088722229004e-01 1.515442281961441040e-01 -9.766571223735809326e-02 4.324599206447601318e-01 1.307898759841918945e-01 -1.596220880746841431e-01 -5.617220401763916016e-01 -1.466122418642044067e-01
-8.140432238578796387e-01 4.334584474563598633e-01 -9.121702611446380615e-02 1.063327491283416748e-01 -1.861707568168640137e-01 5.734091997146606445e-02 -2.970569729804992676e-01 -6.024911999702453613e-02
2.258015610277652740e-02 8.311572074890136719e-01 4.526923894882202148e-01 1.241033896803855896e-01 -5.663469806313514709e-02 9.394904971122741699e-02 -2.465443760156631470e-01 1.245698332786560059e-01
-3.415632247924804688e-01 5.400200486183166504e-01 5.600338578224182129e-01 8.789771795272827148e-02 4.762397408485412598e-01 1.400365121662616730e-02 1.421936005353927612e-01 -1.520846337080001831e-01
7.197275012731552124e-02 5.488374233245849609e-01 4.000743627548217773e-01 -2.652234435081481934e-01 1.812899410724639893e-01 -2.330175787210464478e-02 -5.873416662216186523e-01 -2.912305891513824463e-01
-5.479856133460998535e-01 3.244192302227020264e-01 -9.251463413238525391e-02 -3.605844080448150635e-01 -3.183333575725555420e-01 -1.329921483993530273e-01 -4.749398529529571533e-01 3.336061537265777588e-01
-2.024804949760437012e-01 1.636904627084732056e-01 2.452840507030487061e-01 -9.477186948060989380e-02 6.152781248092651367e-01 -5.140356421470642090e-01 -4.229346811771392822e-01 -2.034398317337036133e-01
-2.242270857095718384e-01 2.639974355697631836e-01 -9.197672456502914429e-02 1.247393935918807983e-01 3.550382554531097412e-01 -3.904534280300140381e-01 -7.283397316932678223e-01 -2.168482393026351929e-01
-4.617071244865655899e-03 4.030831158161163330e-01 5.815647840499877930e-01 2.820806205272674561e-01 5.139993429183959961e-01 -2.261189371347427368e-01 -4.176716879010200500e-02 3.203841745853424072e-01
-6.105869412422180176e-01 2.905336320400238037e-01 3.966242671012878418e-01 1.245033182203769684e-02 3.588687777519226074e-01 -4.344616234302520752e-01 -9.921859204769134521e-02 -2.406655550003051758e-01
-4.867674708366394043e-01 4.230271577835083008e-01 5.634884238243103027e-01 6.971664726734161377e-02 4.413351416587829590e-01 -8.088497072458267212e-02 4.212739691138267517e-02 -2.421405166387557983e-01
-3.178412914276123047e-01 1.503139138221740723e-01 1.144029200077056885e-02 -3.221234306693077087e-03 5.275589823722839355e-01 -6.171970367431640625e-01 -4.474009573459625244e-01 -1.297037750482559204e-01
-7.238392718136310577e-03 4.201893508434295654e-01 -7.085187733173370361e-02 -3.214608728885650635e-01 5.124757289886474609e-01 -4.462738633155822754e-01 -5.812141671776771545e-02 4.998615980148315430e-01
-2.687220573425292969e-01 6.252754330635070801e-01 -3.036160767078399658e-01 -2.405399531126022339e-01 4.161723554134368896e-01 -3.803456425666809082e-01 6.414482742547988892e-02 2.545584440231323242e-01
-2.848130166530609131e-01 4.586933180689811707e-02 5.605228543281555176e-01 -4.196472764015197754e-01 2.735972702503204346e-01 -2.696565091609954834e-01 -5.261739492416381836e-01 -4.537362232804298401e-02
-1.550892740488052368e-01 8.171578645706176758e-01 2.395521551370620728e-01 2.797497212886810303e-01 -3.622636571526527405e-02 -2.294015139341354370e-01 -3.267497420310974121e-01 -1.088685616850852966e-01
-4.616218209266662598e-01 3.283417820930480957e-01 9.023018926382064819e-02 1.803493499755859375e-01 -3.321316242218017578e-01 3.146632760763168335e-02 -6.992042660713195801e-01 1.955542415380477905e-01
-2.720578014850616455e-01 7.446599602699279785e-01 3.927781283855438232e-01 -1.432696450501680374e-02 2.415001578629016876e-02 -4.553525745868682861e-01 2.039752341806888580e-02 9.295587986707687378e-02
-3.480711877346038818e-01 5.228596925735473633e-01 -3.278831541538238525e-01 -1.262514442205429077e-01 3.093812167644500732e-01 -5.797539949417114258e-01 -8.990075439214706421e-02 2.051922529935836792e-01
-2.496361434459686279e-01 2.568440437316894531e-01 7.442822456359863281e-01 1.927514672279357910e-01 3.138126730918884277e-01 -2.283248901367187500e-01 -1.069920659065246582e-01 3.443046212196350098e-01
-2.192097306251525879e-01 5.723447799682617188e-01 5.510185360908508301e-01 -4.787597656250000000e-01 -2.288153208792209625e-02 -1.988180130720138550e-01 -2.245577275753021240e-01 -3.252396732568740845e-02
-1.613861173391342163e-01 6.612861156463623047e-01 6.591482758522033691e-01 -2.773190736770629883e-01 4.170392081141471863e-02 -1.260874886065721512e-02 -1.526457220315933228e-01 -8.607257157564163208e-03
-2.518473267555236816e-01 6.998617053031921387e-01 4.281254410743713379e-01 2.041094005107879639e-01 7.722555845975875854e-02 -3.812787830829620361e-01 -2.554540336132049561e-01 -7.225191593170166016e-02
-3.388153910636901855e-01 4.964607954025268555e-01 3.348780870437622070e-01 -5.083895288407802582e-03 5.918617844581604004e-01 -2.555573582649230957e-01 5.518986657261848450e-02 -3.284905552864074707e-01
-3.067955970764160156e-01 5.379067063331604004e-01 3.147733584046363831e-02 2.409204840660095215e-01 2.608110010623931885e-01 4.531461000442504883e-01 1.113434433937072754e-01 5.212851762771606445e-01
-4.852825701236724854e-01 2.003354281187057495e-01 -3.457921743392944336e-01 -4.326686263084411621e-01 6.118114590644836426e-01 -4.700920358300209045e-02 -2.008149623870849609e-01 2.724979817867279053e-02
-4.845700562000274658e-01 6.190353035926818848e-01 -2.714017629623413086e-01 4.266601204872131348e-01 -1.244819909334182739e-01 -2.027850784361362457e-02 -3.236149847507476807e-01 7.520295679569244385e-02
-5.887517333030700684e-01 2.434381544589996338e-01 3.516576066613197327e-02 8.692976087331771851e-02 -2.347852736711502075e-01 -4.043746292591094971e-01 -2.583245038986206055e-01 5.476689934730529785e-01
-6.330503821372985840e-01 3.401113748550415039e-01 4.492727294564247131e-02 -5.284630134701728821e-02 -1.260876059532165527e-01 -6.295001506805419922e-01 -1.943879425525665283e-01 1.697210073471069336e-01
-2.710778713226318359e-01 5.341935157775878906e-01 5.469846725463867188e-01 2.536530792713165283e-01 3.538185656070709229e-01 4.583409056067466736e-02 -2.230609208345413208e-01 -3.171396553516387939e-01
-3.557249009609222412e-01 4.652522802352905273e-01 -1.836457103490829468e-01 -8.406423777341842651e-02 7.234222292900085449e-01 -1.272948980331420898e-01 1.295539736747741699e-01 2.447030544281005859e-01
-2.120839208364486694e-01 6.024791598320007324e-01 -4.208775758743286133e-01 -7.657396048307418823e-02 3.940166532993316650e-01 -4.788859784603118896e-01 -1.433842927217483521e-01 6.243399158120155334e-02
-2.091060578823089600e-01 5.409947037696838379e-01 5.074230432510375977e-01 -1.482372917234897614e-02 -2.361422628164291382e-01 1.263593435287475586e-01 -5.779810547828674316e-01 1.046930998563766479e-02
-4.222218990325927734e-01 4.856863319873809814e-01 6.507459282875061035e-01 -2.918897569179534912e-02 -1.416240185499191284e-01 3.104520216584205627e-02 -3.747197687625885010e-01 8.895738981664180756e-03
-1.937780380249023438e-01 7.440103292465209961e-01 1.771826148033142090e-01 4.561883509159088135e-01 -1.365873403847217560e-02 -2.411797046661376953e-01 -3.256501853466033936e-01 -7.067484408617019653e-02
-2.046107202768325806e-01 2.216548919677734375e-01 1.595634818077087402e-01 -1.056230999529361725e-02 3.692151010036468506e-01 2.748856544494628906e-01 -9.799420833587646484e-02 8.136011362075805664e-01
-8.658441714942455292e-03 2.713372111320495605e-01 4.363090693950653076e-01 1.499772816896438599e-01 3.536287248134613037e-01 -6.162888407707214355e-01 -3.281275033950805664e-01 3.176625967025756836e-01
-1.671300083398818970e-01 4.835478961467742920e-01 3.614190518856048584e-01 9.074231982231140137e-02 1.909216195344924927e-01 -6.692264676094055176e-01 -1.131451204419136047e-01 3.198032975196838379e-01
-2.293347269296646118e-01 2.760532200336456299e-01 7.494488358497619629e-01 2.113187499344348907e-02 -2.881282195448875427e-02 -1.333988755941390991e-01 -4.679769873619079590e-01 2.673051059246063232e-01
-2.508511543273925781e-01 6.839038133621215820e-01 5.439554452896118164e-01 -9.253783524036407471e-02 2.650022506713867188e-01 -2.901349067687988281e-01 8.599624782800674438e-02 5.566475540399551392e-02
-2.762916386127471924e-01 6.826397776603698730e-01 6.224235892295837402e-01 1.488370448350906372e-02 1.300113946199417114e-01 -2.265743017196655273e-01 -4.234258458018302917e-02 1.179678249172866344e-03
-2.147122472524642944e-01 3.796059489250183105e-01 7.365170717239379883e-01 -8.721458911895751953e-02 -9.154908359050750732e-02 -1.147606968879699707e-01 -4.298691451549530029e-01 2.310743331909179688e-01
2.958487905561923981e-02 7.179675102233886719e-01 -2.842999398708343506e-01 -3.271150588989257812e-02 3.431423902511596680e-01 -2.785743474960327148e-01 -1.255316734313964844e-01 4.366262257099151611e-01
1.384693384170532227e-01 4.044517576694488525e-01 6.363522410392761230e-01 -3.362571895122528076e-01 6.338819861412048340e-02 -6.627902388572692871e-02 -4.900273680686950684e-01 2.251537889242172241e-01
2.163164615631103516e-01 4.966183900833129883e-01 3.319580852985382080e-01 -1.272462904453277588e-01 4.343356490135192871e-01 2.258235067129135132e-01 -5.266308188438415527e-01 -2.514080107212066650e-01
3.771341964602470398e-02 7.849147319793701172e-01 4.220130443572998047e-01 -3.478370606899261475e-01 4.977139830589294434e-02 -2.186890989542007446e-01 -1.734264940023422241e-01 -5.497309938073158264e-02
-1.158135533332824707e-01 2.123097628355026245e-01 5.661088228225708008e-01 -2.713332474231719971e-01 3.919596970081329346e-01 -1.249264404177665710e-01 -6.075351834297180176e-01 -9.525097906589508057e-02
-3.130197525024414062e-01 2.320676296949386597e-01 -1.633347123861312866e-01 1.681411415338516235e-01 4.192190468311309814e-01 -4.551857411861419678e-01 -5.830144286155700684e-01 -2.652720212936401367e-01
-7.426773756742477417e-02 3.485471606254577637e-01 6.925617456436157227e-01 -3.135730624198913574e-01 4.129016697406768799e-01 3.576018288731575012e-02 -3.337074220180511475e-01 -1.090982109308242798e-01
-2.068259753286838531e-02 7.769500613212585449e-01 2.964631617069244385e-01 3.963620066642761230e-01 2.447849325835704803e-02 -1.277529448270797729e-01 -3.579210042953491211e-01 -7.681243121623992920e-02
-1.124287247657775879e-01 3.452332913875579834e-01 -1.517829857766628265e-02 2.900885045528411865e-01 4.847350120544433594e-01 -1.301168352365493774e-01 -1.188213750720024109e-01 7.195658683776855469e-01
-2.474985122680664062e-01 7.370148301124572754e-01 -1.368986219167709351e-01 -4.634795188903808594e-01 -1.778005212545394897e-01 1.955480575561523438e-01 -3.028055727481842041e-01 2.135318703949451447e-02
9.633786976337432861e-03 5.113865733146667480e-01 1.784693002700805664e-01 3.371131718158721924e-01 1.148314103484153748e-01 -6.325130462646484375e-01 -3.101709187030792236e-01 2.888414561748504639e-01
-4.320071935653686523e-01 6.850956082344055176e-01 1.619184166193008423e-01 -5.185833573341369629e-01 -1.365929096937179565e-01 -7.888767868280410767e-02 1.789845153689384460e-02 1.538393348455429077e-01
-4.240300357341766357e-01 3.621678054332733154e-01 1.997593604028224945e-02 -1.928053945302963257e-01 3.650200068950653076e-01 -5.800841450691223145e-01 -3.990664184093475342e-01 -1.498960256576538086e-01
-3.377023041248321533e-01 6.166103482246398926e-01 4.818992018699645996e-01 -4.845216125249862671e-02 -3.079497218132019043e-01 5.041489005088806152e-02 -3.870239257812500000e-01 1.549589633941650391e-01
-2.935917973518371582e-01 4.145055711269378662e-01 -2.071679383516311646e-01 -3.927333354949951172e-01 7.061552405357360840e-01 -1.441858112812042236e-01 6.129276379942893982e-02 1.470691859722137451e-01
-4.047185182571411133e-01 3.874266147613525391e-01 -2.570099830627441406e-01 -3.734574615955352783e-01 5.524453520774841309e-01 2.313653379678726196e-01 1.256174147129058838e-01 3.256891369819641113e-01
-3.863555938005447388e-02 5.842631459236145020e-01 6.435270309448242188e-01 -1.433983892202377319e-01 -1.296764463186264038e-01 -1.397389024496078491e-01 -3.588118851184844971e-01 2.395095825195312500e-01
-1.459926515817642212e-01 6.125019192695617676e-01 6.817269921302795410e-01 -2.937504649162292480e-01 1.986645162105560303e-01 3.745283931493759155e-02 -2.233880758285522461e-02 1.054379269480705261e-01
-4.809968173503875732e-01 1.145655065774917603e-01 -3.974822759628295898e-01 -5.002911686897277832e-01 4.027959704399108887e-01 -1.114833876490592957e-01 -3.411276936531066895e-01 2.370492964982986450e-01
-1.937810480594635010e-01 5.438076257705688477e-01 5.383508801460266113e-01 -4.524297639727592468e-02 -2.456311881542205811e-01 2.232939600944519043e-01 -4.629804790019989014e-01 2.242939174175262451e-01
-2.691955864429473877e-01 2.942233085632324219e-01 4.642179235816001892e-02 4.380804672837257385e-02 6.410183906555175781e-01 -4.647846519947052002e-01 -2.598724663257598877e-01 -3.773980140686035156e-01
3.963011503219604492e-02 8.035499453544616699e-01 4.105653464794158936e-01 1.339682340621948242e-01 -5.714251659810543060e-03 2.172942459583282471e-02 -3.959215581417083740e-01 -9.469348937273025513e-02
-4.137861728668212891e-01 1.241680160164833069e-01 -7.125117629766464233e-02 5.573302879929542542e-02 4.351454675197601318e-01 -5.328554511070251465e-01 -5.626347661018371582e-01 -1.238382235169410706e-01
-5.537289381027221680e-01 4.086174070835113525e-01 -2.810405194759368896e-01 -1.976070106029510498e-01 4.347105622291564941e-01 -4.542935490608215332e-01 -2.788046561181545258e-02 1.106822118163108826e-01
-1.517391353845596313e-01 7.744523882865905762e-01 4.114759862422943115e-01 3.042882680892944336e-01 -4.090381041169166565e-02 -2.036638408899307251e-01 -2.679400146007537842e-01 1.872505247592926025e-02
-3.548518717288970947e-01 4.997994601726531982e-01 5.342517495155334473e-01 6.703536957502365112e-03 -3.093423247337341309e-01 -2.255201898515224457e-02 -4.802438914775848389e-01 1.094321757555007935e-01
3.792242705821990967e-02 1.181288808584213257e-01 6.909972429275512695e-02 2.482665330171585083e-01 5.835366249084472656e-01 1.935490816831588745e-01 -2.879847288131713867e-01 6.762285828590393066e-01
-3.394075036048889160e-01 -9.718429297208786011e-02 3.236719965934753418e-01 -3.732327520847320557e-01 4.854876697063446045e-01 4.933783411979675293e-02 -5.961270928382873535e-01 -1.944005936384201050e-01
-2.485277503728866577e-01 6.904404759407043457e-01 5.729677677154541016e-01 -1.580660790205001831e-01 -8.083944767713546753e-02 -2.474819123744964600e-01 -1.727736294269561768e-01 1.030335053801536560e-01
-1.822698712348937988e-01 6.592139005661010742e-01 4.787353277206420898e-01 2.867267429828643799e-01 -7.614270597696304321e-02 -2.014971077442169189e-01 -4.176189899444580078e-01 3.282901132479310036e-03
-1.452072430402040482e-02 4.998342692852020264e-01 -2.685254216194152832e-01 -1.998792141675949097e-01 7.703897953033447266e-01 -5.128538608551025391e-02 -4.633683338761329651e-02 1.990463286638259888e-01
-2.987362444400787354e-01 6.962568759918212891e-01 -1.467518657445907593e-01 -1.304100155830383301e-01 5.708580613136291504e-01 -6.746207922697067261e-02 1.807922273874282837e-01 1.559625416994094849e-01
-3.702884912490844727e-01 -7.401610910892486572e-02 3.850741982460021973e-01 -5.194008350372314453e-01 4.086907505989074707e-01 -9.629786014556884766e-02 -5.076531767845153809e-01 -7.304687798023223877e-02
-2.815992534160614014e-01 3.230811059474945068e-01 7.469850778579711914e-01 1.394238024950027466e-01 2.772904336452484131e-01 -2.038084715604782104e-01 -5.332772806286811829e-02 3.429621160030364990e-01
-1.299286074936389923e-02 7.102962732315063477e-01 -1.948886513710021973e-01 -9.774278849363327026e-03 5.178092122077941895e-01 -1.927434653043746948e-01 3.721001371741294861e-02 3.880361914634704590e-01
-4.305053353309631348e-01 -8.980507403612136841e-02 4.652636647224426270e-01 -1.623309552669525146e-01 2.990843057632446289e-01 2.117470502853393555e-01 -6.417077183723449707e-01 -1.330467909574508667e-01
-5.935197472572326660e-01 -8.399525284767150879e-02 -2.696707472205162048e-02 1.640549749135971069e-01 2.493848651647567749e-01 4.328694641590118408e-01 -5.688596367835998535e-01 1.996693015098571777e-01
-2.665738575160503387e-02 3.059881925582885742e-01 5.728631019592285156e-01 -4.206411540508270264e-02 3.299044072628021240e-01 5.978076532483100891e-02 -6.734347343444824219e-01 -9.896551817655563354e-02
-7.312853932380676270e-01 1.265017092227935791e-01 -3.529124855995178223e-01 -1.737238466739654541e-01 3.219957053661346436e-01 -1.923433542251586914e-01 -2.766290009021759033e-01 2.780125439167022705e-01
-2.962162196636199951e-01 3.335478603839874268e-01 1.804584860801696777e-01 1.454109251499176025e-01 1.129564642906188965e-01 3.849171102046966553e-01 -1.266280859708786011e-01 7.552066445350646973e-01
-9.270950406789779663e-02 3.704070448875427246e-01 -7.769344747066497803e-02 -2.352564185857772827e-01 2.113252431154251099e-01 -3.036691248416900635e-01 -7.588325142860412598e-01 -2.830578982830047607e-01
-2.203412204980850220e-01 8.387919068336486816e-01 3.454232513904571533e-01 2.523959279060363770e-01 -1.572997421026229858e-01 5.997620522975921631e-02 -1.677359789609909058e-01 9.155024588108062744e-02
-4.096542894840240479e-01 3.050663471221923828e-01 2.365288436412811279e-01 2.146562486886978149e-01 -2.447109669446945190e-01 1.509591192007064819e-01 -7.382738590240478516e-01 9.682133793830871582e-02
3.135532438755035400e-01 6.450665593147277832e-01 3.479558825492858887e-01 -1.225619614124298096e-01 1.487586498260498047e-01 -1.687950268387794495e-02 -5.633711218833923340e-01 -9.837514907121658325e-02
-4.841620624065399170e-01 1.519154906272888184e-01 -2.599106729030609131e-01 -3.423067331314086914e-01 6.177989244461059570e-01 -2.725632488727569580e-01 -1.825050860643386841e-01 2.617386579513549805e-01
-1.457274258136749268e-01 -8.791271597146987915e-02 -3.770552948117256165e-02 -1.179164275527000427e-01 2.424825429916381836e-01 -4.559756442904472351e-02 -9.378038048744201660e-01 1.239188909530639648e-01
1.447568386793136597e-01 6.020790934562683105e-01 -3.470415174961090088e-01 -1.389673203229904175e-01 5.384384393692016602e-01 1.420022100210189819e-01 -1.810387521982192993e-01 3.659795820713043213e-01
-4.117465913295745850e-01 4.433596432209014893e-01 5.392025709152221680e-01 -1.593916267156600952e-01 2.348767071962356567e-01 -5.043932795524597168e-01 -8.496262878179550171e-02 -3.087939135730266571e-02
-3.136927187442779541e-01 3.216121196746826172e-01 -2.416909188032150269e-01 4.637457057833671570e-02 3.525409400463104248e-01 -8.357086032629013062e-02 -6.654480099678039551e-01 -4.043605625629425049e-01
2.530720643699169159e-02 3.998898863792419434e-01 -2.672125399112701416e-01 3.415864706039428711e-01 5.854264497756958008e-01 -1.920042932033538818e-01 -2.374508380889892578e-01 4.641026556491851807e-01
-1.907793730497360229e-01 6.811952590942382812e-01 5.571793317794799805e-01 1.843842267990112305e-01 4.420618712902069092e-02 -2.050905078649520874e-01 -3.281309008598327637e-01 -5.868268758058547974e-02
1.275579035282135010e-01 9.125012904405593872e-02 5.424864888191223145e-01 -2.418677806854248047e-01 4.821822643280029297e-01 -6.898242235183715820e-02 -5.861083865165710449e-01 2.045228928327560425e-01
-2.008075118064880371e-01 2.957167029380798340e-01 -2.560149691998958588e-02 2.635448276996612549e-01 1.909963339567184448e-01 -5.339085459709167480e-01 -6.919163465499877930e-01 -4.278265312314033508e-02
5.935163795948028564e-02 5.270390510559082031e-01 -9.959520399570465088e-02 -1.718464195728302002e-01 2.590854465961456299e-01 -1.724935173988342285e-01 -1.263264715671539307e-01 7.526082992553710938e-01
5.645611137151718140e-02 6.042124032974243164e-01 -2.866533398628234863e-01 -2.733025252819061279e-01 4.037894606590270996e-01 -9.031997621059417725e-02 -1.049781143665313721e-01 5.409729480743408203e-01
-3.290725946426391602e-01 4.712005555629730225e-01 5.902608036994934082e-01 4.024349898099899292e-02 5.183583498001098633e-01 3.596748039126396179e-02 6.317212432622909546e-02 -2.137151956558227539e-01
-1.531861424446105957e-01 7.238836884498596191e-01 -2.049113661050796509e-01 -2.170632928609848022e-01 2.830253541469573975e-01 -5.120550990104675293e-01 -1.425119191408157349e-01 2.842842042446136475e-02
-3.284920752048492432e-01 2.581291198730468750e-01 3.773646354675292969e-01 -6.351073086261749268e-02 -2.682552933692932129e-01 1.133135557174682617e-01 -7.599247694015502930e-01 1.293764561414718628e-01
-7.049567103385925293e-01 -7.714898884296417236e-02 -4.614581912755966187e-02 -1.309755891561508179e-01 1.139121130108833313e-01 4.181047976016998291e-01 -4.703806340694427490e-01 2.622108757495880127e-01
-4.220378696918487549e-01 6.734703779220581055e-01 5.877659320831298828e-01 2.171621844172477722e-02 -5.771818384528160095e-02 -6.481160968542098999e-02 -1.208139881491661072e-01 -1.591767743229866028e-02
-8.747418224811553955e-02 4.804810583591461182e-01 4.530492424964904785e-01 5.244241356849670410e-01 2.956761717796325684e-01 -3.073018491268157959e-01 -2.744103670120239258e-01 1.550879329442977905e-01
-7.435858249664306641e-02 7.268687486648559570e-01 -3.162721693515777588e-01 -2.318241745233535767e-01 4.252232313156127930e-01 -6.646322086453437805e-03 4.337406903505325317e-02 3.600306510925292969e-01
-1.465554088354110718e-01 5.951939821243286133e-01 4.159347116947174072e-01 -2.886158525943756104e-01 1.018338128924369812e-01 4.394619166851043701e-01 -3.242993652820587158e-01 -2.435115426778793335e-01
-3.806931078433990479e-01 6.475175023078918457e-01 5.382602214813232422e-01 4.257034510374069214e-02 2.897014319896697998e-01 -2.132333219051361084e-01 1.082315295934677124e-01 -5.610908567905426025e-02
-3.814255893230438232e-01 6.274738311767578125e-01 1.475714296102523804e-01 -4.427891671657562256e-01 1.477636583149433136e-02 4.070387780666351318e-01 -1.799248307943344116e-01 -2.113756388425827026e-01
3.078771755099296570e-02 8.354783654212951660e-01 -2.636772394180297852e-01 -2.255369573831558228e-01 4.215930700302124023e-01 2.263177558779716492e-02 -3.359162062406539917e-02 3.541027009487152100e-02
-2.805882990360260010e-01 -1.622250825166702271e-01 -3.618450462818145752e-02 2.172365039587020874e-01 4.428029954433441162e-01 -1.919424533843994141e-01 -7.482014894485473633e-01 2.317982912063598633e-01
-2.652259767055511475e-01 -3.912049904465675354e-02 1.207487732172012329e-01 1.930152773857116699e-01 2.991527616977691650e-01 7.077533751726150513e-02 -8.826795220375061035e-01 -5.162175372242927551e-02
1.542745977640151978e-01 4.380277693271636963e-01 4.507440626621246338e-01 -8.101005805656313896e-04 3.033137321472167969e-01 1.585878580808639526e-01 -6.420398950576782227e-01 -2.275867164134979248e-01
-3.266537785530090332e-01 2.802441418170928955e-01 -3.962000831961631775e-02 1.204785555601119995e-01 4.738239347934722900e-01 -5.637121796607971191e-01 -4.481362104415893555e-01 -2.357308715581893921e-01
-3.927881121635437012e-01 4.764159321784973145e-01 3.664134442806243896e-01 2.288304716348648071e-01 4.735203385353088379e-01 4.779290780425071716e-02 -6.454460322856903076e-02 -4.488336741924285889e-01
2.000041492283344269e-02 3.547495901584625244e-01 6.507719755172729492e-01 9.731495380401611328e-02 4.525489807128906250e-01 -3.362773954868316650e-01 -1.775702983140945435e-01 3.022651672363281250e-01
-4.411381185054779053e-01 2.054658830165863037e-01 6.307304501533508301e-01 -3.106091618537902832e-01 3.739487826824188232e-01 -3.187050819396972656e-01 -1.451423764228820801e-01 -8.003270626068115234e-02
1.492782533168792725e-01 5.536829233169555664e-01 8.914981782436370850e-02 1.342363655567169189e-01 5.192476511001586914e-01 2.242250144481658936e-01 -3.095119260251522064e-02 5.695008039474487305e-01
1.528085768222808838e-01 5.272651314735412598e-01 6.652652472257614136e-02 -4.994528293609619141e-01 2.003311663866043091e-01 -7.622504979372024536e-02 -5.795729160308837891e-01 -2.508275210857391357e-01
-5.065426826477050781e-01 1.446646153926849365e-01 2.062853612005710602e-02 -3.814070522785186768e-01 3.000303208827972412e-01 9.365609288215637207e-02 -5.445361137390136719e-01 -4.257707893848419189e-01
-6.131139993667602539e-01 8.643316477537155151e-02 1.639671176671981812e-01 -7.981690764427185059e-02 -1.059497892856597900e-01 -6.035309433937072754e-01 -3.055952787399291992e-01 3.383802771568298340e-01
-1.390302479267120361e-01 2.470701783895492554e-01 7.002398967742919922e-01 -5.242314934730529785e-01 3.053222298622131348e-01 -3.023273497819900513e-02 -2.351990491151809692e-01 7.083925604820251465e-02
-3.422582447528839111e-01 5.748003721237182617e-01 6.647645235061645508e-01 4.972138255834579468e-02 -5.074115470051765442e-02 -2.139073610305786133e-01 -2.353358268737792969e-01 6.607411801815032959e-02
-4.399635493755340576e-01 -5.853325501084327698e-02 3.237959444522857666e-01 -5.707116127014160156e-01 3.830468058586120605e-01 -3.696255013346672058e-02 -4.582067728042602539e-01 -1.200246438384056091e-01
-4.840406775474548340e-01 6.018663644790649414e-01 -3.547953441739082336e-02 -1.892413944005966187e-01 -3.629175424575805664e-01 2.857689261436462402e-01 -3.429918587207794189e-01 1.880793720483779907e-01
1.484843641519546509e-01 6.881086826324462891e-01 2.605485320091247559e-01 -1.072970554232597351e-01 2.119258642196655273e-01 2.084471732378005981e-01 -5.088352560997009277e-01 -2.788988649845123291e-01
-4.681606888771057129e-01 1.487313061952590942e-01 -4.916993975639343262e-01 -4.465831071138381958e-02 5.361256003379821777e-01 2.082906290888786316e-02 -2.681329846382141113e-01 3.939315080642700195e-01
-3.836656510829925537e-01 5.518378615379333496e-01 -3.659130930900573730e-01 -3.170112073421478271e-01 1.854245923459529877e-02 -3.162457942962646484e-01 -1.097812205553054810e-01 4.488650560379028320e-01
-4.750241637229919434e-01 3.194390535354614258e-01 6.563627719879150391e-02 1.832758784294128418e-01 -2.813862562179565430e-01 2.325818687677383423e-01 -6.949505209922790527e-01 1.348470896482467651e-01
-4.988462626934051514e-01 2.593694031238555908e-01 1.853667199611663818e-01 3.304890990257263184e-01 -9.276732802391052246e-02 2.436346374452114105e-02 -7.136567234992980957e-01 1.476168185472488403e-01
-5.972118973731994629e-01 6.616560369729995728e-02 -1.407201141119003296e-01 -9.800375252962112427e-02 7.325041294097900391e-01 -4.009342566132545471e-02 6.104917079210281372e-02 2.601087987422943115e-01
-2.927998006343841553e-01 1.080375090241432190e-01 7.558836936950683594e-01 -3.994986116886138916e-01 2.141587734222412109e-01 2.707161754369735718e-02 -2.279414236545562744e-01 2.703381776809692383e-01
1.693388968706130981e-01 7.017009854316711426e-01 2.109715789556503296e-01 -4.831554293632507324e-01 -1.188654527068138123e-01 1.046811267733573914e-01 -4.051028788089752197e-01 1.086108088493347168e-01
-1.868959218263626099e-01 6.587683558464050293e-01 6.262534856796264648e-01 -6.142084300518035889e-02 -4.140773788094520569e-02 -2.096097767353057861e-01 -2.981213331222534180e-01 2.451853454113006592e-02
-1.149110868573188782e-02 8.284318447113037109e-01 -2.368439286947250366e-01 -2.195898741483688354e-01 4.351401031017303467e-01 -6.525139510631561279e-02 9.572164155542850494e-03 1.247301027178764343e-01
1.838847398757934570e-01 3.521624207496643066e-01 4.845245480537414551e-01 -3.300556242465972900e-01 1.449951529502868652e-01 -2.304453551769256592e-01 -6.298274993896484375e-01 1.663003414869308472e-01
1.213590428233146667e-01 4.283232986927032471e-01 -3.282980620861053467e-01 -2.186092361807823181e-02 4.724790155887603760e-01 -1.114400103688240051e-01 -3.319180905818939209e-01 5.896854400634765625e-01
-4.564917087554931641e-01 1.161908283829689026e-01 6.769748330116271973e-01 -1.881888657808303833e-01 7.115266472101211548e-02 -7.024208549410104752e-03 -5.247843265533447266e-01 -6.240508705377578735e-02
-4.974808096885681152e-01 2.517395615577697754e-01 2.238163352012634277e-01 6.191714107990264893e-02 3.867698907852172852e-01 1.894050240516662598e-01 1.890516728162765503e-01 6.434335708618164062e-01
-4.984651207923889160e-01 3.878590941894799471e-04 -4.059863984584808350e-01 -1.610758528113365173e-02 6.057910323143005371e-01 2.549230307340621948e-02 -4.153734147548675537e-01 2.151283323764801025e-01
-4.189412295818328857e-02 5.461354851722717285e-01 -1.419748365879058838e-01 1.717905551195144653e-01 2.235291004180908203e-01 8.203107863664627075e-02 -1.257814168930053711e-01 7.601295113563537598e-01
-4.185883104801177979e-01 6.508468985557556152e-01 -1.840236186981201172e-01 -3.283005952835083008e-01 -1.376029998064041138e-01 4.120611548423767090e-01 -2.169847488403320312e-01 1.540282666683197021e-01
-4.493637382984161377e-01 2.612113952636718750e-01 -2.324170023202896118e-01 -1.951853334903717041e-01 5.339980125427246094e-01 -5.442776679992675781e-01 -9.763840585947036743e-02 2.163345068693161011e-01
-1.029617264866828918e-01 -1.076999381184577942e-01 1.230019479990005493e-01 1.963948011398315430e-01 6.535710096359252930e-01 -1.124638691544532776e-02 -7.046120166778564453e-01 1.842614077031612396e-02
-1.056129634380340576e-01 3.833004832267761230e-01 3.276351988315582275e-01 4.049786031246185303e-01 2.636433541774749756e-01 -5.826713442802429199e-01 -3.507815897464752197e-01 1.962470710277557373e-01
9.177322685718536377e-02 2.724058926105499268e-01 3.406994342803955078e-01 -1.340808719396591187e-01 4.343332946300506592e-01 -4.662300646305084229e-02 -7.262644171714782715e-01 -2.550291121006011963e-01
-5.905787348747253418e-01 4.550388082861900330e-02 -3.112581968307495117e-01 -1.982470750808715820e-01 4.726187586784362793e-01 8.529515936970710754e-03 -2.389703541994094849e-01 4.820939600467681885e-01
9.599063545465469360e-02 2.128266245126724243e-01 1.959373354911804199e-01 -3.727625608444213867e-01 3.176895081996917725e-01 -4.318575561046600342e-02 -8.017927408218383789e-01 -1.499467790126800537e-01
4.670548811554908752e-02 5.193189978599548340e-01 5.114570260047912598e-01 8.894920349121093750e-03 1.406012028455734253e-01 2.338940948247909546e-01 -6.028623580932617188e-01 -1.689399927854537964e-01
-6.789837479591369629e-01 2.837552316486835480e-02 -3.817279636859893799e-01 -1.423445940017700195e-01 4.325980842113494873e-01 9.256902337074279785e-02 -3.260816633701324463e-01 2.648743689060211182e-01
-5.838411450386047363e-01 3.559051156044006348e-01 2.386200055480003357e-02 -3.146157562732696533e-01 -2.712001800537109375e-01 2.636973559856414795e-01 -2.088430672883987427e-01 4.961929619312286377e-01
-1.100156232714653015e-01 3.407159447669982910e-01 -2.107802629470825195e-01 1.413772702217102051e-01 3.815991282463073730e-01 -3.277184963226318359e-01 -1.576055139303207397e-01 7.276926636695861816e-01
2.889884710311889648e-01 6.103465557098388672e-01 3.817429244518280029e-01 -1.888385266065597534e-01 3.215649127960205078e-01 1.792295128107070923e-01 -4.449871182441711426e-01 -1.703947335481643677e-01
-3.841973841190338135e-01 3.586183860898017883e-02 -6.998632848262786865e-02 -1.343072801828384399e-01 2.564883558079600334e-03 4.666349291801452637e-01 -6.550986170768737793e-01 4.257473051548004150e-01
-5.928317308425903320e-01 2.218547761440277100e-01 -3.773439526557922363e-01 -1.257185339927673340e-01 3.114693462848663330e-01 -4.305863976478576660e-01 -2.323808968067169189e-01 3.236027657985687256e-01
-5.420749187469482422e-01 2.443615645170211792e-01 -3.933316171169281006e-01 -1.773391515016555786e-01 4.170465171337127686e-01 -4.119336307048797607e-01 -2.620286941528320312e-01 2.191054224967956543e-01
-1.256414353847503662e-01 2.833830118179321289e-01 6.889561414718627930e-01 -5.196921825408935547e-01 3.109613060951232910e-01 -5.886503681540489197e-02 -2.398886233568191528e-01 3.820113092660903931e-02
-5.697520971298217773e-01 5.386612415313720703e-01 -2.977946996688842773e-01 1.782950013875961304e-01 -1.428624428808689117e-02 -1.163479387760162354e-01 -4.115664660930633545e-01 -2.857059836387634277e-01
-4.969475418329238892e-02 5.774277448654174805e-01 5.693171024322509766e-01 -4.245449304580688477e-01 9.944982081651687622e-02 1.535577178001403809e-01 -3.474991619586944580e-01 -7.430709898471832275e-02
-4.449743330478668213e-01 9.401170909404754639e-02 6.989014148712158203e-01 -1.270884722471237183e-01 1.364350616931915283e-01 -4.850552976131439209e-02 -5.138907432556152344e-01 -5.911083891987800598e-02
-1.154858544468879700e-01 1.781604140996932983e-01 -1.983983069658279419e-01 7.575402408838272095e-02 2.679064869880676270e-01 -3.023762814700603485e-02 -9.047592878341674805e-01 -1.361755579710006714e-01
9.761331230401992798e-02 3.212649226188659668e-01 5.051899552345275879e-01 3.375921547412872314e-01 3.580127358436584473e-01 -3.232252001762390137e-01 -4.543829262256622314e-01 2.810048162937164307e-01
-5.354849696159362793e-01 -2.796892076730728149e-02 -3.620930910110473633e-01 -2.906860113143920898e-01 5.132579207420349121e-01 -6.954971700906753540e-02 -3.682086467742919922e-01 3.049842119216918945e-01
-2.357895672321319580e-01 1.947370730340480804e-02 3.583344519138336182e-01 -3.621563017368316650e-01 5.205522775650024414e-01 -2.770954966545104980e-01 -5.571540594100952148e-01 -1.621301025152206421e-01
-4.515628516674041748e-01 2.071370370686054230e-03 6.981405019760131836e-01 -1.551201287657022476e-02 2.859387397766113281e-01 5.880546569824218750e-02 -4.676050543785095215e-01 -6.761988997459411621e-02
-2.808879828080534935e-03 -2.085642144083976746e-02 -1.364889740943908691e-02 -5.423305928707122803e-02 4.827809035778045654e-01 -2.354058325290679932e-01 -8.383661508560180664e-01 7.126357406377792358e-02
-1.843655556440353394e-01 4.286909699440002441e-01 1.126575022935867310e-01 1.170274466276168823e-01 4.723762571811676025e-01 1.455680429935455322e-01 9.249091893434524536e-02 7.091984748840332031e-01
1.250557005405426025e-01 2.258913516998291016e-01 2.209014743566513062e-01 -5.410408377647399902e-01 2.857284843921661377e-01 -1.446136236190795898e-01 -6.957226395606994629e-01 -7.230305671691894531e-02
-4.729805886745452881e-01 3.461602628231048584e-01 -3.059520125389099121e-01 1.684558540582656860e-01 1.527438163757324219e-01 -4.515395462512969971e-01 -5.541754961013793945e-01 1.221716590225696564e-02
1.400324553251266479e-01 1.861074268817901611e-01 5.883301496505737305e-01 -6.160468980669975281e-02 4.522775709629058838e-01 1.244300231337547302e-01 -6.029266119003295898e-01 1.107657924294471741e-01
-2.427861839532852173e-01 5.118305683135986328e-01 6.683809161186218262e-01 -1.581839621067047119e-01 -1.580767333507537842e-01 1.319884359836578369e-01 -3.908500671386718750e-01 1.102548837661743164e-01
-2.350426614284515381e-01 6.144815683364868164e-01 7.162150740623474121e-01 -3.522071614861488342e-02 1.023471504449844360e-01 -1.006357744336128235e-01 -1.780826151371002197e-01 2.543575130403041840e-02
-3.038895428180694580e-01 6.699673533439636230e-01 5.938550233840942383e-01 -2.025651782751083374e-01 1.871775537729263306e-01 -1.258899867534637451e-01 1.147577241063117981e-01 3.233460709452629089e-02
-3.314763307571411133e-01 7.975637912750244141e-01 2.014781385660171509e-01 1.794377565383911133e-01 -5.733218416571617126e-02 -3.981751203536987305e-01 -1.278358697891235352e-01 -5.524093285202980042e-02
-1.899025291204452515e-01 8.848243355751037598e-01 1.391883939504623413e-01 3.574008047580718994e-01 -4.517859593033790588e-02 5.108822882175445557e-02 -1.496343463659286499e-01 -8.290092647075653076e-02
-6.771057248115539551e-01 2.441899627447128296e-01 -2.623331546783447266e-01 1.455290764570236206e-01 3.557857871055603027e-01 -2.921065092086791992e-01 -3.883517682552337646e-01 -1.708065122365951538e-01
-5.867266058921813965e-01 -3.714937949553132057e-03 5.292954668402671814e-02 -1.590515673160552979e-01 1.029696017503738403e-01 5.406312346458435059e-01 -4.882068037986755371e-01 2.939528822898864746e-01
-5.863148570060729980e-01 5.286521911621093750e-01 2.272319607436656952e-02 -4.588888585567474365e-01 -5.861067771911621094e-02 7.118668407201766968e-02 1.800465583801269531e-01 3.531953096389770508e-01
-1.284837126731872559e-01 3.392415642738342285e-01 -1.335907578468322754e-01 1.999459415674209595e-01 6.670138984918594360e-02 6.100527644157409668e-01 -6.234028935432434082e-01 2.129266262054443359e-01
-8.141056448221206665e-02 8.138750493526458740e-02 6.002457737922668457e-01 -2.515363693237304688e-01 5.308745503425598145e-01 -1.696087121963500977e-01 -4.987368881702423096e-01 -6.204393506050109863e-02
-3.108887374401092529e-01 6.105560660362243652e-01 -2.764219343662261963e-01 -4.707545638084411621e-01 -1.801647245883941650e-01 1.744142621755599976e-01 -3.556332588195800781e-01 2.078362405300140381e-01
2.820689678192138672e-01 4.566355645656585693e-01 5.356424450874328613e-01 -2.774426937103271484e-01 2.899867855012416840e-02 8.688903599977493286e-02 -5.118975043296813965e-01 2.785750627517700195e-01
-4.139351844787597656e-02 6.425274014472961426e-01 -9.873089194297790527e-02 6.793937832117080688e-02 1.296719312667846680e-01 7.033672183752059937e-02 -4.348083212971687317e-02 7.398843169212341309e-01
-2.910506129264831543e-01 7.185716032981872559e-01 2.526836395263671875e-01 7.527292519807815552e-02 -2.600780725479125977e-01 3.014717996120452881e-01 -4.079611599445343018e-01 -6.686776876449584961e-02
-4.516559243202209473e-01 3.101973533630371094e-01 -2.720235288143157959e-01 -4.812210798263549805e-01 5.218555927276611328e-01 -2.648077905178070068e-01 -9.266429394483566284e-02 2.077757120132446289e-01
-1.671861112117767334e-01 1.696912199258804321e-01 -4.286846145987510681e-02 3.939855396747589111e-01 5.872346162796020508e-01 -1.144681274890899658e-01 -6.146448254585266113e-01 -2.246239185333251953e-01
-3.838472813367843628e-02 5.504779219627380371e-01 -2.110507190227508545e-01 9.950306266546249390e-02 5.141375064849853516e-01 2.640755474567413330e-01 -3.966873139142990112e-02 5.526397824287414551e-01
5.260569974780082703e-02 6.329404711723327637e-01 1.001334190368652344e-01 -3.441579639911651611e-01 2.216181457042694092e-01 2.247794419527053833e-01 -4.809528887271881104e-01 -3.703937530517578125e-01
2.447895519435405731e-02 5.984339714050292969e-01 -2.421122938394546509e-01 -2.070301175117492676e-01 7.202205657958984375e-01 -4.807828366756439209e-02 -3.754771873354911804e-02 1.317522525787353516e-01
1.467977166175842285e-01 6.310151815414428711e-01 -2.199377417564392090e-01 -1.977536529302597046e-01 6.354078650474548340e-01 8.718568086624145508e-02 -6.731008738279342651e-02 2.773372828960418701e-01
-6.612399816513061523e-01 3.067058324813842773e-01 6.712434440851211548e-02 -3.230589628219604492e-01 -1.707336306571960449e-01 3.461507260799407959e-01 -1.330528557300567627e-01 4.394851922988891602e-01
1.072000861167907715e-01 2.298968732357025146e-01 -1.969434320926666260e-01 5.174743384122848511e-02 1.545982956886291504e-01 4.067449271678924561e-01 -7.028518319129943848e-01 4.591821730136871338e-01
-2.523759007453918457e-01 6.035338342189788818e-02 3.654256165027618408e-01 -3.897788524627685547e-01 4.694768786430358887e-01 6.633058935403823853e-02 -5.800412893295288086e-01 -2.931622564792633057e-01
1.511602997779846191e-01 5.651616454124450684e-01 -2.191529721021652222e-01 -1.533724218606948853e-01 5.645860433578491211e-01 -1.374766528606414795e-01 -1.575870215892791748e-01 4.729705452919006348e-01
-3.163992986083030701e-02 7.225251197814941406e-01 5.916898846626281738e-01 -1.562116742134094238e-01 2.036181986331939697e-01 -2.027409374713897705e-01 -3.295021504163742065e-02 1.371405124664306641e-01
-5.440730452537536621e-01 2.389657348394393921e-01 -1.728048324584960938e-01 -2.172402143478393555e-01 7.276176214218139648e-01 -6.160984560847282410e-02 1.529054641723632812e-01 1.149866208434104919e-01
-5.295206308364868164e-01 -5.134772881865501404e-02 -2.650281786918640137e-02 1.976071856915950775e-02 2.125175446271896362e-01 5.237110257148742676e-01 -5.792927742004394531e-01 2.467013448476791382e-01
-5.146103501319885254e-01 2.485877126455307007e-01 3.201235085725784302e-02 2.558761239051818848e-01 -2.321256697177886963e-01 1.122067719697952271e-01 -7.027850151062011719e-01 2.156467288732528687e-01
-1.642960757017135620e-01 6.641602516174316406e-01 -1.703582853078842163e-01 -4.460631012916564941e-01 -7.529759407043457031e-02 4.777908623218536377e-01 -2.644750177860260010e-01 -1.686190487816929817e-03
-5.811102390289306641e-01 4.516667723655700684e-01 1.252496242523193359e-01 -5.256443619728088379e-01 -2.081303000450134277e-01 2.214015126228332520e-01 -2.581246197223663330e-01 8.575182408094406128e-02
-3.392457589507102966e-02 7.414460778236389160e-01 2.950045764446258545e-01 3.773386478424072266e-01 -3.045463375747203827e-02 -9.380522370338439941e-02 -4.523060321807861328e-01 -7.339565455913543701e-02
-5.094079375267028809e-01 2.113428115844726562e-01 2.200339734554290771e-01 6.674111634492874146e-02 3.357318341732025146e-01 2.419187277555465698e-01 1.073276773095130920e-01 6.783868074417114258e-01
-1.915085017681121826e-01 2.215911895036697388e-01 -7.514837384223937988e-02 4.438285529613494873e-01 3.155253827571868896e-01 -1.924608945846557617e-01 -2.745026051998138428e-01 7.068532109260559082e-01
-1.807178258895874023e-01 7.677125930786132812e-01 -1.818785816431045532e-01 -4.652714133262634277e-01 -3.967504948377609253e-02 1.761711686849594116e-01 -3.011391870677471161e-02 3.080323636531829834e-01
-2.743301391601562500e-01 2.064889073371887207e-01 -2.901717722415924072e-01 1.247850060462951660e-01 3.608607649803161621e-01 1.668378859758377075e-01 -7.298199534416198730e-01 -3.027237653732299805e-01
-3.283020853996276855e-02 6.691854596138000488e-01 -3.465354144573211670e-01 -2.013501375913619995e-01 3.446044325828552246e-01 -3.070496618747711182e-01 -1.528016328811645508e-01 3.925614356994628906e-01
-3.104451894760131836e-01 4.947943687438964844e-01 2.060068398714065552e-02 -6.689144372940063477e-01 -2.030475437641143799e-01 3.145378082990646362e-02 -3.571802675724029541e-01 2.028204500675201416e-01
1.646162271499633789e-01 5.374954342842102051e-01 -1.094017550349235535e-01 -9.501414746046066284e-02 4.834000468254089355e-01 2.595764696598052979e-01 -1.158772334456443787e-01 5.903564095497131348e-01
-2.336094379425048828e-01 1.987824030220508575e-02 7.761906981468200684e-01 -1.415451616048812866e-01 1.747462302446365356e-01 -2.120649069547653198e-02 -4.934018552303314209e-01 2.193023264408111572e-01
-4.830143749713897705e-01 5.053420066833496094e-01 -2.047284692525863647e-01 -3.351581990718841553e-01 5.400544404983520508e-01 -1.378511935472488403e-01 1.695308983325958252e-01 1.329638659954071045e-01
-3.550669848918914795e-01 4.459770321846008301e-01 -3.681105077266693115e-01 -1.098259240388870239e-01 6.144825220108032227e-01 2.500945925712585449e-01 6.690856814384460449e-02 2.878402471542358398e-01
-6.095833182334899902e-01 5.439350008964538574e-01 1.195028945803642273e-01 -4.632974863052368164e-01 -1.263035088777542114e-01 1.296526193618774414e-01 1.273590326309204102e-01 2.337410300970077515e-01
-2.189714908599853516e-01 8.429347276687622070e-01 2.806662321090698242e-01 -5.851782858371734619e-02 -5.517260730266571045e-02 3.539098501205444336e-01 -6.007511913776397705e-02 -1.655580997467041016e-01
-5.436083078384399414e-01 -1.421497613191604614e-01 -1.179903093725442886e-02 -1.676732748746871948e-01 1.125199869275093079e-01 3.217528164386749268e-01 -5.536394119262695312e-01 4.830401241779327393e-01
-1.567937135696411133e-01 4.272384047508239746e-01 3.170095384120941162e-02 3.373829126358032227e-01 4.155517518520355225e-01 2.336067110300064087e-01 -7.212487608194351196e-02 6.675279736518859863e-01
-6.442152261734008789e-01 4.344871342182159424e-01 2.576508000493049622e-02 -4.056633412837982178e-01 -7.979521900415420532e-02 1.964587420225143433e-01 7.407049834728240967e-02 4.248898327350616455e-01
-5.745189189910888672e-01 2.761673033237457275e-01 -5.073165893554687500e-01 1.753162592649459839e-02 4.339294731616973877e-01 1.987248212099075317e-01 -3.241536319255828857e-01 5.585926398634910583e-02
-3.998945951461791992e-01 5.075351595878601074e-01 -7.044956833124160767e-02 -4.754825308918952942e-02 3.829517662525177002e-01 3.404436707496643066e-01 2.541623711585998535e-01 4.981124103069305420e-01
-2.131321728229522705e-01 3.290453553199768066e-01 -1.588324755430221558e-01 3.519487082958221436e-01 4.811025857925415039e-01 -8.321554213762283325e-02 -5.682056546211242676e-01 -3.687357604503631592e-01
-1.294365525245666504e-01 4.101844727993011475e-01 -6.036399677395820618e-02 2.936519384384155273e-01 -4.021279886364936829e-02 4.386222362518310547e-01 -5.711222290992736816e-01 4.526946842670440674e-01
-5.046917796134948730e-01 3.478761315345764160e-01 -3.449800610542297363e-01 1.346791386604309082e-01 2.899616360664367676e-01 3.520831465721130371e-02 -5.246059894561767578e-01 -3.557950556278228760e-01
-3.360337615013122559e-01 1.644920408725738525e-01 4.457465838640928268e-03 -1.602800041437149048e-01 4.052723348140716553e-01 1.569371223449707031e-01 -6.657676100730895996e-01 -4.496583044528961182e-01
-6.632532924413681030e-02 3.425162136554718018e-01 7.326912283897399902e-01 1.334145963191986084e-01 -8.066698792390525341e-04 1.519480198621749878e-01 -4.860099852085113525e-01 2.536790966987609863e-01
1.232264637947082520e-01 6.081740856170654297e-01 -1.753658056259155273e-02 -4.354757722467184067e-03 2.711262702941894531e-01 1.326541751623153687e-01 -6.178684160113334656e-02 7.208944559097290039e-01
-2.272346168756484985e-01 -1.270056664943695068e-01 3.358682692050933838e-01 -1.916438043117523193e-01 4.924060702323913574e-01 1.290942728519439697e-01 -7.221210598945617676e-01 -4.594919830560684204e-02
-4.691035151481628418e-01 3.950703442096710205e-01 6.621354222297668457e-01 -1.327632665634155273e-01 3.351685404777526855e-01 1.836190521717071533e-01 1.474434435367584229e-01 -4.305743146687746048e-03
-5.437752604484558105e-02 6.458752155303955078e-01 -3.458087742328643799e-01 -1.064826846122741699e-01 1.865526884794235229e-01 -2.755911052227020264e-01 -1.490942835807800293e-01 5.621250271797180176e-01
-7.284809350967407227e-01 4.769785404205322266e-01 -1.926733106374740601e-01 -2.072308063507080078e-01 -2.160786092281341553e-01 1.709818243980407715e-01 -1.730031371116638184e-01 2.363994419574737549e-01
-2.674291729927062988e-01 -2.793239802122116089e-02 1.357566863298416138e-01 -2.753828167915344238e-01 5.064796209335327148e-01 1.601867973804473877e-01 -7.183146476745605469e-01 -1.878259927034378052e-01
-5.795915126800537109e-01 -6.767240352928638458e-03 4.731209203600883484e-02 -2.096031755208969116e-01 7.008951157331466675e-02 5.161215066909790039e-01 -4.660883843898773193e-01 3.596161305904388428e-01
-8.869337290525436401e-02 3.425021171569824219e-01 7.156214118003845215e-01 -3.029615581035614014e-01 4.014844298362731934e-01 -5.519907176494598389e-02 -3.221588432788848877e-01 -5.388028919696807861e-02
-5.617194175720214844e-01 2.206721901893615723e-01 1.025448217988014221e-01 -4.697234928607940674e-01 1.850965321063995361e-01 1.183431744575500488e-01 -4.617438912391662598e-01 -3.783467113971710205e-01
-3.504421561956405640e-02 3.284114599227905273e-01 1.132133752107620239e-01 3.082613050937652588e-01 6.360492110252380371e-01 2.374517917633056641e-01 -6.271639838814735413e-03 5.675334930419921875e-01
-5.620561242103576660e-01 4.683687984943389893e-01 1.718951314687728882e-01 -6.357991695404052734e-01 -6.354232877492904663e-02 -7.858538068830966949e-03 3.604782000184059143e-02 1.598007977008819580e-01
-3.776664435863494873e-01 1.891880482435226440e-01 -1.967137157917022705e-01 3.002968728542327881e-01 5.071742534637451172e-01 -7.671324908733367920e-02 -5.330021977424621582e-01 -3.814440369606018066e-01
-1.210214644670486450e-01 -9.862151741981506348e-02 3.017943799495697021e-01 -2.099659442901611328e-01 3.640806674957275391e-01 2.167071588337421417e-02 -8.389700055122375488e-01 5.972456187009811401e-02
1.506875455379486084e-01 6.004820466041564941e-01 2.654324658215045929e-02 1.592704840004444122e-02 3.505339920520782471e-01 1.574141234159469604e-01 -1.111553311347961426e-01 6.750907897949218750e-01
-4.963949322700500488e-01 3.655147850513458252e-01 1.990801990032196045e-01 8.348882943391799927e-02 -2.848318815231323242e-01 1.750149130821228027e-01 -6.775626540184020996e-01 -5.036913603544235229e-02
-2.924834787845611572e-01 1.973601803183555603e-02 4.265086054801940918e-01 -3.358447551727294922e-01 2.879551053047180176e-01 -2.344456762075424194e-01 -6.935727000236511230e-01 -2.089565433561801910e-02
-6.916767358779907227e-01 4.068972766399383545e-01 2.955566048622131348e-01 2.957361936569213867e-01 3.080907464027404785e-01 -2.656325325369834900e-02 4.291698336601257324e-02 -2.893733680248260498e-01
-1.076762452721595764e-01 5.671868324279785156e-01 -2.815101444721221924e-01 -2.297645658254623413e-01 7.135412693023681641e-01 -1.196154877543449402e-01 2.068002149462699890e-02 1.038684695959091187e-01
-5.624821037054061890e-02 1.108421478420495987e-02 2.047534734010696411e-01 -3.725953996181488037e-01 3.324726223945617676e-01 5.266910418868064880e-02 -8.359398245811462402e-01 -6.208463013172149658e-02
-4.854477941989898682e-03 5.880954265594482422e-01 3.070677518844604492e-01 1.006166934967041016e-01 -5.123152211308479309e-02 2.596749067306518555e-01 -6.674356460571289062e-01 -1.848777830600738525e-01
2.155686765909194946e-01 4.973592758178710938e-01 -2.183237224817276001e-01 -1.244997009634971619e-01 7.613281011581420898e-01 -3.130538016557693481e-02 -1.927341073751449585e-01 1.589071303606033325e-01
-6.412091664969921112e-03 7.526037096977233887e-01 -3.099831044673919678e-01 -2.346925288438796997e-01 3.613466620445251465e-01 3.083453327417373657e-02 -2.911597862839698792e-02 3.873068392276763916e-01
-2.642510831356048584e-01 5.652248859405517578e-01 -2.551779150962829590e-01 -2.859197854995727539e-01 6.094349622726440430e-01 1.296674311161041260e-01 1.555068790912628174e-01 2.267585247755050659e-01
-3.300419449806213379e-01 2.471598833799362183e-01 7.176951169967651367e-01 -2.200975269079208374e-01 3.409045338630676270e-01 -3.205724358558654785e-01 -2.171341627836227417e-01 1.803799904882907867e-02
-1.491288244724273682e-01 6.041426658630371094e-01 1.966696232557296753e-01 5.280225872993469238e-01 1.014549806714057922e-01 -2.963740229606628418e-01 -4.182724654674530029e-01 -1.490064412355422974e-01
-2.858470678329467773e-01 4.880950152873992920e-01 -1.388028264045715332e-01 1.948431283235549927e-01 6.621515154838562012e-01 3.466863036155700684e-01 1.755133122205734253e-01 1.827119737863540649e-01
-5.659568309783935547e-01 1.488958895206451416e-01 5.452445894479751587e-02 1.469956487417221069e-01 -1.824615150690078735e-01 1.850653998553752899e-02 -7.667354345321655273e-01 1.068860366940498352e-01
-5.210664272308349609e-01 3.510139882564544678e-01 5.680501833558082581e-02 -7.406226545572280884e-02 -3.254986703395843506e-01 3.105849623680114746e-01 -5.515046119689941406e-01 2.999955415725708008e-01
-3.712240457534790039e-01 4.820857942104339600e-01 -3.894301354885101318e-01 -2.345854789018630981e-01 -4.055156931281089783e-02 -4.821736514568328857e-01 -3.015907108783721924e-01 3.130610287189483643e-01
7.349494844675064087e-02 2.420853227376937866e-01 5.025360584259033203e-01 -1.474226117134094238e-01 4.245947301387786865e-01 2.094215899705886841e-01 -6.306253671646118164e-01 -1.997265219688415527e-01
-5.502194166183471680e-01 2.513901889324188232e-01 1.819128692150115967e-01 3.835312277078628540e-02 3.317613899707794189e-01 2.410396635532379150e-01 1.648516952991485596e-01 6.357331871986389160e-01
-1.395219117403030396e-01 -1.811089813709259033e-01 2.265438586473464966e-01 -3.146932125091552734e-01 5.313780307769775391e-01 1.150425747036933899e-01 -7.053153514862060547e-01 6.566710025072097778e-02
-4.590308368206024170e-01 1.759595274925231934e-01 -9.297841787338256836e-02 2.990500628948211670e-01 4.049806892871856689e-01 4.630491882562637329e-02 -5.781611204147338867e-01 -3.997863531112670898e-01
-3.223926723003387451e-01 3.279025256633758545e-01 -3.125159442424774170e-01 -3.348899260163307190e-02 8.004606962203979492e-01 1.851969063282012939e-01 -1.784373633563518524e-02 1.200065687298774719e-01
-1.317832618951797485e-03 6.901682019233703613e-01 3.356807827949523926e-01 -4.791284799575805664e-01 5.631144344806671143e-02 1.551454514265060425e-01 -3.478115797042846680e-01 -1.822263002395629883e-01
-3.414742350578308105e-01 4.255896508693695068e-01 4.438609182834625244e-01 2.197679691016674042e-02 -3.646056950092315674e-01 5.588150769472122192e-02 -5.317470431327819824e-01 2.931864559650421143e-01
1.875138878822326660e-01 3.844650685787200928e-01 5.526972413063049316e-01 -4.953632950782775879e-01 1.383041292428970337e-01 1.031811684370040894e-01 -4.437316656112670898e-01 1.987305730581283569e-01
2.940210513770580292e-02 2.436342537403106689e-01 3.232541382312774658e-01 1.704844459891319275e-02 -2.141781747341156006e-01 -1.224741935729980469e-01 -7.192718982696533203e-01 5.067244768142700195e-01
-5.976071357727050781e-01 4.950377345085144043e-01 5.427417904138565063e-02 -5.542006492614746094e-01 -1.490222811698913574e-01 1.975980997085571289e-01 -1.617626696825027466e-01 -1.730538718402385712e-02
8.725829422473907471e-02 6.895280480384826660e-01 -1.761131435632705688e-01 1.343013793230056763e-01 2.461846619844436646e-01 1.203020662069320679e-01 -1.533322185277938843e-01 6.076956987380981445e-01
-4.057096838951110840e-01 4.869611933827400208e-02 7.176417708396911621e-01 -7.152299582958221436e-02 1.893974393606185913e-01 1.950688809156417847e-01 -4.852112829685211182e-01 -5.957905575633049011e-02
-3.057315349578857422e-01 3.922820389270782471e-01 6.055651698261499405e-03 5.799549818038940430e-01 5.872812494635581970e-02 -4.827676415443420410e-01 -4.168038368225097656e-01 7.758689671754837036e-02
-2.957466840744018555e-01 8.296554684638977051e-01 7.265393435955047607e-02 3.606587946414947510e-01 -1.475331485271453857e-01 -4.434831067919731140e-02 -2.410449534654617310e-01 -8.376655727624893188e-02
-1.778486967086791992e-01 2.472054511308670044e-01 -3.977264463901519775e-01 6.542735546827316284e-02 4.557733535766601562e-01 -1.091293022036552429e-01 -2.903825640678405762e-01 6.639516949653625488e-01
-1.967429071664810181e-01 2.342563308775424957e-02 5.601533651351928711e-01 -5.649051666259765625e-01 3.686359822750091553e-01 -2.366492003202438354e-01 -8.465170860290527344e-02 3.588771522045135498e-01
-2.903264462947845459e-01 6.886620521545410156e-01 -2.887030243873596191e-01 -1.429258286952972412e-01 5.468416213989257812e-01 9.767368435859680176e-02 1.506066322326660156e-01 8.012233674526214600e-02
-5.096319913864135742e-01 -7.248696405440568924e-03 1.730157881975173950e-01 2.106440812349319458e-01 2.492775395512580872e-02 -1.494876891374588013e-01 -7.867852449417114258e-01 1.546555906534194946e-01
-3.255967497825622559e-01 7.309370636940002441e-01 2.709480822086334229e-01 4.730097055435180664e-01 1.481876671314239502e-01 6.623503565788269043e-02 -8.965943008661270142e-02 -1.678736358880996704e-01
-5.748567581176757812e-01 -8.035213500261306763e-02 -5.737664178013801575e-02 -6.415566802024841309e-02 2.333115786314010620e-01 -2.425796985626220703e-01 -7.011120319366455078e-01 2.254728674888610840e-01
-4.414052665233612061e-01 1.587073132395744324e-02 -9.971315041184425354e-03 -9.647937864065170288e-02 1.770859025418758392e-02 4.564321041107177734e-01 -6.471307873725891113e-01 4.099753201007843018e-01
-4.415450692176818848e-01 3.747514486312866211e-01 5.443580746650695801e-01 3.553614616394042969e-01 4.102903306484222412e-01 8.154296129941940308e-02 -6.640075892210006714e-02 -2.501906156539916992e-01
-5.675347447395324707e-01 5.326824784278869629e-01 5.158369615674018860e-02 -5.155723094940185547e-01 -2.276294678449630737e-01 1.451999843120574951e-01 -9.909367561340332031e-02 2.072683423757553101e-01
-4.113699495792388916e-01 3.289816975593566895e-01 1.046028956770896912e-01 9.747367352247238159e-02 4.781256318092346191e-01 2.192221134901046753e-01 1.763478815555572510e-01 6.279664635658264160e-01
-3.930822312831878662e-01 3.593990504741668701e-01 1.751040667295455933e-01 1.285729259252548218e-01 2.823799550533294678e-01 2.352308183908462524e-01 1.079593822360038757e-01 7.227717041969299316e-01
-5.444492101669311523e-01 1.835006773471832275e-01 1.050961166620254517e-01 -3.094692826271057129e-01 2.689087986946105957e-01 8.007117360830307007e-02 -4.911208152770996094e-01 -4.931157529354095459e-01
-3.392148315906524658e-01 3.669530749320983887e-01 -2.857316434383392334e-01 -1.575354486703872681e-01 3.011156618595123291e-01 -6.760987043380737305e-01 -3.097221553325653076e-01 1.053382828831672668e-02
-4.814849495887756348e-01 1.963040232658386230e-01 2.114280164241790771e-01 2.716909348964691162e-01 2.501645684242248535e-01 2.769743502140045166e-01 -3.429882973432540894e-02 6.860361695289611816e-01
-4.593279957771301270e-01 3.514708578586578369e-01 -3.689378201961517334e-01 1.372746229171752930e-01 2.927523106336593628e-02 -3.438996374607086182e-01 -5.648992061614990234e-01 2.688703536987304688e-01
-3.140086233615875244e-01 6.838662624359130859e-01 4.021058678627014160e-01 -3.139968216419219971e-01 -7.466649264097213745e-02 2.963234782218933105e-01 -1.993048936128616333e-01 -2.008414864540100098e-01
-4.582822024822235107e-01 -1.894209682941436768e-01 5.753441900014877319e-02 2.005980759859085083e-01 2.918089628219604492e-01 -3.455832600593566895e-01 -6.437062621116638184e-01 3.026704490184783936e-01
-2.238243967294692993e-01 1.223764866590499878e-01 1.334984451532363892e-01 3.117656409740447998e-01 3.530261516571044922e-01 -8.842959254980087280e-02 -8.290120959281921387e-01 1.409656368196010590e-02
-5.829921364784240723e-01 4.362579062581062317e-02 2.207151353359222412e-01 -1.588132232427597046e-02 2.957165613770484924e-02 -6.619619131088256836e-01 -2.225648909807205200e-01 3.473418354988098145e-01
-3.489815890789031982e-01 4.068784415721893311e-01 2.784623205661773682e-01 -1.787574142217636108e-01 1.605438739061355591e-01 3.767018318176269531e-01 -5.076060891151428223e-01 -4.216917455196380615e-01
-2.366075664758682251e-01 2.851888239383697510e-01 7.587217688560485840e-01 -3.702216781675815582e-03 4.081150889396667480e-01 -3.091085255146026611e-01 -1.069175526499748230e-01 1.160805076360702515e-01
-3.367532789707183838e-01 2.513023018836975098e-01 1.541265845298767090e-01 1.415941566228866577e-01 5.240496993064880371e-01 1.456913650035858154e-01 1.403396725654602051e-01 6.812424659729003906e-01
2.748231031000614166e-02 1.323466897010803223e-01 2.350361049175262451e-01 -4.269968271255493164e-01 4.103896021842956543e-01 6.918581575155258179e-02 -7.441486120223999023e-01 -1.311387121677398682e-01
-5.988362431526184082e-01 2.928433418273925781e-01 -4.629023969173431396e-01 5.147223174571990967e-02 4.708324372768402100e-01 2.794590294361114502e-01 -1.972294151782989502e-01 5.481708329170942307e-03
-6.403579115867614746e-01 -8.069415390491485596e-02 -1.244638413190841675e-01 -2.041173428297042847e-01 6.779335737228393555e-01 1.140526868402957916e-02 -5.931633710861206055e-02 2.510629594326019287e-01
-3.954225182533264160e-01 -1.693122684955596924e-01 -4.742397367954254150e-02 6.172440946102142334e-02 2.704018056392669678e-01 -3.287110030651092529e-01 -7.669344544410705566e-01 1.988937705755233765e-01
-1.405232846736907959e-01 -1.928026974201202393e-01 4.421954974532127380e-02 -9.712534397840499878e-02 4.885529875755310059e-01 -4.005861282348632812e-02 -8.110927939414978027e-01 1.831162869930267334e-01
-1.997288502752780914e-02 1.050700023770332336e-01 2.076130211353302002e-01 -4.204175770282745361e-01 4.125812947750091553e-01 4.330856725573539734e-02 -7.567576766014099121e-01 -1.546810120344161987e-01
-6.220005154609680176e-01 -9.054024517536163330e-02 -6.919042021036148071e-02 -2.022626250982284546e-01 1.908631324768066406e-01 3.436524868011474609e-01 -5.817106366157531738e-01 2.575021088123321533e-01
-8.017864078283309937e-02 5.919461846351623535e-01 3.274509012699127197e-01 -3.373544290661811829e-02 1.872391551733016968e-01 4.870377480983734131e-01 -3.947127461433410645e-01 -3.267207145690917969e-01
-5.099222660064697266e-01 1.672140061855316162e-01 -7.235636562108993530e-02 1.788138300180435181e-01 3.168194293975830078e-01 -3.921622335910797119e-01 -5.998804569244384766e-01 -2.465497106313705444e-01
-2.602515816688537598e-01 1.404660521075129509e-03 -1.371092349290847778e-01 2.446484714746475220e-01 2.023455053567886353e-01 -7.599719613790512085e-02 -8.918492197990417480e-01 1.072429865598678589e-01
-3.044160604476928711e-01 1.850072741508483887e-01 -1.438757125288248062e-02 1.824201345443725586e-01 9.277292527258396149e-03 5.816354751586914062e-01 -6.358037590980529785e-01 3.114268183708190918e-01
1.074864342808723450e-02 3.961904644966125488e-01 -1.714622378349304199e-01 2.838792800903320312e-01 1.733421981334686279e-01 4.976636767387390137e-01 -6.407119035720825195e-01 2.114295661449432373e-01
-3.362861229106783867e-03 4.667834043502807617e-01 -3.452719748020172119e-01 1.705665141344070435e-01 1.451264917850494385e-01 4.936227500438690186e-01 -5.186848044395446777e-01 3.162864446640014648e-01
-2.789445817470550537e-01 -1.600591279566287994e-02 2.889997661113739014e-01 -5.590941309928894043e-01 5.529440641403198242e-01 -3.865324854850769043e-01 -2.658420801162719727e-01 -2.267232484882697463e-04
-1.687084883451461792e-01 -1.523027271032333374e-01 -1.076307073235511780e-01 -1.377632170915603638e-01 5.256870388984680176e-01 -2.192828208208084106e-01 -7.501569986343383789e-01 1.749597787857055664e-01
-4.836615025997161865e-01 5.309246182441711426e-01 9.035680443048477173e-02 -4.590563178062438965e-01 -2.437284439802169800e-01 3.380548059940338135e-01 -2.995162010192871094e-01 4.357476904988288879e-02
-5.273718237876892090e-01 1.729132533073425293e-01 -2.231755405664443970e-01 -2.848770702257752419e-03 7.765917778015136719e-01 1.631596684455871582e-01 3.582276776432991028e-02 1.056661456823348999e-01
-3.449437767267227173e-02 4.703246653079986572e-01 -4.077610000967979431e-02 -6.194467544555664062e-01 7.351631671190261841e-02 2.168472707271575928e-01 -5.470584630966186523e-01 -2.013146132230758667e-01
3.131257593631744385e-01 5.128401517868041992e-01 3.224297463893890381e-01 -3.767924308776855469e-01 1.648430228233337402e-01 1.302557885646820068e-01 -5.899761319160461426e-01 -2.832176908850669861e-02
-4.722658395767211914e-01 1.201274171471595764e-01 -1.986474245786666870e-01 -4.017654359340667725e-01 5.684632062911987305e-02 5.105203986167907715e-01 -5.142310857772827148e-01 1.826518028974533081e-01
-3.762045875191688538e-02 1.299320310354232788e-01 3.035362660884857178e-01 -4.884654581546783447e-01 1.144097149372100830e-01 -5.622159838676452637e-01 -4.662480950355529785e-01 3.231188952922821045e-01
-2.922431230545043945e-01 1.617018729448318481e-01 1.580997109413146973e-01 3.385428786277770996e-01 4.215128123760223389e-01 4.196784198284149170e-01 -1.608781218528747559e-01 6.075811982154846191e-01
1.199673414230346680e-01 7.005083560943603516e-01 -1.849129796028137207e-01 -1.313044875860214233e-01 6.189461946487426758e-01 -1.505248546600341797e-01 -4.094025865197181702e-02 1.898258775472640991e-01
-5.203238725662231445e-01 -2.069628052413463593e-02 -1.780128628015518188e-01 -1.027663871645927429e-01 1.389734447002410889e-01 4.360411763191223145e-01 -6.794378757476806641e-01 1.245143711566925049e-01
-6.018663048744201660e-01 -2.215416133403778076e-01 -3.815486282110214233e-02 1.183841302990913391e-01 4.207817018032073975e-01 3.302702307701110840e-01 -4.522119164466857910e-01 2.873576283454895020e-01
4.841765761375427246e-02 3.526255488395690918e-01 9.455794095993041992e-02 1.723489314317703247e-01 5.876855850219726562e-01 3.412415385246276855e-01 -9.099399298429489136e-02 6.037927269935607910e-01
-3.087453246116638184e-01 2.205975949764251709e-01 6.877617835998535156e-01 2.368305176496505737e-01 1.891608834266662598e-01 -2.899446189403533936e-01 -4.335159957408905029e-01 1.382829248905181885e-01
-5.112491846084594727e-01 -2.583147585391998291e-01 9.167309850454330444e-02 -1.308513991534709930e-02 3.822796642780303955e-01 4.603897780179977417e-02 -6.713293194770812988e-01 2.537368834018707275e-01
-2.324451506137847900e-01 -2.178116440773010254e-01 1.495345979928970337e-01 -1.210655421018600464e-01 5.398561358451843262e-01 3.622325882315635681e-02 -7.538509964942932129e-01 2.148618735373020172e-02
-4.777407646179199219e-01 6.004003882408142090e-01 3.119711577892303467e-01 2.099505960941314697e-01 1.769157350063323975e-01 2.924259006977081299e-01 -4.200245440006256104e-02 -3.889751434326171875e-01
-3.212256729602813721e-01 9.093526005744934082e-02 3.156472146511077881e-01 -4.863092601299285889e-01 4.661000669002532959e-01 -2.606974244117736816e-01 -4.570835530757904053e-01 -2.414072453975677490e-01
1.792603284120559692e-01 9.008863568305969238e-01 2.448448389768600464e-01 -1.018176041543483734e-02 9.343042224645614624e-02 1.121737509965896606e-01 -2.532105445861816406e-01 -1.038712188601493835e-01
-3.348038196563720703e-01 3.844950199127197266e-01 6.356393694877624512e-01 1.029649004340171814e-01 4.809601902961730957e-01 1.004240289330482483e-01 -5.845372751355171204e-02 -2.839123904705047607e-01
-4.129754602909088135e-01 2.897798120975494385e-01 -2.633941769599914551e-01 2.704305350780487061e-01 4.071548879146575928e-01 -6.403714418411254883e-02 -5.125068426132202148e-01 -4.128323793411254883e-01
-7.687565684318542480e-01 4.330270290374755859e-01 -2.802092432975769043e-01 -1.556325256824493408e-01 5.959072336554527283e-02 8.082213997840881348e-02 -2.346330322325229645e-02 3.288286626338958740e-01
-8.879186958074569702e-02 5.382839441299438477e-01 -1.948949694633483887e-01 -2.768731117248535156e-01 7.537104487419128418e-01 -1.300328318029642105e-02 4.634405672550201416e-02 1.316343545913696289e-01
-3.813298046588897705e-01 6.613036990165710449e-01 -1.570873558521270752e-01 4.093044251203536987e-02 4.969649612903594971e-01 -2.883068323135375977e-01 -2.136223018169403076e-01 1.232225447893142700e-01
-4.548450112342834473e-01 6.182067990303039551e-01 -1.786548495292663574e-01 1.604767739772796631e-01 -1.995939463376998901e-01 -3.564921021461486816e-01 -4.170593619346618652e-01 1.113696321845054626e-01
-2.901709675788879395e-01 -1.711935251951217651e-01 1.363602131605148315e-01 2.529589533805847168e-01 3.205685615539550781e-01 -6.601712107658386230e-02 -8.038216829299926758e-01 2.250762581825256348e-01
-2.771457433700561523e-01 3.284771740436553955e-01 -1.053359881043434143e-01 5.027758479118347168e-01 -7.019951194524765015e-02 2.427061349153518677e-01 -6.367652416229248047e-01 2.865476608276367188e-01
-3.493828177452087402e-01 1.702910810708999634e-01 -1.561590135097503662e-01 1.082243397831916809e-01 3.180035054683685303e-01 1.694228053092956543e-01 -7.463045120239257812e-01 -3.550123274326324463e-01
-5.012940168380737305e-01 4.781003594398498535e-01 2.126713991165161133e-01 -4.867620766162872314e-01 -2.963143289089202881e-01 5.231049284338951111e-02 -3.733687400817871094e-01 8.952739834785461426e-02
-4.520196616649627686e-01 6.202018260955810547e-01 1.889151185750961304e-01 -4.588080942630767822e-01 -1.062432602047920227e-01 3.565428853034973145e-01 -6.829509139060974121e-02 -1.475107371807098389e-01
3.521178290247917175e-02 4.561752676963806152e-01 5.039649605751037598e-01 -4.650835394859313965e-01 3.559609353542327881e-01 1.900235414505004883e-01 -3.585209548473358154e-01 -1.703714430332183838e-01
-1.021099183708429337e-02 2.368708699941635132e-01 2.146410346031188965e-01 -2.992925345897674561e-01 2.327547818422317505e-01 3.146243095397949219e-02 -8.522474765777587891e-01 -1.632505655288696289e-01
-3.239548206329345703e-01 4.345403611660003662e-02 6.161224469542503357e-02 1.251768022775650024e-01 3.133886158466339111e-01 -3.231793642044067383e-01 -8.148050308227539062e-01 -8.447039872407913208e-02
-2.448702603578567505e-01 -1.329131126403808594e-01 5.463748425245285034e-02 -3.408912420272827148e-01 2.512650191783905029e-02 -2.434634417295455933e-02 -7.584084272384643555e-01 4.762070477008819580e-01
-1.259704679250717163e-01 4.425711929798126221e-03 2.277069538831710815e-01 7.707738131284713745e-02 3.839837610721588135e-01 -2.797453105449676514e-01 -8.362483382225036621e-01 3.617078438401222229e-02
-1.927780061960220337e-01 5.661895275115966797e-01 -1.387563943862915039e-01 -7.849085330963134766e-02 3.432294428348541260e-01 1.762875318527221680e-01 1.041733101010322571e-01 6.761034727096557617e-01
-4.668165147304534912e-01 4.192925617098808289e-02 -2.276493757963180542e-01 -2.783041298389434814e-01 5.260919928550720215e-01 2.243143022060394287e-01 -1.151971668004989624e-01 5.573928952217102051e-01
-8.831455558538436890e-02 6.784792989492416382e-02 -1.549424231052398682e-01 2.187703847885131836e-01 5.734274387359619141e-01 -3.204982876777648926e-01 -6.913379430770874023e-01 -7.901307940483093262e-02
-2.814551442861557007e-02 5.672676563262939453e-01 -9.420023113489151001e-02 -3.890350088477134705e-02 1.486520916223526001e-01 8.464755862951278687e-02 -1.136833503842353821e-01 7.904691696166992188e-01
-6.957345008850097656e-01 1.858785152435302734e-01 2.078877687454223633e-01 -1.403211504220962524e-01 -1.992562860250473022e-01 -4.704634547233581543e-01 -1.737003475427627563e-01 3.567699790000915527e-01
-4.633207246661186218e-02 4.235680699348449707e-01 6.961839795112609863e-01 -1.680659055709838867e-01 -9.481591731309890747e-02 3.234400064684450626e-04 -3.021871149539947510e-01 4.530098736286163330e-01
-4.001982808113098145e-01 3.098022043704986572e-01 3.819471001625061035e-01 -1.131575480103492737e-01 -8.872916549444198608e-02 3.501548767089843750e-01 -6.500389575958251953e-01 -1.792863309383392334e-01
-2.677315771579742432e-01 5.639806389808654785e-01 -3.075616657733917236e-01 -4.536559581756591797e-01 -1.399371773004531860e-01 2.144814729690551758e-01 -3.063285648822784424e-01 3.878475129604339600e-01
-2.237308323383331299e-01 2.142442911863327026e-01 4.263406991958618164e-02 1.518637221306562424e-02 6.600547432899475098e-01 2.320657670497894287e-01 3.546776995062828064e-02 6.412573456764221191e-01
-6.160620450973510742e-01 4.980382919311523438e-01 -2.948299944400787354e-01 1.793295145034790039e-01 -6.746395677328109741e-02 2.637904286384582520e-01 -4.013920426368713379e-01 -1.344959288835525513e-01
-3.820520937442779541e-01 1.966598182916641235e-01 5.986383557319641113e-01 -2.482802569866180420e-01 3.874577879905700684e-01 -4.257417619228363037e-01 -2.511892914772033691e-01 -2.957068197429180145e-02
7.502896338701248169e-02 -3.417984768748283386e-02 2.783232331275939941e-01 1.214068289846181870e-02 2.064051851630210876e-02 -1.217613145709037781e-01 -7.902103066444396973e-01 5.252684354782104492e-01
-3.684543669223785400e-01 3.130219578742980957e-01 6.650761961936950684e-01 -1.272429339587688446e-02 -6.510088592767715454e-02 1.113811507821083069e-01 -5.535021424293518066e-01 -2.760121598839759827e-02
-3.405084013938903809e-01 2.986646294593811035e-01 1.635912358760833740e-01 3.082511126995086670e-01 2.634496390819549561e-01 4.123189747333526611e-01 -8.655307441949844360e-02 6.528157591819763184e-01
-9.627822786569595337e-02 6.689036488533020020e-01 4.818951189517974854e-01 2.554071843624114990e-01 -1.154435500502586365e-01 -1.619046330451965332e-01 -4.492809772491455078e-01 6.670208275318145752e-02
-1.909817308187484741e-01 6.350748986005783081e-02 3.515554666519165039e-01 3.220660388469696045e-01 3.259041309356689453e-01 -3.305828869342803955e-01 -6.982203125953674316e-01 1.707776039838790894e-01
1.750691086053848267e-01 5.588732361793518066e-01 2.054951786994934082e-01 -1.024730727076530457e-01 -7.836499810218811035e-02 -9.850170463323593140e-02 -7.669839262962341309e-01 1.321808993816375732e-02
-2.864214181900024414e-01 -1.245767250657081604e-01 2.687166333198547363e-01 -5.300629138946533203e-01 3.611028492450714111e-01 -2.182554304599761963e-01 -6.025835871696472168e-01 9.016834199428558350e-02
-2.109467685222625732e-01 5.122725665569305420e-02 -1.522593796253204346e-01 -7.843517512083053589e-02 2.550516426563262939e-01 -3.911919146776199341e-02 -9.249261617660522461e-01 3.836741298437118530e-02
7.928068935871124268e-02 4.809232056140899658e-02 3.329473733901977539e-01 -1.147022172808647156e-01 5.831548571586608887e-01 -1.327687650918960571e-01 -7.086779475212097168e-01 -8.642698824405670166e-02
-3.981377184391021729e-01 1.437898129224777222e-01 1.131053827702999115e-02 -1.685930639505386353e-01 1.594426929950714111e-01 -6.788641214370727539e-02 -8.111228942871093750e-01 -3.229679167270660400e-01
-3.408021926879882812e-01 4.441707432270050049e-01 4.793134331703186035e-01 -8.102436363697052002e-02 -2.485247254371643066e-01 2.501165270805358887e-01 -5.603719949722290039e-01 1.091803312301635742e-01
-1.461294442415237427e-01 3.616262972354888916e-02 7.355971336364746094e-01 1.405755337327718735e-02 2.489209175109863281e-01 -1.876826286315917969e-01 -4.891565442085266113e-01 3.155586123466491699e-01
4.225395619869232178e-02 8.910948634147644043e-01 3.158950805664062500e-01 -1.444082409143447876e-01 -1.481695920228958130e-01 1.083427220582962036e-01 -2.211549431085586548e-01 3.031998500227928162e-02
-7.490202188491821289e-01 4.120516777038574219e-01 3.660806640982627869e-02 -2.917037606239318848e-01 -2.442116737365722656e-01 2.362853437662124634e-01 -2.478992491960525513e-01 -7.633193582296371460e-02
-3.353729844093322754e-01 4.713450074195861816e-01 1.276941150426864624e-01 4.408155009150505066e-02 -2.507573068141937256e-01 1.716978549957275391e-01 -7.387897968292236328e-01 -9.455268085002899170e-02
-6.168122887611389160e-01 1.673921793699264526e-01 -8.013983815908432007e-02 -3.500523790717124939e-02 5.680732131004333496e-01 -9.051508456468582153e-02 1.828034669160842896e-01 4.685698151588439941e-01
-6.958585977554321289e-01 4.817780852317810059e-01 -2.943940460681915283e-01 -1.133248209953308105e-02 -1.924926340579986572e-01 1.791919469833374023e-01 -3.381550908088684082e-01 1.155953854322433472e-01
-3.774974346160888672e-01 4.802652597427368164e-01 -2.774579524993896484e-01 2.830049097537994385e-01 2.886853516101837158e-01 -2.870839834213256836e-01 -3.993132412433624268e-01 -3.802092075347900391e-01
-1.355544626712799072e-01 2.798939943313598633e-01 1.721778362989425659e-01 1.580287069082260132e-01 4.092403054237365723e-01 3.435278236865997314e-01 -8.455339819192886353e-02 7.456725835800170898e-01
1.200567483901977539e-01 4.768083393573760986e-01 1.188890486955642700e-01 1.222477778792381287e-01 3.972861766815185547e-01 2.818237543106079102e-01 -7.088440656661987305e-02 6.977646350860595703e-01
-2.060787528753280640e-01 -1.536841988563537598e-01 6.853869557380676270e-02 -3.943037688732147217e-01 5.010050535202026367e-01 1.570991426706314087e-02 -7.227644920349121094e-01 9.926675818860530853e-03
-5.274550318717956543e-01 3.582529127597808838e-01 -3.010374009609222412e-01 2.194618433713912964e-02 3.486198484897613525e-01 -5.437200665473937988e-01 -2.433733046054840088e-01 -1.610688269138336182e-01
7.136313617229461670e-02 5.688957571983337402e-01 1.535638421773910522e-01 -3.474261760711669922e-01 -4.835962504148483276e-02 5.656954050064086914e-01 -4.194840788841247559e-01 1.692958325147628784e-01
-4.006350040435791016e-01 4.684324860572814941e-01 5.894042849540710449e-01 1.061152815818786621e-01 4.315956234931945801e-01 9.063593111932277679e-03 -3.103896230459213257e-02 -2.721844315528869629e-01
-2.719742357730865479e-01 2.285582572221755981e-01 5.178522467613220215e-01 -4.325683712959289551e-01 1.162739172577857971e-01 -4.955653250217437744e-01 -2.922416329383850098e-01 2.720201909542083740e-01
-6.906518936157226562e-01 1.822187751531600952e-02 -5.472607910633087158e-02 -1.939616650342941284e-01 6.840459108352661133e-01 -5.457973107695579529e-02 2.797014079988002777e-02 1.018420010805130005e-01
-6.622124463319778442e-02 5.818911790847778320e-01 -4.045976698398590088e-02 -5.264282599091529846e-02 2.418382316827774048e-01 1.922348886728286743e-01 -1.121110282838344574e-02 7.463533878326416016e-01
-5.462612509727478027e-01 4.600291252136230469e-01 4.661543071269989014e-01 4.308935403823852539e-01 2.628125846385955811e-01 -7.555397599935531616e-02 9.153136052191257477e-03 -1.101818010210990906e-01
-4.174297153949737549e-01 -2.673264220356941223e-02 5.518833994865417480e-01 -3.290828764438629150e-01 3.863436877727508545e-01 -3.879197239875793457e-01 -3.334633409976959229e-01 3.501443937420845032e-02
-4.062565267086029053e-01 3.685716390609741211e-01 -2.668815255165100098e-01 1.051279976963996887e-01 6.802149415016174316e-01 3.829382658004760742e-01 -1.780519634485244751e-02 8.474677801132202148e-02
1.607045531272888184e-01 6.365770101547241211e-01 1.573115140199661255e-01 -3.213295638561248779e-01 3.392761349678039551e-01 2.317877858877182007e-01 -3.844296336174011230e-01 -3.525963425636291504e-01
-3.634377419948577881e-01 8.820274472236633301e-02 2.401252835988998413e-01 -4.312671720981597900e-01 2.591601200401782990e-02 -6.086383461952209473e-01 -2.341902554035186768e-01 4.364908933639526367e-01
-1.483988910913467407e-01 -7.177998125553131104e-02 3.615512251853942871e-01 1.382682919502258301e-01 2.816442586481571198e-02 -3.845836501568555832e-03 -7.087335586547851562e-01 5.655764937400817871e-01
-5.941544473171234131e-02 -5.072901025414466858e-03 5.362115502357482910e-01 3.164552152156829834e-02 9.145337343215942383e-02 -5.944945290684700012e-02 -6.621096730232238770e-01 5.075750946998596191e-01
-4.468458294868469238e-01 4.945706725120544434e-01 1.356142908334732056e-01 -3.327289223670959473e-01 -3.430937230587005615e-01 3.107352256774902344e-01 -4.578867852687835693e-01 5.195238441228866577e-02
-1.653971821069717407e-01 9.409165382385253906e-02 7.004442214965820312e-01 -3.856814503669738770e-01 4.099529087543487549e-01 -2.589668035507202148e-01 -1.999406069517135620e-01 2.220740765333175659e-01
-4.329634904861450195e-01 5.110405683517456055e-01 -3.304034173488616943e-01 1.311296522617340088e-01 7.096922397613525391e-02 -1.631972342729568481e-01 -5.059861540794372559e-01 -3.705763518810272217e-01
-1.324998438358306885e-01 6.406873464584350586e-01 -3.496545851230621338e-01 -1.734098941087722778e-01 2.985273897647857666e-01 -2.010150402784347534e-01 -8.698057383298873901e-02 5.315476655960083008e-01
5.778493732213973999e-02 3.980393707752227783e-01 2.175635099411010742e-01 2.046403139829635620e-01 5.699395537376403809e-01 1.674890518188476562e-01 -2.178557589650154114e-02 6.290115714073181152e-01
-2.277736365795135498e-01 2.457193136215209961e-01 6.595338582992553711e-01 -2.061175927519798279e-02 1.104356944561004639e-01 9.745943546295166016e-02 -6.335378885269165039e-01 -1.710752844810485840e-01
-2.613060474395751953e-01 2.465182393789291382e-01 2.973219752311706543e-01 1.411701180040836334e-02 3.173947632312774658e-01 5.070534348487854004e-01 -7.717356085777282715e-02 6.469544172286987305e-01
-3.963409364223480225e-01 4.917862713336944580e-01 3.541311025619506836e-01 4.979149401187896729e-01 2.716881334781646729e-01 1.727249026298522949e-01 -1.576712131500244141e-01 -3.149977326393127441e-01
-1.263615787029266357e-01 -1.836023479700088501e-01 2.334805279970169067e-01 -2.223248034715652466e-01 5.402634739875793457e-01 2.021677047014236450e-01 -7.159243226051330566e-01 3.282149881124496460e-02
2.829132378101348877e-01 1.464813500642776489e-01 3.456388711929321289e-01 1.209457144141197205e-01 5.595570802688598633e-01 2.177071124315261841e-01 -6.255625486373901367e-01 1.121614873409271240e-01
-3.007464408874511719e-01 1.739905029535293579e-01 4.535889029502868652e-01 -2.929017841815948486e-01 2.286412715911865234e-01 -5.741423368453979492e-01 -4.519303441047668457e-01 3.984077647328376770e-02
-3.511164188385009766e-01 2.841540277004241943e-01 -1.882932633161544800e-01 -9.384157136082649231e-03 3.245104253292083740e-01 2.773338854312896729e-01 -6.207718253135681152e-01 -4.391499459743499756e-01
6.801339983940124512e-02 1.159845963120460510e-01 6.857295632362365723e-01 -4.131310805678367615e-02 4.472422599792480469e-01 -1.638551801443099976e-01 -4.917919635772705078e-01 2.031166255474090576e-01
-6.134677529335021973e-01 9.274909645318984985e-02 -3.194347620010375977e-01 1.822955608367919922e-01 6.223221421241760254e-01 1.486943811178207397e-01 -2.628655731678009033e-01 3.593700751662254333e-02
-7.029747217893600464e-02 -2.003792300820350647e-02 4.561105072498321533e-01 -4.449899494647979736e-02 4.457423463463783264e-02 -1.933256238698959351e-01 -6.645564436912536621e-01 5.510382652282714844e-01
2.167357504367828369e-01 2.995109371840953827e-02 3.473319709300994873e-01 2.925851754844188690e-02 7.328971028327941895e-01 -6.220368202775716782e-03 -5.029174089431762695e-01 2.013218104839324951e-01
-6.159863471984863281e-01 4.455451369285583496e-01 -9.543735533952713013e-02 -2.390938550233840942e-01 -2.779290378093719482e-01 2.819762527942657471e-01 -2.468860894441604614e-01 3.715754151344299316e-01
-4.059070348739624023e-01 3.835780620574951172e-01 4.253683984279632568e-01 2.485402673482894897e-01 -3.046562373638153076e-01 1.280706524848937988e-01 -5.184017419815063477e-01 2.596898674964904785e-01
-1.716005206108093262e-01 2.566987872123718262e-01 1.734161376953125000e-01 2.355040051043033600e-02 6.627145409584045410e-01 2.421741783618927002e-01 9.658234566450119019e-02 6.056932210922241211e-01
-4.197676479816436768e-01 1.180271580815315247e-01 8.845567703247070312e-02 -3.837818503379821777e-01 4.153481721878051758e-01 -1.682949997484683990e-02 -5.772659182548522949e-01 -3.856402933597564697e-01
-2.079356908798217773e-01 2.821787595748901367e-01 4.699059724807739258e-01 -1.378955692052841187e-01 1.513685882091522217e-01 6.682831048965454102e-01 -3.519180119037628174e-01 2.096426784992218018e-01
-5.497526526451110840e-01 6.622489541769027710e-02 4.752737879753112793e-01 -3.951671123504638672e-01 3.267325460910797119e-01 -2.370986789464950562e-01 -3.595507144927978516e-01 -1.381942480802536011e-01
-4.236000478267669678e-01 2.724513411521911621e-01 2.780986428260803223e-01 1.281761974096298218e-01 -3.155823349952697754e-01 8.199298381805419922e-02 -7.127997875213623047e-01 1.953626722097396851e-01
-6.138364076614379883e-01 4.575576186180114746e-01 -5.715182796120643616e-02 -9.264797717332839966e-02 -3.306898772716522217e-01 2.763589620590209961e-01 -2.920661866664886475e-01 3.618882894515991211e-01
-2.710404098033905029e-01 3.499071598052978516e-01 6.425940394401550293e-01 -5.275685787200927734e-01 -7.666080258786678314e-03 -1.164675429463386536e-01 -3.117654919624328613e-01 4.500283673405647278e-02
-9.392455965280532837e-02 -9.215824306011199951e-03 5.683405399322509766e-01 -3.659241795539855957e-01 3.625313639640808105e-01 -2.754645347595214844e-01 -4.703491628170013428e-01 3.250288665294647217e-01
-5.655607581138610840e-01 7.243186235427856445e-02 -4.718258976936340332e-01 -7.707517594099044800e-02 4.688210785388946533e-01 2.077763527631759644e-01 -4.105482697486877441e-01 1.217386126518249512e-01
-5.721845626831054688e-01 1.621997952461242676e-01 -4.501909315586090088e-01 3.247753381729125977e-01 3.212690055370330811e-01 4.664169251918792725e-02 -4.810398519039154053e-01 3.683137148618698120e-02
-6.947766542434692383e-01 4.835267961025238037e-01 -1.359551846981048584e-01 -2.470464557409286499e-01 -2.602850794792175293e-01 -2.823456889018416405e-03 -3.132981657981872559e-01 1.950885057449340820e-01
-4.136600196361541748e-01 -2.400479512289166451e-03 2.616008818149566650e-01 -2.159750461578369141e-01 3.489482030272483826e-02 -5.933865308761596680e-01 -4.437454044818878174e-01 4.044305086135864258e-01
-5.374804735183715820e-01 5.813344717025756836e-01 -1.211428642272949219e-01 -1.320214122533798218e-01 -3.158073723316192627e-01 2.883171439170837402e-01 -2.726045548915863037e-01 2.896299064159393311e-01
8.185834437608718872e-02 8.860459327697753906e-01 1.039042100310325623e-01 1.961849629878997803e-01 -3.306204453110694885e-02 1.735005825757980347e-01 -3.306662440299987793e-01 -1.356517672538757324e-01
4.955906048417091370e-02 5.702236294746398926e-01 4.309112727642059326e-01 -5.147629380226135254e-01 1.149399355053901672e-01 3.870302140712738037e-01 -3.867470473051071167e-02 2.392160147428512573e-01
-5.341227650642395020e-01 3.656795322895050049e-01 -5.297561287879943848e-01 2.738877572119235992e-02 3.303102217614650726e-03 -1.670938134193420410e-01 -3.685880005359649658e-01 3.685255944728851318e-01
-2.489716112613677979e-01 -1.258062571287155151e-01 1.759069859981536865e-01 -3.317357003688812256e-01 4.234198629856109619e-01 1.409059315919876099e-01 -7.608080506324768066e-01 5.680073052644729614e-02
-2.949098050594329834e-01 2.230727523565292358e-01 4.786081612110137939e-03 4.006680846214294434e-01 2.903952002525329590e-01 5.237611383199691772e-02 -7.843539118766784668e-01 2.062356472015380859e-02
-1.719694733619689941e-01 4.401142001152038574e-01 -2.551284730434417725e-01 3.057194948196411133e-01 9.289763122797012329e-02 -3.574557602405548096e-01 -6.874505877494812012e-01 9.580214321613311768e-02
-2.380251139402389526e-02 3.519846498966217041e-01 -1.890862137079238892e-01 2.763597965240478516e-01 1.792366653680801392e-01 4.849940240383148193e-01 -6.207187771797180176e-01 3.328291177749633789e-01
-2.339530587196350098e-01 4.977754950523376465e-01 5.359808802604675293e-01 3.437961339950561523e-01 -2.632502093911170959e-02 -2.802040278911590576e-01 -4.328918755054473877e-01 1.594104319810867310e-01
-6.029691100120544434e-01 -1.705305464565753937e-02 -9.957561641931533813e-02 -8.674629777669906616e-02 7.807453274726867676e-01 6.537643074989318848e-02 -5.457398295402526855e-02 4.337543249130249023e-02
-3.779555559158325195e-01 1.833170205354690552e-01 -5.972941406071186066e-03 2.716765403747558594e-01 -6.604234687983989716e-03 5.591553449630737305e-01 -5.474622845649719238e-01 3.705232739448547363e-01
-2.008834928274154663e-01 3.034499287605285645e-01 -7.972222566604614258e-02 7.049553096294403076e-02 6.331767886877059937e-02 4.741475284099578857e-01 -3.460300862789154053e-01 7.125145196914672852e-01
-7.999696731567382812e-01 3.966656029224395752e-01 -1.816888451576232910e-01 -1.842355281114578247e-01 -1.695195287466049194e-01 -2.302738130092620850e-01 -1.822408884763717651e-01 1.441416293382644653e-01
2.304555177688598633e-01 1.096196845173835754e-01 2.880050837993621826e-01 8.085165172815322876e-02 4.676041603088378906e-01 -3.739194199442863464e-02 -7.710062861442565918e-01 1.757476031780242920e-01
-5.901611968874931335e-02 -3.001375682651996613e-02 2.914885580539703369e-01 1.827903836965560913e-01 2.081183344125747681e-01 -2.921838313341140747e-02 -8.395079374313354492e-01 3.581869006156921387e-01
-3.697100579738616943e-01 -1.180750727653503418e-01 -2.846681140363216400e-02 -3.451642394065856934e-01 2.520117759704589844e-01 -1.934486031532287598e-01 -7.693248987197875977e-01 1.913924217224121094e-01
-1.175366789102554321e-01 4.366944134235382080e-01 2.976846396923065186e-01 -7.719212770462036133e-02 2.086619436740875244e-01 5.005843639373779297e-01 -5.233527421951293945e-01 -3.645350337028503418e-01
-2.578914761543273926e-01 2.912161350250244141e-01 -1.708993613719940186e-01 1.754662394523620605e-01 4.214122593402862549e-01 -2.102684974670410156e-01 -6.550340056419372559e-01 -3.712404072284698486e-01
-3.379406332969665527e-01 1.624198257923126221e-01 1.771995872259140015e-01 5.111172795295715332e-01 3.615029454231262207e-01 2.828436493873596191e-01 -1.564726680517196655e-01 5.758529901504516602e-01
4.068288952112197876e-02 9.041219353675842285e-01 5.666578933596611023e-02 -8.198110014200210571e-02 1.542130298912525177e-02 3.048136830329895020e-01 -2.281235307455062866e-01 -1.605826914310455322e-01
-4.222484230995178223e-01 -2.102386653423309326e-01 9.328059852123260498e-02 1.946806162595748901e-02 2.858767509460449219e-01 -3.011913001537322998e-01 -7.382022738456726074e-01 2.259231805801391602e-01
-4.359242692589759827e-02 1.896571069955825806e-01 4.100408256053924561e-01 -1.075917929410934448e-01 3.861974179744720459e-01 2.993501126766204834e-01 -6.820759177207946777e-01 -2.800611257553100586e-01
-5.313805118203163147e-02 6.709874868392944336e-01 3.543055057525634766e-01 1.486082673072814941e-01 -2.547409534454345703e-01 2.334255352616310120e-02 -5.639138817787170410e-01 1.260899603366851807e-01
-2.142768651247024536e-01 5.566800832748413086e-01 1.956945657730102539e-01 -4.425539374351501465e-01 -2.457304298877716064e-01 1.490055322647094727e-01 -5.532360076904296875e-01 -1.462405323982238770e-01
1.150321960449218750e-01 7.828084230422973633e-01 4.084822237491607666e-01 1.093501448631286621e-01 8.696225285530090332e-02 -8.453620970249176025e-02 -4.170615077018737793e-01 -8.071169257164001465e-02
-3.948988616466522217e-01 6.817035675048828125e-01 -3.440873697400093079e-02 -4.225910604000091553e-01 -1.718551963567733765e-01 2.949327230453491211e-01 -2.503537535667419434e-01 -1.427283585071563721e-01
-1.482894867658615112e-01 5.335184931755065918e-01 -2.893792390823364258e-01 -1.433302015066146851e-01 5.373342633247375488e-01 3.311295509338378906e-01 -9.905216097831726074e-02 4.253211319446563721e-01
-5.799384117126464844e-01 4.946195781230926514e-01 -5.512934923171997070e-02 -3.569484949111938477e-01 -3.030878305435180664e-01 1.417495012283325195e-01 -4.192715883255004883e-01 2.877141162753105164e-02
-4.388774335384368896e-01 5.987172722816467285e-01 -2.988595366477966309e-01 -3.537909388542175293e-01 -2.185720056295394897e-01 3.400018513202667236e-01 -2.651791572570800781e-01 2.727670408785343170e-02
-3.929815590381622314e-01 1.827198714017868042e-01 -2.250724434852600098e-01 -1.811384037137031555e-02 5.246915817260742188e-01 1.391745507717132568e-01 -5.238409712910652161e-02 6.810127496719360352e-01
-4.953002631664276123e-01 6.513623148202896118e-02 -2.624886333942413330e-01 7.574789971113204956e-02 1.849695891141891479e-01 4.303917586803436279e-01 -4.737718105316162109e-01 4.815459549427032471e-01
-3.196708261966705322e-01 -5.318302288651466370e-02 -6.899309158325195312e-02 5.477442219853401184e-02 2.238470166921615601e-01 -3.657599091529846191e-01 -7.915579080581665039e-01 2.770741879940032959e-01
-2.110282629728317261e-01 6.732910275459289551e-01 5.383827686309814453e-01 2.679911851882934570e-01 2.940007857978343964e-02 -2.166683226823806763e-01 -3.015440404415130615e-01 -4.162512719631195068e-02
-2.824904210865497589e-02 2.230448126792907715e-01 5.971199274063110352e-01 -7.773184031248092651e-02 3.498471379280090332e-01 -8.657518029212951660e-02 -6.705208420753479004e-01 -8.586166799068450928e-02
-7.331368923187255859e-01 4.311618506908416748e-01 2.185270786285400391e-01 -3.658453524112701416e-01 -8.543406426906585693e-02 4.303582012653350830e-03 -2.874458432197570801e-01 7.120437920093536377e-02
-4.793000221252441406e-01 -1.103065386414527893e-01 8.606242388486862183e-02 -5.424127355217933655e-02 1.285683214664459229e-01 -5.230924487113952637e-01 -4.412734210491180420e-01 5.127156376838684082e-01
-4.517101347446441650e-01 9.182520210742950439e-03 -8.135314285755157471e-02 -2.133198231458663940e-01 1.587120145559310913e-01 3.929457366466522217e-01 -7.373315691947937012e-01 1.431654393672943115e-01
1.227104291319847107e-02 2.178493589162826538e-01 5.274732708930969238e-01 -2.583051919937133789e-01 4.148721396923065186e-01 1.138335019350051880e-01 -6.489043831825256348e-01 3.588384762406349182e-02
8.901385217905044556e-02 6.456594467163085938e-01 3.110355436801910400e-01 -2.556218504905700684e-01 1.458462029695510864e-01 3.590721189975738525e-01 -4.502126276493072510e-01 -2.453966438770294189e-01
1.333118416368961334e-02 8.680804632604122162e-03 1.848081648349761963e-01 1.521315425634384155e-01 6.800341010093688965e-01 -3.074270188808441162e-01 -6.195733547210693359e-01 4.024672508239746094e-02
-1.422069221735000610e-01 4.076674878597259521e-01 6.676709651947021484e-01 1.465519070625305176e-01 3.565152883529663086e-01 -3.160945177078247070e-01 -3.683757409453392029e-02 3.434335589408874512e-01
-4.671244695782661438e-02 5.935651063919067383e-01 4.798743724822998047e-01 -1.315001249313354492e-01 1.746705025434494019e-01 4.432882964611053467e-01 -4.120830893516540527e-01 -3.316431865096092224e-02
-3.689960837364196777e-01 1.662894636392593384e-01 1.825347095727920532e-01 2.638359367847442627e-01 -2.260606139898300171e-01 1.081730574369430542e-01 -7.714874744415283203e-01 2.743421494960784912e-01
-3.730376362800598145e-01 2.979659438133239746e-01 5.680450201034545898e-01 -4.301883280277252197e-01 8.411097340285778046e-03 -9.581897407770156860e-02 -2.431021928787231445e-01 4.426862895488739014e-01
-1.349764913320541382e-01 -1.528435666114091873e-02 1.653535068035125732e-01 -2.468878924846649170e-01 4.202345311641693115e-01 4.491340741515159607e-02 -8.353983163833618164e-01 -1.294124126434326172e-01
-2.529582083225250244e-01 1.686096042394638062e-01 7.050656676292419434e-01 -1.285282224416732788e-01 -1.527953613549470901e-02 -2.589755058288574219e-01 -4.826344251632690430e-01 3.061178624629974365e-01
-1.117213908582925797e-02 1.526597738265991211e-01 3.687722235918045044e-02 4.331276118755340576e-01 5.515840053558349609e-01 -6.609804183244705200e-02 -6.920900344848632812e-01 -2.903209999203681946e-03
-2.014610171318054199e-01 5.490697026252746582e-01 4.287736415863037109e-01 3.046331703662872314e-01 2.230170071125030518e-01 -3.569531440734863281e-01 -3.867371082305908203e-01 -2.336020767688751221e-01
-6.159145236015319824e-01 6.785189360380172729e-02 -4.527848586440086365e-02 1.757753193378448486e-01 1.578466147184371948e-01 4.986280500888824463e-01 -4.546300470829010010e-01 3.207245469093322754e-01
-1.106100007891654968e-01 -1.961573027074337006e-02 -2.446355074644088745e-01 -7.385950535535812378e-02 5.004899501800537109e-01 5.965034943073987961e-03 -8.142563104629516602e-01 9.241119027137756348e-02
-1.002188250422477722e-01 2.930381298065185547e-01 5.596219301223754883e-01 -8.081766217947006226e-02 -3.219335107132792473e-03 -5.065943002700805664e-01 -4.753483533859252930e-01 3.190181255340576172e-01
-1.325872838497161865e-01 6.054291129112243652e-01 4.037431776523590088e-01 -2.746800705790519714e-02 -1.500343680381774902e-01 2.063416987657546997e-01 -6.053506731986999512e-01 -1.434451490640640259e-01
-3.792252540588378906e-01 2.960608899593353271e-01 -2.504383027553558350e-01 2.040482908487319946e-01 1.604550033807754517e-01 1.385889798402786255e-01 -7.209404706954956055e-01 -3.153942227363586426e-01
-3.996852338314056396e-01 3.612821996212005615e-01 1.453241705894470215e-01 9.348466992378234863e-03 3.919821083545684814e-01 1.443926058709621429e-02 6.966246664524078369e-02 7.278798818588256836e-01
-9.265945851802825928e-02 7.076630741357803345e-02 2.554913461208343506e-01 1.423117518424987793e-01 7.473747730255126953e-01 8.837635070085525513e-02 -5.709054470062255859e-01 -9.255047887563705444e-02
-1.222823858261108398e-01 7.307081222534179688e-01 5.949200391769409180e-01 1.163243427872657776e-01 -3.768156468868255615e-02 -9.885839372873306274e-02 -2.458823323249816895e-01 1.095469295978546143e-01
-7.335903048515319824e-01 2.490007132291793823e-01 7.232683897018432617e-02 -4.084753096103668213e-01 -9.730976074934005737e-02 -4.033733308315277100e-01 -1.810731142759323120e-01 1.509777903556823730e-01
-2.893553078174591064e-01 1.066479459404945374e-01 1.292407661676406860e-01 2.340718358755111694e-01 4.384290277957916260e-01 -2.472134679555892944e-01 -7.578412890434265137e-01 -7.582025229930877686e-02
-6.086992621421813965e-01 -3.593251854181289673e-02 3.976119160652160645e-01 -2.413715124130249023e-01 1.425413973629474640e-02 -4.086288213729858398e-01 -3.154673278331756592e-01 3.809701204299926758e-01
-5.175514817237854004e-01 1.838368326425552368e-01 -1.992838233709335327e-01 -6.752581894397735596e-02 3.602296411991119385e-01 3.848223686218261719e-01 -5.296634435653686523e-01 -3.093114793300628662e-01
-5.040979385375976562e-01 7.338399887084960938e-01 -1.550047695636749268e-01 3.787112832069396973e-01 4.477424919605255127e-02 -6.816296279430389404e-02 -8.380764722824096680e-02 1.619904488325119019e-01
-2.706467509269714355e-01 4.528082311153411865e-01 -2.614760696887969971e-01 5.336108207702636719e-01 2.145450413227081299e-01 8.731691539287567139e-02 -5.185459852218627930e-01 -2.146187126636505127e-01
-6.422482896596193314e-03 3.374925255775451660e-01 4.381436109542846680e-01 -3.588991612195968628e-02 3.257134854793548584e-01 3.070469498634338379e-01 -6.381440758705139160e-01 -2.918983995914459229e-01
-1.716715246438980103e-01 5.874893069267272949e-01 -1.596540398895740509e-02 -5.940291881561279297e-01 -2.857019193470478058e-02 3.414708673954010010e-01 -9.546840190887451172e-02 3.817417323589324951e-01
-4.687522649765014648e-01 7.361546158790588379e-01 -1.661463379859924316e-01 -4.266983270645141602e-01 -1.178129464387893677e-01 -6.460843235254287720e-02 -1.029733866453170776e-01 3.750360105186700821e-03
-5.504180192947387695e-01 4.635761678218841553e-01 5.112105011940002441e-01 1.135243102908134460e-02 7.448481768369674683e-02 -1.592220067977905273e-01 -3.406701385974884033e-01 -2.715076804161071777e-01
-3.390603363513946533e-01 4.747270047664642334e-01 -2.782422602176666260e-01 -2.950673997402191162e-01 5.876520276069641113e-01 -3.605510294437408447e-01 7.389879971742630005e-02 1.199827492237091064e-01
-1.873545497655868530e-01 4.235768616199493408e-01 -3.358733355998992920e-01 2.092519104480743408e-01 3.896266222000122070e-01 -1.988567262887954712e-01 -5.451394319534301758e-01 -3.746382296085357666e-01
-6.422516107559204102e-01 4.186249077320098877e-01 -1.862223297357559204e-01 -4.337317943572998047e-01 -1.924570053815841675e-01 2.498238831758499146e-01 -2.755132317543029785e-01 1.187628284096717834e-01
-2.648854255676269531e-01 4.997722208499908447e-01 -2.637710273265838623e-01 -2.970171868801116943e-01 2.469875514507293701e-01 6.725142151117324829e-02 -5.071802809834480286e-02 6.739222407341003418e-01
-3.290785253047943115e-01 2.959517240524291992e-01 -2.103766649961471558e-01 5.022958517074584961e-01 1.099457889795303345e-01 1.143175140023231506e-01 -6.887288093566894531e-01 -8.975815773010253906e-02
-6.851837635040283203e-01 3.181394040584564209e-01 -2.009841799736022949e-01 3.107756078243255615e-01 -1.783294789493083954e-02 -2.044964879751205444e-01 -4.937412738800048828e-01 -8.010708540678024292e-02
-4.890722632408142090e-01 5.644845962524414062e-01 -1.786079257726669312e-01 -2.985350191593170166e-01 -2.923085987567901611e-01 2.657341063022613525e-01 -3.866106867790222168e-01 1.249589025974273682e-01
-3.908787071704864502e-01 -9.351923316717147827e-02 -2.889297306537628174e-01 -9.364210069179534912e-02 6.091073751449584961e-01 -1.481183022260665894e-01 -3.877880871295928955e-01 4.504311680793762207e-01
-3.058907091617584229e-01 5.879605561494827271e-02 5.810269620269536972e-03 1.038369443267583847e-02 5.270521640777587891e-01 1.036076694726943970e-01 -7.181408405303955078e-01 -3.139864504337310791e-01
-3.621064722537994385e-01 4.712416529655456543e-01 1.144703701138496399e-01 5.410022139549255371e-01 -7.525893300771713257e-02 2.203652709722518921e-01 -5.223818421363830566e-01 1.179647892713546753e-01
-2.186039090156555176e-01 -1.623386591672897339e-01 -1.070617791265249252e-02 2.883087098598480225e-01 4.085029959678649902e-01 -8.593599498271942139e-02 -7.855500578880310059e-01 2.264358252286911011e-01
-4.610623121261596680e-01 -7.879014126956462860e-03 -3.161346316337585449e-01 1.626708954572677612e-01 3.543233573436737061e-01 3.278240859508514404e-01 -5.075144171714782715e-01 4.127614200115203857e-01
-2.753725647926330566e-01 5.446446537971496582e-01 7.005322575569152832e-01 -2.585299015045166016e-01 2.410292923450469971e-01 7.318424433469772339e-02 7.544951140880584717e-02 2.837801910936832428e-02
9.695078246295452118e-03 4.252655804157257080e-01 3.491295278072357178e-01 4.304604828357696533e-01 4.895551502704620361e-01 -4.502874016761779785e-01 -1.883716732263565063e-01 1.842841804027557373e-01
-5.460948944091796875e-01 2.696758210659027100e-01 -1.522449105978012085e-01 -9.893805533647537231e-02 7.518662214279174805e-01 1.325833946466445923e-01 1.147733256220817566e-01 -5.832538940012454987e-03
-3.514266312122344971e-01 3.344164192676544189e-01 3.270098268985748291e-01 -4.379225969314575195e-01 4.664235189557075500e-02 -2.175886631011962891e-01 -6.113725900650024414e-01 -2.065348476171493530e-01
-3.191477656364440918e-01 7.251670360565185547e-01 -4.190034866333007812e-01 1.650341600179672241e-01 -1.235736757516860962e-01 -1.665527373552322388e-01 -3.202822804450988770e-01 1.545517444610595703e-01
-3.058109879493713379e-01 -1.204382330179214478e-01 5.289090871810913086e-01 -2.536981105804443359e-01 4.352940320968627930e-01 -3.324633240699768066e-01 -4.144313335418701172e-01 2.758634686470031738e-01
-7.548810243606567383e-01 5.613662600517272949e-01 -3.387543559074401855e-02 -1.920936703681945801e-01 -1.845259964466094971e-01 2.019665390253067017e-01 1.310718525201082230e-02 4.430340975522994995e-02
-4.822492301464080811e-01 1.145765408873558044e-01 4.028382301330566406e-01 -8.752778172492980957e-03 1.996268779039382935e-01 -4.239032268524169922e-01 -6.091084480285644531e-01 -3.734530135989189148e-02
-2.734602689743041992e-01 3.400801718235015869e-01 -6.506224721670150757e-02 -1.373319774866104126e-01 2.030579894781112671e-01 1.100694239139556885e-01 -7.617957592010498047e-01 -3.908852636814117432e-01
-6.846479177474975586e-01 -1.388177722692489624e-01 1.439973413944244385e-01 -1.873149275779724121e-01 2.208258807659149170e-01 -3.387589752674102783e-01 -4.223206341266632080e-01 3.380656838417053223e-01
-5.063298940658569336e-01 1.837092787027359009e-01 -2.830727696418762207e-01 -3.561348319053649902e-01 4.888050854206085205e-01 3.224132955074310303e-01 -2.828042209148406982e-01 2.829487919807434082e-01
