# Supplementary material for: Where is your field going? A machine learning approach to study the relative motion of the domains of physics
Source: PLoS One. 2020 Jun 18;15(6):e0233997. doi: 10.1371/journal.pone.0233997 (PMC7302634; doi:10.1371/journal.pone.0233997)
Supplement: S15 Data — (ZIP) [file pone.0233997.s015.zip › 14/Pacs4Run_14_VS_500_embeddings1999-2003ED8.txt]

4.129897058010101318e-01 -2.095291167497634888e-01 2.096241265535354614e-01 -3.940465152263641357e-01 5.677369832992553711e-01 -5.025235563516616821e-02 2.853782773017883301e-01 4.243005812168121338e-01
-1.854892969131469727e-01 -6.247133016586303711e-01 1.429527848958969116e-01 -1.800001114606857300e-01 3.909236490726470947e-01 -1.589760631322860718e-01 -2.055870294570922852e-01 5.496641993522644043e-01
8.401484787464141846e-02 -1.339472234249114990e-01 4.504159092903137207e-01 -1.786079108715057373e-01 1.249511092901229858e-01 -9.964363276958465576e-02 -2.526924908161163330e-01 8.067399263381958008e-01
1.362163573503494263e-01 -4.785417616367340088e-01 6.184548139572143555e-01 -3.783952891826629639e-01 6.894635409116744995e-02 -2.397732883691787720e-01 -3.236884474754333496e-01 2.444473654031753540e-01
2.239838838577270508e-01 -8.536633104085922241e-02 -5.238764286041259766e-01 -6.994215250015258789e-01 1.456275582313537598e-01 -7.160132378339767456e-02 6.667848676443099976e-02 3.848721385002136230e-01
4.225407913327217102e-02 4.256999865174293518e-02 1.093649566173553467e-01 -7.348001003265380859e-01 -2.253837734460830688e-01 4.191840067505836487e-02 4.286362826824188232e-01 4.563184380531311035e-01
6.283839046955108643e-02 -7.850156426429748535e-01 2.269865274429321289e-01 4.496990516781806946e-02 2.678784430027008057e-01 -2.736987471580505371e-01 2.938514202833175659e-02 4.227567911148071289e-01
2.879536747932434082e-01 -2.654627561569213867e-01 -5.021889209747314453e-01 -5.466023683547973633e-01 1.267008632421493530e-01 1.439497321844100952e-01 9.553138166666030884e-02 4.997435510158538818e-01
3.021724522113800049e-01 -3.007358908653259277e-01 8.759758621454238892e-02 -4.637417793273925781e-01 -2.572805881500244141e-01 -4.713145196437835693e-01 -1.729744300246238708e-02 5.539766550064086914e-01
3.472177088260650635e-01 2.499415725469589233e-01 -7.455868273973464966e-02 -2.657307386398315430e-01 -1.564744412899017334e-01 -2.593527436256408691e-01 4.588407576084136963e-01 6.622042059898376465e-01
2.553145885467529297e-01 -2.372386157512664795e-01 9.449581801891326904e-02 -5.308676138520240784e-02 2.163528203964233398e-01 2.274949997663497925e-01 -6.723567098379135132e-02 8.739001154899597168e-01
1.589793860912322998e-01 -5.113295316696166992e-01 -2.770334780216217041e-01 -4.470062553882598877e-01 1.509377360343933105e-01 3.547819554805755615e-01 4.547862336039543152e-02 5.347754359245300293e-01
1.905023008584976196e-01 -1.437489092350006104e-01 -1.842982321977615356e-01 -2.076766043901443481e-01 1.574033647775650024e-01 4.169144034385681152e-01 3.714937567710876465e-01 7.275634407997131348e-01
-2.174057662487030029e-01 -3.137027472257614136e-02 4.016984999179840088e-01 -3.573751449584960938e-01 4.742896258831024170e-01 9.731751680374145508e-02 5.364232659339904785e-01 3.748342990875244141e-01
1.317162215709686279e-01 -2.480852156877517700e-01 -2.739720977842807770e-02 -1.283520758152008057e-01 2.334440499544143677e-01 4.558340311050415039e-01 3.026715517044067383e-01 7.416123151779174805e-01
-1.944672614336013794e-01 -9.108054637908935547e-02 3.046646714210510254e-01 -2.008907347917556763e-01 3.127994835376739502e-01 -5.282644033432006836e-01 -3.273116946220397949e-01 5.802322626113891602e-01
-2.356570065021514893e-01 -2.409312129020690918e-01 4.635537564754486084e-01 -5.896130204200744629e-01 4.809370934963226318e-01 -2.347196917980909348e-03 2.727406620979309082e-01 1.349031925201416016e-01
6.520953178405761719e-01 -3.480204343795776367e-01 -7.335800677537918091e-02 -1.290975064039230347e-01 1.341970451176166534e-02 3.002526760101318359e-01 4.560700953006744385e-01 3.650674819946289062e-01
5.048666000366210938e-01 -4.996742010116577148e-01 4.151045382022857666e-01 -4.510478582233190536e-03 1.368217617273330688e-01 -2.454289793968200684e-01 -2.729758322238922119e-01 4.118638634681701660e-01
-1.429684311151504517e-01 -4.574868977069854736e-01 -1.200289800763130188e-01 -6.789929866790771484e-01 -6.335476040840148926e-02 -2.177145630121231079e-01 1.482153236865997314e-01 4.705805778503417969e-01
-2.594844102859497070e-01 -3.161528408527374268e-01 2.147099375724792480e-01 -5.636444687843322754e-01 4.959699511528015137e-01 2.944793701171875000e-01 1.635261625051498413e-01 3.308696150779724121e-01
3.809935450553894043e-01 -5.753259658813476562e-01 -2.228976786136627197e-01 -4.486643075942993164e-01 -1.467399448156356812e-01 -2.907912731170654297e-01 2.959197163581848145e-01 2.814254462718963623e-01
1.640878021717071533e-01 2.159955501556396484e-01 -8.217914402484893799e-02 -9.253382682800292969e-01 2.431688643991947174e-02 1.119498461484909058e-01 1.116958409547805786e-01 1.944659203290939331e-01
6.300176680088043213e-02 -1.232344955205917358e-01 3.246444091200828552e-02 -5.790264606475830078e-01 -8.267536014318466187e-02 -3.679947555065155029e-01 -1.844861656427383423e-01 6.842718124389648438e-01
3.807110786437988281e-01 -3.005152344703674316e-01 -3.202827572822570801e-01 -6.643446087837219238e-01 -8.897415548563003540e-02 -3.565674126148223877e-01 2.308217734098434448e-01 1.802206784486770630e-01
-3.017229437828063965e-01 -3.862988650798797607e-01 3.463369905948638916e-01 -3.797958046197891235e-02 1.758688390254974365e-01 -3.741444647312164307e-01 1.586177200078964233e-01 6.650348305702209473e-01
2.364019751548767090e-01 -3.130398690700531006e-01 3.295741975307464600e-01 -5.208013057708740234e-01 4.811035096645355225e-01 4.815263748168945312e-01 3.537814691662788391e-02 4.107708483934402466e-02
1.045873016119003296e-01 -3.024613261222839355e-01 -4.262140095233917236e-01 -4.524815678596496582e-01 1.096883863210678101e-01 1.214665323495864868e-01 2.866882979869842529e-01 6.341962814331054688e-01
1.759015023708343506e-01 -2.517433166503906250e-01 -6.760799139738082886e-02 -6.921000480651855469e-01 -1.161295026540756226e-01 -1.267541944980621338e-01 -1.247601211071014404e-01 6.139974594116210938e-01
-2.036557160317897797e-02 3.626228496432304382e-02 -1.338541321456432343e-02 -5.966300368309020996e-01 9.501610696315765381e-02 -4.020249843597412109e-01 -3.221525847911834717e-01 6.063739061355590820e-01
1.250177714973688126e-02 3.309158980846405029e-01 -1.047810260206460953e-02 -3.785518705844879150e-01 6.793750524520874023e-01 -4.934860765933990479e-01 2.696630312129855156e-03 2.045504599809646606e-01
-2.435495704412460327e-01 -6.085898280143737793e-01 3.441239595413208008e-01 -2.490242719650268555e-01 7.014125585556030273e-02 -4.687990993261337280e-02 2.023873925209045410e-01 5.846277475357055664e-01
3.895907998085021973e-01 -1.412237435579299927e-01 -3.700810372829437256e-01 -4.944414496421813965e-01 -2.602908201515674591e-02 -6.478792428970336914e-02 -3.467439115047454834e-02 6.639015674591064453e-01
1.129591614007949829e-01 -2.432713508605957031e-01 5.265510082244873047e-01 -4.051053822040557861e-01 5.562202334403991699e-01 1.533466279506683350e-01 3.921233415603637695e-01 -6.014455109834671021e-03
-2.367314249277114868e-01 -4.778353273868560791e-01 1.160720065236091614e-01 -5.360655188560485840e-01 5.029123425483703613e-01 2.407973706722259521e-01 2.174574583768844604e-01 2.379090636968612671e-01
5.849879384040832520e-01 -5.751368403434753418e-01 -5.072732642292976379e-02 -4.627698957920074463e-01 -3.382149711251258850e-02 -1.345454454421997070e-01 -2.258284091949462891e-01 2.000819295644760132e-01
-5.336991511285305023e-03 -2.808708846569061279e-01 1.950180828571319580e-01 -8.356282114982604980e-01 -7.619074732065200806e-02 1.985317766666412354e-01 8.389974385499954224e-02 3.640294969081878662e-01
1.143902656622231007e-03 -1.861497908830642700e-01 -2.852836251258850098e-01 -3.564127087593078613e-01 7.790031433105468750e-01 -3.617237806320190430e-01 -3.748776391148567200e-02 1.335473060607910156e-01
3.611576184630393982e-02 -3.738682568073272705e-01 -2.462514787912368774e-01 -7.940672636032104492e-01 -1.015643123537302017e-02 -1.251695156097412109e-01 1.582754850387573242e-01 3.562497794628143311e-01
6.622262597084045410e-01 -4.125270843505859375e-01 -1.186149939894676208e-01 -5.819343328475952148e-01 9.974574670195579529e-03 4.933459684252738953e-02 -6.084493920207023621e-02 1.797923296689987183e-01
1.837801635265350342e-01 -3.225916028022766113e-01 -2.228568047285079956e-01 -7.796871066093444824e-01 -2.573177777230739594e-02 -1.919585317373275757e-01 -2.980118058621883392e-02 4.076566696166992188e-01
6.410723924636840820e-01 -2.064166516065597534e-01 4.416257888078689575e-02 -4.088146090507507324e-01 -1.366170775145292282e-02 -5.097513198852539062e-01 -2.744164764881134033e-01 2.049414962530136108e-01
6.784997582435607910e-01 -5.303251743316650391e-01 3.124144114553928375e-02 -4.544901549816131592e-01 -1.573001891374588013e-01 -4.954890534281730652e-02 -2.705550193786621094e-02 1.514116227626800537e-01
6.545411348342895508e-01 -6.325206905603408813e-02 1.348212808370590210e-01 -4.900750517845153809e-01 -3.004363775253295898e-01 -2.145969569683074951e-01 3.474602401256561279e-01 2.284342646598815918e-01
-2.558370232582092285e-01 -2.828631997108459473e-01 1.900818943977355957e-01 -5.304687619209289551e-01 4.387407898902893066e-01 -1.161757558584213257e-01 5.553910136222839355e-01 1.501938402652740479e-01
-3.320937976241111755e-02 6.233077496290206909e-02 1.662818938493728638e-01 -3.025429137051105499e-02 3.589149117469787598e-01 1.298099011182785034e-01 7.621802389621734619e-02 9.027554988861083984e-01
1.715340167284011841e-01 -3.576330244541168213e-01 -3.502015769481658936e-02 -4.852828085422515869e-01 -1.240237057209014893e-02 -5.009558200836181641e-01 -2.912508547306060791e-01 5.196260809898376465e-01
6.395159363746643066e-01 -3.149817287921905518e-01 -2.011295408010482788e-01 -3.233119547367095947e-01 -1.737231314182281494e-01 -5.173718929290771484e-02 4.186202585697174072e-01 3.724551498889923096e-01
6.479142308235168457e-01 7.351310551166534424e-02 -7.638237625360488892e-02 -1.941290795803070068e-01 -1.922567933797836304e-01 -2.957673072814941406e-01 3.030650019645690918e-01 5.612428188323974609e-01
1.587435305118560791e-01 -3.297867998480796814e-02 3.491732478141784668e-01 -7.188714742660522461e-01 -1.989561170339584351e-01 2.790985405445098877e-01 1.821652501821517944e-01 4.293611645698547363e-01
3.044862747192382812e-01 -3.912133574485778809e-01 1.782570779323577881e-02 -5.029470920562744141e-01 -3.393314778804779053e-01 -3.767189979553222656e-01 2.805757224559783936e-01 4.064247310161590576e-01
3.751914715394377708e-03 -1.529187262058258057e-01 4.636406600475311279e-01 -5.773541331291198730e-01 -2.014542818069458008e-01 9.309720993041992188e-02 -1.020520329475402832e-01 6.071538329124450684e-01
6.316226720809936523e-02 -7.594450116157531738e-01 -5.486022680997848511e-02 -3.004080653190612793e-01 1.567581593990325928e-01 -4.096420407295227051e-01 2.784316837787628174e-01 2.368444800376892090e-01
7.291034460067749023e-01 -9.928518533706665039e-02 -1.293997168540954590e-01 -2.402870804071426392e-01 3.160121291875839233e-02 1.432901620864868164e-01 4.400188624858856201e-01 4.110003709793090820e-01
-7.451649010181427002e-02 8.180757611989974976e-02 -1.412560343742370605e-01 -1.358797252178192139e-01 7.214409708976745605e-01 -2.527328133583068848e-01 4.596824347972869873e-01 3.920197784900665283e-01
2.620266377925872803e-01 -8.021160960197448730e-02 2.015318907797336578e-02 -5.579062700271606445e-01 -1.065605580806732178e-01 -2.825233042240142822e-01 -2.325392812490463257e-01 6.841003894805908203e-01
5.553733184933662415e-02 -4.459462761878967285e-01 3.897639214992523193e-01 -6.588494777679443359e-02 -2.905402891337871552e-02 -5.893434882164001465e-01 4.501454532146453857e-01 3.016455173492431641e-01
4.756530746817588806e-02 -4.699148237705230713e-01 -8.788570761680603027e-02 -1.337261348962783813e-01 2.748067378997802734e-01 1.646707057952880859e-01 3.375718891620635986e-01 7.312463521957397461e-01
4.534709155559539795e-01 -5.832671523094177246e-01 5.526408180594444275e-02 -4.168218672275543213e-01 -3.122072853147983551e-02 -4.335797727108001709e-01 -2.272700220346450806e-01 1.917060762643814087e-01
1.613981872797012329e-01 -1.151772066950798035e-01 3.408546745777130127e-01 -6.124057173728942871e-01 6.280362010002136230e-01 -6.274753063917160034e-02 9.771863371133804321e-02 -2.480859160423278809e-01
5.295400023460388184e-01 -1.949798911809921265e-01 -5.137335881590843201e-02 -6.482100486755371094e-01 -1.033346429467201233e-01 -4.402717649936676025e-01 -5.730234831571578979e-02 2.257298976182937622e-01
4.007349014282226562e-01 -4.894730448722839355e-01 -2.226042598485946655e-01 -6.158938407897949219e-01 -1.155274510383605957e-01 -1.664265990257263184e-01 3.202193081378936768e-01 1.654233187437057495e-01
-1.075745895504951477e-01 -1.215081140398979187e-01 1.814880520105361938e-01 -6.135838031768798828e-01 5.986187458038330078e-01 3.043654561042785645e-01 -7.729972898960113525e-02 3.275400102138519287e-01
1.485697776079177856e-01 1.293244808912277222e-01 -1.380489319562911987e-01 -9.463023543357849121e-01 3.882744349539279938e-03 4.116199910640716553e-02 1.422413587570190430e-01 1.572086811065673828e-01
7.713487744331359863e-02 -2.780463397502899170e-01 -1.887955218553543091e-01 -1.356190592050552368e-01 2.370208054780960083e-01 3.495966792106628418e-01 2.057469934225082397e-01 8.012338876724243164e-01
5.038487911224365234e-02 -3.369837999343872070e-02 4.741795659065246582e-01 -6.167163252830505371e-01 4.726067185401916504e-01 2.162210643291473389e-01 3.451384603977203369e-01 4.371985793113708496e-02
2.420485615730285645e-01 -4.548991322517395020e-01 1.687851697206497192e-01 -3.155257105827331543e-01 6.323665976524353027e-01 3.965620100498199463e-01 -1.630040109157562256e-01 1.507154703140258789e-01
1.779591143131256104e-01 -2.684793770313262939e-01 4.159775748848915100e-02 6.066824775189161301e-03 3.656195104122161865e-01 3.990602791309356689e-01 2.943046689033508301e-01 7.175934314727783203e-01
6.432320475578308105e-01 -3.989811837673187256e-01 2.168745175004005432e-02 -3.913165926933288574e-01 -7.729903608560562134e-02 -4.459150135517120361e-01 -1.788394004106521606e-01 1.914903372526168823e-01
1.662982851266860962e-01 -1.717180907726287842e-01 2.737394161522388458e-02 -7.063734531402587891e-01 -1.019337177276611328e-01 -2.305516600608825684e-01 -2.542775571346282959e-01 5.611981749534606934e-01
7.683181166648864746e-01 -1.707547158002853394e-02 -1.086231693625450134e-01 6.283058971166610718e-02 2.791257202625274658e-01 1.235139667987823486e-01 3.218645751476287842e-01 4.437176883220672607e-01
5.213651657104492188e-01 -4.700668454170227051e-01 5.446209013462066650e-02 -3.967511653900146484e-01 -1.491809636354446411e-02 -4.078699350357055664e-01 -3.400150239467620850e-01 2.542585134506225586e-01
6.379793882369995117e-01 -2.617237269878387451e-01 3.015242218971252441e-01 -2.252726703882217407e-01 1.552828699350357056e-01 -2.708893120288848877e-01 -4.457970559597015381e-01 2.942612469196319580e-01
3.079825341701507568e-01 -5.964291095733642578e-02 -9.250765293836593628e-02 -6.793100237846374512e-01 -4.919414594769477844e-02 -2.226359546184539795e-01 -3.237235248088836670e-01 5.242002606391906738e-01
5.856282711029052734e-01 -2.655547261238098145e-01 -2.834986746311187744e-01 -3.976380079984664917e-02 2.292619794607162476e-01 1.904086768627166748e-01 5.338941216468811035e-01 3.615358173847198486e-01
3.146679997444152832e-01 -1.540258973836898804e-01 -5.532801523804664612e-02 -5.126228332519531250e-01 -1.551502197980880737e-01 -4.901346862316131592e-01 -1.421957910060882568e-01 5.717459321022033691e-01
1.130793467164039612e-01 -1.470835655927658081e-01 6.042340397834777832e-01 -3.272599577903747559e-01 5.660147666931152344e-01 3.197188377380371094e-01 1.769936457276344299e-02 2.654726505279541016e-01
4.584490656852722168e-01 -7.333281636238098145e-02 -8.350099623203277588e-02 -2.059446871280670166e-01 -2.100486755371093750e-01 -4.251550436019897461e-01 2.225604057312011719e-01 6.787124276161193848e-01
9.069072008132934570e-01 -5.351312458515167236e-02 -1.130976676940917969e-01 -9.858373552560806274e-03 2.228104621171951294e-01 1.036807298660278320e-01 1.702594310045242310e-01 2.690443098545074463e-01
7.006109356880187988e-01 7.585215568542480469e-02 -4.475506395101547241e-02 -2.696246206760406494e-01 -1.285007894039154053e-01 -1.317335963249206543e-01 2.664521634578704834e-01 5.690584182739257812e-01
-2.069899346679449081e-03 -2.384718805551528931e-01 5.836405754089355469e-01 -5.271956324577331543e-01 4.002323150634765625e-01 8.449382148683071136e-03 4.043526947498321533e-01 -2.823125571012496948e-02
4.631026089191436768e-02 1.322052180767059326e-01 -3.717254400253295898e-01 -3.036413788795471191e-01 8.064302206039428711e-01 -1.046959087252616882e-01 1.165721714496612549e-01 2.740788459777832031e-01
1.846797764301300049e-01 -4.785936474800109863e-01 -5.429163575172424316e-02 -6.438096165657043457e-01 -1.879656612873077393e-01 -3.585082292556762695e-01 5.525314435362815857e-02 3.905008733272552490e-01
1.138767898082733154e-01 -2.493151575326919556e-01 -3.658043220639228821e-02 -1.637254096567630768e-02 2.944203019142150879e-01 2.625151872634887695e-01 1.877741813659667969e-01 8.558102846145629883e-01
-1.582953482866287231e-01 -2.720797657966613770e-01 3.271228671073913574e-01 -4.009682834148406982e-01 4.332956969738006592e-01 -1.374845057725906372e-01 6.393321752548217773e-01 1.331826448440551758e-01
7.143023610115051270e-02 -1.197564080357551575e-01 1.467331200838088989e-01 -3.619057834148406982e-01 7.593231797218322754e-01 3.141784667968750000e-01 -2.016628533601760864e-01 3.348166942596435547e-01
4.745040461421012878e-02 1.602405011653900146e-01 1.994933187961578369e-01 -6.377673149108886719e-01 4.944590926170349121e-01 1.905091553926467896e-01 4.946010410785675049e-01 1.061990112066268921e-02
6.200242042541503906e-01 -2.551557421684265137e-01 6.682570576667785645e-01 -4.361272230744361877e-02 2.229251712560653687e-01 9.635990113019943237e-02 1.983699500560760498e-01 6.053542345762252808e-02
7.637059688568115234e-01 -3.552002310752868652e-01 1.763572692871093750e-01 -1.246617957949638367e-01 1.025479659438133240e-01 -2.244554460048675537e-01 -3.422676026821136475e-01 2.567099630832672119e-01
5.108886957168579102e-01 -2.798747122287750244e-01 -3.040908575057983398e-01 -1.305541545152664185e-01 2.642385102808475494e-02 -5.803044438362121582e-01 2.472915500402450562e-01 3.905673325061798096e-01
3.433971703052520752e-01 -1.743608862161636353e-01 -2.168768495321273804e-01 -6.739394664764404297e-01 -3.027229942381381989e-02 -2.271990329027175903e-01 -2.206288427114486694e-01 4.992334544658660889e-01
1.785752130672335625e-03 -1.306962370872497559e-01 9.503216296434402466e-02 -5.467754006385803223e-01 4.212703406810760498e-01 -1.161973997950553894e-01 6.929611563682556152e-01 -6.128003075718879700e-02
3.340756893157958984e-01 -2.277668118476867676e-01 -4.791229665279388428e-01 -6.367848515510559082e-01 6.129307299852371216e-02 4.739087540656328201e-03 2.016618400812149048e-01 3.962513804435729980e-01
3.114979565143585205e-01 -5.791162848472595215e-01 -2.151965647935867310e-01 -5.295664668083190918e-01 4.207270592451095581e-02 2.738533020019531250e-01 1.844984292984008789e-02 4.046442806720733643e-01
2.662560716271400452e-02 -6.328795105218887329e-02 2.679782509803771973e-01 -1.707092970609664917e-01 1.030694618821144104e-01 6.590478122234344482e-02 4.520963504910469055e-02 9.366542100906372070e-01
2.708480060100555420e-01 -4.387037158012390137e-01 -2.298014163970947266e-01 -6.418226361274719238e-01 -2.841036207973957062e-02 -2.917978167533874512e-01 -1.619538813829421997e-01 3.965517580509185791e-01
-1.141442507505416870e-01 -3.865836262702941895e-01 -7.501991093158721924e-02 -9.809245169162750244e-02 6.430268883705139160e-01 2.929258719086647034e-02 5.863587260246276855e-01 2.532109320163726807e-01
1.890174746513366699e-01 1.628756336867809296e-02 -3.048510290682315826e-02 -2.156189829111099243e-01 6.802698373794555664e-01 -6.699600815773010254e-01 7.686370052397251129e-03 7.009696960449218750e-02
6.099585890769958496e-01 2.598598599433898926e-01 -1.920819580554962158e-01 -4.577819406986236572e-01 2.944288961589336395e-02 7.437959313392639160e-02 4.702980220317840576e-01 2.939116954803466797e-01
-8.450517803430557251e-02 -1.476976275444030762e-01 2.992558777332305908e-01 -7.641024589538574219e-01 3.129980862140655518e-01 -1.317564547061920166e-01 4.256900846958160400e-01 -3.313590586185455322e-02
5.922790169715881348e-01 1.303222030401229858e-01 5.040422677993774414e-01 1.233081072568893433e-01 8.646648377180099487e-02 6.603023409843444824e-02 2.290340363979339600e-01 5.465026497840881348e-01
2.091496288776397705e-01 -1.499312520027160645e-01 3.541346266865730286e-02 1.353481262922286987e-01 6.904682517051696777e-02 -1.016147211194038391e-01 4.143292307853698730e-01 8.529021739959716797e-01
-1.780630350112915039e-01 -3.986256197094917297e-02 2.666002213954925537e-01 -4.845643341541290283e-01 5.160740613937377930e-01 -2.711583077907562256e-01 5.498906970024108887e-01 1.363354027271270752e-01
2.531358897686004639e-01 -5.670506358146667480e-01 -1.393907815217971802e-01 -2.673480485100299120e-04 6.317398697137832642e-02 -4.790001213550567627e-01 4.390920102596282959e-01 4.107459783554077148e-01
-1.779821664094924927e-01 -4.849594235420227051e-01 9.701154381036758423e-02 -6.218149065971374512e-01 4.439173936843872070e-01 3.765048086643218994e-02 2.709781229496002197e-01 2.552691698074340820e-01
-2.324600890278816223e-02 -9.671057015657424927e-02 -8.573178946971893311e-02 -3.962150514125823975e-01 6.367890536785125732e-02 -4.995262920856475830e-01 -2.266445457935333252e-01 7.216793894767761230e-01
-2.065106928348541260e-01 -8.438336104154586792e-02 3.428742289543151855e-01 -6.344213485717773438e-01 4.742587208747863770e-01 -2.082778066396713257e-01 3.976320624351501465e-01 6.137988343834877014e-02
3.895401060581207275e-01 -1.457258462905883789e-01 -3.732219040393829346e-01 -4.340108335018157959e-01 1.454041898250579834e-01 1.090182736515998840e-01 -1.723111271858215332e-01 6.607905030250549316e-01
3.047678470611572266e-01 1.159434169530868530e-01 -2.818617038428783417e-02 1.088344976305961609e-01 4.603136181831359863e-01 -2.241030707955360413e-02 -9.578163921833038330e-02 8.120771646499633789e-01
1.055976599454879761e-01 -3.989994823932647705e-01 -3.464338481426239014e-01 -7.250061035156250000e-01 3.282584995031356812e-02 -4.657747969031333923e-02 1.167974770069122314e-01 4.087903201580047607e-01
-2.416821718215942383e-01 -1.897320896387100220e-01 1.280212551355361938e-01 -3.828179836273193359e-01 5.390378832817077637e-01 -3.591800928115844727e-01 5.326491594314575195e-01 1.984071582555770874e-01
4.993443787097930908e-01 -3.215282261371612549e-01 -9.165177494287490845e-02 -2.890874445438385010e-01 1.452148258686065674e-01 -5.976892709732055664e-01 -3.484504520893096924e-01 2.357239276170730591e-01
4.904044866561889648e-01 -8.185860514640808105e-02 -3.264397978782653809e-01 1.904655545949935913e-01 4.330705106258392334e-01 -1.253018975257873535e-01 7.367302477359771729e-02 6.334698796272277832e-01
4.849287867546081543e-01 -4.754565358161926270e-01 5.790092349052429199e-01 6.175881624221801758e-02 2.590869367122650146e-01 -3.081681206822395325e-02 3.496900498867034912e-01 9.674928337335586548e-02
5.813550949096679688e-01 7.316767424345016479e-02 2.913725189864635468e-02 -2.425035387277603149e-01 -2.586778402328491211e-01 -2.046514898538589478e-01 2.188879996538162231e-01 6.635567545890808105e-01
5.470668673515319824e-01 1.158903315663337708e-01 5.171442627906799316e-01 5.767381936311721802e-02 5.630094558000564575e-02 8.820907771587371826e-02 3.808231651782989502e-02 6.357059478759765625e-01
4.838696420192718506e-01 -4.508809447288513184e-01 -3.399803638458251953e-01 -3.923979401588439941e-01 -1.846531406044960022e-03 2.165389060974121094e-01 3.879515528678894043e-01 3.092162907123565674e-01
2.114590406417846680e-01 2.446298599243164062e-01 5.906943678855895996e-01 4.959512501955032349e-02 1.884438842535018921e-01 2.767770551145076752e-02 3.537498116493225098e-01 6.185836195945739746e-01
2.287016063928604126e-01 -2.334600128233432770e-02 1.154331639409065247e-01 -8.295489549636840820e-01 -1.930779218673706055e-01 1.320381164550781250e-01 2.907582521438598633e-01 3.262216746807098389e-01
5.376954078674316406e-01 3.595737814903259277e-01 1.807154268026351929e-01 -1.778443753719329834e-01 2.414269596338272095e-01 2.800416648387908936e-01 9.465130418539047241e-02 6.096183061599731445e-01
5.793342590332031250e-01 -2.932931482791900635e-01 -3.000451624393463135e-01 -4.194053113460540771e-01 -6.483627017587423325e-03 6.106145307421684265e-02 5.414645075798034668e-01 1.243734136223793030e-01
7.517280429601669312e-02 2.259869128465652466e-02 -2.770637571811676025e-01 -4.611038565635681152e-01 6.681731343269348145e-01 -2.015126794576644897e-01 4.601468741893768311e-01 7.522829622030258179e-02
1.240555122494697571e-01 -3.903585076332092285e-01 2.274058163166046143e-01 3.127616271376609802e-02 2.404977232217788696e-01 -7.820164561271667480e-01 5.223000794649124146e-02 3.277531564235687256e-01
9.339606761932373047e-02 1.397218257188796997e-01 2.021825611591339111e-01 -6.996756196022033691e-01 -1.977192014455795288e-01 3.939551487565040588e-02 -1.808076165616512299e-02 6.327396631240844727e-01
-7.668369263410568237e-02 -5.425900816917419434e-01 3.676251769065856934e-01 -1.401177644729614258e-01 -1.147193163633346558e-01 2.228256687521934509e-02 4.626286029815673828e-01 5.632513761520385742e-01
-1.543597131967544556e-01 -4.264840483665466309e-01 -8.404196053743362427e-02 -6.293770670890808105e-01 1.496836636215448380e-02 -2.808615267276763916e-01 -1.307401806116104126e-01 5.430521965026855469e-01
5.326937437057495117e-01 -3.687995374202728271e-01 5.109324455261230469e-01 -2.745454199612140656e-02 9.359162300825119019e-02 -2.976543605327606201e-01 -3.036560416221618652e-01 3.589621782302856445e-01
8.180318474769592285e-01 -3.565363883972167969e-01 -2.203955650329589844e-01 -2.356958389282226562e-01 1.854775547981262207e-01 1.072545871138572693e-01 -1.353958845138549805e-01 1.879931241273880005e-01
5.874361991882324219e-01 -2.928184866905212402e-01 4.465984404087066650e-01 -3.171675205230712891e-01 1.525596827268600464e-01 1.576785743236541748e-02 -4.082831442356109619e-01 2.809137403964996338e-01
6.068890690803527832e-01 -2.532583475112915039e-01 -3.004040718078613281e-01 6.745843589305877686e-02 3.210601210594177246e-01 1.505807191133499146e-01 4.740222692489624023e-01 3.497163653373718262e-01
5.916695594787597656e-01 -6.946594268083572388e-02 7.077477872371673584e-02 -2.209878265857696533e-01 -2.811781167984008789e-01 -3.094352483749389648e-01 2.581141293048858643e-01 5.914580821990966797e-01
3.250325620174407959e-01 5.313613638281822205e-02 -7.884861528873443604e-02 -4.608716070652008057e-02 -1.143222749233245850e-01 -5.173534154891967773e-01 4.600450098514556885e-01 6.251590251922607422e-01
6.215826869010925293e-01 -3.365675508975982666e-01 -2.038849294185638428e-01 -4.736125469207763672e-01 6.059859320521354675e-02 7.179565727710723877e-02 4.706486761569976807e-01 -6.436140090227127075e-02
2.534185647964477539e-01 2.726154029369354248e-01 4.708820879459381104e-01 -3.561377823352813721e-01 6.813204288482666016e-01 1.862775385379791260e-01 4.075200855731964111e-02 1.110781505703926086e-01
3.307282626628875732e-01 -4.139571189880371094e-01 -1.504518985748291016e-01 -7.073830366134643555e-01 -5.719927325844764709e-02 -1.511264592409133911e-01 -1.856420040130615234e-01 3.683176934719085693e-01
-2.470552921295166016e-01 -5.814306139945983887e-01 2.628675699234008789e-01 -3.803721666336059570e-01 5.601014494895935059e-01 -2.313944697380065918e-01 6.161860749125480652e-02 1.267508417367935181e-01
3.135779500007629395e-01 -3.786885142326354980e-01 -1.937423646450042725e-01 -6.980141997337341309e-01 -1.035336330533027649e-01 -2.660014629364013672e-01 6.686440669000148773e-03 3.898505270481109619e-01
1.347775757312774658e-01 -2.536104023456573486e-01 1.975517719984054565e-01 -1.330499351024627686e-01 8.916024565696716309e-01 2.217099070549011230e-01 7.658197730779647827e-02 1.039835363626480103e-01
-1.775163561105728149e-01 2.355374582111835480e-02 -4.541336372494697571e-02 -5.668506026268005371e-01 6.078125238418579102e-01 2.512857504189014435e-02 4.818405807018280029e-01 2.057014405727386475e-01
3.117735683917999268e-01 -3.276955783367156982e-01 2.917064726352691650e-01 -2.052148878574371338e-01 -2.974138557910919189e-01 -5.294297933578491211e-01 4.560898244380950928e-01 3.023873865604400635e-01
5.815553665161132812e-01 3.232310526072978973e-03 -2.793074026703834534e-02 -4.038566052913665771e-01 -1.523429453372955322e-01 -1.493838876485824585e-01 5.210728049278259277e-01 4.252783954143524170e-01
2.548989951610565186e-01 3.431400656700134277e-02 1.586903184652328491e-01 -9.159401804208755493e-02 2.483657002449035645e-01 2.347145676612854004e-01 -1.449849754571914673e-01 8.732008934020996094e-01
6.334084868431091309e-01 -1.034957692027091980e-01 -6.461837887763977051e-02 -2.306883931159973145e-01 -1.933369338512420654e-01 -4.080972671508789062e-01 1.076253354549407959e-01 5.614125132560729980e-01
2.186983972787857056e-01 -4.125345945358276367e-01 -3.468568921089172363e-01 -2.106187194585800171e-01 7.455798238515853882e-02 -5.840525627136230469e-01 1.207929011434316635e-02 5.200906395912170410e-01
-2.478969246149063110e-01 -7.639364898204803467e-02 -7.094115018844604492e-02 -2.992222309112548828e-01 6.808297634124755859e-01 -4.519087374210357666e-01 2.453404814004898071e-01 3.319664895534515381e-01
-1.545802205801010132e-01 -1.432876139879226685e-01 3.738524019718170166e-01 -6.769939661026000977e-01 3.859900236129760742e-01 -1.603851616382598877e-01 4.230943024158477783e-01 6.137521937489509583e-02
3.224172294139862061e-01 -2.140372246503829956e-01 2.930951714515686035e-01 -8.168198913335800171e-02 7.851157784461975098e-01 2.752565741539001465e-01 -1.156243234872817993e-01 2.282902747392654419e-01
1.289211213588714600e-01 -5.504286885261535645e-01 3.876976072788238525e-01 -4.722203314304351807e-02 1.908667236566543579e-01 -5.523489713668823242e-01 4.139099717140197754e-01 1.225862354040145874e-01
3.654813170433044434e-01 -1.187038570642471313e-01 3.218150511384010315e-02 -7.550643058493733406e-04 -1.537400484085083008e-01 -3.616211116313934326e-01 5.144919157028198242e-01 6.574109196662902832e-01
-6.615537405014038086e-02 -1.155257523059844971e-01 3.303486406803131104e-01 -4.881116151809692383e-01 5.118979811668395996e-01 4.391681849956512451e-01 8.395449817180633545e-02 4.158573448657989502e-01
7.308721542358398438e-02 1.078390143811702728e-02 3.506305515766143799e-01 -6.949117183685302734e-01 -1.226488873362541199e-01 2.303499281406402588e-01 -6.731748580932617188e-02 5.621944069862365723e-01
3.078535497188568115e-01 -2.281220853328704834e-01 3.862582147121429443e-01 3.931825049221515656e-03 7.591524124145507812e-01 2.841235697269439697e-01 1.686261743307113647e-01 1.360227465629577637e-01
3.968798518180847168e-01 1.557159125804901123e-01 3.940638154745101929e-03 -1.656823307275772095e-01 7.441124916076660156e-01 -4.631896018981933594e-01 1.488691717386245728e-01 -1.904695853590965271e-02
3.859767913818359375e-01 3.452781587839126587e-02 3.416519463062286377e-01 2.330707460641860962e-01 1.429884135723114014e-01 -8.349633961915969849e-02 8.570596575736999512e-02 8.025078773498535156e-01
3.233059048652648926e-01 -2.299374192953109741e-01 2.309035360813140869e-01 -9.673346579074859619e-02 8.172439932823181152e-01 2.713473141193389893e-01 -9.583295881748199463e-02 1.709600985050201416e-01
7.885938286781311035e-01 -3.110952377319335938e-01 -3.019971847534179688e-01 -2.799108326435089111e-01 2.378246486186981201e-01 1.552649885416030884e-01 -6.780612468719482422e-02 1.628551036119461060e-01
5.563973784446716309e-01 -2.814235389232635498e-01 -2.614962756633758545e-01 -4.303395450115203857e-01 -1.080559790134429932e-01 -1.764322258532047272e-02 5.575340986251831055e-01 1.865977793931961060e-01
4.950342178344726562e-01 -2.995350062847137451e-01 -1.969693303108215332e-01 -2.118694633245468140e-01 -1.214260831475257874e-01 -5.088711380958557129e-01 4.194708764553070068e-01 3.631590902805328369e-01
-2.312747389078140259e-01 -2.428323328495025635e-01 -1.462025009095668793e-02 -6.319794803857803345e-02 7.626833319664001465e-01 -1.752713173627853394e-01 3.655512928962707520e-01 3.705442547798156738e-01
5.530703663825988770e-01 1.414578557014465332e-01 -1.039997022598981857e-02 -2.052053660154342651e-01 -1.811637580394744873e-01 -5.202655866742134094e-02 3.568165004253387451e-01 6.848650574684143066e-01
3.721544146537780762e-01 5.263888835906982422e-02 2.325176447629928589e-01 -1.764689981937408447e-01 1.597877591848373413e-01 4.046199321746826172e-01 -9.660660475492477417e-02 7.582497000694274902e-01
4.820657372474670410e-01 -3.395169079303741455e-01 -3.366614878177642822e-01 -6.705378890037536621e-01 9.440459311008453369e-03 -7.122622430324554443e-02 -7.070617377758026123e-02 2.814555764198303223e-01
-1.342988759279251099e-01 -3.017863929271697998e-01 1.724075973033905029e-01 -1.892591118812561035e-01 4.341785907745361328e-01 -2.888603881001472473e-02 -3.731155693531036377e-01 7.048296332359313965e-01
7.933484315872192383e-01 -2.090069353580474854e-01 -2.630598247051239014e-01 -3.536693155765533447e-01 2.031482160091400146e-01 2.314717471599578857e-01 -9.154867380857467651e-02 1.714709848165512085e-01
2.158894985914230347e-01 -6.461464166641235352e-01 3.929281234741210938e-01 -1.329769343137741089e-01 3.232846260070800781e-01 -4.997237622737884521e-01 9.219143539667129517e-02 -3.278935328125953674e-02
5.009170174598693848e-01 -9.337016195058822632e-02 -2.496572397649288177e-02 -2.322336435317993164e-01 -2.800664901733398438e-01 -3.798203468322753906e-01 3.960682153701782227e-01 5.533873438835144043e-01
2.611941993236541748e-01 -3.524576425552368164e-01 2.477274388074874878e-01 -9.422502666711807251e-02 7.372899055480957031e-01 3.980268836021423340e-01 1.789379050023853779e-03 1.878270953893661499e-01
3.187017440795898438e-01 2.432382702827453613e-01 1.660891026258468628e-01 1.594626605510711670e-01 4.559938013553619385e-01 -1.098192483186721802e-01 -1.227152273058891296e-01 7.424289584159851074e-01
2.442874461412429810e-01 4.317608475685119629e-02 -4.607502371072769165e-02 -1.796588301658630371e-01 7.530870437622070312e-01 -3.911296427249908447e-01 4.287979304790496826e-01 -8.317953906953334808e-03
2.006119675934314728e-02 -4.125701189041137695e-01 3.649094700813293457e-01 -8.635751903057098389e-02 3.484876453876495361e-01 1.250638663768768311e-01 -7.888586074113845825e-02 7.385522127151489258e-01
-7.563364505767822266e-02 -1.705391556024551392e-01 3.587909340858459473e-01 -3.738731145858764648e-01 6.896899938583374023e-01 1.882529258728027344e-01 -1.892344057559967041e-01 3.869921565055847168e-01
4.752269685268402100e-01 2.823156416416168213e-01 3.885540664196014404e-01 -1.003436967730522156e-01 5.092966556549072266e-02 1.642069667577743530e-01 3.585667014122009277e-01 6.126062273979187012e-01
5.424306392669677734e-01 -1.735435277223587036e-01 -1.371462941169738770e-01 -1.007248088717460632e-01 5.312829092144966125e-02 2.489745467901229858e-01 4.802761375904083252e-01 5.926389098167419434e-01
6.328068971633911133e-01 -4.407448768615722656e-01 -8.996234089136123657e-02 -4.652608036994934082e-01 -8.766313642263412476e-02 -3.643605709075927734e-01 -1.186454668641090393e-01 1.619207561016082764e-01
-4.198874533176422119e-02 -2.465752363204956055e-01 4.539250731468200684e-01 -2.920168042182922363e-01 6.471300721168518066e-01 2.575245797634124756e-01 -1.115424036979675293e-01 3.854580819606781006e-01
7.495037317276000977e-01 2.561492621898651123e-01 -4.723694175481796265e-02 -3.865712583065032959e-01 -9.047640860080718994e-02 8.203109726309776306e-03 2.569042146205902100e-01 3.830274343490600586e-01
2.063011378049850464e-01 1.511694490909576416e-01 4.146672785282135010e-01 -5.501173138618469238e-01 5.943171381950378418e-01 3.061296045780181885e-01 9.122089296579360962e-02 6.899476051330566406e-02
4.797720313072204590e-01 2.126616090536117554e-01 -1.818452775478363037e-01 1.410464644432067871e-01 3.675037324428558350e-01 -1.196701228618621826e-01 1.207825914025306702e-01 7.125052809715270996e-01
1.118322983384132385e-01 -5.937715768814086914e-01 -4.694977030158042908e-02 -1.021597981452941895e-01 3.927717804908752441e-01 2.330300360918045044e-01 9.297759085893630981e-02 6.364514827728271484e-01
6.479079723358154297e-01 -3.630230575799942017e-02 1.735673248767852783e-01 -3.434767723083496094e-01 -2.550763487815856934e-01 -3.785466849803924561e-01 4.314996600151062012e-01 1.903735548257827759e-01
1.644752174615859985e-01 -4.385016560554504395e-01 -3.202052414417266846e-01 -6.807183027267456055e-01 -6.961242109537124634e-02 -2.667385041713714600e-01 2.803347706794738770e-01 2.453010678291320801e-01
2.045813500881195068e-01 -2.658628523349761963e-01 -9.476419538259506226e-02 -7.674854993820190430e-01 -2.293436974287033081e-01 -2.733662426471710205e-01 2.993482649326324463e-01 2.692808210849761963e-01
-2.221377044916152954e-01 -1.043093353509902954e-01 1.710860431194305420e-02 -2.878934741020202637e-01 5.758180022239685059e-01 -6.107575893402099609e-01 3.217990696430206299e-01 2.201207578182220459e-01
6.770359277725219727e-01 -3.836474418640136719e-01 4.827786684036254883e-01 7.791298627853393555e-02 2.175441235303878784e-01 -2.027634382247924805e-01 2.554954886436462402e-01 -3.968565911054611206e-02
5.981526970863342285e-01 -2.081287093460559845e-02 -1.411009132862091064e-01 -3.752811849117279053e-01 -5.019984021782875061e-02 2.646465599536895752e-01 5.009359717369079590e-01 3.969130516052246094e-01
-1.556285656988620758e-02 -3.962147831916809082e-01 2.910882234573364258e-01 6.909153889864683151e-03 2.077569812536239624e-01 -6.271566152572631836e-01 4.876836836338043213e-01 2.892538309097290039e-01
1.411146670579910278e-02 -1.673933863639831543e-01 5.205968022346496582e-01 -5.425300598144531250e-01 4.955749809741973877e-01 3.288018405437469482e-01 1.621212065219879150e-02 2.290249317884445190e-01
-2.490267902612686157e-02 3.920038789510726929e-02 2.000189274549484253e-01 -4.069765806198120117e-01 7.495690584182739258e-01 -2.809028327465057373e-01 3.881087899208068848e-01 2.858466655015945435e-02
5.594718083739280701e-02 -7.404192090034484863e-01 1.110902577638626099e-01 -3.623054325580596924e-01 3.742624521255493164e-01 -3.522748351097106934e-01 1.373110413551330566e-01 -1.483874320983886719e-01
8.350714445114135742e-01 1.889227479696273804e-01 -5.109157413244247437e-02 -5.085532367229461670e-02 2.597714066505432129e-01 1.774774491786956787e-01 1.187486201524734497e-01 3.855991661548614502e-01
5.791164040565490723e-01 -1.367215812206268311e-01 5.151644349098205566e-01 1.357567757368087769e-01 4.191620647907257080e-01 -3.301132023334503174e-01 2.727681696414947510e-01 5.507232621312141418e-02
5.458112955093383789e-01 -2.315052598714828491e-01 5.312730669975280762e-01 -6.997527554631233215e-03 1.204160153865814209e-01 -3.381121754646301270e-01 -3.166172206401824951e-01 3.703098297119140625e-01
1.584946662187576294e-01 -1.688562482595443726e-01 -2.373611927032470703e-01 -5.283494591712951660e-01 1.465286165475845337e-01 -2.782621979713439941e-01 -3.626683354377746582e-01 6.168020367622375488e-01
-1.824167668819427490e-01 -5.571609735488891602e-02 2.587653994560241699e-01 -4.728658199310302734e-01 4.234108328819274902e-01 -7.689481973648071289e-02 6.675883531570434570e-01 2.054131180047988892e-01
1.541719865053892136e-02 -2.198556624352931976e-02 3.416542708873748779e-01 -6.468423604965209961e-01 4.169898033142089844e-01 7.628431171178817749e-02 5.330429077148437500e-01 -1.765483617782592773e-02
2.829794287681579590e-01 -6.209310293197631836e-01 3.751568794250488281e-01 -2.490765452384948730e-01 3.154292106628417969e-01 -4.448252916336059570e-01 9.617404639720916748e-02 -1.580217033624649048e-01
3.119383454322814941e-01 2.331260740756988525e-01 2.361201196908950806e-01 -6.992090940475463867e-01 -1.969755291938781738e-01 1.854348480701446533e-01 8.805689960718154907e-02 4.719758927822113037e-01
3.396183550357818604e-01 -5.962883830070495605e-01 1.052917465567588806e-01 -6.154812127351760864e-02 1.712515652179718018e-01 -6.399841308593750000e-01 1.658050566911697388e-01 2.186939716339111328e-01
2.558668255805969238e-01 1.301750726997852325e-02 7.482153177261352539e-02 5.534760653972625732e-03 4.149260222911834717e-01 2.052271813154220581e-01 -1.305257827043533325e-01 8.351138234138488770e-01
-1.720819920301437378e-01 -5.410010740160942078e-02 -1.456654667854309082e-01 7.742405682802200317e-02 7.121719717979431152e-01 -2.399960011243820190e-01 1.831439882516860962e-01 5.847388505935668945e-01
2.142232060432434082e-01 -1.480459421873092651e-01 3.529294133186340332e-01 -2.505377829074859619e-01 7.524129748344421387e-01 3.405757620930671692e-02 -3.840035796165466309e-01 1.735468506813049316e-01
1.445319503545761108e-01 -3.622924089431762695e-01 2.336462289094924927e-01 -7.586535066366195679e-03 7.176698744297027588e-02 -6.266832351684570312e-01 5.991367697715759277e-01 1.906810700893402100e-01
6.748071406036615372e-03 9.137940406799316406e-02 2.162643671035766602e-01 -6.330641508102416992e-01 3.601200580596923828e-01 -3.358106315135955811e-02 6.426655650138854980e-01 -1.518820226192474365e-02
6.795262694358825684e-01 4.877226054668426514e-02 -2.901259064674377441e-01 1.741523295640945435e-02 2.252020388841629028e-01 9.337401390075683594e-02 2.985486686229705811e-01 5.502935647964477539e-01
6.170144677162170410e-01 -2.034839242696762085e-01 6.078921556472778320e-01 1.053604297339916229e-03 3.034972250461578369e-01 -1.980378292500972748e-02 3.402784466743469238e-01 7.830016314983367920e-03
-5.661719944328069687e-03 -8.630622923374176025e-02 5.748412609100341797e-01 -5.794481635093688965e-01 5.318707227706909180e-01 1.487077325582504272e-01 1.055818498134613037e-01 1.008389592170715332e-01
7.396956086158752441e-01 -2.796927392482757568e-01 -6.135049089789390564e-02 -4.034876525402069092e-01 -8.699978142976760864e-02 -2.806272804737091064e-01 -9.891175478696823120e-02 3.345922231674194336e-01
7.155624032020568848e-02 -6.785366535186767578e-01 1.879770606756210327e-01 -7.067031413316726685e-02 6.813293695449829102e-02 -4.183621704578399658e-01 4.713320732116699219e-01 3.038341403007507324e-01
5.970374941825866699e-01 -7.928955554962158203e-02 8.162091672420501709e-02 6.334012001752853394e-02 -9.677343070507049561e-02 -2.428212575614452362e-02 5.093122720718383789e-01 5.976884961128234863e-01
4.200888276100158691e-01 1.426735520362854004e-01 3.144208714365959167e-02 -1.358226984739303589e-01 7.398729324340820312e-01 -4.533618688583374023e-01 1.660214066505432129e-01 -5.675562098622322083e-02
1.469072103500366211e-01 -8.979615569114685059e-02 3.736647665500640869e-01 -4.039536416530609131e-01 7.628889679908752441e-01 -6.858074665069580078e-02 2.653376162052154541e-01 -1.021966934204101562e-01
2.596377767622470856e-02 -7.142925262451171875e-01 9.158821403980255127e-02 -3.508984446525573730e-01 2.080286890268325806e-01 -5.195969939231872559e-01 2.076075375080108643e-01 -3.515845909714698792e-02
-7.314837723970413208e-02 2.051675915718078613e-01 3.978798910975456238e-02 -5.943132042884826660e-01 5.521938800811767578e-01 -3.508945107460021973e-01 4.009994268417358398e-01 9.443891048431396484e-02
5.287143588066101074e-01 4.063368588685989380e-02 6.303235888481140137e-01 -2.069375514984130859e-01 2.013266980648040771e-01 -4.508498907089233398e-01 1.792770922183990479e-01 -5.235345661640167236e-02
-9.469305723905563354e-02 -5.189909934997558594e-01 2.035436928272247314e-01 -3.494601845741271973e-01 2.563583254814147949e-01 -4.799718558788299561e-01 5.086562633514404297e-01 -5.749269574880599976e-02
-2.821769416332244873e-01 -2.881502509117126465e-01 2.412191629409790039e-01 -5.453845858573913574e-01 4.603446722030639648e-01 -4.003841429948806763e-02 4.736355245113372803e-01 2.094369977712631226e-01
1.853455454111099243e-01 6.811124086380004883e-02 -2.400822192430496216e-01 -2.521185278892517090e-01 7.800543308258056641e-01 -1.948221921920776367e-01 4.318765401840209961e-01 8.274645358324050903e-02
3.818807005882263184e-01 -1.724258065223693848e-01 3.907155711203813553e-03 2.553421817719936371e-02 5.887398719787597656e-01 1.466217637062072754e-01 -2.550330460071563721e-01 6.249920129776000977e-01
5.204750895500183105e-01 -2.225958257913589478e-01 5.267803668975830078e-01 2.185564935207366943e-01 5.079981684684753418e-01 -8.213984966278076172e-02 2.850106060504913330e-01 9.084124118089675903e-02
4.018441587686538696e-02 -1.763480603694915771e-01 -4.931410402059555054e-02 -3.482524454593658447e-01 1.178433150053024292e-01 -5.306275486946105957e-01 -3.141108751296997070e-01 6.704152822494506836e-01
6.387159228324890137e-01 -4.460431039333343506e-01 3.322159647941589355e-01 -1.913738101720809937e-01 1.101017296314239502e-01 -6.581341475248336792e-02 -4.114575982093811035e-01 2.456521987915039062e-01
3.683701753616333008e-01 -9.094202518463134766e-02 1.240846216678619385e-01 -4.413006007671356201e-01 -1.332930475473403931e-01 -3.234978616237640381e-01 -3.401547968387603760e-01 6.385660171508789062e-01
9.556441009044647217e-02 -7.098311185836791992e-01 2.314846068620681763e-01 -2.886218726634979248e-01 3.996316790580749512e-01 -4.017125666141510010e-01 9.927868098020553589e-02 -1.385096162557601929e-01
5.569921135902404785e-01 -1.007826775312423706e-01 5.217644944787025452e-02 -1.525987405329942703e-02 -1.461761295795440674e-01 -7.519198209047317505e-02 6.305171847343444824e-01 5.020698904991149902e-01
2.307172399014234543e-03 9.483801573514938354e-02 2.499116063117980957e-01 -4.058012366294860840e-01 7.738893628120422363e-01 -4.041786193847656250e-01 2.265656553208827972e-02 -3.304271772503852844e-02
4.302566125988960266e-02 2.149098217487335205e-01 -1.511641144752502441e-01 -2.082543671131134033e-01 7.374884486198425293e-01 -4.340127110481262207e-01 2.502000927925109863e-01 3.014726936817169189e-01
7.964721918106079102e-01 -1.770281344652175903e-01 -1.781007796525955200e-01 -4.826545119285583496e-01 5.912792682647705078e-02 1.088676229119300842e-01 2.005068808794021606e-01 1.186029165983200073e-01
4.875394701957702637e-01 -2.950614094734191895e-01 -3.944522142410278320e-01 1.244476661086082458e-01 3.615964651107788086e-01 -2.187025696039199829e-01 1.556153595447540283e-01 5.489675998687744141e-01
6.877862215042114258e-01 2.859705984592437744e-01 -7.626014202833175659e-02 7.713481038808822632e-02 3.556487858295440674e-01 2.882045321166515350e-02 2.788676917552947998e-01 4.778302609920501709e-01
3.173730671405792236e-01 2.088905423879623413e-01 1.295593567192554474e-02 1.055733114480972290e-02 4.446466565132141113e-01 4.719323664903640747e-02 -2.088218331336975098e-01 7.821862697601318359e-01
5.437010526657104492e-01 -7.658948004245758057e-02 -2.255426347255706787e-01 -5.265927910804748535e-01 -1.636959910392761230e-01 -8.543457835912704468e-02 4.505455493927001953e-01 3.650573790073394775e-01
4.490489661693572998e-01 -4.303473532199859619e-01 -2.700768113136291504e-01 -5.644124746322631836e-01 -2.178796194493770599e-02 2.036364972591400146e-01 2.659540474414825439e-01 3.301199972629547119e-01
3.953080773353576660e-01 3.030577301979064941e-02 6.170554757118225098e-01 -4.186137914657592773e-01 1.722656041383743286e-01 -4.858684837818145752e-01 -1.403078883886337280e-01 -3.725935518741607666e-02
-3.825673460960388184e-01 -1.810240745544433594e-01 1.647403985261917114e-01 -4.864670634269714355e-01 5.531110167503356934e-01 -1.488582193851470947e-01 3.635922670364379883e-01 3.111156821250915527e-01
1.373257488012313843e-01 -4.871921539306640625e-01 -4.330196380615234375e-01 -4.190796911716461182e-01 2.644797265529632568e-01 7.487939298152923584e-02 -9.862054884433746338e-02 5.434788465499877930e-01
5.480620265007019043e-01 -3.114695847034454346e-01 5.088561773300170898e-01 1.939650475978851318e-01 4.093506634235382080e-01 -5.072997137904167175e-02 3.565645515918731689e-01 9.369056671857833862e-02
5.622805953025817871e-01 -5.204473435878753662e-02 -2.428554743528366089e-01 -9.642577171325683594e-02 3.361423686146736145e-02 -5.619922876358032227e-01 3.021649271249771118e-02 5.431178212165832520e-01
1.639169752597808838e-01 -8.189367055892944336e-01 -6.865888833999633789e-02 -2.240801900625228882e-01 3.038680255413055420e-01 -3.111250102519989014e-01 2.390903979539871216e-01 -3.534424304962158203e-02
1.156869530677795410e-02 -6.276091933250427246e-01 4.420871138572692871e-01 -1.204901561141014099e-01 3.837249279022216797e-01 -4.786860942840576172e-01 5.369798466563224792e-02 1.294033080339431763e-01
3.273237962275743484e-03 1.980164460837841034e-02 -8.261027187108993530e-02 -4.142476320266723633e-01 4.851988255977630615e-01 -4.974191486835479736e-01 5.793359875679016113e-01 5.194062367081642151e-02
5.006179809570312500e-01 -6.078455224633216858e-02 -3.943480849266052246e-01 1.445262134075164795e-01 4.183400273323059082e-01 -1.791379749774932861e-01 7.158099114894866943e-02 5.975499749183654785e-01
2.779168784618377686e-01 -2.881178855895996094e-01 -5.478180050849914551e-01 -3.060944676399230957e-01 1.854814440011978149e-01 -2.890047729015350342e-01 -6.608495861291885376e-02 5.689092874526977539e-01
6.583788394927978516e-01 -1.938724368810653687e-01 4.890289306640625000e-01 1.476162225008010864e-01 3.407934308052062988e-01 -3.347626924514770508e-01 1.901271194219589233e-01 6.046711280941963196e-02
4.867655932903289795e-01 9.490296244621276855e-02 5.468671023845672607e-02 -2.752355039119720459e-01 -8.666943758726119995e-02 -5.193403959274291992e-01 -1.467961370944976807e-01 6.136221885681152344e-01
1.045973375439643860e-01 4.845850542187690735e-02 1.883937045931816101e-02 -5.278568267822265625e-01 1.289853453636169434e-02 -6.617553532123565674e-02 -3.279489278793334961e-01 7.717689871788024902e-01
5.784736275672912598e-01 -4.781470298767089844e-01 4.669623076915740967e-01 3.030712343752384186e-02 2.792520225048065186e-01 -1.657004803419113159e-01 3.202789127826690674e-01 -9.876427799463272095e-02
1.875707507133483887e-02 2.869537798687815666e-03 -1.221268028020858765e-01 -4.182825982570648193e-01 5.414391756057739258e-01 -4.417207241058349609e-01 5.665178298950195312e-01 2.342438325285911560e-02
4.090804457664489746e-01 -4.948054254055023193e-01 -5.247329473495483398e-01 -4.371820092201232910e-01 1.649151295423507690e-01 -1.394272036850452423e-02 6.629654765129089355e-02 2.992680966854095459e-01
7.281536459922790527e-01 1.820152699947357178e-01 -1.034073010087013245e-01 -1.945718973875045776e-01 -1.171422302722930908e-01 -1.178385838866233826e-01 2.984048128128051758e-01 5.210160017013549805e-01
6.035937070846557617e-01 1.093390956521034241e-02 6.965659558773040771e-02 7.523044198751449585e-02 -4.030452668666839600e-02 -3.652035072445869446e-02 5.516778826713562012e-01 5.636814832687377930e-01
-6.788472831249237061e-02 -5.378262326121330261e-02 4.324073195457458496e-01 -5.377197861671447754e-01 3.906924650073051453e-02 5.508827045559883118e-02 -3.727804720401763916e-01 6.106178164482116699e-01
6.551131010055541992e-01 -9.264629334211349487e-02 -7.638330012559890747e-02 -7.023628801107406616e-02 1.776501238346099854e-01 1.477382928133010864e-01 4.476397037506103516e-01 5.456267595291137695e-01
3.819731473922729492e-01 -4.273058772087097168e-01 3.447587192058563232e-01 -1.461995095014572144e-01 3.641169071197509766e-01 -5.827652215957641602e-01 -2.241091728210449219e-01 9.408524632453918457e-02
2.088758349418640137e-01 1.196462437510490417e-01 3.563253879547119141e-01 -2.409890592098236084e-01 7.838126420974731445e-01 -2.033236026763916016e-01 2.962023913860321045e-01 -1.165062636137008667e-01
-2.160468101501464844e-01 -7.418737560510635376e-02 2.413435280323028564e-01 -7.198792695999145508e-01 4.177788794040679932e-01 -2.673441469669342041e-01 3.505969643592834473e-01 4.916168749332427979e-02
1.406748872250318527e-02 -8.467766642570495605e-02 3.793573677539825439e-01 -6.037522554397583008e-01 4.230487048625946045e-01 2.387445271015167236e-01 4.966817498207092285e-01 3.925657272338867188e-02
5.807641148567199707e-01 5.666780099272727966e-02 1.203101351857185364e-01 8.173856884241104126e-02 -4.629950970411300659e-02 -4.451507329940795898e-02 5.785256028175354004e-01 5.472924113273620605e-01
6.414729952812194824e-01 6.200978998094797134e-03 1.126107871532440186e-01 7.433406263589859009e-02 -2.026428282260894775e-02 -2.762923017144203186e-02 5.243857502937316895e-01 5.423216819763183594e-01
3.282217383384704590e-01 4.218646883964538574e-02 4.019730985164642334e-01 -3.372589051723480225e-01 6.935394406318664551e-01 1.072265133261680603e-01 3.268844485282897949e-01 -1.257648766040802002e-01
5.082589387893676758e-01 -2.973344326019287109e-01 4.968362450599670410e-01 -6.745510548353195190e-02 2.546343207359313965e-01 -3.326421603560447693e-02 -4.301146864891052246e-01 3.884903490543365479e-01
-2.273543477058410645e-01 -5.805203914642333984e-01 3.103988170623779297e-01 -3.121634423732757568e-01 5.343865752220153809e-01 -1.359178032726049423e-02 -1.225411072373390198e-01 3.416759371757507324e-01
3.489225506782531738e-01 1.271176338195800781e-01 3.759741783142089844e-02 -1.805868893861770630e-01 7.616597414016723633e-01 -4.752392768859863281e-01 1.482042521238327026e-01 -1.124937087297439575e-02
3.061881363391876221e-01 2.597895562648773193e-01 6.197502613067626953e-01 -1.217112541198730469e-01 2.846946716308593750e-01 -4.992206990718841553e-01 3.274480998516082764e-01 4.857636988162994385e-02
5.959776639938354492e-01 -4.391508400440216064e-01 1.249051690101623535e-01 -2.496300190687179565e-01 5.051259696483612061e-02 -4.436780810356140137e-01 -3.605841398239135742e-01 2.112301439046859741e-01
6.734268665313720703e-01 1.130655780434608459e-01 6.524942815303802490e-02 -3.979770541191101074e-01 -1.946095079183578491e-01 -3.879286050796508789e-01 4.092184901237487793e-01 1.234829053282737732e-01
4.336703419685363770e-01 -2.562164664268493652e-01 -3.500687479972839355e-01 -4.723727703094482422e-01 1.402922570705413818e-01 1.385824680328369141e-01 -2.132876664400100708e-01 5.623347759246826172e-01
-1.360846459865570068e-01 -3.644704818725585938e-01 -1.841618865728378296e-01 -3.164221346378326416e-01 7.770650982856750488e-01 1.376383155584335327e-01 2.038022875785827637e-01 2.242628484964370728e-01
5.522537827491760254e-01 -4.083926789462566376e-03 2.938283383846282959e-01 -1.858840286731719971e-01 1.610835343599319458e-01 1.801515966653823853e-01 -1.197142601013183594e-01 7.080798149108886719e-01
4.692979753017425537e-01 -3.366843461990356445e-01 -1.689309030771255493e-01 -3.600785434246063232e-01 1.307471394538879395e-01 2.004782557487487793e-01 6.667448878288269043e-01 -7.983708381652832031e-02
7.921512126922607422e-01 -3.165559768676757812e-01 -3.130621612071990967e-01 -2.913075089454650879e-01 1.528479009866714478e-01 1.078571155667304993e-01 -9.593698382377624512e-02 2.126530259847640991e-01
2.872411608695983887e-01 -1.747583001852035522e-01 -4.575461447238922119e-01 -6.361612677574157715e-01 1.072850674390792847e-01 -3.155307844281196594e-02 -5.012041702866554260e-02 5.078235268592834473e-01
6.101489439606666565e-02 -9.959360957145690918e-02 4.396774470806121826e-01 -6.020845174789428711e-01 5.736016631126403809e-01 -2.678303234279155731e-02 2.911234796047210693e-01 -1.266777962446212769e-01
7.896260172128677368e-02 1.055122241377830505e-01 1.237969845533370972e-01 -5.967854857444763184e-01 3.593772053718566895e-01 1.197074651718139648e-01 6.834110021591186523e-01 2.492214180529117584e-02
7.494644522666931152e-01 2.623403072357177734e-01 4.447964578866958618e-02 -2.512486465275287628e-02 3.160879313945770264e-01 2.021231502294540405e-01 3.133875727653503418e-01 3.576221764087677002e-01
2.134325504302978516e-01 -7.211068868637084961e-01 -4.119946807622909546e-02 4.034198075532913208e-02 2.712166905403137207e-01 -5.029365420341491699e-01 2.420855611562728882e-01 2.145169675350189209e-01
4.502513706684112549e-01 -2.365754246711730957e-01 1.260869484394788742e-02 -2.093975692987442017e-01 -1.561863571405410767e-01 -5.754855871200561523e-01 4.366683363914489746e-01 3.886418640613555908e-01
6.267178058624267578e-01 -7.053569704294204712e-02 -2.449151426553726196e-01 5.320195108652114868e-02 1.812926083803176880e-01 -4.347731769084930420e-01 -6.623087916523218155e-03 5.634686946868896484e-01
2.828401923179626465e-01 -6.767871975898742676e-02 4.533643722534179688e-01 -2.480709403753280640e-01 7.276948690414428711e-01 -1.259687393903732300e-01 -3.198680877685546875e-01 2.487724833190441132e-02
3.804771229624748230e-02 -1.864581704139709473e-01 4.576040208339691162e-01 -5.756579637527465820e-01 5.443204641342163086e-01 -5.463760346174240112e-02 3.340460658073425293e-01 -1.102059707045555115e-01
3.054059743881225586e-01 -1.867364495992660522e-01 -1.629392951726913452e-01 -7.842418551445007324e-01 -4.729114100337028503e-02 3.131269812583923340e-01 1.857319772243499756e-01 3.090161383152008057e-01
2.963251173496246338e-01 -2.641263604164123535e-01 4.571895003318786621e-01 -5.125948786735534668e-01 2.833828926086425781e-01 1.663802415132522583e-01 -4.333834052085876465e-01 2.735752463340759277e-01
2.098574936389923096e-01 3.512643277645111084e-02 7.049540281295776367e-01 -1.102954670786857605e-01 -1.676180213689804077e-02 2.788109481334686279e-01 3.228639066219329834e-01 5.131697058677673340e-01
8.188504576683044434e-01 1.838267743587493896e-01 6.817057728767395020e-02 1.002494245767593384e-02 2.576013505458831787e-01 2.133869975805282593e-01 1.285035014152526855e-01 4.031604528427124023e-01
2.856428623199462891e-01 2.351697385311126709e-01 3.032782077789306641e-01 7.275208085775375366e-02 3.553585708141326904e-01 2.248644381761550903e-01 5.105766057968139648e-01 5.729752779006958008e-01
4.917277693748474121e-01 6.740964949131011963e-02 4.839151203632354736e-01 -4.863516986370086670e-01 -7.951012998819351196e-02 -3.787836730480194092e-01 -2.444138675928115845e-01 2.709443867206573486e-01
2.935222089290618896e-01 1.208501234650611877e-01 -4.302399232983589172e-02 -1.861859261989593506e-01 8.359200954437255859e-01 -2.931838631629943848e-01 2.773360013961791992e-01 3.300622850656509399e-02
3.701117038726806641e-01 1.176083460450172424e-01 5.097598433494567871e-01 -2.763796150684356689e-01 6.285179853439331055e-01 3.200616240501403809e-01 5.348053574562072754e-02 1.122962906956672668e-01
1.887531280517578125e-01 3.116314858198165894e-02 5.365405678749084473e-01 -1.611996255815029144e-02 2.519260346889495850e-01 3.546931147575378418e-01 3.828331232070922852e-01 5.826066136360168457e-01
3.352010548114776611e-01 9.288252890110015869e-02 4.926895201206207275e-01 -3.401715159416198730e-01 7.167372107505798340e-01 5.173230543732643127e-02 1.915213093161582947e-02 -6.162923946976661682e-02
-1.236636117100715637e-01 -2.944887280464172363e-01 3.367563486099243164e-01 -3.414716124534606934e-01 3.673650920391082764e-01 4.328868389129638672e-01 -4.555260390043258667e-02 5.861337780952453613e-01
2.570365667343139648e-01 -3.287110328674316406e-01 4.113284647464752197e-01 5.162427201867103577e-02 2.132203280925750732e-01 3.845102488994598389e-01 4.372805655002593994e-01 5.191336274147033691e-01
-6.801860034465789795e-02 -3.668906092643737793e-01 4.841940402984619141e-01 -1.790312677621841431e-01 -1.546539813280105591e-01 1.424556523561477661e-01 4.723688662052154541e-01 5.717733502388000488e-01
1.089150756597518921e-01 -7.327391505241394043e-01 1.252439469099044800e-01 -1.884194463491439819e-01 1.574072837829589844e-01 -5.501514673233032227e-01 2.543554008007049561e-01 8.889694511890411377e-02
4.066999554634094238e-01 -2.675628289580345154e-02 -5.124861001968383789e-02 -7.724995166063308716e-02 -1.908063292503356934e-01 -4.662619829177856445e-01 4.202133119106292725e-01 6.284096837043762207e-01
4.027257859706878662e-01 1.129993200302124023e-01 -5.216208472847938538e-02 3.125553717836737633e-03 7.884353399276733398e-01 -4.263756275177001953e-01 8.636231720447540283e-02 1.068997085094451904e-01
-2.293258756399154663e-01 2.011543139815330505e-03 -8.127074688673019409e-02 -4.123390614986419678e-01 4.861648976802825928e-01 -4.091753661632537842e-01 5.333034396171569824e-01 2.873741984367370605e-01
3.710630536079406738e-01 -2.025790661573410034e-01 7.812581211328506470e-02 1.395403444766998291e-01 -1.693622767925262451e-02 -4.680224955081939697e-01 5.576379895210266113e-01 5.151764154434204102e-01
3.373064994812011719e-01 -2.258035391569137573e-01 -2.629453539848327637e-01 -5.946855992078781128e-02 3.187293708324432373e-01 3.909404873847961426e-01 5.915845632553100586e-01 3.976996839046478271e-01
4.810632765293121338e-01 3.294187486171722412e-01 3.990059196949005127e-01 9.710218757390975952e-02 2.228047549724578857e-01 6.642334163188934326e-02 4.081866741180419922e-01 5.203425884246826172e-01
3.292987644672393799e-01 1.907760649919509888e-01 -7.415521889925003052e-02 -1.967856138944625854e-01 7.628607153892517090e-01 -4.094773232936859131e-01 2.457745820283889771e-01 3.016474470496177673e-02
3.260381519794464111e-01 -4.056006073951721191e-01 5.362063050270080566e-01 1.375949233770370483e-01 2.556126713752746582e-01 -2.201017886400222778e-01 5.452975034713745117e-01 1.077295094728469849e-01
2.132641226053237915e-01 -1.929905563592910767e-01 1.633147746324539185e-01 4.387739673256874084e-02 3.648367524147033691e-01 3.526953756809234619e-01 7.739251852035522461e-02 7.906873822212219238e-01
2.977481484413146973e-01 1.466144770383834839e-01 1.057340111583471298e-02 -1.167208924889564514e-01 7.312155961990356445e-01 -5.707334280014038086e-01 1.150470152497291565e-01 4.966093972325325012e-02
3.737541139125823975e-01 2.437496185302734375e-01 4.268072545528411865e-03 1.347396224737167358e-01 3.869150876998901367e-01 -1.832458823919296265e-01 -7.732619345188140869e-02 7.703630924224853516e-01
4.852135479450225830e-01 5.524608120322227478e-02 1.659449040889739990e-01 -1.574917286634445190e-01 -2.641333937644958496e-01 -4.345082938671112061e-01 4.534164965152740479e-01 4.949989318847656250e-01
3.343392908573150635e-02 -4.945305585861206055e-01 4.388348460197448730e-01 -3.168303370475769043e-01 6.112970113754272461e-01 -2.246903777122497559e-01 -1.899656653404235840e-01 3.327671065926551819e-02
6.394471526145935059e-01 -2.734888195991516113e-01 -7.537745404988527298e-03 -5.669284462928771973e-01 -6.390715390443801880e-02 2.774127125740051270e-01 -7.732065021991729736e-02 3.283687531948089600e-01
2.278997004032135010e-01 5.387541279196739197e-02 -1.543159480206668377e-03 -4.466459527611732483e-02 5.197012424468994141e-01 1.598347574472427368e-01 -2.612196207046508789e-01 7.611109018325805664e-01
1.869955211877822876e-01 -1.442681439220905304e-02 -3.031502068042755127e-01 -4.129545688629150391e-01 7.725929617881774902e-01 -2.355010658502578735e-01 2.214616984128952026e-01 -3.141801431775093079e-02
4.097074270248413086e-01 1.837562024593353271e-02 6.475588083267211914e-01 1.064231172204017639e-01 1.929385960102081299e-01 5.882685258984565735e-02 -5.690006073564291000e-03 6.003544926643371582e-01
5.720283389091491699e-01 -1.979247331619262695e-01 5.821258425712585449e-01 -4.725452978163957596e-03 4.210451841354370117e-01 2.474531233310699463e-01 2.361202538013458252e-01 2.125041000545024872e-02
2.580321580171585083e-02 -1.284238845109939575e-01 4.498060420155525208e-02 -1.304505020380020142e-01 -1.831889152526855469e-01 -1.703307926654815674e-01 7.537425756454467773e-01 5.771502256393432617e-01
4.540746808052062988e-01 -2.108370810747146606e-01 -2.383323162794113159e-01 -6.425724178552627563e-02 1.047260984778404236e-01 2.053550481796264648e-01 6.002370715141296387e-01 5.244138836860656738e-01
3.283252120018005371e-01 3.476432263851165771e-01 -1.104163676500320435e-01 -1.268401890993118286e-01 7.375555634498596191e-01 -3.858337402343750000e-01 2.195575460791587830e-02 2.229990363121032715e-01
3.606816828250885010e-01 -5.806833505630493164e-01 2.045832127332687378e-01 -3.474513068795204163e-02 7.193029671907424927e-02 -6.544575095176696777e-01 1.961710005998611450e-01 1.329757422208786011e-01
5.120676159858703613e-01 1.495560109615325928e-01 1.182165443897247314e-01 7.916711270809173584e-02 -1.993198692798614502e-02 -3.042796850204467773e-01 4.214994907379150391e-01 6.515610814094543457e-01
5.083765983581542969e-01 -1.307762712240219116e-01 -4.699686169624328613e-01 -5.618671774864196777e-01 7.845363765954971313e-02 1.121292263269424438e-01 2.298407815396785736e-02 4.106452465057373047e-01
5.227121710777282715e-01 -3.438317179679870605e-01 5.791582465171813965e-01 2.082392871379852295e-01 2.688065767288208008e-01 -7.879327982664108276e-02 3.021675646305084229e-01 2.449351102113723755e-01
9.326743334531784058e-02 -2.610632218420505524e-02 1.842630207538604736e-01 -8.236840963363647461e-01 -6.076044961810112000e-02 1.604766994714736938e-01 -1.554140597581863403e-01 4.739338755607604980e-01
6.319449543952941895e-01 6.944990903139114380e-02 4.830979406833648682e-01 3.896647691726684570e-02 3.821182548999786377e-01 2.896179556846618652e-01 2.350608706474304199e-01 2.752705514430999756e-01
6.859967112541198730e-01 2.323555648326873779e-01 1.552361547946929932e-01 1.283914893865585327e-01 3.759768903255462646e-01 1.978753805160522461e-01 2.614502310752868652e-01 4.312393367290496826e-01
7.673514485359191895e-01 3.373873531818389893e-01 -1.515678036957979202e-02 -3.927547950297594070e-03 3.410129547119140625e-01 7.022953033447265625e-02 1.998066604137420654e-01 3.687161505222320557e-01
7.597067952156066895e-01 -2.096876949071884155e-01 -2.725120186805725098e-01 -2.701736986637115479e-01 1.686929017305374146e-01 -1.998792588710784912e-01 -3.131570219993591309e-01 2.552328407764434814e-01
-1.248640641570091248e-01 -5.006287693977355957e-01 2.504911422729492188e-01 -2.800034284591674805e-01 4.456545114517211914e-01 -2.121455073356628418e-01 -2.002273201942443848e-01 5.558122992515563965e-01
6.823252886533737183e-02 -5.054614543914794922e-01 3.636273145675659180e-01 -5.552058219909667969e-01 2.239293456077575684e-01 8.722970634698867798e-02 2.943450957536697388e-02 4.906679093837738037e-01
1.333102881908416748e-01 -2.374962866306304932e-01 4.549773037433624268e-02 -2.945644222199916840e-02 3.606994748115539551e-01 2.640337944030761719e-01 -1.662213802337646484e-01 8.339297771453857422e-01
6.086190938949584961e-01 -3.402551114559173584e-01 1.346095502376556396e-01 -1.644274294376373291e-01 2.286482006311416626e-01 -2.431167960166931152e-01 -4.627245962619781494e-01 3.783561587333679199e-01
3.619417548179626465e-01 -4.648225605487823486e-01 -3.471235334873199463e-01 -2.763379514217376709e-01 7.958352565765380859e-03 -5.508649349212646484e-01 1.225165277719497681e-01 3.708842098712921143e-01
5.143646597862243652e-01 1.467309743165969849e-01 5.855748653411865234e-01 7.067623548209667206e-03 1.002378612756729126e-01 1.504653990268707275e-01 1.869935989379882812e-01 5.507241487503051758e-01
2.531901597976684570e-01 -6.066720485687255859e-01 3.493172675371170044e-02 -1.116070970892906189e-01 -4.297496005892753601e-02 -6.558496952056884766e-01 2.638006508350372314e-01 2.293267548084259033e-01
3.044333457946777344e-01 -3.152613639831542969e-01 -4.611436277627944946e-02 -2.317129969596862793e-01 8.568266630172729492e-01 1.079513356089591980e-01 5.753894522786140442e-02 -5.474583804607391357e-02
2.991762459278106689e-01 5.917865782976150513e-02 -5.829959362745285034e-02 -2.917468547821044922e-01 8.719668984413146973e-01 -1.423320770263671875e-01 1.928131878376007080e-01 -2.673659101128578186e-02
4.040122330188751221e-01 -7.125867158174514771e-02 7.217829823493957520e-01 -2.995670139789581299e-01 1.844063401222229004e-01 -2.531892061233520508e-01 -2.977611720561981201e-01 1.849682927131652832e-01
5.468626618385314941e-01 -3.568577766418457031e-01 -1.016596928238868713e-01 -2.018889188766479492e-01 -2.113373130559921265e-01 -1.900731027126312256e-01 5.255267620086669922e-01 4.068542420864105225e-01
2.402399033308029175e-01 -1.134823635220527649e-01 -4.502988606691360474e-02 -3.329860568046569824e-01 -2.420420944690704346e-01 -5.776650309562683105e-01 1.606945544481277466e-01 6.311855316162109375e-01
6.292169690132141113e-01 -1.061958372592926025e-01 6.514982581138610840e-01 -5.578798428177833557e-02 2.475996911525726318e-01 -3.184708356857299805e-01 5.011843889951705933e-02 2.240326954051852226e-03
3.142944574356079102e-01 1.153795719146728516e-01 3.128431439399719238e-01 -8.707241714000701904e-02 2.780263423919677734e-01 3.992734551429748535e-01 7.296815514564514160e-02 7.351270914077758789e-01
5.737438201904296875e-01 1.211600974202156067e-01 -3.387590050697326660e-01 8.333702385425567627e-02 3.815299570560455322e-01 -8.337957412004470825e-02 1.764913946390151978e-01 5.922574996948242188e-01
5.947026014328002930e-01 2.916170470416545868e-02 -1.767885982990264893e-01 -1.645855791866779327e-02 2.102111699059605598e-03 -4.930363297462463379e-01 1.464378237724304199e-01 5.911175012588500977e-01
2.401444315910339355e-01 1.517788916826248169e-01 1.038565579801797867e-02 -1.105800196528434753e-01 7.791985869407653809e-01 -5.277135372161865234e-01 -3.674134612083435059e-02 1.413375139236450195e-01
2.194129377603530884e-01 -4.969008862972259521e-01 3.208791315555572510e-01 -2.696459591388702393e-01 4.232188165187835693e-01 -2.434493154287338257e-01 -4.597459435462951660e-01 2.820055484771728516e-01
-2.138046771287918091e-01 -1.539576202630996704e-01 -4.989376291632652283e-02 -3.853491246700286865e-01 6.230780482292175293e-01 -5.231828093528747559e-01 2.824892401695251465e-01 1.945625096559524536e-01
3.017270267009735107e-01 -6.903737783432006836e-01 3.120730221271514893e-01 -1.094756871461868286e-01 1.310536563396453857e-01 -4.970594644546508789e-01 -1.805167458951473236e-02 2.416636496782302856e-01
2.761361300945281982e-01 -7.527756094932556152e-01 1.168508678674697876e-01 -1.368351280689239502e-01 1.170666366815567017e-01 -4.386497139930725098e-01 1.967888325452804565e-01 2.825879752635955811e-01
2.792398631572723389e-01 -8.837252855300903320e-02 1.630620807409286499e-01 -3.230527639389038086e-01 2.010662406682968140e-01 4.821017682552337646e-01 2.049922384321689606e-02 7.141380310058593750e-01
2.458569854497909546e-01 -2.120155692100524902e-01 -7.347173243761062622e-02 -4.150396883487701416e-01 -1.875634342432022095e-01 -6.415930986404418945e-01 9.180445224046707153e-02 5.115641951560974121e-01
1.218616813421249390e-01 -7.639801502227783203e-02 4.285252094268798828e-01 -6.059537529945373535e-01 3.646557927131652832e-01 1.393827944993972778e-01 5.170161128044128418e-01 -9.376647323369979858e-02
-9.487301856279373169e-02 -5.601137280464172363e-01 4.989834725856781006e-01 -2.835924029350280762e-01 -1.631288528442382812e-01 -1.221350133419036865e-01 3.233543634414672852e-01 4.491952955722808838e-01
7.577925324440002441e-01 -3.491601347923278809e-01 2.356727272272109985e-01 -1.009419187903404236e-01 -1.038092598319053650e-01 -3.523628115653991699e-01 -6.727822124958038330e-02 3.140772581100463867e-01
2.588334679603576660e-01 2.116902619600296021e-01 5.274766087532043457e-01 -1.029924154281616211e-01 3.181516230106353760e-01 -5.751316547393798828e-01 4.048458933830261230e-01 5.879149958491325378e-02
-7.981465011835098267e-02 -5.057640671730041504e-01 1.240591257810592651e-01 -1.335844993591308594e-01 -9.862913191318511963e-02 2.951551415026187897e-02 6.953950524330139160e-01 4.587196409702301025e-01
5.821556448936462402e-01 -1.181094497442245483e-01 -2.875986322760581970e-02 1.029114127159118652e-01 3.053746223449707031e-01 2.310935109853744507e-01 5.885236859321594238e-01 3.777687549591064453e-01
4.239939749240875244e-01 9.098027646541595459e-02 4.167228341102600098e-01 4.100945219397544861e-02 1.605567634105682373e-01 1.206011176109313965e-01 1.296225339174270630e-01 7.612404227256774902e-01
-1.122983917593955994e-01 -1.867278963327407837e-01 1.181361749768257141e-01 -4.813689589500427246e-01 6.811529397964477539e-01 -4.376729428768157959e-01 2.218363583087921143e-01 -4.594759643077850342e-02
5.609880089759826660e-01 -1.104239746928215027e-01 5.765465497970581055e-01 2.289271540939807892e-02 1.208539605140686035e-01 9.433987736701965332e-02 4.438191950321197510e-01 3.459593355655670166e-01
3.231277167797088623e-01 7.011619210243225098e-02 4.820697903633117676e-01 2.334697693586349487e-01 2.139630615711212158e-01 -9.589410619810223579e-04 2.777784466743469238e-01 6.934196949005126953e-01
1.464523524045944214e-01 -5.587179064750671387e-01 4.865096807479858398e-01 -2.621876895427703857e-01 4.454362094402313232e-01 -3.232997059822082520e-01 -2.394482940435409546e-01 -2.608507312834262848e-02
4.466435909271240234e-01 1.758072525262832642e-01 -2.102778851985931396e-02 1.510308384895324707e-01 4.024225473403930664e-01 -2.137378603219985962e-01 -1.216317191720008850e-01 7.238279581069946289e-01
6.509727835655212402e-01 3.962240517139434814e-01 3.821681439876556396e-01 -2.720341682434082031e-01 1.657830625772476196e-01 -5.711003392934799194e-02 -2.204311788082122803e-01 3.461942374706268311e-01
6.647926568984985352e-01 3.483210206031799316e-01 2.207030504941940308e-01 -3.481227159500122070e-01 2.882020473480224609e-01 -9.655987471342086792e-02 -3.709517419338226318e-01 1.919234246015548706e-01
7.331259846687316895e-01 -2.674541436135768890e-02 -7.728784531354904175e-02 -5.543154478073120117e-01 4.956911504268646240e-02 3.046544790267944336e-01 -1.623651757836341858e-02 2.302981019020080566e-01
5.871724486351013184e-01 -1.950336992740631104e-01 -2.365852147340774536e-02 -7.021117806434631348e-01 -4.445619508624076843e-02 -3.397471904754638672e-01 -4.320523515343666077e-02 6.632298976182937622e-02
4.120789170265197754e-01 -1.431499868631362915e-01 8.529610186815261841e-02 -6.114746332168579102e-01 -8.498243242502212524e-02 -2.738863229751586914e-01 -3.850510120391845703e-01 4.449971616268157959e-01
6.382340192794799805e-01 4.917137324810028076e-01 1.082816645503044128e-01 -3.027996122837066650e-01 -3.414610773324966431e-02 -8.771204948425292969e-02 1.305244714021682739e-01 4.707083702087402344e-01
-6.263028085231781006e-02 -1.072384789586067200e-01 3.255383074283599854e-01 -4.804019033908843994e-01 3.109891414642333984e-01 -3.913810476660728455e-03 7.367498278617858887e-01 9.102928638458251953e-02
5.628634095191955566e-01 -6.630083918571472168e-02 2.748828232288360596e-01 -2.026016116142272949e-01 -1.447871029376983643e-01 -3.792163729667663574e-01 -4.733444750308990479e-02 6.286271810531616211e-01
4.634581804275512695e-01 -1.135705038905143738e-01 1.113964691758155823e-01 -1.322694718837738037e-01 -2.821869552135467529e-01 -5.203031897544860840e-01 3.943957090377807617e-01 4.863241910934448242e-01
1.051367595791816711e-01 -3.832676261663436890e-02 -1.512400805950164795e-01 -2.443635016679763794e-01 7.934310287237167358e-02 -5.675439238548278809e-01 -1.916922032833099365e-01 7.346719503402709961e-01
6.873244047164916992e-01 2.311364412307739258e-01 3.233039006590843201e-02 1.979530043900012970e-02 3.422417044639587402e-01 1.295951604843139648e-01 3.756423890590667725e-01 4.446262717247009277e-01
5.736378431320190430e-01 9.998288750648498535e-02 -3.732338547706604004e-01 -2.220073640346527100e-01 9.969750046730041504e-02 -5.225163102149963379e-01 1.119455620646476746e-01 4.205444157123565674e-01
-1.253567636013031006e-01 -5.125978589057922363e-01 3.119415044784545898e-01 -6.760019063949584961e-02 2.565630078315734863e-01 -4.962187707424163818e-01 4.993865191936492920e-01 2.412616759538650513e-01
5.959306359291076660e-01 4.811055064201354980e-01 1.245259121060371399e-02 -4.358789026737213135e-01 8.066404610872268677e-02 2.227251678705215454e-01 2.870326936244964600e-01 2.911314666271209717e-01
3.667550683021545410e-01 2.004528939723968506e-01 4.941892921924591064e-01 -3.825603127479553223e-01 5.298433303833007812e-01 3.572060167789459229e-01 -3.772281855344772339e-02 1.580531299114227295e-01
4.735524356365203857e-01 -4.098829329013824463e-01 -2.801538407802581787e-01 -2.969390749931335449e-01 1.626428961753845215e-01 3.887654244899749756e-01 3.991128504276275635e-01 3.228045403957366943e-01
2.140688747167587280e-01 -3.365279138088226318e-01 2.595392428338527679e-02 -3.433697819709777832e-01 -1.584804952144622803e-01 5.407362431287765503e-02 6.526392102241516113e-01 5.180435776710510254e-01
-1.073929965496063232e-01 -3.104918003082275391e-01 4.840748850256204605e-03 -2.145734131336212158e-01 4.032100439071655273e-01 3.219070434570312500e-01 -1.006356477737426758e-01 7.547624707221984863e-01
3.990993499755859375e-01 -1.991031020879745483e-01 2.816731333732604980e-01 -1.034109741449356079e-01 -1.502149254083633423e-01 -6.099274158477783203e-01 5.363640189170837402e-01 1.696520745754241943e-01
3.295090794563293457e-01 6.743497401475906372e-02 4.808405637741088867e-01 -2.484677135944366455e-01 6.608438491821289062e-01 1.629435271024703979e-01 -3.035300970077514648e-01 1.963075250387191772e-01
4.025922119617462158e-01 2.736375033855438232e-01 6.732147336006164551e-01 -1.846091598272323608e-01 2.185562402009963989e-01 -4.624001681804656982e-01 6.605557352304458618e-02 9.899106621742248535e-02
4.250228404998779297e-01 -5.063010454177856445e-01 -4.178762733936309814e-01 -3.947916924953460693e-01 1.069232299923896790e-01 -2.913032658398151398e-02 -4.998832941055297852e-02 4.666408896446228027e-01
8.345992565155029297e-01 -1.333332210779190063e-01 -2.017953246831893921e-01 -2.672831416130065918e-01 -4.094896372407674789e-03 -4.479886218905448914e-02 -1.501187384128570557e-01 3.859348297119140625e-01
1.750183105468750000e-01 -2.456303127110004425e-02 -2.810081839561462402e-01 -3.254989683628082275e-01 7.365655303001403809e-01 -4.668903052806854248e-01 1.184575855731964111e-01 9.644976258277893066e-02
6.790805608034133911e-02 2.417434900999069214e-01 3.014599978923797607e-01 -3.738971054553985596e-01 8.257771134376525879e-01 4.187735542654991150e-02 8.497127890586853027e-02 1.240553259849548340e-01
5.753318071365356445e-01 -4.963263124227523804e-02 6.532834172248840332e-01 -1.433682441711425781e-01 1.941395401954650879e-01 -3.896704018115997314e-01 1.452343910932540894e-01 -9.257433563470840454e-02
8.140170574188232422e-01 1.971990466117858887e-01 -8.964458480477333069e-03 -3.752280473709106445e-01 2.455461174249649048e-01 8.076046407222747803e-02 -2.169220894575119019e-01 2.091459035873413086e-01
-1.069547235965728760e-01 -2.894239127635955811e-01 5.188580155372619629e-01 -4.144926369190216064e-01 5.059607028961181641e-01 -1.630977094173431396e-01 -3.631060421466827393e-01 2.221114635467529297e-01
1.671619564294815063e-01 -2.998552024364471436e-01 -4.311953783035278320e-01 -5.582095980644226074e-01 2.476987987756729126e-01 6.098501384258270264e-02 -1.773562133312225342e-01 5.367377400398254395e-01
4.852594733238220215e-01 1.095452904701232910e-01 4.842147529125213623e-01 -7.896272093057632446e-02 3.051303029060363770e-01 1.709835231304168701e-01 2.153862453997135162e-02 6.237150430679321289e-01
3.880539536476135254e-01 -4.577781260013580322e-01 6.626623123884201050e-02 -5.449772998690605164e-02 1.889909952878952026e-01 -7.370044589042663574e-01 -7.051703333854675293e-02 2.205137908458709717e-01
4.660412073135375977e-01 -2.024801447987556458e-02 -9.552590548992156982e-02 -1.589163839817047119e-01 6.298306584358215332e-01 -5.436735153198242188e-01 1.962046325206756592e-01 -1.313475370407104492e-01
6.390982866287231445e-01 -4.648482501506805420e-01 -4.939568787813186646e-02 -3.367744684219360352e-01 1.073619946837425232e-01 -4.325634241104125977e-01 -1.970588713884353638e-01 1.488045454025268555e-01
7.392199337482452393e-02 -5.202335119247436523e-02 -1.035140976309776306e-01 -3.198286890983581543e-01 6.658021807670593262e-01 -4.422188699245452881e-01 4.897709190845489502e-01 9.898874908685684204e-03
3.577027916908264160e-01 9.325440227985382080e-02 -9.296614676713943481e-02 -2.547863423824310303e-01 7.671663165092468262e-01 -2.381705790758132935e-01 3.673571050167083740e-01 -9.784315526485443115e-02
5.352008938789367676e-01 -2.086057215929031372e-01 1.708651930093765259e-01 -1.801708042621612549e-01 -2.192415744066238403e-01 -5.967180728912353516e-01 -5.865274928510189056e-03 4.518997371196746826e-01
4.152815341949462891e-01 -1.832639276981353760e-01 -2.564073503017425537e-01 -3.871147632598876953e-01 5.184142291545867920e-02 -6.153712794184684753e-02 -2.707355022430419922e-01 7.061026692390441895e-01
2.651596069335937500e-01 -9.084777906537055969e-03 -2.595134675502777100e-01 -2.575876116752624512e-01 7.275396585464477539e-01 -2.550536394119262695e-01 4.486980140209197998e-01 1.459447294473648071e-02
6.659719347953796387e-01 3.460718393325805664e-01 2.344031035900115967e-01 -4.773138463497161865e-01 1.716016232967376709e-01 5.980756133794784546e-02 -2.455998957157135010e-01 2.461685091257095337e-01
1.241877079010009766e-01 -1.194692403078079224e-01 1.366016268730163574e-01 1.076579326763749123e-03 3.306628465652465820e-01 1.690114140510559082e-01 -1.332098245620727539e-01 8.921859860420227051e-01
7.023240923881530762e-01 2.825591266155242920e-01 2.166687399148941040e-01 -2.806107997894287109e-01 3.502261936664581299e-01 -1.074977964162826538e-02 -3.325009942054748535e-01 2.605428099632263184e-01
-7.923543453216552734e-02 -5.185440555214881897e-02 4.937992896884679794e-03 -3.656900525093078613e-01 6.390438675880432129e-01 -5.300936102867126465e-01 4.062032401561737061e-01 5.386718362569808960e-02
6.237198114395141602e-01 -3.335523307323455811e-01 3.799324631690979004e-01 -2.257068455219268799e-01 1.350557506084442139e-01 -2.607602477073669434e-01 -4.181184172630310059e-01 2.082434594631195068e-01
4.041968286037445068e-01 -4.674804508686065674e-01 -1.970509290695190430e-01 -3.862002789974212646e-01 8.626765012741088867e-02 4.058817625045776367e-01 3.402269482612609863e-01 3.770554959774017334e-01
1.922617703676223755e-01 -5.515796542167663574e-01 4.280707538127899170e-01 -1.243420317769050598e-01 2.388078421354293823e-01 -6.034173369407653809e-01 1.821396499872207642e-01 7.598284631967544556e-02
6.934764385223388672e-01 1.156165376305580139e-01 2.074436470866203308e-02 -5.728949904441833496e-01 -8.209690451622009277e-02 2.358175218105316162e-01 1.417739540338516235e-01 3.076275885105133057e-01
3.009127378463745117e-01 2.346191322430968285e-03 5.610042214393615723e-01 -2.140322625637054443e-01 6.944614648818969727e-01 -1.241682190448045731e-02 2.392322421073913574e-01 -9.616401046514511108e-02
5.485583543777465820e-01 -3.968277275562286377e-01 -1.451386809349060059e-01 -3.664474189281463623e-01 4.715835675597190857e-02 3.561219871044158936e-01 2.753544747829437256e-01 4.259057641029357910e-01
5.792057514190673828e-01 -3.099952042102813721e-01 2.432417273521423340e-01 -3.213405013084411621e-01 -9.641459211707115173e-03 -4.630867838859558105e-01 -3.761349618434906006e-01 2.235565483570098877e-01
6.066740155220031738e-01 1.058307141065597534e-01 1.470058858394622803e-01 -2.009342461824417114e-01 -1.171486228704452515e-01 2.796114087104797363e-01 4.416020512580871582e-01 5.213851332664489746e-01
-3.772026672959327698e-02 -6.936094164848327637e-01 5.659762024879455566e-01 -1.772926449775695801e-01 1.887140870094299316e-01 -1.479628235101699829e-01 6.112948432564735413e-02 3.232312798500061035e-01
7.701004743576049805e-01 1.762166917324066162e-01 -2.565581165254116058e-02 -4.728120937943458557e-02 -1.992729119956493378e-02 -1.842146664857864380e-01 2.623434960842132568e-01 5.194640755653381348e-01
-2.642597854137420654e-01 -1.925478279590606689e-01 2.154013216495513916e-01 -5.237208604812622070e-01 6.385297179222106934e-01 -1.904259473085403442e-01 3.319385647773742676e-01 1.350760161876678467e-01
6.057207584381103516e-01 -4.614258110523223877e-01 -4.349274933338165283e-01 -3.144671618938446045e-01 1.136725023388862610e-01 -1.616338044404983521e-01 2.857342064380645752e-01 1.069863289594650269e-01
7.278341054916381836e-01 -1.226506903767585754e-01 -1.653083413839340210e-01 -4.622688889503479004e-01 2.122055292129516602e-01 2.751703560352325439e-01 2.891270816326141357e-01 9.925116598606109619e-02
4.374514520168304443e-01 1.551474779844284058e-01 4.795515239238739014e-01 -3.652382194995880127e-01 5.426777005195617676e-01 3.526870906352996826e-01 -9.257081896066665649e-03 4.715903475880622864e-02
5.233755707740783691e-01 -3.188437521457672119e-01 -4.593061506748199463e-01 -2.116446942090988159e-01 3.140067756175994873e-01 1.687703281641006470e-01 3.748219013214111328e-01 3.179404437541961670e-01
4.649328291416168213e-01 -2.423846870660781860e-01 2.866482362151145935e-02 -3.352726399898529053e-01 9.520595520734786987e-02 -4.518743157386779785e-01 -4.628471136093139648e-01 4.293899834156036377e-01
1.439012140035629272e-01 -2.405432797968387604e-02 7.877839356660842896e-02 -2.255827784538269043e-01 9.504443407058715820e-01 -6.554050743579864502e-02 1.112339496612548828e-01 4.009003564715385437e-02
8.946391195058822632e-02 -6.529788970947265625e-01 4.209167659282684326e-01 8.413796871900558472e-02 1.707165390253067017e-01 -3.664058148860931396e-01 2.285912036895751953e-01 4.070791304111480713e-01
2.807501852512359619e-01 -3.200658857822418213e-01 4.849376901984214783e-02 -4.951326549053192139e-01 -1.843878477811813354e-01 -4.106160402297973633e-01 6.025960445404052734e-01 -7.418238371610641479e-02
4.236156046390533447e-01 -2.314223535358905792e-02 5.444885492324829102e-01 9.021802106872200966e-04 1.271699070930480957e-01 3.459110856056213379e-01 3.906679749488830566e-01 4.848685860633850098e-01
5.457842350006103516e-01 -2.481906563043594360e-01 -1.702692061662673950e-01 -5.306168198585510254e-01 -3.300070390105247498e-02 1.563219875097274780e-01 5.350961089134216309e-01 1.346178054809570312e-01
7.859483957290649414e-01 -1.634625196456909180e-01 3.420923277735710144e-02 -2.474015653133392334e-01 1.479490548372268677e-01 -4.536316394805908203e-01 2.120466232299804688e-01 -1.433627307415008545e-01
3.885460793972015381e-01 1.214711461216211319e-02 3.759354725480079651e-02 -5.717890858650207520e-01 -2.977026104927062988e-01 -3.987776637077331543e-01 5.031903460621833801e-02 5.199477076530456543e-01
2.877266407012939453e-01 -5.832886695861816406e-02 5.046405196189880371e-01 -1.609052647836506367e-03 6.651279926300048828e-01 5.846107006072998047e-02 -2.704963982105255127e-01 3.743867576122283936e-01
2.446872740983963013e-01 -6.201324462890625000e-01 4.649588167667388916e-01 -1.428309977054595947e-01 2.264915704727172852e-01 -5.002785921096801758e-01 -8.479876816272735596e-02 1.010384783148765564e-01
1.906844228506088257e-01 -6.413937360048294067e-02 -3.204391896724700928e-01 -4.759572744369506836e-01 1.420759707689285278e-01 -2.090883851051330566e-01 -3.022020459175109863e-01 6.892601847648620605e-01
1.078796386718750000e-02 -6.350971013307571411e-02 2.008860856294631958e-01 -6.695653796195983887e-01 -9.454797208309173584e-02 2.684752270579338074e-02 -2.069918662309646606e-01 6.742932796478271484e-01
3.491018116474151611e-01 1.649669706821441650e-01 -2.672598063945770264e-01 -1.742966473102569580e-02 7.842558622360229492e-01 -2.689320743083953857e-01 9.666915982961654663e-02 2.871507406234741211e-01
7.499068230390548706e-02 9.244994819164276123e-02 9.323401749134063721e-02 -3.942041844129562378e-02 3.245173096656799316e-01 1.087716966867446899e-01 5.562017671763896942e-03 9.265038371086120605e-01
3.716754615306854248e-01 -1.276921331882476807e-01 1.246366053819656372e-01 -7.493346929550170898e-02 8.188119530677795410e-01 1.330864727497100830e-01 -3.088492155075073242e-01 2.021135687828063965e-01
3.085172772407531738e-01 -3.522408604621887207e-01 3.455897569656372070e-01 1.782591938972473145e-01 2.908582389354705811e-01 2.956940233707427979e-01 5.307365059852600098e-01 4.193089902400970459e-01
6.081047058105468750e-01 7.823465764522552490e-02 1.318252086639404297e-01 2.252448499202728271e-01 1.473798900842666626e-01 -1.081346720457077026e-02 4.537328481674194336e-01 5.729428529739379883e-01
6.050998568534851074e-01 2.214682400226593018e-01 -4.298342019319534302e-02 8.573276549577713013e-02 3.676410615444183350e-01 1.925901919603347778e-01 4.071729779243469238e-01 4.874091148376464844e-01
8.707977086305618286e-02 1.825366914272308350e-01 2.736518383026123047e-01 -6.711668372154235840e-01 5.414506196975708008e-01 -3.249724805355072021e-01 1.600147336721420288e-01 -9.678100794553756714e-02
3.808360993862152100e-01 -3.367900550365447998e-01 4.546258151531219482e-01 1.878107041120529175e-01 2.838229835033416748e-01 -6.991442758589982986e-03 5.998609066009521484e-01 2.431904226541519165e-01
2.157677263021469116e-01 -1.641392856836318970e-01 2.387589961290359497e-01 -7.168628573417663574e-01 -1.985174119472503662e-01 -1.056644618511199951e-01 -2.321153134107589722e-01 5.011513233184814453e-01
4.428186640143394470e-02 -1.306666135787963867e-01 -1.632452826015651226e-03 -8.701976537704467773e-01 -1.300780922174453735e-01 3.785331174731254578e-02 3.538848757743835449e-01 2.830739617347717285e-01
9.708149731159210205e-02 1.333799865096807480e-02 -1.205343678593635559e-01 -2.090842276811599731e-01 2.967520058155059814e-02 -7.686046361923217773e-01 9.606907516717910767e-02 5.755776166915893555e-01
4.368735253810882568e-01 1.186560988426208496e-01 5.879231691360473633e-01 6.014719232916831970e-02 1.873489022254943848e-01 1.118413433432579041e-01 2.346836179494857788e-01 5.857527852058410645e-01
-1.160611957311630249e-01 -4.444745182991027832e-01 2.736706137657165527e-01 -1.617846190929412842e-01 -1.012456864118576050e-01 4.025120660662651062e-02 5.269194245338439941e-01 6.311795115470886230e-01
-5.725549533963203430e-02 -1.125720962882041931e-01 1.695183664560317993e-01 -7.552745342254638672e-01 -6.245475262403488159e-02 2.534407377243041992e-01 6.632683333009481430e-03 5.627579092979431152e-01
2.294100522994995117e-01 -6.276795864105224609e-01 -2.480674721300601959e-02 7.647432386875152588e-02 1.572636663913726807e-01 -5.596524477005004883e-01 2.793254256248474121e-01 3.618844747543334961e-01
7.040630578994750977e-01 3.294366598129272461e-01 -4.604328796267509460e-02 -2.705812156200408936e-01 1.115777865052223206e-01 1.489847898483276367e-01 1.167014054954051971e-02 5.344624519348144531e-01
3.432406857609748840e-02 -3.369222581386566162e-01 6.018723174929618835e-02 -9.080033749341964722e-02 3.717638552188873291e-01 6.629996746778488159e-02 -3.125997483730316162e-01 7.956854701042175293e-01
5.263663828372955322e-02 -5.652507543563842773e-01 3.716650903224945068e-01 -6.665679812431335449e-02 3.037393093109130859e-01 -6.184399724006652832e-01 4.577121883630752563e-02 2.415005117654800415e-01
5.427788496017456055e-01 1.756291091442108154e-01 2.394235283136367798e-01 -2.773411870002746582e-01 1.793662011623382568e-01 3.614481091499328613e-01 8.225274831056594849e-02 6.088687777519226074e-01
1.574161052703857422e-01 -6.042930483818054199e-01 2.807013094425201416e-01 -5.846455693244934082e-02 1.366171240806579590e-01 -6.257135272026062012e-01 5.611453577876091003e-02 3.383904993534088135e-01
4.821055531501770020e-01 1.866546124219894409e-01 3.808000981807708740e-01 -2.436926662921905518e-01 6.380175799131393433e-02 4.461959600448608398e-01 1.664395034313201904e-01 5.454136133193969727e-01
3.140019625425338745e-02 -7.389168143272399902e-01 -1.657890826463699341e-01 -1.713793277740478516e-01 3.470860719680786133e-01 -2.215502113103866577e-01 2.712179347872734070e-02 4.752580523490905762e-01
4.868029654026031494e-01 2.513686418533325195e-01 2.101250588893890381e-01 -2.831070125102996826e-01 2.384282499551773071e-01 3.363728523254394531e-01 -2.631599009037017822e-01 5.799022316932678223e-01
3.895723223686218262e-01 4.177481532096862793e-01 4.795973002910614014e-01 -1.465537119656801224e-02 2.997688651084899902e-01 4.654490575194358826e-02 3.338896036148071289e-01 4.898790717124938965e-01
9.910175949335098267e-02 -3.596542477607727051e-01 2.444805651903152466e-01 -3.457190096378326416e-01 2.943140454590320587e-02 -5.789685845375061035e-01 5.822721123695373535e-01 -8.014726638793945312e-02
4.326134920120239258e-01 -2.156853526830673218e-01 -3.548728227615356445e-01 -3.380450233817100525e-02 8.683089166879653931e-02 -4.262059330940246582e-01 2.207235395908355713e-01 6.335124373435974121e-01
8.172696828842163086e-01 3.320172429084777832e-02 -1.493874490261077881e-01 -2.325742542743682861e-01 7.866423577070236206e-03 -2.261033058166503906e-01 2.193474173545837402e-01 3.940339088439941406e-01
5.305483937263488770e-01 -1.332680732011795044e-01 5.588077902793884277e-01 -2.163882702589035034e-01 1.751869171857833862e-01 -2.293363064527511597e-01 -4.281531870365142822e-01 2.739844024181365967e-01
7.091031074523925781e-01 -4.553789272904396057e-03 -1.023977026343345642e-01 -3.538140356540679932e-01 -1.401820480823516846e-01 2.950727194547653198e-02 2.760719358921051025e-01 5.145339369773864746e-01
4.281572401523590088e-01 -6.307156085968017578e-01 -2.037494927644729614e-01 -1.254396438598632812e-01 1.859153658151626587e-01 1.284247785806655884e-01 6.098296120762825012e-02 5.539440512657165527e-01
1.480118334293365479e-01 -1.126000732183456421e-01 -3.263312578201293945e-01 -2.787591218948364258e-01 7.128959894180297852e-01 -1.811768263578414917e-01 4.830916225910186768e-01 8.241248130798339844e-02
3.601172566413879395e-01 2.228891849517822266e-01 6.983315348625183105e-01 -2.641893625259399414e-01 1.816322207450866699e-01 -4.317801296710968018e-01 2.050888240337371826e-01 4.107461869716644287e-02
1.518412828445434570e-01 4.346726089715957642e-02 -1.595222055912017822e-01 7.115716487169265747e-02 1.995972394943237305e-01 -6.066395044326782227e-01 6.115064397454261780e-02 7.300370335578918457e-01
2.754678726196289062e-01 -1.898227632045745850e-01 2.597789168357849121e-01 -1.237953081727027893e-01 5.204502344131469727e-01 -4.888385832309722900e-01 5.225861668586730957e-01 -1.494873166084289551e-01
1.017901971936225891e-01 -6.423333287239074707e-01 3.415713012218475342e-01 -2.925086766481399536e-03 1.285546720027923584e-01 -4.626102149486541748e-01 4.423285126686096191e-01 1.848731189966201782e-01
4.067537784576416016e-01 -4.559263885021209717e-01 2.253858894109725952e-01 5.785807967185974121e-02 -1.033791676163673401e-01 -5.793133974075317383e-01 2.315763831138610840e-01 4.154725670814514160e-01
-7.360443472862243652e-02 -1.461704373359680176e-01 5.328253507614135742e-01 -5.146200656890869141e-01 4.785868525505065918e-01 2.408757954835891724e-01 3.272572457790374756e-01 1.741154491901397705e-01
-8.616625517606735229e-02 -2.102353721857070923e-01 5.854682326316833496e-01 -8.870095759630203247e-02 1.904586330056190491e-02 1.319760084152221680e-01 4.850970506668090820e-01 5.870570540428161621e-01
3.648764789104461670e-01 -1.328705251216888428e-01 1.035928800702095032e-01 -7.594841718673706055e-01 -1.780930757522583008e-01 6.680487096309661865e-02 3.113752901554107666e-01 3.585084974765777588e-01
4.388667047023773193e-01 2.708459496498107910e-01 -9.776824712753295898e-02 9.494143538177013397e-03 3.646197319030761719e-01 -9.892290085554122925e-02 -1.388890296220779419e-02 7.625375986099243164e-01
4.714925289154052734e-01 2.086810916662216187e-01 6.349314451217651367e-01 -2.845927514135837555e-02 1.752885133028030396e-01 2.125334739685058594e-01 1.821888834238052368e-01 4.702229201793670654e-01
3.154677748680114746e-01 3.612584993243217468e-02 1.195144727826118469e-01 2.507329881191253662e-01 4.869986772537231445e-01 -3.646183907985687256e-01 1.681174188852310181e-01 6.508813500404357910e-01
3.421100080013275146e-01 -2.313048541545867920e-01 -3.119714185595512390e-02 -7.451038956642150879e-01 -8.431006968021392822e-02 -4.014787375926971436e-01 -1.960916966199874878e-01 2.579928338527679443e-01
4.793875813484191895e-01 -3.727012872695922852e-01 6.371006369590759277e-01 -7.825019210577011108e-02 2.060402482748031616e-01 -1.611167192459106445e-01 3.805882930755615234e-01 -7.747501134872436523e-02
3.222451806068420410e-01 -3.088408410549163818e-01 -6.022536661475896835e-03 -6.875123977661132812e-01 -9.614096581935882568e-02 -2.383582592010498047e-01 -2.267363816499710083e-01 4.589105248451232910e-01
3.713924288749694824e-01 1.469604671001434326e-02 -1.131066232919692993e-01 -6.212574243545532227e-01 -6.892358511686325073e-02 1.456227004528045654e-01 -2.447034567594528198e-01 6.142162680625915527e-01
6.186385750770568848e-01 -1.806558668613433838e-01 5.956832170486450195e-01 7.523249089717864990e-02 2.131756991147994995e-01 -1.493212729692459106e-01 3.936601579189300537e-01 3.797959908843040466e-02
2.998630106449127197e-01 -5.783190727233886719e-01 2.219607084989547729e-01 -1.309313774108886719e-01 5.534023977816104889e-03 -6.336618065834045410e-01 -1.859603822231292725e-02 3.275911211967468262e-01
3.970417007803916931e-02 -6.066778302192687988e-01 9.266043454408645630e-02 -2.087560147047042847e-01 -7.236976921558380127e-02 6.009072437882423401e-02 5.964149236679077148e-01 4.622136354446411133e-01
6.254612207412719727e-01 -4.322501271963119507e-02 6.090518459677696228e-02 -1.782735586166381836e-01 -2.377938628196716309e-01 -1.559035629034042358e-01 2.244731485843658447e-01 6.634749174118041992e-01
4.273374080657958984e-01 -2.775764465332031250e-01 5.958123207092285156e-01 -3.149143755435943604e-01 3.068847656250000000e-01 -8.681937307119369507e-02 -4.076522886753082275e-01 1.351834684610366821e-01
-5.193888023495674133e-02 -1.005465537309646606e-01 4.856704771518707275e-01 -5.557546615600585938e-01 3.883337676525115967e-01 2.666045911610126495e-02 5.377381443977355957e-01 4.215992614626884460e-02
-6.576132029294967651e-02 -1.212678030133247375e-01 1.044443249702453613e-01 -8.201740384101867676e-01 -9.682802110910415649e-02 1.804622262716293335e-01 1.543343812227249146e-01 4.812633097171783447e-01
3.721804320812225342e-01 1.492503881454467773e-01 1.576144248247146606e-01 -1.325494237244129181e-02 3.729929029941558838e-01 -4.028695821762084961e-02 -3.578665554523468018e-01 7.384937405586242676e-01
6.448087692260742188e-01 3.356937766075134277e-01 2.145387679338455200e-01 -4.569574594497680664e-01 2.781759202480316162e-01 2.262995764613151550e-02 -3.346557021141052246e-01 1.637251675128936768e-01
4.216975271701812744e-01 -1.672846823930740356e-02 1.768669188022613525e-01 -9.484977275133132935e-02 2.465816438198089600e-01 8.516580797731876373e-03 6.023295968770980835e-02 8.468233942985534668e-01
4.155986607074737549e-01 -1.059115231037139893e-01 4.360075294971466064e-01 2.363852709531784058e-01 5.779219418764114380e-02 -2.123714089393615723e-01 3.801368474960327148e-01 6.141128540039062500e-01
7.365146875381469727e-01 -1.771419495344161987e-01 -4.830123856663703918e-02 -3.926504850387573242e-01 -1.321967877447605133e-02 3.634384274482727051e-01 3.360995948314666748e-01 1.563145667314529419e-01
5.962893366813659668e-01 -4.574766159057617188e-01 1.395890414714813232e-01 -5.821813941001892090e-01 -2.725857868790626526e-02 1.850702017545700073e-01 -1.076275929808616638e-01 1.736560761928558350e-01
3.125960826873779297e-01 1.096408218145370483e-01 -3.587591275572776794e-02 2.854658365249633789e-01 3.808140158653259277e-01 -2.721069753170013428e-01 1.948404014110565186e-01 7.419303059577941895e-01
7.708956003189086914e-01 -2.904088795185089111e-01 2.487466335296630859e-01 -1.505128294229507446e-01 1.795384436845779419e-01 -4.498396217823028564e-01 -4.500880092382431030e-02 1.543021108955144882e-02
1.880975514650344849e-01 -7.716806232929229736e-02 2.946711480617523193e-01 -3.933184593915939331e-02 7.393805980682373047e-01 3.692871630191802979e-01 2.654553353786468506e-01 3.417063355445861816e-01
3.683263203129172325e-03 -6.957467198371887207e-01 6.913792341947555542e-02 -5.037694573402404785e-01 3.411081731319427490e-01 1.599213853478431702e-02 -5.599754303693771362e-02 3.709622621536254883e-01
2.572296261787414551e-01 -2.471998482942581177e-01 5.757752060890197754e-01 -5.757383108139038086e-01 4.599570855498313904e-02 -2.380747199058532715e-01 -3.535723090171813965e-01 1.610123366117477417e-01
2.688616514205932617e-01 -1.918160319328308105e-01 4.471943080425262451e-01 2.418482899665832520e-01 2.506932914257049561e-01 3.006721101701259613e-02 4.989525377750396729e-01 5.654573440551757812e-01
5.504684448242187500e-01 -1.431954354047775269e-01 6.297244429588317871e-01 -6.997328251600265503e-03 5.101212859153747559e-01 8.697073906660079956e-02 1.069146767258644104e-01 2.567390166223049164e-02
-2.619024552404880524e-02 -1.781356036663055420e-01 7.600098103284835815e-02 -3.587877750396728516e-01 1.404998302459716797e-01 -4.419037699699401855e-01 -2.606311142444610596e-01 7.417069077491760254e-01
4.516109228134155273e-01 -1.203972548246383667e-01 9.624496102333068848e-02 -5.691235661506652832e-01 3.635154962539672852e-01 9.845406562089920044e-02 4.185792803764343262e-01 -3.624115288257598877e-01
-1.216060146689414978e-01 -5.856382250785827637e-01 4.506126344203948975e-01 -4.947599023580551147e-02 1.002974659204483032e-01 -3.520794808864593506e-01 2.055048942565917969e-01 5.103806853294372559e-01
1.395082622766494751e-01 -6.367748975753784180e-01 3.439991176128387451e-01 1.425644768460188061e-05 3.373236656188964844e-01 -4.978147447109222412e-01 -5.223229900002479553e-02 3.039484322071075439e-01
9.718864411115646362e-02 -7.683257460594177246e-01 3.174544572830200195e-01 -5.450001358985900879e-02 1.765986680984497070e-01 -3.910592198371887207e-01 2.986132204532623291e-01 1.523089259862899780e-01
3.833402097225189209e-01 -8.583065867424011230e-02 7.741163372993469238e-01 2.199284546077251434e-02 1.814890503883361816e-01 1.677205553278326988e-03 1.554231494665145874e-01 4.345644414424896240e-01
-1.196333989500999451e-01 -7.266988754272460938e-01 -1.347882300615310669e-02 -1.811971813440322876e-01 2.856529355049133301e-01 -4.262804687023162842e-01 2.452368736267089844e-01 3.180072009563446045e-01
