# Supplementary material for: Where is your field going? A machine learning approach to study the relative motion of the domains of physics
Source: PLoS One. 2020 Jun 18;15(6):e0233997. doi: 10.1371/journal.pone.0233997 (PMC7302634; doi:10.1371/journal.pone.0233997)
Supplement: S15 Data — (ZIP) [file pone.0233997.s015.zip › 14/Pacs4Run_14_VS_500_embeddings2000-2004ED8.txt]

2.542880177497863770e-01 2.617784440517425537e-01 -1.948932372033596039e-02 5.813298225402832031e-01 -4.879624024033546448e-02 9.845530986785888672e-02 7.169328331947326660e-01 4.917784780263900757e-02
5.000314116477966309e-01 -2.573138475418090820e-01 9.889727830886840820e-02 3.118047714233398438e-01 -5.640744566917419434e-01 -7.386957108974456787e-02 4.577909409999847412e-01 2.086770385503768921e-01
7.243350744247436523e-01 1.018313243985176086e-01 1.218092516064643860e-01 5.167326331138610840e-01 -4.770259186625480652e-02 -5.082584172487258911e-02 4.177726805210113525e-01 -6.104261800646781921e-02
5.571287274360656738e-01 -2.768497467041015625e-01 -2.524508833885192871e-01 5.111175179481506348e-01 -1.767753362655639648e-01 -3.265107870101928711e-01 3.772617280483245850e-01 8.834128081798553467e-02
1.279771775007247925e-01 -2.458736416883766651e-04 1.433335691690444946e-01 2.754476666450500488e-01 4.652028083801269531e-01 2.441468685865402222e-01 4.804336428642272949e-01 6.167398691177368164e-01
5.983516946434974670e-02 -3.618624527007341385e-03 2.353570163249969482e-01 -2.471933886408805847e-02 -6.032077595591545105e-02 1.288844645023345947e-01 7.328809499740600586e-01 6.189008355140686035e-01
2.252110987901687622e-01 4.192450083792209625e-03 1.095248609781265259e-01 3.862760961055755615e-01 5.524244308471679688e-01 2.450223565101623535e-01 4.593254327774047852e-01 4.602922201156616211e-01
3.423336148262023926e-01 -3.406908512115478516e-01 -3.660969436168670654e-01 4.328891932964324951e-01 -5.982048511505126953e-01 -2.787826023995876312e-02 2.722245454788208008e-01 1.121823862195014954e-01
6.641379594802856445e-01 -1.323613077402114868e-01 1.786874085664749146e-01 6.143341660499572754e-01 -1.647538393735885620e-01 1.420716792345046997e-01 6.859004497528076172e-02 2.829008102416992188e-01
5.441108942031860352e-01 4.472109675407409668e-01 2.266260981559753418e-02 3.071570694446563721e-01 -1.227997541427612305e-01 2.741073071956634521e-01 5.483574867248535156e-01 -1.348189413547515869e-01
3.619040846824645996e-01 -2.016011923551559448e-01 7.137786597013473511e-02 2.900814116001129150e-01 3.683681190013885498e-01 4.872030913829803467e-01 6.005816459655761719e-01 7.334859669208526611e-02
2.051425278186798096e-01 3.779055476188659668e-01 -5.799152255058288574e-01 -4.411341622471809387e-02 8.564909547567367554e-02 2.206013053655624390e-01 5.934156775474548340e-01 2.621326744556427002e-01
3.264147937297821045e-01 1.778604239225387573e-01 1.380911320447921753e-01 1.978242695331573486e-01 3.408266305923461914e-01 1.929369121789932251e-01 8.016695380210876465e-01 -8.691346645355224609e-02
3.712583482265472412e-01 2.487379871308803558e-02 -4.597235023975372314e-01 6.447950843721628189e-03 -1.136451289057731628e-01 5.984458327293395996e-02 4.709682464599609375e-01 6.417582035064697266e-01
-1.887767910957336426e-01 -5.470828339457511902e-02 5.459981560707092285e-01 5.520271062850952148e-01 -7.899791002273559570e-02 1.530071347951889038e-01 4.622566401958465576e-01 3.393956124782562256e-01
5.172815322875976562e-01 4.432713240385055542e-02 -2.942691147327423096e-01 6.109237670898437500e-01 -1.400168985128402710e-01 -3.711382746696472168e-01 2.216566652059555054e-01 2.532841861248016357e-01
3.341796994209289551e-01 1.044573336839675903e-01 1.354314088821411133e-01 2.007627785205841064e-01 2.260746806859970093e-01 3.043201267719268799e-01 7.908101081848144531e-01 -2.228544354438781738e-01
2.768055796623229980e-01 -4.779870212078094482e-01 4.351607523858547211e-03 1.602345854043960571e-01 -3.934651613235473633e-02 2.685374915599822998e-01 5.802950859069824219e-01 5.087338685989379883e-01
7.601193338632583618e-02 -2.080357372760772705e-01 -5.524880290031433105e-01 1.166878566145896912e-01 1.938651055097579956e-01 1.737830787897109985e-01 5.374657511711120605e-01 5.248148441314697266e-01
-1.698612421751022339e-01 -3.255586326122283936e-01 3.015170991420745850e-01 6.506983041763305664e-01 -2.198877483606338501e-01 -1.341133713722229004e-01 4.854420423507690430e-01 2.210130989551544189e-01
-2.298555709421634674e-02 2.118902206420898438e-01 -1.988787651062011719e-01 2.436727732419967651e-01 4.151962995529174805e-01 -9.683302789926528931e-02 8.178966045379638672e-01 -7.018239051103591919e-02
9.757133200764656067e-03 -3.892054557800292969e-01 3.368461728096008301e-01 5.518604516983032227e-01 -1.816958338022232056e-01 2.067435719072818756e-02 6.298690438270568848e-01 1.526207849383354187e-02
5.358573794364929199e-01 -3.728021383285522461e-01 -2.443554103374481201e-01 3.444877862930297852e-01 -2.873345911502838135e-01 3.904707729816436768e-01 3.922552764415740967e-01 -8.124887198209762573e-02
-3.888618666678667068e-04 -1.610407233238220215e-01 -4.393408298492431641e-01 1.018443480134010315e-01 2.221562266349792480e-01 1.845919191837310791e-01 4.978731274604797363e-01 6.628484129905700684e-01
-2.493793964385986328e-01 -2.071727514266967773e-01 -1.372231394052505493e-01 6.735390424728393555e-01 8.710318244993686676e-03 -1.207841336727142334e-01 5.709709525108337402e-01 -2.858876585960388184e-01
-5.130288004875183105e-02 6.795729696750640869e-02 8.596248924732208252e-02 -5.711849406361579895e-02 7.509806752204895020e-02 5.443564653396606445e-01 6.100429892539978027e-01 5.549609661102294922e-01
5.649148821830749512e-01 1.176054999232292175e-01 3.158142045140266418e-02 2.035595327615737915e-01 -2.536293566226959229e-01 4.024081528186798096e-01 2.106609940528869629e-01 5.949522852897644043e-01
3.650349378585815430e-01 -1.125310137867927551e-01 9.200029820203781128e-02 3.240932524204254150e-01 4.717025160789489746e-01 2.409526407718658447e-01 6.544495224952697754e-01 1.781021654605865479e-01
6.067280173301696777e-01 1.391019523143768311e-01 -1.253876686096191406e-01 1.834301501512527466e-01 -5.040814727544784546e-02 2.023413181304931641e-01 3.189992606639862061e-01 6.464669108390808105e-01
4.558226466178894043e-01 -3.619265556335449219e-01 -4.505002498626708984e-02 1.645741313695907593e-01 -3.081191182136535645e-01 2.209510952234268188e-01 6.866030693054199219e-01 -1.301544457674026489e-01
-3.069153986871242523e-02 -8.966804295778274536e-02 1.035912930965423584e-01 6.213836073875427246e-01 -2.711006999015808105e-01 6.596391797065734863e-01 4.152113199234008789e-02 2.895262241363525391e-01
4.882554709911346436e-01 -7.502602785825729370e-02 3.271919116377830505e-02 1.593220084905624390e-01 4.191087931394577026e-02 1.435430496931076050e-01 5.290969610214233398e-01 6.536200046539306641e-01
4.788457453250885010e-01 -9.151028096675872803e-02 -3.486699461936950684e-01 2.607727348804473877e-01 -6.723944097757339478e-02 4.569779708981513977e-02 2.956160604953765869e-01 6.919255852699279785e-01
-1.982964575290679932e-03 -2.072052508592605591e-01 3.483526408672332764e-01 4.146043360233306885e-01 -3.029532730579376221e-01 -1.041869148612022400e-01 7.486854195594787598e-01 2.550089173018932343e-02
-3.651025593280792236e-01 -1.995493471622467041e-01 1.729058027267456055e-01 8.071379065513610840e-01 1.055911704897880554e-01 4.102693498134613037e-02 2.701535224914550781e-01 2.443287670612335205e-01
3.386913537979125977e-01 1.354147642850875854e-01 -1.601078510284423828e-01 1.999911665916442871e-01 3.656392395496368408e-01 4.763771891593933105e-01 4.230588972568511963e-01 5.115796923637390137e-01
1.585254818201065063e-01 -3.261743783950805664e-01 4.623693972826004028e-02 -5.357982218265533447e-02 -1.788484901189804077e-01 3.548862040042877197e-01 8.036869168281555176e-01 2.441874891519546509e-01
2.516715824604034424e-01 -1.379558145999908447e-01 -2.581106126308441162e-01 4.368904531002044678e-01 2.838294208049774170e-01 -3.111342191696166992e-01 3.633851408958435059e-01 5.922186374664306641e-01
6.363797187805175781e-02 -3.296149671077728271e-01 -4.703173413872718811e-03 1.756493151187896729e-01 1.736499518156051636e-01 3.670695722103118896e-01 5.367926955223083496e-01 6.351289749145507812e-01
-2.194049209356307983e-01 -2.539366111159324646e-02 -5.479934066534042358e-02 2.582536041736602783e-01 -3.278068006038665771e-01 7.667875885963439941e-01 3.545266687870025635e-01 2.457823604345321655e-01
2.359144091606140137e-01 -1.568247824907302856e-01 -6.080247089266777039e-02 1.717748790979385376e-01 1.608143746852874756e-01 1.567607969045639038e-01 5.305110216140747070e-01 7.447613477706909180e-01
8.735180832445621490e-03 -3.782327845692634583e-02 -2.144336700439453125e-01 1.126778423786163330e-01 2.755418233573436737e-02 -2.691059112548828125e-01 6.888986825942993164e-01 6.261441707611083984e-01
-1.724444031715393066e-01 2.759384810924530029e-01 -4.967011809349060059e-01 4.094207286834716797e-02 2.116484940052032471e-01 1.275580525398254395e-01 5.192595720291137695e-01 5.612806677818298340e-01
5.223587155342102051e-01 3.776634037494659424e-01 1.227273717522621155e-01 2.945811152458190918e-01 -6.157773360610008240e-02 1.752883940935134888e-01 6.411350965499877930e-01 -1.926130652427673340e-01
1.321710795164108276e-01 -1.772202402353286743e-01 -3.192050755023956299e-01 1.575509160757064819e-01 2.260846495628356934e-01 -2.607009410858154297e-01 6.594492793083190918e-01 5.200548171997070312e-01
-1.506029814481735229e-01 -1.551948487758636475e-01 3.332564532756805420e-01 4.674548208713531494e-01 -4.980833828449249268e-01 -2.186225540935993195e-02 4.942656755447387695e-01 3.616573214530944824e-01
8.510489761829376221e-02 2.756740711629390717e-02 -4.610094726085662842e-01 1.088214367628097534e-01 4.176386892795562744e-01 4.135743714869022369e-03 7.078320980072021484e-01 3.035788536071777344e-01
3.641631603240966797e-01 2.647566795349121094e-01 -6.277246475219726562e-01 -4.024937516078352928e-04 3.227794170379638672e-02 1.514165997505187988e-01 5.120032429695129395e-01 3.422490060329437256e-01
2.180984616279602051e-01 1.263312101364135742e-01 -4.308551549911499023e-01 2.409776151180267334e-01 -1.852104626595973969e-02 -3.160555362701416016e-01 3.023069202899932861e-01 7.079148888587951660e-01
1.927655488252639771e-01 -2.269786298274993896e-01 -5.415109992027282715e-01 -3.165601566433906555e-02 5.621369928121566772e-02 1.334691643714904785e-01 6.274534463882446289e-01 4.499045610427856445e-01
1.377048790454864502e-01 -5.054799318313598633e-01 -5.607014298439025879e-01 4.141870439052581787e-01 -3.964572027325630188e-02 3.151215612888336182e-01 3.398938477039337158e-01 1.522805243730545044e-01
-1.223290488123893738e-01 -7.152166962623596191e-02 5.077657476067543030e-02 -3.669578954577445984e-02 1.068719998002052307e-01 5.176976323127746582e-01 6.038714051246643066e-01 5.761097073554992676e-01
-1.204652264714241028e-01 4.896001517772674561e-01 -2.625454366207122803e-01 1.094997003674507141e-01 3.214136958122253418e-01 4.957020655274391174e-02 6.957827210426330566e-01 2.738286852836608887e-01
1.741667389869689941e-01 4.752158522605895996e-01 -5.070940852165222168e-01 -1.323637738823890686e-02 2.191321700811386108e-01 1.478944718837738037e-01 5.556241869926452637e-01 3.284912407398223877e-01
1.705100536346435547e-01 -2.195605635643005371e-01 -7.246580719947814941e-01 3.277171254158020020e-01 -4.281674623489379883e-01 2.222572267055511475e-01 2.395607829093933105e-01 8.748119696974754333e-03
3.879964351654052734e-01 -6.189551949501037598e-02 -9.987902641296386719e-02 2.966789305210113525e-01 4.513709619641304016e-02 2.801325321197509766e-01 8.066053986549377441e-01 -1.284893453121185303e-01
4.821064472198486328e-01 -4.153717681765556335e-02 1.152893304824829102e-01 -5.388243123888969421e-02 -3.388955295085906982e-01 2.478247582912445068e-01 6.893594264984130859e-01 3.133203089237213135e-01
3.177040517330169678e-01 3.939488902688026428e-02 -4.567652046680450439e-01 3.333116173744201660e-01 -1.362414509057998657e-01 -1.935705095529556274e-01 1.562645733356475830e-01 7.052171230316162109e-01
-7.684507220983505249e-02 2.382252067327499390e-01 1.730084121227264404e-01 4.343298375606536865e-01 -5.585308670997619629e-01 5.421127080917358398e-01 3.183857798576354980e-01 1.075023487210273743e-01
-7.601686957059428096e-05 -3.262456059455871582e-01 -3.473346531391143799e-01 1.312243640422821045e-01 2.381079345941543579e-01 1.002988368272781372e-01 6.392205357551574707e-01 5.294756889343261719e-01
-3.523033484816551208e-02 -3.938879370689392090e-01 2.463293075561523438e-01 6.494747400283813477e-01 1.481300499290227890e-02 1.724279075860977173e-01 5.690221786499023438e-01 -8.589728921651840210e-02
6.234071254730224609e-01 1.049426272511482239e-01 -2.380070686340332031e-01 2.077960669994354248e-01 -1.532460302114486694e-01 2.940888702869415283e-01 2.104292213916778564e-01 5.884479880332946777e-01
5.108437538146972656e-01 1.519632190465927124e-01 -1.040539517998695374e-01 1.382316350936889648e-01 -8.570779114961624146e-02 1.959559768438339233e-01 3.781076967716217041e-01 7.051954865455627441e-01
3.522687852382659912e-01 1.315077692270278931e-01 -8.190617710351943970e-02 5.789704918861389160e-01 -7.101615518331527710e-02 -5.532500743865966797e-01 2.327334284782409668e-01 3.891057670116424561e-01
4.869635999202728271e-01 2.451185584068298340e-01 1.405436545610427856e-01 2.903498411178588867e-01 2.905540354549884796e-02 2.583340406417846680e-01 6.964073181152343750e-01 -2.148580253124237061e-01
-6.299234926700592041e-02 -1.216989196836948395e-02 2.032420486211776733e-01 8.621131181716918945e-01 2.079177834093570709e-02 -2.648916095495223999e-02 4.316221773624420166e-01 -1.546146124601364136e-01
-6.029415726661682129e-01 -2.006461769342422485e-01 -1.137182861566543579e-01 5.936643481254577637e-01 -1.669091433286666870e-01 1.924744695425033569e-01 4.039739370346069336e-01 5.228188633918762207e-02
-9.897929430007934570e-02 -1.483920067548751831e-01 -1.091166734695434570e-01 5.693284869194030762e-01 -1.748449653387069702e-01 4.728035535663366318e-03 6.547248363494873047e-01 -4.157932400703430176e-01
3.181254491209983826e-02 8.828142285346984863e-02 -2.734518945217132568e-01 2.027777433395385742e-01 1.393635869026184082e-01 6.455290317535400391e-02 3.250393867492675781e-01 8.637473583221435547e-01
3.211832940578460693e-01 -2.183737605810165405e-01 -4.054096937179565430e-01 3.007064461708068848e-01 -9.603839367628097534e-02 -2.264353334903717041e-01 3.076766431331634521e-01 6.627304553985595703e-01
4.793060123920440674e-01 4.944380372762680054e-02 2.366316765546798706e-01 3.004216551780700684e-01 2.323101013898849487e-01 1.442785710096359253e-01 7.315070629119873047e-01 -1.081043109297752380e-01
-8.331626653671264648e-02 5.634858012199401855e-01 -1.856893002986907959e-01 2.661499977111816406e-01 2.097855955362319946e-01 -1.569314748048782349e-01 7.077041864395141602e-01 -2.725642919540405273e-02
-4.006162285804748535e-01 -1.162676736712455750e-01 1.148239150643348694e-01 7.644900083541870117e-01 -2.010058611631393433e-01 -1.318590939044952393e-01 3.335627317428588867e-01 2.435262799263000488e-01
-4.703130722045898438e-01 -9.921299666166305542e-02 1.597453504800796509e-01 6.529815793037414551e-01 -8.331786096096038818e-02 -5.820937082171440125e-02 5.515177249908447266e-01 5.056566745042800903e-02
2.705508172512054443e-01 9.925577044486999512e-02 -2.223786860704421997e-01 5.819447040557861328e-01 1.012841984629631042e-01 -5.329460501670837402e-01 2.649365961551666260e-01 4.054097235202789307e-01
2.641698420047760010e-01 1.135745346546173096e-01 -7.533565163612365723e-01 2.596644163131713867e-01 2.171182930469512939e-01 2.314113080501556396e-01 2.848187088966369629e-01 3.170651793479919434e-01
3.279368877410888672e-01 2.973041832447052002e-01 1.241081282496452332e-01 3.510098755359649658e-01 9.030906856060028076e-02 3.021879494190216064e-01 7.051295638084411621e-01 -2.622516453266143799e-01
1.930402070283889771e-01 3.591474518179893494e-02 -4.542313814163208008e-01 3.732025623321533203e-01 1.405444592237472534e-01 -2.041924744844436646e-01 2.020420432090759277e-01 7.166388630867004395e-01
3.208151459693908691e-01 -1.042171865701675415e-01 -3.170218765735626221e-01 3.265716731548309326e-01 4.130627214908599854e-02 -2.694909870624542236e-01 3.270605504512786865e-01 7.055241465568542480e-01
5.049839019775390625e-01 8.542136847972869873e-02 -6.960513442754745483e-02 1.120240166783332825e-01 -7.895863801240921021e-02 2.076597511768341064e-01 4.113639295101165771e-01 7.083240151405334473e-01
-2.844417467713356018e-02 3.529311716556549072e-01 -2.682375907897949219e-01 2.086726874113082886e-01 1.731071025133132935e-01 -4.129222035408020020e-01 7.471351623535156250e-01 2.128753624856472015e-02
-2.710816860198974609e-01 3.003066480159759521e-01 -1.508678495883941650e-01 1.125234663486480713e-01 2.484812140464782715e-01 -1.119818817824125290e-02 8.578323125839233398e-01 -5.624465271830558777e-02
8.338673412799835205e-02 -2.086071968078613281e-01 6.181419361382722855e-03 7.180947661399841309e-01 -1.052142381668090820e-01 1.932549327611923218e-01 4.860627651214599609e-01 -3.862082958221435547e-01
1.474841982126235962e-01 5.068314671516418457e-01 -4.498266875743865967e-01 2.641169428825378418e-01 3.786783814430236816e-01 1.718101799488067627e-01 3.800691962242126465e-01 3.631801605224609375e-01
-2.139289826154708862e-01 -7.026298344135284424e-02 3.201446235179901123e-01 5.687973499298095703e-01 -4.337843060493469238e-01 -6.473111361265182495e-02 3.943379819393157959e-01 4.188236296176910400e-01
1.399500221014022827e-01 -3.256452083587646484e-02 5.406168848276138306e-02 -1.673097014427185059e-01 -1.542125940322875977e-01 2.510092854499816895e-01 8.952016830444335938e-01 2.454895228147506714e-01
3.938750624656677246e-01 1.089236661791801453e-01 1.608688151463866234e-03 1.919245272874832153e-01 1.591471396386623383e-02 5.215241760015487671e-02 3.769122958183288574e-01 8.069228529930114746e-01
9.570489823818206787e-02 4.630985558032989502e-01 -4.524335265159606934e-01 7.158377170562744141e-01 -1.922693699598312378e-01 2.467284165322780609e-02 -8.973048999905586243e-03 -1.469824463129043579e-01
-1.834128350019454956e-01 2.468295246362686157e-01 1.773603856563568115e-01 3.105898201465606689e-01 -1.690966486930847168e-01 7.754217982292175293e-01 3.606988191604614258e-01 1.324239075183868408e-01
3.096219599246978760e-01 -2.896735370159149170e-01 -3.617400228977203369e-01 1.518934518098831177e-01 2.321455068886280060e-02 8.274597674608230591e-02 5.342354774475097656e-01 6.111486554145812988e-01
3.174035549163818359e-01 -2.301496118307113647e-01 -2.032881230115890503e-01 3.302848041057586670e-01 2.088904529809951782e-01 7.698491215705871582e-02 3.481516838073730469e-01 7.246381044387817383e-01
-4.445941746234893799e-01 -2.638358175754547119e-01 6.128986179828643799e-02 3.091500997543334961e-01 -3.111944794654846191e-01 -7.492360472679138184e-02 5.844029784202575684e-01 4.352173209190368652e-01
5.416411161422729492e-01 5.266896486282348633e-01 1.857658773660659790e-01 5.105909705162048340e-01 3.322877734899520874e-02 8.665026724338531494e-02 3.529197573661804199e-01 -2.908579260110855103e-02
1.016433835029602051e-01 -2.326614689081907272e-03 4.980670288205146790e-02 2.406901568174362183e-01 4.974448382854461670e-01 2.954389154911041260e-01 5.366691350936889648e-01 5.536256432533264160e-01
-1.512504070997238159e-01 4.764776825904846191e-01 -2.262372225522994995e-01 2.151342332363128662e-01 4.312874972820281982e-01 3.541479408740997314e-01 5.160242915153503418e-01 2.737069725990295410e-01
2.911446988582611084e-01 1.251628696918487549e-01 -9.930337220430374146e-02 1.596041470766067505e-01 5.666671693325042725e-02 8.212104439735412598e-02 3.978317975997924805e-01 8.342717885971069336e-01
4.129647016525268555e-01 2.239259928464889526e-01 -3.271851539611816406e-01 9.394825249910354614e-02 -5.787965375930070877e-03 1.672730445861816406e-01 3.319406807422637939e-01 7.247362136840820312e-01
2.257167547941207886e-01 2.910198569297790527e-01 -6.875973939895629883e-01 -4.967122524976730347e-02 -7.344539463520050049e-02 2.596521973609924316e-01 5.232530832290649414e-01 2.061426341533660889e-01
5.370241403579711914e-01 -2.810230553150177002e-01 -7.937774062156677246e-02 2.149066925048828125e-01 -1.304136216640472412e-01 2.142972648143768311e-01 3.931927680969238281e-01 6.021743416786193848e-01
-3.851945996284484863e-01 2.190293073654174805e-01 1.621441543102264404e-01 4.353908896446228027e-01 -5.843740701675415039e-01 -1.124740764498710632e-01 3.867461383342742920e-01 2.899641692638397217e-01
7.252654433250427246e-01 2.485129982233047485e-01 6.403372436761856079e-02 3.018325269222259521e-01 -1.414933651685714722e-01 2.760605812072753906e-01 4.528966248035430908e-01 1.252322643995285034e-01
-4.468708634376525879e-01 1.944896429777145386e-01 2.929229140281677246e-01 5.610036849975585938e-01 -2.553782761096954346e-01 -8.166632801294326782e-02 5.304477214813232422e-01 9.321503341197967529e-02
-3.744114637374877930e-01 -4.281689971685409546e-02 2.514140307903289795e-01 4.199966192245483398e-01 -4.421792030334472656e-01 1.344511657953262329e-01 3.883042633533477783e-01 5.039810538291931152e-01
4.603473842144012451e-01 1.739789098501205444e-01 -2.942596934735774994e-02 3.573494553565979004e-01 4.942221045494079590e-01 2.819795906543731689e-01 4.235444068908691406e-01 3.550904393196105957e-01
2.356405705213546753e-01 5.266197919845581055e-01 -3.968347609043121338e-01 4.597606062889099121e-01 2.019269391894340515e-02 -1.628168374300003052e-01 4.477452933788299561e-01 -2.662600576877593994e-01
-4.422103520482778549e-03 6.493607759475708008e-01 -9.054359793663024902e-02 -8.447638899087905884e-02 -3.247394561767578125e-01 -9.866004437208175659e-02 6.553616523742675781e-01 1.352333277463912964e-01
1.635662019252777100e-01 -3.804569244384765625e-01 2.605812847614288330e-01 4.462738931179046631e-01 -2.004281431436538696e-01 -7.316102273762226105e-03 6.593168973922729492e-01 2.941291034221649170e-01
1.843164414167404175e-01 -1.484531462192535400e-01 -7.892718911170959473e-01 4.139749705791473389e-01 1.033265143632888794e-01 3.120738565921783447e-01 1.777192801237106323e-01 1.000649854540824890e-01
4.689422249794006348e-01 -4.913007840514183044e-02 -5.730085968971252441e-01 2.225161045789718628e-01 3.907596692442893982e-02 2.927295267581939697e-01 2.220894247293472290e-01 5.131139755249023438e-01
2.140095233917236328e-01 -2.261785715818405151e-01 2.216346375644207001e-02 1.448698043823242188e-01 3.108407557010650635e-01 2.213872224092483521e-01 7.804090976715087891e-01 3.562189340591430664e-01
-5.361901596188545227e-02 1.317482888698577881e-01 -2.489450722932815552e-01 4.563243091106414795e-01 -3.895411789417266846e-01 6.512645483016967773e-01 -1.873539388179779053e-02 3.651342988014221191e-01
-1.441690474748611450e-01 1.854484677314758301e-01 4.021098613739013672e-01 4.075144231319427490e-01 -4.798984527587890625e-01 2.219356149435043335e-01 5.778339505195617676e-01 6.011499837040901184e-02
1.706081479787826538e-01 7.096703052520751953e-01 -1.230193767696619034e-02 4.817748367786407471e-01 2.625457048416137695e-01 1.120925769209861755e-01 3.876032233238220215e-01 -5.719730630517005920e-02
-3.689225912094116211e-01 -1.590442955493927002e-01 1.693925261497497559e-01 5.359182357788085938e-01 -4.771853983402252197e-01 -4.093091934919357300e-02 4.322750270366668701e-01 3.262759447097778320e-01
4.167298078536987305e-01 5.432605743408203125e-01 -3.318552672863006592e-01 4.484013915061950684e-01 -3.164149448275566101e-02 -1.416744887828826904e-01 4.080509543418884277e-01 -1.800939291715621948e-01
3.199066817760467529e-01 6.803313493728637695e-01 1.600754112005233765e-01 2.173770666122436523e-01 -2.524293363094329834e-01 2.072306815534830093e-03 5.450574755668640137e-01 3.346243500709533691e-02
2.301764041185379028e-01 -2.585302591323852539e-01 3.142589330673217773e-02 2.280192524194717407e-01 2.575697004795074463e-01 3.279414474964141846e-01 5.263432860374450684e-01 6.134130358695983887e-01
4.236582219600677490e-01 4.253953993320465088e-01 -3.447944223880767822e-01 6.841602176427841187e-02 -2.016774415969848633e-01 2.793771326541900635e-01 6.077556014060974121e-01 -1.670220196247100830e-01
2.900049090385437012e-01 4.291643202304840088e-01 -5.254641771316528320e-01 6.810759007930755615e-02 2.559795677661895752e-01 2.336274385452270508e-01 5.314778685569763184e-01 2.199727296829223633e-01
1.160787791013717651e-01 5.170477628707885742e-01 -2.611329257488250732e-01 4.210707545280456543e-01 -2.490412741899490356e-01 4.930864647030830383e-02 4.810966253280639648e-01 -4.216510355472564697e-01
-2.135588675737380981e-01 -7.956659793853759766e-02 2.316476404666900635e-01 3.803721368312835693e-01 -6.071678400039672852e-01 2.609506845474243164e-01 3.421440720558166504e-01 4.426145255565643311e-01
1.356527209281921387e-01 2.303168326616287231e-01 -4.513640999794006348e-01 7.784412503242492676e-01 6.480830162763595581e-02 2.964421212673187256e-01 -2.016853168606758118e-02 -1.623808592557907104e-01
-2.351794540882110596e-01 -2.262303233146667480e-02 -4.788123965263366699e-01 1.838004291057586670e-01 4.383153319358825684e-01 7.348298281431198120e-02 6.515951156616210938e-01 2.429786622524261475e-01
3.215913176536560059e-01 1.552145332098007202e-01 -3.123975917696952820e-02 5.654104948043823242e-01 1.959274336695671082e-02 -5.503227710723876953e-01 2.869092822074890137e-01 4.077580869197845459e-01
4.605858400464057922e-02 -9.240172803401947021e-02 -1.857610493898391724e-01 1.006409302353858948e-01 4.677745997905731201e-01 1.171281486749649048e-01 8.163763284683227539e-01 2.137813866138458252e-01
3.977398574352264404e-02 1.707313507795333862e-01 -1.784234642982482910e-01 4.105753600597381592e-01 5.119015574455261230e-01 -3.199033737182617188e-01 5.271103382110595703e-01 3.558583557605743408e-01
2.405463904142379761e-01 -1.790280640125274658e-01 -6.804430484771728516e-01 4.175325930118560791e-01 -4.372014403343200684e-01 -1.397661417722702026e-01 1.940462589263916016e-01 1.562583148479461670e-01
3.772253096103668213e-01 -3.498941361904144287e-01 -3.100498616695404053e-01 1.622615158557891846e-01 -1.219502538442611694e-01 1.664047390222549438e-01 7.151988148689270020e-01 -2.423707991838455200e-01
-3.333121240139007568e-01 1.055333986878395081e-01 4.004419222474098206e-02 8.572543263435363770e-01 8.258304744958877563e-02 1.923902779817581177e-01 2.535107731819152832e-01 -1.821417957544326782e-01
-3.584184050559997559e-01 1.439514309167861938e-01 2.128541916608810425e-01 2.967980802059173584e-01 -2.619507908821105957e-01 6.144483685493469238e-01 3.598282337188720703e-01 3.765325248241424561e-01
2.350261638639494777e-04 -4.387855529785156250e-02 5.022028461098670959e-02 -1.087258309125900269e-01 -5.876743234694004059e-03 3.190791308879852295e-01 8.148448467254638672e-01 4.668116569519042969e-01
-3.493492603302001953e-01 -8.640883117914199829e-02 -3.958147168159484863e-01 2.072039842605590820e-01 4.009193181991577148e-01 -7.774100452661514282e-02 6.469264626502990723e-01 2.925610542297363281e-01
4.585311412811279297e-01 3.274652659893035889e-01 -3.724345564842224121e-01 5.567083358764648438e-01 -2.490804046392440796e-01 -2.500916421413421631e-01 1.207983680069446564e-02 3.303807675838470459e-01
5.931336879730224609e-01 4.901536926627159119e-02 -3.565022023394703865e-03 3.147423863410949707e-01 7.762368023395538330e-02 3.895661830902099609e-01 1.907741725444793701e-01 5.937445163726806641e-01
-2.082949876785278320e-01 -6.428488343954086304e-02 1.358449179679155350e-02 6.166124343872070312e-01 -3.655304014682769775e-01 3.353424370288848877e-01 4.624089300632476807e-01 -3.349570930004119873e-01
4.001224935054779053e-01 2.366101145744323730e-01 -6.257485151290893555e-01 6.256198137998580933e-02 7.934243232011795044e-02 8.798775076866149902e-02 4.807162284851074219e-01 3.785726428031921387e-01
-2.627368867397308350e-01 4.065009951591491699e-01 -1.670538932085037231e-01 2.602376416325569153e-02 9.586535394191741943e-02 -1.054177060723304749e-01 8.465641736984252930e-01 1.297050435096025467e-02
3.429449349641799927e-02 1.005593687295913696e-01 -8.253598213195800781e-01 6.557381711900234222e-03 -2.492758035659790039e-01 1.767787337303161621e-01 3.301798999309539795e-01 3.241017758846282959e-01
2.406727820634841919e-01 -1.778728663921356201e-01 -9.323849529027938843e-02 1.618216484785079956e-01 6.737189739942550659e-02 -4.677324369549751282e-02 5.342081189155578613e-01 7.638409137725830078e-01
-1.462861299514770508e-01 -8.221137523651123047e-02 1.111844107508659363e-01 3.569971323013305664e-01 -6.216146349906921387e-01 4.942430853843688965e-01 3.314398229122161865e-01 3.024884760379791260e-01
2.019952088594436646e-01 -1.015872806310653687e-01 -9.819024801254272461e-02 1.924123167991638184e-01 1.440637409687042236e-01 3.600368648767471313e-02 4.996239244937896729e-01 7.940651774406433105e-01
1.432814542204141617e-02 -5.294045805931091309e-01 1.105456948280334473e-01 6.687330007553100586e-01 -3.232406079769134521e-01 -4.130946844816207886e-02 3.106389343738555908e-01 2.396118342876434326e-01
-2.096410840749740601e-02 1.236315891146659851e-01 -4.991846159100532532e-02 6.826673746109008789e-01 -2.913673818111419678e-01 1.646478772163391113e-01 4.563873708248138428e-01 -4.421040415763854980e-01
-4.227617681026458740e-01 -2.229152619838714600e-01 1.329652965068817139e-01 4.270811378955841064e-01 -2.919635772705078125e-01 -1.116720736026763916e-01 5.525445342063903809e-01 4.104684293270111084e-01
-1.582863181829452515e-01 4.819335043430328369e-01 -3.046925365924835205e-01 -5.554985255002975464e-04 7.311265170574188232e-02 3.754428327083587646e-01 5.821096897125244141e-01 4.058240652084350586e-01
4.426444768905639648e-01 6.067923903465270996e-01 -3.050247430801391602e-01 3.061056733131408691e-01 -2.145066559314727783e-01 2.669198252260684967e-02 4.171335697174072266e-01 -1.685294508934020996e-01
1.039247587323188782e-01 1.715105026960372925e-01 -1.261457502841949463e-01 2.594162225723266602e-01 3.018177449703216553e-01 -4.283164441585540771e-01 6.636098623275756836e-01 4.020538628101348877e-01
-3.306180238723754883e-01 1.609576791524887085e-01 3.482578098773956299e-01 2.859934568405151367e-01 -4.634188711643218994e-01 2.143817842006683350e-01 5.964370369911193848e-01 2.127321809530258179e-01
-2.846897393465042114e-02 -2.665951475501060486e-02 -1.834534257650375366e-01 6.737037897109985352e-01 -2.623985111713409424e-01 1.970131099224090576e-01 4.817130863666534424e-01 -4.138019979000091553e-01
-1.777527630329132080e-01 1.066653337329626083e-02 -4.998518526554107666e-02 7.948971390724182129e-01 -1.569336652755737305e-01 2.237366586923599243e-01 3.620775938034057617e-01 -3.579716086387634277e-01
2.987214326858520508e-01 3.561769053339958191e-02 1.446581631898880005e-01 -1.007011830806732178e-01 -2.871974706649780273e-01 3.395476937294006348e-01 7.349215149879455566e-01 3.748942911624908447e-01
2.639774978160858154e-01 6.930636167526245117e-01 8.645929396152496338e-02 3.302331268787384033e-01 -3.998251259326934814e-01 -4.872076213359832764e-02 4.106541872024536133e-01 -5.078418180346488953e-02
4.994373023509979248e-01 6.271182894706726074e-01 3.047191537916660309e-02 4.526760280132293701e-01 1.009358614683151245e-01 1.995826959609985352e-01 3.129913210868835449e-01 -5.878893658518791199e-02
1.440167874097824097e-01 -1.791667342185974121e-01 -6.822239756584167480e-01 4.894107878208160400e-01 -4.020580947399139404e-01 2.556948065757751465e-01 1.123007982969284058e-01 5.063558369874954224e-02
-6.977059692144393921e-02 -2.495156377553939819e-01 2.883998155593872070e-01 6.414879560470581055e-01 1.075393403880298138e-03 1.430789232254028320e-01 6.289687752723693848e-01 -1.487226635217666626e-01
-4.215957522392272949e-01 2.021527476608753204e-02 1.870118640363216400e-02 7.836377620697021484e-01 3.778485581278800964e-02 5.871650576591491699e-02 4.240679442882537842e-01 -1.506703346967697144e-01
5.638192296028137207e-01 3.755154088139533997e-02 1.192291676998138428e-01 5.846838951110839844e-01 -2.728495001792907715e-01 -7.548344880342483521e-02 4.559844136238098145e-01 -1.912075430154800415e-01
2.922673523426055908e-02 1.824936568737030029e-01 -1.124133318662643433e-01 2.563605606555938721e-01 4.863276779651641846e-01 -3.335408568382263184e-01 6.671214699745178223e-01 3.076837062835693359e-01
-1.307981312274932861e-01 -5.263314396142959595e-02 -2.207720279693603516e-01 4.910291731357574463e-01 -3.671841025352478027e-01 7.261930108070373535e-01 1.642757952213287354e-01 3.323648497462272644e-02
-3.825599327683448792e-02 6.791372299194335938e-01 -1.319499611854553223e-01 3.318809270858764648e-01 3.567176163196563721e-01 -1.626024246215820312e-01 4.933312833309173584e-01 1.126532033085823059e-01
3.220011889934539795e-01 1.803607344627380371e-01 1.146504804491996765e-01 -8.460181951522827148e-02 -1.166794523596763611e-01 3.709702193737030029e-01 6.567137241363525391e-01 5.108590722084045410e-01
1.887405663728713989e-01 7.275647521018981934e-01 -6.080925092101097107e-02 6.647799909114837646e-02 -1.323509812355041504e-01 -5.166738852858543396e-02 6.282531023025512695e-01 1.096405312418937683e-01
-1.197834089398384094e-01 -8.135312050580978394e-02 2.173057794570922852e-01 2.666229605674743652e-01 -5.524814724922180176e-01 4.617747962474822998e-01 5.842024087905883789e-01 3.098149038851261139e-02
-1.774351000785827637e-01 -2.672300441190600395e-03 -3.699779808521270752e-01 6.740891188383102417e-02 4.557927250862121582e-01 1.802151352167129517e-01 6.752864122390747070e-01 3.617260158061981201e-01
2.890243232250213623e-01 1.390835791826248169e-01 1.614007353782653809e-02 2.430333495140075684e-01 3.435420691967010498e-01 2.901749908924102783e-01 3.825037181377410889e-01 6.994736194610595703e-01
5.545779317617416382e-02 1.522724181413650513e-01 -7.137758731842041016e-01 2.278048843145370483e-01 2.631921172142028809e-01 1.788497567176818848e-01 3.592934012413024902e-01 4.266349673271179199e-01
1.310221999883651733e-01 5.394166335463523865e-02 -7.056692242622375488e-02 3.319147825241088867e-01 3.748372793197631836e-01 7.456105202436447144e-02 3.362446725368499756e-01 7.782374620437622070e-01
4.917425811290740967e-01 7.550472766160964966e-02 -1.967913061380386353e-01 3.673726320266723633e-01 3.418512940406799316e-01 4.532289206981658936e-01 2.030481100082397461e-01 4.639950096607208252e-01
-1.066328436136245728e-01 3.504058811813592911e-03 -4.311431571841239929e-02 6.109744906425476074e-01 -2.042594850063323975e-01 1.570740491151809692e-01 5.679997205734252930e-01 -4.737622737884521484e-01
4.932167828083038330e-01 5.000409483909606934e-01 1.356270909309387207e-01 3.446393013000488281e-01 -1.187778934836387634e-01 2.308936566114425659e-01 5.256856083869934082e-01 -1.604989767074584961e-01
1.939550191164016724e-01 4.857236444950103760e-01 -4.371865093708038330e-01 5.106797814369201660e-02 2.766786813735961914e-01 2.497777342796325684e-01 6.188386082649230957e-01 1.039848998188972473e-01
-2.868779897689819336e-01 2.401821464300155640e-01 -9.893217682838439941e-02 5.325720906257629395e-01 -4.593219161033630371e-01 5.707761049270629883e-01 1.313452571630477905e-01 1.121575161814689636e-01
1.474256962537765503e-01 -2.085192799568176270e-01 1.680646091699600220e-01 8.138493895530700684e-01 -6.966289132833480835e-02 1.202496513724327087e-01 4.177870452404022217e-01 -2.243432104587554932e-01
3.170640468597412109e-01 3.796553313732147217e-01 -6.530122160911560059e-01 1.890674680471420288e-01 1.599693000316619873e-01 1.492182910442352295e-01 2.549623250961303711e-01 4.246158897876739502e-01
6.523228287696838379e-01 5.866710096597671509e-02 2.097003459930419922e-01 4.525372385978698730e-01 -3.890678882598876953e-01 -4.696954786777496338e-02 4.103785455226898193e-01 1.668378524482250214e-02
1.564843952655792236e-01 6.108017563819885254e-01 -4.055002927780151367e-01 3.058006465435028076e-01 -5.983740836381912231e-02 -2.710758149623870850e-02 5.273393392562866211e-01 -2.491733729839324951e-01
6.183493509888648987e-02 -3.563379943370819092e-01 -5.281862616539001465e-01 6.933223605155944824e-01 -2.217739522457122803e-01 1.361938267946243286e-01 -1.233813259750604630e-02 2.040550559759140015e-01
1.415003985166549683e-01 2.867453396320343018e-01 -1.646442711353302002e-01 2.004603147506713867e-01 4.813398122787475586e-01 1.653302311897277832e-01 7.546749711036682129e-01 -4.365937039256095886e-02
5.585637688636779785e-01 -5.136585980653762817e-02 1.025665774941444397e-01 5.126745700836181641e-01 8.303745836019515991e-02 4.964639618992805481e-02 6.132822036743164062e-01 -1.629049628973007202e-01
-7.517501246184110641e-03 -2.414152324199676514e-01 -2.086013406515121460e-01 1.251181494444608688e-02 7.000308483839035034e-02 2.138772010803222656e-01 6.314256191253662109e-01 6.698125600814819336e-01
2.123998105525970459e-01 1.964544057846069336e-01 -6.437481641769409180e-01 -3.595947101712226868e-02 1.578909307718276978e-01 1.850509494543075562e-01 6.042851805686950684e-01 2.761397361755371094e-01
-6.556300073862075806e-02 6.184850335121154785e-01 -3.344227671623229980e-01 2.295425981283187866e-01 3.943319618701934814e-01 2.149151116609573364e-01 3.617171049118041992e-01 3.407696783542633057e-01
6.613748073577880859e-01 6.586796790361404419e-02 -2.375324517488479614e-01 2.476243674755096436e-01 -2.832946479320526123e-01 2.007049918174743652e-01 2.070247828960418701e-01 5.264101624488830566e-01
1.538980603218078613e-01 -1.695085167884826660e-01 1.932564228773117065e-01 7.980881929397583008e-01 -1.387413293123245239e-01 -5.537790805101394653e-02 4.690264463424682617e-01 -1.760326027870178223e-01
2.250026762485504150e-01 2.767594754695892334e-01 -6.491874456405639648e-01 -6.948737055063247681e-02 -1.477847993373870850e-01 1.664005517959594727e-01 6.250126361846923828e-01 7.959125936031341553e-02
1.304907947778701782e-01 1.805350482463836670e-01 -5.390511155128479004e-01 7.757040858268737793e-01 1.000250056385993958e-01 1.665093451738357544e-01 -1.207670643925666809e-01 7.596915215253829956e-02
9.716386348009109497e-02 2.301897555589675903e-01 -4.020772874355316162e-01 8.127079010009765625e-01 2.466709762811660767e-01 2.027989923954010010e-01 1.297557633370161057e-02 -1.151916533708572388e-01
-7.585900276899337769e-02 -9.907144308090209961e-02 2.882093191146850586e-02 3.671385943889617920e-01 -7.056928873062133789e-01 3.652128577232360840e-01 1.943359076976776123e-01 4.238627254962921143e-01
5.303933843970298767e-02 1.964686363935470581e-01 -4.130608141422271729e-01 8.487091064453125000e-01 1.794871240854263306e-01 -5.093397572636604309e-02 -1.171582564711570740e-01 1.382909566164016724e-01
1.451202481985092163e-01 -9.974849224090576172e-02 -4.689181149005889893e-01 2.687962353229522705e-01 1.645333915948867798e-01 -2.305072993040084839e-01 3.585802614688873291e-01 6.841563582420349121e-01
-1.841005086898803711e-01 3.836643993854522705e-01 -5.644825100898742676e-01 6.686387956142425537e-02 8.466877043247222900e-02 1.727892011404037476e-01 3.562481105327606201e-01 5.760726928710937500e-01
-8.838796615600585938e-02 1.588237099349498749e-02 -1.518016755580902100e-01 6.785516738891601562e-01 -5.290505290031433105e-01 -1.062056273221969604e-01 3.593836724758148193e-01 -2.968646287918090820e-01
-5.765013769268989563e-02 3.561886548995971680e-01 -2.658452093601226807e-01 7.650238275527954102e-01 -1.779319345951080322e-01 -4.043294861912727356e-02 -1.484016627073287964e-01 3.981876075267791748e-01
4.095045384019613266e-03 -3.353934288024902344e-01 -2.429907470941543579e-01 1.773629188537597656e-01 2.619079351425170898e-01 2.384541928768157959e-01 5.432200431823730469e-01 6.135538220405578613e-01
6.517156213521957397e-02 -2.254713177680969238e-01 -6.121033430099487305e-01 3.403858840465545654e-01 -5.958514809608459473e-01 2.164119780063629150e-01 2.146545350551605225e-01 8.020474761724472046e-02
-1.412798166275024414e-01 -6.318076252937316895e-01 -3.231528997421264648e-01 5.430377721786499023e-01 -2.677977085113525391e-01 1.606516540050506592e-01 1.995377838611602783e-01 2.102412581443786621e-01
1.470753550529479980e-01 1.239934563636779785e-01 -4.644090533256530762e-01 7.873789221048355103e-02 -2.399580786004662514e-03 -2.550746202468872070e-01 5.222044587135314941e-01 6.351004838943481445e-01
4.922947287559509277e-01 2.128539532423019409e-01 -2.409811615943908691e-01 6.665163040161132812e-01 -1.622991859912872314e-01 -3.587130904197692871e-01 1.076724678277969360e-01 2.083595842123031616e-01
-5.774626880884170532e-02 2.099637538194656372e-01 -3.342360854148864746e-01 1.835851073265075684e-01 5.129479765892028809e-01 1.722686737775802612e-01 7.170034646987915039e-01 1.665633171796798706e-02
-3.435144126415252686e-01 5.381976813077926636e-02 1.631853729486465454e-01 6.474987864494323730e-01 -4.717880189418792725e-01 3.223436772823333740e-01 1.903850436210632324e-01 2.654832601547241211e-01
6.948567926883697510e-02 3.514077365398406982e-01 -5.465061664581298828e-01 1.360979527235031128e-01 1.508651375770568848e-01 -7.971153408288955688e-02 6.992547512054443359e-01 -1.908439397811889648e-01
-1.733652055263519287e-01 -2.281924188137054443e-01 7.407461851835250854e-02 7.794676423072814941e-01 -7.381271570920944214e-02 -7.037776708602905273e-02 5.255743265151977539e-01 -1.348565220832824707e-01
-5.065780878067016602e-01 1.907306760549545288e-01 1.995400488376617432e-01 4.529888033866882324e-01 -3.538809120655059814e-01 -1.052987873554229736e-01 4.552485942840576172e-01 3.441141545772552490e-01
2.436615712940692902e-02 -3.572806119918823242e-01 -5.666664242744445801e-01 7.144970297813415527e-01 -1.102138459682464600e-01 9.765814989805221558e-02 2.613059058785438538e-02 1.333156228065490723e-01
9.460584819316864014e-02 6.901763677597045898e-01 5.290707573294639587e-02 -4.290499910712242126e-02 -1.442977041006088257e-01 -1.197383701801300049e-01 5.931504368782043457e-01 3.508274555206298828e-01
-4.783444702625274658e-01 6.440783292055130005e-02 2.148654311895370483e-01 5.016419887542724609e-01 -2.321269363164901733e-01 -1.585646122694015503e-01 5.633097290992736816e-01 2.699685394763946533e-01
2.627357468008995056e-02 4.184301197528839111e-01 -3.773596584796905518e-01 8.033738732337951660e-01 -2.075492963194847107e-02 1.671812534332275391e-01 -3.870461508631706238e-02 -8.085719496011734009e-02
-3.942267969250679016e-02 -8.053967356681823730e-02 -1.291053295135498047e-01 1.203944608569145203e-01 4.397251605987548828e-01 1.938936561346054077e-01 7.908091545104980469e-01 3.232090771198272705e-01
5.937231332063674927e-02 -6.595937162637710571e-02 -7.711254954338073730e-01 3.395939171314239502e-01 -4.055248498916625977e-01 3.091135621070861816e-01 1.030647009611129761e-01 1.074319630861282349e-01
-3.234505355358123779e-01 1.537794992327690125e-02 3.815349638462066650e-01 4.333418309688568115e-01 -3.586400449275970459e-01 1.078937798738479614e-01 4.884071350097656250e-01 4.277661442756652832e-01
4.307385683059692383e-01 5.636454224586486816e-01 2.692341506481170654e-01 3.659678697586059570e-01 -1.366775482892990112e-01 -9.350931644439697266e-02 5.127514600753784180e-01 3.144028363749384880e-03
-3.894504904747009277e-02 -3.080752789974212646e-01 -7.087641358375549316e-01 3.522554636001586914e-01 -9.616736322641372681e-02 -2.611255049705505371e-01 4.442318975925445557e-01 4.863943159580230713e-02
2.189134955406188965e-01 2.117893993854522705e-01 2.090173363685607910e-01 3.442626297473907471e-01 -5.275968909263610840e-01 6.062827706336975098e-01 3.140333890914916992e-01 2.151559852063655853e-02
-2.547820508480072021e-01 3.537926673889160156e-01 1.040663421154022217e-01 4.988563358783721924e-01 -3.105610609054565430e-01 6.268253922462463379e-01 1.755189299583435059e-01 1.733909994363784790e-01
-3.586495816707611084e-01 -2.046139240264892578e-01 3.960064053535461426e-02 7.982743978500366211e-01 -1.023683175444602966e-01 -3.982510045170783997e-02 4.213538169860839844e-01 3.300060331821441650e-02
8.898363262414932251e-02 -4.076422154903411865e-01 -6.679947376251220703e-01 3.093290328979492188e-01 -3.232381045818328857e-01 5.789408832788467407e-02 4.182033836841583252e-01 -3.577042371034622192e-02
-5.378257483243942261e-03 6.047797799110412598e-01 -1.507067084312438965e-01 6.324441730976104736e-02 1.596191972494125366e-01 -1.938424408435821533e-01 7.201046943664550781e-01 1.609223634004592896e-01
3.692612051963806152e-01 9.603083878755569458e-02 -2.490363121032714844e-01 4.884461760520935059e-01 -9.905105084180831909e-02 -5.815894603729248047e-01 3.336937725543975830e-01 3.072726428508758545e-01
5.344064831733703613e-01 -2.320033498108386993e-02 2.026887238025665283e-01 1.372352242469787598e-01 -5.214576125144958496e-01 2.453917562961578369e-01 4.623207151889801025e-01 3.287548124790191650e-01
1.675741225481033325e-01 2.775043547153472900e-01 -6.974712014198303223e-01 -8.156835287809371948e-02 -4.176173731684684753e-02 1.285709142684936523e-01 5.774636864662170410e-01 2.237230241298675537e-01
-1.591102927923202515e-01 -3.917571622878313065e-03 -2.435234189033508301e-01 4.600073695182800293e-01 -3.800568580627441406e-01 7.200806140899658203e-01 1.967323869466781616e-01 4.577147215604782104e-02
-8.126695454120635986e-02 2.636480033397674561e-01 -2.031669765710830688e-01 7.611271142959594727e-01 -1.445717811584472656e-01 -2.287845015525817871e-01 -9.327660501003265381e-02 4.704785943031311035e-01
-4.977121055126190186e-01 -8.552891761064529419e-02 -3.813001513481140137e-02 7.000050544738769531e-01 -3.428641557693481445e-01 1.988824456930160522e-01 3.104716837406158447e-01 1.940765301696956158e-03
3.253755569458007812e-01 3.511528968811035156e-01 8.725747466087341309e-02 3.881937563419342041e-01 -4.056430459022521973e-01 -1.361178904771804810e-01 6.321515440940856934e-01 -1.726967096328735352e-01
-6.065336242318153381e-02 -5.726774930953979492e-01 -5.301343202590942383e-01 4.874672889709472656e-01 3.133611008524894714e-02 3.082226812839508057e-01 1.678682863712310791e-01 1.597879827022552490e-01
-2.516556382179260254e-01 2.173971757292747498e-02 2.736974358558654785e-01 4.825431108474731445e-01 -4.165283143520355225e-01 4.288821220397949219e-01 1.960114836692810059e-01 4.822681844234466553e-01
2.569901943206787109e-01 3.224614858627319336e-01 -5.949199199676513672e-01 -5.415343493223190308e-02 6.784524023532867432e-02 1.932634562253952026e-01 5.311504006385803223e-01 3.860543072223663330e-01
3.550048470497131348e-01 -4.195777233690023422e-03 -1.716069527901709080e-03 -1.017420738935470581e-01 -1.306123286485671997e-01 4.945230185985565186e-01 6.900361776351928711e-01 3.547354042530059814e-01
3.856545686721801758e-02 1.810734122991561890e-01 -3.179429471492767334e-01 8.805241584777832031e-01 2.434871643781661987e-01 1.443915665149688721e-01 7.124692667275667191e-03 -9.554655104875564575e-02
-2.248235344886779785e-01 -4.568308591842651367e-01 -3.426489531993865967e-01 3.335515260696411133e-01 -5.696501731872558594e-01 1.013028174638748169e-01 3.221156001091003418e-01 2.712434530258178711e-01
-1.249138042330741882e-01 7.652851939201354980e-01 -1.937128305435180664e-01 2.614772319793701172e-01 1.123465672135353088e-01 -7.783128321170806885e-02 5.234842896461486816e-01 1.117054931819438934e-02
6.049947738647460938e-01 2.220129668712615967e-01 1.636943519115447998e-01 1.682352125644683838e-01 -1.419981122016906738e-01 2.634490132331848145e-01 3.931143879890441895e-01 5.343078374862670898e-01
-1.112371012568473816e-01 -1.001750379800796509e-01 3.610397875308990479e-01 4.460641145706176758e-01 -5.070242285728454590e-01 -6.681208312511444092e-02 5.323786735534667969e-01 3.214092552661895752e-01
9.616275131702423096e-02 4.035577178001403809e-01 -2.126928418874740601e-01 -2.032166533172130585e-02 -2.287041097879409790e-01 -2.318481057882308960e-01 8.078215122222900391e-01 1.536489874124526978e-01
2.870109677314758301e-02 3.645012080669403076e-01 -5.562432408332824707e-01 1.126667633652687073e-01 1.073665916919708252e-01 -5.879747495055198669e-02 6.970782279968261719e-01 -2.081156373023986816e-01
-5.517981946468353271e-02 -5.133708715438842773e-01 -4.509225189685821533e-01 6.580232381820678711e-01 -1.438503712415695190e-01 1.889540702104568481e-01 1.084727719426155090e-01 1.700498759746551514e-01
-3.536469638347625732e-01 -1.977275907993316650e-01 -7.012734562158584595e-02 6.872792243957519531e-01 -2.810817658901214600e-01 4.910918474197387695e-01 7.172243297100067139e-02 1.823317110538482666e-01
-2.270140200853347778e-01 4.972623288631439209e-01 -2.919855415821075439e-01 6.409212946891784668e-01 -3.164472281932830811e-01 -2.480586431920528412e-02 -8.389370888471603394e-02 3.120365440845489502e-01
4.456754326820373535e-01 -1.674475669860839844e-01 8.169722557067871094e-02 5.560939311981201172e-01 4.552869200706481934e-01 3.001902103424072266e-01 2.702695131301879883e-01 2.949129641056060791e-01
2.154550887644290924e-02 2.791857123374938965e-01 -3.707229793071746826e-01 8.597884178161621094e-01 7.123770564794540405e-02 6.352533400058746338e-02 -1.168509870767593384e-01 1.488453894853591919e-01
-9.546069800853729248e-02 1.682837456464767456e-01 1.029258444905281067e-01 5.611975193023681641e-01 -4.491866230964660645e-01 6.107383370399475098e-01 1.061928197741508484e-01 2.257970869541168213e-01
7.000714540481567383e-02 4.928580299019813538e-02 -4.930539131164550781e-01 8.288919925689697266e-01 7.548478245735168457e-02 1.846715360879898071e-01 -1.192176938056945801e-01 9.214912354946136475e-02
-1.171251758933067322e-01 -5.831620097160339355e-01 -5.398961305618286133e-01 4.194706380367279053e-01 -3.667291998863220215e-02 2.658458948135375977e-01 2.746244966983795166e-01 1.769825220108032227e-01
-3.410966098308563232e-01 2.652015388011932373e-01 -1.142488792538642883e-01 8.513997495174407959e-02 2.179002314805984497e-01 -2.243804484605789185e-01 6.370242238044738770e-01 5.379523038864135742e-01
1.241445988416671753e-01 1.906941086053848267e-01 6.029406934976577759e-02 -1.865721344947814941e-01 -1.638638675212860107e-01 3.024007678031921387e-01 7.887987494468688965e-01 4.114344418048858643e-01
-4.665925167500972748e-03 -1.457799375057220459e-01 -1.367072016000747681e-01 3.820201158523559570e-01 5.918700098991394043e-01 2.842544913291931152e-01 4.096563160419464111e-01 4.638631939888000488e-01
-9.425789862871170044e-02 2.096529603004455566e-01 -3.673572242259979248e-01 8.740851283073425293e-02 3.314730525016784668e-01 1.296608000993728638e-01 6.534398198127746582e-01 5.008988976478576660e-01
1.329428255558013916e-01 4.943274557590484619e-01 -3.999052047729492188e-01 3.090252168476581573e-02 2.196867913007736206e-01 -6.239341199398040771e-02 6.470153331756591797e-01 3.260420858860015869e-01
4.915744364261627197e-01 3.484477400779724121e-01 -4.886720478534698486e-01 1.285328716039657593e-01 -9.045092016458511353e-02 -4.807261005043983459e-02 3.772583007812500000e-01 4.783318638801574707e-01
2.835141122341156006e-01 -4.228721261024475098e-01 -4.139406979084014893e-01 6.790106892585754395e-01 -2.454135715961456299e-01 1.636278182268142700e-01 1.437790393829345703e-01 2.687732502818107605e-02
-2.693903744220733643e-01 -1.047311499714851379e-01 7.471629232168197632e-02 1.721446365118026733e-01 -4.830912053585052490e-01 3.993535637855529785e-01 6.860554814338684082e-01 -1.330833435058593750e-01
4.032767415046691895e-01 2.511211633682250977e-01 -1.251478642225265503e-01 6.127904653549194336e-01 -2.147473245859146118e-01 -5.238904953002929688e-01 2.254585027694702148e-01 1.082715094089508057e-01
2.354412674903869629e-01 -1.581145524978637695e-01 -4.023916423320770264e-01 6.693707704544067383e-01 -1.935742497444152832e-01 -4.199743270874023438e-01 1.628662794828414917e-01 2.630894184112548828e-01
-7.224661111831665039e-02 5.480657219886779785e-01 -2.115102559328079224e-01 1.637739390134811401e-01 1.065772026777267456e-01 7.419882714748382568e-02 7.778724431991577148e-01 -2.994011156260967255e-02
-4.638064801692962646e-01 4.264680296182632446e-02 2.369753122329711914e-01 5.632245540618896484e-01 -1.502511054277420044e-01 -1.869110912084579468e-01 5.742052793502807617e-01 1.498756855726242065e-01
3.274729549884796143e-01 -2.909922972321510315e-02 2.574310004711151123e-01 6.811249852180480957e-01 -5.188625305891036987e-02 -4.374629259109497070e-01 3.867885172367095947e-01 1.343184709548950195e-01
3.387070596218109131e-01 8.332806080579757690e-02 6.599757820367813110e-02 3.922142386436462402e-01 5.028724074363708496e-01 2.717124223709106445e-01 3.702587783336639404e-01 5.063068866729736328e-01
5.574533939361572266e-01 2.790633141994476318e-01 -1.712588220834732056e-01 1.566190868616104126e-01 -1.556519120931625366e-01 -9.492977522313594818e-03 3.357417583465576172e-01 6.484367251396179199e-01
3.360739648342132568e-01 -3.890160322189331055e-01 1.905218362808227539e-01 6.312581896781921387e-01 -2.849995195865631104e-01 -2.143881320953369141e-01 4.158727228641510010e-01 2.825279347598552704e-02
-8.072894811630249023e-02 -1.585897356271743774e-01 3.820557594299316406e-01 4.775867760181427002e-01 -5.630323290824890137e-01 1.548293530941009521e-01 4.208545088768005371e-01 2.760083675384521484e-01
-2.543524205684661865e-01 2.263809591531753540e-01 1.112245544791221619e-01 3.735012710094451904e-01 -5.869121551513671875e-01 3.576634526252746582e-01 1.797364503145217896e-01 4.769572615623474121e-01
-3.398571908473968506e-01 -1.633121073246002197e-01 1.133961305022239685e-01 4.307862818241119385e-01 -5.666488409042358398e-01 -2.941506169736385345e-02 4.143471717834472656e-01 4.071251451969146729e-01
5.518379062414169312e-02 4.042389094829559326e-01 -5.564144253730773926e-01 1.479067951440811157e-01 1.119310930371284485e-01 -1.045457944273948669e-01 6.679609417915344238e-01 -1.801167577505111694e-01
2.335435301065444946e-01 5.320330858230590820e-01 -3.014647960662841797e-01 1.040953397750854492e-02 -2.316779084503650665e-02 -1.376391947269439697e-01 5.609816312789916992e-01 4.870598614215850830e-01
-1.958014369010925293e-01 1.108336895704269409e-01 -2.457644194364547729e-01 6.642785668373107910e-01 -5.543183684349060059e-01 -1.366017311811447144e-01 2.891754209995269775e-01 -1.953461915254592896e-01
-2.729159593582153320e-01 2.316107153892517090e-01 4.798423498868942261e-02 3.997008502483367920e-01 -6.357861757278442383e-01 2.936201393604278564e-01 1.961428374052047729e-01 4.253248870372772217e-01
-4.566863477230072021e-01 1.734960265457630157e-02 -7.650996744632720947e-02 8.099573850631713867e-01 -2.116708755493164062e-01 2.555644512176513672e-01 4.930871725082397461e-02 1.292389482259750366e-01
-2.837330400943756104e-01 4.220537468791007996e-02 -1.202722862362861633e-01 8.210337758064270020e-01 1.526573002338409424e-01 1.988520026206970215e-01 3.021338582038879395e-01 -2.739000916481018066e-01
3.018365204334259033e-01 -1.082477793097496033e-01 -3.006449341773986816e-01 4.208695590496063232e-01 -9.044255316257476807e-02 -4.059999287128448486e-01 2.417991310358047485e-01 6.310119628906250000e-01
-1.812040656805038452e-01 7.199550867080688477e-01 -2.474551796913146973e-01 3.246155977249145508e-01 1.280138492584228516e-01 -2.023956924676895142e-02 5.126848220825195312e-01 -5.076932162046432495e-02
-2.738817036151885986e-01 4.017729163169860840e-01 -4.975831210613250732e-01 4.486022144556045532e-02 9.349752962589263916e-02 1.877989917993545532e-01 3.218905031681060791e-01 6.052622795104980469e-01
-5.069447755813598633e-01 1.612849235534667969e-01 -8.752561360597610474e-02 7.483233809471130371e-01 -1.761098057031631470e-01 8.728403598070144653e-03 3.233862221240997314e-01 -1.169452741742134094e-01
-3.874962627887725830e-01 -1.167108714580535889e-01 -3.157393634319305420e-01 1.649031341075897217e-01 3.877317607402801514e-01 1.130954474210739136e-01 7.296289801597595215e-01 1.177109107375144958e-01
-1.763501204550266266e-02 -1.798112876713275909e-02 1.280111521482467651e-01 2.610349096357822418e-02 2.937622070312500000e-01 3.834028244018554688e-01 7.266291379928588867e-01 4.701210260391235352e-01
-4.253093004226684570e-01 1.020177602767944336e-01 -1.296505033969879150e-01 7.875050306320190430e-01 -1.823852956295013428e-01 7.885782420635223389e-02 2.997617125511169434e-01 -2.058904916048049927e-01
-8.718987554311752319e-02 5.904907584190368652e-01 -3.010489344596862793e-01 3.222869634628295898e-01 -1.142927259206771851e-01 2.141478210687637329e-01 5.049819946289062500e-01 -3.678182959556579590e-01
-4.693484902381896973e-01 -1.335228383541107178e-01 -2.193446084856987000e-02 7.301653027534484863e-01 -3.229860067367553711e-01 -1.434525474905967712e-02 3.138062357902526855e-01 1.589381992816925049e-01
4.271557927131652832e-02 9.541905485093593597e-03 -8.271289467811584473e-01 1.064006239175796509e-01 5.108176171779632568e-02 1.774852275848388672e-01 4.119651615619659424e-01 3.143172562122344971e-01
5.344403162598609924e-02 -3.875970840454101562e-01 -6.897215843200683594e-01 3.862817585468292236e-01 -1.271237283945083618e-01 -1.093147024512290955e-01 4.053271114826202393e-01 1.719961613416671753e-01
-1.313389986753463745e-01 -5.878911167383193970e-02 -2.046125233173370361e-01 4.950574338436126709e-01 -3.849348425865173340e-01 7.119325995445251465e-01 1.911434680223464966e-01 2.805370092391967773e-02
-4.764555394649505615e-01 3.432804644107818604e-01 2.581290602684020996e-01 4.039040803909301758e-01 -2.703780531883239746e-01 -1.771710216999053955e-01 5.143618583679199219e-01 2.373132705688476562e-01
1.625765413045883179e-01 2.101471424102783203e-01 -1.871144026517868042e-01 2.555604577064514160e-01 4.252936840057373047e-01 -3.018488287925720215e-01 6.024316549301147461e-01 4.406501650810241699e-01
-1.630458235740661621e-02 5.215874314308166504e-01 -4.139909744262695312e-01 3.187826573848724365e-01 -9.270056337118148804e-02 -1.052528992295265198e-01 5.744243860244750977e-01 -3.240909874439239502e-01
-2.511999905109405518e-01 1.647364199161529541e-01 -8.011000603437423706e-02 5.596249103546142578e-01 -3.614510893821716309e-01 6.465408802032470703e-01 1.793334186077117920e-01 9.664557874202728271e-02
2.138760685920715332e-01 3.192707002162933350e-01 -4.433672726154327393e-01 4.205856621265411377e-01 -1.278114318847656250e-01 -2.988489568233489990e-01 1.227173805236816406e-01 5.984567403793334961e-01
2.631733119487762451e-01 -5.754045397043228149e-02 3.544571697711944580e-01 6.046099066734313965e-01 5.074046924710273743e-02 -2.265597730875015259e-01 5.897718071937561035e-01 -1.857447028160095215e-01
2.771902978420257568e-01 1.741800159215927124e-01 -3.816792070865631104e-01 4.078854322433471680e-01 -9.575423598289489746e-02 -1.222035884857177734e-01 5.710528492927551270e-01 -4.801807403564453125e-01
-2.090908735990524292e-01 7.643629312515258789e-01 -1.006449908018112183e-01 3.467316925525665283e-01 2.005215883255004883e-01 -1.249455213546752930e-01 4.209333360195159912e-01 9.312903136014938354e-02
1.185106020420789719e-02 7.083583474159240723e-01 -8.303406089544296265e-02 2.118601463735103607e-02 3.860147297382354736e-02 -1.844486296176910400e-01 5.882096290588378906e-01 3.305188715457916260e-01
2.454548329114913940e-01 7.655044198036193848e-01 1.961979456245899200e-02 2.006169408559799194e-01 -3.163146674633026123e-01 -6.669188290834426880e-02 4.513112604618072510e-01 7.027254998683929443e-02
1.231077611446380615e-01 3.528528809547424316e-01 -5.688897967338562012e-01 3.566582128405570984e-02 9.176849387586116791e-03 -7.394251227378845215e-02 7.154298424720764160e-01 -1.343132704496383667e-01
6.491760015487670898e-01 2.529674470424652100e-01 2.110006958246231079e-01 4.243457317352294922e-01 4.519076272845268250e-02 7.455711066722869873e-02 5.154751539230346680e-01 -1.291189342737197876e-01
3.218359649181365967e-01 2.817215621471405029e-01 -3.179891109466552734e-01 5.175999999046325684e-01 1.241506338119506836e-01 4.496768116950988770e-01 3.271276950836181641e-01 -3.512730002403259277e-01
1.885579973459243774e-01 5.414852499961853027e-01 -5.922357439994812012e-01 2.049552462995052338e-02 -8.033874630928039551e-02 8.851779252290725708e-02 5.503396987915039062e-01 5.397277697920799255e-02
2.929868698120117188e-01 4.898809194564819336e-01 -6.754631996154785156e-01 1.494490504264831543e-01 4.213585332036018372e-02 5.543912947177886963e-02 3.006204068660736084e-01 3.168093860149383545e-01
3.413216173648834229e-01 -2.714948058128356934e-01 -2.703241705894470215e-01 1.692859679460525513e-01 -6.268369406461715698e-02 1.560549288988113403e-01 7.514384388923645020e-01 -3.392863273620605469e-01
1.621858924627304077e-01 3.424028456211090088e-01 -1.849162876605987549e-01 4.947893917560577393e-01 9.515219181776046753e-02 -6.910297553986310959e-03 5.930825471878051758e-01 -4.653996229171752930e-01
1.310423910617828369e-01 2.406042218208312988e-01 -8.159420490264892578e-01 1.017905250191688538e-01 -2.492978274822235107e-01 2.104523330926895142e-01 3.700153529644012451e-01 7.391707599163055420e-02
4.045803546905517578e-01 3.002707362174987793e-01 1.631055623292922974e-01 3.918850421905517578e-01 4.383398219943046570e-02 1.511008888483047485e-01 6.708632707595825195e-01 -3.019345998764038086e-01
5.316737890243530273e-01 5.158545374870300293e-01 -1.315803229808807373e-01 5.125847458839416504e-01 -4.980561882257461548e-02 1.269707456231117249e-02 3.946849703788757324e-01 1.128825321793556213e-01
1.721844524145126343e-01 1.297553628683090210e-01 -4.046811908483505249e-02 3.201768100261688232e-01 6.034155488014221191e-01 1.361538916826248169e-01 4.815902113914489746e-01 4.845491647720336914e-01
4.147699102759361267e-02 2.452517896890640259e-01 -3.466902375221252441e-01 1.201913654804229736e-01 3.256983458995819092e-01 2.564040720462799072e-01 7.795058488845825195e-01 -1.550466418266296387e-01
5.736281871795654297e-01 1.549000442028045654e-01 -7.191347330808639526e-02 3.074674904346466064e-01 1.346258968114852905e-01 4.482468068599700928e-01 1.666697412729263306e-01 5.481064319610595703e-01
3.405406326055526733e-02 3.450753390789031982e-01 -6.622811555862426758e-01 -9.731999784708023071e-02 -3.416741266846656799e-02 2.322173267602920532e-01 5.098873972892761230e-01 3.414651453495025635e-01
3.214509189128875732e-01 2.540286481380462646e-01 -2.835583388805389404e-01 3.571818470954895020e-01 -1.092041283845901489e-01 -5.300385951995849609e-01 3.381891846656799316e-01 4.657427072525024414e-01
-1.893828064203262329e-02 1.261165142059326172e-01 -6.861404180526733398e-01 6.205605268478393555e-01 -2.282539606094360352e-01 2.360256314277648926e-01 2.420039661228656769e-02 -1.394933313131332397e-01
3.946633040904998779e-01 5.610965490341186523e-01 3.125442564487457275e-01 4.017435908317565918e-01 -2.636126875877380371e-01 1.624209992587566376e-02 4.465410709381103516e-01 -3.428146243095397949e-02
2.089086621999740601e-01 8.128694444894790649e-02 3.444530442357063293e-02 1.370726078748703003e-01 2.017246782779693604e-01 -6.696519255638122559e-02 7.832434177398681641e-01 5.206983089447021484e-01
-7.728305459022521973e-02 3.166539371013641357e-01 -2.901494801044464111e-01 8.241145610809326172e-01 2.645050920546054840e-02 2.454431056976318359e-01 7.245516031980514526e-02 -2.534055113792419434e-01
5.192562192678451538e-02 -4.315921068191528320e-01 -1.245186775922775269e-01 8.526705503463745117e-01 -1.709794104099273682e-01 5.271134525537490845e-02 1.885219067335128784e-01 3.044687956571578979e-02
-1.919540762901306152e-01 6.723241414874792099e-03 -1.538313329219818115e-01 5.267968177795410156e-01 -4.396908283233642578e-01 6.600741744041442871e-01 1.523386985063552856e-01 9.847103059291839600e-02
1.320785656571388245e-02 4.124359190464019775e-01 -3.312059640884399414e-01 6.662705540657043457e-01 1.813175082206726074e-01 -7.647714763879776001e-02 3.772154748439788818e-01 -3.083698749542236328e-01
3.401919603347778320e-01 5.346490740776062012e-01 -2.948349118232727051e-01 4.522722661495208740e-01 -3.004129528999328613e-01 -1.889694482088088989e-01 3.745461106300354004e-01 -2.017422765493392944e-01
-5.833955407142639160e-01 -1.174141094088554382e-01 -3.514006361365318298e-02 6.161624193191528320e-01 -2.367067337036132812e-01 1.151144783943891525e-02 4.100411236286163330e-01 2.016837447881698608e-01
5.072139948606491089e-02 1.587293148040771484e-01 -1.083885505795478821e-01 4.084718227386474609e-01 -4.727965593338012695e-01 7.330263257026672363e-01 1.547816395759582520e-01 9.388007968664169312e-02
-2.013136893510818481e-01 1.643271893262863159e-01 5.009444057941436768e-02 1.295254379510879517e-01 3.015686571598052979e-01 2.878900766372680664e-01 8.392148017883300781e-01 -1.872889995574951172e-01
9.084881842136383057e-02 2.416028380393981934e-01 -3.682847321033477783e-02 4.638449847698211670e-01 -2.835364639759063721e-01 7.746511697769165039e-01 8.605010062456130981e-02 1.702474355697631836e-01
4.889496415853500366e-02 2.576552033424377441e-01 -5.054093003273010254e-01 -4.851776361465454102e-02 -3.424926474690437317e-02 -8.149801194667816162e-02 8.123963475227355957e-01 -7.501897960901260376e-02
-2.051209062337875366e-01 2.710035815834999084e-02 2.125837057828903198e-01 4.002697765827178955e-01 -6.076309680938720703e-01 3.436282873153686523e-01 2.918034195899963379e-01 4.234832525253295898e-01
-2.949953973293304443e-01 3.144935965538024902e-01 3.421572968363761902e-02 4.190997779369354248e-01 -2.241790890693664551e-01 6.656107902526855469e-01 1.706065684556961060e-01 3.389034271240234375e-01
-7.867693901062011719e-02 5.886255530640482903e-04 -1.384925991296768188e-01 4.453754723072052002e-01 -4.451187849044799805e-01 7.280267477035522461e-01 1.420574039220809937e-01 1.671408563852310181e-01
1.873772144317626953e-01 3.956906199455261230e-01 -6.211597919464111328e-01 2.411754429340362549e-01 1.612601578235626221e-01 1.517284065485000610e-01 2.023901194334030151e-01 5.237609148025512695e-01
4.337699413299560547e-01 3.455927968025207520e-01 -3.136182129383087158e-01 8.006423711776733398e-02 -2.973308563232421875e-01 3.425974547863006592e-01 1.635690480470657349e-01 5.959103107452392578e-01
1.781318150460720062e-02 -4.678558707237243652e-01 -6.803153157234191895e-01 4.048620760440826416e-01 -1.920045614242553711e-01 1.264550685882568359e-01 2.845945954322814941e-01 1.421294808387756348e-01
4.679400026798248291e-01 6.736838072538375854e-02 1.571548432111740112e-01 4.093512147665023804e-02 -1.549505293369293213e-01 3.852711319923400879e-01 5.545194745063781738e-01 5.197931528091430664e-01
-9.547028690576553345e-02 4.351464211940765381e-01 -2.456489801406860352e-01 6.706266403198242188e-01 -4.665723741054534912e-01 -5.471075326204299927e-02 -7.781793922185897827e-02 2.543838620185852051e-01
7.493728399276733398e-02 -2.178165763616561890e-01 -7.297497391700744629e-01 3.049938976764678955e-01 -3.435917794704437256e-01 -2.160386592149734497e-01 3.653990924358367920e-01 1.521175652742385864e-01
-5.773065611720085144e-02 7.102807164192199707e-01 -1.854619830846786499e-01 3.989646434783935547e-01 1.683992296457290649e-01 -1.547754704952239990e-01 4.837818741798400879e-01 -1.106381937861442566e-01
3.189394474029541016e-01 4.518570899963378906e-01 -4.616659879684448242e-01 6.663157939910888672e-01 -5.882688984274864197e-02 1.631116271018981934e-01 -2.873196639120578766e-02 -7.809589803218841553e-02
5.443304777145385742e-01 5.094042420387268066e-01 1.118441671133041382e-01 4.575178325176239014e-01 -2.170535922050476074e-02 3.108355700969696045e-01 3.414610028266906738e-01 -9.324416518211364746e-02
-1.969293691217899323e-03 3.401435911655426025e-01 -2.379524558782577515e-01 7.982721924781799316e-01 -2.840232336893677711e-03 2.707764878869056702e-02 -2.349355369806289673e-01 3.667459785938262939e-01
8.237288892269134521e-02 -3.030469417572021484e-01 -8.198910355567932129e-01 3.177056014537811279e-01 4.332980886101722717e-02 1.852797158062458038e-02 3.293158411979675293e-01 1.324739009141921997e-01
3.413503468036651611e-01 -1.137259975075721741e-01 1.576754450798034668e-01 -4.068702831864356995e-02 -1.399376839399337769e-01 2.650041878223419189e-01 8.412255048751831055e-01 2.157759219408035278e-01
1.200838759541511536e-01 -2.867654860019683838e-01 -3.570758402347564697e-01 6.791896820068359375e-01 -4.006052613258361816e-01 -3.278874754905700684e-01 2.151623219251632690e-01 1.594560220837593079e-02
2.292567640542984009e-01 1.730697602033615112e-01 -2.289479523897171021e-01 2.874071002006530762e-01 3.997219502925872803e-01 -3.360022604465484619e-01 4.758220613002777100e-01 5.323405265808105469e-01
1.861244738101959229e-01 -1.651950776576995850e-01 -5.307878851890563965e-01 2.435552515089511871e-02 7.857045531272888184e-02 1.665592342615127563e-01 7.485895752906799316e-01 -2.478664964437484741e-01
3.555119037628173828e-01 7.212728261947631836e-01 -2.586507471278309822e-03 2.744358479976654053e-01 -2.174074798822402954e-01 -1.902946829795837402e-01 3.822563588619232178e-01 2.201296687126159668e-01
7.683177292346954346e-02 1.114391535520553589e-01 -7.891762852668762207e-01 -6.887195259332656860e-02 -1.008170843124389648e-01 1.690417677164077759e-01 5.145307779312133789e-01 2.250652462244033813e-01
3.074235022068023682e-01 3.248104453086853027e-01 1.527325809001922607e-01 7.038924694061279297e-01 -1.583176553249359131e-01 -3.099888861179351807e-01 2.557593211531639099e-02 3.992309272289276123e-01
-3.701266944408416748e-01 1.850228607654571533e-01 -3.973172977566719055e-02 5.793660283088684082e-01 -1.534879356622695923e-01 6.601343154907226562e-01 1.772111952304840088e-01 2.809842489659786224e-02
3.583442568778991699e-01 1.576031446456909180e-01 -5.422192811965942383e-01 -4.311316087841987610e-02 -1.503953933715820312e-01 3.028612136840820312e-01 3.788586854934692383e-01 5.413063168525695801e-01
2.849179804325103760e-01 9.556378424167633057e-02 -5.581941604614257812e-01 7.567647099494934082e-02 3.221663180738687515e-03 2.842097580432891846e-01 3.061475753784179688e-01 6.464285254478454590e-01
-2.711867094039916992e-01 -9.861928969621658325e-02 -1.460243463516235352e-01 6.549572944641113281e-01 -1.190942376852035522e-01 5.512691140174865723e-01 2.912069559097290039e-01 -2.521060705184936523e-01
2.301130890846252441e-01 -4.494658857583999634e-02 -1.806597858667373657e-01 5.063712596893310547e-01 -5.531169176101684570e-01 -4.459055066108703613e-01 3.879010379314422607e-01 2.721527218818664551e-02
-2.675022184848785400e-01 -1.330687385052442551e-02 -1.344615370035171509e-01 8.275133371353149414e-01 1.988968253135681152e-01 1.671587377786636353e-01 3.026438355445861816e-01 -2.575114965438842773e-01
4.605328440666198730e-01 -2.567599713802337646e-01 2.733803987503051758e-01 5.963945984840393066e-01 -2.436795085668563843e-01 -1.345464438199996948e-01 4.256379008293151855e-01 1.814122945070266724e-01
-9.714533388614654541e-02 4.535458087921142578e-01 -7.763692736625671387e-02 2.550134062767028809e-01 -3.135772943496704102e-01 -5.619909763336181641e-01 4.405360519886016846e-01 3.249048292636871338e-01
-1.639242917299270630e-01 -4.583316668868064880e-02 5.672826617956161499e-02 3.064804971218109131e-01 -6.634880900382995605e-01 3.889159560203552246e-01 2.851690351963043213e-01 4.484263658523559570e-01
1.902944743633270264e-01 -3.072650432586669922e-01 -6.115755438804626465e-01 4.308631718158721924e-01 -1.055327728390693665e-01 -3.498098254203796387e-01 4.157138764858245850e-01 5.819249898195266724e-02
3.185076117515563965e-01 1.300908774137496948e-01 -6.638216972351074219e-01 1.121371760964393616e-01 -5.577508360147476196e-02 -2.425159066915512085e-01 4.527435302734375000e-01 4.018628895282745361e-01
-4.955115541815757751e-02 5.140801668167114258e-01 -1.943631023168563843e-01 6.286769509315490723e-01 -3.416372835636138916e-01 -1.877841800451278687e-01 -9.884463995695114136e-02 3.721629977226257324e-01
2.780733257532119751e-02 2.589994072914123535e-01 -5.405302643775939941e-01 6.347276568412780762e-01 1.379509717226028442e-01 -1.031299605965614319e-01 3.486216664314270020e-01 -2.930712699890136719e-01
-1.640042066574096680e-01 1.686860918998718262e-01 -1.556138694286346436e-01 7.126025557518005371e-01 -2.921476662158966064e-01 2.555157430469989777e-02 4.293294847011566162e-01 -3.772303164005279541e-01
3.527095317840576172e-01 4.602187275886535645e-01 1.885034888982772827e-01 1.885437518358230591e-01 -1.687616556882858276e-01 2.435072064399719238e-01 7.059924602508544922e-01 8.068948984146118164e-02
-1.578726321458816528e-01 6.965259313583374023e-01 -2.590276300907135010e-01 4.154944717884063721e-01 1.494067907333374023e-01 -6.181188672780990601e-02 4.564637541770935059e-01 -1.252781450748443604e-01
2.619057297706604004e-01 3.320139050483703613e-01 -3.255695700645446777e-01 4.564940631389617920e-01 -1.640279442071914673e-01 -2.552627921104431152e-01 5.079988241195678711e-01 -3.958062827587127686e-01
3.977125585079193115e-01 5.997798442840576172e-01 -2.951334603130817413e-02 4.926846325397491455e-01 9.112495183944702148e-02 2.405365407466888428e-01 3.668222427368164062e-01 -1.943180114030838013e-01
5.409399047493934631e-02 1.345817893743515015e-01 -8.560351282358169556e-02 4.985287189483642578e-01 -2.947984635829925537e-01 7.811438441276550293e-01 5.746995657682418823e-02 1.506928205490112305e-01
2.146917134523391724e-01 -3.126761019229888916e-01 -5.846755504608154297e-01 3.048550486564636230e-01 -7.875681668519973755e-02 -2.407563328742980957e-01 5.458303689956665039e-01 2.434379756450653076e-01
3.221867680549621582e-01 -4.626431167125701904e-01 -3.795657157897949219e-01 1.800710707902908325e-01 -1.647681444883346558e-01 1.143419817090034485e-01 6.561803221702575684e-01 -1.867249161005020142e-01
-4.401195794343948364e-02 2.114592343568801880e-01 -8.143804669380187988e-01 2.218912243843078613e-01 -2.643252313137054443e-01 2.530164122581481934e-01 1.117057725787162781e-01 3.074627518653869629e-01
3.022168576717376709e-01 5.321314930915832520e-01 -2.040878832340240479e-01 3.566535115242004395e-01 -1.392736881971359253e-01 -7.557110488414764404e-02 5.947525501251220703e-01 -2.789417803287506104e-01
1.934824138879776001e-01 1.545297354459762573e-01 -6.227093338966369629e-01 3.071717917919158936e-01 5.255923792719841003e-02 -4.225855767726898193e-01 4.538578391075134277e-01 2.631267607212066650e-01
2.063174396753311157e-01 -2.439233362674713135e-01 9.903320670127868652e-02 7.574471831321716309e-01 -3.608859181404113770e-01 -2.945962846279144287e-01 3.116354346275329590e-01 -1.607759110629558563e-02
-7.050998508930206299e-02 6.547207832336425781e-01 -3.253850042819976807e-01 3.488650918006896973e-01 -1.593018323183059692e-01 -3.430188000202178955e-01 3.220808804035186768e-01 3.033346533775329590e-01
2.327768057584762573e-01 2.170252501964569092e-01 -3.269235193729400635e-01 1.558562368154525757e-01 3.018387556076049805e-01 -3.566860854625701904e-01 6.308366656303405762e-01 3.889194726943969727e-01
-7.378057111054658890e-03 -2.742250859737396240e-01 -5.735259056091308594e-01 3.722434639930725098e-01 -6.086367368698120117e-01 1.466206461191177368e-01 2.411026507616043091e-01 8.474852144718170166e-02
4.264370203018188477e-01 2.907789871096611023e-02 4.107014238834381104e-01 3.807939291000366211e-01 -1.321892887353897095e-01 4.353624302893877029e-03 6.789836883544921875e-01 -1.584758907556533813e-01
3.718330562114715576e-01 5.298832654953002930e-01 -2.027411460876464844e-01 6.356442570686340332e-01 8.237978909164667130e-04 1.045954450964927673e-01 3.421096205711364746e-01 -8.852250128984451294e-02
-1.157560348510742188e-01 6.009436398744583130e-02 -6.635337471961975098e-01 1.022865101695060730e-01 2.480764240026473999e-01 9.739310294389724731e-02 6.373549699783325195e-01 2.345228046178817749e-01
-7.727386802434921265e-02 -1.319755520671606064e-02 -6.387302279472351074e-02 1.647975891828536987e-01 3.602182865142822266e-01 1.671996084041893482e-03 9.109124541282653809e-01 -5.563303083181381226e-02
-9.885003417730331421e-02 1.752717941999435425e-01 -2.169182300567626953e-01 3.535700142383575439e-01 1.385862678289413452e-01 -8.148705586791038513e-03 6.154721602797508240e-02 8.742898702621459961e-01
2.625836730003356934e-01 9.923996776342391968e-02 -2.458917945623397827e-01 4.699028134346008301e-01 -2.122719287872314453e-01 -6.042890548706054688e-01 2.868151366710662842e-01 3.839822411537170410e-01
3.084679841995239258e-01 4.963570237159729004e-01 -2.823718786239624023e-01 5.073757171630859375e-01 -8.027613908052444458e-02 -3.274613246321678162e-02 4.391170442104339600e-01 -3.478118181228637695e-01
-1.316192653030157089e-02 7.770376205444335938e-01 -3.590663075447082520e-01 2.202136367559432983e-01 2.055012285709381104e-01 2.528581917285919189e-01 2.172397077083587646e-01 2.554516792297363281e-01
-9.060708805918693542e-03 6.426466703414916992e-01 -1.813149154186248779e-01 3.819390535354614258e-01 2.899988293647766113e-01 -2.282558232545852661e-01 5.215072035789489746e-01 -8.062798879109323025e-04
3.682240843772888184e-01 2.445952296257019043e-01 -6.111898645758628845e-02 2.521815299987792969e-01 -2.873378433287143707e-02 -9.036722779273986816e-02 2.352470308542251587e-01 8.203171491622924805e-01
1.290900558233261108e-01 -3.521214425563812256e-01 -2.816637754440307617e-01 2.302267402410507202e-02 -1.214946657419204712e-01 2.187700569629669189e-01 7.961753010749816895e-01 -2.880370318889617920e-01
-3.374057710170745850e-01 -1.737616658210754395e-01 6.741004437208175659e-02 4.918482303619384766e-01 -4.659391641616821289e-01 4.519591033458709717e-01 2.568908035755157471e-01 3.494941890239715576e-01
-1.858924776315689087e-01 1.276824176311492920e-01 -3.046730160713195801e-01 5.476401448249816895e-01 -2.910106778144836426e-01 6.309400200843811035e-01 -6.269038468599319458e-02 2.640135586261749268e-01
1.589678674936294556e-01 -2.074082940816879272e-01 -3.829549252986907959e-01 5.584489181637763977e-02 1.551160514354705811e-01 1.434945613145828247e-01 8.529648780822753906e-01 -9.867736697196960449e-02
-6.760189682245254517e-02 4.822495281696319580e-01 -2.572959929239004850e-04 2.372950017452239990e-01 -2.324714958667755127e-01 -5.465637445449829102e-01 4.983710944652557373e-01 3.246659338474273682e-01
-3.969789668917655945e-02 3.664892017841339111e-01 -1.552300900220870972e-01 2.267903238534927368e-01 -1.105913743376731873e-01 -4.664429128170013428e-01 6.609207987785339355e-01 3.492330312728881836e-01
-4.088355898857116699e-01 5.092154815793037415e-02 2.596257627010345459e-01 6.169636249542236328e-01 -2.053823024034500122e-01 -1.903628408908843994e-01 4.823426008224487305e-01 2.667148113250732422e-01
-2.705391645431518555e-01 6.534790396690368652e-01 -1.853087842464447021e-01 2.134823799133300781e-01 2.972823083400726318e-01 4.301557838916778564e-01 3.636335730552673340e-01 1.192450895905494690e-01
-6.184539794921875000e-01 -3.253539651632308960e-02 4.692420735955238342e-02 5.148432850837707520e-01 -2.818357013165950775e-02 -1.567424386739730835e-01 5.195556879043579102e-01 2.321427017450332642e-01
-1.603450626134872437e-01 2.696701586246490479e-01 -7.140412181615829468e-02 1.740858405828475952e-01 3.129374086856842041e-01 -1.730670928955078125e-01 7.163959145545959473e-01 4.744024872779846191e-01
-1.604375839233398438e-01 4.013662338256835938e-01 -1.726167500019073486e-01 1.176418662071228027e-01 -1.724305748939514160e-01 -4.495079219341278076e-01 5.718737840652465820e-01 4.590202569961547852e-01
3.312055468559265137e-01 -9.498578310012817383e-02 3.753286898136138916e-01 7.107484340667724609e-01 5.722427740693092346e-02 8.038394898176193237e-02 4.645404517650604248e-01 9.854632616043090820e-02
-2.701791822910308838e-01 4.477095007896423340e-01 -1.921117007732391357e-01 1.879397630691528320e-01 1.636999845504760742e-01 3.214233741164207458e-02 7.762443423271179199e-01 -1.547423452138900757e-01
4.501480162143707275e-01 2.480197995901107788e-01 3.241337463259696960e-02 3.459535539150238037e-01 3.516175746917724609e-01 4.086725711822509766e-01 2.151702940464019775e-01 5.274202823638916016e-01
-3.201631307601928711e-01 5.662469193339347839e-03 6.837841868400573730e-02 8.400501012802124023e-01 5.211115255951881409e-02 3.984696865081787109e-01 1.514978110790252686e-01 -5.155893042683601379e-02
-3.110575377941131592e-01 1.364803612232208252e-01 -2.352003008127212524e-01 3.236443996429443359e-01 4.586568772792816162e-01 -6.651227921247482300e-02 6.229914426803588867e-01 3.487735688686370850e-01
4.921270012855529785e-01 3.978405892848968506e-02 1.777003705501556396e-01 4.526731669902801514e-01 3.251209259033203125e-01 2.982207536697387695e-01 2.506644129753112793e-01 5.121188163757324219e-01
-1.152445524930953979e-01 4.514341950416564941e-01 -1.078912392258644104e-01 5.589874088764190674e-02 2.826171815395355225e-01 5.903980135917663574e-02 7.304210066795349121e-01 3.889569342136383057e-01
-3.767521083354949951e-01 3.481905907392501831e-02 -1.710385829210281372e-01 7.387385368347167969e-01 2.080767005681991577e-01 1.303975433111190796e-01 3.628166615962982178e-01 -2.998685836791992188e-01
2.395423650741577148e-01 -6.246946752071380615e-02 -5.810878053307533264e-02 3.982568085193634033e-01 5.558695197105407715e-01 6.823220103979110718e-02 4.718004167079925537e-01 4.903974533081054688e-01
-2.892053127288818359e-01 4.233331382274627686e-01 6.838501989841461182e-02 4.012124836444854736e-01 -3.554207384586334229e-01 5.725955367088317871e-01 2.162091732025146484e-01 2.656414508819580078e-01
-3.781347274780273438e-01 2.608800530433654785e-01 -4.073757678270339966e-03 5.390100479125976562e-01 -1.253451853990554810e-01 6.679361462593078613e-01 1.632676422595977783e-01 9.950190782546997070e-02
3.090072795748710632e-02 3.506127893924713135e-01 -2.698369324207305908e-01 8.262795805931091309e-01 -5.390467122197151184e-02 -7.001066207885742188e-02 -1.644557416439056396e-01 2.927678823471069336e-01
1.739019155502319336e-01 -6.530659645795822144e-02 -6.844046115875244141e-01 3.315735757350921631e-01 -3.548204004764556885e-01 -3.056199848651885986e-01 2.791984081268310547e-01 2.998158931732177734e-01
7.750222831964492798e-02 4.864673018455505371e-01 -3.641282618045806885e-01 2.236478179693222046e-01 8.365781605243682861e-02 -2.477920055389404297e-01 6.876595020294189453e-01 -1.829213798046112061e-01
3.148247897624969482e-01 5.273316502571105957e-01 -4.486018121242523193e-01 -3.042057342827320099e-02 -4.674945771694183350e-01 4.898712784051895142e-02 3.632541000843048096e-01 2.602560222148895264e-01
3.086332082748413086e-01 4.089690744876861572e-01 -4.744903147220611572e-01 2.622655332088470459e-01 -1.293826252222061157e-01 2.100221626460552216e-02 3.221386075019836426e-01 5.679888129234313965e-01
-3.143001198768615723e-01 2.010861486196517944e-01 6.400068849325180054e-02 4.273593127727508545e-01 -5.220199823379516602e-01 4.720581769943237305e-01 1.819610595703125000e-01 3.815680444240570068e-01
3.983779847621917725e-01 2.179682850837707520e-01 -2.624218463897705078e-01 3.405113220214843750e-01 -1.341704875230789185e-01 -1.444868594408035278e-01 1.001254171133041382e-01 7.483772039413452148e-01
-4.078021645545959473e-01 3.212011605501174927e-02 5.065758898854255676e-02 4.663689434528350830e-01 -2.592562139034271240e-01 5.962114334106445312e-01 4.174394905567169189e-01 -1.251475065946578979e-01
1.116707921028137207e-01 -2.723871469497680664e-01 -6.632392406463623047e-01 5.997756123542785645e-01 -2.590991258621215820e-01 -1.124615743756294250e-01 1.206882372498512268e-01 1.391833722591400146e-01
-1.042686700820922852e-01 2.289400845766067505e-01 -8.149216324090957642e-02 3.542740643024444580e-01 -3.458586633205413818e-01 7.537379860877990723e-01 1.448196619749069214e-01 3.095988035202026367e-01
1.682927757501602173e-01 -4.665268212556838989e-02 -5.084148049354553223e-01 3.323842287063598633e-01 -1.100486889481544495e-02 -3.408157825469970703e-01 3.076444268226623535e-01 6.241910457611083984e-01
3.511361479759216309e-01 -3.950076997280120850e-01 -3.238201439380645752e-01 4.391098320484161377e-01 -3.888157308101654053e-01 -1.260075271129608154e-01 4.911117255687713623e-01 -1.214460209012031555e-01
2.988534271717071533e-01 2.343898564577102661e-01 -6.552298069000244141e-01 2.500904798507690430e-01 2.689292728900909424e-01 2.362107187509536743e-01 4.490602910518646240e-01 1.846695989370346069e-01
1.474426686763763428e-01 5.273235440254211426e-01 -4.979436695575714111e-01 1.961823850870132446e-01 2.972890436649322510e-01 -8.652082830667495728e-02 5.352628827095031738e-01 1.771500408649444580e-01
-2.761684358119964600e-01 8.778603374958038330e-02 4.203048534691333771e-03 4.145889878273010254e-01 -6.426109671592712402e-01 3.963659405708312988e-01 1.587905585765838623e-01 3.858155608177185059e-01
-3.417010307312011719e-01 1.349307149648666382e-01 3.358248472213745117e-01 5.037891268730163574e-01 -2.562859356403350830e-01 -1.972447931766510010e-01 4.800243973731994629e-01 4.042782485485076904e-01
2.896148562431335449e-01 -1.129461005330085754e-01 -6.430791020393371582e-01 2.893865108489990234e-01 -2.406132966279983521e-01 -3.396960794925689697e-01 3.443537652492523193e-01 3.379399776458740234e-01
4.687534570693969727e-01 4.384241253137588501e-02 -1.103760525584220886e-01 1.564380377531051636e-01 -1.095218658447265625e-01 -2.121982723474502563e-01 7.992958426475524902e-01 2.139984667301177979e-01
1.978183537721633911e-01 -1.223751008510589600e-01 -6.797401309013366699e-01 2.946138978004455566e-01 2.042482942342758179e-01 2.067341804504394531e-01 2.227202951908111572e-01 5.128232240676879883e-01
2.682400941848754883e-01 -2.261427789926528931e-01 -6.747544407844543457e-01 4.268277585506439209e-01 -2.726706266403198242e-01 -7.543886452913284302e-02 3.860232532024383545e-01 -1.018670871853828430e-01
-3.085109964013099670e-02 2.865239679813385010e-01 2.953572943806648254e-02 1.292157769203186035e-01 3.248118758201599121e-01 1.412068377248942852e-03 8.830165266990661621e-01 1.189970448613166809e-01
1.209235340356826782e-01 3.720820248126983643e-01 -4.012640714645385742e-01 3.066724836826324463e-01 4.511899948120117188e-01 1.345467418432235718e-01 5.980553627014160156e-01 -1.119198650121688843e-01
3.405351638793945312e-01 -2.699143588542938232e-01 -5.125347375869750977e-01 6.402853727340698242e-01 -2.798894047737121582e-01 -1.045951098203659058e-01 1.016982942819595337e-01 1.972415298223495483e-01
5.704304948449134827e-02 1.747625321149826050e-01 4.125097393989562988e-02 5.702237784862518311e-02 1.964346468448638916e-01 -1.994560658931732178e-01 9.291525483131408691e-01 1.398465931415557861e-01
2.254816293716430664e-01 -2.481209039688110352e-01 -7.611169219017028809e-01 3.510978519916534424e-01 -1.982413828372955322e-01 7.525531202554702759e-02 3.737892806529998779e-01 -1.854406297206878662e-02
-4.668575823307037354e-01 1.719771176576614380e-01 -1.644692420959472656e-01 8.099469542503356934e-01 -1.924065500497817993e-01 1.237728372216224670e-01 1.282682567834854126e-01 -2.471566945314407349e-02
-1.928754597902297974e-01 4.227466136217117310e-02 -5.500374436378479004e-01 6.367654204368591309e-01 1.958605051040649414e-01 -2.877048254013061523e-01 1.900543421506881714e-01 3.094262480735778809e-01
1.799187213182449341e-01 2.796744704246520996e-01 -3.023354113101959229e-01 4.860462248325347900e-01 6.047192960977554321e-02 -1.477960497140884399e-01 5.834617018699645996e-01 -4.425332248210906982e-01
7.412601709365844727e-01 2.202358841896057129e-01 -9.965992718935012817e-02 3.034044206142425537e-01 -2.376061677932739258e-01 2.889361679553985596e-01 2.324404418468475342e-01 3.256897628307342529e-01
-9.911356866359710693e-02 -2.744643092155456543e-01 -1.068864017724990845e-02 -2.388904057443141937e-02 1.185519844293594360e-01 2.801571190357208252e-01 7.850421667098999023e-01 4.531302750110626221e-01
-2.604355812072753906e-01 -1.530020534992218018e-01 2.649233639240264893e-01 5.740652084350585938e-01 -4.729918539524078369e-01 3.318027779459953308e-02 4.270016551017761230e-01 3.191796541213989258e-01
3.127036392688751221e-01 9.723909199237823486e-02 -4.077486991882324219e-01 4.876714050769805908e-01 3.746490925550460815e-02 -2.728348374366760254e-01 8.917809277772903442e-02 6.363043785095214844e-01
2.970544993877410889e-01 5.729091167449951172e-01 -6.612029671669006348e-02 5.233315229415893555e-01 1.991740912199020386e-01 1.180888339877128601e-01 4.903551936149597168e-01 -1.059368997812271118e-01
2.855271995067596436e-01 1.823582649230957031e-01 -8.998187631368637085e-02 6.417539715766906738e-01 -4.259525835514068604e-01 2.012222260236740112e-02 3.540686666965484619e-01 -3.975799083709716797e-01
-2.052249610424041748e-01 -3.597839549183845520e-02 -3.035488724708557129e-01 2.232164740562438965e-01 4.146813750267028809e-01 -2.123837731778621674e-02 5.436627864837646484e-01 5.887613296508789062e-01
3.563481867313385010e-01 6.759696602821350098e-01 1.381837576627731323e-01 4.677593111991882324e-01 9.778557717800140381e-02 -1.167116686701774597e-01 3.904980123043060303e-01 5.015048012137413025e-02
-2.765870094299316406e-01 3.038442730903625488e-01 -1.184258013963699341e-01 -2.755724266171455383e-02 1.948577612638473511e-01 -1.171918883919715881e-01 8.295693993568420410e-01 2.765959799289703369e-01
1.059139668941497803e-01 6.912956833839416504e-01 -2.594075500965118408e-01 3.381110727787017822e-01 3.653672635555267334e-01 3.046518936753273010e-02 3.482271134853363037e-01 2.712887525558471680e-01
2.341317832469940186e-01 4.155545830726623535e-01 -3.082244694232940674e-01 5.056186318397521973e-01 -1.127320230007171631e-01 -1.223089918494224548e-01 5.024547576904296875e-01 -3.764509856700897217e-01
2.994865179061889648e-01 1.626378744840621948e-01 -4.792929887771606445e-01 -7.821165770292282104e-02 -5.140387266874313354e-02 1.648839116096496582e-01 5.174388885498046875e-01 5.919846892356872559e-01
-2.203013300895690918e-01 -3.663655817508697510e-01 -5.867431163787841797e-01 2.919146716594696045e-01 -4.401601254940032959e-01 2.334117740392684937e-01 2.698326408863067627e-01 2.583222389221191406e-01
1.212381944060325623e-01 3.737510740756988525e-01 -1.434369664639234543e-02 2.926527559757232666e-01 -3.716214597225189209e-01 7.469532489776611328e-01 2.334290146827697754e-01 9.606867283582687378e-02
-6.196784973144531250e-01 -4.578733816742897034e-03 -2.461990267038345337e-01 5.522164106369018555e-01 -2.053108662366867065e-01 3.195012509822845459e-01 2.480679750442504883e-01 2.113036215305328369e-01
3.731381893157958984e-01 1.079652979969978333e-01 -5.878638029098510742e-01 2.452264279127120972e-01 -4.806419089436531067e-02 4.764985740184783936e-01 4.916000366210937500e-02 4.600149393081665039e-01
2.108874917030334473e-02 3.393661975860595703e-01 -5.239613652229309082e-01 7.757538557052612305e-01 6.681326776742935181e-02 -2.822795882821083069e-02 3.966228105127811432e-03 -5.272223427891731262e-02
4.801250994205474854e-01 -2.962870001792907715e-01 -4.083313941955566406e-01 3.663477003574371338e-01 -3.952917158603668213e-01 1.064481139183044434e-01 4.339492321014404297e-01 -1.576387286186218262e-01
-3.393510878086090088e-01 -3.357423841953277588e-01 -5.811204910278320312e-01 1.361991167068481445e-01 7.001308724284172058e-03 2.806640863418579102e-01 4.031887054443359375e-01 4.177129864692687988e-01
-5.436656996607780457e-02 9.061014652252197266e-02 -2.035790830850601196e-01 5.644677877426147461e-01 -4.598796069622039795e-01 1.591838896274566650e-01 4.343796372413635254e-01 -4.508340954780578613e-01
1.399602890014648438e-01 4.434349238872528076e-01 -3.899027407169342041e-01 5.506012439727783203e-01 5.333505198359489441e-02 4.349193572998046875e-01 2.529385387897491455e-01 -2.694686353206634521e-01
3.215556740760803223e-01 2.316265702247619629e-01 -2.561419904232025146e-01 6.007966995239257812e-01 -2.296772301197052002e-01 -5.217420458793640137e-01 2.012889981269836426e-01 2.256146520376205444e-01
5.050551295280456543e-01 5.175065994262695312e-01 1.933258175849914551e-01 3.294326066970825195e-01 -1.126534715294837952e-01 1.820550709962844849e-01 5.279012918472290039e-01 -8.179832994937896729e-02
2.256743311882019043e-01 7.917557954788208008e-01 -1.506008207798004150e-01 8.766716718673706055e-02 -2.727710902690887451e-01 3.025905042886734009e-02 4.491287171840667725e-01 1.216198801994323730e-01
1.948845088481903076e-01 6.452741622924804688e-01 -3.526830673217773438e-01 1.922561973333358765e-01 -5.277860760688781738e-01 -3.394922986626625061e-02 2.761810123920440674e-01 1.682465225458145142e-01
8.963016420602798462e-02 5.333200693130493164e-01 -2.710086703300476074e-01 4.544061124324798584e-01 -1.020353585481643677e-01 -2.705658376216888428e-01 5.211718678474426270e-01 -2.690137922763824463e-01
2.185707241296768188e-01 -1.995458453893661499e-01 -7.072505950927734375e-01 4.331297278404235840e-01 -4.110965430736541748e-01 1.638754904270172119e-01 1.694706827402114868e-01 5.276776384562253952e-03
2.166977524757385254e-01 7.834562063217163086e-01 -1.354544609785079956e-01 1.403496414422988892e-01 -1.028197854757308960e-01 -5.967919714748859406e-03 5.139577388763427734e-01 1.625810563564300537e-01
1.963478699326515198e-02 5.296784043312072754e-01 -1.701633781194686890e-01 6.854468584060668945e-01 -2.549007534980773926e-01 -2.574331499636173248e-02 -1.834582686424255371e-01 3.478045165538787842e-01
2.380153536796569824e-01 -1.081196218729019165e-01 -3.069322705268859863e-01 2.073234319686889648e-01 -1.920359730720520020e-01 2.793984115123748779e-01 6.728559136390686035e-01 -4.762269258499145508e-01
2.144422680139541626e-01 -2.240217626094818115e-01 -6.605546474456787109e-01 3.731476366519927979e-01 -3.221586346626281738e-01 -2.778516709804534912e-01 3.781522214412689209e-01 6.534799188375473022e-02
4.632433950901031494e-01 -4.124385714530944824e-01 -3.642216026782989502e-01 4.706585109233856201e-01 -6.176562234759330750e-02 1.192524880170822144e-01 4.875360131263732910e-01 7.345512509346008301e-02
-5.999671295285224915e-02 3.673817515373229980e-01 -3.953156061470508575e-03 2.090053409337997437e-01 -3.083218932151794434e-01 -5.736861824989318848e-01 4.796827137470245361e-01 4.043000042438507080e-01
3.255076408386230469e-01 5.690832138061523438e-01 -1.555070728063583374e-01 4.294286966323852539e-01 1.612647622823715210e-01 1.149817854166030884e-01 5.200684070587158203e-01 -2.278140932321548462e-01
2.568469047546386719e-01 -2.483916282653808594e-01 -2.566711604595184326e-01 1.162677034735679626e-01 -3.847761079668998718e-02 2.856557369232177734e-01 7.993669509887695312e-01 -2.662063241004943848e-01
1.247143074870109558e-01 4.459252357482910156e-01 -2.183882147073745728e-01 6.171302199363708496e-01 -1.572404056787490845e-02 -1.817216575145721436e-01 4.481093585491180420e-01 -3.506877422332763672e-01
-1.806405037641525269e-01 3.867726922035217285e-01 1.382515877485275269e-01 4.327508807182312012e-01 -2.873335480690002441e-01 6.077272295951843262e-01 2.794065475463867188e-01 2.853563129901885986e-01
-8.630841039121150970e-03 5.437008142471313477e-01 -5.265513658523559570e-01 2.130481451749801636e-01 1.737431585788726807e-01 -2.567596361041069031e-02 3.650689125061035156e-01 4.664202630519866943e-01
5.085846409201622009e-02 2.116645276546478271e-01 -4.194504618644714355e-01 8.250025510787963867e-01 -1.825891286134719849e-01 1.616701632738113403e-01 -1.820068359375000000e-01 5.866133421659469604e-02
1.742769777774810791e-01 -3.320693969726562500e-02 -7.374028563499450684e-01 2.396363466978073120e-01 -2.743942737579345703e-01 -3.362702131271362305e-01 4.025459885597229004e-01 1.300886273384094238e-01
2.128209173679351807e-01 3.496936559677124023e-01 -5.467949509620666504e-01 6.119601130485534668e-01 -9.916133433580398560e-02 3.578726649284362793e-01 5.742019787430763245e-02 -1.331868767738342285e-01
4.676970243453979492e-01 2.881282754242420197e-02 -9.639952331781387329e-02 1.221414282917976379e-01 -1.375720500946044922e-01 1.544405519962310791e-02 4.877460598945617676e-01 7.065104842185974121e-01
2.822179198265075684e-01 3.377027511596679688e-01 -6.759549379348754883e-01 2.495640963315963745e-01 -1.242443621158599854e-01 1.018274128437042236e-01 4.507335722446441650e-01 -2.411356270313262939e-01
-4.277348145842552185e-02 1.037565693259239197e-01 -1.145720761269330978e-02 3.789086639881134033e-02 5.208319053053855896e-02 4.625602066516876221e-02 7.976183891296386719e-01 5.871889591217041016e-01
-6.398421246558427811e-03 4.685392379760742188e-01 -3.519566357135772705e-01 2.909462153911590576e-01 5.318116545677185059e-01 1.703723967075347900e-01 4.111068844795227051e-01 3.017407357692718506e-01
-3.047943711280822754e-01 -1.440319418907165527e-01 2.162937521934509277e-01 7.218886613845825195e-01 -5.343177914619445801e-02 -2.305592447519302368e-01 4.904774129390716553e-01 1.478798091411590576e-01
-1.100613549351692200e-01 3.071331977844238281e-01 -2.532247602939605713e-01 6.809167861938476562e-01 -4.537427127361297607e-01 2.994384467601776123e-01 -1.408136934041976929e-01 2.245234549045562744e-01
1.496042013168334961e-01 4.486582577228546143e-01 -4.053073525428771973e-01 4.612128436565399170e-01 -5.036522448062896729e-02 3.196451663970947266e-01 4.086355865001678467e-01 -3.572676777839660645e-01
1.928595155477523804e-01 2.310779690742492676e-01 -2.891683392226696014e-02 6.476624011993408203e-01 -2.216129601001739502e-01 -5.788137316703796387e-01 2.106221318244934082e-01 2.461827248334884644e-01
3.801657855510711670e-01 6.501935720443725586e-01 1.448774058371782303e-02 5.268915891647338867e-01 -1.808628886938095093e-01 8.263071626424789429e-02 2.984840869903564453e-01 1.620668917894363403e-01
3.938790559768676758e-01 1.457322090864181519e-01 1.252111047506332397e-01 5.090961456298828125e-01 -2.042359709739685059e-01 -1.770240366458892822e-01 9.538136422634124756e-02 6.830938458442687988e-01
8.741267025470733643e-02 7.968004345893859863e-01 -2.500472664833068848e-01 1.086180657148361206e-01 -6.837369874119758606e-03 -1.361921727657318115e-01 4.380033910274505615e-01 2.696376740932464600e-01
4.228499233722686768e-01 -2.378835231065750122e-01 2.487974464893341064e-01 6.680558323860168457e-01 1.884675472974777222e-01 -8.480953983962535858e-03 2.609974741935729980e-01 3.907671570777893066e-01
4.160889983177185059e-01 3.254916071891784668e-01 -5.824142694473266602e-01 5.507407709956169128e-02 5.297086387872695923e-02 1.104510426521301270e-01 5.755358338356018066e-01 1.801079809665679932e-01
3.672755956649780273e-01 -3.701553642749786377e-01 -4.691871404647827148e-01 6.056634783744812012e-01 -2.770470678806304932e-01 -5.584491789340972900e-02 1.961466521024703979e-01 1.509360820055007935e-01
1.975143104791641235e-01 -8.322839438915252686e-02 -1.763561069965362549e-01 1.354824751615524292e-01 1.197153003886342049e-03 1.561428308486938477e-01 3.829616904258728027e-01 8.564827442169189453e-01
2.483303844928741455e-01 -2.919719219207763672e-01 1.473442018032073975e-01 8.160201832652091980e-03 -1.570543199777603149e-01 3.284259736537933350e-01 7.988530993461608887e-01 2.461942434310913086e-01
3.708609640598297119e-01 1.221719905734062195e-01 -1.184321660548448563e-02 1.577173471450805664e-01 7.610294222831726074e-02 3.059867620468139648e-01 3.617973327636718750e-01 7.695480585098266602e-01
4.170474410057067871e-01 3.103965222835540771e-01 1.130817383527755737e-01 1.605411618947982788e-01 1.914227604866027832e-01 3.545942902565002441e-01 4.115314781665802002e-01 5.995219349861145020e-01
8.257146179676055908e-02 1.192194670438766479e-01 -4.179647564888000488e-01 7.457618117332458496e-01 4.349196329712867737e-02 -3.767781853675842285e-01 3.594250977039337158e-02 3.208868801593780518e-01
-1.840330809354782104e-01 3.751768171787261963e-01 -3.129619956016540527e-01 8.157140612602233887e-01 -1.167815253138542175e-01 3.226201981306076050e-03 1.119874939322471619e-01 -1.893415004014968872e-01
5.435119271278381348e-01 5.964418649673461914e-01 -2.662784419953823090e-02 3.359161317348480225e-01 -3.545543551445007324e-01 -5.221439152956008911e-02 3.176778554916381836e-01 7.712808251380920410e-02
-1.047616302967071533e-01 1.687640547752380371e-01 4.932582378387451172e-02 5.842642188072204590e-01 -1.171112656593322754e-01 2.307718098163604736e-01 5.915631651878356934e-01 -4.470216333866119385e-01
7.286993414163589478e-02 1.301219165325164795e-01 -1.359652578830718994e-01 1.008382141590118408e-01 3.119619488716125488e-01 -2.969054579734802246e-01 7.228118181228637695e-01 4.910939037799835205e-01
-3.527126088738441467e-02 3.049966990947723389e-01 -9.588072448968887329e-02 9.168300628662109375e-01 1.315844953060150146e-01 1.539270430803298950e-01 6.877163890749216080e-03 -1.220949813723564148e-01
-6.882117986679077148e-01 -1.522891521453857422e-01 -2.049691826105117798e-01 4.133997857570648193e-01 1.232103332877159119e-01 2.734869122505187988e-01 4.398277401924133301e-01 8.268405497074127197e-02
6.590992212295532227e-02 -1.619089953601360321e-02 -7.427581399679183960e-02 4.930003732442855835e-02 2.660424709320068359e-01 1.629089862108230591e-01 9.430626630783081055e-01 2.759670466184616089e-02
3.392945230007171631e-01 3.684925138950347900e-01 5.502675101161003113e-02 6.897888779640197754e-01 -3.615982532501220703e-01 -1.960454881191253662e-01 3.044728040695190430e-01 -9.146101772785186768e-02
-2.668926417827606201e-01 1.271052844822406769e-02 -1.356697827577590942e-01 1.257054954767227173e-01 3.571297824382781982e-01 1.001045759767293930e-02 8.183357119560241699e-01 3.115823566913604736e-01
1.767747998237609863e-01 -3.273556530475616455e-01 -6.570237278938293457e-01 4.647418260574340820e-01 -3.457195460796356201e-01 2.272630296647548676e-02 3.040078282356262207e-01 -3.826965019106864929e-02
9.911700338125228882e-02 -2.783432230353355408e-02 9.358524344861507416e-03 2.543048001825809479e-02 -1.701719909906387329e-01 -2.869205772876739502e-01 7.935410737991333008e-01 4.976718127727508545e-01
-6.906268000602722168e-02 -2.151485681533813477e-01 -2.868577837944030762e-01 5.103194154798984528e-03 3.704305738210678101e-02 1.226160675287246704e-01 9.143531918525695801e-01 -1.190771237015724182e-01
3.296610713005065918e-01 -2.479807287454605103e-01 -4.598876833915710449e-01 5.716842412948608398e-01 -4.049909412860870361e-01 -1.948980689048767090e-01 2.603998184204101562e-01 1.473051309585571289e-01
