# Supplementary material for: Where is your field going? A machine learning approach to study the relative motion of the domains of physics
Source: PLoS One. 2020 Jun 18;15(6):e0233997. doi: 10.1371/journal.pone.0233997 (PMC7302634; doi:10.1371/journal.pone.0233997)
Supplement: S15 Data — (ZIP) [file pone.0233997.s015.zip › 14/Pacs4Run_14_VS_500_embeddings2001-2005ED8.txt]

-6.555399298667907715e-02 2.558158524334430695e-02 7.211917638778686523e-01 3.719484806060791016e-01 3.522853851318359375e-01 -1.185322552919387817e-01 8.490470051765441895e-02 4.372887313365936279e-01
-1.896976977586746216e-01 2.043550275266170502e-02 2.254078686237335205e-01 3.138727843761444092e-01 2.421457767486572266e-01 -4.753851518034934998e-02 -6.730497479438781738e-01 5.480711460113525391e-01
-1.389402300119400024e-01 1.157157868146896362e-02 5.678831934928894043e-01 1.926625818014144897e-01 -1.984027624130249023e-01 1.073620747774839401e-02 -6.204844266176223755e-02 7.600148916244506836e-01
-2.091722786426544189e-01 3.254708349704742432e-01 3.792230188846588135e-01 5.611669421195983887e-01 -2.223691195249557495e-01 1.239262446761131287e-01 -4.102612435817718506e-01 3.980921506881713867e-01
4.840965196490287781e-02 3.306358754634857178e-01 2.985123395919799805e-01 1.808055043220520020e-01 -1.343232989311218262e-01 -1.576972603797912598e-01 -4.351826608180999756e-01 7.309179306030273438e-01
-5.527967810630798340e-01 3.470625877380371094e-01 1.695447415113449097e-01 1.959013193845748901e-01 3.008849024772644043e-01 -2.187713086605072021e-01 1.875860542058944702e-01 5.772860646247863770e-01
-3.558838367462158203e-01 3.077287375926971436e-01 3.553709089756011963e-01 6.449615359306335449e-01 -8.828440308570861816e-02 -4.021838009357452393e-01 2.025647014379501343e-01 1.606473028659820557e-01
-4.311077892780303955e-01 5.057230591773986816e-01 6.572170555591583252e-02 2.581974864006042480e-01 3.608087599277496338e-01 -3.073008358478546143e-01 1.712162047624588013e-01 4.831905663013458252e-01
-8.643923699855804443e-02 2.633058130741119385e-01 1.457139104604721069e-01 2.998172938823699951e-01 2.981231510639190674e-01 4.824560880661010742e-01 -4.183961749076843262e-01 5.615859627723693848e-01
-1.225762441754341125e-01 -8.516628295183181763e-02 5.790328383445739746e-01 -1.541497856378555298e-01 1.933124661445617676e-01 -3.176581263542175293e-01 -7.431641966104507446e-02 6.891164183616638184e-01
-5.791916251182556152e-01 -1.272232737392187119e-02 1.679506897926330566e-01 3.143032193183898926e-01 2.722642719745635986e-01 -3.072187304496765137e-01 1.569019407033920288e-01 5.867298841476440430e-01
-1.828480660915374756e-01 -6.757152080535888672e-02 3.145425319671630859e-01 -8.468718826770782471e-02 4.443173706531524658e-01 -3.632509410381317139e-01 2.414217591285705566e-01 6.842792630195617676e-01
1.967057958245277405e-02 5.687093734741210938e-01 4.185952246189117432e-01 -2.648061215877532959e-01 3.691771924495697021e-01 -3.511168360710144043e-01 1.760379672050476074e-01 3.745322227478027344e-01
2.950305044651031494e-01 -5.980840697884559631e-02 1.033501178026199341e-01 4.975589215755462646e-01 6.934790611267089844e-01 -3.628814220428466797e-01 8.778878301382064819e-02 1.755868494510650635e-01
-1.406183093786239624e-01 4.698751270771026611e-01 5.464158654212951660e-01 1.255774348974227905e-01 -1.691845506429672241e-01 2.391480207443237305e-01 -3.869051635265350342e-01 4.578132927417755127e-01
1.706771999597549438e-01 2.775474488735198975e-01 5.045276880264282227e-02 3.491797745227813721e-01 5.747149139642715454e-02 -1.630011647939682007e-01 -4.083741605281829834e-01 7.567846775054931641e-01
-3.813458085060119629e-01 3.530717790126800537e-01 -1.212521735578775406e-02 5.022729635238647461e-01 3.504129350185394287e-01 -4.638282060623168945e-01 -2.118323147296905518e-01 3.077203929424285889e-01
-3.931348621845245361e-01 5.878806114196777344e-01 1.014337018132209778e-01 1.854852586984634399e-01 6.506586670875549316e-01 -1.485903263092041016e-01 -8.443722128868103027e-02 5.081664025783538818e-02
-1.255470216274261475e-01 -1.444726139307022095e-01 3.052562475204467773e-01 -5.378580093383789062e-02 4.032971262931823730e-01 -4.009523987770080566e-01 9.458422660827636719e-02 7.313916087150573730e-01
-2.422634512186050415e-01 2.032094150781631470e-01 4.515596330165863037e-01 8.437431417405605316e-03 4.110780060291290283e-01 -9.347384423017501831e-02 6.316212415695190430e-01 3.454984128475189209e-01
-1.731178760528564453e-01 7.287665009498596191e-01 2.944974899291992188e-01 7.672426849603652954e-02 2.887271940708160400e-01 -4.587720036506652832e-01 -2.015629261732101440e-01 1.088635474443435669e-01
5.040571093559265137e-01 4.032666236162185669e-02 2.360319495201110840e-01 5.086598992347717285e-01 4.984351396560668945e-01 -2.252466380596160889e-01 -2.496975660324096680e-01 2.614039182662963867e-01
2.968128323554992676e-01 -1.377080529928207397e-01 2.006932795047760010e-01 3.335705399513244629e-01 5.282161831855773926e-01 -3.978794515132904053e-01 -3.924701511859893799e-01 3.873476684093475342e-01
-2.520812451839447021e-01 3.085017800331115723e-01 3.310845792293548584e-01 4.435503110289573669e-02 7.800780236721038818e-02 -5.493015646934509277e-01 -4.263078272342681885e-01 4.900422692298889160e-01
-3.985074460506439209e-01 6.055608391761779785e-01 2.945362329483032227e-01 1.777694374322891235e-01 1.882931739091873169e-01 -2.536053359508514404e-01 -4.301879703998565674e-01 2.670257687568664551e-01
-3.887755274772644043e-01 6.277110576629638672e-01 1.384887248277664185e-01 2.326065897941589355e-01 5.584332942962646484e-01 -2.512252330780029297e-01 8.089406788349151611e-02 6.464674603193998337e-03
3.571196198463439941e-01 -5.060840025544166565e-02 5.912528038024902344e-01 3.115394115447998047e-01 1.741525679826736450e-01 -6.237654685974121094e-01 -3.851475939154624939e-02 4.870170354843139648e-02
-1.238939166069030762e-01 2.886539995670318604e-01 2.990084290504455566e-01 3.499408662319183350e-01 1.777760684490203857e-01 -7.154741287231445312e-01 3.653086721897125244e-01 1.118329688906669617e-01
-3.697322607040405273e-01 3.171151876449584961e-01 2.096319757401943207e-02 3.035872280597686768e-01 3.108058273792266846e-01 -2.637245655059814453e-01 2.954400777816772461e-01 6.455195546150207520e-01
-1.151547953486442566e-01 7.656854391098022461e-02 4.676191601902246475e-03 5.562227368354797363e-01 1.223750486969947815e-01 -6.690214574337005615e-02 -1.700470149517059326e-01 7.893689870834350586e-01
-4.448107182979583740e-01 3.102045059204101562e-01 9.029211103916168213e-02 4.366366863250732422e-01 4.256651997566223145e-01 -5.298545956611633301e-01 1.036824956536293030e-01 1.855414509773254395e-01
-2.189328521490097046e-02 -1.870241314172744751e-01 3.772934973239898682e-01 7.965035438537597656e-01 1.438171714544296265e-01 -2.279019914567470551e-02 3.552936017513275146e-01 2.008433938026428223e-01
-3.909945860505104065e-02 3.006608784198760986e-01 7.447841018438339233e-02 6.277224421501159668e-01 8.155611902475357056e-02 -5.651238560676574707e-01 1.619142442941665649e-01 3.952962756156921387e-01
-5.595053434371948242e-01 6.315743923187255859e-01 4.118140041828155518e-01 2.981987893581390381e-01 6.314619630575180054e-02 6.019953265786170959e-02 -7.780624181032180786e-02 1.260517239570617676e-01
3.625723123550415039e-01 2.069950848817825317e-01 3.924699723720550537e-01 2.901535034179687500e-01 6.030670404434204102e-01 -3.087510168552398682e-01 -3.086906373500823975e-01 -1.821147799491882324e-01
-7.452446967363357544e-02 6.473080515861511230e-01 4.173669517040252686e-01 -2.534168362617492676e-01 3.490642607212066650e-01 -3.844020664691925049e-01 9.655138105154037476e-02 2.410194128751754761e-01
-4.778295457363128662e-01 3.111310005187988281e-01 2.636289596557617188e-01 3.039567172527313232e-01 1.698769778013229370e-01 -5.787553787231445312e-01 -2.095806747674942017e-01 3.244169354438781738e-01
-4.465291202068328857e-01 5.098910331726074219e-01 4.136499166488647461e-01 -1.593252457678318024e-02 1.240781098604202271e-01 -4.160622954368591309e-01 2.080551534891128540e-01 3.707731068134307861e-01
-4.571310281753540039e-01 5.691006183624267578e-01 4.399129152297973633e-01 5.860652890987694263e-04 2.229298949241638184e-01 4.917885735630989075e-02 -4.482130408287048340e-01 1.435997635126113892e-01
1.432256102561950684e-01 -2.424721419811248779e-01 2.063992917537689209e-01 3.199757933616638184e-01 6.088556051254272461e-01 -2.735754549503326416e-01 -4.342697858810424805e-01 3.762571513652801514e-01
-3.879161477088928223e-01 4.019293189048767090e-01 4.116457998752593994e-01 -2.157275564968585968e-02 1.524043977260589600e-01 -4.706082344055175781e-01 -4.183409214019775391e-01 3.136046528816223145e-01
-3.191592991352081299e-01 4.905279576778411865e-01 4.084039926528930664e-01 8.612206578254699707e-02 3.069167584180831909e-02 -5.377067327499389648e-01 -2.715905606746673584e-01 3.456544280052185059e-01
-4.780652821063995361e-01 3.578590154647827148e-01 1.813413500785827637e-01 3.787365853786468506e-01 4.228048920631408691e-01 -5.234941840171813965e-01 -3.278688341379165649e-02 1.148007214069366455e-01
-2.237546741962432861e-01 -2.459117174148559570e-01 3.646486401557922363e-01 8.023694157600402832e-01 2.587014138698577881e-01 -2.061470299959182739e-01 7.275013718754053116e-03 5.674678832292556763e-02
-1.190967559814453125e-01 -1.849250495433807373e-01 5.110009312629699707e-01 -6.635224074125289917e-02 1.460159718990325928e-01 -2.324835807085037231e-01 -4.549075290560722351e-02 7.801638245582580566e-01
-4.583612680435180664e-01 4.414841234683990479e-01 3.297901451587677002e-01 -3.894991800189018250e-02 6.837775707244873047e-01 -1.061793640255928040e-01 -4.627570137381553650e-02 -6.124499067664146423e-02
-6.590119004249572754e-01 4.081782996654510498e-01 3.645828962326049805e-01 2.752220034599304199e-01 4.231827557086944580e-01 3.490260569378733635e-03 8.590157330036163330e-02 6.285767257213592529e-02
-2.294958829879760742e-01 6.663294434547424316e-01 3.200457394123077393e-01 3.633638098835945129e-02 3.855267763137817383e-01 -6.862653791904449463e-02 4.449636042118072510e-01 2.196676582098007202e-01
-6.180736422538757324e-01 5.479322671890258789e-01 2.997258901596069336e-01 3.289006054401397705e-01 3.073295950889587402e-01 8.743119239807128906e-02 4.324386268854141235e-02 1.256122142076492310e-01
1.779593080282211304e-01 -9.663815051317214966e-02 1.969623267650604248e-01 5.170652866363525391e-01 7.161661982536315918e-01 -5.198430269956588745e-02 -3.110953867435455322e-01 2.011567950248718262e-01
-1.668100804090499878e-01 2.776094377040863037e-01 2.827933728694915771e-01 3.661116063594818115e-01 2.118093222379684448e-01 -7.153074741363525391e-01 3.483556509017944336e-01 5.672632530331611633e-02
-1.568280756473541260e-01 3.906256258487701416e-01 -1.828312128782272339e-02 3.310745656490325928e-01 6.677167415618896484e-01 1.533852070569992065e-01 -4.114954769611358643e-01 2.723430991172790527e-01
-5.759179964661598206e-02 8.108010888099670410e-01 5.540744960308074951e-02 2.962388694286346436e-01 3.113510310649871826e-01 -3.583284914493560791e-01 4.483444243669509888e-02 1.452874392271041870e-01
-1.868650317192077637e-01 -2.045826464891433716e-01 5.289089083671569824e-01 -2.427617013454437256e-01 3.508989810943603516e-01 -1.086476743221282959e-01 -1.245584860444068909e-01 6.588628888130187988e-01
-2.412391901016235352e-01 -9.395922720432281494e-02 3.027399480342864990e-01 1.079689487814903259e-01 4.910370707511901855e-01 -9.700986742973327637e-02 -9.901773929595947266e-02 7.545420527458190918e-01
-1.758176982402801514e-01 4.856761395931243896e-01 7.269546985626220703e-01 1.201232597231864929e-01 -2.158658355474472046e-01 1.018155366182327271e-01 -3.413411974906921387e-01 1.297529935836791992e-01
-1.635504513978958130e-01 -1.284391582012176514e-01 3.314950168132781982e-01 -9.672668576240539551e-02 3.670886456966400146e-01 -2.839446067810058594e-01 8.811931312084197998e-02 7.838150262832641602e-01
-4.096341431140899658e-01 2.099577635526657104e-01 4.368465542793273926e-01 -1.460762917995452881e-01 6.424257755279541016e-01 7.993265986442565918e-02 2.404596358537673950e-01 3.146798312664031982e-01
-2.419282644987106323e-01 6.756094694137573242e-01 1.936478465795516968e-01 -1.469773650169372559e-01 4.669556915760040283e-01 1.554864943027496338e-01 7.311888504773378372e-03 4.285365045070648193e-01
3.092711567878723145e-01 6.591928005218505859e-01 -9.095571935176849365e-03 4.076361358165740967e-01 3.288184702396392822e-01 1.254808902740478516e-01 -1.837159395217895508e-01 3.820309638977050781e-01
-2.996681928634643555e-01 6.928366422653198242e-01 3.837251290678977966e-02 4.336257576942443848e-01 3.947031497955322266e-01 -3.440672159194946289e-02 2.429673522710800171e-01 1.570512205362319946e-01
-1.727761924266815186e-01 3.160500228404998779e-01 3.121333122253417969e-01 4.621154665946960449e-01 -2.920952737331390381e-01 -4.827848970890045166e-01 -4.100460186600685120e-02 4.890814423561096191e-01
-7.962182909250259399e-02 6.426516771316528320e-01 3.994083106517791748e-01 -2.805035114288330078e-01 3.875299692153930664e-01 -2.757509350776672363e-01 2.366440147161483765e-01 2.454212158918380737e-01
-3.880158364772796631e-01 5.048559308052062988e-01 7.023003697395324707e-01 -2.000633627176284790e-03 -2.189825288951396942e-02 2.108069956302642822e-01 -2.280047833919525146e-01 6.655067205429077148e-02
3.037388920783996582e-01 -9.846116602420806885e-02 4.915887713432312012e-01 5.760964378714561462e-02 4.221750199794769287e-01 -4.936099350452423096e-01 -3.993756473064422607e-01 2.677430212497711182e-01
5.118478536605834961e-01 1.116044297814369202e-01 5.419375896453857422e-01 1.755916327238082886e-01 1.853756308555603027e-01 -4.205864965915679932e-01 -3.412643671035766602e-01 2.707561850547790527e-01
-1.968805491924285889e-01 2.028485089540481567e-01 6.849468946456909180e-01 -1.405153721570968628e-01 2.099440693855285645e-01 9.676039963960647583e-02 5.186078548431396484e-01 3.298492133617401123e-01
-2.854419648647308350e-01 2.914670109748840332e-01 8.736988902091979980e-02 3.267927467823028564e-01 2.814200818538665771e-01 -4.975052773952484131e-01 -4.329355061054229736e-01 4.527702331542968750e-01
-3.144164085388183594e-01 -2.281507253646850586e-01 1.831494122743606567e-01 -3.176851198077201843e-02 4.526929557323455811e-01 -2.620072662830352783e-01 -2.011688984930515289e-02 7.352233529090881348e-01
1.697467565536499023e-01 6.920008063316345215e-01 3.180745840072631836e-01 -2.736423313617706299e-01 3.407614529132843018e-01 -2.238838374614715576e-01 4.904264211654663086e-02 3.842161893844604492e-01
-2.744787335395812988e-01 7.370622158050537109e-01 1.864812076091766357e-01 -8.988477289676666260e-03 3.497973978519439697e-01 -1.435866653919219971e-01 -2.714355587959289551e-01 3.604052364826202393e-01
-4.726256057620048523e-02 -3.895175158977508545e-01 4.528279006481170654e-01 5.431753396987915039e-01 4.498050510883331299e-01 1.774055361747741699e-01 1.574755609035491943e-01 2.955570816993713379e-01
4.587482213973999023e-01 -2.510508894920349121e-02 6.909688711166381836e-01 3.245189487934112549e-01 4.118181467056274414e-01 -2.671785838901996613e-02 -1.575289070606231689e-01 -1.050986573100090027e-01
1.770375221967697144e-01 -7.387028634548187256e-02 5.641413331031799316e-01 4.632583558559417725e-01 3.676810229080729187e-05 -4.948286712169647217e-01 -3.939813971519470215e-01 1.739555746316909790e-01
5.329266786575317383e-01 1.571428477764129639e-01 3.588415384292602539e-01 4.347887337207794189e-01 5.728831291198730469e-01 -1.711242645978927612e-01 -1.252053529024124146e-01 1.821798458695411682e-02
-3.575118184089660645e-01 3.355927765369415283e-01 4.169235527515411377e-01 1.082447767257690430e-01 1.844361722469329834e-01 -6.331177949905395508e-01 -3.012405931949615479e-01 2.200452685356140137e-01
-6.136590242385864258e-01 2.906451821327209473e-01 3.127717077732086182e-01 1.555371657013893127e-02 6.111734509468078613e-01 -5.644490197300910950e-02 -2.527768909931182861e-01 -1.627511344850063324e-02
5.268127322196960449e-01 -8.333637565374374390e-02 5.391711592674255371e-01 2.258061319589614868e-01 5.388684868812561035e-01 -2.753078341484069824e-01 -2.077954448759555817e-02 8.499525487422943115e-02
-4.968303143978118896e-01 6.535999774932861328e-01 3.774783015251159668e-01 2.023202031850814819e-01 9.808000922203063965e-02 -5.681482725776731968e-04 -2.934740781784057617e-01 2.163241952657699585e-01
-5.922200903296470642e-02 -2.502712607383728027e-01 4.209181368350982666e-01 -3.064003586769104004e-02 3.773170113563537598e-01 -6.553725153207778931e-02 1.401567012071609497e-01 7.677492499351501465e-01
-4.962968528270721436e-01 6.015988588333129883e-01 2.496656179428100586e-01 2.766569852828979492e-01 2.609163820743560791e-01 2.735070511698722839e-02 -4.042644202709197998e-01 1.436701267957687378e-01
-3.848498165607452393e-01 4.288455247879028320e-01 4.410311579704284668e-01 1.037806570529937744e-01 5.251406878232955933e-02 -5.581440925598144531e-01 -2.944862842559814453e-01 2.483917921781539917e-01
-4.690701067447662354e-01 5.901807546615600586e-01 5.482069849967956543e-01 -2.937390934675931931e-03 1.955807209014892578e-01 8.483096957206726074e-02 -2.926056981086730957e-01 7.363850716501474380e-03
-6.066927909851074219e-01 5.005093812942504883e-01 1.654949188232421875e-01 2.917673885822296143e-01 3.043051064014434814e-01 -2.367835789918899536e-01 -1.813496798276901245e-01 2.955361902713775635e-01
-5.050701498985290527e-01 6.264544725418090820e-01 3.705971539020538330e-01 1.079339683055877686e-01 2.738590240478515625e-01 1.318701058626174927e-01 -3.234634101390838623e-01 8.031199872493743896e-02
4.807940423488616943e-01 2.583473920822143555e-02 3.929066956043243408e-01 2.362884432077407837e-01 6.523710489273071289e-01 2.495025843381881714e-01 -1.309856772422790527e-01 2.301411926746368408e-01
3.442975580692291260e-01 6.623074412345886230e-02 1.873730421066284180e-01 5.401398539543151855e-01 6.999908089637756348e-01 3.526157140731811523e-02 -1.649317592382431030e-01 1.782695204019546509e-01
-2.667663395404815674e-01 4.066119194030761719e-01 5.691590309143066406e-01 -1.075692847371101379e-01 1.519885510206222534e-01 2.650325000286102295e-01 4.702364206314086914e-01 3.369340598583221436e-01
-4.539174139499664307e-01 4.542175233364105225e-01 3.911426961421966553e-01 9.627755731344223022e-02 -3.035720437765121460e-02 -4.164027571678161621e-01 -2.196587324142456055e-01 4.503562748432159424e-01
-4.082906842231750488e-01 4.038988053798675537e-01 4.165382981300354004e-01 -2.414466887712478638e-01 5.913773179054260254e-01 2.771140448749065399e-02 9.144707024097442627e-02 2.819686233997344971e-01
1.907452940940856934e-01 -2.345100045204162598e-01 7.248646020889282227e-01 2.144222408533096313e-01 1.148756965994834900e-01 -3.658274114131927490e-01 -3.750223219394683838e-01 2.225934267044067383e-01
-2.562003135681152344e-01 2.017007023096084595e-01 3.940888643264770508e-01 -8.084114640951156616e-02 4.642621576786041260e-01 2.390349060297012329e-01 5.016499757766723633e-01 4.555295407772064209e-01
-5.598028302192687988e-01 2.891105115413665771e-01 4.841679930686950684e-01 8.726164698600769043e-02 2.013183981180191040e-01 -4.674411416053771973e-01 -3.059326112270355225e-01 9.153002500534057617e-02
-3.015135228633880615e-01 1.061849072575569153e-01 4.244251549243927002e-01 -2.171551734209060669e-01 7.932689189910888672e-01 2.606552327051758766e-03 1.031375378370285034e-01 1.749331206083297729e-01
4.020478725433349609e-01 3.924287557601928711e-01 5.860654115676879883e-01 3.126889765262603760e-01 -1.726197153329849243e-01 2.275218069553375244e-01 2.677716016769409180e-01 2.997412085533142090e-01
-4.037093818187713623e-01 5.028951168060302734e-01 2.267395108938217163e-01 9.632907807826995850e-02 7.459077239036560059e-02 -2.283039242029190063e-01 2.849484682083129883e-01 6.201153993606567383e-01
1.757268160581588745e-01 -9.849959611892700195e-02 2.335468828678131104e-01 4.143049418926239014e-01 6.480889320373535156e-01 -3.969727158546447754e-01 -3.053821623325347900e-01 2.497208565473556519e-01
-4.690365195274353027e-01 5.135741233825683594e-01 1.508162468671798706e-01 2.577899694442749023e-01 3.240661323070526123e-01 -2.356263101100921631e-01 3.213686645030975342e-01 4.040155410766601562e-01
-2.012246847152709961e-01 -2.967895381152629852e-02 8.211685419082641602e-01 -2.642100155353546143e-01 1.726636588573455811e-01 -3.532434105873107910e-01 2.141097187995910645e-01 1.186015307903289795e-01
-2.548263967037200928e-01 -3.929555118083953857e-01 3.456411063671112061e-01 5.876626968383789062e-01 4.762978851795196533e-01 -5.913474038243293762e-02 2.115422636270523071e-01 2.018104493618011475e-01
-1.926776915788650513e-01 -5.752275884151458740e-02 4.847078919410705566e-01 6.506079435348510742e-02 5.882700532674789429e-02 -3.436214923858642578e-01 -2.247725427150726318e-01 7.404948472976684570e-01
-4.022315442562103271e-01 5.400027036666870117e-01 1.020267680287361145e-01 4.313366413116455078e-01 4.171445369720458984e-01 -3.704351186752319336e-01 -1.801048815250396729e-01 8.047705143690109253e-02
-5.850685834884643555e-01 2.677977383136749268e-01 4.160153865814208984e-01 4.536665603518486023e-02 3.643943369388580322e-01 -5.029823184013366699e-01 -1.356002837419509888e-01 8.179410547018051147e-02
1.509083658456802368e-01 -1.679929643869400024e-01 3.737493455410003662e-01 3.660688698291778564e-01 7.801293134689331055e-01 2.256243228912353516e-01 -1.224144399166107178e-01 2.857745252549648285e-02
-7.823511213064193726e-02 6.118239164352416992e-01 2.449481189250946045e-02 -7.948018610477447510e-03 4.333539307117462158e-01 4.031645059585571289e-01 2.421041205525398254e-02 5.176527500152587891e-01
3.392237722873687744e-01 -2.106881588697433472e-01 5.009365677833557129e-01 2.496986538171768188e-01 7.048072814941406250e-01 -1.653062701225280762e-01 -2.869825065135955811e-02 4.845572263002395630e-02
2.762898802757263184e-01 1.722983457148075104e-02 2.545320689678192139e-01 5.470259189605712891e-01 7.189775109291076660e-01 1.773658245801925659e-01 1.640230044722557068e-02 1.033760383725166321e-01
-6.938530504703521729e-02 -1.564825773239135742e-01 5.744085311889648438e-01 -1.943975985050201416e-01 4.161430001258850098e-01 3.211073279380798340e-01 1.693346500396728516e-01 5.458974242210388184e-01
-5.684077739715576172e-01 2.934198081493377686e-01 1.144475117325782776e-01 4.539105296134948730e-01 1.788691282272338867e-01 -1.858096420764923096e-01 9.448048472404479980e-02 5.442781448364257812e-01
2.768458127975463867e-01 3.029273748397827148e-01 6.342180371284484863e-01 -2.049724459648132324e-01 1.170121729373931885e-01 1.936477571725845337e-01 1.961989849805831909e-01 5.455821752548217773e-01
-2.011983394622802734e-01 5.020920634269714355e-01 7.932699322700500488e-01 1.063951551914215088e-01 -1.767105758190155029e-01 5.288668349385261536e-02 -1.810902506113052368e-01 2.879098756238818169e-03
-5.663602948188781738e-01 4.163005352020263672e-01 3.777427375316619873e-01 9.589853882789611816e-02 2.075245082378387451e-01 -4.507528543472290039e-01 1.534786820411682129e-01 2.902473509311676025e-01
-1.923503875732421875e-01 -3.177161514759063721e-01 5.609331130981445312e-01 6.217946410179138184e-01 2.693002820014953613e-01 -2.312319427728652954e-01 1.850679963827133179e-01 -2.328984253108501434e-02
-4.232050776481628418e-01 4.211528301239013672e-01 2.469722926616668701e-01 2.413987219333648682e-01 2.506968677043914795e-01 -8.418283611536026001e-02 5.705814361572265625e-01 3.588320016860961914e-01
-1.485237926244735718e-01 -4.118767380714416504e-01 2.517482340335845947e-01 3.333760499954223633e-01 7.291873097419738770e-01 -9.548800438642501831e-02 -2.052029520273208618e-01 2.254798412322998047e-01
-3.312416672706604004e-01 4.474747478961944580e-01 1.788403987884521484e-01 1.278544664382934570e-01 6.486123204231262207e-01 -4.396137956064194441e-04 4.550077617168426514e-01 1.182556077837944031e-01
2.157634496688842773e-01 6.841493844985961914e-01 2.001323103904724121e-01 1.317777335643768311e-01 1.569804251194000244e-01 2.276138067245483398e-01 -4.203545749187469482e-01 4.181132614612579346e-01
-5.217428803443908691e-01 3.996239900588989258e-01 6.323323249816894531e-01 7.720785588026046753e-02 1.557738035917282104e-01 -3.178190067410469055e-02 3.657355904579162598e-01 -5.693601071834564209e-02
-4.977551698684692383e-01 5.310518741607666016e-01 2.796818017959594727e-01 -1.656334660947322845e-02 1.819129735231399536e-01 -1.821617782115936279e-01 4.374332726001739502e-02 5.688045620918273926e-01
-3.691531419754028320e-01 5.202110409736633301e-01 4.303767085075378418e-01 -1.937779784202575684e-02 2.608819901943206787e-01 -4.866984486579895020e-01 -3.108769059181213379e-01 7.699148356914520264e-02
-5.056666135787963867e-01 4.002505540847778320e-01 1.124338880181312561e-01 3.537665605545043945e-01 3.780461847782135010e-01 -4.129923284053802490e-01 1.164304241538047791e-01 3.453566133975982666e-01
-1.593487113714218140e-01 -1.676163524389266968e-01 7.921265959739685059e-01 -2.666145861148834229e-01 1.467412561178207397e-01 -1.658696085214614868e-01 -1.081653013825416565e-01 4.326888024806976318e-01
-1.212447211146354675e-01 5.893464684486389160e-01 4.385092854499816895e-01 -3.271815478801727295e-01 3.571846485137939453e-01 -2.255707979202270508e-01 1.843942999839782715e-01 3.552009761333465576e-01
4.384806752204895020e-01 -5.750145018100738525e-02 3.335540294647216797e-01 5.546490550041198730e-01 5.960403084754943848e-01 9.480134397745132446e-02 -9.784823656082153320e-02 1.082073599100112915e-01
4.686602056026458740e-01 7.189800590276718140e-02 5.565840005874633789e-01 -4.707349836826324463e-02 7.836435735225677490e-02 2.977870404720306396e-03 2.586047053337097168e-01 6.246281862258911133e-01
1.449591964483261108e-01 2.148124724626541138e-01 5.789240598678588867e-01 -2.602414488792419434e-01 1.597392857074737549e-01 3.379610180854797363e-01 1.213574409484863281e-01 6.127819418907165527e-01
-2.286333441734313965e-01 6.697857379913330078e-01 3.763210773468017578e-01 -2.416952699422836304e-01 3.172998726367950439e-01 -8.955012261867523193e-02 -6.557529792189598083e-03 4.362778365612030029e-01
1.971806883811950684e-01 -6.186086311936378479e-02 1.660244762897491455e-01 7.275933623313903809e-01 6.001118421554565430e-01 1.058806702494621277e-01 3.496736660599708557e-02 1.666405349969863892e-01
4.822380244731903076e-01 1.415493190288543701e-01 7.686755657196044922e-01 9.404049068689346313e-02 1.954225152730941772e-01 -1.977370828390121460e-01 -2.443290650844573975e-01 -1.035276725888252258e-01
3.582573682069778442e-02 2.377532720565795898e-01 8.498762734234333038e-03 4.584382772445678711e-01 6.207712739706039429e-02 -3.276181640103459358e-03 1.261422336101531982e-01 8.439050316810607910e-01
4.677244275808334351e-02 3.593070209026336670e-01 2.873307764530181885e-01 5.021086335182189941e-01 -1.306896656751632690e-01 -4.233562052249908447e-01 4.662235677242279053e-01 3.469351828098297119e-01
3.135707080364227295e-01 4.046722054481506348e-01 3.680984079837799072e-01 4.687969386577606201e-01 -9.350881911814212799e-03 3.795445263385772705e-01 2.770585715770721436e-01 4.021740555763244629e-01
-2.820388078689575195e-01 6.507002115249633789e-01 4.236213862895965576e-01 -2.805417478084564209e-01 3.293229937553405762e-01 -9.230474382638931274e-02 -5.364473164081573486e-02 3.450119197368621826e-01
-4.651204943656921387e-01 4.175423979759216309e-01 1.962879598140716553e-01 2.667045891284942627e-01 5.576102733612060547e-01 1.441946476697921753e-01 3.973287940025329590e-01 1.003474518656730652e-01
1.089244857430458069e-01 2.121386229991912842e-01 3.743536174297332764e-01 -3.107763528823852539e-01 3.956319689750671387e-01 -1.369976103305816650e-01 -7.239306432893499732e-05 7.287777066230773926e-01
-1.228876933455467224e-01 4.334936439990997314e-01 2.263261973857879639e-01 5.523558855056762695e-01 3.317557647824287415e-02 -4.488896429538726807e-01 4.448310732841491699e-01 2.004596292972564697e-01
-5.741875767707824707e-01 3.796806931495666504e-01 5.635603070259094238e-01 1.466026902198791504e-01 1.978648751974105835e-01 6.867843121290206909e-02 3.731454312801361084e-01 6.287813186645507812e-02
-1.511333137750625610e-01 1.815710067749023438e-01 7.115786075592041016e-01 -2.228384464979171753e-01 3.148680925369262695e-01 2.643173933029174805e-01 3.860539197921752930e-01 2.648516893386840820e-01
-1.009500622749328613e-01 -1.559032499790191650e-01 3.275672495365142822e-01 7.428390383720397949e-01 5.123884677886962891e-01 3.780670464038848877e-02 2.033424526453018188e-01 -3.276498615741729736e-02
-2.385813742876052856e-01 4.129140377044677734e-01 6.012339591979980469e-01 1.172276288270950317e-01 -1.051132231950759888e-01 4.144988954067230225e-01 -2.756332457065582275e-01 3.721889853477478027e-01
2.991835214197635651e-02 -1.346817314624786377e-01 2.176620811223983765e-01 8.564474582672119141e-01 3.632349073886871338e-01 6.485637277364730835e-02 3.708579391241073608e-02 2.501307427883148193e-01
2.048407942056655884e-01 8.660650253295898438e-01 1.277610808610916138e-01 1.166562512516975403e-01 4.049830734729766846e-01 -5.842711031436920166e-02 -4.979367554187774658e-02 9.019716829061508179e-02
1.775292754173278809e-01 1.362118571996688843e-01 6.264759302139282227e-01 -3.675496876239776611e-01 1.668203622102737427e-01 -1.098752301186323166e-02 -8.774209767580032349e-02 6.218651533126831055e-01
3.870670199394226074e-01 -1.159974038600921631e-01 7.066267132759094238e-01 3.680511415004730225e-01 -8.871978521347045898e-02 -2.618229687213897705e-01 -2.043033540248870850e-01 2.894453704357147217e-01
-6.310298442840576172e-01 3.870755732059478760e-01 2.974869906902313232e-01 3.881634771823883057e-01 2.980300188064575195e-01 -3.173232674598693848e-01 -1.508463621139526367e-01 2.310333028435707092e-02
3.775299489498138428e-01 -2.316608130931854248e-01 5.929364562034606934e-01 5.892956852912902832e-01 4.670275747776031494e-02 -1.915540844202041626e-01 -8.905875682830810547e-02 2.411550730466842651e-01
5.501425862312316895e-01 1.826422475278377533e-02 3.604967594146728516e-01 3.171652257442474365e-01 6.154507398605346680e-01 1.465500593185424805e-01 -6.175191700458526611e-02 2.497763186693191528e-01
1.686595194041728973e-02 -1.656281203031539917e-01 8.693729639053344727e-01 -2.339409589767456055e-01 4.385841265320777893e-02 2.054273523390293121e-02 -8.262515068054199219e-02 3.906054198741912842e-01
1.900730878114700317e-01 -2.259552329778671265e-01 8.014138936996459961e-01 3.541341125965118408e-01 -4.983197525143623352e-02 -2.529591619968414307e-01 -2.450647056102752686e-01 1.364310383796691895e-01
5.320971608161926270e-01 4.428334906697273254e-02 6.979711055755615234e-01 1.337227970361709595e-01 2.929696142673492432e-01 -3.257857561111450195e-01 -1.283743679523468018e-01 -3.766671195626258850e-02
-3.634548187255859375e-01 1.690070778131484985e-01 3.468526899814605713e-01 -2.219885140657424927e-01 7.861855030059814453e-01 -1.351942420005798340e-01 5.665548611432313919e-03 1.826318502426147461e-01
-2.310304045677185059e-01 1.915830522775650024e-01 4.905257225036621094e-01 -9.552445262670516968e-03 3.581285774707794189e-01 7.401999086141586304e-02 6.448327898979187012e-01 3.459331095218658447e-01
-5.157396197319030762e-01 2.815411090850830078e-01 1.930754780769348145e-01 1.629487425088882446e-01 6.123798489570617676e-01 -4.343846738338470459e-01 -1.374551802873611450e-01 9.123554825782775879e-02
-1.313202530145645142e-01 1.104008182883262634e-01 8.028569817543029785e-01 -2.920648157596588135e-01 1.961395889520645142e-02 -2.379165142774581909e-01 2.759251594543457031e-01 3.279661834239959717e-01
5.344727039337158203e-01 -4.950202256441116333e-02 6.292983293533325195e-01 4.572445750236511230e-01 -3.956736251711845398e-02 -1.571279019117355347e-01 -7.001601159572601318e-02 2.750317454338073730e-01
-2.996554076671600342e-01 4.070292711257934570e-01 2.103430181741714478e-01 1.296330392360687256e-01 6.387331485748291016e-01 -1.408045589923858643e-01 5.049260258674621582e-01 2.699175663292407990e-02
-6.691933423280715942e-02 -1.273584812879562378e-01 5.717523097991943359e-01 -1.672746092081069946e-01 2.637217640876770020e-01 1.658770442008972168e-01 -2.077921293675899506e-03 7.261897325515747070e-01
-7.983090728521347046e-02 2.987662553787231445e-01 3.868038952350616455e-01 3.871337473392486572e-01 -2.094654887914657593e-01 -6.236296892166137695e-01 9.512582421302795410e-02 4.037785530090332031e-01
-4.928182959556579590e-01 3.483534157276153564e-01 5.993123650550842285e-01 9.429748356342315674e-02 1.287000477313995361e-01 -1.577689051628112793e-01 4.756081402301788330e-01 7.408958859741687775e-03
-3.647964000701904297e-01 3.623276650905609131e-01 3.707770407199859619e-01 1.845273375511169434e-02 1.176124811172485352e-01 -3.640501797199249268e-01 -5.051566958427429199e-01 4.430322945117950439e-01
1.676412224769592285e-01 1.299817860126495361e-01 2.044384777545928955e-01 3.516139984130859375e-01 5.021426677703857422e-01 1.655032858252525330e-02 -7.096860408782958984e-01 1.830257624387741089e-01
2.361541837453842163e-01 6.094173789024353027e-01 6.637272238731384277e-02 4.353666305541992188e-01 3.820345103740692139e-01 2.684947550296783447e-01 -2.867326438426971436e-01 2.804225385189056396e-01
3.193164989352226257e-02 5.029328465461730957e-01 2.914663851261138916e-01 2.838788628578186035e-01 -1.407369226217269897e-01 -5.933627486228942871e-01 1.075387895107269287e-01 4.439010620117187500e-01
-1.746420711278915405e-01 -3.206067085266113281e-01 6.716088652610778809e-01 -8.639539033174514771e-02 1.416017711162567139e-01 -1.696902513504028320e-01 6.784756481647491455e-02 5.956003069877624512e-01
8.766908198595046997e-02 -9.663589298725128174e-02 4.098485410213470459e-01 1.922461390495300293e-01 6.766156852245330811e-02 -8.550440520048141479e-02 -3.556829392910003662e-01 7.997761368751525879e-01
1.999167799949645996e-01 -3.106284439563751221e-01 3.806521892547607422e-01 5.154278874397277832e-01 6.264292597770690918e-01 5.739954859018325806e-02 1.179016660898923874e-02 2.390269041061401367e-01
3.087032139301300049e-01 2.764050066471099854e-01 4.044164717197418213e-01 4.409274458885192871e-01 5.253267288208007812e-02 4.682764410972595215e-01 3.112621307373046875e-01 3.891093432903289795e-01
2.122290581464767456e-01 7.062731385231018066e-01 3.219901621341705322e-01 -2.058633267879486084e-01 4.184690117835998535e-01 -3.174586296081542969e-01 8.467108011245727539e-02 1.643601506948471069e-01
8.537666499614715576e-02 3.459736704826354980e-01 4.986761510372161865e-01 3.564013242721557617e-01 4.991998523473739624e-02 6.387001276016235352e-01 1.364958733320236206e-01 2.612513601779937744e-01
8.231656998395919800e-02 -2.615180313587188721e-01 2.061637341976165771e-01 7.752125859260559082e-01 3.658574521541595459e-01 -7.362265884876251221e-02 -7.483488321304321289e-02 3.694618344306945801e-01
-2.213667035102844238e-01 -2.269529402256011963e-01 6.403276324272155762e-01 6.937548518180847168e-01 3.919540345668792725e-02 6.160785630345344543e-02 5.307659879326820374e-02 -5.001871380954980850e-03
3.762058615684509277e-01 -8.739059790968894958e-03 4.061256647109985352e-01 1.760686337947845459e-01 3.829714059829711914e-01 -5.212314724922180176e-01 -3.728283047676086426e-01 3.241981267929077148e-01
2.067880481481552124e-01 4.108889400959014893e-01 4.436016380786895752e-01 -2.129470258951187134e-01 3.488617837429046631e-01 -1.088881716132164001e-01 5.317475199699401855e-01 3.605046868324279785e-01
-6.888644695281982422e-01 3.054668307304382324e-01 1.823371797800064087e-01 7.451365143060684204e-02 5.008755326271057129e-01 -8.585408329963684082e-02 -1.148214340209960938e-01 3.491782844066619873e-01
3.697916269302368164e-01 -1.004330068826675415e-01 6.393168568611145020e-01 4.122330844402313232e-01 -9.944891929626464844e-02 -3.837299942970275879e-01 -1.430297940969467163e-01 3.113019466400146484e-01
-1.549970638006925583e-02 3.322635293006896973e-01 4.177342057228088379e-01 -3.549458086490631104e-01 4.873314797878265381e-01 -2.833606302738189697e-01 2.619276046752929688e-01 4.499790072441101074e-01
2.597340047359466553e-01 1.314741522073745728e-01 6.664698123931884766e-01 -2.780595421791076660e-01 3.741476535797119141e-01 1.378579735755920410e-01 1.811670064926147461e-01 4.493781924247741699e-01
-2.335666418075561523e-01 7.685369253158569336e-02 4.366288781166076660e-01 4.264917969703674316e-01 -3.581865727901458740e-01 -3.486791551113128662e-01 -2.113755047321319580e-01 5.219632387161254883e-01
-2.622924745082855225e-01 6.222162842750549316e-01 8.631482720375061035e-02 4.815574288368225098e-01 3.043113946914672852e-01 -4.546181857585906982e-01 2.185292169451713562e-02 7.029132544994354248e-02
-2.143485546112060547e-01 -2.334467470645904541e-01 5.673817992210388184e-01 6.604931950569152832e-01 2.787479460239410400e-01 2.371139675378799438e-01 8.494022488594055176e-02 -1.567495055496692657e-02
1.264181435108184814e-01 -9.036179631948471069e-03 8.294650316238403320e-01 2.535710632801055908e-01 -3.933563828468322754e-02 -1.235864087939262390e-01 -4.633254110813140869e-01 -1.162842568010091782e-02
1.950459629297256470e-01 5.103542208671569824e-01 6.267473697662353516e-01 3.491567969322204590e-01 5.292065069079399109e-02 3.626014888286590576e-01 -1.516942027956247330e-02 -2.286094874143600464e-01
-2.426087856292724609e-01 -2.564840316772460938e-01 4.603227972984313965e-01 2.002741396427154541e-01 2.639124728739261627e-02 -6.348519772291183472e-02 -3.481408655643463135e-01 7.052809596061706543e-01
-7.174030691385269165e-02 -8.758435025811195374e-03 1.416222006082534790e-01 8.438167572021484375e-01 4.282125532627105713e-01 2.035055905580520630e-01 -1.104736030101776123e-01 1.603369712829589844e-01
-2.359621375799179077e-01 1.629104316234588623e-01 3.721314370632171631e-01 -1.158234328031539917e-01 5.357698202133178711e-01 -9.359035640954971313e-02 4.827184677124023438e-01 4.868878424167633057e-01
-3.883870542049407959e-01 3.525247052311897278e-02 7.727645635604858398e-01 -3.304684460163116455e-01 1.802868396043777466e-01 -2.492926418781280518e-01 1.151611506938934326e-01 1.833741962909698486e-01
-1.150211617350578308e-01 -1.167917251586914062e-01 3.517154157161712646e-01 1.510151326656341553e-01 2.663732171058654785e-01 -9.746766835451126099e-02 -2.180433869361877441e-01 8.358367681503295898e-01
-5.847061276435852051e-01 5.425229668617248535e-01 4.368299543857574463e-01 2.136307768523693085e-03 3.295388519763946533e-01 1.042779311537742615e-01 -1.035383194684982300e-01 2.068157941102981567e-01
-2.404825389385223389e-01 6.531621813774108887e-01 1.601207554340362549e-01 -9.482580423355102539e-02 5.916698575019836426e-01 1.130031570792198181e-01 -9.514738805592060089e-03 3.434870839118957520e-01
-3.860636800527572632e-02 6.956756711006164551e-01 3.517303466796875000e-01 -1.548740565776824951e-01 3.694913387298583984e-01 -3.538463413715362549e-01 2.977486550807952881e-01 1.282953470945358276e-01
2.960016727447509766e-01 -3.759739920496940613e-02 5.462684631347656250e-01 1.804465204477310181e-01 1.746923178434371948e-01 -3.622786998748779297e-01 -5.658103823661804199e-01 3.132007718086242676e-01
-1.542974412441253662e-01 6.103507876396179199e-01 3.299390077590942383e-01 -1.241463571786880493e-01 6.848756074905395508e-01 9.696531295776367188e-02 -1.841386593878269196e-02 -2.441537566483020782e-02
3.529135286808013916e-01 -1.171981100924313068e-03 4.536128342151641846e-01 2.267402559518814087e-01 1.579477190971374512e-01 -4.372045695781707764e-01 -4.880104064941406250e-01 4.050002396106719971e-01
-2.664496600627899170e-01 2.400943785905838013e-01 5.725356936454772949e-01 -3.226760327816009521e-01 6.485686302185058594e-01 -7.035731524229049683e-02 1.163052618503570557e-01 1.800084859132766724e-02
1.793166808784008026e-02 4.443881809711456299e-01 1.852955371141433716e-01 5.282194614410400391e-01 2.583011984825134277e-01 4.547484219074249268e-01 -4.442471861839294434e-01 1.340743303298950195e-01
2.471542358398437500e-01 5.643349289894104004e-01 4.062751233577728271e-01 2.850239276885986328e-01 6.276032328605651855e-02 4.974508881568908691e-01 1.832370758056640625e-01 2.986148297786712646e-01
1.417880803346633911e-01 -3.246030956506729126e-02 2.658887505531311035e-01 7.917818427085876465e-01 5.195918679237365723e-01 -3.113216534256935120e-02 2.806283906102180481e-02 -9.744148701429367065e-02
-2.395472675561904907e-01 2.127402126789093018e-01 2.914189398288726807e-01 -5.257371440529823303e-02 6.293375492095947266e-01 -8.133260905742645264e-02 5.463042855262756348e-01 3.294548392295837402e-01
-4.166387021541595459e-01 4.781087338924407959e-01 9.105926752090454102e-02 3.866817057132720947e-01 4.994884729385375977e-01 -4.076273739337921143e-01 1.544917672872543335e-01 2.221063338220119476e-02
-5.929325222969055176e-01 1.678460836410522461e-01 2.275153994560241699e-01 2.788659632205963135e-01 4.550458788871765137e-01 -2.287989258766174316e-01 3.479422628879547119e-01 3.320389986038208008e-01
3.143703043460845947e-01 4.965704381465911865e-01 -2.367488667368888855e-02 3.268466293811798096e-01 4.401955604553222656e-01 3.068796992301940918e-01 -1.940068900585174561e-01 4.707588851451873779e-01
3.647482022643089294e-02 3.257838487625122070e-01 1.200903281569480896e-01 5.752559304237365723e-01 4.383067190647125244e-01 1.438105255365371704e-01 -5.782725214958190918e-01 2.185254124924540520e-04
-5.011873841285705566e-01 6.776436567306518555e-01 3.659833967685699463e-01 1.773958355188369751e-01 2.976074814796447754e-01 4.205674678087234497e-02 -1.836570054292678833e-01 -1.133164856582880020e-02
-2.972380220890045166e-01 4.611769616603851318e-01 7.298811078071594238e-01 9.404266625642776489e-02 -1.563881486654281616e-01 1.877769231796264648e-01 -2.991921007633209229e-01 9.034253656864166260e-02
2.828612029552459717e-01 -9.155848622322082520e-02 3.699050545692443848e-01 3.837527930736541748e-01 7.913440465927124023e-01 2.902482077479362488e-02 -1.752377860248088837e-02 -1.165500748902559280e-02
3.216072618961334229e-01 4.107950627803802490e-01 4.928039908409118652e-01 3.979983329772949219e-01 -6.541656702756881714e-02 3.657206296920776367e-01 3.345979452133178711e-01 2.767142653465270996e-01
4.183966517448425293e-01 -1.147283986210823059e-01 4.367198348045349121e-01 2.777021527290344238e-01 7.274307608604431152e-01 -8.172666281461715698e-02 -1.119694393128156662e-02 8.932419866323471069e-02
4.574188888072967529e-01 3.106781747192144394e-03 5.193683505058288574e-01 3.000553250312805176e-01 3.099945187568664551e-01 -4.984601140022277832e-01 -2.221393734216690063e-01 1.925532519817352295e-01
-8.567298948764801025e-02 4.129713177680969238e-01 6.787199974060058594e-01 7.512353360652923584e-02 -1.456277817487716675e-01 3.333709537982940674e-01 -3.123153746128082275e-01 3.548601567745208740e-01
1.160592138767242432e-01 5.169006586074829102e-01 -8.460480719804763794e-02 3.671165406703948975e-01 4.231550395488739014e-01 2.228027433156967163e-01 -2.199250906705856323e-01 5.480357408523559570e-01
4.568303003907203674e-02 4.652841091156005859e-01 2.019239217042922974e-01 5.736483931541442871e-01 2.470550984144210815e-01 4.541052579879760742e-01 -3.575202226638793945e-01 1.284895390272140503e-01
-6.386342644691467285e-02 8.023403584957122803e-02 7.235006690025329590e-01 -2.488075941801071167e-01 3.749823570251464844e-01 1.869225353002548218e-01 4.098061025142669678e-01 2.462370395660400391e-01
-1.285763829946517944e-01 -2.051400542259216309e-01 7.484691739082336426e-01 -9.181831032037734985e-02 -3.691639006137847900e-02 -1.438366621732711792e-01 2.387597691267728806e-03 5.921919941902160645e-01
-3.458110392093658447e-01 9.971245378255844116e-02 5.822712182998657227e-01 2.652034908533096313e-02 -1.293479353189468384e-01 -5.736737251281738281e-01 -1.799574643373489380e-01 3.905279338359832764e-01
1.838405430316925049e-01 3.917399048805236816e-01 4.191680848598480225e-01 -1.772065460681915283e-01 3.641979098320007324e-01 -2.812941931188106537e-02 5.125962495803833008e-01 4.576594233512878418e-01
2.937755286693572998e-01 3.526324033737182617e-01 6.140659451484680176e-01 1.972169876098632812e-01 3.149245679378509521e-01 4.916355013847351074e-01 -1.966762915253639221e-02 -1.791790723800659180e-01
2.962600067257881165e-02 4.566541612148284912e-01 6.899411082267761230e-01 3.873458802700042725e-01 3.605852648615837097e-02 3.301509022712707520e-01 -1.440895497798919678e-01 -1.829538494348526001e-01
-1.214203611016273499e-01 4.183575212955474854e-01 4.020924270153045654e-01 2.953528165817260742e-01 -2.113987207412719727e-01 -5.696843266487121582e-01 1.847245842218399048e-01 3.974539935588836670e-01
-2.938018143177032471e-01 -2.827160954475402832e-01 4.702513217926025391e-01 6.020906567573547363e-01 4.244465231895446777e-01 1.177256256341934204e-01 2.343412041664123535e-01 3.424309194087982178e-02
6.015301346778869629e-01 1.122771874070167542e-01 4.744645953178405762e-01 3.403446972370147705e-01 3.741619884967803955e-01 -3.351852595806121826e-01 -1.290909051895141602e-01 1.248731911182403564e-01
2.484118193387985229e-01 -1.542370468378067017e-01 2.374127358198165894e-01 5.325801372528076172e-01 7.358100414276123047e-01 4.936255048960447311e-03 -1.293965149670839310e-02 1.813510060310363770e-01
-6.128329411149024963e-02 4.511835575103759766e-01 -4.236883670091629028e-02 4.982235133647918701e-01 5.106000900268554688e-01 1.932964622974395752e-01 -4.609883725643157959e-01 1.790797561407089233e-01
-4.198292195796966553e-01 5.125288963317871094e-01 4.112913012504577637e-01 6.142436340451240540e-02 -5.091166123747825623e-02 -3.963501155376434326e-01 -1.239262372255325317e-01 4.616070985794067383e-01
1.864712834358215332e-01 -5.092169344425201416e-02 4.237713813781738281e-01 8.396325111389160156e-01 1.982644647359848022e-01 -1.543713957071304321e-01 1.203561872243881226e-01 -2.111150138080120087e-02
4.538952708244323730e-01 -6.219447776675224304e-02 5.449208617210388184e-01 5.738097429275512695e-01 3.860005438327789307e-01 -4.919793829321861267e-02 -2.075571753084659576e-02 -1.098500266671180725e-01
-2.606553137302398682e-01 -5.063768625259399414e-01 3.562271595001220703e-01 4.349190592765808105e-01 3.890063464641571045e-01 -3.158245980739593506e-02 4.663387779146432877e-03 4.552403688430786133e-01
9.020451456308364868e-03 6.373595595359802246e-01 9.367261826992034912e-02 1.899131387472152710e-01 3.743270635604858398e-01 3.930564224720001221e-01 -2.714229822158813477e-01 4.249297082424163818e-01
2.162060886621475220e-01 4.366776049137115479e-01 -6.542637944221496582e-02 5.549056529998779297e-01 5.788055062294006348e-01 2.030979692935943604e-01 -1.397124975919723511e-01 2.336291372776031494e-01
-1.289659291505813599e-01 -1.180564761161804199e-01 8.370759487152099609e-01 -1.622216962277889252e-02 1.209446713328361511e-01 -1.139756366610527039e-01 -2.550171911716461182e-01 4.193082451820373535e-01
3.788923919200897217e-01 6.992645263671875000e-01 2.891790866851806641e-02 2.039071321487426758e-01 4.124595224857330322e-01 1.610350012779235840e-01 -1.802423447370529175e-01 3.106653690338134766e-01
-2.519260942935943604e-01 2.108220160007476807e-01 6.759914755821228027e-01 -2.849560976028442383e-01 2.844158113002777100e-01 -8.495388180017471313e-02 4.486523270606994629e-01 2.540170252323150635e-01
-2.503649294376373291e-01 -2.766941189765930176e-01 6.494189500808715820e-01 6.582717895507812500e-01 3.190449625253677368e-02 -5.825403332710266113e-02 3.404414653778076172e-02 1.098829414695501328e-02
-4.188904166221618652e-01 1.983862221240997314e-01 6.850306987762451172e-01 -2.718472182750701904e-01 2.719184756278991699e-01 -6.465112417936325073e-02 1.609592735767364502e-01 3.714545965194702148e-01
-3.407458215951919556e-02 3.405538201332092285e-01 1.571579277515411377e-01 6.231103539466857910e-01 3.961383104324340820e-01 2.591462433338165283e-01 -4.919971227645874023e-01 6.126571819186210632e-02
-1.341701596975326538e-01 3.918048441410064697e-01 -3.576831519603729248e-02 4.149416983127593994e-01 6.235824227333068848e-01 2.306183725595474243e-01 -4.358558952808380127e-01 1.517272144556045532e-01
5.932567641139030457e-02 -5.881046876311302185e-02 2.357111275196075439e-01 7.792741656303405762e-01 5.473427772521972656e-01 1.152763701975345612e-02 1.709828078746795654e-01 -3.523890301585197449e-02
-4.857433438301086426e-01 2.849519848823547363e-01 1.597580909729003906e-01 3.086384832859039307e-01 5.662848055362701416e-02 -7.086841762065887451e-02 6.653759628534317017e-02 7.412279844284057617e-01
2.994154095649719238e-01 1.461395770311355591e-01 5.317105650901794434e-01 4.944326579570770264e-01 -6.100193038582801819e-02 4.079304933547973633e-01 2.777418494224548340e-01 3.384446203708648682e-01
3.004590272903442383e-01 5.745458602905273438e-01 3.043107688426971436e-01 -3.216366469860076904e-01 3.121362924575805664e-01 -2.777032852172851562e-01 -2.974864840507507324e-02 4.562159180641174316e-01
2.395264804363250732e-01 -1.008503586053848267e-01 1.710752546787261963e-01 5.222815871238708496e-01 6.751326918601989746e-01 -9.359688311815261841e-02 -3.093445599079132080e-01 2.648638486862182617e-01
-3.292811810970306396e-01 1.468349248170852661e-01 7.415377497673034668e-01 -2.982142865657806396e-01 2.553218007087707520e-01 -5.652711540460586548e-02 3.162977993488311768e-01 2.505483925342559814e-01
2.472789138555526733e-01 -2.864595055580139160e-01 3.982621431350708008e-01 7.153262495994567871e-01 1.943410336971282959e-01 -1.125577017664909363e-01 -1.551922112703323364e-01 3.346155583858489990e-01
1.915681213140487671e-01 4.775022268295288086e-01 3.263192474842071533e-01 4.909988343715667725e-01 5.506043136119842529e-02 5.196884274482727051e-01 2.269544303417205811e-01 2.512233555316925049e-01
-1.084254086017608643e-01 -3.004505932331085205e-01 4.787799715995788574e-01 6.996481418609619141e-01 3.238713145256042480e-01 1.183625087141990662e-01 1.819573640823364258e-01 1.649994850158691406e-01
-1.256980448961257935e-01 5.741192102432250977e-01 5.641120076179504395e-01 -4.038887619972229004e-01 2.829166650772094727e-01 -8.365168422460556030e-02 5.359642952680587769e-02 2.886636853218078613e-01
-3.465574383735656738e-01 4.067823886871337891e-01 2.929649651050567627e-01 8.608101308345794678e-02 6.586643457412719727e-01 -2.919673323631286621e-01 3.169307708740234375e-01 -4.072951525449752808e-02
-2.718261778354644775e-01 1.748615652322769165e-01 6.684870719909667969e-01 8.566673845052719116e-02 -1.516261510550975800e-02 4.780772924423217773e-01 -2.860004603862762451e-01 3.615746796131134033e-01
1.950861215591430664e-01 -1.412090361118316650e-01 1.465789526700973511e-01 6.043207645416259766e-01 6.208328008651733398e-01 5.886117927730083466e-03 -2.822960317134857178e-01 3.002552986145019531e-01
-1.509165316820144653e-01 5.730985403060913086e-01 5.447820425033569336e-01 -2.355016320943832397e-01 2.806336283683776855e-01 -1.834748238325119019e-01 3.632601201534271240e-01 2.283805161714553833e-01
-5.981282591819763184e-01 4.772686064243316650e-01 1.306715607643127441e-01 2.827549874782562256e-01 3.414902389049530029e-01 3.060847334563732147e-02 2.396522909402847290e-01 3.774203062057495117e-01
-1.286872327327728271e-01 6.962490677833557129e-01 5.939830541610717773e-01 -1.144317016005516052e-01 -8.899694681167602539e-02 -2.154466062784194946e-01 -1.369796693325042725e-01 2.442641705274581909e-01
-2.239087671041488647e-01 4.083862006664276123e-01 4.334174692630767822e-01 3.255445957183837891e-01 -3.029317259788513184e-01 -4.881670475006103516e-01 -1.059010811150074005e-02 3.988341689109802246e-01
2.234623432159423828e-01 1.515377499163150787e-02 7.812812328338623047e-01 3.308764994144439697e-01 2.574207074940204620e-02 7.643160969018936157e-02 -4.726863503456115723e-01 4.314931109547615051e-03
-5.469407439231872559e-01 4.288723766803741455e-01 3.495757579803466797e-01 1.187834441661834717e-01 4.391427338123321533e-02 -1.980818510055541992e-01 1.778172254562377930e-01 5.548224449157714844e-01
9.860438108444213867e-02 3.757794201374053955e-01 1.536756902933120728e-01 5.682219862937927246e-01 2.132124006748199463e-01 2.422319352626800537e-01 -5.468668341636657715e-01 3.152388036251068115e-01
1.568792164325714111e-01 4.033092781901359558e-02 1.897309571504592896e-01 2.694461643695831299e-01 3.125505745410919189e-01 -2.912171483039855957e-01 -6.685317158699035645e-01 4.855237305164337158e-01
3.115504048764705658e-03 2.628456242382526398e-02 7.565532922744750977e-01 -2.325613945722579956e-01 3.972705304622650146e-01 2.290940284729003906e-01 3.789247572422027588e-01 1.376581788063049316e-01
4.946867227554321289e-01 1.576263159513473511e-01 7.878520488739013672e-01 8.155526220798492432e-02 1.010371074080467224e-01 -2.600316405296325684e-01 -1.588835269212722778e-01 -2.825796371325850487e-03
-1.222947519272565842e-02 -3.229950740933418274e-02 3.122681379318237305e-01 6.933807730674743652e-01 5.294858217239379883e-01 3.726346790790557861e-01 7.948905229568481445e-03 3.527220711112022400e-02
-2.654730528593063354e-02 3.772821426391601562e-01 5.234696269035339355e-01 2.686079442501068115e-01 1.281871050596237183e-01 4.734449088573455811e-01 -4.679507911205291748e-01 2.263246476650238037e-01
-2.513083517551422119e-01 1.931487619876861572e-01 5.438032746315002441e-01 -2.008050531148910522e-01 5.151666402816772461e-01 9.884949773550033569e-02 3.394456207752227783e-01 4.160552620887756348e-01
-3.562987446784973145e-01 5.972459316253662109e-01 5.134057998657226562e-01 1.465566754341125488e-01 5.491264909505844116e-02 1.502350121736526489e-01 -4.433991611003875732e-01 9.536953270435333252e-02
-6.828332543373107910e-01 1.424417197704315186e-01 4.299254417419433594e-01 1.178219318389892578e-01 4.818902015686035156e-01 1.714565008878707886e-01 2.177067399024963379e-01 7.562736421823501587e-02
-2.794864177703857422e-01 5.674027800559997559e-01 6.786085963249206543e-01 -1.759499907493591309e-01 4.024018719792366028e-02 -1.395871788263320923e-01 1.525864899158477783e-01 2.531538307666778564e-01
3.397264480590820312e-01 -2.386028133332729340e-02 3.680632710456848145e-01 6.304671168327331543e-01 5.473401546478271484e-01 1.739838868379592896e-01 -1.330254524946212769e-01 5.924545228481292725e-02
4.095587432384490967e-01 -1.455543339252471924e-01 4.182123243808746338e-01 1.432317197322845459e-01 7.273817062377929688e-01 -2.466447055339813232e-01 -9.218052774667739868e-02 1.313150525093078613e-01
-3.265309035778045654e-01 -2.450492531061172485e-01 4.646340906620025635e-01 4.396074451506137848e-03 1.357217282056808472e-01 -4.658767208456993103e-02 -6.720677018165588379e-02 7.696211934089660645e-01
4.777078926563262939e-01 7.220523059368133545e-02 7.892578244209289551e-01 2.879472672939300537e-01 1.318395584821701050e-01 -1.300281882286071777e-01 -5.583989992737770081e-02 -1.527511626482009888e-01
3.719863891601562500e-01 -5.285502970218658447e-02 5.459923148155212402e-01 -1.531100366264581680e-02 3.460607230663299561e-01 6.436753273010253906e-02 4.100830554962158203e-01 5.180938839912414551e-01
2.253114879131317139e-01 4.299266040325164795e-01 5.017255544662475586e-01 -2.763854563236236572e-01 2.082271128892898560e-01 2.984119392931461334e-02 4.970996081829071045e-01 3.806881606578826904e-01
1.248066499829292297e-01 3.909407183527946472e-02 7.098307013511657715e-01 -2.097782939672470093e-01 3.976140022277832031e-01 1.954949200153350830e-01 4.153423309326171875e-01 2.573017477989196777e-01
-1.310787647962570190e-01 5.840797424316406250e-01 6.774144619703292847e-02 2.430576235055923462e-01 4.023362100124359131e-01 3.722410500049591064e-01 -2.153033018112182617e-01 4.808430671691894531e-01
-4.489671438932418823e-02 1.539294719696044922e-01 7.722066640853881836e-01 1.323944777250289917e-01 -7.506548892706632614e-03 -1.317604482173919678e-01 -5.782977938652038574e-01 9.280628710985183716e-02
4.345535337924957275e-01 -5.819492042064666748e-02 7.318040132522583008e-01 3.297174572944641113e-01 3.328058123588562012e-01 -1.548106670379638672e-01 4.291491210460662842e-02 -1.641888618469238281e-01
-3.050268888473510742e-01 3.969781994819641113e-01 4.043817818164825439e-01 -3.390055894851684570e-01 5.847701430320739746e-01 1.410154253244400024e-01 -1.733535677194595337e-01 2.811129391193389893e-01
-3.453123569488525391e-02 -2.022868394851684570e-02 2.731847763061523438e-01 7.504849433898925781e-01 5.135264992713928223e-01 3.020744621753692627e-01 6.167420372366905212e-02 -4.217357560992240906e-02
-2.290118932723999023e-01 4.688122570514678955e-01 3.103005588054656982e-01 -1.229528710246086121e-01 7.710334658622741699e-01 8.582702279090881348e-02 -4.551128298044204712e-02 -1.115108877420425415e-01
-1.678114533424377441e-01 2.534492909908294678e-01 1.019681543111801147e-01 2.969958186149597168e-01 6.334936618804931641e-01 1.317571997642517090e-01 6.075839400291442871e-01 1.454867422580718994e-01
-3.563940227031707764e-01 3.436556756496429443e-01 1.055546924471855164e-01 5.106757879257202148e-01 1.831213384866714478e-01 -3.610549569129943848e-01 4.191864132881164551e-01 3.786042928695678711e-01
-1.447889506816864014e-01 2.783999145030975342e-01 1.981633007526397705e-01 5.060634016990661621e-01 -1.207086145877838135e-01 -5.120450854301452637e-01 1.599331796169281006e-01 5.512002110481262207e-01
-2.752265334129333496e-01 4.834949672222137451e-01 7.046271562576293945e-01 -3.591788932681083679e-02 8.080539293587207794e-03 2.159048467874526978e-01 -3.718131780624389648e-01 8.813778311014175415e-02
-5.647364258766174316e-01 4.489348530769348145e-01 3.465439081192016602e-01 1.656528413295745850e-01 2.511937916278839111e-01 -1.703660190105438232e-01 3.893351256847381592e-01 2.971397638320922852e-01
3.586288690567016602e-01 1.763671487569808960e-01 6.561048626899719238e-01 -2.133418470621109009e-01 2.305450290441513062e-01 1.293895840644836426e-01 3.646105825901031494e-01 4.018187224864959717e-01
2.451629191637039185e-01 -1.582107841968536377e-01 3.381250798702239990e-01 7.086279988288879395e-02 3.137829899787902832e-01 -4.894647300243377686e-01 -3.697085082530975342e-01 5.663872361183166504e-01
-4.000318795442581177e-02 -1.177405752241611481e-02 8.818936347961425781e-01 -2.819122970104217529e-01 -2.803311869502067566e-02 -1.295852810144424438e-01 -1.039753481745719910e-02 3.512320518493652344e-01
3.464478552341461182e-01 3.017581626772880554e-02 5.156522393226623535e-01 6.559445261955261230e-01 2.820578515529632568e-01 -4.859840497374534607e-02 2.470504045486450195e-01 -1.998760104179382324e-01
-1.983038485050201416e-01 -2.153475880622863770e-01 5.926365852355957031e-01 7.155067920684814453e-01 1.722012907266616821e-01 9.746329486370086670e-02 8.950185775756835938e-02 -6.300929933786392212e-02
3.594454824924468994e-01 1.941681206226348877e-01 3.192851841449737549e-01 1.656067818403244019e-01 -8.930287510156631470e-02 1.706376671791076660e-03 3.132040202617645264e-01 7.730810642242431641e-01
1.181267052888870239e-01 5.167523026466369629e-01 5.659321546554565430e-01 -3.671097159385681152e-01 1.966100186109542847e-01 -2.732689976692199707e-01 1.400620937347412109e-01 3.619605004787445068e-01
-1.675971969962120056e-02 3.872879147529602051e-01 4.289135038852691650e-01 3.264842331409454346e-01 -1.696930527687072754e-01 -5.770155191421508789e-01 3.999891877174377441e-01 1.934800595045089722e-01
2.718332456424832344e-03 7.990480661392211914e-01 2.018951773643493652e-01 1.320598870515823364e-01 5.262429714202880859e-01 -1.415298134088516235e-01 7.121774554252624512e-02 -3.576401993632316589e-02
5.702192783355712891e-01 8.072113990783691406e-02 4.998165965080261230e-01 4.161183834075927734e-01 4.864346086978912354e-01 -8.995051681995391846e-02 1.189585402607917786e-02 -2.262316830456256866e-02
1.607224717736244202e-02 -2.938749492168426514e-01 4.768910706043243408e-01 -4.181959480047225952e-02 2.525952160358428955e-01 -1.702935397624969482e-01 -7.241455838084220886e-03 7.689918875694274902e-01
4.694696962833404541e-01 4.202244579792022705e-01 2.757111787796020508e-01 3.002843260765075684e-01 2.350374460220336914e-01 4.695124328136444092e-01 5.604321509599685669e-02 3.974882662296295166e-01
2.981629371643066406e-01 6.784104108810424805e-01 3.040345311164855957e-01 -1.899107396602630615e-01 3.795183897018432617e-01 5.891232937574386597e-02 2.455094829201698303e-02 4.174296855926513672e-01
-5.864824056625366211e-01 4.217162728309631348e-01 4.067681133747100830e-01 6.649272143840789795e-02 1.869652122259140015e-01 2.042578607797622681e-01 3.053742647171020508e-01 3.719963133335113525e-01
-1.599534004926681519e-01 -2.780856192111968994e-01 6.553739309310913086e-01 6.793100237846374512e-01 6.087594106793403625e-02 -3.385127335786819458e-02 -3.179558366537094116e-02 1.560262404382228851e-02
1.931991428136825562e-01 -2.431037873029708862e-01 4.441604018211364746e-01 1.225259974598884583e-01 8.300846815109252930e-01 2.975707873702049255e-02 3.491060808300971985e-02 1.177355926483869553e-02
3.032315075397491455e-01 4.190251827239990234e-01 4.545376896858215332e-01 4.666349291801452637e-01 9.862630814313888550e-02 4.555777311325073242e-01 2.630135416984558105e-01 1.471787542104721069e-01
3.762200474739074707e-01 5.072348937392234802e-02 5.054177641868591309e-01 6.625267118215560913e-02 6.422962993383407593e-02 -6.899642199277877808e-02 4.709344208240509033e-01 6.044699549674987793e-01
-1.539479792118072510e-01 -2.420350015163421631e-01 5.195657610893249512e-01 -1.675862669944763184e-01 2.755039036273956299e-01 -6.410441547632217407e-02 -1.134439408779144287e-01 7.258126139640808105e-01
-2.638573944568634033e-01 3.510177433490753174e-01 4.871172904968261719e-01 -2.151600271463394165e-01 2.001630067825317383e-01 -5.083892345428466797e-01 -3.900290131568908691e-01 2.700761854648590088e-01
1.886131055653095245e-02 -4.681959282606840134e-03 2.209382355213165283e-01 2.591355443000793457e-01 2.754696309566497803e-01 3.874479830265045166e-01 3.100164234638214111e-01 7.493648529052734375e-01
1.848260611295700073e-01 3.986412882804870605e-01 5.236428380012512207e-01 5.012216567993164062e-01 2.707290947437286377e-01 3.940942883491516113e-01 -6.579438690096139908e-03 -2.298949956893920898e-01
2.301518619060516357e-01 7.949363589286804199e-01 2.043774873018264771e-01 -8.692926168441772461e-02 4.243471622467041016e-01 -2.205006629228591919e-01 1.279201358556747437e-01 1.439612954854965210e-01
-1.535987257957458496e-01 2.578721046447753906e-01 2.979907989501953125e-01 -1.949925273656845093e-01 5.625963807106018066e-01 -8.087846636772155762e-02 4.133224487304687500e-01 5.377707481384277344e-01
2.277296185493469238e-01 4.839065372943878174e-01 5.756852626800537109e-01 4.041845798492431641e-01 6.648049503564834595e-02 4.608596563339233398e-01 3.898003697395324707e-02 -2.940039709210395813e-02
9.440372884273529053e-02 6.682167053222656250e-01 3.847059607505798340e-01 -2.518232762813568115e-01 5.221603512763977051e-01 -2.366342246532440186e-01 -1.602210476994514465e-02 6.524431705474853516e-02
-1.598603725433349609e-01 -2.909009903669357300e-02 8.875705599784851074e-01 -1.475083231925964355e-01 -1.266398876905441284e-01 -3.490130230784416199e-02 1.573069579899311066e-02 3.828250765800476074e-01
1.463247537612915039e-01 1.946932226419448853e-01 4.007516205310821533e-01 4.728776514530181885e-01 3.078654706478118896e-01 7.999028265476226807e-02 -6.747477054595947266e-01 -2.131998073309659958e-03
3.362301886081695557e-01 1.266142874956130981e-01 6.978691220283508301e-01 -3.057780563831329346e-01 1.303857862949371338e-01 2.139676511287689209e-01 -8.925229310989379883e-02 4.686661064624786377e-01
-4.315412044525146484e-01 4.093415141105651855e-01 6.059491634368896484e-01 -5.689201876521110535e-02 3.262314200401306152e-01 1.475075036287307739e-01 -3.771489262580871582e-01 7.330652326345443726e-02
-7.053616642951965332e-01 7.916059345006942749e-02 4.459550678730010986e-01 1.575630456209182739e-01 2.924914658069610596e-01 2.461968734860420227e-02 1.179172992706298828e-01 4.152524471282958984e-01
-5.922688171267509460e-02 8.234220147132873535e-01 4.867744743824005127e-01 -2.432871237397193909e-02 8.596494048833847046e-02 -2.806775830686092377e-02 -2.696917951107025146e-01 3.959280904382467270e-03
1.322118490934371948e-01 1.802561730146408081e-01 4.829213395714759827e-02 4.678380787372589111e-01 -4.027094226330518723e-03 -1.301975846290588379e-01 1.430950909852981567e-01 8.314922451972961426e-01
-2.117237597703933716e-01 -1.192050650715827942e-01 1.893377155065536499e-01 1.412487924098968506e-01 6.603269577026367188e-01 -5.858663469552993774e-02 5.062933564186096191e-01 4.351620078086853027e-01
-1.852920204401016235e-01 -8.757104724645614624e-02 5.371492505073547363e-01 -1.352323442697525024e-01 4.135466217994689941e-01 3.013912737369537354e-01 -1.760804504156112671e-01 5.985976457595825195e-01
-1.751392185688018799e-01 -2.832580208778381348e-01 6.459180116653442383e-01 6.703013777732849121e-01 1.194428354501724243e-01 2.069164253771305084e-02 8.759899437427520752e-02 1.444759871810674667e-02
4.917456209659576416e-01 1.986115276813507080e-01 5.573357343673706055e-01 4.255070984363555908e-01 -1.581885218620300293e-01 9.277591109275817871e-02 2.790080308914184570e-01 3.399764299392700195e-01
-1.866269409656524658e-01 -4.810835421085357666e-01 6.274331808090209961e-01 4.824061989784240723e-01 1.887474358081817627e-01 -1.414329111576080322e-01 1.794497519731521606e-01 1.396773606538772583e-01
3.566932678222656250e-01 1.603991389274597168e-01 6.992642879486083984e-01 7.469189912080764771e-02 -7.194690406322479248e-02 -1.781136728823184967e-02 4.765568673610687256e-01 3.462554812431335449e-01
1.046722829341888428e-01 3.845874667167663574e-01 6.860587000846862793e-01 3.361938893795013428e-01 1.143938452005386353e-01 4.288888275623321533e-01 -1.298215389251708984e-01 -2.086816728115081787e-01
-1.910113841295242310e-01 -3.004851341247558594e-01 7.605009675025939941e-01 -8.344623446464538574e-02 5.170039832592010498e-02 -1.237807348370552063e-01 -9.153884649276733398e-02 5.113945603370666504e-01
4.809299707412719727e-01 2.505142800509929657e-02 3.370503187179565430e-01 3.267399370670318604e-01 7.144719362258911133e-01 -9.874771535396575928e-02 -1.149381250143051147e-01 1.195195689797401428e-01
-6.318246722221374512e-01 3.423713743686676025e-01 6.648688912391662598e-01 -3.414284437894821167e-02 1.695840507745742798e-01 -3.357437625527381897e-02 1.022733598947525024e-01 4.156386479735374451e-03
7.828110456466674805e-02 -5.670875683426856995e-02 7.715141177177429199e-01 -1.625881195068359375e-01 3.075392842292785645e-01 2.363482415676116943e-01 3.925540447235107422e-01 2.538657486438751221e-01
2.554551959037780762e-01 3.077501952648162842e-01 5.002885460853576660e-01 2.570641040802001953e-01 -1.795381680130958557e-02 5.167113542556762695e-01 1.845476925373077393e-01 4.714772701263427734e-01
2.508859150111675262e-02 8.087770342826843262e-01 6.949659436941146851e-03 2.671231925487518311e-01 2.886730432510375977e-01 2.074511945247650146e-01 -2.034782171249389648e-01 3.256926834583282471e-01
4.617083370685577393e-01 1.589305698871612549e-01 7.865089774131774902e-01 -3.111864626407623291e-02 1.216821968555450439e-01 -3.433871567249298096e-01 -9.491392970085144043e-02 -1.648547686636447906e-02
1.583603322505950928e-01 -9.954969584941864014e-02 2.319151610136032104e-01 7.308980226516723633e-01 5.346189737319946289e-01 2.344180792570114136e-01 5.682040005922317505e-02 1.817071139812469482e-01
-1.954649984836578369e-01 -3.224211335182189941e-01 6.263337135314941406e-01 6.552163362503051758e-01 1.472194343805313110e-01 -9.756922721862792969e-02 5.068407207727432251e-02 4.973281174898147583e-02
1.020501479506492615e-01 1.776437759399414062e-01 4.473533034324645996e-01 4.640640318393707275e-01 1.932278573513031006e-01 3.449602127075195312e-01 -5.831974148750305176e-01 2.146953940391540527e-01
-2.261319756507873535e-01 7.137773633003234863e-01 3.026821017265319824e-01 -3.596549853682518005e-02 3.202241063117980957e-01 -4.302150607109069824e-01 -1.980717033147811890e-01 1.400550752878189087e-01
-3.337373733520507812e-01 -2.636498212814331055e-02 7.710126638412475586e-01 -6.779908388853073120e-02 3.392950296401977539e-01 3.235920071601867676e-01 -2.439468353986740112e-01 -9.759133309125900269e-02
-1.778426319360733032e-01 -1.574501246213912964e-01 4.376643896102905273e-01 7.009953260421752930e-01 4.300587475299835205e-01 -2.123798988759517670e-02 2.269259393215179443e-01 -1.540773808956146240e-01
3.674949705600738525e-02 6.796062588691711426e-01 4.975145682692527771e-02 2.818631231784820557e-01 3.065697252750396729e-01 3.508553802967071533e-01 -2.859573960304260254e-01 3.949766755104064941e-01
-2.223556786775588989e-01 -4.441981017589569092e-01 5.875686407089233398e-01 5.810400843620300293e-01 1.467077285051345825e-01 -1.075626909732818604e-01 1.256633922457695007e-02 1.927449107170104980e-01
-1.521686613559722900e-01 2.195717394351959229e-01 7.009622454643249512e-01 3.076017200946807861e-01 -1.156581267714500427e-01 5.581769719719886780e-02 -5.518271327018737793e-01 1.471747010946273804e-01
-4.701284766197204590e-01 3.271816968917846680e-01 5.799882411956787109e-01 -1.300014406442642212e-01 9.831343591213226318e-02 -4.439902603626251221e-01 -2.471693307161331177e-01 2.252978980541229248e-01
-7.283031195402145386e-02 6.856987476348876953e-01 3.481669723987579346e-01 -8.090439438819885254e-02 2.397203743457794189e-01 -5.463367104530334473e-01 -1.237175241112709045e-01 1.596608012914657593e-01
6.890944391489028931e-02 8.447846770286560059e-02 6.538602113723754883e-01 -9.504070132970809937e-02 2.496853321790695190e-01 6.766679137945175171e-02 5.583045482635498047e-01 4.158405065536499023e-01
-3.112844526767730713e-01 5.039661526679992676e-01 1.927655339241027832e-01 -2.256912291049957275e-01 5.001544952392578125e-01 1.131540909409523010e-01 -1.258268952369689941e-02 5.458098649978637695e-01
-3.721951842308044434e-01 -1.687594503164291382e-01 4.741625785827636719e-01 1.355962455272674561e-01 2.245508134365081787e-01 -1.124331355094909668e-01 8.478088676929473877e-02 7.207791209220886230e-01
2.892208751291036606e-03 4.460652172565460205e-01 -3.801390156149864197e-02 2.465549707412719727e-01 6.163267493247985840e-01 3.325430452823638916e-01 -3.645678460597991943e-01 3.397495150566101074e-01
-1.012006700038909912e-01 2.783696949481964111e-01 7.686358690261840820e-01 -4.222638309001922607e-01 1.358652710914611816e-01 -2.285721004009246826e-01 -1.155100166797637939e-01 2.431335300207138062e-01
-4.325891658663749695e-02 3.190619945526123047e-01 7.719638347625732422e-01 3.313015699386596680e-01 -2.069878131151199341e-01 2.410987615585327148e-01 -2.993087768554687500e-01 8.993663825094699860e-03
-6.452400237321853638e-02 7.196270227432250977e-01 1.924676746129989624e-01 2.644022107124328613e-01 1.410358101129531860e-01 3.481237292289733887e-01 -2.925069332122802734e-01 3.799734413623809814e-01
2.262868285179138184e-01 -1.368084698915481567e-01 9.231408834457397461e-01 7.002688944339752197e-02 3.679565340280532837e-02 -1.356982290744781494e-01 -1.817747801542282104e-01 1.420383453369140625e-01
1.455642580986022949e-01 -8.552646636962890625e-02 4.447252750396728516e-01 3.853636682033538818e-01 2.372974455356597900e-01 -5.305493995547294617e-02 -6.975313425064086914e-01 2.820208072662353516e-01
-3.261198997497558594e-01 4.905166923999786377e-01 6.743267774581909180e-01 -2.689893729984760284e-02 1.597504019737243652e-01 -2.048553824424743652e-01 2.737712562084197998e-01 -2.348673790693283081e-01
2.291925996541976929e-01 -1.760294139385223389e-01 6.123991608619689941e-01 6.825566291809082031e-01 1.181229948997497559e-01 -1.875244826078414917e-01 -1.590867191553115845e-01 3.377781063318252563e-02
-6.199349090456962585e-02 -2.354423105716705322e-01 6.460360884666442871e-01 6.156067848205566406e-01 2.822945415973663330e-01 -7.091272622346878052e-02 1.593972146511077881e-01 -1.851029396057128906e-01
-2.583779096603393555e-01 6.002698540687561035e-01 1.468371897935867310e-01 3.296710848808288574e-01 4.175731837749481201e-01 2.833974063396453857e-01 -2.455743998289108276e-01 3.573297262191772461e-01
-2.346168272197246552e-02 -9.728129208087921143e-02 5.705518126487731934e-01 -3.480636477470397949e-01 7.097020745277404785e-01 -2.421312779188156128e-02 1.530455201864242554e-01 1.249874085187911987e-01
-4.523124694824218750e-01 9.924209117889404297e-02 5.708175301551818848e-01 -1.237611845135688782e-01 5.500826239585876465e-01 3.418081104755401611e-01 -1.403461694717407227e-01 7.276222109794616699e-02
-2.343359142541885376e-01 -1.198654621839523315e-01 2.996822893619537354e-01 4.296442866325378418e-01 3.044359683990478516e-01 -3.429225832223892212e-02 -5.329753756523132324e-01 5.276318788528442383e-01
-2.353145331144332886e-01 5.119024515151977539e-01 6.315041780471801758e-01 1.882665306329727173e-01 -1.787380129098892212e-01 2.139104455709457397e-01 -3.916258513927459717e-01 1.313981413841247559e-01
-3.630754351615905762e-02 3.003793656826019287e-01 -9.202125668525695801e-02 1.655914038419723511e-01 5.546565055847167969e-01 -5.722752213478088379e-02 2.201251983642578125e-01 7.163739800453186035e-01
-2.087675034999847412e-01 -3.272822499275207520e-01 3.848114609718322754e-01 9.618820995092391968e-02 1.894067227840423584e-01 -3.497011363506317139e-01 -2.212403863668441772e-01 6.963170170783996582e-01
-1.111487969756126404e-01 2.621551230549812317e-02 6.892864108085632324e-01 -1.678173840045928955e-01 4.617238342761993408e-01 4.809092283248901367e-01 -1.549764424562454224e-01 1.232888698577880859e-01
1.037295460700988770e-01 -1.137577891349792480e-01 2.615553140640258789e-01 8.266329169273376465e-01 4.008255600929260254e-01 1.694211214780807495e-01 -8.693523705005645752e-02 1.662645488977432251e-01
1.108772456645965576e-01 3.328818976879119873e-01 -7.883834838867187500e-02 5.542316436767578125e-01 1.004211753606796265e-01 -2.355116792023181915e-02 6.297333538532257080e-02 7.408799529075622559e-01
2.097140103578567505e-01 5.352741479873657227e-01 4.828672856092453003e-03 6.100000441074371338e-02 3.045140504837036133e-01 -1.248818635940551758e-01 3.668754398822784424e-01 6.502580046653747559e-01
1.558306999504566193e-02 -2.453659772872924805e-01 4.924865663051605225e-01 -1.523534804582595825e-01 3.665539622306823730e-01 1.192267462611198425e-01 6.644024513661861420e-03 7.246911525726318359e-01
3.324236869812011719e-01 7.796502113342285156e-02 6.610157489776611328e-01 -1.570498049259185791e-01 2.340836636722087860e-02 1.383541524410247803e-01 8.055043220520019531e-02 6.289923787117004395e-01
-3.013215363025665283e-01 -8.998447656631469727e-02 7.316887378692626953e-01 -6.853333115577697754e-02 3.866100013256072998e-01 4.304331541061401367e-01 -1.615067422389984131e-01 -1.478711236268281937e-02
-1.774569749832153320e-01 2.068662792444229126e-01 4.347379505634307861e-01 5.152068659663200378e-02 -5.378322675824165344e-02 -3.073544502258300781e-01 -4.871178567409515381e-01 6.319973468780517578e-01
2.370754182338714600e-01 -5.126032233238220215e-02 6.976296901702880859e-01 -1.775106489658355713e-01 2.050938457250595093e-01 1.024524867534637451e-02 1.367525160312652588e-01 6.017479896545410156e-01
4.640386700630187988e-01 1.477737873792648315e-01 5.878146290779113770e-01 3.005763515830039978e-02 1.911001801490783691e-01 2.492937296628952026e-01 2.227545082569122314e-01 5.177987217903137207e-01
-1.917894035577774048e-01 -4.126806259155273438e-01 5.632811784744262695e-01 5.965479612350463867e-01 1.968019157648086548e-01 -2.229062765836715698e-01 1.457768827676773071e-01 1.004353836178779602e-01
-4.730267524719238281e-01 6.258887052536010742e-02 6.718776226043701172e-01 1.880652904510498047e-01 3.496209383010864258e-01 3.442405164241790771e-01 -6.108473613858222961e-02 2.026633918285369873e-01
1.839948073029518127e-02 1.868241727352142334e-01 5.882018208503723145e-01 -4.626256227493286133e-01 6.298380494117736816e-01 7.699266076087951660e-02 -2.247222140431404114e-02 4.031598567962646484e-02
-4.912980496883392334e-01 2.451084554195404053e-02 2.158554196357727051e-01 2.445383071899414062e-01 5.255531668663024902e-01 9.570991247892379761e-02 4.301004707813262939e-01 4.257700145244598389e-01
1.744151115417480469e-01 3.704505264759063721e-01 5.211551189422607422e-01 -2.251578271389007568e-01 2.551822960376739502e-01 1.931912451982498169e-01 3.979768157005310059e-01 4.992201328277587891e-01
3.129024207592010498e-01 8.127567768096923828e-01 1.628674566745758057e-01 8.189264684915542603e-02 4.528669714927673340e-01 4.780725389719009399e-02 -6.829184014350175858e-03 -2.942275255918502808e-02
-6.310492157936096191e-01 4.170904308557510376e-02 3.244329392910003662e-01 1.479829549789428711e-01 2.901023626327514648e-01 2.490917593240737915e-01 -1.337171532213687897e-02 5.713989734649658203e-01
4.361501336097717285e-01 1.308630257844924927e-01 5.461622476577758789e-01 -1.168439015746116638e-01 1.142088994383811951e-01 2.235561907291412354e-01 7.443258166313171387e-02 6.419822573661804199e-01
-1.431642770767211914e-01 7.892917990684509277e-01 3.101865649223327637e-01 1.345627009868621826e-01 1.017150655388832092e-01 2.717214822769165039e-01 -2.505019605159759521e-01 3.086587190628051758e-01
5.489627122879028320e-01 3.799310885369777679e-03 5.209358334541320801e-01 3.958473205566406250e-01 5.025635957717895508e-01 -8.447351306676864624e-02 9.036424756050109863e-02 -5.181304737925529480e-02
-1.785067026503384113e-03 4.503361415117979050e-03 5.494467616081237793e-01 -4.767375439405441284e-02 3.649543523788452148e-01 3.464582860469818115e-01 -5.376812815666198730e-02 6.630958318710327148e-01
-1.657075881958007812e-01 6.709372997283935547e-01 1.808424741029739380e-01 3.694131970405578613e-02 6.045640110969543457e-01 4.267221316695213318e-02 2.997238934040069580e-01 1.765290498733520508e-01
-4.375663697719573975e-01 2.192353904247283936e-01 5.648210644721984863e-01 -7.333446294069290161e-02 6.228067874908447266e-01 -1.059483829885721207e-02 2.189027220010757446e-01 1.230656635016202927e-02
-6.151029840111732483e-02 2.975917607545852661e-02 5.001119375228881836e-01 -4.829197749495506287e-02 4.712918996810913086e-01 1.933454722166061401e-01 5.717942118644714355e-01 3.955242931842803955e-01
3.969422280788421631e-01 2.046045660972595215e-02 8.103041052818298340e-01 4.996823146939277649e-02 2.499139308929443359e-01 -3.399116396903991699e-01 2.046947367489337921e-02 -6.717661023139953613e-02
2.723124921321868896e-01 4.707071185111999512e-01 -4.740286245942115784e-02 4.670091271400451660e-01 4.647454917430877686e-01 2.632063925266265869e-01 -1.413390785455703735e-01 4.227218329906463623e-01
-6.537478566169738770e-01 3.107003569602966309e-01 2.948847711086273193e-01 5.864454898983240128e-03 5.217843651771545410e-01 1.018504947423934937e-01 -2.961919605731964111e-01 1.368408799171447754e-01
-4.418990314006805420e-01 3.432371020317077637e-01 2.563580572605133057e-01 1.536506712436676025e-01 -2.308563888072967529e-02 -2.102863490581512451e-01 -3.601713851094245911e-02 7.426540255546569824e-01
-1.244987361133098602e-02 1.191793456673622131e-01 7.496379613876342773e-01 -4.299509823322296143e-01 1.306684762239456177e-01 -2.750126719474792480e-01 8.840097580105066299e-04 3.822553753852844238e-01
-5.483205914497375488e-01 3.890299499034881592e-01 5.774075984954833984e-01 7.624524831771850586e-02 6.910657882690429688e-02 -3.703082799911499023e-01 -2.510086894035339355e-01 6.227312609553337097e-02
8.228770643472671509e-02 2.411654889583587646e-01 -7.302857190370559692e-02 4.911919832229614258e-01 2.253902703523635864e-01 2.468289621174335480e-02 3.624186515808105469e-01 7.111313343048095703e-01
-2.300507277250289917e-01 6.918741464614868164e-01 5.920118093490600586e-01 -5.082748457789421082e-02 1.824402064085006714e-02 2.824930250644683838e-01 9.907224215567111969e-03 1.873294562101364136e-01
-3.597927093505859375e-01 5.134253501892089844e-01 3.812856376171112061e-01 -4.590101912617683411e-02 -6.104281544685363770e-02 -2.374190539121627808e-01 1.762879788875579834e-01 6.068660616874694824e-01
1.745733320713043213e-01 3.664485812187194824e-01 1.757359877228736877e-02 4.512728452682495117e-01 5.260736867785453796e-02 9.670735895633697510e-02 -2.443558126688003540e-01 7.479666471481323242e-01
-5.977397561073303223e-01 2.087981104850769043e-01 5.156375765800476074e-01 1.407914161682128906e-01 4.682432413101196289e-01 2.057134509086608887e-01 2.124484628438949585e-01 8.186633884906768799e-02
-4.928707182407379150e-01 1.386345177888870239e-01 3.608023524284362793e-01 1.363414674997329712e-01 7.008209824562072754e-01 -1.755540072917938232e-02 3.081158995628356934e-01 5.194245651364326477e-02
6.904203444719314575e-02 1.417760252952575684e-01 8.711575716733932495e-02 5.662035346031188965e-01 1.228444650769233704e-01 2.676302194595336914e-01 -3.464998304843902588e-01 6.634595394134521484e-01
1.687757670879364014e-01 -1.700974404811859131e-01 7.247434854507446289e-01 2.609110772609710693e-01 3.985257446765899658e-01 -1.896971613168716431e-01 -3.370424211025238037e-01 -2.021105289459228516e-01
-3.114178776741027832e-01 -1.906565427780151367e-01 4.180633425712585449e-01 6.520017385482788086e-01 4.519466757774353027e-01 1.681598722934722900e-01 1.764637380838394165e-01 -5.579341575503349304e-02
-1.678447425365447998e-02 -2.164454609155654907e-01 6.466050148010253906e-01 5.773100256919860840e-01 3.084602952003479004e-01 7.456202059984207153e-02 2.571883201599121094e-01 -1.860959231853485107e-01
-9.180503338575363159e-02 6.231975555419921875e-01 3.153986334800720215e-01 1.223873347043991089e-01 2.273443490266799927e-01 3.008535206317901611e-01 -5.057390332221984863e-01 3.012831211090087891e-01
-3.835285604000091553e-01 4.289977550506591797e-01 6.004303097724914551e-01 -7.917151600122451782e-02 1.503700762987136841e-01 -9.741846472024917603e-02 -5.142914056777954102e-01 7.406095415353775024e-02
1.582642197608947754e-01 -2.614634037017822266e-01 5.602790713310241699e-01 7.374352216720581055e-01 2.080966085195541382e-01 -4.092052951455116272e-02 5.394869297742843628e-02 3.125521913170814514e-02
-1.927148997783660889e-01 3.067325353622436523e-01 6.957814842462539673e-02 6.241530179977416992e-01 3.388249278068542480e-01 -4.856413006782531738e-01 3.161111772060394287e-01 1.542463600635528564e-01
7.965197414159774780e-02 -9.731412678956985474e-02 3.265334069728851318e-01 8.300372362136840820e-01 4.144435822963714600e-01 4.684545844793319702e-02 -1.181610152125358582e-01 2.607121132314205170e-02
4.349158406257629395e-01 8.777584135532379150e-02 7.650588750839233398e-01 -1.583727896213531494e-01 1.404386907815933228e-01 4.921757802367210388e-02 1.845825016498565674e-01 3.695002496242523193e-01
5.240083113312721252e-02 5.173611044883728027e-01 6.215018033981323242e-01 -3.178287744522094727e-01 2.078447490930557251e-01 -3.413239493966102600e-02 3.371579051017761230e-01 2.902965843677520752e-01
-5.243492126464843750e-01 5.620106458663940430e-01 1.926553696393966675e-01 1.538741290569305420e-01 2.839396297931671143e-01 -4.458172991871833801e-02 2.236283272504806519e-01 4.645316004753112793e-01
-2.780146300792694092e-01 -2.329196482896804810e-01 6.449184417724609375e-01 -9.173013269901275635e-02 2.583482563495635986e-01 2.894739806652069092e-01 5.613810941576957703e-02 5.389170646667480469e-01
3.092142045497894287e-01 4.646525979042053223e-01 5.021227002143859863e-01 2.247398644685745239e-01 3.053833916783332825e-02 4.551537930965423584e-01 2.819097936153411865e-01 3.134944140911102295e-01
-4.667955338954925537e-01 6.425287723541259766e-01 4.178357720375061035e-01 2.052312344312667847e-01 1.758952289819717407e-01 2.096342742443084717e-01 -2.594759464263916016e-01 1.016798242926597595e-01
1.498507857322692871e-01 5.819215178489685059e-01 6.669642776250839233e-02 3.777029216289520264e-01 2.074131816625595093e-01 3.888792693614959717e-01 -1.739119291305541992e-01 5.170217752456665039e-01
-3.241667151451110840e-02 -6.973770260810852051e-02 7.002421617507934570e-01 -2.907222807407379150e-01 4.195984303951263428e-01 5.833530798554420471e-03 4.003966972231864929e-02 4.914543926715850830e-01
-5.550427436828613281e-01 9.642934799194335938e-02 3.874785006046295166e-01 3.528471663594245911e-02 5.988627672195434570e-01 2.345934361219406128e-01 3.091517686843872070e-01 1.483202278614044189e-01
-1.436108946800231934e-01 -8.314539492130279541e-02 2.747351527214050293e-01 3.827543556690216064e-01 3.758998811244964600e-01 -5.410413742065429688e-01 -2.880836725234985352e-01 4.831810295581817627e-01
5.040582418441772461e-01 1.229861658066511154e-02 4.960756003856658936e-01 2.020807713270187378e-01 6.537352204322814941e-01 -1.768366843461990356e-01 1.292635686695575714e-02 -6.196051836013793945e-03
-9.245510399341583252e-02 -1.679320931434631348e-01 3.341073393821716309e-01 7.598249316215515137e-01 5.050143599510192871e-01 7.042957097291946411e-02 1.187769696116447449e-01 1.346708647906780243e-02
-9.342193603515625000e-02 8.690680563449859619e-02 3.931451737880706787e-01 8.340328335762023926e-01 2.145678848028182983e-01 1.364064961671829224e-01 2.407585233449935913e-01 -1.045701652765274048e-01
1.426620036363601685e-01 6.317455768585205078e-01 2.211151123046875000e-01 3.730405569076538086e-01 2.312412858009338379e-01 3.812634348869323730e-01 -3.836377859115600586e-01 2.155965864658355713e-01
-2.763443589210510254e-01 -2.803147137165069580e-01 3.724451065063476562e-01 7.076074481010437012e-01 3.627816736698150635e-01 -2.164671123027801514e-01 1.627416908740997314e-01 2.608491852879524231e-02
-3.968608677387237549e-01 1.300820261240005493e-01 4.279288947582244873e-01 -2.938894927501678467e-01 6.007171869277954102e-01 4.554623737931251526e-02 -4.165841639041900635e-01 1.400286555290222168e-01
3.750554025173187256e-01 6.842228025197982788e-02 5.112576484680175781e-01 -4.658849537372589111e-02 2.127658575773239136e-01 1.425795406103134155e-01 3.415064513683319092e-01 6.394312977790832520e-01
1.806955598294734955e-02 -6.617279350757598877e-02 3.618409037590026855e-01 7.920377850532531738e-01 4.231194257736206055e-01 2.344614565372467041e-01 5.004810541868209839e-02 2.312661707401275635e-02
1.957690417766571045e-01 5.813317298889160156e-01 -1.271384209394454956e-01 5.338078737258911133e-01 5.005296468734741211e-01 1.515330672264099121e-01 -2.509913779795169830e-02 2.202066183090209961e-01
5.516746640205383301e-01 -3.551775217056274414e-02 6.897013187408447266e-01 3.403362929821014404e-01 2.223306149244308472e-01 9.348201006650924683e-02 2.017425894737243652e-01 6.330052763223648071e-02
5.892712250351905823e-02 4.335902631282806396e-01 6.023629307746887207e-01 4.877982437610626221e-01 4.214560240507125854e-02 4.014427661895751953e-01 6.195798143744468689e-02 -2.024043500423431396e-01
2.054954320192337036e-02 3.324224948883056641e-01 7.629218697547912598e-01 -2.146835029125213623e-01 7.848910987377166748e-02 8.587072789669036865e-02 -1.403470337390899658e-01 4.771820306777954102e-01
3.084323741495609283e-02 7.133359909057617188e-01 4.601794779300689697e-01 3.294233381748199463e-01 2.249154448509216309e-01 1.046414822340011597e-01 2.685755193233489990e-01 -1.903841793537139893e-01
-1.254060268402099609e-01 6.105534359812736511e-02 7.095133662223815918e-01 -3.882153928279876709e-01 5.488008260726928711e-01 -6.550247222185134888e-02 5.367368459701538086e-02 1.344306617975234985e-01
2.548137307167053223e-01 4.432238936424255371e-01 3.704004585742950439e-01 -2.151121497154235840e-01 1.451748758554458618e-01 1.550596654415130615e-01 1.965257525444030762e-01 6.865938901901245117e-01
-3.030551411211490631e-02 1.654648482799530029e-01 3.538933992385864258e-01 -2.173989713191986084e-01 5.987358689308166504e-01 -1.611156612634658813e-01 4.891653358936309814e-01 4.188967645168304443e-01
-6.301834583282470703e-01 -8.969226479530334473e-02 5.026520490646362305e-01 1.060335487127304077e-01 4.177704155445098877e-01 -1.247067600488662720e-01 3.565353751182556152e-01 1.171353161334991455e-01
1.077724248170852661e-01 6.341045498847961426e-01 6.463348865509033203e-02 1.368600875139236450e-01 3.187152445316314697e-01 1.146365851163864136e-01 -3.162412643432617188e-01 5.904733538627624512e-01
-7.674285024404525757e-02 6.897473931312561035e-01 4.475919306278228760e-01 -3.761570528149604797e-02 1.843384653329849243e-01 -5.296609997749328613e-01 -2.860888466238975525e-02 -3.557638078927993774e-02
-4.890280663967132568e-01 -4.803039878606796265e-02 4.545257687568664551e-01 9.335526823997497559e-02 5.697315931320190430e-01 -4.115703981369733810e-03 3.982579410076141357e-01 2.449805587530136108e-01
3.315863311290740967e-01 -5.398622527718544006e-02 3.688944578170776367e-01 5.383544564247131348e-01 6.332309246063232422e-01 4.440133273601531982e-02 -2.293002754449844360e-01 7.547138631343841553e-02
-3.427298069000244141e-01 6.697774529457092285e-01 5.264843106269836426e-01 1.256976872682571411e-01 -3.668415173888206482e-02 7.250932604074478149e-02 -3.446280360221862793e-01 1.248072087764739990e-01
2.245416045188903809e-01 -9.951518476009368896e-02 7.470225095748901367e-01 1.363209336996078491e-01 -7.671467214822769165e-02 -1.982929930090904236e-02 -3.360696732997894287e-01 4.937920570373535156e-01
-4.079997912049293518e-02 6.307984590530395508e-01 2.871943116188049316e-01 -1.530472934246063232e-01 3.364657759666442871e-01 -2.719102501869201660e-01 -4.218982160091400146e-01 3.596973419189453125e-01
3.155852556228637695e-01 4.542758166790008545e-01 4.332674145698547363e-01 4.793331027030944824e-01 7.093235850334167480e-02 4.967757761478424072e-01 8.942161500453948975e-02 1.294018328189849854e-01
9.837896795943379402e-04 5.315579771995544434e-01 3.318650424480438232e-01 3.709074556827545166e-01 6.959228217601776123e-02 2.795761227607727051e-01 -5.238705873489379883e-01 3.351001739501953125e-01
1.586143225431442261e-01 3.114006854593753815e-02 5.638793110847473145e-01 5.049282312393188477e-01 5.025756359100341797e-01 -1.727533489465713501e-01 -4.861063882708549500e-02 -3.408378660678863525e-01
1.309589445590972900e-01 -3.262882679700851440e-02 2.707329988479614258e-01 2.914034724235534668e-01 2.628804147243499756e-01 2.771701216697692871e-01 3.753719925880432129e-01 7.326249480247497559e-01
-3.898071348667144775e-01 -7.621093094348907471e-02 7.455714344978332520e-01 3.815437108278274536e-02 3.003602921962738037e-01 3.800224363803863525e-01 -1.728408336639404297e-01 -1.428376436233520508e-01
-2.708218097686767578e-01 -1.900462061166763306e-01 3.798986971378326416e-01 6.145777106285095215e-01 5.393744111061096191e-01 1.540810018777847290e-01 2.318483144044876099e-01 -9.492780081927776337e-03
-3.455742299556732178e-01 -5.071756839752197266e-01 5.114828944206237793e-01 4.121342301368713379e-01 3.035657405853271484e-01 -1.800425201654434204e-01 6.113478168845176697e-02 2.521443367004394531e-01
-2.165753096342086792e-01 7.080361992120742798e-02 7.305676937103271484e-01 -4.209207296371459961e-01 3.558006286621093750e-01 -4.256412014365196228e-02 -1.538118906319141388e-02 3.294482231140136719e-01
-1.246171966195106506e-01 7.057276964187622070e-01 2.376354336738586426e-01 8.556947857141494751e-02 1.884854882955551147e-01 3.509839177131652832e-01 -2.360454946756362915e-01 4.562813043594360352e-01
3.209260702133178711e-01 2.812427468597888947e-02 6.893374919891357422e-01 -5.234738066792488098e-02 1.698671430349349976e-01 2.519177198410034180e-01 9.692446142435073853e-02 5.626518130302429199e-01
-2.934508025646209717e-01 3.018517494201660156e-01 2.026950716972351074e-01 5.033288002014160156e-01 2.408541142940521240e-01 2.913194000720977783e-01 -1.975476294755935669e-01 5.885950326919555664e-01
4.275757074356079102e-01 1.268181502819061279e-01 1.013224944472312927e-01 3.075964450836181641e-01 4.968728497624397278e-02 -6.663221120834350586e-02 1.838520318269729614e-01 8.096321225166320801e-01
4.708207845687866211e-01 2.514765784144401550e-02 5.437240600585937500e-01 -9.566350281238555908e-02 3.446158766746520996e-01 2.882970571517944336e-01 1.375501602888107300e-01 5.021084547042846680e-01
2.522839605808258057e-01 5.640415549278259277e-01 4.691186919808387756e-02 4.032613337039947510e-01 3.106591403484344482e-01 2.024690061807632446e-01 -4.031973481178283691e-01 3.915592133998870850e-01
-5.750765204429626465e-01 2.835014760494232178e-01 2.361722737550735474e-01 1.276673376560211182e-01 6.602513790130615234e-01 2.025175653398036957e-02 2.520184516906738281e-01 1.303158253431320190e-01
-3.086513578891754150e-01 4.734897613525390625e-01 4.946001172065734863e-01 2.675614655017852783e-01 -1.345364004373550415e-01 -4.928381145000457764e-01 -2.785612940788269043e-01 1.604293584823608398e-01
-2.071511000394821167e-01 2.792610824108123779e-01 6.985199451446533203e-01 1.564459353685379028e-01 -4.986390471458435059e-02 4.868531227111816406e-01 -2.676959931850433350e-01 2.356329262256622314e-01
-1.369075328111648560e-01 1.896858513355255127e-01 8.110274672508239746e-01 -4.085802137851715088e-01 2.122874110937118530e-01 -1.216878741979598999e-01 1.735751777887344360e-01 1.748429536819458008e-01
3.861317634582519531e-01 7.531153410673141479e-02 6.279425024986267090e-01 4.804373979568481445e-01 -1.214068755507469177e-01 2.977019846439361572e-01 1.893261522054672241e-01 2.844087183475494385e-01
-6.702513694763183594e-01 8.633597940206527710e-02 3.015959262847900391e-01 2.332422733306884766e-01 5.357764959335327148e-01 -1.708319038152694702e-01 -7.645549625158309937e-02 2.754300236701965332e-01
-4.117358848452568054e-02 6.519064903259277344e-01 -5.292200297117233276e-02 4.362676143646240234e-01 5.866030454635620117e-01 -4.261185228824615479e-02 1.642329543828964233e-01 -8.544670045375823975e-02
5.712519399821758270e-03 -2.047196030616760254e-01 5.995543599128723145e-01 -1.399970948696136475e-01 9.781302511692047119e-02 -2.704083323478698730e-01 -1.400533132255077362e-02 7.043496966361999512e-01
3.781667947769165039e-01 8.760818094015121460e-02 4.250051379203796387e-01 5.565740168094635010e-02 2.770150601863861084e-01 4.731178656220436096e-02 3.841365873813629150e-01 6.626090407371520996e-01
1.274483650922775269e-01 -6.866737455129623413e-02 5.837743878364562988e-01 -2.459002733230590820e-01 4.181714951992034912e-01 1.082194969058036804e-01 1.838048547506332397e-01 5.978455543518066406e-01
1.533454507589340210e-01 -1.751944273710250854e-01 8.187521100044250488e-01 4.279114603996276855e-01 -5.007075145840644836e-02 -1.259546130895614624e-01 -2.696909010410308838e-01 3.498465940356254578e-02
7.789267599582672119e-02 1.850456893444061279e-01 -2.167696878314018250e-02 3.006286621093750000e-01 2.762131392955780029e-01 -1.078557595610618591e-01 2.897429466247558594e-01 8.348446488380432129e-01
-3.601319193840026855e-01 4.136995077133178711e-01 6.009697318077087402e-01 4.340549111366271973e-01 -3.406401276588439941e-01 -7.615201920270919800e-02 -1.030402779579162598e-01 1.309091150760650635e-01
7.600143551826477051e-03 2.170474976301193237e-01 3.812670707702636719e-01 6.993685364723205566e-01 3.112545907497406006e-01 4.402449429035186768e-01 1.657553464174270630e-01 -1.349054463207721710e-02
-3.646307289600372314e-01 2.489528954029083252e-01 5.600388646125793457e-01 -2.612051963806152344e-01 5.952859520912170410e-01 2.192177325487136841e-01 -1.062033921480178833e-01 9.743897616863250732e-02
-1.049011796712875366e-01 2.859975099563598633e-01 7.431810349225997925e-02 6.674095392227172852e-01 5.025791376829147339e-02 -5.417597293853759766e-01 5.332682281732559204e-02 3.966979682445526123e-01
2.763287127017974854e-01 2.280239313840866089e-01 3.860510289669036865e-01 2.937982082366943359e-01 1.017982438206672668e-01 4.638369977474212646e-01 2.999433875083923340e-01 5.664106607437133789e-01
-1.397262793034315109e-02 3.763414621353149414e-01 7.865716218948364258e-01 1.426693350076675415e-01 -1.598029285669326782e-01 1.936705559492111206e-01 -3.949022293090820312e-01 1.137697696685791016e-02
-2.211221009492874146e-01 3.494598865509033203e-01 4.049798846244812012e-01 4.644438326358795166e-01 -1.458322554826736450e-01 5.310596153140068054e-02 -1.810746341943740845e-01 6.264109611511230469e-01
4.246016144752502441e-01 3.076427243649959564e-02 2.885871231555938721e-01 3.512965142726898193e-01 7.589285969734191895e-01 1.017767339944839478e-01 -1.587534137070178986e-02 1.596621125936508179e-01
-1.523286551237106323e-01 -1.333668529987335205e-01 7.178554534912109375e-01 1.470324993133544922e-01 3.702068328857421875e-01 2.721772789955139160e-01 -5.661775171756744385e-02 4.557798504829406738e-01
-4.614811390638351440e-02 5.709850192070007324e-01 8.061324059963226318e-02 3.390529453754425049e-01 2.103370875120162964e-01 3.415320217609405518e-01 -3.548064529895782471e-01 5.134370923042297363e-01
-8.113760501146316528e-02 5.950610041618347168e-01 5.670164823532104492e-01 2.693456709384918213e-01 5.144370719790458679e-02 4.695123434066772461e-01 -1.483210772275924683e-01 1.329838857054710388e-02
-4.900431931018829346e-01 2.294259965419769287e-01 3.996652960777282715e-01 -1.555514335632324219e-01 6.074244976043701172e-01 4.958364367485046387e-02 2.733639478683471680e-01 2.777445018291473389e-01
1.660759449005126953e-01 4.583670198917388916e-01 6.259114146232604980e-01 4.055805802345275879e-01 -1.087257731705904007e-02 4.509641528129577637e-01 3.925162926316261292e-02 3.209917992353439331e-02
-1.242273971438407898e-01 -5.308628082275390625e-02 8.357172012329101562e-01 -7.828252017498016357e-02 -1.232025325298309326e-01 7.445485889911651611e-02 -1.632685512304306030e-01 4.793943762779235840e-01
2.559523880481719971e-01 -3.180957958102226257e-02 6.228956580162048340e-01 5.815000832080841064e-02 1.586090326309204102e-01 1.738118678331375122e-01 -3.732073903083801270e-01 5.894448161125183105e-01
-6.014365553855895996e-01 3.554792404174804688e-01 5.488560199737548828e-01 8.491541445255279541e-02 2.978309094905853271e-01 -5.044164508581161499e-02 3.290212154388427734e-01 -6.286754459142684937e-02
4.916000664234161377e-01 2.605351619422435760e-02 4.594566226005554199e-01 2.135439068078994751e-01 6.032800078392028809e-01 -2.293344140052795410e-01 -2.826202213764190674e-01 6.733540445566177368e-02
4.757827818393707275e-01 1.299649477005004883e-01 7.422820925712585449e-01 3.154667019844055176e-01 -1.188560575246810913e-01 1.630243211984634399e-01 1.464639008045196533e-01 2.099587768316268921e-01
-4.820663630962371826e-01 1.591379642486572266e-01 4.439372122287750244e-01 1.256397087126970291e-02 2.223069816827774048e-01 -6.495608091354370117e-01 1.452213968150317669e-03 2.714727520942687988e-01
-4.432693123817443848e-02 6.114332079887390137e-01 4.228086769580841064e-01 -2.677342295646667480e-01 4.225459992885589600e-01 -3.425815999507904053e-01 5.346049740910530090e-02 2.738073170185089111e-01
-4.881498217582702637e-01 5.635011196136474609e-01 3.378990292549133301e-01 3.611083924770355225e-01 1.439312845468521118e-01 -3.811612725257873535e-01 -1.776927411556243896e-01 4.501748457551002502e-02
-5.005106329917907715e-01 2.975182235240936279e-01 4.186057746410369873e-01 2.024147212505340576e-01 9.124298393726348877e-02 -5.570816993713378906e-01 -2.127927988767623901e-01 2.842946946620941162e-01
-3.081059157848358154e-01 4.613259732723236084e-01 2.079104483127593994e-01 2.659004032611846924e-01 4.681828022003173828e-01 3.045316636562347412e-01 5.038644671440124512e-01 1.118270680308341980e-01
-9.764114022254943848e-02 -1.303088814020156860e-01 5.056931376457214355e-01 -2.473664134740829468e-01 7.570489048957824707e-01 9.293817728757858276e-02 -5.088344961404800415e-02 2.687385380268096924e-01
4.729240834712982178e-01 -1.803252846002578735e-01 5.990505814552307129e-01 3.486050963401794434e-01 3.791081532835960388e-02 -1.943277120590209961e-01 -8.263069204986095428e-03 4.734657406806945801e-01
-2.880595326423645020e-01 1.098203063011169434e-01 3.130025267601013184e-01 -2.120316922664642334e-01 7.801060676574707031e-01 -2.085832804441452026e-01 9.871517866849899292e-02 3.165692985057830811e-01
-5.319849029183387756e-02 2.391186058521270752e-01 6.641176342964172363e-01 -4.064686298370361328e-01 4.952369928359985352e-01 -1.750237680971622467e-02 1.920805126428604126e-01 2.264121174812316895e-01
1.517925858497619629e-01 4.038807153701782227e-01 1.201220303773880005e-01 3.506065607070922852e-01 2.285632342100143433e-01 3.248632848262786865e-01 -4.738296270370483398e-01 5.423960089683532715e-01
-7.034529447555541992e-01 5.677380040287971497e-02 5.766582489013671875e-01 2.906302809715270996e-01 1.851540505886077881e-01 4.862119257450103760e-02 -4.193717613816261292e-02 2.156970798969268799e-01
3.519909977912902832e-01 1.165836155414581299e-01 6.545150279998779297e-01 -1.348555535078048706e-01 3.410649001598358154e-01 6.349230557680130005e-02 3.217865228652954102e-01 4.382142424583435059e-01
7.013250887393951416e-02 3.700928688049316406e-01 -1.272690147161483765e-01 2.979940474033355713e-01 4.753481149673461914e-01 1.652234941720962524e-01 -2.682555317878723145e-01 6.541401147842407227e-01
3.647124394774436951e-02 5.263643264770507812e-01 5.509683117270469666e-02 5.037061572074890137e-01 2.255442887544631958e-01 1.419691294431686401e-01 -5.063052177429199219e-01 3.707889020442962646e-01
1.959022581577301025e-01 1.529735326766967773e-01 4.267456233501434326e-01 3.802684247493743896e-01 5.418473482131958008e-01 -2.137540280818939209e-01 4.100045561790466309e-01 -3.226647078990936279e-01
-3.098606169223785400e-01 -4.749412089586257935e-02 4.873649477958679199e-01 1.817038804292678833e-01 1.434893906116485596e-01 -7.556928694248199463e-02 3.346664905548095703e-01 7.020599842071533203e-01
-7.985654473304748535e-02 2.475603222846984863e-01 2.231212891638278961e-02 3.478750884532928467e-01 3.013812303543090820e-01 -5.502209067344665527e-03 5.992399454116821289e-01 6.007267236709594727e-01
-1.783515699207782745e-02 4.939403533935546875e-01 2.547173500061035156e-01 3.118056952953338623e-01 1.537428945302963257e-01 2.592530548572540283e-01 -5.461778640747070312e-01 4.521525204181671143e-01
