# Supplementary material for: Where is your field going? A machine learning approach to study the relative motion of the domains of physics
Source: PLoS One. 2020 Jun 18;15(6):e0233997. doi: 10.1371/journal.pone.0233997 (PMC7302634; doi:10.1371/journal.pone.0233997)
Supplement: S15 Data — (ZIP) [file pone.0233997.s015.zip › 14/Pacs4Run_14_VS_500_embeddings2002-2006ED8.txt]

-8.754416704177856445e-01 3.633826076984405518e-01 8.365384489297866821e-02 1.805342584848403931e-01 -1.896131634712219238e-01 -1.228617802262306213e-01 -1.040813624858856201e-01 -9.123886004090309143e-03
-7.590359449386596680e-01 -9.907418489456176758e-02 4.499486088752746582e-01 1.180687844753265381e-01 2.368364669382572174e-02 -3.754634559154510498e-01 -2.074705064296722412e-01 -1.143561899662017822e-01
-4.929474294185638428e-01 -1.614464372396469116e-01 1.027982756495475769e-01 2.342065423727035522e-01 -3.784506618976593018e-01 -6.893431544303894043e-01 -1.930794715881347656e-01 -9.909176081418991089e-02
-5.557283759117126465e-01 4.399956017732620239e-02 6.083065271377563477e-01 2.576613426208496094e-01 7.529051601886749268e-02 -4.501337110996246338e-01 -6.083406880497932434e-02 2.020244896411895752e-01
-7.006203532218933105e-01 -1.032791361212730408e-01 3.751521110534667969e-01 2.790834009647369385e-01 -2.755493521690368652e-01 -7.663427293300628662e-02 -2.530292570590972900e-01 3.660788834095001221e-01
-3.551974296569824219e-01 5.567196607589721680e-01 5.564438700675964355e-01 8.888609707355499268e-02 -3.375415205955505371e-01 1.295976042747497559e-01 1.696007996797561646e-01 -2.947426140308380127e-01
-4.550554752349853516e-01 2.451463043689727783e-02 1.734863594174385071e-02 4.598514735698699951e-01 -5.581997632980346680e-01 2.547999024391174316e-01 9.858186542987823486e-02 -4.408297538757324219e-01
-2.933480441570281982e-01 5.494114160537719727e-01 4.590325355529785156e-01 1.843405216932296753e-01 -2.932042479515075684e-01 1.494148671627044678e-01 3.516515791416168213e-01 -3.680345118045806885e-01
-6.091385483741760254e-01 5.764815956354141235e-03 5.185417085886001587e-02 4.087649881839752197e-01 1.191301494836807251e-01 -5.937461256980895996e-01 -2.655556499958038330e-01 -1.479629576206207275e-01
-5.856951475143432617e-01 3.009975254535675049e-01 4.604880511760711670e-01 1.051494330167770386e-01 -2.037988901138305664e-01 2.544355094432830811e-01 -2.177398353815078735e-01 -4.354009926319122314e-01
-7.322695851325988770e-01 -9.655077010393142700e-02 3.917350471019744873e-01 1.971199661493301392e-01 -3.137297332286834717e-01 2.575264871120452881e-01 -8.356300741434097290e-02 3.006955385208129883e-01
-7.098671793937683105e-01 -5.372564122080802917e-02 -7.536482810974121094e-02 3.615862429141998291e-01 8.979836851358413696e-02 -1.549201607704162598e-01 -4.673195481300354004e-01 -3.260766565799713135e-01
-7.780272364616394043e-01 1.404206454753875732e-01 2.810329385101795197e-02 -1.970222443342208862e-01 -5.914822593331336975e-02 -1.947918534278869629e-02 3.170880973339080811e-01 -4.805467128753662109e-01
-5.028157830238342285e-01 1.215554624795913696e-01 5.630443617701530457e-02 2.607661187648773193e-01 -3.562364876270294189e-01 -4.265615642070770264e-01 -5.891125798225402832e-01 7.292944192886352539e-02
-2.101520001888275146e-01 6.432120203971862793e-01 2.176742404699325562e-01 6.775289177894592285e-01 -7.607509195804595947e-02 -2.189622446894645691e-02 3.311165049672126770e-02 -1.682968586683273315e-01
-6.913987994194030762e-01 2.399452328681945801e-01 3.582469522953033447e-01 2.932693958282470703e-01 -3.343117237091064453e-02 4.913715720176696777e-01 -7.940551638603210449e-02 -3.431240469217300415e-02
-4.180581569671630859e-01 2.313090264797210693e-01 4.025402963161468506e-01 5.055993199348449707e-01 -1.287292689085006714e-01 -1.844759285449981689e-01 -5.347033590078353882e-02 -5.482631325721740723e-01
-1.763934493064880371e-01 5.035890936851501465e-01 6.038761883974075317e-02 6.029615402221679688e-01 -5.131346583366394043e-01 1.527784764766693115e-01 2.310512959957122803e-02 2.467627078294754028e-01
-4.191202521324157715e-01 6.281520128250122070e-01 -2.201322317123413086e-01 3.898617923259735107e-01 -1.530379801988601685e-01 4.479690790176391602e-01 -6.453091651201248169e-02 -3.243197500705718994e-02
-1.706889271736145020e-01 2.909075021743774414e-01 1.759118586778640747e-01 6.156462430953979492e-01 -6.410105228424072266e-01 -2.230256646871566772e-01 -5.146635696291923523e-02 -1.139691844582557678e-01
-7.856664657592773438e-01 1.175883561372756958e-01 3.083677589893341064e-01 2.173784375190734863e-01 2.667140401899814606e-02 4.381573796272277832e-01 -1.669142097234725952e-01 7.748129963874816895e-02
-4.317893385887145996e-01 8.105950057506561279e-02 5.977282524108886719e-01 4.208441078662872314e-01 -5.006799101829528809e-01 -1.315112411975860596e-01 -6.218453496694564819e-02 2.749813161790370941e-02
-2.190285027027130127e-01 2.670301496982574463e-01 4.585253298282623291e-01 3.972940146923065186e-01 -4.454154074192047119e-01 -5.395190715789794922e-01 -1.064234692603349686e-02 -1.518031954765319824e-01
-7.160933613777160645e-01 3.687819242477416992e-01 -5.463701114058494568e-02 -1.758712083101272583e-01 1.357746869325637817e-01 -2.251437455415725708e-01 6.906527280807495117e-02 -4.933558106422424316e-01
-1.201592907309532166e-01 6.818995475769042969e-01 2.432084530591964722e-01 5.125987529754638672e-01 -2.564260363578796387e-01 -8.596832305192947388e-02 1.357090920209884644e-01 -3.272693157196044922e-01
-7.094316482543945312e-01 2.305528223514556885e-01 5.245460569858551025e-02 -5.403041839599609375e-01 -3.154677450656890869e-01 -2.075301408767700195e-01 6.381284445524215698e-02 -4.702465981245040894e-02
-8.307258486747741699e-01 2.220499515533447266e-01 5.914533138275146484e-02 -1.530099958181381226e-01 1.995502859354019165e-01 -1.210392564535140991e-01 -1.025740429759025574e-01 -4.107138514518737793e-01
-1.739847213029861450e-01 5.286916494369506836e-01 3.260243237018585205e-01 2.508507966995239258e-01 -4.491892158985137939e-01 -4.772300720214843750e-01 -2.997494637966156006e-01 4.033952206373214722e-02
-2.498564422130584717e-01 1.922412514686584473e-01 5.740121006965637207e-01 5.033487081527709961e-01 -4.172940254211425781e-01 -3.350822627544403076e-01 1.545491218566894531e-01 8.640249818563461304e-02
-4.672283828258514404e-01 4.151841104030609131e-01 5.445231199264526367e-01 1.558152437210083008e-01 -1.586841344833374023e-01 3.302956521511077881e-01 2.885162830352783203e-01 -2.664930224418640137e-01
-6.845582723617553711e-01 -1.406145542860031128e-01 2.261352241039276123e-01 5.727374553680419922e-01 2.272606343030929565e-01 -5.963745713233947754e-02 -1.219228729605674744e-01 -2.497458904981613159e-01
-3.709601759910583496e-01 4.207271337509155273e-01 2.904216647148132324e-01 4.623975753784179688e-01 -2.264397591352462769e-01 1.086272019892930984e-02 1.167189776897430420e-01 -5.676307082176208496e-01
-2.482127398252487183e-01 4.751695990562438965e-01 6.953272223472595215e-02 1.355643570423126221e-01 -6.042339801788330078e-01 -2.544242739677429199e-01 -3.653107285499572754e-01 -3.551189899444580078e-01
-2.811784744262695312e-01 9.616250544786453247e-02 1.130081191658973694e-01 2.429367601871490479e-01 -5.995205044746398926e-01 -9.336791932582855225e-02 3.489179313182830811e-01 -5.916218161582946777e-01
-1.151028499007225037e-01 4.185711741447448730e-01 1.057747900485992432e-01 5.587096214294433594e-01 -6.561143994331359863e-01 3.291271999478340149e-02 4.341309890151023865e-02 2.339892238378524780e-01
-6.792845726013183594e-01 -1.322425305843353271e-01 -3.571159541606903076e-01 1.228832155466079712e-01 -2.870702147483825684e-01 -2.488299757242202759e-01 3.439430594444274902e-01 -3.403378427028656006e-01
-5.063664913177490234e-01 -5.946095660328865051e-02 2.247820049524307251e-01 5.691576600074768066e-01 -8.002713322639465332e-02 4.561215266585350037e-02 3.841960728168487549e-01 -4.577100574970245361e-01
-7.546479701995849609e-01 2.807840406894683838e-01 3.207759857177734375e-01 -1.003429070115089417e-01 3.303259313106536865e-01 -1.729507446289062500e-01 1.046063974499702454e-01 -2.978778183460235596e-01
-4.675492048263549805e-01 5.373243689537048340e-01 9.489411115646362305e-02 -3.376317322254180908e-01 -4.892513900995254517e-02 -4.394989907741546631e-01 3.105255663394927979e-01 -2.787489593029022217e-01
-3.748924434185028076e-01 2.102225571870803833e-01 4.922446012496948242e-01 5.527835488319396973e-01 -4.136413037776947021e-01 -1.717943139374256134e-02 3.367844270542263985e-03 -3.098099529743194580e-01
-2.081936150789260864e-01 4.308424890041351318e-01 3.725368082523345947e-01 1.231897063553333282e-02 -7.635514736175537109e-01 1.298935562372207642e-01 1.406883895397186279e-01 -1.114373505115509033e-01
-2.907132208347320557e-01 4.476229846477508545e-01 2.797233760356903076e-01 5.813736915588378906e-01 -3.201829493045806885e-01 -1.821804046630859375e-02 4.034674167633056641e-02 -4.409104287624359131e-01
-7.174613475799560547e-01 -4.088551923632621765e-02 -5.462533831596374512e-01 3.161071538925170898e-01 -1.902853697538375854e-02 -5.557023733854293823e-02 2.557711005210876465e-01 -1.280316114425659180e-01
-6.535374522209167480e-01 1.417869031429290771e-01 4.216096103191375732e-01 -5.138945206999778748e-02 -3.213917613029479980e-01 1.747926771640777588e-01 -8.956719934940338135e-02 4.801274240016937256e-01
-3.651471734046936035e-01 5.574138760566711426e-01 8.116199076175689697e-02 3.442024588584899902e-01 -2.461651116609573364e-01 1.164240296930074692e-02 -4.528535902500152588e-01 -4.063070714473724365e-01
-1.025344282388687134e-01 8.800761699676513672e-01 1.605258435010910034e-01 3.930681645870208740e-01 -1.253895312547683716e-01 -4.747203737497329712e-02 1.147002130746841431e-01 5.957555398344993591e-02
-7.448558807373046875e-01 6.158705055713653564e-02 4.186899065971374512e-01 2.029567807912826538e-01 -4.787541180849075317e-02 1.928626596927642822e-01 -1.400658786296844482e-01 4.071826040744781494e-01
-2.723975181579589844e-01 1.781351864337921143e-01 5.245622396469116211e-01 4.859176576137542725e-01 -5.823923349380493164e-01 -1.906315833330154419e-01 6.198574975132942200e-02 -5.850059911608695984e-02
-1.836080402135848999e-01 6.155537962913513184e-01 -3.405433520674705505e-02 5.380294322967529297e-01 -3.952942192554473877e-01 3.143372535705566406e-01 9.927616268396377563e-02 -1.783956587314605713e-01
-7.141244411468505859e-01 3.093391358852386475e-01 -1.369423698633909225e-02 4.836679995059967041e-02 2.579438388347625732e-01 -9.656375646591186523e-02 3.654130995273590088e-01 -4.271092712879180908e-01
-1.927345544099807739e-01 6.576933264732360840e-01 1.373383253812789917e-01 4.535162746906280518e-01 -2.464605867862701416e-01 -1.717099994421005249e-01 -3.182574510574340820e-01 -3.379925191402435303e-01
-4.035813808441162109e-01 2.587698996067047119e-01 -5.330129712820053101e-02 9.201386570930480957e-02 -5.147273540496826172e-01 -4.530127346515655518e-01 -5.371245145797729492e-01 -1.361045520752668381e-02
-2.912321984767913818e-01 4.036293327808380127e-01 1.760903894901275635e-01 6.148905754089355469e-01 3.720741271972656250e-01 -4.193420410156250000e-01 1.628542244434356689e-01 -4.858509823679924011e-02
-2.834914326667785645e-01 1.933477967977523804e-01 1.075980216264724731e-01 2.175182998180389404e-01 -5.004714131355285645e-01 -8.699319511651992798e-02 3.379208743572235107e-01 -6.716603636741638184e-01
-2.849670648574829102e-01 2.639724314212799072e-01 5.824625492095947266e-01 1.631804406642913818e-01 -6.137489676475524902e-01 -2.558470070362091064e-01 1.462648063898086548e-01 -1.402960121631622314e-01
-1.073816269636154175e-01 5.405641794204711914e-01 4.414942562580108643e-01 5.727858543395996094e-01 -2.126104682683944702e-01 -3.298096656799316406e-01 8.318295329809188843e-02 1.111832931637763977e-01
-7.776972055435180664e-01 6.414163112640380859e-02 3.864042758941650391e-01 2.553215622901916504e-01 7.620399817824363708e-03 3.756821453571319580e-01 -1.086722388863563538e-01 1.535281240940093994e-01
-1.206738427281379700e-01 3.621242046356201172e-01 1.138331517577171326e-01 7.555259466171264648e-01 -4.165157079696655273e-01 -8.369363099336624146e-02 2.087244987487792969e-01 -2.155702710151672363e-01
-7.583758234977722168e-01 2.695753574371337891e-01 3.370494544506072998e-01 3.652426600456237793e-01 1.319459229707717896e-01 1.898653060197830200e-01 -2.127449363470077515e-01 8.044806867837905884e-02
-1.235378757119178772e-01 7.196021080017089844e-01 1.883297860622406006e-01 5.433120131492614746e-01 -7.826277613639831543e-02 -1.271600425243377686e-01 -1.778101548552513123e-02 3.371116220951080322e-01
-3.355899155139923096e-01 3.817831277847290039e-01 -7.761149853467941284e-02 1.614338159561157227e-01 -5.454962849617004395e-01 -3.056354820728302002e-01 -5.640183091163635254e-01 -2.098984271287918091e-02
-1.393579095602035522e-01 3.869776427745819092e-01 -6.308980286121368408e-02 7.249848842620849609e-01 -4.603838026523590088e-01 1.720689050853252411e-02 8.294574916362762451e-02 2.865572273731231689e-01
-4.644613564014434814e-01 1.487815082073211670e-01 5.382950901985168457e-01 5.036829710006713867e-01 -2.147433459758758545e-01 -1.832671165466308594e-01 -1.269084811210632324e-01 -3.505340814590454102e-01
-7.824215888977050781e-01 3.510190546512603760e-01 -1.747313141822814941e-02 -2.840597927570343018e-01 8.968184888362884521e-02 -2.614808678627014160e-01 -2.133849561214447021e-01 -2.483112066984176636e-01
-1.365860104560852051e-01 6.142811179161071777e-01 1.641327440738677979e-01 4.438528716564178467e-01 -2.979691922664642334e-01 -1.361986994743347168e-01 2.460228502750396729e-01 -4.606461822986602783e-01
-4.791705310344696045e-01 5.977371335029602051e-01 -1.676723659038543701e-01 3.755807578563690186e-01 -6.352067738771438599e-02 3.574526906013488770e-01 -9.846760332584381104e-02 3.200430274009704590e-01
-6.772212386131286621e-01 5.047067403793334961e-01 2.006164044141769409e-01 -4.089420139789581299e-01 -4.616174264810979366e-04 -2.514109909534454346e-01 -3.294378891587257385e-02 1.219386383891105652e-01
-3.332435488700866699e-01 -1.895210146903991699e-02 2.680135518312454224e-02 7.455271482467651367e-01 2.608469687402248383e-02 -5.104614496231079102e-01 2.255254387855529785e-01 1.412359327077865601e-01
-3.483159542083740234e-01 7.879343032836914062e-01 4.200948402285575867e-02 3.419250547885894775e-01 -1.504318416118621826e-01 2.955164015293121338e-01 -1.539335250854492188e-01 7.418141514062881470e-02
-1.274442225694656372e-01 5.639742016792297363e-01 5.625458806753158569e-02 4.127293825149536133e-01 -5.903038978576660156e-01 2.084968239068984985e-01 1.267294734716415405e-01 2.901572287082672119e-01
-2.403755784034729004e-01 5.350744128227233887e-01 5.175718665122985840e-01 2.866987287998199463e-01 -3.063427507877349854e-01 -3.094517886638641357e-01 -7.064892910420894623e-03 -3.408547043800354004e-01
-5.294837355613708496e-01 -2.845371663570404053e-01 3.736139237880706787e-01 4.366201460361480713e-01 -4.932663142681121826e-01 -1.322659850120544434e-02 1.866115927696228027e-01 -1.736394613981246948e-01
-7.897427082061767578e-01 1.141910478472709656e-01 2.231037914752960205e-01 -4.255890250205993652e-01 -1.753014177083969116e-01 -3.062785565853118896e-01 6.535550951957702637e-02 5.963949859142303467e-02
-7.345906496047973633e-01 9.684890508651733398e-02 5.522639751434326172e-01 5.922205746173858643e-02 -3.100232966244220734e-02 3.642409145832061768e-01 -9.068942815065383911e-02 -2.523595280945301056e-02
-8.113200068473815918e-01 -2.019656002521514893e-01 -8.307713270187377930e-02 1.200700849294662476e-01 -1.054528951644897461e-01 7.468902319669723511e-02 5.118282437324523926e-01 -3.137321770191192627e-02
-3.481793403625488281e-01 1.862722635269165039e-01 5.894192457199096680e-01 5.243139266967773438e-01 -4.266651868820190430e-01 -1.697798669338226318e-01 7.476120442152023315e-02 -7.277353852987289429e-02
-5.137842893600463867e-01 5.204079151153564453e-01 -9.423045814037322998e-02 -1.962622702121734619e-01 1.800205209292471409e-03 -3.407477140426635742e-01 3.692528307437896729e-01 -4.066238999366760254e-01
-5.578237175941467285e-01 5.929856896400451660e-01 -2.757464945316314697e-01 4.527173005044460297e-03 2.129739075899124146e-01 -1.878304928541183472e-01 3.781151771545410156e-01 -1.937388926744461060e-01
-5.301222801208496094e-01 4.934865534305572510e-01 -2.674111127853393555e-01 -2.373006641864776611e-01 7.768109440803527832e-02 -4.500767290592193604e-01 3.725390136241912842e-01 -1.524646021425724030e-02
-1.028523370623588562e-01 7.177576422691345215e-01 3.500307202339172363e-01 3.313218951225280762e-01 -3.294971883296966553e-01 -2.976440489292144775e-01 7.070864737033843994e-02 -1.994733661413192749e-01
-2.739979624748229980e-01 4.847582876682281494e-01 4.407283365726470947e-01 2.055757492780685425e-01 -5.994493961334228516e-01 9.564371407032012939e-02 9.452076256275177002e-02 -2.756990492343902588e-01
-2.316984981298446655e-01 5.154505372047424316e-01 2.649703621864318848e-01 2.709920108318328857e-01 -3.966305851936340332e-01 -4.554856717586517334e-01 -3.748214542865753174e-01 -1.780631989240646362e-01
-2.416785806417465210e-01 7.720478177070617676e-01 1.657290160655975342e-01 3.888580203056335449e-01 -3.368140161037445068e-01 1.566411405801773071e-01 -4.716902226209640503e-02 1.632539182901382446e-01
-6.368317008018493652e-01 4.560225903987884521e-01 -1.068335175514221191e-01 1.680456846952438354e-02 1.573149710893630981e-01 -8.062250167131423950e-02 3.528597354888916016e-01 -4.680116772651672363e-01
-2.248005270957946777e-01 8.890565633773803711e-01 4.727441444993019104e-02 1.147647127509117126e-01 -1.038280948996543884e-01 2.096478641033172607e-01 2.019668221473693848e-01 2.193491607904434204e-01
-3.642646968364715576e-01 6.526141166687011719e-01 -2.399423867464065552e-01 3.156691193580627441e-01 -1.858133971691131592e-01 1.876671761274337769e-01 -4.280905425548553467e-01 1.765775680541992188e-01
-6.756702661514282227e-01 5.420377254486083984e-01 -2.150360643863677979e-01 -3.640920519828796387e-01 -1.318453159183263779e-02 -9.718552976846694946e-02 2.022367417812347412e-01 -1.426278650760650635e-01
-3.296285867691040039e-01 4.065240323543548584e-01 5.432229042053222656e-01 -2.690345572773367167e-04 -5.235472321510314941e-01 2.413632422685623169e-01 3.087918758392333984e-01 -5.728404596447944641e-02
-1.201868653297424316e-01 7.085912823677062988e-01 2.328465431928634644e-01 2.284863740205764771e-01 -3.721491098403930664e-01 -4.067374169826507568e-01 -2.697924971580505371e-01 1.765349134802818298e-02
-6.991381049156188965e-01 2.711861729621887207e-01 3.792963325977325439e-01 1.178941726684570312e-01 1.606596559286117554e-01 -1.175603792071342468e-01 1.262796372175216675e-01 -4.736250340938568115e-01
-4.541704952716827393e-01 2.049846947193145752e-01 1.901825219392776489e-01 4.555397629737854004e-01 -1.402605418115854263e-02 3.151257634162902832e-01 4.065241813659667969e-01 4.932155609130859375e-01
-8.319147825241088867e-01 1.735667437314987183e-01 -4.626490920782089233e-02 -3.245664238929748535e-01 -5.870027840137481689e-02 -3.571332395076751709e-01 -1.869085580110549927e-01 6.621062755584716797e-02
-2.140605747699737549e-01 4.500135779380798340e-01 2.451281994581222534e-01 4.028667807579040527e-01 -3.075904846191406250e-01 -5.499179959297180176e-01 -2.652218043804168701e-01 -2.488212883472442627e-01
-2.468361258506774902e-01 5.163885354995727539e-01 5.718902945518493652e-01 4.028689861297607422e-02 -5.785949826240539551e-01 1.737155579030513763e-02 8.590372651815414429e-02 -3.577844798564910889e-02
-4.431906938552856445e-01 5.780797004699707031e-01 -1.807530671358108521e-01 5.137557983398437500e-01 8.657179027795791626e-02 3.943406939506530762e-01 -5.667964741587638855e-02 8.110190182924270630e-02
-8.360089063644409180e-01 1.510292440652847290e-01 1.296943277120590210e-01 1.551605015993118286e-01 5.441438779234886169e-02 4.129660129547119141e-01 -1.502146869897842407e-01 2.032672017812728882e-01
-2.812741398811340332e-01 3.463207781314849854e-01 5.060917735099792480e-01 5.007287859916687012e-01 -4.906781613826751709e-01 -1.532677412033081055e-01 -1.203478872776031494e-01 -1.238909736275672913e-01
-3.288990557193756104e-01 1.299190372228622437e-01 4.918821156024932861e-01 4.737424552440643311e-01 -6.060960292816162109e-01 -1.821236312389373779e-01 3.004508838057518005e-02 -8.451404422521591187e-02
-2.602029442787170410e-01 5.513142347335815430e-01 3.233892321586608887e-01 2.014715224504470825e-01 -3.674499094486236572e-01 2.251231819391250610e-01 3.642318844795227051e-01 -4.059690535068511963e-01
-4.266836047172546387e-01 3.844332396984100342e-01 -2.729960978031158447e-01 3.738765418529510498e-02 -1.791000217199325562e-01 -3.667022287845611572e-01 -5.211317166686058044e-02 6.518930196762084961e-01
-6.969956159591674805e-01 -9.683791548013687134e-02 3.926761448383331299e-01 4.386312067508697510e-01 -1.776000708341598511e-01 1.412116736173629761e-01 -2.759272456169128418e-01 1.749556064605712891e-01
-1.396506428718566895e-01 5.405351519584655762e-01 1.906745880842208862e-01 3.006561696529388428e-01 -5.694531202316284180e-01 -3.897461891174316406e-01 -2.894267141819000244e-01 -4.027305170893669128e-02
-1.489649266004562378e-01 5.612705945968627930e-01 7.047893851995468140e-02 6.391589641571044922e-01 1.162151694297790527e-01 -3.397666215896606445e-01 6.841322779655456543e-02 3.400964438915252686e-01
-5.482676029205322266e-01 3.433386087417602539e-01 1.256104409694671631e-01 9.812939912080764771e-03 1.944176852703094482e-01 -1.270696520805358887e-01 7.134598493576049805e-01 -5.174184590578079224e-02
-2.988432347774505615e-01 4.375122189521789551e-01 4.892865419387817383e-01 5.402815341949462891e-01 -3.864159882068634033e-01 -7.883492112159729004e-02 -8.952520787715911865e-02 -1.562797278165817261e-01
-8.079624772071838379e-01 -1.738550364971160889e-01 -3.772071599960327148e-01 3.996141254901885986e-02 -1.932412683963775635e-01 1.733502447605133057e-01 3.146009445190429688e-01 -8.199129253625869751e-02
-6.159811019897460938e-01 3.038190305233001709e-01 -4.712318629026412964e-02 7.204094529151916504e-02 1.105830371379852295e-01 -1.068680509924888611e-01 6.455396413803100586e-01 -2.836898565292358398e-01
-6.831706166267395020e-01 4.249736368656158447e-01 1.123265475034713745e-01 -2.956217229366302490e-01 4.000040516257286072e-02 5.298912897706031799e-02 4.925191402435302734e-01 -7.538436353206634521e-02
-4.144691228866577148e-01 2.981862425804138184e-01 -2.088902890682220459e-01 6.473248451948165894e-02 -5.707914233207702637e-01 -2.186332643032073975e-01 -5.354679226875305176e-01 -1.764811128377914429e-01
-1.165899932384490967e-01 5.997859835624694824e-01 3.817294538021087646e-01 4.146426618099212646e-01 -4.225614070892333984e-01 -1.347512900829315186e-01 -5.282043013721704483e-03 3.350727558135986328e-01
-2.015092372894287109e-01 8.161828517913818359e-01 2.744369767606258392e-02 4.787023961544036865e-01 -4.976514354348182678e-02 1.989551484584808350e-01 8.071339875459671021e-02 -1.214748099446296692e-01
-2.559562921524047852e-01 4.370657205581665039e-01 1.549025923013687134e-01 6.050904989242553711e-01 -3.012947440147399902e-01 -1.160481348633766174e-01 -8.512894064188003540e-02 -4.917702972888946533e-01
-6.007106900215148926e-01 4.447802901268005371e-01 -1.108147669583559036e-02 -1.309183090925216675e-01 -2.932037413120269775e-01 3.474819064140319824e-01 -1.941309869289398193e-01 4.238582253456115723e-01
-4.916443228721618652e-01 3.365626037120819092e-01 5.237516164779663086e-01 2.635006308555603027e-01 -2.283034920692443848e-01 1.116593554615974426e-01 6.595295667648315430e-02 -4.819990694522857666e-01
-2.403353154659271240e-01 6.391187310218811035e-01 -2.201282680034637451e-01 2.143944948911666870e-01 -5.145438909530639648e-01 2.147450596094131470e-01 -2.560293078422546387e-01 -2.508440315723419189e-01
-4.051445424556732178e-01 2.597560286521911621e-01 4.830240458250045776e-02 5.442102551460266113e-01 1.516930609941482544e-01 -5.562536120414733887e-01 -2.366622686386108398e-01 2.853926122188568115e-01
-5.794123411178588867e-01 1.797024160623550415e-01 -3.418082296848297119e-01 1.321050971746444702e-01 -4.790675044059753418e-01 2.620284855365753174e-01 -2.714568972587585449e-01 3.547539412975311279e-01
-3.705178499221801758e-01 5.216505527496337891e-01 1.136631444096565247e-01 3.672799170017242432e-01 -2.441396564245223999e-01 4.605596959590911865e-01 1.589033454656600952e-01 -3.818556368350982666e-01
-8.918110132217407227e-01 9.628652036190032959e-02 -2.057003378868103027e-01 -9.020365774631500244e-02 1.237332075834274292e-01 2.271135151386260986e-01 2.730082869529724121e-01 -5.940427258610725403e-02
-3.859714865684509277e-01 -1.059880852699279785e-01 3.112636208534240723e-01 3.523201942443847656e-01 -5.994231104850769043e-01 -1.135848276317119598e-02 3.997415602207183838e-01 -3.155116140842437744e-01
-4.607268273830413818e-01 -1.080999746918678284e-01 -4.622980654239654541e-01 3.897102773189544678e-01 -3.358984887599945068e-01 -1.410520225763320923e-01 5.014842152595520020e-01 -1.619930863380432129e-01
-3.617043197154998779e-01 4.044960141181945801e-01 4.930323958396911621e-01 4.093191325664520264e-01 -2.480386793613433838e-01 2.211688645184040070e-02 2.351797521114349365e-01 -4.214358925819396973e-01
-1.695652008056640625e-01 5.755105614662170410e-01 1.899336129426956177e-01 5.542195439338684082e-01 -4.805355668067932129e-01 -4.127548262476921082e-02 -1.180812716484069824e-01 2.241425067186355591e-01
-6.078835725784301758e-01 3.818649649620056152e-01 -1.109380796551704407e-01 -3.773951157927513123e-02 1.817383319139480591e-01 -2.803510129451751709e-01 4.971327185630798340e-01 -3.349012434482574463e-01
-1.693177521228790283e-01 4.702830910682678223e-01 1.346003860235214233e-01 3.902008235454559326e-01 -6.878134012222290039e-01 2.070617675781250000e-01 -1.670059375464916229e-02 2.520923912525177002e-01
-6.562272310256958008e-01 7.143189758062362671e-02 -1.114759594202041626e-01 1.998446732759475708e-01 1.437004655599594116e-01 -1.902409493923187256e-01 5.870065093040466309e-01 -3.323860764503479004e-01
-5.234643816947937012e-01 3.385556936264038086e-01 -1.525847017765045166e-01 4.915799200534820557e-02 -3.241883516311645508e-01 9.993541240692138672e-02 -3.974660038948059082e-01 5.591081380844116211e-01
-4.455576837062835693e-01 5.784950256347656250e-01 -4.100062325596809387e-02 -3.499330282211303711e-01 -1.612603478133678436e-02 -4.760633707046508789e-01 1.330428570508956909e-01 3.131950199604034424e-01
-6.172577738761901855e-01 4.309124313294887543e-03 3.004198074340820312e-01 2.309536337852478027e-01 -1.370913833379745483e-01 9.007328003644943237e-02 8.403829485177993774e-02 6.643893122673034668e-01
-3.365594744682312012e-01 6.508423089981079102e-01 -1.197610646486282349e-01 3.118757009506225586e-01 -2.938264906406402588e-01 1.913399100303649902e-01 -4.285803139209747314e-01 -2.118884176015853882e-01
-7.119639515876770020e-01 -1.475629508495330811e-01 -4.721943661570549011e-02 5.762971043586730957e-01 8.805916458368301392e-02 6.276328116655349731e-02 -2.787384688854217529e-01 -2.181643992662429810e-01
-4.076575338840484619e-01 1.776611804962158203e-01 3.199164988473057747e-03 1.025901064276695251e-01 -4.378868937492370605e-01 -5.638251900672912598e-01 -4.044299125671386719e-01 3.442522287368774414e-01
-2.478041052818298340e-01 8.084954619407653809e-01 -1.508804559707641602e-01 3.624395132064819336e-01 3.449538350105285645e-02 1.191520169377326965e-01 -1.230299919843673706e-01 -3.166662752628326416e-01
-1.655823439359664917e-01 4.114695787429809570e-01 3.965581953525543213e-01 5.139400959014892578e-01 -5.785956978797912598e-01 -2.128548473119735718e-01 -8.472110144793987274e-03 -4.159871116280555725e-02
-7.725943326950073242e-01 1.938033849000930786e-01 1.459190994501113892e-01 -2.965362668037414551e-01 3.459903597831726074e-02 -2.876217663288116455e-01 9.682263433933258057e-02 4.037499725818634033e-01
-7.134348154067993164e-01 6.773632019758224487e-02 -4.337318539619445801e-01 3.395077213644981384e-02 -3.084555864334106445e-01 2.422602027654647827e-01 -2.750974595546722412e-01 2.600635886192321777e-01
-7.294149398803710938e-01 -1.223438233137130737e-01 -2.058233916759490967e-01 2.800470888614654541e-01 1.718952506780624390e-02 -1.018628329038619995e-01 5.318429470062255859e-01 -1.966415494680404663e-01
-4.932162463665008545e-01 2.177786529064178467e-01 4.717049747705459595e-02 3.758556544780731201e-01 -2.111665755510330200e-01 3.432788252830505371e-01 2.430070936679840088e-01 5.867994427680969238e-01
-5.261217355728149414e-01 6.057395935058593750e-01 -7.137861847877502441e-02 -4.188044369220733643e-01 -1.882340572774410248e-02 -3.448370695114135742e-01 2.073319405317306519e-01 1.163175031542778015e-01
-4.343514144420623779e-01 5.697463750839233398e-01 -2.691081762313842773e-01 6.740476191043853760e-02 -2.949776351451873779e-01 4.680723249912261963e-01 8.729589730501174927e-02 3.099051713943481445e-01
-3.804378807544708252e-01 7.545762509107589722e-02 1.120343133807182312e-01 4.318965375423431396e-01 -4.601794183254241943e-01 2.303158491849899292e-01 4.356580376625061035e-01 -4.425817728042602539e-01
-1.074383109807968140e-01 4.379479289054870605e-01 -6.416061520576477051e-02 6.913655996322631836e-01 -4.640230834484100342e-01 4.878808185458183289e-02 1.414983570575714111e-01 2.771935164928436279e-01
-4.843267202377319336e-01 1.113214492797851562e-01 1.447402685880661011e-01 7.346721887588500977e-01 -4.048542305827140808e-02 9.536127746105194092e-02 -1.486295312643051147e-01 3.993977010250091553e-01
-7.129212021827697754e-01 1.323644667863845825e-01 8.414723724126815796e-02 -2.894811034202575684e-01 -3.897225484251976013e-02 -4.918434917926788330e-01 7.353126257658004761e-02 3.667521774768829346e-01
-6.751118898391723633e-01 5.966758355498313904e-02 -3.183788359165191650e-01 1.236421093344688416e-01 -1.020004823803901672e-01 1.177291870117187500e-01 6.225911378860473633e-01 -1.101246699690818787e-01
-5.637879371643066406e-01 5.618444681167602539e-01 -2.361587136983871460e-01 -5.973968282341957092e-02 1.642661243677139282e-01 -1.295649707317352295e-01 4.290902018547058105e-01 -2.815058827400207520e-01
-6.420648694038391113e-01 -6.496249884366989136e-02 1.716700047254562378e-01 9.990988671779632568e-02 -2.980603277683258057e-01 4.751843959093093872e-02 1.039881110191345215e-01 6.649575829505920410e-01
-4.772162139415740967e-01 2.956187427043914795e-01 -4.525327384471893311e-01 2.618690133094787598e-01 -2.617757767438888550e-02 -3.923540413379669189e-01 -7.338996231555938721e-02 5.014977455139160156e-01
-6.001617759466171265e-02 2.235053628683090210e-01 -2.333345860242843628e-01 8.203887939453125000e-01 -3.437098562717437744e-01 -2.788807749748229980e-01 1.485615819692611694e-01 3.129110485315322876e-02
-8.244211673736572266e-01 7.533251494169235229e-02 -5.189713090658187866e-02 -2.317365556955337524e-01 1.178695783019065857e-01 -3.671421110630035400e-01 2.659940421581268311e-01 1.970285773277282715e-01
-2.437553703784942627e-01 6.259559988975524902e-01 -1.660996079444885254e-01 1.284895390272140503e-01 -5.448690652847290039e-01 2.527307271957397461e-01 -2.075705975294113159e-01 -3.175265789031982422e-01
-3.258327841758728027e-01 3.427246510982513428e-01 3.146981298923492432e-01 5.862196087837219238e-01 -3.181858956813812256e-01 -1.185563802719116211e-01 -1.760626435279846191e-01 -4.328840076923370361e-01
-5.421547889709472656e-01 -7.857543230056762695e-02 -8.121880888938903809e-02 2.872029840946197510e-01 -5.645580291748046875e-01 2.083276808261871338e-01 -1.053620278835296631e-01 4.874266684055328369e-01
-6.312363147735595703e-01 2.469884753227233887e-01 2.593086063861846924e-01 -1.022270172834396362e-01 -3.802952766418457031e-01 2.874304950237274170e-01 -1.781977117061614990e-01 4.514984786510467529e-01
-5.881409645080566406e-01 2.109720706939697266e-01 6.963601708412170410e-02 1.081079319119453430e-01 2.810256183147430420e-01 -5.797880291938781738e-01 -1.055238023400306702e-01 -4.083864986896514893e-01
-1.648546308279037476e-01 7.555760741233825684e-01 -8.994059637188911438e-03 4.176735579967498779e-01 -2.005501836538314819e-01 2.867837250232696533e-01 2.175572365522384644e-01 -2.399983853101730347e-01
-6.741701960563659668e-01 2.251406386494636536e-02 3.280998468399047852e-01 -6.592357065528631210e-03 -3.586379289627075195e-01 3.379518389701843262e-01 1.524722129106521606e-01 4.137804508209228516e-01
-7.759251594543457031e-01 1.936349868774414062e-01 -2.160700112581253052e-01 -3.001085221767425537e-01 -4.935201723128557205e-03 -3.157854676246643066e-01 2.278639003634452820e-02 3.513261675834655762e-01
-3.650806844234466553e-01 5.757389068603515625e-01 -2.789927721023559570e-01 5.125752687454223633e-01 4.959641769528388977e-02 3.867989182472229004e-01 2.010563910007476807e-01 4.662281647324562073e-02
-3.068884611129760742e-01 6.799369454383850098e-01 1.420318782329559326e-01 4.974763393402099609e-01 -2.892311811447143555e-01 1.854049861431121826e-01 1.483449339866638184e-01 1.892452538013458252e-01
-2.413790971040725708e-01 6.021517515182495117e-01 3.335950076580047607e-01 6.163355708122253418e-01 -1.607162207365036011e-01 -6.583801656961441040e-02 -6.823634356260299683e-02 -2.305942475795745850e-01
-5.583112835884094238e-01 -3.221780955791473389e-01 3.372384309768676758e-01 2.648651003837585449e-01 -5.856376290321350098e-01 -2.030224502086639404e-01 -2.952946349978446960e-03 -1.280945241451263428e-01
-4.237066209316253662e-01 1.080548614263534546e-01 6.448151469230651855e-01 3.105535507202148438e-01 -3.812465965747833252e-01 -3.771985471248626709e-01 2.329540811479091644e-02 9.163160622119903564e-02
-8.467299938201904297e-01 -6.614695489406585693e-02 3.058379292488098145e-01 1.829775124788284302e-01 3.291895985603332520e-02 -9.698514640331268311e-02 -3.417386114597320557e-01 1.561416834592819214e-01
-3.260343968868255615e-01 2.585922181606292725e-01 -5.146426558494567871e-01 2.695449292659759521e-01 -3.437429666519165039e-01 -4.823482930660247803e-01 -1.743233650922775269e-01 3.288044631481170654e-01
-4.966879785060882568e-01 -2.100847214460372925e-01 3.365733325481414795e-01 4.543555378913879395e-01 -4.831953644752502441e-01 1.318849325180053711e-01 2.989624738693237305e-01 -2.217993438243865967e-01
-3.830524384975433350e-01 6.333173066377639771e-02 -1.580936461687088013e-02 5.971491932868957520e-01 8.020279556512832642e-02 -5.905959606170654297e-01 2.200141102075576782e-01 2.979609370231628418e-01
-3.148577809333801270e-01 3.943242728710174561e-01 -3.508788645267486572e-01 5.516021847724914551e-01 -3.567857444286346436e-01 3.606576025485992432e-01 -9.424613416194915771e-02 2.274636626243591309e-01
-2.355569601058959961e-01 6.364840865135192871e-01 5.494737625122070312e-01 4.535225406289100647e-02 -3.241925537586212158e-01 -1.695129275321960449e-01 8.784653246402740479e-02 -3.063825368881225586e-01
-2.282557934522628784e-01 1.225575506687164307e-01 -2.337169945240020752e-01 9.291620552539825439e-02 -6.204901337623596191e-01 -5.580122470855712891e-01 1.580323129892349243e-01 3.850483894348144531e-01
-2.956522107124328613e-01 2.687428593635559082e-01 6.299203634262084961e-01 9.684100002050399780e-02 -6.074482798576354980e-01 -1.960713565349578857e-01 1.600093841552734375e-01 -3.389369696378707886e-02
-8.772494792938232422e-01 -1.500014066696166992e-01 -1.150711625814437866e-01 1.509532630443572998e-01 1.553063988685607910e-01 -1.218936815857887268e-01 2.954194247722625732e-01 -2.136676460504531860e-01
-7.730152010917663574e-01 3.659350872039794922e-01 1.316788047552108765e-01 -2.672322094440460205e-01 1.041194051504135132e-01 -2.548408508300781250e-01 -2.372074872255325317e-01 -2.184827625751495361e-01
-4.870072901248931885e-01 2.996751666069030762e-01 -5.959745645523071289e-01 2.351369857788085938e-01 -8.617161214351654053e-02 -2.853419184684753418e-01 -2.458052895963191986e-02 4.160456657409667969e-01
-5.943358540534973145e-01 -1.689870357513427734e-01 -4.170095920562744141e-01 2.076854407787322998e-01 -2.644934356212615967e-01 -3.779585361480712891e-01 4.274037778377532959e-01 7.546289265155792236e-02
-7.973352074623107910e-01 1.529000401496887207e-01 7.342713326215744019e-02 -6.000966578722000122e-02 1.462918668985366821e-01 5.929834395647048950e-02 5.237106084823608398e-01 -1.808178871870040894e-01
-4.302113652229309082e-01 2.133362591266632080e-01 2.777711451053619385e-01 6.260086894035339355e-01 6.260348111391067505e-02 1.924984008073806763e-01 2.912238240242004395e-01 4.178228080272674561e-01
-4.964834451675415039e-01 1.762232929468154907e-01 3.896470665931701660e-01 -1.886429339647293091e-01 -6.140438927104696631e-05 -6.117039322853088379e-01 1.535714268684387207e-01 3.705033063888549805e-01
-8.532066345214843750e-01 9.609980136156082153e-02 3.890229761600494385e-02 -3.593148589134216309e-01 1.314119435846805573e-04 -2.025687247514724731e-01 1.243578866124153137e-01 2.751069068908691406e-01
-7.919530868530273438e-01 2.929093241691589355e-01 2.240458577871322632e-01 -2.602165639400482178e-01 8.346956223249435425e-02 -3.695556819438934326e-01 -1.571486741304397583e-01 -2.951109781861305237e-02
-4.791190624237060547e-01 5.651465058326721191e-01 1.727598309516906738e-01 3.858282864093780518e-01 -7.714019715785980225e-02 3.483591079711914062e-01 -1.189867258071899414e-01 -3.617767095565795898e-01
-5.925520062446594238e-01 3.120415210723876953e-01 -3.228179514408111572e-01 1.479304134845733643e-01 -3.342197835445404053e-01 2.928640544414520264e-01 -3.298896253108978271e-01 3.451346158981323242e-01
-2.932372689247131348e-01 4.689114987850189209e-01 6.097157672047615051e-02 3.820272982120513916e-01 -5.103291273117065430e-01 3.933017849922180176e-01 -4.434113577008247375e-02 3.569079339504241943e-01
-2.476498782634735107e-01 6.077974438667297363e-01 1.245807558298110962e-01 5.001696944236755371e-01 -3.631510138511657715e-01 -2.074018716812133789e-01 -3.518080413341522217e-01 -6.999021023511886597e-02
-6.336873173713684082e-01 -1.488755345344543457e-01 -3.233192861080169678e-01 1.556522399187088013e-01 -2.258623391389846802e-01 -2.383131235837936401e-01 5.738583803176879883e-01 1.019470468163490295e-01
-2.150209248065948486e-01 3.221751153469085693e-01 2.062308639287948608e-01 5.930086374282836914e-01 -4.063546955585479736e-01 -1.380983889102935791e-01 2.569438815116882324e-01 -4.533909261226654053e-01
-7.877005338668823242e-01 2.859578430652618408e-01 1.340972781181335449e-01 -2.351791858673095703e-01 9.826482832431793213e-02 -3.747650086879730225e-01 -2.699694335460662842e-01 -3.842572122812271118e-02
-5.026305317878723145e-01 4.781401157379150391e-01 1.482604537159204483e-02 2.756569385528564453e-01 -2.534835338592529297e-01 6.107184290885925293e-01 1.840691827237606049e-02 7.048755139112472534e-02
-3.609827160835266113e-01 2.092043906450271606e-01 -6.989338994026184082e-02 1.687250733375549316e-01 -5.953573584556579590e-01 -3.618564605712890625e-01 -5.473081469535827637e-01 -8.737929910421371460e-02
-6.041214466094970703e-01 -1.020178720355033875e-01 -3.161347657442092896e-02 4.087427258491516113e-01 1.380194723606109619e-01 -1.713676005601882935e-01 6.162537336349487305e-01 -1.684479415416717529e-01
-6.714250445365905762e-01 8.893892914056777954e-02 -1.598414778709411621e-01 -2.682560309767723083e-02 2.791980747133493423e-03 -2.413396090269088745e-01 6.621783971786499023e-01 -1.351906806230545044e-01
-2.892744839191436768e-01 3.006386011838912964e-02 -2.874127328395843506e-01 6.101288646459579468e-02 -6.574079394340515137e-01 -4.402592480182647705e-01 3.166310191154479980e-01 3.206543028354644775e-01
-8.872068673372268677e-02 4.306440949440002441e-01 -3.605326637625694275e-04 6.157332658767700195e-01 -6.053326725959777832e-01 1.460402160882949829e-01 1.641647070646286011e-01 1.133179441094398499e-01
4.634089302271604538e-03 7.641987204551696777e-01 4.793867992702871561e-05 4.086847305297851562e-01 -3.036237657070159912e-01 -2.281136810779571533e-01 2.798462808132171631e-01 1.625378280878067017e-01
-7.542124390602111816e-01 1.695938259363174438e-01 5.892347097396850586e-01 1.722190609143581241e-05 1.470434814691543579e-01 6.330040097236633301e-02 -4.533533751964569092e-02 1.658907681703567505e-01
-4.048973619937896729e-01 2.185596898198127747e-02 -7.849598303437232971e-03 7.220104932785034180e-01 2.418504804372787476e-01 -4.283586740493774414e-01 2.373216450214385986e-01 1.261554062366485596e-01
-4.601788818836212158e-01 1.554000824689865112e-01 1.169586740434169769e-02 7.726591080427169800e-02 -4.066110849380493164e-01 -5.525636076927185059e-01 -4.457550644874572754e-01 2.976959943771362305e-01
-2.234956622123718262e-01 8.198703527450561523e-01 1.874567121267318726e-01 3.468025475740432739e-02 -3.302060961723327637e-01 1.729647666215896606e-01 -2.442033262923359871e-03 3.202506005764007568e-01
-2.440641522407531738e-01 5.391607880592346191e-01 1.986396163702011108e-01 4.446692764759063721e-01 -2.756865024566650391e-01 -2.047270722687244415e-02 1.613043248653411865e-01 -5.568740963935852051e-01
-4.128970503807067871e-01 2.946003377437591553e-01 -2.139464020729064941e-01 3.822019994258880615e-01 2.279290556907653809e-01 -6.939653158187866211e-01 -1.297854036092758179e-01 -2.216936834156513214e-02
-4.247262179851531982e-01 4.401853084564208984e-01 6.389044225215911865e-02 4.522891640663146973e-01 6.297881156206130981e-02 3.543041646480560303e-01 2.778238356113433838e-01 4.588173329830169678e-01
-7.294039726257324219e-01 -1.377170830965042114e-01 5.514454841613769531e-01 -4.288228973746299744e-02 -2.304793298244476318e-01 -1.371847391128540039e-01 -2.381955981254577637e-01 1.199812218546867371e-01
-1.340553909540176392e-01 7.000674009323120117e-01 4.689821600914001465e-02 3.105876743793487549e-01 -3.851917684078216553e-01 -3.408538699150085449e-01 -2.615424692630767822e-01 -2.455852329730987549e-01
-2.316852658987045288e-01 4.077658355236053467e-01 -3.068347573280334473e-01 2.663660943508148193e-01 -1.792899072170257568e-01 -5.153425931930541992e-01 -1.004300415515899658e-01 5.542033314704895020e-01
-3.627367019653320312e-01 3.044884800910949707e-01 1.341009885072708130e-01 3.583984971046447754e-01 2.732568383216857910e-01 -6.774631142616271973e-01 2.074418514966964722e-01 -2.293872535228729248e-01
-3.654161095619201660e-01 7.253168821334838867e-01 4.063513129949569702e-02 2.786545157432556152e-01 -2.010548114776611328e-01 4.590180218219757080e-01 -9.107542037963867188e-02 -4.088571667671203613e-02
-5.778785347938537598e-01 5.732682943344116211e-01 -7.053488492965698242e-02 -2.535293102264404297e-01 1.043993458151817322e-01 -9.393029613420367241e-04 4.640413522720336914e-01 -2.047756314277648926e-01
-4.350878596305847168e-01 5.550027489662170410e-01 -1.814102381467819214e-01 1.663825958967208862e-01 -1.462855786085128784e-01 4.287050962448120117e-01 1.852439939975738525e-01 4.500831663608551025e-01
-4.726212024688720703e-01 -5.955291539430618286e-02 5.650351047515869141e-01 4.078873395919799805e-01 -5.153068900108337402e-01 3.013163106516003609e-03 -8.176801726222038269e-03 1.477458178997039795e-01
-4.350190162658691406e-01 -1.374728530645370483e-01 3.781457841396331787e-01 3.636564612388610840e-01 -6.552534699440002441e-01 -8.800227195024490356e-03 2.393757551908493042e-01 -1.728703826665878296e-01
-2.906134128570556641e-01 1.408206969499588013e-01 -1.469287574291229248e-01 -3.399723023176193237e-02 -6.724528074264526367e-01 -6.297913193702697754e-01 6.200015544891357422e-02 1.424630135297775269e-01
-3.853714466094970703e-01 2.218025922775268555e-01 -5.450931191444396973e-02 7.926450967788696289e-01 2.614334821701049805e-01 -3.154977560043334961e-01 4.141221288591623306e-03 -5.595925822854042053e-02
-3.906017839908599854e-01 3.562070727348327637e-01 -4.480329155921936035e-01 1.520036458969116211e-01 -2.426837384700775146e-01 -3.997675478458404541e-01 -4.263344407081604004e-02 5.255293846130371094e-01
-9.262782335281372070e-02 7.152727842330932617e-01 1.676379293203353882e-01 6.138551831245422363e-01 -3.393691405653953552e-02 -1.181420385837554932e-01 9.462348371744155884e-02 2.254358232021331787e-01
-5.604838728904724121e-01 4.708181917667388916e-01 -1.519162803888320923e-01 -1.708564609289169312e-01 5.669407173991203308e-02 9.777589142322540283e-02 6.083737015724182129e-01 -1.703661680221557617e-01
-3.615005314350128174e-01 2.133475244045257568e-01 -2.599090933799743652e-01 3.638072907924652100e-01 7.322619110345840454e-02 -7.792770862579345703e-01 -3.259180858731269836e-02 -1.009682416915893555e-01
-1.771410107612609863e-01 4.115802049636840820e-01 8.934636414051055908e-02 4.919421970844268799e-01 -5.043947100639343262e-01 7.214319705963134766e-02 1.167744919657707214e-01 5.253361463546752930e-01
-6.836216449737548828e-01 -7.848409563302993774e-02 -3.944294750690460205e-01 8.312443643808364868e-02 -2.491955161094665527e-01 1.004101559519767761e-01 5.365075469017028809e-01 6.321796774864196777e-02
-6.627851724624633789e-01 -2.723451144993305206e-02 2.904782593250274658e-01 8.996671438217163086e-02 -2.136376649141311646e-01 5.638370662927627563e-02 9.802562743425369263e-02 6.395882368087768555e-01
-2.632318437099456787e-01 3.976034522056579590e-01 6.440823525190353394e-02 5.772852897644042969e-01 3.412210047245025635e-01 -5.413805842399597168e-01 1.331624835729598999e-01 -8.920066803693771362e-02
-7.286459803581237793e-01 4.563714265823364258e-01 5.623227730393409729e-02 -4.654772877693176270e-01 -9.980355203151702881e-02 -1.391324251890182495e-01 -7.576737552881240845e-02 -7.687504589557647705e-02
-6.356947422027587891e-01 5.273520946502685547e-01 -1.427216827869415283e-01 -3.828558623790740967e-01 -7.174608111381530762e-02 -2.561629414558410645e-01 8.811986446380615234e-02 -2.689087986946105957e-01
-4.587058424949645996e-01 -8.546188473701477051e-02 4.542977362871170044e-02 5.401449799537658691e-01 -3.869130015373229980e-01 2.249726653099060059e-01 3.727640509605407715e-01 -3.862609863281250000e-01
-7.233085036277770996e-01 2.514106333255767822e-01 -4.546257853507995605e-02 -3.482438251376152039e-02 9.461953490972518921e-02 4.239283874630928040e-02 5.042049288749694824e-01 -3.812676072120666504e-01
-6.033558249473571777e-01 4.483009502291679382e-02 -4.989618360996246338e-01 -3.151598572731018066e-02 -1.683338284492492676e-01 -3.749985992908477783e-01 3.828916549682617188e-01 -2.615904211997985840e-01
-4.030984640121459961e-01 2.060585021972656250e-01 -2.614971697330474854e-01 5.587363839149475098e-01 3.188443183898925781e-01 -4.384264349937438965e-01 3.224739730358123779e-01 -1.289016604423522949e-01
-4.199302196502685547e-01 2.868801057338714600e-01 -2.296797037124633789e-01 4.018017947673797607e-01 2.801236808300018311e-01 -6.156904101371765137e-01 8.979548700153827667e-03 -2.636976540088653564e-01
-5.864017009735107422e-01 3.498641550540924072e-01 -2.346262633800506592e-01 -2.408311367034912109e-01 3.059934079647064209e-02 -3.888318240642547607e-01 5.181718468666076660e-01 -7.115461863577365875e-03
-5.911045670509338379e-01 -1.659880727529525757e-01 -4.386501610279083252e-01 2.179855555295944214e-01 -3.135679662227630615e-01 -3.398085236549377441e-01 4.057449996471405029e-01 6.846734136343002319e-02
-8.597959280014038086e-01 -3.109714984893798828e-01 -1.063172742724418640e-01 1.079057157039642334e-01 -1.931774914264678955e-01 2.212714850902557373e-01 2.300040274858474731e-01 -4.381856694817543030e-02
-2.991872727870941162e-01 3.826288878917694092e-01 -6.677834689617156982e-02 6.832131147384643555e-01 1.227226182818412781e-01 -4.949313402175903320e-01 -1.621816307306289673e-01 8.075891435146331787e-02
-8.981397747993469238e-01 -8.816380798816680908e-02 -1.372623294591903687e-01 2.380247972905635834e-02 2.164635956287384033e-01 -1.836489588022232056e-01 2.891364097595214844e-01 4.451137408614158630e-02
-5.699628591537475586e-01 2.081578969955444336e-01 4.624780118465423584e-01 -2.387007698416709900e-02 -7.663881778717041016e-02 -1.306873708963394165e-01 1.782279312610626221e-01 6.021952033042907715e-01
-3.567179143428802490e-01 3.982301354408264160e-01 -3.913761675357818604e-01 5.302915573120117188e-01 -3.224042654037475586e-01 3.236895203590393066e-01 -6.512787193059921265e-02 2.584948837757110596e-01
-7.325171828269958496e-01 2.278366386890411377e-01 -4.258998930454254150e-01 8.335404843091964722e-02 -1.676994562149047852e-02 3.053808808326721191e-01 -1.276713609695434570e-01 3.366477787494659424e-01
-4.160019457340240479e-01 2.500983178615570068e-01 2.714004218578338623e-01 -1.899759918451309204e-01 -1.467570476233959198e-02 -6.569275259971618652e-01 2.994450032711029053e-01 3.649763166904449463e-01
-2.698159217834472656e-01 3.848447799682617188e-01 1.526341736316680908e-01 5.339023470878601074e-01 3.619157969951629639e-01 -5.381946563720703125e-01 2.174999713897705078e-01 -5.293775349855422974e-02
-4.244600534439086914e-01 3.921360671520233154e-01 1.035497561097145081e-01 6.819125413894653320e-01 2.078977972269058228e-01 1.550810486078262329e-01 1.069256514310836792e-01 3.341122865676879883e-01
-6.518459320068359375e-01 1.172795891761779785e-01 -3.233835995197296143e-01 9.859401732683181763e-02 9.036436676979064941e-03 -2.645920217037200928e-02 6.019324064254760742e-01 -2.897241115570068359e-01
-5.067271590232849121e-01 3.714291751384735107e-01 6.487911343574523926e-01 -5.156226828694343567e-02 -2.745985984802246094e-01 1.183635145425796509e-01 1.189603582024574280e-01 -2.794879376888275146e-01
-5.822261571884155273e-01 -1.770032197237014771e-01 3.130343258380889893e-01 4.317708611488342285e-01 -3.671012520790100098e-01 1.449682414531707764e-01 2.242443859577178955e-01 -3.730968534946441650e-01
-1.291956305503845215e-01 7.423222064971923828e-01 3.049048781394958496e-01 3.384137451648712158e-01 -1.382544785737991333e-01 -1.360137164592742920e-01 4.154546931385993958e-02 4.306220710277557373e-01
-5.258931517601013184e-01 2.441363781690597534e-01 -6.363625526428222656e-01 7.245378941297531128e-02 -1.662258952856063843e-01 -3.097981214523315430e-01 -1.269631832838058472e-01 3.374928534030914307e-01
-3.703595399856567383e-01 5.242778062820434570e-01 -9.411167353391647339e-02 4.348880648612976074e-01 -1.448509395122528076e-01 4.847048223018646240e-01 1.903303414583206177e-01 3.127871155738830566e-01
-2.703312635421752930e-01 4.792174398899078369e-01 5.147109627723693848e-01 -1.460113972425460815e-01 -5.979435443878173828e-01 5.751609429717063904e-02 1.609539836645126343e-01 -1.558015048503875732e-01
-3.108629584312438965e-01 4.465231299400329590e-01 1.116462200880050659e-01 2.470369189977645874e-01 -3.834461271762847900e-01 -4.550682306289672852e-01 -5.156317353248596191e-01 -1.024455428123474121e-01
-7.763720154762268066e-01 2.016876935958862305e-01 7.048373669385910034e-02 -1.376390736550092697e-02 2.212508916854858398e-01 -1.034185215830802917e-01 3.482890427112579346e-01 -4.128661751747131348e-01
-3.970797061920166016e-01 6.259525418281555176e-01 -3.174232840538024902e-01 7.780421525239944458e-02 -1.241929829120635986e-01 2.937032580375671387e-01 5.877220258116722107e-02 4.884262979030609131e-01
-7.148193717002868652e-01 1.541140228509902954e-01 2.777474820613861084e-01 1.512653846293687820e-02 1.988411694765090942e-01 -4.291352629661560059e-01 -2.436341643333435059e-01 -3.238165080547332764e-01
-2.673226892948150635e-01 1.716945767402648926e-01 -2.507486641407012939e-01 7.543964385986328125e-01 1.045352295041084290e-01 -4.186676442623138428e-01 2.227542847394943237e-01 1.767508685588836670e-01
-2.428992390632629395e-01 6.547432541847229004e-01 1.306651085615158081e-01 5.695070624351501465e-01 -3.134092688560485840e-01 2.269204556941986084e-01 -9.990522265434265137e-02 -1.058317571878433228e-01
-5.153326392173767090e-01 3.709321320056915283e-01 -2.192053943872451782e-02 -3.677138090133666992e-01 -4.439564421772956848e-02 -4.205246567726135254e-01 4.095350205898284912e-01 3.385509848594665527e-01
-5.021145939826965332e-01 8.857826143503189087e-02 -6.559936702251434326e-02 4.268462657928466797e-01 1.704879403114318848e-01 -7.227966785430908203e-01 -3.791608661413192749e-02 -2.439361810684204102e-02
-5.970174074172973633e-01 8.327613025903701782e-02 -7.227426394820213318e-03 7.830009795725345612e-03 -3.916722238063812256e-01 -3.263034224510192871e-01 -6.069281697273254395e-01 9.098794311285018921e-02
-3.393769860267639160e-01 3.296656608581542969e-01 -4.921103119850158691e-01 2.509107589721679688e-01 -1.538059860467910767e-01 -5.620328783988952637e-01 -4.074462503194808960e-02 3.603024482727050781e-01
-2.020337432622909546e-01 2.964257299900054932e-01 -8.274049311876296997e-02 7.776443958282470703e-01 -3.019016683101654053e-01 -4.329609870910644531e-02 -3.386989980936050415e-02 4.069042801856994629e-01
-4.954182505607604980e-01 1.960239410400390625e-01 -1.881357282400131226e-01 2.732366621494293213e-01 -1.130131483078002930e-01 -6.991729140281677246e-01 -3.214532434940338135e-01 3.368915617465972900e-02
-2.454381734132766724e-01 4.362348318099975586e-01 -5.659319926053285599e-03 3.475007116794586182e-01 -6.513074636459350586e-01 3.404181301593780518e-01 1.201292797923088074e-01 2.723117768764495850e-01
-6.985780000686645508e-01 1.226187869906425476e-01 8.199422806501388550e-02 1.321929395198822021e-01 2.453615665435791016e-01 -1.531884223222732544e-01 4.818124473094940186e-01 -3.961603641510009766e-01
-4.972969293594360352e-01 5.196582078933715820e-01 -1.259175091981887817e-01 -3.681619167327880859e-01 -8.989149332046508789e-02 -4.733668863773345947e-01 3.636286407709121704e-02 3.126881122589111328e-01
-4.744976758956909180e-01 5.236895084381103516e-01 -3.688154369592666626e-02 5.764034986495971680e-01 -5.251887068152427673e-02 3.318268358707427979e-01 -1.168527603149414062e-01 2.011913657188415527e-01
-3.127550780773162842e-01 2.969259917736053467e-01 9.160085767507553101e-02 6.919049620628356934e-01 1.690971702337265015e-01 -5.420181751251220703e-01 6.236366555094718933e-02 2.508693560957908630e-02
-1.515897065401077271e-01 3.810615539550781250e-01 2.327338159084320068e-01 2.900403738021850586e-01 -7.033669352531433105e-01 -2.454654723405838013e-01 -1.208982467651367188e-01 3.520364165306091309e-01
-4.967550039291381836e-01 4.097785651683807373e-01 -3.892602026462554932e-01 1.168729886412620544e-01 -1.967153847217559814e-01 4.370316565036773682e-01 1.469355225563049316e-01 4.109131097793579102e-01
-6.962000131607055664e-01 -1.878441274166107178e-01 -2.542351782321929932e-01 2.019998282194137573e-01 -2.028544247150421143e-01 -1.410442143678665161e-01 5.507825613021850586e-01 -1.008752733469009399e-01
-6.495296955108642578e-01 1.528444737195968628e-01 4.894028604030609131e-01 -1.854170486330986023e-02 -2.344691306352615356e-01 1.927720904350280762e-01 -6.918217241764068604e-02 4.668703079223632812e-01
-2.654493153095245361e-01 3.650921881198883057e-01 2.097697407007217407e-01 5.956755876541137695e-01 -3.251146674156188965e-01 3.894047066569328308e-02 3.137942254543304443e-01 4.378685057163238525e-01
-2.957148551940917969e-01 6.167368888854980469e-01 2.374741882085800171e-01 6.538166105747222900e-02 -5.215946435928344727e-01 2.355870604515075684e-01 6.941705476492643356e-03 -3.793535530567169189e-01
-2.276392132043838501e-01 6.824782490730285645e-01 3.313483893871307373e-01 8.400104194879531860e-02 -3.537939488887786865e-01 1.171703636646270752e-01 2.115583866834640503e-01 -4.264973998069763184e-01
-3.885729014873504639e-01 3.681036531925201416e-01 -4.078847542405128479e-02 7.230157405138015747e-02 -5.650745630264282227e-01 -3.095979094505310059e-01 -5.359115600585937500e-01 -6.525406241416931152e-02
-6.565747857093811035e-01 2.075221687555313110e-01 1.243060920387506485e-02 -2.832621037960052490e-01 -3.471637070178985596e-01 -2.562863826751708984e-01 -5.013268589973449707e-01 -8.898419141769409180e-02
-3.558752536773681641e-01 3.745476603507995605e-01 3.169053792953491211e-01 2.429935336112976074e-01 -3.066650629043579102e-01 2.539152204990386963e-01 4.136821031570434570e-01 -4.939054250717163086e-01
-5.698768496513366699e-01 3.665443360805511475e-01 -1.258430927991867065e-01 1.114659234881401062e-01 2.076899111270904541e-01 -2.527491450309753418e-01 5.349067449569702148e-01 -3.456617891788482666e-01
-6.403292417526245117e-01 5.618851780891418457e-01 1.966130174696445465e-02 -3.187992274761199951e-01 1.123158931732177734e-01 2.114824019372463226e-02 3.518818318843841553e-01 -1.880457848310470581e-01
-3.201671540737152100e-01 7.917975187301635742e-01 -1.404832303524017334e-01 3.127637803554534912e-01 -1.374573409557342529e-01 1.103132218122482300e-01 -2.273074239492416382e-01 -2.650671899318695068e-01
-5.278728008270263672e-01 1.015020310878753662e-01 8.853261172771453857e-02 2.795460522174835205e-01 -1.995645165443420410e-01 6.865107268095016479e-02 1.706993728876113892e-01 7.425540089607238770e-01
-3.087334930896759033e-01 2.853338718414306641e-01 -3.625753894448280334e-02 6.605156660079956055e-01 -4.478675723075866699e-01 1.805510520935058594e-01 -6.455467641353607178e-02 3.851251900196075439e-01
-5.735040307044982910e-01 5.144169926643371582e-02 -4.135358333587646484e-02 2.125593274831771851e-01 1.016800552606582642e-01 -8.146454393863677979e-02 7.711257934570312500e-01 9.972345829010009766e-02
-6.866411566734313965e-01 6.936039775609970093e-02 4.031061828136444092e-01 -1.032914593815803528e-01 -3.478492498397827148e-01 2.205517292022705078e-01 3.051149658858776093e-02 4.242360293865203857e-01
-2.732565701007843018e-01 1.972667723894119263e-01 5.387123823165893555e-01 5.883648991584777832e-01 -3.815751373767852783e-01 -1.889037042856216431e-01 1.360697150230407715e-01 2.241279631853103638e-01
-5.960677266120910645e-01 2.204606533050537109e-01 -4.934293329715728760e-01 1.552698463201522827e-01 -3.048464357852935791e-01 2.936486899852752686e-01 -1.400828212499618530e-01 3.601875901222229004e-01
-5.690844058990478516e-01 5.450629591941833496e-01 -6.522587686777114868e-02 -1.345403492450714111e-01 1.134645044803619385e-01 -1.410785317420959473e-01 4.586690664291381836e-01 -3.369556963443756104e-01
-6.591790318489074707e-01 -1.395074129104614258e-01 -3.685962557792663574e-01 1.129529252648353577e-01 -2.565362751483917236e-01 -2.583763599395751953e-01 5.072034597396850586e-01 8.703180402517318726e-02
-3.180861771106719971e-01 3.762141168117523193e-01 -4.600206911563873291e-01 4.128955602645874023e-01 -4.150791466236114502e-01 2.643550336360931396e-01 -9.489722549915313721e-02 3.521400392055511475e-01
-8.683933615684509277e-01 1.065822690725326538e-01 2.558639347553253174e-01 -1.615322530269622803e-01 7.587659358978271484e-02 4.045095294713973999e-02 -3.501204550266265869e-01 -1.140015274286270142e-01
-7.766268253326416016e-01 -9.745797514915466309e-02 -3.636404871940612793e-01 2.772353291511535645e-01 -1.283380240201950073e-01 1.673851162195205688e-01 -3.627694547176361084e-01 4.657171666622161865e-02
3.499455004930496216e-02 8.561905026435852051e-01 -1.803327910602092743e-02 2.743316590785980225e-01 -2.277079820632934570e-01 -1.879906505346298218e-01 2.761356234550476074e-01 1.633641868829727173e-01
-5.722091794013977051e-01 9.978795051574707031e-02 -1.523403227329254150e-01 1.838063001632690430e-01 5.995600298047065735e-02 -2.903271652758121490e-02 7.744835615158081055e-01 3.693675622344017029e-02
-3.249416947364807129e-01 6.769609451293945312e-01 -2.566933929920196533e-01 4.444417953491210938e-01 1.542578935623168945e-01 2.054532021284103394e-01 -4.388682544231414795e-02 -3.237038552761077881e-01
-8.345292210578918457e-01 9.727517142891883850e-03 2.486735135316848755e-01 1.345531940460205078e-01 -5.568586662411689758e-02 3.615202903747558594e-01 -2.494672387838363647e-01 1.658064126968383789e-01
-3.248790204524993896e-01 -9.361621923744678497e-03 -1.456924527883529663e-01 6.351885199546813965e-02 -5.446153283119201660e-01 -5.516189932823181152e-01 3.485922813415527344e-01 3.830133080482482910e-01
-2.650679051876068115e-01 1.976044476032257080e-01 -4.315243363380432129e-01 7.475980371236801147e-02 -5.144975781440734863e-01 -5.941296815872192383e-01 8.648490905761718750e-02 2.714991271495819092e-01
-1.129896342754364014e-01 4.050086736679077148e-01 -1.539012491703033447e-01 5.159432291984558105e-01 -5.818418860435485840e-01 -2.814182639122009277e-01 -3.186638057231903076e-01 1.184711679816246033e-01
-2.904969751834869385e-01 -2.205463126301765442e-03 -5.075655877590179443e-02 -2.152707800269126892e-02 -7.008665204048156738e-01 -5.315977334976196289e-01 1.772668659687042236e-01 3.276180624961853027e-01
-7.319032400846481323e-02 3.505706787109375000e-01 -2.108291089534759521e-01 7.738431096076965332e-01 -4.028290212154388428e-01 -7.964615523815155029e-02 1.246197074651718140e-01 2.105151414871215820e-01
-4.094107747077941895e-01 1.247703880071640015e-01 -3.788868486881256104e-01 4.323019981384277344e-01 4.517591744661331177e-02 -5.018334984779357910e-01 1.580244898796081543e-01 4.555495083332061768e-01
-5.298501253128051758e-01 3.904418349266052246e-01 -1.255783140659332275e-01 -4.000520110130310059e-01 -1.490800976753234863e-01 -3.420854210853576660e-01 4.549534618854522705e-01 2.115954011678695679e-01
-2.295320183038711548e-01 2.632393836975097656e-01 -5.919670313596725464e-02 8.474201560020446777e-01 -3.286663815379142761e-02 -7.785223424434661865e-02 1.351402550935745239e-01 3.619265854358673096e-01
-3.591716289520263672e-01 1.554980874061584473e-01 -4.993462860584259033e-01 2.573856115341186523e-01 -3.907674252986907959e-01 -4.178997278213500977e-01 5.133547261357307434e-02 4.486058652400970459e-01
-6.137673258781433105e-01 4.577648639678955078e-01 -1.248925365507602692e-02 -2.024476081132888794e-01 8.120651543140411377e-02 2.028179466724395752e-01 5.659551620483398438e-01 -6.756643205881118774e-02
-7.737060189247131348e-01 2.010106742382049561e-01 -3.579647243022918701e-01 1.345188766717910767e-01 5.338504165410995483e-02 2.519553005695343018e-01 -3.035987913608551025e-01 2.371414452791213989e-01
-3.437310457229614258e-01 7.697764635086059570e-01 1.653758883476257324e-01 1.690744161605834961e-01 -2.766443192958831787e-01 1.976329982280731201e-01 -3.076696395874023438e-01 -1.520073562860488892e-01
-6.093183755874633789e-01 -1.387849003076553345e-01 -3.837457895278930664e-01 1.714940220117568970e-01 -2.863888740539550781e-01 -3.261108100414276123e-01 4.940456151962280273e-01 1.872742548584938049e-02
-3.086772933602333069e-02 4.625017642974853516e-01 -7.138636708259582520e-02 6.788458228111267090e-01 -3.073747158050537109e-01 -3.313893377780914307e-01 3.388125598430633545e-01 1.094539836049079895e-02
-3.111792504787445068e-01 1.697475463151931763e-01 2.529623508453369141e-01 7.022500038146972656e-01 4.914056882262229919e-02 -6.662667542695999146e-02 1.688351780176162720e-01 5.308944582939147949e-01
-6.215139031410217285e-01 -1.661489307880401611e-01 -4.465569257736206055e-01 1.830134540796279907e-01 -2.453163415193557739e-01 -3.869532942771911621e-01 3.769972622394561768e-01 3.417458385229110718e-02
-4.977783560752868652e-01 2.299836426973342896e-01 4.657318443059921265e-02 6.722442060708999634e-02 1.437041610479354858e-01 -8.077994585037231445e-01 1.300947070121765137e-01 -5.020357295870780945e-02
-5.074032545089721680e-01 5.319418907165527344e-01 -2.470641881227493286e-01 -2.764361798763275146e-01 2.315081097185611725e-02 -3.609340190887451172e-01 4.084018766880035400e-01 -1.565905958414077759e-01
-3.805612027645111084e-01 -1.318184137344360352e-01 2.203732430934906006e-01 4.959800839424133301e-01 -6.125887632369995117e-01 -1.578984782099723816e-02 2.850371003150939941e-01 -2.940678894519805908e-01
-4.481327831745147705e-01 5.638692378997802734e-01 -9.709825366735458374e-02 -3.979541957378387451e-01 -1.700292825698852539e-01 -4.397167563438415527e-01 6.414404604583978653e-03 3.018792867660522461e-01
-5.885034799575805664e-01 2.765380963683128357e-02 2.735197544097900391e-01 3.029694855213165283e-01 -2.711511254310607910e-01 2.211729250848293304e-02 7.970722764730453491e-02 6.371264457702636719e-01
-8.336220383644104004e-01 1.744709163904190063e-01 -2.434162944555282593e-01 1.923019737005233765e-01 1.267723739147186279e-01 1.885183155536651611e-01 -2.904563248157501221e-01 2.059793323278427124e-01
-4.937269985675811768e-01 5.140044689178466797e-01 1.620396971702575684e-02 4.532182812690734863e-01 -1.490995436906814575e-01 4.644587934017181396e-01 -1.182838752865791321e-01 1.855267882347106934e-01
-6.113810539245605469e-01 3.455785512924194336e-01 -4.927097558975219727e-01 -8.826744556427001953e-02 -2.682211697101593018e-01 1.339604109525680542e-01 -1.967818289995193481e-01 3.572444915771484375e-01
-2.369486093521118164e-01 5.220153331756591797e-01 3.024623095989227295e-01 4.223047196865081787e-02 -6.081943511962890625e-01 -2.786546051502227783e-01 -3.050586581230163574e-01 1.935951858758926392e-01
-4.658482074737548828e-01 5.264697670936584473e-01 -2.263566255569458008e-01 -2.574257850646972656e-01 -4.099683165550231934e-01 1.611069217324256897e-02 -4.645584821701049805e-01 -6.451068818569183350e-02
-5.671369433403015137e-01 2.426603734493255615e-01 -5.302835702896118164e-01 -5.888711195439100266e-03 -6.510744243860244751e-02 -2.965469360351562500e-01 -5.866792984306812286e-03 4.960068762302398682e-01
-5.328150391578674316e-01 1.794693917036056519e-01 -2.363457083702087402e-01 -3.038495779037475586e-01 -3.003596365451812744e-01 -2.898965775966644287e-01 6.008124351501464844e-01 2.198581025004386902e-02
-5.043696165084838867e-01 3.314850330352783203e-01 1.776694655418395996e-01 4.180899858474731445e-01 -3.144920468330383301e-01 2.789015173912048340e-01 -4.172594845294952393e-01 -2.802973985671997070e-01
-5.179278254508972168e-01 4.891470074653625488e-01 -2.050572633743286133e-02 4.785312116146087646e-01 2.769438028335571289e-01 4.240794777870178223e-01 -2.566225081682205200e-02 -7.663945853710174561e-02
-6.580156087875366211e-01 -2.181370407342910767e-01 -4.757515192031860352e-01 1.471049189567565918e-01 -4.424853622913360596e-01 3.261057659983634949e-03 2.733277380466461182e-01 -3.066534176468849182e-02
-5.159610509872436523e-01 8.580628782510757446e-02 -6.972714513540267944e-02 1.490082144737243652e-01 4.256731271743774414e-02 -8.068090677261352539e-01 -1.184114366769790649e-01 -1.805042922496795654e-01
-6.186854243278503418e-01 1.107062324881553650e-01 -2.604207098484039307e-01 1.418455783277750015e-02 -4.601078331470489502e-01 7.585310190916061401e-02 -3.566733598709106445e-01 4.385014772415161133e-01
-4.457082450389862061e-01 1.517819762229919434e-01 3.388577699661254883e-01 -1.612995192408561707e-02 -2.066592574119567871e-01 -7.495862841606140137e-01 -1.066073626279830933e-01 2.174146324396133423e-01
-3.499132692813873291e-01 1.773066967725753784e-01 -7.292215526103973389e-02 2.629262506961822510e-01 -5.513090491294860840e-01 -4.744877815246582031e-01 -4.919729828834533691e-01 -2.361327596008777618e-02
-2.574256956577301025e-01 6.330018639564514160e-01 3.019223809242248535e-01 5.630490183830261230e-01 -1.004584729671478271e-01 -2.882500737905502319e-02 -1.566644906997680664e-01 2.989863157272338867e-01
-7.305248379707336426e-01 -3.267149329185485840e-01 -3.767504990100860596e-01 1.897315680980682373e-01 -3.194188177585601807e-01 -1.590624153614044189e-01 2.326515018939971924e-01 1.399154122918844223e-02
-1.616895794868469238e-01 3.331289291381835938e-01 5.735551193356513977e-02 7.257451415061950684e-01 2.702828124165534973e-02 -5.681976079940795898e-01 1.034843362867832184e-02 9.591558575630187988e-02
-2.375583946704864502e-01 6.521451473236083984e-01 1.502252668142318726e-01 1.031841561198234558e-01 -5.474253892898559570e-01 7.099828869104385376e-02 -4.040254354476928711e-01 -1.307912021875381470e-01
-3.443159759044647217e-01 1.083588674664497375e-01 -1.412523686885833740e-01 5.971572399139404297e-01 -1.712051331996917725e-01 -6.096432209014892578e-01 -2.895302474498748779e-01 -9.138962626457214355e-02
-4.333493709564208984e-01 1.770590990781784058e-01 -4.134106040000915527e-01 2.805222272872924805e-01 -3.183977007865905762e-01 -3.211297094821929932e-01 -7.202650606632232666e-02 5.670698881149291992e-01
-3.593337535858154297e-02 5.059214234352111816e-01 -4.767582938075065613e-02 6.218689084053039551e-01 -5.072389245033264160e-01 -1.814462058246135712e-02 1.544543504714965820e-01 2.688523530960083008e-01
-6.478212475776672363e-01 7.862889207899570465e-03 -4.843527376651763916e-01 7.262043654918670654e-02 -2.232297211885452271e-01 3.135621547698974609e-02 5.375222563743591309e-01 2.548818849027156830e-02
-5.528095364570617676e-01 5.174235701560974121e-01 -2.399151027202606201e-01 1.147913485765457153e-01 -7.287242263555526733e-02 4.155360162258148193e-01 9.968876093626022339e-02 4.099022150039672852e-01
-6.480139493942260742e-01 -3.355829790234565735e-02 3.463640809059143066e-01 -1.639332249760627747e-02 -2.314033657312393188e-01 -2.682694233953952789e-02 1.298656910657882690e-01 6.225612759590148926e-01
-5.102656483650207520e-01 3.498310446739196777e-01 -1.359372884035110474e-01 5.859997868537902832e-01 9.657450765371322632e-02 1.811592280864715576e-01 -3.287591040134429932e-01 -3.242602646350860596e-01
-4.840625226497650146e-01 -1.161036640405654907e-02 6.280080676078796387e-01 3.747448921203613281e-01 -3.144077062606811523e-01 -2.196114957332611084e-01 -2.874382585287094116e-02 2.877729237079620361e-01
-2.668142914772033691e-01 2.304662615060806274e-01 3.543938044458627701e-03 6.219388842582702637e-01 -2.654249668121337891e-01 -5.887672305107116699e-01 -2.601499259471893311e-01 6.402898579835891724e-02
-6.663260459899902344e-01 -2.760849893093109131e-02 8.025794476270675659e-02 3.278986215591430664e-01 -3.861387670040130615e-01 3.514100611209869385e-01 -4.010431170463562012e-01 -8.866044133901596069e-02
-6.959857940673828125e-01 -1.360407769680023193e-01 -7.860656827688217163e-02 5.203169584274291992e-01 -5.620052292943000793e-02 1.451436281204223633e-01 -3.460215330123901367e-01 -2.761012315750122070e-01
-6.925676465034484863e-01 3.930511474609375000e-01 3.575656116008758545e-01 2.900913953781127930e-01 -1.881901174783706665e-01 2.189467251300811768e-01 -1.666785776615142822e-01 -2.066876441240310669e-01
-4.368582367897033691e-01 6.284382939338684082e-01 -1.131875887513160706e-01 -2.451426833868026733e-01 -3.259417116641998291e-01 4.283609986305236816e-02 -4.620771110057830811e-01 1.404471248388290405e-01
-7.785708308219909668e-01 3.506673499941825867e-02 5.667988657951354980e-01 5.795991793274879456e-02 7.930953800678253174e-02 1.548878997564315796e-01 -1.519263386726379395e-01 1.208950877189636230e-01
-9.506157785654067993e-02 4.239645302295684814e-01 3.267651796340942383e-01 6.256674528121948242e-01 -4.734225869178771973e-01 -2.255507856607437134e-01 1.909730434417724609e-01 3.884919732809066772e-02
-5.000650882720947266e-01 1.278072744607925415e-01 1.266582906246185303e-01 5.386779904365539551e-01 -2.067434368655085564e-03 1.241024211049079895e-01 1.735677123069763184e-01 6.179421544075012207e-01
-2.606525123119354248e-01 1.857177168130874634e-01 5.227043628692626953e-01 2.982293367385864258e-01 -7.074592709541320801e-01 -1.726861298084259033e-01 1.492177695035934448e-02 6.976227462291717529e-02
-6.175387501716613770e-01 -1.850610822439193726e-01 -4.225628376007080078e-01 1.717626750469207764e-01 -3.355433046817779541e-01 -3.065019547939300537e-01 4.119600355625152588e-01 -9.633430279791355133e-03
-3.453129827976226807e-01 8.197435736656188965e-01 7.469241321086883545e-02 -1.123799011111259460e-02 -1.701617091894149780e-01 -4.264423251152038574e-02 -3.586201369762420654e-01 2.090263366699218750e-01
-1.307644098997116089e-01 3.378233015537261963e-01 2.169161438941955566e-01 6.189614534378051758e-01 -6.368785500526428223e-01 -1.515529304742813110e-01 -2.762820385396480560e-02 9.625151753425598145e-02
-1.697360575199127197e-01 5.531457662582397461e-01 -1.728430390357971191e-01 2.310909777879714966e-01 -6.996479034423828125e-01 1.290397942066192627e-01 -2.106319069862365723e-01 -1.772500425577163696e-01
-5.221208930015563965e-01 4.864961504936218262e-01 -8.538845926523208618e-02 -1.498591750860214233e-01 -3.228823244571685791e-01 6.188160553574562073e-02 -5.762110948562622070e-01 -1.444327086210250854e-01
-6.562193632125854492e-01 -6.591028068214654922e-03 -4.666802287101745605e-01 -9.610236436128616333e-02 -2.224833071231842041e-01 -1.998212784528732300e-01 5.000926852226257324e-01 5.278783291578292847e-02
-3.458801507949829102e-01 7.555191516876220703e-01 1.370116472244262695e-01 -5.421412736177444458e-02 -4.121430590748786926e-02 1.603980064392089844e-01 -2.167502418160438538e-02 5.098531842231750488e-01
-6.624646782875061035e-01 1.098843365907669067e-01 -1.799687296152114868e-01 2.467515766620635986e-01 1.553828567266464233e-01 -8.062375336885452271e-02 6.054980158805847168e-01 -2.419073134660720825e-01
-7.093960046768188477e-01 3.286482691764831543e-01 1.478818356990814209e-01 -3.333636000752449036e-02 -2.487754821777343750e-01 1.692615747451782227e-01 -3.470853269100189209e-01 3.933960199356079102e-01
-5.511298179626464844e-01 4.045011699199676514e-01 -3.842178881168365479e-01 1.188311539590358734e-02 -1.697408407926559448e-01 4.276744425296783447e-01 1.016392186284065247e-01 4.035122394561767578e-01
-3.454378545284271240e-01 3.122631609439849854e-01 7.828619331121444702e-02 6.763361096382141113e-01 3.750177323818206787e-01 -3.978468775749206543e-01 4.337612167000770569e-02 1.371249705553054810e-01
-5.882177948951721191e-01 -3.003379330039024353e-02 -1.088000554591417313e-02 6.483259797096252441e-01 1.478895395994186401e-01 -5.813194811344146729e-02 -2.511812448501586914e-01 -3.798818588256835938e-01
-6.480125188827514648e-01 -1.725254952907562256e-01 -6.634455174207687378e-02 5.526751875877380371e-01 -2.093243878334760666e-03 -3.265337049961090088e-01 -3.282951414585113525e-01 -1.614220142364501953e-01
-6.878696084022521973e-01 -1.816743463277816772e-01 -4.758884310722351074e-01 2.292576134204864502e-01 -3.484503328800201416e-01 -6.977277249097824097e-02 2.691211700439453125e-01 -1.268418431282043457e-01
-2.740563154220581055e-01 2.229619622230529785e-01 -7.519251853227615356e-02 7.277727127075195312e-01 1.536478381603956223e-02 -5.653676986694335938e-01 -9.952092170715332031e-02 1.004644334316253662e-01
-6.214907169342041016e-01 3.572220504283905029e-01 2.504138946533203125e-01 -2.741324007511138916e-01 -5.863364413380622864e-02 -2.588800489902496338e-01 -1.293611596338450909e-03 5.270935893058776855e-01
-7.105103731155395508e-01 1.048799753189086914e-01 -1.514584664255380630e-02 -1.466324180364608765e-01 -1.519454084336757660e-02 -5.581163167953491211e-01 -2.532079815864562988e-01 -2.942889034748077393e-01
-4.186351895332336426e-01 -1.525714993476867676e-02 -4.672018811106681824e-02 -1.289849877357482910e-01 -7.468174099922180176e-01 -4.508926272392272949e-01 -2.030028253793716431e-01 5.866391584277153015e-02
-7.917333245277404785e-01 -1.766987890005111694e-02 -2.991895973682403564e-01 -1.932601630687713623e-01 5.926855839788913727e-03 -3.687038421630859375e-01 2.577465176582336426e-01 2.087377011775970459e-01
-6.718106865882873535e-01 3.439383208751678467e-02 -2.551709413528442383e-01 3.542943894863128662e-01 1.974737048149108887e-01 -1.250744163990020752e-01 5.154023170471191406e-01 -1.912377625703811646e-01
-7.456693649291992188e-01 3.111956715583801270e-01 -2.409580722451210022e-02 9.688436239957809448e-02 2.482059411704540253e-03 5.994337052106857300e-02 -1.251161396503448486e-01 5.638384819030761719e-01
-5.642636418342590332e-01 4.447886645793914795e-01 -3.871912360191345215e-01 1.207370683550834656e-01 -5.215800926089286804e-02 2.314094826579093933e-02 -4.407968223094940186e-01 3.488802909851074219e-01
-3.492189347743988037e-01 -7.130083441734313965e-02 6.832819897681474686e-03 4.736343622207641602e-01 -6.140592694282531738e-01 7.165279239416122437e-02 3.638912141323089600e-01 -3.660142421722412109e-01
-3.292585313320159912e-01 3.567154705524444580e-01 3.099810704588890076e-02 7.026659250259399414e-01 1.957738995552062988e-01 -4.659252166748046875e-01 -1.159088984131813049e-01 2.817749790847301483e-02
-6.816720962524414062e-01 1.440275907516479492e-01 -3.507505953311920166e-01 1.805616915225982666e-02 -2.715224027633666992e-01 1.371536999940872192e-01 -5.122944116592407227e-01 1.903841197490692139e-01
-7.981300950050354004e-01 6.821195781230926514e-02 1.435501575469970703e-01 1.016843318939208984e-01 4.448089376091957092e-02 -1.900804191827774048e-01 -3.465299010276794434e-01 -4.113357365131378174e-01
-2.684960067272186279e-01 2.684011161327362061e-01 4.754821658134460449e-01 -1.470195949077606201e-01 -7.489735484123229980e-01 1.154672801494598389e-01 1.748770773410797119e-01 5.741776525974273682e-02
-6.384463906288146973e-01 2.162978500127792358e-01 -5.450250580906867981e-02 5.560731887817382812e-02 -3.249486982822418213e-01 1.596644371747970581e-01 -2.379395514726638794e-01 5.931603312492370605e-01
-4.265160262584686279e-01 4.129167497158050537e-01 -4.322550594806671143e-01 3.903596103191375732e-01 -2.599954903125762939e-01 2.488201856613159180e-01 -2.738655507564544678e-01 3.222537934780120850e-01
-1.331779807806015015e-01 7.181009054183959961e-01 -5.225082859396934509e-02 4.730066359043121338e-01 -3.430904448032379150e-01 1.808761358261108398e-01 2.591169476509094238e-01 -1.502013951539993286e-01
-1.934946775436401367e-01 6.680489778518676758e-01 -1.931829005479812622e-02 -5.297562107443809509e-02 -4.432438910007476807e-01 1.810828149318695068e-01 7.516886293888092041e-02 5.274318456649780273e-01
-3.673655092716217041e-01 2.121932804584503174e-01 -2.205704301595687866e-01 7.892311811447143555e-01 -1.808658242225646973e-01 2.205472439527511597e-01 -2.540408670902252197e-01 -5.088319629430770874e-02
-7.074369788169860840e-01 1.983368247747421265e-01 1.824200600385665894e-01 -1.503569185733795166e-01 -3.215329945087432861e-01 3.585412502288818359e-01 -1.514810323715209961e-01 3.865610063076019287e-01
-2.561468183994293213e-01 5.311975479125976562e-01 -1.738794147968292236e-01 5.228019356727600098e-01 -4.269991517066955566e-01 2.914053797721862793e-01 -1.076702773571014404e-01 2.642419040203094482e-01
-1.459171324968338013e-01 6.766818165779113770e-01 4.330599009990692139e-01 1.370009779930114746e-02 -2.604532241821289062e-01 -5.017080903053283691e-01 -1.235315483063459396e-02 -1.156796514987945557e-01
-6.991936564445495605e-01 -2.718720734119415283e-01 1.325099915266036987e-01 4.557217061519622803e-01 4.207301512360572815e-02 -4.466556310653686523e-01 -8.317247778177261353e-02 -6.151085719466209412e-02
-5.756397247314453125e-01 3.454785346984863281e-01 2.028748989105224609e-01 -2.594636380672454834e-01 -3.939120471477508545e-01 1.799529343843460083e-01 -3.686423599720001221e-01 3.425743877887725830e-01
-2.863718271255493164e-01 8.654413819313049316e-01 1.179039031267166138e-01 1.655878573656082153e-01 -2.499683052301406860e-01 2.231090813875198364e-01 -6.035954132676124573e-02 1.085204109549522400e-01
-4.400318562984466553e-01 5.614147782325744629e-01 -7.999756187200546265e-02 -2.482029646635055542e-01 -4.325053691864013672e-01 6.402160972356796265e-02 -4.448738396167755127e-01 1.846854537725448608e-01
-6.454194188117980957e-01 1.108808964490890503e-01 -1.725726574659347534e-01 2.326112836599349976e-01 -3.232770860195159912e-01 2.431340068578720093e-01 -2.895531058311462402e-01 4.896801114082336426e-01
-2.313716113567352295e-01 4.046359956264495850e-01 4.192433357238769531e-01 2.271315753459930420e-01 -4.842485189437866211e-01 -4.354176223278045654e-01 -2.693552970886230469e-01 2.423749566078186035e-01
-7.765858769416809082e-01 -8.593150973320007324e-02 -2.830372154712677002e-01 -1.056180819869041443e-01 -1.108341962099075317e-01 -2.322111725807189941e-01 4.780279695987701416e-01 5.956589430570602417e-02
-3.467353582382202148e-01 8.175547719001770020e-01 4.128119722008705139e-02 2.319620549678802490e-01 -2.189575433731079102e-01 2.107504308223724365e-01 -9.282050281763076782e-02 -2.342960536479949951e-01
-5.293280482292175293e-01 4.708873927593231201e-01 -1.115346327424049377e-01 -4.762707650661468506e-01 -1.416480988264083862e-01 -3.001456260681152344e-01 2.616592347621917725e-01 2.831714749336242676e-01
-3.665848076343536377e-02 2.664211988449096680e-01 -3.348027169704437256e-01 6.764769554138183594e-01 -3.091737031936645508e-01 -3.994519412517547607e-01 3.181688189506530762e-01 3.975285217165946960e-02
-6.480018496513366699e-01 3.779312372207641602e-01 1.142327412962913513e-01 -9.877024218440055847e-03 -3.365823924541473389e-01 3.164161741733551025e-01 -3.185180723667144775e-01 3.305365741252899170e-01
-5.877383947372436523e-01 -9.200885891914367676e-02 -1.621073335409164429e-01 6.834664940834045410e-01 7.084073871374130249e-02 1.220458820462226868e-01 -1.782853305339813232e-01 -3.177945315837860107e-01
-5.294526815414428711e-01 5.317654013633728027e-01 -2.846735715866088867e-01 3.948430418968200684e-01 1.054167300462722778e-01 4.163127541542053223e-01 -7.959707826375961304e-02 9.591990709304809570e-02
-3.455696403980255127e-01 3.635036349296569824e-01 -6.430146694183349609e-01 1.198294758796691895e-01 -3.337817192077636719e-01 -2.573730945587158203e-01 -2.291743457317352295e-01 3.007451593875885010e-01
-3.330516815185546875e-01 2.595806419849395752e-01 1.300411522388458252e-01 4.811980426311492920e-01 -2.354701757431030273e-01 6.161887571215629578e-02 3.395457863807678223e-01 -6.314251422882080078e-01
-6.839889287948608398e-01 -2.329334616661071777e-02 -3.906583786010742188e-01 9.234281629323959351e-02 -1.621833890676498413e-01 5.185164045542478561e-03 5.866327285766601562e-01 2.675282303243875504e-03
-3.943001925945281982e-01 4.703433078248053789e-04 -9.153740853071212769e-02 6.601350903511047363e-01 -9.092043340206146240e-02 -6.205291748046875000e-01 -3.012501448392868042e-02 7.835425436496734619e-02
-5.303379893302917480e-01 4.614507555961608887e-01 -2.046047151088714600e-01 4.136681258678436279e-01 6.535955518484115601e-02 3.965136408805847168e-01 -2.676246464252471924e-01 -2.443412691354751587e-01
-5.876953601837158203e-01 2.730569057166576385e-02 -3.478038907051086426e-01 -5.006803572177886963e-02 -3.210538029670715332e-01 -1.000636741518974304e-01 6.306217312812805176e-01 1.400794535875320435e-01
-4.470156133174896240e-01 3.110476136207580566e-01 7.651136517524719238e-01 1.036194246262311935e-02 -3.138800561428070068e-01 -4.997272789478302002e-02 1.106821298599243164e-01 -6.820430606603622437e-02
-2.606919109821319580e-01 3.637353777885437012e-01 3.542209789156913757e-02 5.909038186073303223e-01 -1.028912216424942017e-01 -5.786409378051757812e-01 -2.514436542987823486e-01 2.016891986131668091e-01
-4.797633290290832520e-01 -2.004223875701427460e-02 6.627131998538970947e-02 6.360229849815368652e-01 2.578200995922088623e-01 -4.780296683311462402e-01 2.537700235843658447e-01 -3.354701399803161621e-02
-4.351909756660461426e-01 7.099805474281311035e-01 -1.012958958745002747e-01 3.544631600379943848e-01 7.678963989019393921e-02 2.827948629856109619e-01 -2.500992417335510254e-01 -1.490380913019180298e-01
-6.792637109756469727e-01 3.110331892967224121e-01 -3.105490207672119141e-01 -2.185934036970138550e-01 1.151745095849037170e-01 -4.441820383071899414e-01 2.865384519100189209e-01 7.048626244068145752e-02
-7.180177569389343262e-01 2.523495554924011230e-01 -3.216311037540435791e-01 1.100427061319351196e-01 -1.701978147029876709e-01 2.459359467029571533e-01 -9.555085003376007080e-02 4.545685052871704102e-01
-3.954644501209259033e-01 7.514513134956359863e-01 -1.628056354820728302e-02 6.654664129018783569e-02 -1.603116840124130249e-01 1.111810430884361267e-01 -4.331797361373901367e-01 -2.202940136194229126e-01
-3.163546919822692871e-01 4.174613952636718750e-01 -7.571898400783538818e-02 1.722381860017776489e-01 -6.676126122474670410e-01 -1.906861960887908936e-01 -4.559160768985748291e-01 1.786138303577899933e-02
-3.033465147018432617e-01 2.855720520019531250e-01 4.195458590984344482e-01 4.176269769668579102e-01 -6.133071780204772949e-01 -1.370446979999542236e-01 -2.700754106044769287e-01 -9.017069637775421143e-02
-3.407105207443237305e-01 2.840261757373809814e-01 -2.354318499565124512e-01 4.082441627979278564e-01 8.056216873228549957e-03 -7.490002512931823730e-01 -1.410640329122543335e-01 -1.373558025807142258e-02
-4.063673913478851318e-01 -6.671544909477233887e-02 -5.556898117065429688e-01 2.951995432376861572e-01 -3.855557143688201904e-01 -3.309352695941925049e-01 4.183383882045745850e-01 -3.608681261539459229e-02
-2.552008628845214844e-01 7.061617374420166016e-01 4.678345918655395508e-01 1.120454221963882446e-01 -3.463030457496643066e-01 4.070799797773361206e-02 7.966670393943786621e-02 -2.772276997566223145e-01
-7.113052010536193848e-01 -1.368206143379211426e-01 -3.454410433769226074e-01 1.356710493564605713e-01 -2.144856601953506470e-01 7.288493961095809937e-02 5.311192274093627930e-01 6.469275057315826416e-02
-5.569295287132263184e-01 8.023869246244430542e-02 -2.672605216503143311e-01 7.213667035102844238e-02 -2.925446033477783203e-01 2.293646335601806641e-01 6.845176219940185547e-01 -2.160097938030958176e-03
-4.302581548690795898e-01 2.455026805400848389e-01 -1.150328442454338074e-01 4.732306301593780518e-01 -1.780487149953842163e-01 -2.651065587997436523e-02 -1.730988472700119019e-01 6.745809316635131836e-01
-2.935659289360046387e-01 1.180161908268928528e-02 -1.444045454263687134e-01 -1.098718843422830105e-03 -7.524180412292480469e-01 -4.382941126823425293e-01 1.798461377620697021e-01 3.197605013847351074e-01
-4.714552164077758789e-01 5.367733240127563477e-01 -5.685905739665031433e-02 -3.463062345981597900e-01 -5.656350776553153992e-02 -5.804223418235778809e-01 1.299807336181402206e-02 1.618178039789199829e-01
-5.342998504638671875e-01 4.958762824535369873e-01 7.255696505308151245e-02 3.845652043819427490e-01 -1.138950046151876450e-02 5.073282718658447266e-01 -1.458681821823120117e-01 -1.915368437767028809e-01
-4.266920983791351318e-01 5.851413607597351074e-01 -1.842539906501770020e-01 -2.372306436300277710e-01 -3.396952152252197266e-01 3.074157238006591797e-02 -5.106399059295654297e-01 -9.068947285413742065e-02
-2.290402203798294067e-01 2.094966769218444824e-01 3.936555236577987671e-02 7.442970275878906250e-01 -1.700881421566009521e-01 -4.506322145462036133e-01 -1.610015481710433960e-01 3.003383576869964600e-01
-6.143940091133117676e-01 3.626483380794525146e-01 -3.940583765506744385e-01 -3.543597161769866943e-01 -2.012844979763031006e-01 -2.648043334484100342e-01 1.389648467302322388e-01 2.832055091857910156e-01
-2.887625694274902344e-01 1.213233396410942078e-01 -5.606684088706970215e-02 7.178922891616821289e-01 1.633314341306686401e-01 -4.323755800724029541e-01 4.105983674526214600e-01 -3.416679054498672485e-02
-1.179282441735267639e-01 3.057034015655517578e-01 9.476818144321441650e-02 6.574873924255371094e-01 -6.497203707695007324e-01 -1.666777431964874268e-01 3.787602111697196960e-02 -3.894794965162873268e-03
-1.841772347688674927e-01 4.993457496166229248e-01 6.844577193260192871e-02 1.417747288942337036e-01 -5.048328638076782227e-01 -5.048190951347351074e-01 -3.100200593471527100e-01 -2.934906482696533203e-01
-6.800327897071838379e-01 5.046154931187629700e-02 -3.942717313766479492e-01 1.889429837465286255e-01 8.722566068172454834e-02 -3.433906137943267822e-01 3.941306173801422119e-01 -2.509883046150207520e-01
-3.258402645587921143e-01 6.322335004806518555e-01 8.878376334905624390e-02 2.422957569360733032e-01 -3.536249995231628418e-01 4.195611774921417236e-01 -1.789514869451522827e-01 3.072673082351684570e-01
-2.633840441703796387e-01 6.876264214515686035e-01 1.285820156335830688e-01 1.037403419613838196e-01 -3.941757678985595703e-01 2.695426642894744873e-01 5.996427312493324280e-02 4.459595084190368652e-01
-2.653786540031433105e-01 6.580538749694824219e-01 4.449302256107330322e-01 2.369078695774078369e-01 -2.522581815719604492e-01 -2.052996903657913208e-01 -1.601671576499938965e-01 3.331893682479858398e-01
-7.591769099235534668e-01 1.579560935497283936e-01 1.328538656234741211e-01 -7.661787420511245728e-02 4.705647379159927368e-02 -2.392441183328628540e-01 -1.446336358785629272e-01 5.429631471633911133e-01
-3.599513769149780273e-01 1.912724822759628296e-01 1.909873485565185547e-01 6.924842000007629395e-01 1.779139041900634766e-01 -4.820140004158020020e-01 1.580800116062164307e-02 2.315138876438140869e-01
-7.618295550346374512e-01 -1.037751585245132446e-01 -2.720520794391632080e-01 3.727472722530364990e-01 1.731586158275604248e-01 9.604156762361526489e-02 -3.715491294860839844e-01 -1.365169733762741089e-01
-4.065213203430175781e-01 5.675231665372848511e-02 -5.872761830687522888e-03 6.547108292579650879e-01 1.138651296496391296e-01 -6.162240505218505859e-01 7.093066722154617310e-02 7.148683071136474609e-02
-4.229948520660400391e-01 6.166616678237915039e-01 -1.679760962724685669e-02 4.869422912597656250e-01 4.532617703080177307e-02 4.315743148326873779e-01 1.227739155292510986e-01 4.956040531396865845e-03
-3.269449174404144287e-01 3.458752930164337158e-01 -7.068253308534622192e-02 4.426445066928863525e-01 -2.251791507005691528e-01 2.147649824619293213e-01 2.978983819484710693e-01 6.220723390579223633e-01
-1.054818406701087952e-01 3.159847557544708252e-01 3.741633594036102295e-01 5.279178619384765625e-01 -3.809142410755157471e-01 -4.376342594623565674e-01 1.547504067420959473e-01 3.313072323799133301e-01
-1.970784217119216919e-01 4.703749716281890869e-01 -2.781368792057037354e-01 2.316350676119327545e-02 -5.108785629272460938e-01 -5.531935095787048340e-01 1.536844074726104736e-01 -2.671554684638977051e-01
-2.428376674652099609e-01 3.957983851432800293e-01 1.724094897508621216e-01 2.259352952241897583e-01 -5.312852859497070312e-01 -4.621385633945465088e-01 -4.555507004261016846e-01 1.546836178749799728e-02
-5.786849856376647949e-01 3.556286394596099854e-01 -3.086007535457611084e-01 -2.869679927825927734e-01 -8.871457725763320923e-02 -2.771611511707305908e-01 3.801767230033874512e-01 3.631033599376678467e-01
-7.438646554946899414e-01 1.891212761402130127e-01 -4.290366470813751221e-01 2.468185722827911377e-01 -6.167037878185510635e-03 2.392745316028594971e-01 -2.091587781906127930e-01 2.546935379505157471e-01
-6.547938585281372070e-01 -4.499274492263793945e-02 -1.684161722660064697e-01 2.134983688592910767e-01 1.233914960175752640e-02 -1.422086358070373535e-01 6.889544725418090820e-01 -1.553125027567148209e-02
-5.473114252090454102e-01 6.135843396186828613e-01 -4.043179377913475037e-02 -3.750219643115997314e-01 -1.414324529469013214e-02 -5.747125670313835144e-02 3.634673357009887695e-01 -2.146547734737396240e-01
-3.418549299240112305e-01 4.910410642623901367e-01 2.609039545059204102e-01 2.069432884454727173e-01 -2.307609766721725464e-01 2.667917609214782715e-01 2.239670902490615845e-01 5.970994234085083008e-01
-4.108862578868865967e-01 -3.245930001139640808e-02 1.497731637209653854e-02 5.625099539756774902e-01 -1.058480814099311829e-01 -1.403489559888839722e-01 3.052025437355041504e-01 6.240407228469848633e-01
-2.355215400457382202e-01 3.415279686450958252e-01 -2.072686254978179932e-01 -2.823395282030105591e-02 -5.994699001312255859e-01 -6.204919219017028809e-01 -1.938617527484893799e-01 -4.662600532174110413e-02
-5.336005687713623047e-01 1.157924681901931763e-01 -8.116287738084793091e-02 -1.646099686622619629e-01 -5.440776944160461426e-01 -3.864172101020812988e-01 -4.613994061946868896e-01 9.975243359804153442e-02
-4.049447476863861084e-01 -1.049698814749717712e-01 -3.025975525379180908e-01 2.840278446674346924e-01 -4.295094311237335205e-01 -4.377566277980804443e-01 4.905978143215179443e-01 1.896542608737945557e-01
-6.843592524528503418e-01 3.299659788608551025e-01 -1.010022014379501343e-01 -4.629867896437644958e-02 1.556272953748703003e-01 -2.977825403213500977e-01 4.202396869659423828e-01 -3.477559089660644531e-01
-7.165483236312866211e-01 3.111157715320587158e-01 -2.852486968040466309e-01 -6.358084082603454590e-02 -1.529322266578674316e-01 1.683929115533828735e-01 -3.148747384548187256e-01 3.917467296123504639e-01
-3.695031106472015381e-01 4.176455438137054443e-01 -1.647096127271652222e-01 -1.530368775129318237e-01 -2.443560063838958740e-01 -4.808972477912902832e-01 5.742879509925842285e-01 -1.330838650465011597e-01
-4.540176093578338623e-01 1.490352749824523926e-01 -2.087836414575576782e-01 1.297116130590438843e-01 -4.782270491123199463e-01 -4.216208755970001221e-01 -5.352398157119750977e-01 1.352546066045761108e-01
-7.229176163673400879e-01 1.940332651138305664e-01 -2.227843701839447021e-01 -8.591842651367187500e-02 -2.757519185543060303e-01 6.300657242536544800e-02 -2.970778644084930420e-01 4.631005823612213135e-01
-6.658120751380920410e-01 2.943539321422576904e-01 3.232841789722442627e-01 -6.891871336847543716e-03 -2.998681366443634033e-01 -4.776772856712341309e-01 -3.988912329077720642e-02 -2.140151858329772949e-01
-8.135952949523925781e-01 5.290038138628005981e-02 -9.544786065816879272e-02 -1.258830726146697998e-01 -2.261023670434951782e-01 -1.519482582807540894e-01 -4.030727744102478027e-01 2.713467478752136230e-01
-7.133629918098449707e-01 2.708154916763305664e-01 -3.874550163745880127e-01 6.824665516614913940e-02 -4.477477446198463440e-02 2.103353440761566162e-01 -2.637033462524414062e-01 3.836768567562103271e-01
-7.395253181457519531e-01 -2.659024298191070557e-01 -3.950412571430206299e-01 5.041670054197311401e-02 -4.268696010112762451e-01 7.632374018430709839e-02 1.806575804948806763e-01 -5.584583804011344910e-02
-1.714871525764465332e-01 7.908836603164672852e-01 1.384965926408767700e-01 1.260365098714828491e-01 -4.254553020000457764e-01 -5.331514403223991394e-02 -6.056299805641174316e-02 3.500085771083831787e-01
-3.152469098567962646e-01 1.664817482233047485e-01 -4.962851703166961670e-01 2.279036939144134521e-01 -3.444914817810058594e-01 -5.931947231292724609e-01 5.350357294082641602e-02 3.181936144828796387e-01
-6.665562987327575684e-01 -1.393743306398391724e-01 -5.065596699714660645e-01 2.856609821319580078e-01 -2.052214443683624268e-01 -4.654394835233688354e-02 3.849312365055084229e-01 -7.495430856943130493e-02
-7.809274196624755859e-01 1.633979827165603638e-01 -3.433908224105834961e-01 3.133614957332611084e-01 2.516287565231323242e-01 1.688936948776245117e-01 -1.927140802145004272e-01 1.354987174272537231e-01
-6.140896677970886230e-01 2.064480185508728027e-01 3.196303248405456543e-01 5.428520441055297852e-01 2.177467197179794312e-01 -3.599619269371032715e-01 1.473718415945768356e-02 -7.885300368070602417e-02
-2.514180541038513184e-01 7.675638198852539062e-01 1.711259037256240845e-01 5.065580606460571289e-01 -1.433210447430610657e-03 9.941725432872772217e-02 -7.964371144771575928e-02 -2.133557498455047607e-01
-5.040751099586486816e-01 4.189175367355346680e-01 1.248191744089126587e-01 5.466240644454956055e-01 -5.904456228017807007e-02 1.766985356807708740e-01 -3.184533417224884033e-01 -3.462908267974853516e-01
-2.433162182569503784e-01 4.961635172367095947e-01 1.021781265735626221e-01 1.212232038378715515e-01 -4.533255696296691895e-01 2.853447198867797852e-01 2.795739173889160156e-01 5.517212748527526855e-01
-4.559960663318634033e-01 2.431289851665496826e-02 2.089316993951797485e-01 4.469498395919799805e-01 -2.318433076143264771e-01 -1.463865041732788086e-01 1.673917919397354126e-01 -6.669780611991882324e-01
-8.326205611228942871e-01 1.663068234920501709e-01 3.381351232528686523e-01 -5.008750781416893005e-02 8.088191598653793335e-02 -2.183084376156330109e-02 1.597751677036285400e-01 -3.601310253143310547e-01
-5.840820074081420898e-01 3.242857158184051514e-01 1.979797184467315674e-01 2.227241545915603638e-02 -3.224613964557647705e-01 5.935459956526756287e-02 9.852140396833419800e-02 6.299079656600952148e-01
-1.486037741415202618e-03 5.387764573097229004e-01 -8.171463757753372192e-02 5.180697441101074219e-01 -1.429181993007659912e-01 -3.118387758731842041e-01 4.881662726402282715e-01 -2.804796099662780762e-01
-3.024994134902954102e-01 1.186360716819763184e-01 3.599674701690673828e-01 5.380039811134338379e-01 -6.103997826576232910e-01 -2.609264552593231201e-01 -9.675172716379165649e-02 -1.592584252357482910e-01
-6.093558669090270996e-01 1.454859375953674316e-01 -5.235287547111511230e-01 -5.989520996809005737e-02 -1.627097129821777344e-01 -3.917995989322662354e-01 2.727936580777168274e-02 3.861657083034515381e-01
-6.820886731147766113e-01 3.492003083229064941e-01 -3.787682950496673584e-01 -3.888062015175819397e-02 -2.207540869712829590e-01 3.004583716392517090e-01 -1.471269279718399048e-01 3.273885846138000488e-01
-3.297733068466186523e-01 -1.229464411735534668e-01 1.717414408922195435e-01 2.218637317419052124e-01 -7.808474898338317871e-01 -4.258135855197906494e-01 7.599252462387084961e-02 2.449995465576648712e-02
-4.103039801120758057e-01 2.220472544431686401e-01 -5.026460811495780945e-02 4.904406368732452393e-01 9.507589042186737061e-03 -6.634313464164733887e-01 -3.125140666961669922e-01 3.729013353586196899e-02
-6.461297869682312012e-01 5.133265852928161621e-01 -7.147525250911712646e-02 -3.204919993877410889e-01 3.408589959144592285e-02 -2.388847768306732178e-01 9.019534289836883545e-02 -3.805593252182006836e-01
-7.635480761528015137e-01 -2.684280835092067719e-02 4.156827032566070557e-01 -8.430565707385540009e-03 -2.450746297836303711e-01 2.452948242425918579e-01 3.519051009789109230e-03 3.509517014026641846e-01
-2.599079310894012451e-01 6.913194656372070312e-01 -1.536949574947357178e-01 1.892840117216110229e-01 -4.589999616146087646e-01 1.473783999681472778e-01 -3.119453489780426025e-01 -2.556625008583068848e-01
-6.056486368179321289e-01 4.473988711833953857e-01 -1.974563151597976685e-01 -2.675629258155822754e-01 5.322434008121490479e-02 -2.288557589054107666e-01 4.628811776638031006e-01 -2.301705628633499146e-01
-6.213707923889160156e-01 -1.999336630105972290e-01 1.705113053321838379e-01 2.058363556861877441e-01 -4.473580420017242432e-01 -8.793678879737854004e-02 -4.021105915307998657e-02 5.412977337837219238e-01
-7.017089724540710449e-01 6.349119544029235840e-02 1.854964196681976318e-01 -2.300485074520111084e-01 2.345595322549343109e-02 -4.043419957160949707e-01 2.877907156944274902e-01 4.115529656410217285e-01
-2.972622215747833252e-01 7.346602082252502441e-01 6.385771185159683228e-02 1.222820058465003967e-01 -2.969495952129364014e-01 4.283616840839385986e-01 2.145571410655975342e-01 1.875408887863159180e-01
-3.797547817230224609e-01 8.742778562009334564e-03 8.889333903789520264e-02 5.869574546813964844e-01 -7.191957533359527588e-02 -6.817205548286437988e-01 -9.584832191467285156e-02 1.555200964212417603e-01
-2.915890216827392578e-01 3.455372750759124756e-01 7.858641445636749268e-02 5.741095542907714844e-01 -5.629276633262634277e-01 2.358244508504867554e-01 -1.075944080948829651e-01 2.751819491386413574e-01
-1.693640500307083130e-01 8.048357963562011719e-01 -3.480789363384246826e-01 3.331316411495208740e-01 -7.591550052165985107e-02 1.202459633350372314e-01 -2.678090706467628479e-02 -2.654807269573211670e-01
-4.782527685165405273e-01 6.531572341918945312e-01 2.822395265102386475e-01 6.079154461622238159e-02 1.997063606977462769e-01 5.772670358419418335e-02 9.300903417170047760e-03 4.669087231159210205e-01
-6.435382366180419922e-01 2.475215196609497070e-01 -1.104020513594150543e-02 -2.367409318685531616e-02 -4.436030685901641846e-01 4.261118769645690918e-01 -2.351572364568710327e-01 3.004257380962371826e-01
-4.994801282882690430e-01 1.041554361581802368e-01 -2.917933464050292969e-01 7.066770792007446289e-01 2.101280540227890015e-02 2.789538502693176270e-01 -1.926843672990798950e-01 -1.993776112794876099e-01
-5.329722166061401367e-01 3.935848549008369446e-02 -4.911785721778869629e-01 4.253832995891571045e-01 -1.792054772377014160e-01 -1.401793658733367920e-01 -5.176594853401184082e-02 4.875856339931488037e-01
-3.555622100830078125e-01 5.740307569503784180e-01 1.598535329103469849e-01 6.654815077781677246e-01 -8.513563871383666992e-02 2.535430490970611572e-01 -5.943050980567932129e-02 2.411005087196826935e-02
-4.031914472579956055e-01 3.177984654903411865e-01 4.694930613040924072e-01 4.434161782264709473e-01 -4.737282097339630127e-01 2.759364545345306396e-01 -1.365675330162048340e-01 1.375139411538839340e-02
-6.789619326591491699e-01 3.338089287281036377e-01 -1.861236095428466797e-01 1.501272618770599365e-01 -1.760679930448532104e-01 3.605010211467742920e-01 -1.003504171967506409e-01 4.465097784996032715e-01
-5.409805178642272949e-01 2.564004659652709961e-01 6.578350905328989029e-03 4.093383848667144775e-01 -3.417244851589202881e-01 1.288117915391921997e-01 -4.172456264495849609e-01 -4.080878794193267822e-01
-3.284478187561035156e-01 1.499790549278259277e-01 5.103839635848999023e-01 5.624566674232482910e-01 -5.004537701606750488e-01 -1.710294634103775024e-01 4.193883761763572693e-02 -1.063737496733665466e-01
-6.074032187461853027e-01 3.684679567813873291e-01 -4.430265724658966064e-01 -2.363022714853286743e-01 -2.736918628215789795e-01 1.804021000862121582e-02 -1.372232288122177124e-01 3.861587345600128174e-01
-9.487918615341186523e-01 -8.515594527125358582e-03 -1.423698514699935913e-01 -2.523420751094818115e-01 7.171732187271118164e-02 1.691042631864547729e-02 -5.742505937814712524e-02 8.395785838365554810e-02
-4.911999106407165527e-01 2.378177940845489502e-01 -3.206693828105926514e-01 5.128221511840820312e-01 -1.957584917545318604e-02 3.944577276706695557e-01 -2.340782247483730316e-02 -4.240541756153106689e-01
-2.450021058320999146e-01 3.537981212139129639e-01 3.855420649051666260e-01 3.710916936397552490e-01 -5.548565983772277832e-01 -3.259589374065399170e-01 -6.559532135725021362e-02 -3.317095935344696045e-01
-5.787420272827148438e-01 1.752063482999801636e-01 -5.560196638107299805e-01 5.525022745132446289e-02 -1.183226406574249268e-01 -4.259197711944580078e-01 -8.239213377237319946e-02 3.463431596755981445e-01
-5.743888020515441895e-01 4.370900690555572510e-01 -3.031738996505737305e-01 -8.963597565889358521e-02 -3.191650807857513428e-01 3.547572195529937744e-01 -1.498834192752838135e-01 3.590216040611267090e-01
-3.239627778530120850e-01 2.429850995540618896e-01 -2.601571083068847656e-01 6.035991385579109192e-02 -4.135049879550933838e-01 -6.017362475395202637e-01 -2.155310101807117462e-02 4.807741641998291016e-01
-6.124146580696105957e-01 -1.309637874364852905e-01 1.720023602247238159e-01 -6.655585486441850662e-03 -6.138961315155029297e-01 -7.858442142605781555e-03 -1.548809260129928589e-01 4.210098385810852051e-01
-3.893014192581176758e-01 3.684461712837219238e-01 7.197828292846679688e-01 -2.853030711412429810e-02 -2.928874790668487549e-01 4.729975014925003052e-02 2.882116138935089111e-01 -1.506794691085815430e-01
