# Supplementary material for: Where is your field going? A machine learning approach to study the relative motion of the domains of physics
Source: PLoS One. 2020 Jun 18;15(6):e0233997. doi: 10.1371/journal.pone.0233997 (PMC7302634; doi:10.1371/journal.pone.0233997)
Supplement: S15 Data — (ZIP) [file pone.0233997.s015.zip › 14/Pacs4Run_14_VS_500_embeddings2003-2007ED8.txt]

-4.019178077578544617e-02 3.384464234113693237e-02 -6.737581491470336914e-01 -4.046817123889923096e-01 -2.553314566612243652e-01 4.984221160411834717e-01 1.618078202009201050e-01 -1.993017047643661499e-01
5.265903845429420471e-02 5.392704010009765625e-01 -4.460113346576690674e-01 -3.543872833251953125e-01 -4.692656695842742920e-01 3.783986568450927734e-01 1.090371310710906982e-01 -8.132082223892211914e-02
2.164478898048400879e-01 1.973558217287063599e-01 -5.667057037353515625e-01 -2.103945463895797729e-01 -6.444426178932189941e-01 3.321512341499328613e-01 -1.460838615894317627e-01 4.252538830041885376e-02
-3.452053666114807129e-01 2.997121512889862061e-01 -7.277088761329650879e-01 -3.776843547821044922e-01 -1.861015260219573975e-01 2.482529878616333008e-01 1.299922913312911987e-01 7.509211450815200806e-02
-4.579230844974517822e-01 1.503122001886367798e-01 -3.283589780330657959e-01 -2.767255306243896484e-01 -4.797342419624328613e-01 5.826150774955749512e-01 -8.097126334905624390e-02 -8.470142632722854614e-02
1.776859313249588013e-01 -2.504105567932128906e-01 -1.958871483802795410e-01 -2.697667777538299561e-01 -7.671630382537841797e-01 -1.000797897577285767e-01 1.671248301863670349e-02 -4.424272477626800537e-01
3.080226778984069824e-01 -1.547075659036636353e-01 2.289387434720993042e-01 -6.353885531425476074e-01 -4.115641117095947266e-01 3.918201327323913574e-01 2.160382270812988281e-01 -2.355322837829589844e-01
3.587767183780670166e-01 -2.376937568187713623e-01 5.614623893052339554e-03 -4.197100400924682617e-01 -5.103909373283386230e-01 -1.376601755619049072e-01 3.047475777566432953e-02 -5.985105037689208984e-01
1.363486200571060181e-01 2.210674583911895752e-01 -6.568885445594787598e-01 -2.671191096305847168e-01 -1.783389896154403687e-01 3.924768567085266113e-01 4.819102883338928223e-01 1.077161282300949097e-01
7.661713659763336182e-02 2.005836963653564453e-01 -4.175953567028045654e-01 6.538527086377143860e-03 -5.059522390365600586e-01 5.494526028633117676e-01 4.700123369693756104e-01 -2.588552236557006836e-02
-5.280661955475807190e-02 1.719861030578613281e-01 -1.914447844028472900e-01 -1.077293902635574341e-01 -8.191370368003845215e-01 1.480415090918540955e-02 1.795917600393295288e-01 -4.646693766117095947e-01
1.020489726215600967e-03 -2.047230452299118042e-01 -4.971781373023986816e-01 -3.901823461055755615e-01 -3.401129543781280518e-01 -3.813146948814392090e-01 4.180864691734313965e-01 -3.504070639610290527e-01
-5.008222460746765137e-01 1.113625839352607727e-01 -2.604873478412628174e-01 -1.649877130985260010e-01 -6.003710031509399414e-01 3.308961987495422363e-01 -1.669365316629409790e-01 -3.793352842330932617e-01
-1.967776417732238770e-01 -1.044328808784484863e-01 -6.247683763504028320e-01 -3.753939568996429443e-01 -3.326502144336700439e-01 4.593715369701385498e-01 1.971883922815322876e-01 2.419803887605667114e-01
1.813594549894332886e-01 3.083508312702178955e-01 -3.881114348769187927e-02 -4.562656879425048828e-01 1.056258752942085266e-01 4.931389689445495605e-01 3.260473012924194336e-01 -5.492670536041259766e-01
3.038742542266845703e-01 1.716070622205734253e-01 -1.825204640626907349e-01 -4.922000467777252197e-01 -5.224273204803466797e-01 -5.214467644691467285e-02 4.979945719242095947e-01 -2.810496091842651367e-01
-1.981158405542373657e-01 -4.752416163682937622e-02 -3.291800916194915771e-01 -7.957717776298522949e-01 -2.180866897106170654e-01 -1.638541519641876221e-01 3.513541519641876221e-01 -1.379115134477615356e-01
1.297075003385543823e-01 2.398062497377395630e-01 -3.251344561576843262e-01 -7.417291998863220215e-01 -4.135545790195465088e-01 -5.291448161005973816e-02 -2.060334682464599609e-01 -2.313378900289535522e-01
-1.505828350782394409e-01 -6.742869019508361816e-01 -2.990446984767913818e-01 3.067141957581043243e-02 -4.977643787860870361e-01 1.063320338726043701e-01 1.814839988946914673e-01 -3.745411336421966553e-01
-2.636000812053680420e-01 -4.684038460254669189e-02 -7.286725938320159912e-02 5.268973112106323242e-02 -7.414445281028747559e-01 1.337787061929702759e-01 6.017503142356872559e-02 -5.907431244850158691e-01
-9.425681829452514648e-02 1.134685426950454712e-01 -5.427964925765991211e-01 -6.541198492050170898e-01 -4.217177033424377441e-01 -1.989771723747253418e-01 1.636259853839874268e-01 -1.073713302612304688e-01
-4.002008736133575439e-01 6.366065144538879395e-02 -1.273206472396850586e-01 2.196503616869449615e-02 -6.841492652893066406e-01 2.422120720148086548e-01 9.469994902610778809e-02 -5.323520302772521973e-01
-5.464641451835632324e-01 -2.547428309917449951e-01 -1.939969062805175781e-01 -4.080336689949035645e-01 -2.471486181020736694e-01 -2.305203974246978760e-01 1.660917252302169800e-01 -5.390253663063049316e-01
-1.754751503467559814e-01 2.459467351436614990e-01 -3.804745674133300781e-01 -6.658829450607299805e-01 -4.709548652172088623e-01 -1.643619090318679810e-01 -3.576235845685005188e-02 -2.654531002044677734e-01
9.877441823482513428e-02 -1.826329380273818970e-01 -6.976649761199951172e-01 -6.585329771041870117e-01 -1.312684714794158936e-01 -5.365663766860961914e-02 -7.661829888820648193e-02 1.024981290102005005e-01
1.588294804096221924e-01 -3.065969049930572510e-01 -3.008657097816467285e-01 -5.031824111938476562e-01 -3.564158380031585693e-01 -2.953004837036132812e-01 4.422417283058166504e-01 -3.567160964012145996e-01
2.061067670583724976e-01 4.761975109577178955e-01 -3.614875674247741699e-01 -4.288264513015747070e-01 4.615998640656471252e-02 1.870107054710388184e-01 1.202203705906867981e-01 -6.038493514060974121e-01
1.869385838508605957e-01 1.700443774461746216e-01 -3.900855779647827148e-01 -2.572605311870574951e-01 -7.290337234735488892e-02 1.781240403652191162e-01 -5.709472298622131348e-01 -5.956218242645263672e-01
-5.580361932516098022e-02 5.824838876724243164e-01 -2.052901387214660645e-01 -2.953212261199951172e-01 -1.032985821366310120e-01 3.851802945137023926e-01 2.585429139435291290e-02 -6.070723533630371094e-01
2.408805489540100098e-01 -1.100171804428100586e-01 -1.717404723167419434e-01 -1.542489528656005859e-01 -8.378675580024719238e-01 9.659115225076675415e-02 5.500329658389091492e-02 -4.027507305145263672e-01
-1.122735068202018738e-01 3.743750154972076416e-01 -2.434758394956588745e-01 -2.816273085772991180e-02 -5.858091711997985840e-01 2.481219470500946045e-01 5.456497073173522949e-01 -2.910221815109252930e-01
2.244117707014083862e-01 -7.716570794582366943e-02 -1.467027664184570312e-01 -5.264086127281188965e-01 -5.209988951683044434e-01 -1.008720770478248596e-01 4.823538064956665039e-01 -3.616307973861694336e-01
-3.058581240475177765e-02 -4.292064607143402100e-01 -4.128028452396392822e-01 -6.493751406669616699e-01 -3.831641674041748047e-01 1.444987952709197998e-01 1.675945818424224854e-01 1.642238050699234009e-01
-5.168619155883789062e-01 -2.042239755392074585e-01 -2.451358139514923096e-01 -6.079714894294738770e-01 -2.198487967252731323e-01 -2.269423305988311768e-01 1.907524615526199341e-01 -3.538398742675781250e-01
9.623739868402481079e-03 -8.109659701585769653e-02 2.552818059921264648e-01 -5.979030132293701172e-01 -4.516358077526092529e-01 1.583319902420043945e-01 3.641274273395538330e-01 -4.572101831436157227e-01
3.628489077091217041e-01 -1.131755113601684570e-01 -6.067774891853332520e-01 2.918758988380432129e-01 9.046898223459720612e-03 3.982518017292022705e-01 2.630121707916259766e-01 -4.174923002719879150e-01
-3.542741835117340088e-01 1.798962429165840149e-02 -1.729447990655899048e-01 2.393313683569431305e-02 -5.242151618003845215e-01 5.049887895584106445e-01 -3.170031309127807617e-01 -4.619279205799102783e-01
3.486981987953186035e-01 1.729487776756286621e-01 -2.364202886819839478e-01 -5.541120767593383789e-01 2.152533531188964844e-01 2.476122379302978516e-01 -1.087495982646942139e-01 -6.050546169281005859e-01
3.650011494755744934e-03 5.179286599159240723e-01 -1.795059144496917725e-01 -2.077883034944534302e-01 -1.878095865249633789e-01 2.021710276603698730e-01 7.061536610126495361e-02 -7.584234476089477539e-01
8.162769675254821777e-02 1.170189231634140015e-01 -1.589144468307495117e-01 -6.943551898002624512e-01 -5.882612466812133789e-01 -5.845941230654716492e-02 1.587756127119064331e-01 -3.123814165592193604e-01
9.882920235395431519e-02 1.429270803928375244e-01 8.485933393239974976e-02 -4.692232608795166016e-01 -5.006307959556579590e-01 3.598810732364654541e-01 5.622431039810180664e-01 -2.148728817701339722e-01
6.293422579765319824e-01 -6.853136420249938965e-02 -3.807624578475952148e-01 -6.222470477223396301e-02 -7.947742938995361328e-02 4.534590244293212891e-01 3.956820666790008545e-01 -2.861359417438507080e-01
1.457897871732711792e-01 -1.033511161804199219e-01 -1.582800447940826416e-01 -6.045974493026733398e-01 -4.406689703464508057e-01 -1.625551134347915649e-01 4.915211498737335205e-01 -3.395101428031921387e-01
-1.201757863163948059e-01 -2.620276510715484619e-01 -1.416588127613067627e-01 -5.136317610740661621e-01 -6.615608334541320801e-01 -1.302143037319183350e-01 -5.399604141712188721e-02 -4.189038872718811035e-01
-2.450291253626346588e-02 -5.361368656158447266e-01 -3.350791037082672119e-01 -4.173878431320190430e-01 -1.628291010856628418e-01 -3.221273422241210938e-01 2.905298769474029541e-01 -4.591073393821716309e-01
2.625480890274047852e-01 -5.766732692718505859e-01 -4.081949293613433838e-01 -3.791137635707855225e-01 -5.262607932090759277e-01 8.648919314146041870e-02 2.587779983878135681e-02 -5.536820366978645325e-02
8.912920206785202026e-02 5.408759415149688721e-02 -3.722310364246368408e-01 -6.653530597686767578e-01 -5.468131899833679199e-01 -1.305468976497650146e-01 -1.725317239761352539e-01 -2.491294294595718384e-01
-1.459877789020538330e-01 -1.773913949728012085e-01 -5.349862575531005859e-01 -6.486374735832214355e-01 -2.021887004375457764e-01 3.703607320785522461e-01 1.338995713740587234e-02 2.491031140089035034e-01
-2.063671201467514038e-01 -6.458452939987182617e-01 -2.602519989013671875e-01 -2.733359336853027344e-01 -3.841463625431060791e-01 -1.064330041408538818e-01 3.443208336830139160e-01 -3.469867110252380371e-01
-5.124872922897338867e-01 2.122133523225784302e-01 -2.900678813457489014e-01 -6.836895644664764404e-02 -5.223051309585571289e-01 3.280924856662750244e-01 -1.658615171909332275e-01 -4.422116875648498535e-01
7.616631686687469482e-02 1.115683317184448242e-01 -7.553351521492004395e-01 -1.214281283318996429e-02 -1.842817068099975586e-01 -3.488699495792388916e-01 3.337468504905700684e-01 -3.794939517974853516e-01
-9.512604027986526489e-02 1.052730903029441833e-01 -2.705113291740417480e-01 -8.041520118713378906e-01 -4.555604457855224609e-01 -7.852864265441894531e-02 -2.004912681877613068e-02 -2.143077254295349121e-01
3.622407838702201843e-02 2.910510599613189697e-01 -3.130624592304229736e-01 -5.958360433578491211e-01 -5.580590367317199707e-01 -3.326969966292381287e-02 3.322941958904266357e-01 -1.949158310890197754e-01
1.904842704534530640e-01 2.719195485115051270e-01 -1.506137400865554810e-01 -1.817239820957183838e-01 -1.148208510130643845e-03 1.531377285718917847e-01 3.428422510623931885e-01 -8.325107693672180176e-01
-1.324841380119323730e-01 -4.681989178061485291e-02 -6.386381983757019043e-01 -4.508137404918670654e-01 -3.525953292846679688e-01 -4.270408749580383301e-01 1.125191226601600647e-01 -2.231955826282501221e-01
-3.987616598606109619e-01 2.136035561561584473e-01 -2.456604242324829102e-01 2.039409428834915161e-02 -6.750217080116271973e-01 2.535201907157897949e-01 -2.731049433350563049e-02 -4.625204205513000488e-01
9.320452809333801270e-02 -5.052309632301330566e-01 -4.817928373813629150e-01 -4.024752974510192871e-01 -5.250305533409118652e-01 -3.191380947828292847e-02 2.553829550743103027e-01 6.918485742062330246e-03
-2.215695679187774658e-01 2.045466601848602295e-01 -3.400775194168090820e-01 -9.438402205705642700e-02 -7.126508355140686035e-01 1.000365167856216431e-01 2.633723318576812744e-01 -4.441432058811187744e-01
-2.861993908882141113e-01 -3.206644654273986816e-01 -6.305030584335327148e-01 -2.414167374372482300e-01 -2.242852896451950073e-01 -4.157120287418365479e-01 8.417967706918716431e-02 -3.595016002655029297e-01
-5.613034963607788086e-01 -1.327422410249710083e-01 -3.640967905521392822e-01 -3.531232476234436035e-01 -4.973381385207176208e-02 -3.043285012245178223e-01 2.196214050054550171e-01 -5.164615511894226074e-01
-1.696357280015945435e-01 -4.468362331390380859e-01 -4.530578255653381348e-01 -5.427238941192626953e-01 -2.845109403133392334e-01 3.605393469333648682e-01 7.830665260553359985e-02 2.338450402021408081e-01
9.177142381668090820e-02 -2.615164220333099365e-01 -9.351602941751480103e-02 -6.226199865341186523e-01 -6.113104224205017090e-01 -1.023792028427124023e-01 -1.376541214995086193e-03 -3.776275515556335449e-01
5.403554439544677734e-02 -1.389486491680145264e-01 3.088545203208923340e-01 -5.559877157211303711e-01 -3.686665594577789307e-01 1.131899207830429077e-01 3.801869451999664307e-01 -5.291418433189392090e-01
-1.164219677448272705e-01 -2.103408575057983398e-01 -1.278404891490936279e-01 -6.694627404212951660e-01 -2.648677229881286621e-01 -1.004128456115722656e-01 6.019279360771179199e-01 -1.874138712882995605e-01
-7.440356165170669556e-02 4.130309522151947021e-01 -9.782815724611282349e-02 -5.505905151367187500e-01 -3.654340747743844986e-03 4.480070471763610840e-01 -1.648144125938415527e-01 -5.322235226631164551e-01
1.942426860332489014e-01 -1.105524227023124695e-02 -4.009039998054504395e-01 -6.068239808082580566e-01 -6.039943099021911621e-01 -1.386652588844299316e-01 1.474305987358093262e-01 -1.655759662389755249e-01
1.085853502154350281e-01 -3.532775640487670898e-01 -2.510216534137725830e-01 -4.126315414905548096e-01 -5.349128842353820801e-01 -4.473976045846939087e-02 5.583256483078002930e-01 -1.739727407693862915e-01
3.120508193969726562e-01 2.123764008283615112e-01 -2.884689271450042725e-01 -5.253490209579467773e-01 4.456716403365135193e-02 4.942410290241241455e-01 -3.271590769290924072e-01 -3.808166384696960449e-01
-4.016306400299072266e-01 -6.550213098526000977e-01 -3.880947828292846680e-01 5.792571976780891418e-02 -3.253724575042724609e-01 2.367599159479141235e-01 2.711945958435535431e-02 -3.049741089344024658e-01
-2.772760987281799316e-01 1.733648478984832764e-01 -6.252690553665161133e-01 -8.891566842794418335e-02 -4.972438141703605652e-02 1.062204986810684204e-01 6.711798310279846191e-01 -1.730824559926986694e-01
-1.785076409578323364e-01 -6.881108880043029785e-01 -3.124098777770996094e-01 -2.848484367132186890e-02 -4.383248090744018555e-01 4.726743698120117188e-02 7.800552248954772949e-02 -4.424697458744049072e-01
-1.539033465087413788e-02 2.404820770025253296e-01 -2.393718659877777100e-01 -7.517591714859008789e-01 -4.195890724658966064e-01 -1.772457957267761230e-01 6.198944896459579468e-02 -3.289026916027069092e-01
-3.516121506690979004e-01 -4.104197025299072266e-01 -3.455516993999481201e-01 -4.169658422470092773e-01 -4.005931913852691650e-01 -1.634877920150756836e-01 -8.262116461992263794e-02 -4.697112441062927246e-01
1.501337140798568726e-01 2.641974687576293945e-01 -3.900581002235412598e-01 -1.807004660367965698e-01 -2.003663182258605957e-01 4.805411398410797119e-01 -4.688739776611328125e-01 -4.816141426563262939e-01
-5.096896886825561523e-01 -3.731196224689483643e-01 -1.304823011159896851e-01 -4.900369346141815186e-01 -1.960125118494033813e-01 -2.107118517160415649e-01 1.076634377241134644e-01 -4.994241595268249512e-01
-7.396481931209564209e-02 -1.470911204814910889e-01 -3.436921238899230957e-01 -4.259347319602966309e-01 -6.749507784843444824e-01 -2.263600975275039673e-01 -1.676109731197357178e-01 -3.720991909503936768e-01
-1.653152555227279663e-01 2.142824083566665649e-01 -2.926681041717529297e-01 -2.538095712661743164e-01 2.517266571521759033e-01 5.113931745290756226e-02 3.820992410182952881e-01 -7.514643669128417969e-01
-8.070518821477890015e-02 2.532735466957092285e-01 1.008971966803073883e-02 -6.624981164932250977e-01 -5.260313153266906738e-01 4.213349223136901855e-01 1.698838919401168823e-01 -8.509416878223419189e-02
2.872151434421539307e-01 -7.652007788419723511e-02 -2.138868272304534912e-01 2.085631787776947021e-01 -1.740677356719970703e-01 5.332233309745788574e-01 2.769004106521606445e-01 -6.565861701965332031e-01
-4.469017684459686279e-02 -6.111255884170532227e-01 -1.610710620880126953e-01 -1.146081537008285522e-01 -2.197861969470977783e-01 -1.420487165451049805e-01 -1.270645260810852051e-01 -7.076864838600158691e-01
-3.838318586349487305e-01 -2.840772569179534912e-01 -6.450790166854858398e-01 8.846712112426757812e-02 -3.096874356269836426e-01 4.739662259817123413e-02 -3.216306269168853760e-01 -3.826499581336975098e-01
2.258452326059341431e-01 -3.229698836803436279e-01 -4.258818030357360840e-01 -5.861657261848449707e-01 -3.068995177745819092e-01 -2.983869910240173340e-01 2.356618195772171021e-01 -2.845354974269866943e-01
3.133376240730285645e-01 1.870313435792922974e-01 -3.050131201744079590e-01 -4.120165407657623291e-01 1.916912198066711426e-01 -2.219962142407894135e-02 1.276062708348035812e-02 -7.527595162391662598e-01
-5.922668799757957458e-02 2.050496041774749756e-01 -2.306554168462753296e-01 -4.400574564933776855e-01 3.284384012222290039e-01 2.220698744058609009e-01 -5.246238410472869873e-02 -7.400373220443725586e-01
-1.903788000345230103e-02 -3.220959901809692383e-01 -6.164808869361877441e-01 -5.070912241935729980e-01 -4.180608689785003662e-01 2.580468356609344482e-02 2.414037585258483887e-01 1.580664962530136108e-01
-2.331173866987228394e-01 2.969060242176055908e-01 -1.635610014200210571e-01 6.791809201240539551e-02 -7.153997421264648438e-01 1.237792447209358215e-01 9.630843251943588257e-02 -5.382794141769409180e-01
1.906955838203430176e-01 2.090750634670257568e-01 -1.818238347768783569e-01 -3.257431387901306152e-01 1.135997548699378967e-01 3.821823373436927795e-02 3.698248565196990967e-01 -7.934851050376892090e-01
2.553493380546569824e-01 1.560668349266052246e-01 -5.303058028221130371e-01 -3.285903334617614746e-01 4.082902371883392334e-01 3.268541991710662842e-01 -2.731472812592983246e-02 -4.969540238380432129e-01
-1.085532307624816895e-01 -2.655545473098754883e-01 -1.015359982848167419e-01 -4.410082399845123291e-01 -6.639097332954406738e-01 -4.312245920300483704e-02 -1.794577687978744507e-01 -4.879121780395507812e-01
1.680062115192413330e-01 5.069777965545654297e-01 -2.401871383190155029e-01 -4.999721348285675049e-01 -9.150208532810211182e-02 1.736444234848022461e-01 9.037818759679794312e-02 -6.003267765045166016e-01
6.242274120450019836e-02 -3.423779308795928955e-01 -7.010119557380676270e-01 -4.955010414123535156e-01 -3.399306833744049072e-01 -9.693537652492523193e-02 9.880815446376800537e-02 8.502455800771713257e-02
-3.910379409790039062e-01 -6.803413629531860352e-01 -3.094432353973388672e-01 -1.281002759933471680e-01 -3.945923447608947754e-01 2.913098633289337158e-01 1.568904072046279907e-01 -8.295149356126785278e-02
-6.914676725864410400e-02 2.402151674032211304e-01 -2.264022827148437500e-01 -3.532059490680694580e-01 -2.557241357862949371e-02 6.447331905364990234e-01 -3.624178171157836914e-01 -4.624083638191223145e-01
-1.155105829238891602e-01 7.301022112369537354e-02 -2.879314720630645752e-01 -8.247411251068115234e-01 -3.855301737785339355e-01 -1.432584971189498901e-01 1.124758645892143250e-02 -2.212266623973846436e-01
1.451371014118194580e-01 -1.537070274353027344e-01 -6.470050215721130371e-01 -5.605686902999877930e-01 -3.421133160591125488e-01 -7.279405742883682251e-02 2.973318099975585938e-01 1.082125306129455566e-01
-2.280826717615127563e-01 -5.847066044807434082e-01 -3.743407130241394043e-01 2.631593346595764160e-01 -3.962928056716918945e-01 1.220167577266693115e-01 2.195760905742645264e-01 -4.201941490173339844e-01
-2.390673905611038208e-01 2.854921109974384308e-02 1.842518150806427002e-01 -7.172837853431701660e-01 -4.467859864234924316e-01 3.113617599010467529e-01 1.661247909069061279e-01 -2.634877264499664307e-01
8.194199204444885254e-02 -8.743947371840476990e-03 -2.292317450046539307e-01 -7.827115654945373535e-01 -4.998727738857269287e-01 -1.136940717697143555e-01 -6.596090737730264664e-03 -2.553071081638336182e-01
-3.896857500076293945e-01 1.351460255682468414e-02 -1.629929542541503906e-01 2.028042376041412354e-01 -5.445803999900817871e-01 3.776366412639617920e-01 6.345649063587188721e-02 -5.805706381797790527e-01
3.597411513328552246e-01 -3.799082636833190918e-01 -4.905661940574645996e-02 -3.260354995727539062e-01 -5.750634074211120605e-01 -6.574491411447525024e-02 1.502743810415267944e-01 -5.098505616188049316e-01
8.608607202768325806e-02 -1.426866948604583740e-01 -3.432424366474151611e-01 -6.644695997238159180e-01 -5.144736766815185547e-01 -2.450660616159439087e-01 3.552138805389404297e-02 -2.947747707366943359e-01
-3.711432814598083496e-01 2.772929668426513672e-01 -2.625893950462341309e-01 -2.313276380300521851e-01 -6.818416714668273926e-01 3.423472046852111816e-01 -1.212842687964439392e-01 -2.570525407791137695e-01
-1.261098235845565796e-01 -4.183657765388488770e-01 -3.516240417957305908e-01 -8.140277862548828125e-02 2.235864102840423584e-01 7.573878765106201172e-01 2.293189764022827148e-01 -5.085328966379165649e-02
-2.213469147682189941e-01 -2.548459768295288086e-01 -3.617298901081085205e-01 -7.319503426551818848e-01 -1.612336933612823486e-01 3.930646181106567383e-01 2.279624901711940765e-02 1.960700601339340210e-01
8.624144829809665680e-03 -6.555112004280090332e-01 -2.454739063978195190e-01 -1.194077804684638977e-01 -3.857319355010986328e-01 -1.390889436006546021e-01 3.200336396694183350e-01 -4.745088219642639160e-01
-3.529586195945739746e-01 -2.761201560497283936e-01 -5.625703334808349609e-01 -4.154887199401855469e-01 -2.730873823165893555e-01 -3.595137000083923340e-01 -7.720302045345306396e-02 -3.166614174842834473e-01
8.115007728338241577e-02 -1.337689757347106934e-01 -8.399937152862548828e-01 8.661140687763690948e-03 -2.780508100986480713e-01 2.089390307664871216e-01 3.598454296588897705e-01 1.392825394868850708e-01
-8.002191781997680664e-03 6.766021996736526489e-02 9.796004742383956909e-03 -3.420633673667907715e-01 2.630690336227416992e-01 2.517958879470825195e-01 1.666536927223205566e-01 -8.472748994827270508e-01
5.373602733016014099e-02 -1.441934425383806229e-02 -1.428435146808624268e-01 -4.959077388048171997e-02 2.645262479782104492e-01 2.615904211997985840e-01 3.809359073638916016e-01 -8.309783339500427246e-01
-2.703655660152435303e-01 -3.169431984424591064e-01 -7.508655786514282227e-01 -2.393916621804237366e-02 -7.092837244272232056e-02 -2.125420570373535156e-01 4.134962558746337891e-01 -2.022210359573364258e-01
4.053132832050323486e-01 -1.751824468374252319e-01 -2.510375082492828369e-01 1.080986559391021729e-01 -1.137208268046379089e-01 6.797140240669250488e-01 3.587179183959960938e-01 -3.559565842151641846e-01
-3.076073713600635529e-02 -7.800332307815551758e-01 -1.706030964851379395e-01 -4.591588973999023438e-01 -3.380167484283447266e-01 1.025271862745285034e-01 6.612581200897693634e-03 -1.608071625232696533e-01
1.889883428812026978e-01 1.648665368556976318e-01 -2.791165411472320557e-01 -1.226409599184989929e-01 2.367750406265258789e-01 2.939067184925079346e-01 4.014978408813476562e-01 -7.351949810981750488e-01
1.874753385782241821e-01 5.161450058221817017e-02 1.539878994226455688e-01 -5.255394801497459412e-02 -1.441835910081863403e-01 4.577129483222961426e-01 1.666397303342819214e-01 -8.231986761093139648e-01
2.394419312477111816e-01 -1.489784270524978638e-01 -1.893626302480697632e-01 -3.463551104068756104e-01 -7.843725681304931641e-01 6.564546376466751099e-02 2.770176529884338379e-01 -2.614659965038299561e-01
2.352603711187839508e-03 -3.991314470767974854e-01 -5.861677527427673340e-01 -6.721493601799011230e-01 -1.704928576946258545e-01 -7.714747637510299683e-02 6.637053936719894409e-02 7.672381401062011719e-02
5.379243567585945129e-02 -9.500737488269805908e-02 -2.372873425483703613e-01 -6.361042261123657227e-01 -3.892531692981719971e-01 -8.619007468223571777e-02 5.879678130149841309e-01 -1.499774307012557983e-01
-3.977849781513214111e-01 -3.633771836757659912e-01 6.748812645673751831e-02 -1.310174167156219482e-01 -3.605651557445526123e-01 4.625022411346435547e-01 -2.748871445655822754e-01 -5.181943774223327637e-01
1.563696190714836121e-03 -5.554578900337219238e-01 -1.710647642612457275e-01 -1.260370910167694092e-01 -6.969476938247680664e-01 9.990677982568740845e-02 2.934530675411224365e-01 -2.539354562759399414e-01
-4.902777671813964844e-01 -4.085127115249633789e-01 -6.697073578834533691e-02 -1.759156435728073120e-01 -1.738297194242477417e-01 6.833247542381286621e-01 9.875637292861938477e-02 -2.245250940322875977e-01
-4.030256271362304688e-01 -2.040664702653884888e-01 -5.108178257942199707e-01 -4.840619564056396484e-01 -2.930227816104888916e-01 -3.428122103214263916e-01 6.312937289476394653e-02 -3.054643869400024414e-01
5.913668274879455566e-01 -3.370154798030853271e-01 -5.301101207733154297e-01 1.228060200810432434e-01 -1.350413858890533447e-01 1.909192949533462524e-01 2.346843332052230835e-01 -3.617247641086578369e-01
-5.414470434188842773e-01 -3.486735522747039795e-01 -5.127696394920349121e-01 -6.020219065248966217e-03 -2.665802240371704102e-01 2.114866673946380615e-01 -3.060378730297088623e-01 -3.359197080135345459e-01
7.181899994611740112e-02 7.536590099334716797e-02 -3.500688672065734863e-01 -4.885326623916625977e-01 3.395059406757354736e-01 2.692554295063018799e-01 -3.450498878955841064e-01 -5.666810274124145508e-01
-5.760925412178039551e-01 -1.832149773836135864e-01 -2.965122163295745850e-01 -4.477629661560058594e-01 -1.308859586715698242e-01 -2.686007618904113770e-01 3.259030282497406006e-01 -3.881343901157379150e-01
-5.535372495651245117e-01 -3.106467127799987793e-01 -1.571302264928817749e-01 -4.718635380268096924e-01 -3.353541791439056396e-01 -1.618994325399398804e-01 5.844658240675926208e-02 -4.556975960731506348e-01
1.599664837121963501e-01 2.538521885871887207e-01 -3.464953303337097168e-01 -1.695835739374160767e-01 2.819127738475799561e-01 2.152220755815505981e-01 3.434168398380279541e-01 -7.193203568458557129e-01
1.605822741985321045e-01 9.196785278618335724e-03 -7.993608713150024414e-02 -5.102237462997436523e-01 -6.117401719093322754e-01 -1.781062036752700806e-01 2.760633230209350586e-01 -4.746071398258209229e-01
-1.467543467879295349e-02 9.801265597343444824e-02 -4.264115095138549805e-01 -1.153011173009872437e-01 8.158517628908157349e-02 7.103308439254760742e-01 -3.460064828395843506e-01 -4.051055908203125000e-01
-9.288004040718078613e-02 -9.761695563793182373e-02 -2.907198667526245117e-01 -8.170944452285766602e-01 -2.688146531581878662e-01 -2.692077457904815674e-01 1.207265108823776245e-01 -2.652804255485534668e-01
2.059586793184280396e-01 -3.466965790721587837e-05 -3.759385347366333008e-01 -2.089422643184661865e-01 -4.442206397652626038e-02 6.870810985565185547e-01 -4.480220675468444824e-01 -3.127568960189819336e-01
1.281076222658157349e-01 -7.473161816596984863e-01 -2.859210073947906494e-01 -1.106346547603607178e-01 -3.547123968601226807e-01 -1.836917921900749207e-02 3.541713953018188477e-01 -2.819937169551849365e-01
-1.375482827425003052e-01 -6.897001266479492188e-01 -2.670845389366149902e-01 -3.101596832275390625e-01 -5.280106663703918457e-01 1.391022950410842896e-01 1.647585034370422363e-01 -1.121208742260932922e-01
4.077256321907043457e-01 7.341843098402023315e-02 -3.287091553211212158e-01 1.110357195138931274e-01 -1.258302032947540283e-01 3.289273977279663086e-01 3.999696671962738037e-01 -6.511442065238952637e-01
-2.895028293132781982e-01 -6.905158162117004395e-01 -1.502686440944671631e-01 -8.953857421875000000e-02 -3.176518976688385010e-01 3.450873494148254395e-01 -2.237368673086166382e-01 -3.724676370620727539e-01
3.550575673580169678e-01 2.121781259775161743e-01 -2.648402452468872070e-01 -1.017755940556526184e-01 3.384381532669067383e-02 3.024708032608032227e-01 5.383809208869934082e-01 -6.049197912216186523e-01
1.445651948451995850e-01 -2.396332100033760071e-02 -4.071932435035705566e-01 -5.433132648468017578e-01 3.570888340473175049e-01 4.341516494750976562e-01 -3.099181950092315674e-01 -3.247795403003692627e-01
-4.589749872684478760e-01 -8.168686926364898682e-02 -5.145868062973022461e-01 1.487874612212181091e-02 -4.077707529067993164e-01 3.798514902591705322e-01 -3.545139431953430176e-01 -2.853138744831085205e-01
-2.222694009542465210e-01 -1.808308660984039307e-01 -6.083968877792358398e-01 -4.049417078495025635e-01 -1.339866667985916138e-01 5.420747399330139160e-01 7.504811137914657593e-02 2.575704157352447510e-01
-5.222263187170028687e-02 8.421677164733409882e-03 -2.709336876869201660e-01 -6.970083117485046387e-01 -5.557064414024353027e-01 -1.047258973121643066e-01 -1.754562258720397949e-01 -2.956590056419372559e-01
-2.863980233669281006e-01 1.054226681590080261e-01 -1.726911067962646484e-01 4.209683090448379517e-02 -4.685167670249938965e-01 4.353325366973876953e-01 6.547061204910278320e-01 -1.939214020967483521e-01
-6.307137012481689453e-01 -2.541536986827850342e-01 -6.595791876316070557e-02 -2.925778329372406006e-01 -2.372568547725677490e-01 5.849568843841552734e-01 1.282242243178188801e-03 -2.217807918787002563e-01
-6.614942848682403564e-02 2.746210694313049316e-01 -2.881027162075042725e-01 -2.991060912609100342e-01 2.340169101953506470e-01 4.118132963776588440e-02 3.456537425518035889e-01 -7.561771273612976074e-01
-4.004073888063430786e-02 -7.251558303833007812e-01 -7.529173791408538818e-02 -4.519091844558715820e-01 -4.619337916374206543e-01 1.181366145610809326e-01 -7.659097667783498764e-03 -1.877686232328414917e-01
-6.849221587181091309e-01 1.170493736863136292e-01 -3.798218369483947754e-01 9.143528528511524200e-03 -4.095340669155120850e-01 3.623479604721069336e-02 1.598844379186630249e-01 -4.221832156181335449e-01
-4.990906417369842529e-01 -2.204065918922424316e-01 -1.737866178154945374e-02 -4.521980509161949158e-02 -5.144291371107101440e-02 7.231847047805786133e-01 1.112503409385681152e-01 -4.024467468261718750e-01
-3.594182133674621582e-01 -2.029679715633392334e-01 -3.737010061740875244e-01 6.823125481605529785e-02 -3.086770772933959961e-01 7.098118662834167480e-01 -2.038616240024566650e-01 -2.112831771373748779e-01
1.145203188061714172e-01 -2.988782823085784912e-01 2.287618964910507202e-01 -5.957767963409423828e-01 -4.290791451930999756e-01 3.263009786605834961e-01 3.612127602100372314e-01 -2.630952894687652588e-01
5.187959671020507812e-01 -2.592003047466278076e-01 -6.308045983314514160e-02 -1.139792129397392273e-01 5.020888522267341614e-02 4.293643236160278320e-01 4.377165138721466064e-01 -5.179044604301452637e-01
-5.842160061001777649e-02 3.424405753612518311e-01 -1.785633563995361328e-01 -5.885649323463439941e-01 -4.811014235019683838e-01 5.140339136123657227e-01 7.174490392208099365e-02 -1.382240746170282364e-02
2.586517333984375000e-01 1.008685454726219177e-01 -3.869993388652801514e-01 -8.432132750749588013e-02 1.335374265909194946e-01 5.925610661506652832e-01 -2.651769518852233887e-01 -5.716349482536315918e-01
-6.427310705184936523e-01 -1.640070825815200806e-01 -2.190904170274734497e-01 -1.386665254831314087e-01 -3.183513283729553223e-01 5.839213728904724121e-01 7.289411127567291260e-02 -2.124714404344558716e-01
-2.201410531997680664e-01 -1.364949792623519897e-01 -3.785411119461059570e-01 -4.303991496562957764e-01 -3.100076876580715179e-02 -1.436720639467239380e-01 7.492806911468505859e-01 -1.461031138896942139e-01
4.247816279530525208e-02 -5.713191032409667969e-01 -9.140030294656753540e-02 -3.104391098022460938e-01 -3.589101731777191162e-01 -1.898818612098693848e-01 3.786250054836273193e-01 -5.087584257125854492e-01
2.739094495773315430e-01 4.914734363555908203e-01 -6.247597336769104004e-01 -3.866894245147705078e-01 7.704220712184906006e-02 2.828839421272277832e-01 1.738688349723815918e-01 -1.654840260744094849e-01
8.017044514417648315e-02 4.740846157073974609e-02 -3.345443010330200195e-01 -2.021937966346740723e-01 2.161859869956970215e-01 7.359557151794433594e-01 -2.358021438121795654e-01 -4.410817027091979980e-01
-2.808865606784820557e-01 3.781307637691497803e-01 -3.371043801307678223e-01 -1.368882209062576294e-01 -3.975488245487213135e-01 6.714898943901062012e-01 1.015924736857414246e-01 -1.627184897661209106e-01
-2.727008759975433350e-01 -3.038938939571380615e-01 -5.316387414932250977e-01 1.601985283195972443e-02 3.054666519165039062e-01 5.545411109924316406e-01 3.459938466548919678e-01 -1.727684736251831055e-01
1.969370394945144653e-01 -1.352515816688537598e-01 -3.104341626167297363e-01 -6.546363830566406250e-01 -5.339167118072509766e-01 -5.492345616221427917e-02 3.427309393882751465e-01 -1.116088032722473145e-01
-3.144474327564239502e-01 -3.431535959243774414e-01 -2.786602973937988281e-01 -2.581172883510589600e-01 -3.099624514579772949e-01 -2.507728040218353271e-01 1.830706149339675903e-01 -6.682915687561035156e-01
-3.424429297447204590e-01 -1.149148643016815186e-01 -2.478140145540237427e-01 -3.899475187063217163e-02 -5.804728865623474121e-01 4.967362284660339355e-01 -3.455235064029693604e-01 -3.217341303825378418e-01
-2.032439261674880981e-01 -6.192270517349243164e-01 -4.807524085044860840e-01 2.126358449459075928e-01 -3.584288358688354492e-01 1.051299050450325012e-01 1.778946667909622192e-01 -3.574112951755523682e-01
-5.327999591827392578e-01 -1.017200127243995667e-01 -3.166973218321800232e-02 -2.119396030902862549e-01 -4.847157001495361328e-01 5.123651027679443359e-01 -2.046302109956741333e-01 -3.471527397632598877e-01
-7.617945969104766846e-02 2.993485927581787109e-01 -5.356765985488891602e-01 -5.905375480651855469e-01 -4.421591162681579590e-01 -8.053717017173767090e-02 -2.026643902063369751e-01 -1.607465595006942749e-01
-3.446110486984252930e-01 -1.987756937742233276e-01 -6.592042446136474609e-01 9.454096667468547821e-03 -4.683779776096343994e-01 -3.083964437246322632e-02 -3.255386352539062500e-01 -2.842310667037963867e-01
7.947451621294021606e-02 1.081875637173652649e-01 -7.382863759994506836e-01 -1.215480268001556396e-01 4.219095036387443542e-02 4.929066896438598633e-01 -3.782820999622344971e-01 -1.852141767740249634e-01
-4.034647941589355469e-01 -3.227114975452423096e-01 -5.950561761856079102e-01 -3.024471700191497803e-01 3.328280150890350342e-01 3.255788087844848633e-01 2.655553221702575684e-01 -1.455254200845956802e-02
-8.869163691997528076e-02 -1.574739664793014526e-01 -2.629535794258117676e-01 -5.616449117660522461e-01 3.111525177955627441e-01 5.014733672142028809e-01 4.837401509284973145e-01 2.122172154486179352e-02
1.889740675687789917e-01 -1.159923002123832703e-01 -2.223362177610397339e-01 -6.462858915328979492e-01 -4.114194512367248535e-01 -2.226114273071289062e-01 3.343088924884796143e-01 -3.913204371929168701e-01
-5.940540432929992676e-01 -5.246437191963195801e-01 -1.611489355564117432e-01 -6.488303095102310181e-02 -1.101379096508026123e-01 1.667106747627258301e-01 2.393922656774520874e-01 -4.944073855876922607e-01
-1.849925261922180653e-03 1.003101542592048645e-01 5.769600346684455872e-02 -7.637868523597717285e-01 -5.084850192070007324e-01 3.369081020355224609e-01 2.628643810749053955e-02 -1.745861023664474487e-01
-5.538747310638427734e-01 -4.351801872253417969e-01 8.136002719402313232e-02 -1.884920448064804077e-01 -9.146671742200851440e-02 4.641113579273223877e-01 9.245365858078002930e-02 -4.789354205131530762e-01
3.459715247154235840e-01 2.322753667831420898e-01 -1.992755532264709473e-01 4.941606521606445312e-02 -2.145765870809555054e-01 5.487397909164428711e-01 3.140756189823150635e-01 -5.817191004753112793e-01
2.525635063648223877e-01 -1.103507280349731445e-01 -4.576776027679443359e-01 -3.255842626094818115e-01 -7.133132815361022949e-01 -1.744436323642730713e-01 6.472299993038177490e-02 -2.551959156990051270e-01
1.201502159237861633e-01 -4.301964640617370605e-01 -2.233347147703170776e-01 -9.642319381237030029e-02 -6.673960685729980469e-01 2.572473697364330292e-02 3.633704185485839844e-01 -4.039823114871978760e-01
-1.469278931617736816e-01 1.018479540944099426e-01 -8.279381990432739258e-01 3.235887736082077026e-02 1.417155861854553223e-01 1.570700854063034058e-01 4.542438089847564697e-01 -1.744091808795928955e-01
2.279252372682094574e-02 1.354077607393264771e-01 -1.433672010898590088e-01 3.166778013110160828e-02 8.944774419069290161e-02 5.001500248908996582e-01 3.330398201942443848e-01 -7.684541344642639160e-01
6.317697167396545410e-01 -7.462135702371597290e-02 -5.087695717811584473e-01 4.778293147683143616e-02 -1.545677036046981812e-01 2.860344946384429932e-01 3.433728590607643127e-02 -4.767421782016754150e-01
-3.355624973773956299e-01 -2.615762352943420410e-01 -4.898705780506134033e-01 -6.455485224723815918e-01 -1.510060578584671021e-01 2.901198863983154297e-01 4.189805313944816589e-02 2.313910573720932007e-01
5.967047065496444702e-02 4.236356317996978760e-01 -3.466960787773132324e-01 -4.656638503074645996e-01 -3.659091517329216003e-02 5.745452046394348145e-01 -2.371518760919570923e-01 -3.037256300449371338e-01
-5.194330215454101562e-02 -4.323799908161163330e-01 -6.595966815948486328e-01 -3.855145275592803955e-01 -4.066486954689025879e-01 -2.091922014951705933e-01 -1.019998118281364441e-01 -8.445060998201370239e-02
-1.398686170578002930e-01 3.198189660906791687e-02 1.688771694898605347e-01 -6.258982419967651367e-01 -5.137680768966674805e-01 4.359027743339538574e-01 2.653986513614654541e-01 -1.863887310028076172e-01
-3.729605376720428467e-01 -1.809733211994171143e-01 -5.439475774765014648e-01 1.623998023569583893e-02 3.261982500553131104e-01 4.507133960723876953e-01 3.860322535037994385e-01 -2.709938585758209229e-01
-4.124439358711242676e-01 -5.098068714141845703e-01 -5.661605596542358398e-01 2.184879407286643982e-02 -3.307566344738006592e-01 -2.956262603402137756e-02 -1.610626131296157837e-01 -3.357926607131958008e-01
2.627762556076049805e-01 -1.887372732162475586e-01 -7.804584503173828125e-02 -7.122163772583007812e-01 -2.777854800224304199e-01 -3.295039013028144836e-02 5.042502284049987793e-01 -2.224068492650985718e-01
1.049040555953979492e-01 4.190587699413299561e-01 -3.387815654277801514e-01 -5.054298639297485352e-01 -5.530070140957832336e-02 5.680697560310363770e-01 -1.929983049631118774e-01 -2.830951809883117676e-01
2.609810531139373779e-01 2.688018139451742172e-03 -2.560055255889892578e-01 -2.034766227006912231e-01 -5.795652791857719421e-02 6.549217700958251953e-01 -4.313296079635620117e-01 -4.545474052429199219e-01
4.481134563684463501e-02 4.363024830818176270e-01 -1.436180323362350464e-01 -5.283862352371215820e-01 -5.884132161736488342e-02 4.658979177474975586e-01 -1.760710030794143677e-01 -5.062506198883056641e-01
5.788171291351318359e-01 -1.987281143665313721e-01 -3.613037765026092529e-01 1.186590194702148438e-01 -7.185538858175277710e-02 2.608560323715209961e-01 1.728976368904113770e-01 -6.146175265312194824e-01
3.896545767784118652e-01 3.308089822530746460e-02 -3.539482355117797852e-01 -3.506425023078918457e-02 2.455687224864959717e-01 3.683375418186187744e-01 3.038666546344757080e-01 -6.574606895446777344e-01
-2.060678787529468536e-03 -1.661650389432907104e-01 -1.986487060785293579e-01 -5.742754340171813965e-01 3.408889770507812500e-01 5.259473919868469238e-01 4.517262279987335205e-01 -7.905034720897674561e-02
-6.158626079559326172e-01 -3.302846848964691162e-01 -4.219261407852172852e-01 -3.690879046916961670e-01 -1.997259557247161865e-01 -1.915738135576248169e-01 -5.330399796366691589e-02 -3.434318602085113525e-01
-5.786743760108947754e-01 -3.266263604164123535e-01 -8.294619619846343994e-02 -2.673997581005096436e-01 -3.479987382888793945e-01 -1.265584081411361694e-01 5.034594237804412842e-02 -5.834498405456542969e-01
7.536517828702926636e-02 -4.956898093223571777e-01 -4.933163523674011230e-01 -5.745232701301574707e-01 -2.087342143058776855e-01 -4.187888279557228088e-02 3.506661951541900635e-01 8.296412974596023560e-02
-3.481072187423706055e-01 -4.804166257381439209e-01 -7.810452580451965332e-02 -3.019904904067516327e-02 -5.765188336372375488e-01 1.334956288337707520e-01 1.785335987806320190e-01 -5.088610649108886719e-01
3.279244005680084229e-01 1.785261482000350952e-01 -3.931033611297607422e-01 8.816410601139068604e-02 -1.002120301127433777e-01 2.366048395633697510e-01 6.001552939414978027e-01 -5.216130614280700684e-01
1.280752569437026978e-01 3.367336839437484741e-02 -9.148826599121093750e-01 -3.739752247929573059e-02 1.006992682814598083e-01 1.527001708745956421e-01 3.289870619773864746e-01 -4.861873760819435120e-02
6.638658046722412109e-02 2.372841164469718933e-02 -9.209685921669006348e-01 -8.314425498247146606e-02 1.523883938789367676e-01 1.807796657085418701e-01 2.854586839675903320e-01 -5.043195188045501709e-02
-2.127698659896850586e-01 -5.257297158241271973e-01 5.412168428301811218e-02 -2.461629658937454224e-01 -2.234147787094116211e-01 -8.305083960294723511e-02 -1.726716160774230957e-01 -7.267633080482482910e-01
2.228371500968933105e-01 3.099403679370880127e-01 -8.406991958618164062e-01 -3.699196130037307739e-02 1.876792171970009804e-03 -1.144064664840698242e-01 1.928489357233047485e-01 -3.096030652523040771e-01
-1.781660467386245728e-01 -5.262627005577087402e-01 -2.881146371364593506e-01 -4.079582095146179199e-01 3.996135666966438293e-02 -2.281146794557571411e-01 4.797024130821228027e-01 -3.976393043994903564e-01
-2.844956815242767334e-01 2.430929690599441528e-01 -1.895792782306671143e-01 -6.575171947479248047e-01 -5.083914399147033691e-01 6.137627363204956055e-02 -2.341290116310119629e-01 -2.732283771038055420e-01
-2.939377427101135254e-01 2.832914888858795166e-01 -4.003567993640899658e-01 -8.832038938999176025e-02 -6.740169525146484375e-01 3.285911083221435547e-01 -1.144438050687313080e-02 -3.207159340381622314e-01
-3.859735131263732910e-01 -5.981888771057128906e-01 -3.485781550407409668e-01 8.673821389675140381e-02 -2.173147201538085938e-01 1.979802399873733521e-01 -2.509823441505432129e-01 -4.634118378162384033e-01
-1.616717875003814697e-01 1.432063579559326172e-01 -7.126101255416870117e-01 1.035016849637031555e-01 -2.050482332706451416e-01 -2.821104973554611206e-02 5.725754499435424805e-01 -2.532689273357391357e-01
-4.503763318061828613e-01 -3.361256122589111328e-01 -1.505415439605712891e-01 -5.420187711715698242e-01 -1.367983072996139526e-01 -1.607583910226821899e-01 4.351648390293121338e-01 -3.657980263233184814e-01
-1.635492742061614990e-01 1.641534119844436646e-01 -6.328726410865783691e-01 5.135182663798332214e-02 -1.084501445293426514e-01 9.568648040294647217e-02 6.715011000633239746e-01 -2.670384347438812256e-01
-8.621403574943542480e-02 -3.266848623752593994e-02 -4.119645953178405762e-01 -6.639810204505920410e-01 2.594923079013824463e-01 4.570488035678863525e-01 3.069241642951965332e-01 1.023815944790840149e-01
4.712208807468414307e-01 -3.378601968288421631e-01 -1.973605155944824219e-01 1.337182372808456421e-01 -8.739714324474334717e-02 4.590938091278076172e-01 2.109526842832565308e-01 -5.865688323974609375e-01
2.813717126846313477e-01 1.466243118047714233e-01 -8.882479667663574219e-01 -5.369234830141067505e-02 3.154429048299789429e-02 6.350561976432800293e-02 2.803936898708343506e-01 -1.543224751949310303e-01
-2.567621171474456787e-01 -7.146088033914566040e-02 -6.619614362716674805e-01 -4.173712432384490967e-01 -6.096061319112777710e-02 5.191155076026916504e-01 2.891381643712520599e-02 2.062564194202423096e-01
-3.994416296482086182e-01 -1.374743729829788208e-01 -3.456688523292541504e-01 -1.277593057602643967e-02 -4.249534606933593750e-01 6.265814900398254395e-01 -2.946805357933044434e-01 -2.046227157115936279e-01
-7.145080715417861938e-02 1.044122651219367981e-01 1.161337047815322876e-01 -5.532410144805908203e-01 -5.738119482994079590e-01 4.636424183845520020e-01 2.714093923568725586e-01 -2.157374620437622070e-01
-1.552776247262954712e-01 1.747273355722427368e-01 -1.356432437896728516e-01 -3.577246069908142090e-01 3.516029417514801025e-01 2.047157585620880127e-01 2.011508643627166748e-01 -7.700638771057128906e-01
-2.730961143970489502e-01 -4.602141976356506348e-01 -6.437921524047851562e-01 -1.048666164278984070e-01 3.045259416103363037e-01 2.786684036254882812e-01 3.422322273254394531e-01 -2.532137371599674225e-02
3.368271589279174805e-01 -2.396750301122665405e-01 -1.167993023991584778e-01 -4.802841246128082275e-01 -4.078873991966247559e-01 -1.558476090431213379e-01 4.881695508956909180e-01 -3.947383165359497070e-01
-2.415702491998672485e-01 -3.547047376632690430e-01 -4.457989931106567383e-01 -1.000597476959228516e-01 3.072969317436218262e-01 5.623992085456848145e-01 4.235225021839141846e-01 -1.303228288888931274e-01
1.098393425345420837e-01 1.946981400251388550e-01 -8.272607922554016113e-01 2.273529954254627228e-02 -1.349609345197677612e-01 -2.478865981101989746e-01 2.948891818523406982e-01 -3.138930499553680420e-01
-4.975616633892059326e-01 -2.799829840660095215e-01 -1.207519322633743286e-01 1.178533509373664856e-01 -2.495337463915348053e-02 5.157929062843322754e-01 6.933774799108505249e-02 -6.116361618041992188e-01
4.690795242786407471e-01 -2.785342745482921600e-02 -6.199477314949035645e-01 3.101805970072746277e-02 2.221153825521469116e-01 2.561728060245513916e-01 8.012437820434570312e-02 -5.220264792442321777e-01
-2.195857614278793335e-01 4.550314545631408691e-01 -4.856493175029754639e-01 -2.306930422782897949e-01 -5.144386887550354004e-01 4.179457128047943115e-01 -9.649039804935455322e-02 -8.377158641815185547e-02
-2.072591334581375122e-01 -5.179508924484252930e-01 -4.840310290455818176e-02 -6.834245473146438599e-02 -4.951657652854919434e-01 -4.827905073761940002e-02 1.885533034801483154e-01 -6.314147710800170898e-01
1.409577112644910812e-02 -1.689219474792480469e-02 -1.520236432552337646e-01 -2.119651585817337036e-01 3.792507350444793701e-01 2.529979348182678223e-01 2.703049480915069580e-01 -8.065802454948425293e-01
7.648554444313049316e-02 2.948817014694213867e-01 -2.633014023303985596e-01 -4.770418703556060791e-01 4.442231357097625732e-02 4.076487123966217041e-01 -3.168616294860839844e-01 -5.845905542373657227e-01
-1.437237411737442017e-01 -3.493046760559082031e-01 -6.579980254173278809e-01 -2.017509937286376953e-01 -1.566889584064483643e-01 -4.342285692691802979e-01 1.736188679933547974e-01 -3.747205436229705811e-01
-5.868661403656005859e-01 -5.044586062431335449e-01 -2.225414812564849854e-01 -3.122382983565330505e-02 -1.355109214782714844e-01 2.081160694360733032e-01 3.198738396167755127e-01 -4.319899678230285645e-01
7.609106600284576416e-02 2.716134786605834961e-01 -1.337383985519409180e-01 -2.485798448324203491e-01 1.103697344660758972e-01 3.602797687053680420e-01 4.166098833084106445e-01 -7.247148156166076660e-01
2.846565246582031250e-01 1.833318024873733521e-01 -1.620655953884124756e-01 8.480537682771682739e-02 -1.217731162905693054e-01 5.233792662620544434e-01 6.456977571360766888e-04 -7.504318952560424805e-01
2.186364233493804932e-01 -9.059868007898330688e-02 -7.501140236854553223e-01 -8.735380321741104126e-02 1.716318428516387939e-01 3.983459174633026123e-01 -3.583648204803466797e-01 -2.390104830265045166e-01
-1.675751656293869019e-01 -3.786515891551971436e-01 -5.188722014427185059e-01 -2.653237879276275635e-01 -7.955244183540344238e-02 -3.932327032089233398e-01 -2.591848373413085938e-01 -5.106654763221740723e-01
-1.005727518349885941e-02 -1.290794312953948975e-01 -8.991611599922180176e-01 -4.927329346537590027e-02 -1.513323485851287842e-01 -7.062417268753051758e-02 3.800302147865295410e-01 -2.536091720685362816e-03
3.633043915033340454e-02 -2.864482402801513672e-01 -1.535906195640563965e-01 -4.756097197532653809e-01 -7.303451895713806152e-01 1.782099157571792603e-02 -1.823277920484542847e-01 -3.160181939601898193e-01
1.575208306312561035e-01 2.889010906219482422e-01 -4.448806047439575195e-01 -4.502536356449127197e-01 1.912814080715179443e-01 5.212645977735519409e-02 -2.173018455505371094e-01 -6.360427737236022949e-01
1.887503415346145630e-01 1.589785367250442505e-01 -6.256270408630371094e-01 -3.712101280689239502e-02 1.253437101840972900e-01 3.480148315429687500e-02 6.318925619125366211e-01 -3.606959581375122070e-01
2.067462503910064697e-01 9.728751331567764282e-02 -4.959295094013214111e-01 -6.976962089538574219e-02 3.751442134380340576e-01 2.966112494468688965e-01 2.525621466338634491e-02 -6.838333606719970703e-01
6.364961713552474976e-02 -2.020244747400283813e-01 -6.132470965385437012e-01 -6.424300670623779297e-01 -2.192257940769195557e-01 1.398681998252868652e-01 2.022793442010879517e-01 2.404298782348632812e-01
-3.141698241233825684e-01 -1.699799299240112305e-02 -7.616955637931823730e-01 1.775556989014148712e-02 -1.470211297273635864e-01 3.335576057434082031e-01 -2.979972958564758301e-01 -3.143799901008605957e-01
6.570581793785095215e-01 -1.517073363065719604e-01 -5.151614546775817871e-01 -8.763191290199756622e-03 -1.355043202638626099e-01 3.149499893188476562e-01 -1.805276609957218170e-02 -4.023811817169189453e-01
3.098029494285583496e-01 -5.446120724081993103e-02 -1.032477542757987976e-01 2.168472707271575928e-01 -3.163835704326629639e-01 6.598597764968872070e-01 2.381277382373809814e-01 -5.011535286903381348e-01
1.762970387935638428e-01 -1.168946474790573120e-01 -5.340141057968139648e-01 -1.632494777441024780e-01 3.898089826107025146e-01 3.296369016170501709e-01 -3.527411818504333496e-01 -5.083261728286743164e-01
-3.155012130737304688e-01 -6.690225601196289062e-01 -2.460594624280929565e-01 4.019796103239059448e-02 -1.387869566679000854e-01 3.105732202529907227e-01 -2.577541470527648926e-01 -4.566746652126312256e-01
2.808539895340800285e-03 1.707426607608795166e-01 -1.362151652574539185e-01 -4.353852570056915283e-01 2.916915714740753174e-01 8.869323879480361938e-02 2.398048937320709229e-01 -7.824751734733581543e-01
2.621922455728054047e-02 1.682004630565643311e-01 -9.102020859718322754e-01 1.165186427533626556e-02 3.643306670710444450e-03 2.220127731561660767e-01 2.935049533843994141e-01 -8.348422497510910034e-02
1.738939583301544189e-01 1.884746402502059937e-01 -8.235538005828857422e-01 -5.267453193664550781e-02 -1.420314162969589233e-01 -2.927213609218597412e-01 2.440753430128097534e-01 -2.962958812713623047e-01
7.167561352252960205e-02 -5.426937341690063477e-01 -1.077142506837844849e-01 -4.196921288967132568e-01 -6.294331550598144531e-01 9.056163020431995392e-03 -6.720341742038726807e-02 -3.343919515609741211e-01
1.372484117746353149e-01 -9.275835007429122925e-02 -3.090033531188964844e-01 -5.094989538192749023e-01 2.701714634895324707e-01 4.799204766750335693e-01 -4.413613975048065186e-01 -3.455000817775726318e-01
-2.684166468679904938e-02 -2.199809625744819641e-02 -8.514888286590576172e-01 -2.577818185091018677e-02 -3.310397267341613770e-01 -1.258597970008850098e-01 3.723026514053344727e-01 -9.518655389547348022e-02
-3.106088340282440186e-01 -3.383253216743469238e-01 -4.949884712696075439e-01 -9.248457849025726318e-02 4.138387739658355713e-01 5.172895789146423340e-01 1.072870865464210510e-01 -2.917699813842773438e-01
-4.249566197395324707e-01 -6.066032648086547852e-01 -1.578201800584793091e-01 -1.236369367688894272e-02 -1.130669191479682922e-01 3.770847022533416748e-01 -1.640565693378448486e-01 -4.944621622562408447e-01
7.896076142787933350e-02 4.208693802356719971e-01 -1.949966996908187866e-01 -2.059377282857894897e-01 -2.155405282974243164e-02 3.105981647968292236e-01 3.088125586509704590e-01 -7.374951243400573730e-01
-3.166149556636810303e-01 -3.643918931484222412e-01 -7.357491254806518555e-01 1.391761600971221924e-01 -3.871198594570159912e-01 -1.713562197983264923e-02 -1.119632869958877563e-01 -2.087716460227966309e-01
-2.848287522792816162e-01 -9.571452625095844269e-03 -4.310398101806640625e-01 -4.478661119937896729e-01 -2.368864864110946655e-01 6.484073400497436523e-01 7.645297050476074219e-02 2.236274927854537964e-01
4.282404482364654541e-01 -3.865862637758255005e-02 -2.497110217809677124e-01 -1.129479333758354187e-01 2.539345026016235352e-01 4.481407999992370605e-01 5.274350047111511230e-01 -4.432857036590576172e-01
-2.146852165460586548e-01 -3.636077344417572021e-01 -5.601879358291625977e-01 -5.720662474632263184e-01 -1.819673329591751099e-01 3.312897384166717529e-01 -2.806364372372627258e-02 1.922933310270309448e-01
-1.070218458771705627e-01 -7.643935829401016235e-02 -9.094274640083312988e-01 -2.689919471740722656e-01 -2.190734259784221649e-02 2.383667081594467163e-01 4.023504629731178284e-02 1.561120003461837769e-01
-4.804494976997375488e-01 -4.499648809432983398e-01 -3.763463795185089111e-01 1.095443442463874817e-01 -3.758022189140319824e-01 6.001826375722885132e-02 1.300969570875167847e-01 -5.013069510459899902e-01
-5.597823262214660645e-01 -2.501873672008514404e-01 -4.969646036624908447e-01 5.894133821129798889e-02 -2.087712734937667847e-01 4.063839316368103027e-01 -3.031077682971954346e-01 -2.701748907566070557e-01
2.104227691888809204e-01 3.815389797091484070e-02 -3.222313821315765381e-01 -1.957980096340179443e-01 -8.370686173439025879e-01 5.789704620838165283e-02 7.673195097595453262e-03 -3.286359906196594238e-01
1.416932940483093262e-01 5.887882113456726074e-01 -5.193099975585937500e-01 -2.998653650283813477e-01 -1.905528306961059570e-01 4.604725837707519531e-01 5.367011949419975281e-02 -1.497447639703750610e-01
-2.193922400474548340e-01 2.285130321979522705e-01 -4.411709606647491455e-01 -5.568196177482604980e-01 -2.990232110023498535e-01 -3.428607583045959473e-01 -1.807359457015991211e-01 -3.941258192062377930e-01
-4.169133603572845459e-01 -4.076499640941619873e-01 -6.455802321434020996e-01 -2.989929914474487305e-01 -3.091850876808166504e-01 -2.566303126513957977e-02 -1.899888515472412109e-01 -1.465754508972167969e-01
-3.559937179088592529e-01 -6.277454495429992676e-01 -3.574869334697723389e-01 -2.522322349250316620e-02 -3.427978754043579102e-01 4.078438133001327515e-02 -2.004934102296829224e-01 -4.374923408031463623e-01
-2.241649180650711060e-01 2.569927461445331573e-02 -6.682288646697998047e-01 -1.365034561604261398e-02 6.208261474967002869e-02 -9.578574099577963352e-04 6.714047193527221680e-01 -2.184809893369674683e-01
-5.141668915748596191e-01 -4.561725854873657227e-01 -7.574135065078735352e-02 -9.079566597938537598e-02 -2.888159826397895813e-02 5.666627883911132812e-01 5.521588027477264404e-02 -4.342448413372039795e-01
-2.094666808843612671e-01 -5.600363612174987793e-01 -8.625578880310058594e-02 -5.006500482559204102e-01 -3.192870318889617920e-01 -9.436585754156112671e-02 3.655509054660797119e-01 -3.740533888339996338e-01
-4.192059636116027832e-01 -1.762327551841735840e-02 -2.084279507398605347e-01 -5.736441910266876221e-02 -4.823203384876251221e-01 5.549635887145996094e-01 -2.820207774639129639e-01 -3.963203132152557373e-01
-4.960855543613433838e-01 -5.534651875495910645e-01 -2.551349103450775146e-01 -4.294372200965881348e-01 -2.880251407623291016e-01 -2.877001650631427765e-02 -1.104221791028976440e-01 -3.195092082023620605e-01
-5.359724536538124084e-02 -3.723011910915374756e-01 -6.058180928230285645e-01 -1.258769482374191284e-01 3.131876587867736816e-01 4.566853046417236328e-01 4.043245613574981689e-01 -7.437866181135177612e-02
-4.387910962104797363e-01 5.547095090150833130e-02 -2.224152833223342896e-01 -1.030186861753463745e-01 -6.299459934234619141e-01 4.361995160579681396e-01 -2.236318886280059814e-01 -3.273998796939849854e-01
2.522474229335784912e-01 3.973125219345092773e-01 -2.262623459100723267e-01 -1.583643555641174316e-01 1.290364190936088562e-02 2.428167164325714111e-01 4.173246622085571289e-01 -6.848021149635314941e-01
-6.811671257019042969e-01 -4.307489097118377686e-02 -4.171563386917114258e-01 -2.491466999053955078e-01 -1.161467730998992920e-01 -1.502295732498168945e-01 3.767918348312377930e-01 -3.464553654193878174e-01
-2.894923277199268341e-02 -5.883335471153259277e-01 -2.490529716014862061e-01 -4.019330143928527832e-01 1.325657367706298828e-01 -2.393373250961303711e-01 3.659605979919433594e-01 -4.697498977184295654e-01
6.150794625282287598e-01 -1.914516091346740723e-01 -4.133459031581878662e-01 4.631389304995536804e-02 -5.557042360305786133e-02 3.042769134044647217e-01 8.236191421747207642e-02 -5.563880205154418945e-01
-7.172329425811767578e-01 -2.093482911586761475e-01 -3.565581738948822021e-01 -2.939560413360595703e-01 -2.212353199720382690e-01 -4.154592007398605347e-02 1.213658079504966736e-01 -4.034914970397949219e-01
2.442698925733566284e-01 1.958787739276885986e-01 -4.063764512538909912e-01 -1.378518193960189819e-01 2.355614006519317627e-01 1.259111166000366211e-01 3.725019693374633789e-01 -7.125434875488281250e-01
4.758157432079315186e-01 -1.190904751420021057e-01 -4.266345500946044922e-01 2.036645859479904175e-01 -8.711354434490203857e-02 4.017783701419830322e-01 2.576413452625274658e-01 -5.482035875320434570e-01
-7.729363441467285156e-02 1.663687825202941895e-01 -2.954530417919158936e-01 -6.179868578910827637e-01 -8.441192656755447388e-02 6.679337024688720703e-01 -2.085057497024536133e-01 -2.028538472950458527e-02
-1.776141524314880371e-01 1.473917365074157715e-01 -1.029019802808761597e-01 -4.191965758800506592e-01 3.082201182842254639e-01 2.243299335241317749e-01 7.171803712844848633e-02 -7.809913158416748047e-01
-5.128434300422668457e-01 -1.757777333259582520e-01 -4.290695190429687500e-01 -6.426963210105895996e-01 -3.116974234580993652e-01 -2.161188423633575439e-02 -8.231724053621292114e-02 -6.735113263130187988e-02
1.953218579292297363e-01 -2.631811797618865967e-01 9.150260686874389648e-02 -3.458064496517181396e-01 -6.332936882972717285e-01 1.131943389773368835e-01 3.764002621173858643e-01 -4.572518765926361084e-01
2.478511184453964233e-01 -1.302472054958343506e-01 -2.714862227439880371e-01 1.278389990329742432e-01 1.102637946605682373e-01 2.862232625484466553e-01 5.556114912033081055e-01 -6.548067331314086914e-01
2.662713825702667236e-01 -7.407855987548828125e-01 -4.329495429992675781e-01 -1.096456795930862427e-01 -3.726862370967864990e-01 3.316110000014305115e-02 -3.010508790612220764e-02 -1.999189108610153198e-01
-6.206890344619750977e-01 -5.695113539695739746e-01 -1.542058438062667847e-01 -1.209060996770858765e-01 -2.083399146795272827e-02 2.486883848905563354e-01 1.913574486970901489e-01 -3.912886083126068115e-01
-2.436340600252151489e-01 4.991864562034606934e-01 -3.084872364997863770e-01 -2.326358705759048462e-01 -3.391642570495605469e-01 4.618406295776367188e-01 -1.449535787105560303e-01 -4.391248822212219238e-01
3.288426101207733154e-01 -3.744927644729614258e-01 -3.018491864204406738e-01 -2.842579483985900879e-01 -6.760706901550292969e-01 -8.381754904985427856e-02 1.704724729061126709e-01 -2.941842377185821533e-01
-5.408053398132324219e-01 -3.227553144097328186e-02 -7.040455341339111328e-01 -8.753573894500732422e-02 -2.831290364265441895e-01 -1.815942823886871338e-01 -1.437247991561889648e-01 -2.633439600467681885e-01
-1.983030289411544800e-01 2.789872512221336365e-02 -2.917974293231964111e-01 -6.578513979911804199e-01 2.574443519115447998e-01 4.951250851154327393e-01 3.584229946136474609e-01 4.571475461125373840e-02
9.999562054872512817e-02 -6.434386968612670898e-01 -1.286453455686569214e-01 3.886722028255462646e-02 -2.787773609161376953e-01 3.932628408074378967e-02 5.350489616394042969e-01 -4.386186897754669189e-01
-4.191466569900512695e-01 -1.377275735139846802e-01 5.304811149835586548e-02 -6.470309197902679443e-02 -1.250348389148712158e-01 7.334282994270324707e-01 4.265141189098358154e-01 -2.507619857788085938e-01
-4.650804400444030762e-01 -1.243612095713615417e-01 -3.385833799839019775e-01 -3.595667779445648193e-01 -4.862112551927566528e-02 -1.801052540540695190e-01 6.236877441406250000e-01 -3.170478045940399170e-01
-1.954944878816604614e-01 8.064824342727661133e-02 -2.705162465572357178e-01 -5.141006708145141602e-01 3.658363521099090576e-01 4.580852985382080078e-01 5.036980509757995605e-01 -1.428606957197189331e-01
2.934151589870452881e-01 -1.396926939487457275e-01 -1.957987844944000244e-01 2.655377425253391266e-02 1.525480747222900391e-01 3.340559601783752441e-01 5.694817900657653809e-01 -6.294261813163757324e-01
-3.719506263732910156e-01 -3.227667510509490967e-01 -4.786524772644042969e-01 -6.615287661552429199e-01 -8.151447027921676636e-02 3.518101200461387634e-02 2.738572657108306885e-01 8.868758380413055420e-02
2.209839820861816406e-01 3.396004140377044678e-01 -8.415433168411254883e-01 -2.047943621873855591e-01 1.030444204807281494e-01 1.643476337194442749e-01 -8.077464252710342407e-02 -2.038351446390151978e-01
6.746532917022705078e-01 -7.800658047199249268e-02 -4.715360403060913086e-01 1.918343640863895416e-02 -1.540794372558593750e-01 3.021050989627838135e-01 1.042292267084121704e-02 -4.482489228248596191e-01
-3.872162401676177979e-01 -2.356919050216674805e-01 -5.433492064476013184e-01 -1.594848781824111938e-01 -3.638300895690917969e-01 4.487430751323699951e-01 -3.730622231960296631e-01 -3.051283210515975952e-02
-1.759593486785888672e-01 3.164803981781005859e-01 -4.784095585346221924e-01 -5.029868483543395996e-01 -5.019578933715820312e-01 1.935665458440780640e-01 -2.930024564266204834e-01 -1.082902848720550537e-01
6.226322054862976074e-01 -1.300965845584869385e-01 -5.113548636436462402e-01 1.014442294836044312e-01 -9.856408089399337769e-02 2.442947030067443848e-01 6.125005334615707397e-02 -5.004826784133911133e-01
-1.196073591709136963e-01 2.025955729186534882e-02 2.414889633655548096e-02 -2.609992623329162598e-01 2.889173030853271484e-01 3.358354568481445312e-01 2.721912562847137451e-01 -8.038862347602844238e-01
-3.996921479701995850e-01 1.274131536483764648e-01 -1.655308753252029419e-01 8.333460986614227295e-02 -5.686591267585754395e-01 4.812248945236206055e-01 -1.097185313701629639e-01 -4.718876779079437256e-01
-9.249655529856681824e-03 6.334529072046279907e-02 -3.698076009750366211e-01 -5.722176432609558105e-01 1.936485618352890015e-01 4.483045637607574463e-01 -4.158042371273040771e-01 -3.469023406505584717e-01
-5.208421945571899414e-01 -5.346751213073730469e-02 -6.140319108963012695e-01 -1.654432900249958038e-02 -1.268320381641387939e-01 -2.140229940414428711e-01 3.853859305381774902e-01 -3.716736435890197754e-01
-1.015059128403663635e-01 -2.577392160892486572e-01 -3.809166550636291504e-01 -5.073240995407104492e-01 3.919046819210052490e-01 4.408075511455535889e-01 4.148381948471069336e-01 -2.829280681908130646e-02
-3.625445067882537842e-01 -4.833770394325256348e-01 5.216361209750175476e-02 -2.582937180995941162e-01 8.361568301916122437e-02 6.407551765441894531e-01 3.927303850650787354e-02 -3.825837671756744385e-01
-6.362799555063247681e-02 -9.304769337177276611e-02 -3.197556138038635254e-01 -5.227045416831970215e-01 2.741489410400390625e-01 3.981885313987731934e-01 -4.562095403671264648e-01 -4.122996330261230469e-01
-2.295579761266708374e-01 -1.196059659123420715e-01 -6.140621900558471680e-01 7.130159437656402588e-02 3.005828857421875000e-01 3.553615808486938477e-01 5.402437448501586914e-01 -2.057816088199615479e-01
-4.523271620273590088e-01 -3.103365004062652588e-01 -3.395994305610656738e-01 9.849237650632858276e-02 -4.056701660156250000e-01 -5.129919946193695068e-02 1.614507734775543213e-01 -6.170872449874877930e-01
-2.622279822826385498e-01 1.461903154850006104e-01 -7.727003693580627441e-01 -3.963382542133331299e-01 8.758557960391044617e-03 2.503027319908142090e-01 -2.972943782806396484e-01 6.784318387508392334e-02
-1.999517679214477539e-01 -1.380410492420196533e-01 -5.238450169563293457e-01 -5.869717597961425781e-01 -1.564278155565261841e-01 4.091932773590087891e-01 2.335288673639297485e-01 2.748996615409851074e-01
-6.497195363044738770e-01 -8.995954692363739014e-02 -5.558106899261474609e-01 -2.240432053804397583e-02 -2.448558062314987183e-01 1.296904385089874268e-01 -2.477694898843765259e-01 -3.495436906814575195e-01
-1.927730739116668701e-01 -2.757794857025146484e-01 -6.132156848907470703e-01 -1.244716048240661621e-01 -4.749470949172973633e-01 -3.325968384742736816e-01 -8.126901090145111084e-02 -3.904580771923065186e-01
9.594962000846862793e-02 -5.044026970863342285e-01 -1.505166888236999512e-01 -4.720993041992187500e-01 -1.622912138700485229e-01 5.450949072837829590e-01 -4.086376726627349854e-01 -1.967070437967777252e-02
6.226546317338943481e-02 3.579644262790679932e-01 -8.761826753616333008e-01 -1.506614238023757935e-01 6.657861918210983276e-02 2.505618631839752197e-01 -9.368509054183959961e-03 -1.014297753572463989e-01
-5.122401118278503418e-01 -1.291235089302062988e-01 -4.189025610685348511e-03 3.227033466100692749e-02 -1.164719834923744202e-01 5.263466835021972656e-01 1.729668676853179932e-01 -6.319448947906494141e-01
-3.677440583705902100e-01 -3.069522380828857422e-01 -4.795859754085540771e-01 -2.988032102584838867e-01 3.665065169334411621e-01 3.719328939914703369e-01 4.051374197006225586e-01 -1.202541738748550415e-01
4.963382482528686523e-01 -2.706250548362731934e-01 -3.164088726043701172e-01 1.236967742443084717e-01 -2.490541338920593262e-01 6.367635726928710938e-01 1.255948096513748169e-01 -2.858765721321105957e-01
-4.600347280502319336e-01 -2.522323727607727051e-01 -5.282226204872131348e-02 -2.355911135673522949e-01 -1.121052652597427368e-01 7.706037163734436035e-01 -7.559131085872650146e-02 -2.331132888793945312e-01
-2.227502912282943726e-01 2.223831266164779663e-01 -5.482802987098693848e-01 -7.835023850202560425e-02 -3.340025544166564941e-01 3.734272420406341553e-01 5.856266021728515625e-01 -1.462980546057224274e-02
1.671012789011001587e-01 -3.348282277584075928e-01 -3.912611007690429688e-01 -1.703024506568908691e-01 -7.713797688484191895e-01 1.384405493736267090e-01 -1.810850054025650024e-01 -1.757692396640777588e-01
5.235345959663391113e-01 -3.670479953289031982e-01 -2.687541842460632324e-01 -2.045147120952606201e-03 5.514997243881225586e-02 4.697569906711578369e-01 2.549144923686981201e-01 -4.798539876937866211e-01
-1.415057480335235596e-02 -6.502776145935058594e-01 -4.767552018165588379e-01 -1.588206291198730469e-01 -5.462232828140258789e-01 2.881605923175811768e-02 -1.352005302906036377e-01 -8.336615562438964844e-02
-1.513864379376173019e-02 -4.124856293201446533e-01 -5.259023904800415039e-01 -7.129979729652404785e-01 -1.808255910873413086e-01 6.810455769300460815e-02 -3.884932398796081543e-02 7.643099129199981689e-02
2.662397325038909912e-01 1.322553306818008423e-01 -4.438492953777313232e-01 -3.137889206409454346e-01 3.429680764675140381e-01 7.899294048547744751e-02 -5.433729663491249084e-02 -6.995283961296081543e-01
-1.095698997378349304e-01 -5.672237873077392578e-01 -2.498233467340469360e-01 -5.770059823989868164e-01 -4.364008605480194092e-01 1.728577073663473129e-03 -2.497417181730270386e-01 -1.344786882400512695e-01
-1.703934520483016968e-01 -3.052316904067993164e-01 -3.353964686393737793e-01 -7.183051854372024536e-02 3.379185199737548828e-01 7.431350946426391602e-01 5.438467487692832947e-02 -3.012523055076599121e-01
1.759914010763168335e-01 -4.814932644367218018e-01 -1.255381405353546143e-01 -4.670540094375610352e-01 -3.710307180881500244e-01 5.093605518341064453e-01 -3.254143893718719482e-01 -1.689721830189228058e-02
-1.347028613090515137e-01 -3.037581741809844971e-01 -4.883764684200286865e-01 -3.876203894615173340e-01 -8.284313231706619263e-02 -2.888970375061035156e-01 5.743584632873535156e-01 -2.839238345623016357e-01
-3.239151239395141602e-01 3.684078752994537354e-01 -2.829622626304626465e-01 9.091285988688468933e-03 -6.310629844665527344e-01 2.601971328258514404e-01 -1.139235347509384155e-01 -4.475295841693878174e-01
-1.304209828376770020e-01 -3.100862801074981689e-01 -2.661548852920532227e-01 3.208717107772827148e-01 -4.832918643951416016e-01 5.421427264809608459e-02 3.108705580234527588e-01 -6.163514852523803711e-01
6.192693952471017838e-03 -6.745827943086624146e-02 -8.648844361305236816e-01 -2.044020593166351318e-01 -1.183303520083427429e-01 8.916322886943817139e-02 4.138979613780975342e-01 1.110941395163536072e-01
5.631475448608398438e-01 -1.083860695362091064e-01 -4.195694327354431152e-01 1.155155748128890991e-01 -3.037378787994384766e-01 5.285337567329406738e-01 4.949118196964263916e-02 -3.281474709510803223e-01
-2.251746319234371185e-02 -5.518468022346496582e-01 -1.910430788993835449e-01 -3.952613174915313721e-01 -2.251422107219696045e-01 4.739159047603607178e-01 -4.587007164955139160e-01 -1.285987049341201782e-01
-2.121582478284835815e-01 -1.176160275936126709e-01 -8.002279996871948242e-01 -3.216074705123901367e-01 -2.043845057487487793e-01 3.007604740560054779e-02 3.636607825756072998e-01 1.497740596532821655e-01
-7.393082231283187866e-02 4.665819182991981506e-02 -2.761058211326599121e-01 2.716085873544216156e-02 -5.451861619949340820e-01 3.187123835086822510e-01 7.056642174720764160e-01 -1.364466249942779541e-01
-1.616546511650085449e-02 -2.009076178073883057e-01 -2.013300359249114990e-01 1.246084198355674744e-01 -5.122769474983215332e-01 2.780914306640625000e-01 7.049564123153686523e-01 -2.580464780330657959e-01
5.593114495277404785e-01 -2.760932743549346924e-01 -4.449408650398254395e-01 1.134665906429290771e-01 -2.074153870344161987e-01 5.053990483283996582e-01 7.996840775012969971e-02 -3.086288273334503174e-01
-1.362575292587280273e-01 -5.936518311500549316e-02 -8.709588050842285156e-01 -1.553113907575607300e-01 -7.158192247152328491e-02 -1.439347863197326660e-01 4.102825224399566650e-01 -3.233764320611953735e-02
6.028197407722473145e-01 -1.360264569520950317e-01 -5.124348402023315430e-01 1.050855740904808044e-01 -1.216690614819526672e-01 4.117279648780822754e-01 1.278147548437118530e-01 -3.792262971401214600e-01
-8.539781719446182251e-02 -1.228797361254692078e-01 -3.409151136875152588e-01 -7.861308008432388306e-02 -7.885094881057739258e-01 2.741830646991729736e-01 -2.772395908832550049e-01 -2.853408455848693848e-01
-7.205818314105272293e-03 5.625903010368347168e-01 -5.823670625686645508e-01 -3.516456782817840576e-01 -3.678961470723152161e-02 3.708148896694183350e-01 -1.159172952175140381e-01 -2.614195048809051514e-01
5.123035907745361328e-01 -3.311079442501068115e-01 -3.636721968650817871e-01 2.269382961094379425e-02 1.526190191507339478e-01 4.213033616542816162e-01 2.319596894085407257e-02 -5.420449972152709961e-01
-2.090553492307662964e-01 1.462916880846023560e-01 -4.919876903295516968e-02 -1.367500573396682739e-01 -4.672788083553314209e-01 5.476920008659362793e-01 6.085994243621826172e-01 -1.583168953657150269e-01
-4.106110930442810059e-01 -5.512781441211700439e-02 -1.811571419239044189e-01 2.553323209285736084e-01 -2.356124967336654663e-01 5.278407931327819824e-01 1.417453736066818237e-01 -6.132912039756774902e-01
-3.422396183013916016e-01 -7.720719277858734131e-02 -2.345721125602722168e-01 -7.993394732475280762e-01 -1.146726235747337341e-01 -2.426639795303344727e-01 1.189189702272415161e-01 -3.110725283622741699e-01
-3.039282262325286865e-01 -6.212382316589355469e-01 -2.196369618177413940e-01 7.027466595172882080e-02 -2.565059661865234375e-01 4.054586291313171387e-01 -1.372481733560562134e-01 -4.684897661209106445e-01
1.259369601029902697e-04 -1.621350497007369995e-01 -4.015035629272460938e-01 -1.321912705898284912e-01 4.995914101600646973e-01 3.135565817356109619e-01 -2.061677873134613037e-01 -6.360959410667419434e-01
-2.387360185384750366e-01 -4.659628272056579590e-01 -8.236516267061233521e-03 -3.973978757858276367e-02 -6.363001465797424316e-02 8.093962096609175205e-04 -1.796603202819824219e-01 -8.294031620025634766e-01
-1.745089441537857056e-01 1.490007042884826660e-01 -3.484726250171661377e-01 -7.924579381942749023e-01 -3.551479279994964600e-01 -8.419875800609588623e-02 -1.154274046421051025e-01 -2.266714870929718018e-01
-1.100479140877723694e-01 1.314712762832641602e-01 -4.704716205596923828e-01 -2.297725528478622437e-01 -7.814625501632690430e-01 1.769449561834335327e-01 1.193107217550277710e-01 -2.005925327539443970e-01
-2.593147754669189453e-01 -1.279841512441635132e-01 -3.545992970466613770e-01 -6.742216944694519043e-01 -2.110641300678253174e-01 -3.579101562500000000e-01 2.216352969408035278e-01 -3.380686938762664795e-01
-3.127048313617706299e-01 -1.041321083903312683e-01 -3.732568025588989258e-01 9.261426329612731934e-02 -4.474390447139739990e-01 6.784159541130065918e-01 -2.204556912183761597e-01 -1.855357438325881958e-01
-4.169158339500427246e-01 -3.188957273960113525e-01 -4.228476881980895996e-01 -1.120152249932289124e-01 2.014236748218536377e-01 5.877026319503784180e-01 3.744625151157379150e-01 -8.337356150150299072e-02
3.016307950019836426e-01 -2.826656401157379150e-01 -4.255620539188385010e-01 9.406761825084686279e-02 3.066151142120361328e-01 1.714057624340057373e-01 -1.106039658188819885e-01 -7.096064686775207520e-01
-1.377074569463729858e-01 4.375183954834938049e-02 -6.657057404518127441e-01 -1.295086145401000977e-01 1.026555374264717102e-01 4.433601796627044678e-01 -4.687335491180419922e-01 -3.039216697216033936e-01
-3.998879790306091309e-01 -2.431608140468597412e-01 5.343400407582521439e-03 -1.645110398530960083e-01 -1.833422034978866577e-01 8.100280165672302246e-01 1.803556382656097412e-01 -1.777141243219375610e-01
-5.843835473060607910e-01 -4.638522267341613770e-01 -2.578488290309906006e-01 -2.127421945333480835e-01 -3.412061929702758789e-01 7.476780563592910767e-02 2.953901290893554688e-01 -3.497489988803863525e-01
1.352761536836624146e-01 -6.039434671401977539e-01 -4.035717844963073730e-01 -2.958913445472717285e-01 -2.490132004022598267e-01 8.863453567028045654e-02 -4.906564354896545410e-01 -2.364812046289443970e-01
-5.294094681739807129e-01 -2.045208215713500977e-01 -2.881917655467987061e-01 -4.662125408649444580e-01 -2.499349042773246765e-02 -2.818729877471923828e-01 3.252983689308166504e-01 -4.377123415470123291e-01
-3.000896237790584564e-02 -1.522595733404159546e-01 -8.992265462875366211e-01 -1.467806994915008545e-01 -4.530677944421768188e-02 -1.563076628372073174e-03 3.752240836620330811e-01 5.399359762668609619e-02
-3.882718384265899658e-01 -5.625390410423278809e-01 -1.208943575620651245e-01 -1.109853666275739670e-02 -4.159853234887123108e-02 5.276777744293212891e-01 -1.290185302495956421e-01 -4.703573882579803467e-01
-2.433696389198303223e-01 -6.467508673667907715e-01 -1.262368559837341309e-01 -6.442487239837646484e-01 -2.529100775718688965e-01 3.087813407182693481e-02 -8.106042444705963135e-02 -1.414382010698318481e-01
-2.226480990648269653e-01 -4.857101663947105408e-02 -3.041330873966217041e-01 -8.196617960929870605e-01 4.492971301078796387e-02 4.011155664920806885e-01 3.976311534643173218e-02 1.386826634407043457e-01
-2.007730752229690552e-01 -1.548962593078613281e-01 -7.575981318950653076e-02 -4.950056374073028564e-01 -6.151221990585327148e-01 -6.228805519640445709e-03 -3.697211742401123047e-01 -4.120914638042449951e-01
-4.626502341125160456e-04 -1.111048012971878052e-01 -8.542552590370178223e-01 5.341205000877380371e-02 -3.277936279773712158e-01 -1.644380688667297363e-01 3.134213387966156006e-01 -1.494295597076416016e-01
3.711709380149841309e-01 -2.161338478326797485e-01 -3.325510025024414062e-01 -5.484139174222946167e-02 1.218962743878364563e-01 6.513958573341369629e-01 -2.411080896854400635e-01 -4.523407816886901855e-01
-5.696365237236022949e-01 -6.159449219703674316e-01 -2.452476322650909424e-01 -4.839990660548210144e-02 -1.208517178893089294e-01 3.239959180355072021e-01 2.210491150617599487e-01 -2.553349137306213379e-01
-6.498196721076965332e-02 3.236255049705505371e-01 -4.906387031078338623e-01 -1.503687500953674316e-01 -1.730194240808486938e-01 5.482562184333801270e-01 5.450544357299804688e-01 -1.008438784629106522e-02
4.574059545993804932e-01 -1.119039356708526611e-01 -3.021071255207061768e-01 6.025486439466476440e-02 8.382553607225418091e-02 4.981252551078796387e-01 -2.024668268859386444e-02 -6.540585160255432129e-01
-4.864304959774017334e-01 -2.978252768516540527e-01 -1.191191524267196655e-01 -1.039453670382499695e-01 1.287100021727383137e-04 6.430780887603759766e-01 2.074519544839859009e-01 -4.394380152225494385e-01
-1.111798882484436035e-01 9.261587262153625488e-02 -8.157795071601867676e-01 1.656979024410247803e-01 -2.042739838361740112e-01 -1.836773902177810669e-01 3.554769456386566162e-01 -2.903108596801757812e-01
8.121482282876968384e-02 -7.018259763717651367e-01 2.829290553927421570e-02 -2.700315713882446289e-01 -3.545946180820465088e-01 9.580180048942565918e-02 4.278007894754409790e-02 -5.388706326484680176e-01
-4.529694616794586182e-01 -5.756668448448181152e-01 -9.411676228046417236e-02 -6.347132474184036255e-02 -8.262149244546890259e-02 4.755828082561492920e-01 -6.437790393829345703e-02 -4.619418382644653320e-01
-4.447304308414459229e-01 -1.136093661189079285e-01 -3.558657765388488770e-01 1.062242984771728516e-01 -1.555346101522445679e-01 6.197811961174011230e-01 -1.100298855453729630e-02 -4.928925335407257080e-01
2.991452217102050781e-01 6.147392094135284424e-02 -3.176626563072204590e-01 4.234077781438827515e-02 1.027321517467498779e-01 1.732056438922882080e-01 5.445273518562316895e-01 -6.833497285842895508e-01
-4.829301685094833374e-02 -4.691140353679656982e-02 -6.195430159568786621e-01 -7.532169222831726074e-01 -1.691899448633193970e-01 3.548593074083328247e-02 -3.608838468790054321e-02 1.145042106509208679e-01
-4.448029696941375732e-01 -3.581061959266662598e-01 -8.943580090999603271e-03 -3.704196512699127197e-01 3.502037003636360168e-02 -8.812923915684223175e-03 -2.989235222339630127e-01 -6.678025722503662109e-01
-3.019458353519439697e-01 -1.766958236694335938e-01 -1.576254665851593018e-01 -2.214068323373794556e-01 -5.195270180702209473e-01 6.105900406837463379e-01 -2.098155766725540161e-01 -3.420369923114776611e-01
4.868859946727752686e-01 -4.342681467533111572e-01 -2.854815125465393066e-01 1.358633954077959061e-02 1.481896936893463135e-01 3.674976825714111328e-01 3.006747923791408539e-02 -5.785760879516601562e-01
-1.336517781019210815e-01 -5.368239283561706543e-01 -2.870288491249084473e-01 -2.863857150077819824e-01 -3.222437202930450439e-01 -2.112325131893157959e-01 4.859418869018554688e-01 -3.807300031185150146e-01
-1.712525188922882080e-01 -2.390171438455581665e-01 -3.086462914943695068e-01 -3.952510058879852295e-01 2.318901866674423218e-01 -6.916829198598861694e-02 7.462143898010253906e-01 -2.160195708274841309e-01
-6.542925238609313965e-01 -1.419017761945724487e-01 -2.089741080999374390e-02 -2.232603430747985840e-01 -4.179581627249717712e-02 5.540062785148620605e-01 -4.401937872171401978e-02 -4.368934333324432373e-01
6.806831061840057373e-02 -5.879937410354614258e-01 -4.221424460411071777e-02 -3.791587054729461670e-01 -1.711998730897903442e-01 6.366778612136840820e-01 -2.469613701105117798e-01 -9.180810302495956421e-02
-4.557398259639739990e-01 -2.704639434814453125e-01 -1.056876033544540405e-01 -3.117380738258361816e-01 -3.840586841106414795e-01 3.770377337932586670e-01 -4.057628810405731201e-01 -3.955983519554138184e-01
5.270672440528869629e-01 -1.795030385255813599e-01 -1.827549785375595093e-01 -3.797901421785354614e-02 6.711960583925247192e-02 4.390570223331451416e-01 4.551785588264465332e-01 -5.006730556488037109e-01
4.253622144460678101e-02 5.959486961364746094e-01 -4.200677275657653809e-01 -1.951869726181030273e-01 -3.951744139194488525e-01 3.564682006835937500e-01 8.098421618342399597e-03 -3.810286223888397217e-01
-4.797136187553405762e-01 -4.991479516029357910e-01 -2.944730035960674286e-02 -5.625878274440765381e-02 6.898272782564163208e-03 4.770395457744598389e-01 1.142918467521667480e-01 -5.253732204437255859e-01
-3.755075633525848389e-01 -2.479868978261947632e-01 -4.644980654120445251e-03 -2.319649904966354370e-01 -5.025226473808288574e-01 5.840765833854675293e-01 -2.925769090652465820e-01 -2.537546753883361816e-01
-2.529177367687225342e-01 -5.136702060699462891e-01 -3.207656145095825195e-01 3.204978108406066895e-01 -2.421216070652008057e-01 1.910733580589294434e-01 1.830115616321563721e-01 -5.813269019126892090e-01
-4.467501044273376465e-01 -5.910684913396835327e-02 4.230832308530807495e-02 -9.198572486639022827e-02 -4.686439037322998047e-01 5.425045490264892578e-01 -1.877920925617218018e-01 -4.873040318489074707e-01
2.897134125232696533e-01 -1.665716767311096191e-01 2.249072343111038208e-01 -4.810402095317840576e-01 -3.664332628250122070e-01 1.512885689735412598e-01 5.151003003120422363e-01 -4.287739098072052002e-01
-7.006317377090454102e-02 -7.327528595924377441e-01 -8.446175605058670044e-02 -3.207063674926757812e-01 -2.685183584690093994e-01 3.206206858158111572e-02 -9.501557797193527222e-02 -5.157714486122131348e-01
-1.886800229549407959e-01 4.871647804975509644e-02 -7.543997168540954590e-01 -1.058944985270500183e-01 -2.577463630586862564e-03 1.462699621915817261e-01 6.002405285835266113e-01 -1.950519275851547718e-03
3.148189485073089600e-01 -1.976599842309951782e-01 -6.638982892036437988e-01 -5.137491822242736816e-01 -3.532683253288269043e-01 -1.681134700775146484e-01 3.894024714827537537e-02 -5.043242499232292175e-02
-6.512074917554855347e-02 9.897860698401927948e-03 -9.466506242752075195e-01 -2.255640029907226562e-01 3.633232042193412781e-02 5.931119248270988464e-02 1.911255419254302979e-01 8.525294065475463867e-02
-1.542424261569976807e-01 -2.367974668741226196e-01 -9.258351325988769531e-01 -1.648899912834167480e-01 -1.183297410607337952e-01 -4.095036908984184265e-02 1.237873882055282593e-01 6.909954547882080078e-02
4.194326400756835938e-01 1.184053122997283936e-01 -3.191019296646118164e-01 6.304786354303359985e-02 -8.695419877767562866e-02 2.145098596811294556e-01 4.797385632991790771e-01 -6.484833359718322754e-01
-3.005163669586181641e-01 -4.774249792098999023e-01 -3.196773529052734375e-01 -1.775382012128829956e-01 3.034185171127319336e-01 5.126087665557861328e-01 4.212189018726348877e-01 -1.256423145532608032e-01
4.774472415447235107e-01 -2.859754860401153564e-01 -1.476951539516448975e-01 9.986492246389389038e-02 -9.530795365571975708e-02 4.692751169204711914e-01 3.525366187095642090e-01 -5.521687865257263184e-01
8.265502750873565674e-02 -1.743219047784805298e-01 -2.742943763732910156e-01 -3.907561898231506348e-01 3.441910743713378906e-01 3.991234302520751953e-01 -3.564187288284301758e-01 -5.745006799697875977e-01
3.396337479352951050e-02 1.011140793561935425e-01 -4.104532599449157715e-01 -3.347597122192382812e-01 -7.609695792198181152e-01 -7.526609301567077637e-02 -1.995743513107299805e-01 -2.889926731586456299e-01
-9.067329764366149902e-02 3.390748798847198486e-01 -5.251253247261047363e-01 2.425647713243961334e-02 -1.603229939937591553e-01 1.893185228109359741e-01 6.857665777206420898e-01 -2.619937956333160400e-01
4.889694750308990479e-01 -1.951503753662109375e-01 -3.524359464645385742e-01 -2.086988836526870728e-01 1.934123337268829346e-01 5.231735110282897949e-01 4.669861197471618652e-01 -1.608228087425231934e-01
-2.402119934558868408e-01 -1.676274240016937256e-01 -3.190936744213104248e-01 -2.441675662994384766e-01 5.068451166152954102e-01 4.246119558811187744e-01 -9.158449620008468628e-02 -5.542433261871337891e-01
-5.036815628409385681e-02 -5.761755704879760742e-01 -2.156158089637756348e-01 1.999852955341339111e-01 -5.683003664016723633e-01 2.981353700160980225e-01 2.153286188840866089e-01 -3.475400209426879883e-01
-4.005638062953948975e-01 -1.928424984216690063e-01 -1.574022769927978516e-01 -3.679953143000602722e-02 -4.925115704536437988e-01 1.832074522972106934e-01 6.559050083160400391e-01 -2.643612921237945557e-01
4.321467280387878418e-01 7.150931656360626221e-02 -3.479302227497100830e-01 -4.969169795513153076e-01 3.117663860321044922e-01 4.231441915035247803e-01 -1.087099239230155945e-01 -3.899824619293212891e-01
-4.935675561428070068e-01 -3.873609900474548340e-01 -2.012950330972671509e-01 -2.864942140877246857e-02 -4.787780717015266418e-02 6.167311668395996094e-01 -9.520046412944793701e-02 -4.162802994251251221e-01
-1.228802744299173355e-02 6.545542273670434952e-03 -4.273637235164642334e-01 -7.928786277770996094e-01 -4.082307517528533936e-01 -5.092192813754081726e-02 -9.921465069055557251e-02 -9.706138819456100464e-02
8.048102259635925293e-02 -7.425123453140258789e-01 -3.375793099403381348e-01 3.664194419980049133e-02 -4.841565489768981934e-01 1.299167424440383911e-01 3.700661286711692810e-02 -2.724708020687103271e-01
-6.517346501350402832e-01 -1.156602352857589722e-01 -1.376806795597076416e-01 -2.022918015718460083e-01 -2.030327171087265015e-01 5.787738561630249023e-01 -4.008766636252403259e-02 -3.523892462253570557e-01
-7.377927303314208984e-01 -8.102692663669586182e-02 -4.566883146762847900e-01 -6.024766340851783752e-02 -1.269854158163070679e-01 1.251673400402069092e-01 3.229111731052398682e-01 -3.175513744354248047e-01
4.733193218708038330e-01 -4.319238662719726562e-01 -1.098643466830253601e-01 -3.456931881373748183e-05 -6.673835217952728271e-02 4.599974453449249268e-01 3.544173836708068848e-01 -4.854657351970672607e-01
1.709664016962051392e-01 -4.099394977092742920e-01 -3.691530823707580566e-01 -6.822671890258789062e-01 2.649595737457275391e-01 1.653777211904525757e-01 2.702332139015197754e-01 -1.742937564849853516e-01
-2.966338098049163818e-01 -1.638249754905700684e-01 -1.747380197048187256e-01 -8.469582200050354004e-01 -9.344088286161422729e-02 -1.383433341979980469e-01 2.692784667015075684e-01 -1.921387016773223877e-01
1.244327649474143982e-01 -7.252220511436462402e-01 -2.871080338954925537e-01 -2.482779473066329956e-01 -4.570647776126861572e-01 2.359669506549835205e-01 -1.690062731504440308e-01 -1.460993140935897827e-01
-2.496636211872100830e-01 -8.275898545980453491e-02 -1.827358305454254150e-01 -6.711835861206054688e-01 3.128989934921264648e-01 4.536833763122558594e-01 3.733199238777160645e-01 -6.194479390978813171e-02
-1.228035166859626770e-01 2.375915944576263428e-01 -7.933641672134399414e-01 -7.940855622291564941e-02 1.023374963551759720e-02 -1.567752473056316376e-02 5.080227255821228027e-01 -1.852011680603027344e-01
-3.747131228446960449e-01 -1.623378396034240723e-01 -7.942612171173095703e-01 -2.666401565074920654e-01 -1.598513424396514893e-01 -3.133714199066162109e-02 3.148614466190338135e-01 7.494313269853591919e-02
4.659347534179687500e-01 -1.071801036596298218e-01 -5.704851746559143066e-01 -3.047301173210144043e-01 3.728445768356323242e-01 2.133647054433822632e-01 -8.711496740579605103e-02 -4.012194573879241943e-01
1.789953410625457764e-01 -5.671554803848266602e-01 -1.151405423879623413e-01 -4.516113102436065674e-01 -1.958843022584915161e-01 5.357314944267272949e-01 -3.218799233436584473e-01 -9.981554932892322540e-03
2.883366774767637253e-03 -6.250953674316406250e-01 -1.967426836490631104e-01 -6.456766277551651001e-02 -6.662107110023498535e-01 2.094467431306838989e-01 3.730620071291923523e-02 -2.779826819896697998e-01
-1.659691100940108299e-03 -2.468270510435104370e-01 -4.263907372951507568e-01 -1.331090033054351807e-01 5.273895859718322754e-01 3.996826112270355225e-01 -5.874539539217948914e-02 -5.460856556892395020e-01
-1.532100588083267212e-01 -4.524014145135879517e-02 -2.307193428277969360e-01 1.775493770837783813e-01 -4.643115401268005371e-01 3.169788420200347900e-01 7.131974101066589355e-01 -2.549772560596466064e-01
-1.484523415565490723e-01 9.046177729032933712e-04 -5.422476530075073242e-01 -7.493001967668533325e-02 -5.002617835998535156e-03 6.472360491752624512e-01 -4.229060113430023193e-01 -2.837691903114318848e-01
3.116581141948699951e-01 -2.009021788835525513e-01 -2.162355184555053711e-01 -3.308349847793579102e-01 2.187311202287673950e-01 4.638726413249969482e-01 6.488369107246398926e-01 -1.492896974086761475e-01
-1.239382475614547729e-01 7.814545929431915283e-02 -8.114375174045562744e-02 6.000208482146263123e-02 -3.022474646568298340e-01 7.444106936454772949e-01 5.371909141540527344e-01 -1.851298660039901733e-01
-4.467911422252655029e-01 -3.928205370903015137e-01 -4.133339524269104004e-01 -1.716651916503906250e-01 -1.591913253068923950e-01 -1.407549716532230377e-03 -4.703125655651092529e-01 -4.463384747505187988e-01
1.768034994602203369e-01 4.315574169158935547e-01 -5.039559006690979004e-01 -4.227820634841918945e-01 -2.160060405731201172e-01 4.331705570220947266e-01 3.046658933162689209e-01 -1.505521535873413086e-01
-5.386988520622253418e-01 -3.996010422706604004e-01 -2.684312164783477783e-01 -2.947460114955902100e-01 -8.614541590213775635e-02 2.644941769540309906e-02 -3.928931951522827148e-01 -4.782323241233825684e-01
-4.142146706581115723e-01 -4.904037714004516602e-01 -1.875937730073928833e-01 -3.337421119213104248e-01 -1.501631736755371094e-01 -8.296124637126922607e-02 -2.841903269290924072e-01 -5.754645466804504395e-01
-6.494677811861038208e-02 -3.285880386829376221e-01 -4.582840800285339355e-01 -7.003562450408935547e-01 2.041823714971542358e-01 3.097992837429046631e-01 1.789433956146240234e-01 1.326723098754882812e-01
-5.184385180473327637e-01 -1.639755368232727051e-01 -2.186430245637893677e-01 2.185533642768859863e-01 -2.041391097009181976e-02 3.275892436504364014e-01 2.286576926708221436e-01 -6.698861718177795410e-01
4.047763645648956299e-01 -4.311549477279186249e-03 -3.788655996322631836e-01 1.446723639965057373e-01 -2.973695052787661552e-03 2.622636854648590088e-01 4.327718317508697510e-01 -6.446593999862670898e-01
-5.458297729492187500e-01 -3.388301730155944824e-01 -3.670226410031318665e-02 -1.394040733575820923e-01 4.558653384447097778e-02 4.685196876525878906e-01 -1.048511788249015808e-01 -5.778415799140930176e-01
-5.635362863540649414e-01 -4.537769556045532227e-01 -5.079831480979919434e-01 -1.226739883422851562e-01 -1.327669620513916016e-01 1.248160451650619507e-01 -2.899990975856781006e-01 -2.934485971927642822e-01
6.932175904512405396e-02 7.761827856302261353e-02 -5.642508864402770996e-01 -1.265314221382141113e-01 8.612360060214996338e-02 -3.537818323820829391e-03 7.782650589942932129e-01 -2.040940970182418823e-01
-2.891744673252105713e-01 1.345523982308804989e-03 -4.202934205532073975e-01 -6.274244785308837891e-01 -6.700329482555389404e-02 5.417263507843017578e-01 -1.556818336248397827e-01 1.545138806104660034e-01
-5.378047227859497070e-01 -1.095494106411933899e-01 -9.995646029710769653e-02 -2.516951262950897217e-01 -3.614145517349243164e-02 6.963192224502563477e-01 1.870599016547203064e-02 -3.727020323276519775e-01
-4.298300743103027344e-01 -4.522044956684112549e-01 -3.916999399662017822e-01 -5.180655717849731445e-01 -2.902786731719970703e-01 2.841228842735290527e-01 1.074538752436637878e-01 1.113659068942070007e-01
-2.072867751121520996e-01 -6.093252450227737427e-02 -8.270246982574462891e-01 1.223428267985582352e-02 -3.276291489601135254e-01 -6.143246777355670929e-03 3.977740108966827393e-01 -5.997673794627189636e-02
-2.990243732929229736e-01 -2.039130777120590210e-01 -5.525188446044921875e-01 -4.544810056686401367e-01 -7.371610403060913086e-02 5.031496286392211914e-01 1.715632081031799316e-01 2.629569470882415771e-01
-2.296709455549716949e-02 -3.205531537532806396e-01 -5.573526620864868164e-01 -5.658225417137145996e-01 -3.012913167476654053e-01 9.796725958585739136e-02 3.586282432079315186e-01 1.921790242195129395e-01
-3.550427854061126709e-01 2.121635824441909790e-01 -3.394356071949005127e-01 -2.562383413314819336e-01 -6.895190104842185974e-03 7.707843780517578125e-01 -7.340362668037414551e-02 -2.202554941177368164e-01
6.209163069725036621e-01 -2.581727206707000732e-01 -4.002969563007354736e-01 -2.821544185280799866e-03 -8.080171048641204834e-02 4.564680755138397217e-01 2.488798350095748901e-01 -3.327624797821044922e-01
4.085678458213806152e-01 -1.839743256568908691e-01 -2.444133907556533813e-01 2.220409661531448364e-01 -3.686154484748840332e-01 6.363142728805541992e-01 1.063832566142082214e-01 -3.716114461421966553e-01
1.583513468503952026e-01 -3.940391838550567627e-01 -3.624780178070068359e-01 -3.861587643623352051e-01 -6.068298220634460449e-01 -2.425453811883926392e-01 5.406652390956878662e-02 -3.303866982460021973e-01
-2.475648224353790283e-01 -2.136438041925430298e-01 -5.083178877830505371e-01 -5.213511586189270020e-01 -2.517839074134826660e-01 -2.735033631324768066e-01 2.252475768327713013e-01 -4.170590043067932129e-01
-1.866127401590347290e-01 -5.468820929527282715e-01 -4.652883112430572510e-01 1.473874449729919434e-01 -4.897218346595764160e-01 3.462531417608261108e-02 2.164368182420730591e-01 -3.741764426231384277e-01
-4.016616344451904297e-01 -4.525707662105560303e-01 1.054461463354527950e-03 -9.818156063556671143e-02 -2.319202125072479248e-01 4.541404247283935547e-01 3.372729197144508362e-02 -6.025270819664001465e-01
-4.963867664337158203e-01 -3.598226010799407959e-01 -3.738506138324737549e-02 -1.259092241525650024e-01 -3.677179217338562012e-01 -3.473978117108345032e-02 9.691022336483001709e-02 -6.790156364440917969e-01
-9.894841909408569336e-02 -2.023419141769409180e-01 -6.453546881675720215e-01 -6.587957739830017090e-01 -2.330750375986099243e-01 4.819363355636596680e-02 1.235170662403106689e-01 1.639185100793838501e-01
-8.151645213365554810e-02 7.279749214649200439e-02 -2.555951476097106934e-01 -8.555234074592590332e-01 -1.290203034877777100e-01 3.600467443466186523e-01 1.765038669109344482e-01 1.156416311860084534e-01
-4.176799952983856201e-01 -2.420944422483444214e-01 9.048931300640106201e-02 -2.041897475719451904e-01 -7.815510779619216919e-02 6.974382400512695312e-01 2.065601292997598648e-03 -4.738346934318542480e-01
-5.808178186416625977e-01 -2.788991853594779968e-02 -7.754292488098144531e-01 5.623646080493927002e-02 -6.523108482360839844e-02 1.360098868608474731e-01 1.989514194428920746e-02 -1.851225197315216064e-01
4.696118831634521484e-01 1.828950494527816772e-01 -5.187839865684509277e-01 -2.163373678922653198e-02 7.216111570596694946e-02 3.478283286094665527e-01 3.557858467102050781e-01 -4.728995561599731445e-01
-2.691766619682312012e-01 -2.359532862901687622e-01 -4.659107625484466553e-01 -1.473380774259567261e-01 4.576841294765472412e-01 5.729600191116333008e-01 3.947643935680389404e-02 -3.062225282192230225e-01
6.722144037485122681e-02 6.235684081912040710e-02 -2.488984018564224243e-01 -8.422847986221313477e-01 -4.504095911979675293e-01 -6.783411838114261627e-03 3.802584111690521240e-02 -1.258486062288284302e-01
-5.931522250175476074e-01 1.055523846298456192e-02 -3.782831728458404541e-01 -1.575072407722473145e-01 -2.613384425640106201e-01 4.607219398021697998e-01 -4.957105219364166260e-02 -4.439961910247802734e-01
1.378109306097030640e-01 1.839878410100936890e-01 1.172912195324897766e-01 -4.944332838058471680e-01 -4.261439442634582520e-01 3.335830271244049072e-01 5.615490078926086426e-01 -2.841149568557739258e-01
-1.816831082105636597e-01 1.626509130001068115e-01 -6.582665443420410156e-01 -6.117587089538574219e-01 -4.710439126938581467e-03 -2.977466285228729248e-01 -2.627502195537090302e-02 -2.088226675987243652e-01
-1.269333064556121826e-01 -6.170674562454223633e-01 -3.701868355274200439e-01 -5.587126612663269043e-01 -1.503012478351593018e-01 -2.193320170044898987e-02 -1.631647944450378418e-01 -3.228359818458557129e-01
-1.427776366472244263e-01 -2.806774079799652100e-01 -4.324656426906585693e-01 -3.480239808559417725e-01 4.608025848865509033e-01 4.236209392547607422e-01 4.343021512031555176e-01 -1.107950061559677124e-01
2.103226780891418457e-01 3.284834921360015869e-01 -3.613965213298797607e-01 -1.779594868421554565e-01 2.010872364044189453e-01 3.081683814525604248e-01 3.468959629535675049e-01 -6.556258201599121094e-01
-4.154215157032012939e-01 -2.744793593883514404e-01 1.111404448747634888e-01 -1.168202385306358337e-01 -1.046407073736190796e-01 6.941386461257934570e-01 1.464671194553375244e-01 -4.602784216403961182e-01
1.215550675988197327e-02 2.481865882873535156e-01 -6.772372722625732422e-01 -4.326501488685607910e-02 -6.254160404205322266e-01 1.748130172491073608e-01 2.034649401903152466e-01 -1.209580823779106140e-01
-4.686432704329490662e-02 -7.306475043296813965e-01 -7.967999577522277832e-02 -5.587256550788879395e-01 -3.242030441761016846e-01 5.895343050360679626e-02 -7.409007102251052856e-02 -1.770940274000167847e-01
-3.216822445392608643e-01 1.445564031600952148e-01 -1.699443608522415161e-01 2.313708364963531494e-01 -2.318083941936492920e-01 4.232831001281738281e-01 3.505349159240722656e-01 -6.613864302635192871e-01
-2.328946255147457123e-02 -5.259941220283508301e-01 -2.808901965618133545e-01 -1.979041099548339844e-01 -4.222029745578765869e-01 -1.707203686237335205e-01 2.496822476387023926e-01 -5.787748098373413086e-01
1.393031477928161621e-01 -8.100246191024780273e-01 -3.105069696903228760e-01 -6.390707939863204956e-02 -1.949481070041656494e-01 -3.624738380312919617e-02 3.018978834152221680e-01 -3.057693839073181152e-01
-1.392115745693445206e-02 -8.911080658435821533e-02 -8.827234506607055664e-01 -2.711003422737121582e-01 -1.697201430797576904e-01 1.316983848810195923e-01 2.372852563858032227e-01 1.916135400533676147e-01
-1.946131587028503418e-01 -2.902740538120269775e-01 -1.039899885654449463e-01 1.277319341897964478e-01 -4.591915607452392578e-01 3.370646536350250244e-01 6.682876944541931152e-01 -2.822403609752655029e-01
-2.924411594867706299e-01 -2.802359163761138916e-01 -2.666123509407043457e-01 6.236342713236808777e-03 -6.198526173830032349e-02 7.600909471511840820e-02 -2.031921744346618652e-01 -8.449370265007019043e-01
-1.096506342291831970e-01 1.051890924572944641e-01 -6.738080084323883057e-02 -4.899869263172149658e-01 3.898695111274719238e-01 2.739382088184356689e-01 1.090838387608528137e-01 -7.023851871490478516e-01
3.426876664161682129e-02 -4.423020184040069580e-01 -3.504703044891357422e-01 -1.914750784635543823e-01 -4.256486296653747559e-01 -2.266418039798736572e-01 5.428883433341979980e-01 -3.412202000617980957e-01
2.083949148654937744e-01 -3.598711490631103516e-01 -4.440688788890838623e-01 -9.047308564186096191e-02 -7.231058478355407715e-01 3.576886281371116638e-02 2.181838899850845337e-01 -2.234189659357070923e-01
-2.172507643699645996e-01 -4.034081995487213135e-01 3.985523432493209839e-02 -2.560102939605712891e-01 1.251766681671142578e-01 7.075782418251037598e-01 9.573853574693202972e-03 -4.544296264648437500e-01
4.070719704031944275e-02 4.242399334907531738e-01 -3.919736742973327637e-01 -3.502281308174133301e-01 2.007738500833511353e-01 1.787971407175064087e-01 -4.081669729202985764e-03 -6.853939890861511230e-01
6.973791867494583130e-02 -3.870599269866943359e-01 -3.357880711555480957e-01 -1.507880985736846924e-01 -7.278260588645935059e-01 4.038536548614501953e-01 -1.183017715811729431e-01 -5.483242496848106384e-02
2.202730476856231689e-01 -2.202644795179367065e-01 -2.593911886215209961e-01 -3.541525900363922119e-01 2.921295538544654846e-02 -2.050160467624664307e-01 7.429873347282409668e-01 -3.396179974079132080e-01
2.340572327375411987e-02 -4.574266374111175537e-01 -2.328022420406341553e-01 1.533317416906356812e-01 -5.529109239578247070e-01 2.007922828197479248e-01 5.558537244796752930e-01 -2.398004382848739624e-01
-5.697307363152503967e-02 1.445148885250091553e-01 -4.634016007184982300e-02 -1.040172129869461060e-01 -5.504565313458442688e-02 8.310078382492065430e-01 -2.110741659998893738e-02 -5.185104012489318848e-01
6.488383561372756958e-02 -9.942028671503067017e-02 -2.044816464185714722e-01 -6.063355803489685059e-01 -6.112609505653381348e-01 -1.682214587926864624e-01 -8.916353434324264526e-02 -4.081198573112487793e-01
-1.664937287569046021e-01 -6.702464222908020020e-01 -2.631431818008422852e-01 -1.537597328424453735e-01 -4.093436002731323242e-01 -4.575239494442939758e-02 -1.045358926057815552e-01 -4.995798766613006592e-01
-1.417487263679504395e-01 2.597089298069477081e-02 -8.351502418518066406e-01 -1.464071869850158691e-01 -1.678621619939804077e-01 1.549444943666458130e-01 4.451726078987121582e-01 9.978847950696945190e-02
-1.968278437852859497e-01 -6.515088081359863281e-01 -1.976175606250762939e-01 2.912681363523006439e-02 -1.053133830428123474e-01 1.317735016345977783e-01 -2.355244457721710205e-01 -6.426252126693725586e-01
-6.062073707580566406e-01 5.626532714813947678e-03 -2.848817408084869385e-01 -4.590773284435272217e-01 -3.745501041412353516e-01 -5.439119786024093628e-02 2.990018129348754883e-01 -3.285169601440429688e-01
-3.834224045276641846e-01 -3.088193535804748535e-01 -5.369891524314880371e-01 -5.267875194549560547e-01 -1.553474813699722290e-01 -1.692363917827606201e-01 2.984872162342071533e-01 -2.233541607856750488e-01
2.662114240229129791e-02 3.807910084724426270e-01 -2.625309228897094727e-01 -2.997846305370330811e-01 -5.707991123199462891e-01 2.223725467920303345e-01 -2.736054174602031708e-02 -5.652313828468322754e-01
-2.357265800237655640e-01 -3.273688554763793945e-01 -4.507204592227935791e-01 -1.122421994805335999e-01 4.744248688220977783e-01 5.093917846679687500e-01 1.066234111785888672e-01 -3.543837964534759521e-01
2.142099440097808838e-01 -9.169507771730422974e-02 -4.617183506488800049e-01 -1.642697863280773163e-02 -6.901039741933345795e-03 5.739632248878479004e-01 -4.854286909103393555e-01 -4.088152945041656494e-01
-3.092050254344940186e-01 1.326670199632644653e-01 -2.598781287670135498e-01 1.410179436206817627e-01 -5.604243278503417969e-01 2.744470238685607910e-01 5.172344446182250977e-01 -3.774138092994689941e-01
1.324273347854614258e-01 1.316664814949035645e-01 -3.105536997318267822e-01 -2.937247753143310547e-01 -7.906082272529602051e-01 -7.040831446647644043e-02 -5.838698893785476685e-02 -3.859807848930358887e-01
-3.102130591869354248e-01 -3.118820190429687500e-01 -4.542099237442016602e-01 -1.520808413624763489e-02 1.600825935602188110e-01 5.898869037628173828e-01 4.504622519016265869e-01 -1.531357765197753906e-01
-5.371016860008239746e-01 -1.598391868174076080e-02 -5.676226615905761719e-01 -1.367709487676620483e-01 -2.822396159172058105e-01 5.105088353157043457e-01 -1.648326963186264038e-01 -5.400153994560241699e-02
-5.615156888961791992e-01 -1.147066056728363037e-01 -5.727378278970718384e-02 -1.714625805616378784e-01 -3.697119951248168945e-01 5.046309828758239746e-01 -1.891727000474929810e-01 -4.601491689682006836e-01
-5.400417447090148926e-01 -3.466714322566986084e-01 -2.636514306068420410e-01 5.829238146543502808e-02 -8.571184426546096802e-02 5.894061923027038574e-01 -3.537286818027496338e-02 -3.990817964076995850e-01
-1.087291017174720764e-01 -2.680561840534210205e-01 -2.309685796499252319e-01 -2.632431983947753906e-01 -2.370063662528991699e-01 -4.088922142982482910e-01 3.994679450988769531e-01 -6.408907175064086914e-01
2.736834585666656494e-01 1.236724406480789185e-01 -2.009519636631011963e-01 -8.244394659996032715e-01 -4.079540669918060303e-01 4.751027375459671021e-02 -1.287952158600091934e-02 -1.444675773382186890e-01
-3.604496419429779053e-01 -6.137889623641967773e-01 -2.036442458629608154e-01 3.162907063961029053e-02 -2.316102981567382812e-01 1.706073731184005737e-01 3.711359947919845581e-02 -6.055907607078552246e-01
-2.821730077266693115e-01 1.153754368424415588e-01 -1.492659002542495728e-01 -1.853278279304504395e-02 -6.351038217544555664e-01 5.684472322463989258e-01 -1.866509765386581421e-01 -3.508779108524322510e-01
