# Supplementary material for: Where is your field going? A machine learning approach to study the relative motion of the domains of physics
Source: PLoS One. 2020 Jun 18;15(6):e0233997. doi: 10.1371/journal.pone.0233997 (PMC7302634; doi:10.1371/journal.pone.0233997)
Supplement: S15 Data — (ZIP) [file pone.0233997.s015.zip › 14/Pacs4Run_14_VS_500_embeddings2004-2008ED8.txt]

2.686271071434020996e-01 -2.330322861671447754e-01 4.863815307617187500e-01 1.993118822574615479e-01 6.713519692420959473e-01 -7.578742224723100662e-03 3.805306851863861084e-01 4.085119441151618958e-02
5.197008848190307617e-01 -2.347101718187332153e-01 5.742614865303039551e-01 -1.043816506862640381e-01 3.574126362800598145e-01 -4.363908469676971436e-01 9.075915440917015076e-03 -1.260446310043334961e-01
7.310740947723388672e-01 -4.921517893671989441e-02 3.125438392162322998e-01 -3.066011331975460052e-02 4.012726247310638428e-01 -4.381964802742004395e-01 9.782233089208602905e-02 -4.335474967956542969e-02
5.309013724327087402e-01 -1.852968186140060425e-01 3.912039697170257568e-01 -3.481382131576538086e-01 5.831049680709838867e-01 -8.416498312726616859e-04 3.244032338261604309e-02 2.617318034172058105e-01
3.141063153743743896e-01 1.876498013734817505e-01 1.516570001840591431e-01 -3.160353600978851318e-01 7.633385062217712402e-01 -1.885356158018112183e-01 3.058232665061950684e-01 -1.774473786354064941e-01
3.591338098049163818e-01 8.386974781751632690e-02 4.597575664520263672e-01 5.488302111625671387e-01 2.781427204608917236e-01 -9.396440535783767700e-02 -2.751145362854003906e-01 -4.353347420692443848e-01
6.969155669212341309e-01 1.715135276317596436e-01 6.020506620407104492e-01 6.064144521951675415e-02 1.122009828686714172e-01 -1.371371597051620483e-01 2.949752211570739746e-01 1.852986961603164673e-02
2.028350234031677246e-01 -7.054619491100311279e-02 5.097596645355224609e-01 4.679825305938720703e-01 2.938213646411895752e-01 5.125937052071094513e-03 -3.702568113803863525e-01 -5.015686154365539551e-01
2.054526209831237793e-01 1.706583052873611450e-01 6.307672858238220215e-01 4.742056876420974731e-02 3.462621569633483887e-01 4.826020300388336182e-01 -1.705927997827529907e-01 -3.829423189163208008e-01
6.148023605346679688e-01 -2.368071079254150391e-01 6.690280884504318237e-02 5.405024886131286621e-01 1.840181201696395874e-01 2.385230511426925659e-01 -2.607174217700958252e-01 -3.325538039207458496e-01
4.126203060150146484e-01 1.649193316698074341e-01 6.803935170173645020e-01 3.402710258960723877e-01 1.879223287105560303e-01 -2.455440610647201538e-01 -4.173586145043373108e-02 -3.556371629238128662e-01
6.860928535461425781e-01 -2.869981229305267334e-01 3.241512775421142578e-01 1.591026410460472107e-02 3.341885209083557129e-01 -3.005768358707427979e-01 2.445433884859085083e-01 2.824031412601470947e-01
5.196433663368225098e-01 2.176116108894348145e-01 4.540049433708190918e-01 1.340627521276473999e-01 5.691154003143310547e-01 -9.894257783889770508e-02 6.790167093276977539e-02 3.467419743537902832e-01
3.299067020416259766e-01 1.344732642173767090e-01 7.754343003034591675e-02 1.547938492149114609e-02 6.258156299591064453e-01 -4.356254935264587402e-01 2.324009984731674194e-01 -4.810416102409362793e-01
6.519715785980224609e-01 -2.028570175170898438e-01 4.969940483570098877e-01 5.378365516662597656e-02 1.199260130524635315e-01 1.563125848770141602e-01 -2.789956033229827881e-01 -4.089400470256805420e-01
1.933539062738418579e-01 -3.906838893890380859e-01 4.602250158786773682e-01 2.663629353046417236e-01 -9.129048138856887817e-02 7.153451908379793167e-03 5.634046196937561035e-01 -4.487918615341186523e-01
5.715134739875793457e-01 -1.536997593939304352e-02 1.392283439636230469e-01 1.224468797445297241e-01 5.830929279327392578e-01 3.880603611469268799e-01 -3.645798265933990479e-01 -1.234967187047004700e-01
5.780543088912963867e-01 -8.953582495450973511e-02 1.633570939302444458e-01 -9.940485656261444092e-02 6.016948223114013672e-01 -1.001453250646591187e-01 -2.872491180896759033e-01 -4.082792103290557861e-01
4.713459610939025879e-01 -2.418995797634124756e-01 8.780094236135482788e-02 -4.149967432022094727e-02 6.579464673995971680e-01 8.440655656158924103e-04 -4.088569879531860352e-01 -3.314033448696136475e-01
5.844458341598510742e-01 -2.169495224952697754e-01 2.201396971940994263e-01 -1.694292202591896057e-02 6.109117865562438965e-01 5.727241933345794678e-02 -4.259000718593597412e-01 -6.872648000717163086e-02
3.143122494220733643e-01 4.905031248927116394e-02 6.674396246671676636e-02 8.405876159667968750e-01 2.676748335361480713e-01 -1.441173702478408813e-01 1.071612760424613953e-01 -2.895797789096832275e-01
3.548396527767181396e-01 1.487098038196563721e-01 1.957137286663055420e-01 2.899140417575836182e-01 3.399399518966674805e-01 -3.591298758983612061e-01 1.990767121315002441e-01 -6.674243807792663574e-01
5.714784860610961914e-01 -2.159805297851562500e-01 1.378677338361740112e-01 2.755563855171203613e-01 6.124621629714965820e-01 -1.472858786582946777e-01 -3.422072529792785645e-01 1.338545083999633789e-01
-5.907174944877624512e-02 -5.052318572998046875e-01 3.877934813499450684e-01 3.860386013984680176e-01 2.619670033454895020e-01 -3.864250779151916504e-01 4.716571569442749023e-01 3.781875595450401306e-02
3.090419173240661621e-01 1.413050293922424316e-01 2.159405201673507690e-01 4.188050329685211182e-01 2.470578402280807495e-01 -3.315555751323699951e-01 1.904893070459365845e-01 -6.747186779975891113e-01
4.671429991722106934e-01 -2.760984897613525391e-01 2.009965330362319946e-01 5.436553359031677246e-01 1.765617728233337402e-01 3.267555534839630127e-01 -3.610017597675323486e-01 -3.183091878890991211e-01
2.014769315719604492e-01 -4.869188964366912842e-01 7.384951114654541016e-01 2.325866073369979858e-01 -1.344585046172142029e-02 1.338434591889381409e-02 3.454019725322723389e-01 -5.641736462712287903e-02
4.285405576229095459e-01 1.687741279602050781e-01 -1.440597921609878540e-01 4.633814096450805664e-01 5.060229897499084473e-01 3.433171808719635010e-01 -4.818714782595634460e-02 -4.196960628032684326e-01
7.519847154617309570e-01 -1.099583730101585388e-01 3.342752158641815186e-01 -1.426278501749038696e-01 5.541856959462165833e-02 -2.419399470090866089e-01 2.628147304058074951e-01 -3.995842337608337402e-01
2.310050874948501587e-01 -3.834673166275024414e-01 7.656368017196655273e-01 7.509032730013132095e-03 1.172327995300292969e-01 -2.384919375181198120e-01 3.228529095649719238e-01 -1.961566805839538574e-01
3.449971079826354980e-01 -1.736596785485744476e-02 5.101619958877563477e-01 3.905965089797973633e-01 5.035867691040039062e-01 1.854046434164047241e-01 -3.871036767959594727e-01 1.732651293277740479e-01
6.081171035766601562e-01 -2.000103294849395752e-01 4.417186975479125977e-01 2.749337255954742432e-01 5.828648433089256287e-02 2.100131511688232422e-01 -2.762250006198883057e-01 -4.423600137233734131e-01
3.748590052127838135e-01 5.097918957471847534e-02 5.236502289772033691e-01 4.611858725547790527e-01 1.909534335136413574e-01 -1.759508997201919556e-01 -1.493937522172927856e-01 -5.293767452239990234e-01
4.385473132133483887e-01 1.628043502569198608e-01 -1.487354040145874023e-01 2.856340706348419189e-01 6.498767137527465820e-01 3.606719076633453369e-01 -2.055369913578033447e-01 -2.877368927001953125e-01
-1.557875424623489380e-01 -4.882947206497192383e-01 6.257535219192504883e-01 4.172638654708862305e-01 5.653914436697959900e-02 1.711293458938598633e-01 1.897916048765182495e-01 -3.211219012737274170e-01
3.261634409427642822e-01 -6.671915650367736816e-01 -1.361054331064224243e-01 2.265698909759521484e-01 6.829638034105300903e-02 2.445982396602630615e-01 3.494936525821685791e-01 -4.381503164768218994e-01
5.701775476336479187e-02 2.305965274572372437e-01 2.139620631933212280e-01 1.654305458068847656e-01 7.148741483688354492e-01 -4.073883593082427979e-01 2.439989447593688965e-01 -3.658982217311859131e-01
2.406844794750213623e-01 -1.464957147836685181e-01 3.813653588294982910e-01 1.002311483025550842e-01 6.540162563323974609e-01 -1.060296446084976196e-01 -4.774689674377441406e-01 -3.133175671100616455e-01
5.911466479301452637e-01 2.176492363214492798e-01 4.296029210090637207e-01 1.217509731650352478e-01 1.908058226108551025e-01 4.929035604000091553e-01 -4.632826149463653564e-02 -3.496932685375213623e-01
2.031891494989395142e-01 -2.509312331676483154e-01 8.196034431457519531e-01 -6.623427569866180420e-02 1.402806043624877930e-01 -4.515570029616355896e-02 2.685699462890625000e-01 -3.546314239501953125e-01
3.188260495662689209e-01 7.658893615007400513e-02 4.046708643436431885e-01 1.879754811525344849e-01 7.332997322082519531e-01 1.561690773814916611e-02 -1.012457460165023804e-01 3.810086250305175781e-01
4.739259183406829834e-01 -1.342196464538574219e-01 3.552630245685577393e-01 -3.351230872794985771e-03 4.051693379878997803e-01 1.379288434982299805e-01 -3.970881700515747070e-01 -5.387865304946899414e-01
4.268849790096282959e-01 -7.874886989593505859e-01 3.452129662036895752e-02 -2.638826332986354828e-02 1.764302700757980347e-01 -7.193451374769210815e-02 2.994674146175384521e-01 -2.641206085681915283e-01
4.800986349582672119e-01 5.700676236301660538e-03 4.116681218147277832e-01 -1.152130067348480225e-01 8.316066116094589233e-02 3.048450648784637451e-01 4.545102640986442566e-02 -6.962873935699462891e-01
7.763288021087646484e-01 -5.127102136611938477e-01 4.285630304366350174e-03 3.466100692749023438e-01 4.103773459792137146e-02 6.399067491292953491e-02 6.391207873821258545e-02 6.649255007505416870e-02
2.664308547973632812e-01 -2.527897953987121582e-01 2.238620966672897339e-01 7.060332298278808594e-01 4.247917234897613525e-01 -8.557996153831481934e-02 -3.460223376750946045e-01 -9.492796659469604492e-02
4.999079704284667969e-01 -2.222598493099212646e-01 4.411202669143676758e-01 3.113881051540374756e-01 1.637802720069885254e-01 2.687035202980041504e-01 -4.012973010540008545e-01 -3.861060142517089844e-01
6.798102855682373047e-01 -2.013651132583618164e-01 4.012923240661621094e-01 -3.402718529105186462e-02 2.702172696590423584e-01 -3.814356774091720581e-02 -2.878850996494293213e-01 -4.216238260269165039e-01
3.373833894729614258e-01 2.956552505493164062e-01 3.478651046752929688e-01 4.063972234725952148e-01 5.496387481689453125e-01 9.939926117658615112e-02 -3.121785223484039307e-01 -3.211747407913208008e-01
2.515653371810913086e-01 1.177024841308593750e-01 1.081317365169525146e-01 3.854806348681449890e-02 5.674311518669128418e-01 -4.289706349372863770e-01 2.996779382228851318e-01 -5.602514743804931641e-01
2.874831259250640869e-01 -3.394249677658081055e-01 -1.310521811246871948e-01 6.624239683151245117e-01 3.119727075099945068e-01 2.693426609039306641e-01 -2.566558122634887695e-01 -3.322940170764923096e-01
7.099636793136596680e-01 -2.450638413429260254e-01 -7.652010768651962280e-02 3.551009893417358398e-01 4.230438768863677979e-01 8.914785087108612061e-02 -3.169265687465667725e-01 -1.287915259599685669e-01
2.033643126487731934e-01 -3.869136571884155273e-01 6.038226485252380371e-01 -7.606106251478195190e-02 4.613678157329559326e-02 3.608680963516235352e-01 4.094613790512084961e-01 -3.722103536128997803e-01
3.509126901626586914e-01 1.371404975652694702e-01 1.626562327146530151e-01 1.895293295383453369e-01 3.915589451789855957e-01 -4.196156263351440430e-01 2.520909309387207031e-01 -6.346092224121093750e-01
5.699062943458557129e-01 1.565990746021270752e-01 4.506829380989074707e-01 2.492689937353134155e-01 1.103103533387184143e-01 4.629044532775878906e-01 -6.895208358764648438e-02 -3.927213251590728760e-01
4.065435230731964111e-01 3.929953277111053467e-02 3.434377908706665039e-01 3.745310604572296143e-01 4.508526325225830078e-01 2.790098451077938080e-02 -4.117781817913055420e-01 -4.487171173095703125e-01
5.876777768135070801e-01 -1.463342905044555664e-01 4.165142178535461426e-01 2.127147614955902100e-01 4.125497043132781982e-01 -7.127694040536880493e-02 -4.336341619491577148e-01 -2.262150943279266357e-01
-1.202482264488935471e-02 -3.737186193466186523e-01 8.133317232131958008e-01 1.167513206601142883e-01 2.187115103006362915e-01 -2.149263173341751099e-01 1.432798951864242554e-01 -2.655056416988372803e-01
4.631869196891784668e-01 -1.059459075331687927e-01 1.061379387974739075e-01 -3.999744355678558350e-02 6.724950671195983887e-01 1.014747843146324158e-01 -4.113259613513946533e-01 -3.600448966026306152e-01
6.073913574218750000e-01 3.325325623154640198e-02 1.561650335788726807e-01 1.841962933540344238e-01 2.979634106159210205e-01 5.998924374580383301e-01 -2.350071370601654053e-01 -2.603318095207214355e-01
5.725901126861572266e-01 1.043248474597930908e-01 -3.472744524478912354e-01 2.704161107540130615e-01 4.995529949665069580e-01 4.059377908706665039e-01 1.629314571619033813e-02 -2.300611734390258789e-01
6.545022726058959961e-01 -7.868646830320358276e-02 -2.727781832218170166e-01 5.364081263542175293e-01 4.240090847015380859e-01 9.852405637502670288e-02 -4.706203937530517578e-02 -1.076480746269226074e-01
5.573995113372802734e-01 -9.148234874010086060e-02 1.893531531095504761e-01 3.049347698688507080e-01 2.497416287660598755e-01 -3.907580077648162842e-01 1.908850669860839844e-01 -5.482674241065979004e-01
4.364991784095764160e-01 -1.552606225013732910e-01 2.566373050212860107e-01 6.200083494186401367e-01 4.178860783576965332e-01 1.087685227394104004e-01 -3.835744559764862061e-01 -3.874003887176513672e-02
2.430047690868377686e-01 1.327638775110244751e-01 3.119904100894927979e-01 3.779017627239227295e-01 7.133280634880065918e-01 -2.576998434960842133e-02 -1.019095703959465027e-01 4.040893912315368652e-01
4.786659181118011475e-01 -4.624822363257408142e-02 4.742353558540344238e-01 5.206967592239379883e-01 1.730672568082809448e-01 3.920367062091827393e-01 -2.624959945678710938e-01 -1.420090198516845703e-01
3.480781018733978271e-01 -8.701653033494949341e-02 -1.240641474723815918e-01 4.567077159881591797e-01 5.737923383712768555e-01 5.605885013937950134e-02 -3.001894950866699219e-01 -4.741329252719879150e-01
-2.489142268896102905e-01 -2.345468997955322266e-01 7.145944237709045410e-01 2.079989463090896606e-01 4.795291721820831299e-01 -2.010141462087631226e-01 1.410048305988311768e-01 -1.971886008977890015e-01
3.846357762813568115e-01 1.203785687685012817e-01 8.016554266214370728e-02 7.589089870452880859e-01 2.788385152816772461e-01 3.205448687076568604e-01 -1.277204602956771851e-01 -2.416248768568038940e-01
8.857547640800476074e-01 -1.722593456506729126e-01 1.432089693844318390e-02 4.899289342574775219e-04 2.003618776798248291e-01 2.557076811790466309e-01 2.629701197147369385e-01 1.042851135134696960e-01
-5.798861011862754822e-02 -4.582340419292449951e-01 4.248912632465362549e-01 5.700406059622764587e-02 5.063558816909790039e-01 -4.499439001083374023e-01 3.542395532131195068e-01 -1.361819356679916382e-01
4.626784920692443848e-01 2.423644214868545532e-01 3.088131248950958252e-01 3.501069247722625732e-01 5.655957460403442383e-01 -1.184739768505096436e-01 -3.202292025089263916e-01 -2.697524726390838623e-01
2.576697170734405518e-01 2.053184062242507935e-01 -4.276896268129348755e-02 6.750507950782775879e-01 5.175924897193908691e-01 -1.631073057651519775e-01 3.533450365066528320e-01 -1.207034364342689514e-01
4.572584629058837891e-01 -2.732708156108856201e-01 1.351127475500106812e-01 -6.544498261064291000e-03 5.037462115287780762e-01 6.424190849065780640e-02 -4.209260344505310059e-01 -5.127118825912475586e-01
-8.463464677333831787e-02 -3.815576434135437012e-01 7.020276784896850586e-01 2.059215605258941650e-01 2.603796124458312988e-01 1.931282728910446167e-01 4.548713266849517822e-01 1.349320227745920420e-04
1.939199417829513550e-01 -9.314756095409393311e-02 3.036533482372760773e-02 8.205702900886535645e-01 3.326093852519989014e-01 -1.553036570549011230e-01 7.637320458889007568e-02 -3.726660013198852539e-01
2.110882550477981567e-01 -5.266413092613220215e-01 7.031933963298797607e-02 -2.644980549812316895e-01 3.891931474208831787e-01 7.919770479202270508e-02 5.251379013061523438e-01 -4.119141697883605957e-01
2.152156382799148560e-01 -1.957622617483139038e-01 -3.707929849624633789e-01 3.712485432624816895e-01 6.527538299560546875e-01 -3.823764026165008545e-01 2.139223664999008179e-01 -1.482712030410766602e-01
-5.104076489806175232e-02 -2.513731122016906738e-01 -1.810292154550552368e-01 6.535860896110534668e-01 4.481381475925445557e-01 5.753659456968307495e-02 -6.058742105960845947e-02 -5.161887407302856445e-01
1.161991208791732788e-01 -4.625992774963378906e-01 6.407848000526428223e-01 -3.039097180590033531e-03 1.907481849193572998e-01 4.760848581790924072e-01 2.573747038841247559e-01 -1.805602461099624634e-01
2.878284454345703125e-02 -4.748760461807250977e-01 6.946350336074829102e-01 2.784527838230133057e-01 8.084853738546371460e-02 3.288936913013458252e-01 2.816260755062103271e-01 -1.399636566638946533e-01
3.813675642013549805e-01 1.885538995265960693e-01 4.703743457794189453e-01 -3.256943821907043457e-01 4.559630155563354492e-01 2.102560847997665405e-01 -5.169045552611351013e-02 -4.867191314697265625e-01
2.638351321220397949e-01 -2.593009173870086670e-01 6.481367349624633789e-01 6.528686732053756714e-02 3.145641088485717773e-02 4.297332465648651123e-01 4.575903415679931641e-01 -2.091920971870422363e-01
2.798990011215209961e-01 2.316493988037109375e-01 -1.736539900302886963e-01 4.555267393589019775e-01 5.961573123931884766e-01 3.652114868164062500e-01 -6.604138761758804321e-02 -3.703923225402832031e-01
3.035127818584442139e-01 -4.341898262500762939e-01 2.249754220247268677e-01 4.561056196689605713e-01 3.853571712970733643e-01 7.710408419370651245e-02 -5.141652226448059082e-01 -2.046994566917419434e-01
5.419757962226867676e-01 -1.345397382974624634e-01 2.493966370820999146e-01 2.978422343730926514e-01 5.900790691375732422e-01 4.124752804636955261e-02 -3.791278600692749023e-01 2.088536769151687622e-01
-7.358850538730621338e-02 -6.991755962371826172e-01 5.272147059440612793e-01 1.444873213768005371e-01 2.986426353454589844e-01 2.784058749675750732e-01 1.934238672256469727e-01 5.287878215312957764e-02
3.484905958175659180e-01 2.801902890205383301e-01 2.949910163879394531e-01 3.880649805068969727e-01 5.296050906181335449e-01 -1.114180162549018860e-01 -2.204910963773727417e-01 -4.700229167938232422e-01
3.390127420425415039e-01 -4.938338994979858398e-01 7.348351478576660156e-01 2.102480828762054443e-01 1.355027854442596436e-01 -5.904272943735122681e-02 1.270691156387329102e-01 -1.379056721925735474e-01
2.914834022521972656e-01 6.120336428284645081e-02 3.503753542900085449e-01 2.274691909551620483e-01 2.469361573457717896e-01 -4.772038459777832031e-01 1.588956266641616821e-01 -6.502597928047180176e-01
5.328813195228576660e-01 -3.361576497554779053e-01 2.956722676753997803e-01 2.108396142721176147e-01 5.077612400054931641e-01 1.619143970310688019e-02 -3.976233303546905518e-01 2.344616651535034180e-01
5.075026750564575195e-01 2.976947426795959473e-01 3.124951124191284180e-01 -1.260311454534530640e-01 4.206390678882598877e-01 3.329341709613800049e-01 -4.135766252875328064e-02 -5.007884502410888672e-01
-1.545338332653045654e-01 -4.846121072769165039e-01 4.502500891685485840e-01 8.183665573596954346e-02 5.409051775932312012e-01 -4.215436279773712158e-01 6.337199360132217407e-02 -2.399053573608398438e-01
4.260599911212921143e-01 -3.482023179531097412e-01 6.301537156105041504e-02 3.681880533695220947e-01 5.791759490966796875e-01 3.370795026421546936e-02 -4.114917814731597900e-01 2.275702357292175293e-01
3.011581003665924072e-01 -1.706396937370300293e-01 1.853273808956146240e-01 -1.059672050178050995e-02 6.584964990615844727e-01 1.104934588074684143e-01 -4.671997129917144775e-01 -4.261753261089324951e-01
2.126709371805191040e-01 1.195181068032979965e-02 5.306793451309204102e-01 6.034278273582458496e-01 2.081656306982040405e-01 9.844076633453369141e-02 -2.739471197128295898e-01 -4.252201914787292480e-01
2.889927327632904053e-01 -2.867329679429531097e-02 -6.258185952901840210e-02 8.125146031379699707e-01 1.804216951131820679e-01 -1.183009222149848938e-01 3.441700041294097900e-01 -2.942181527614593506e-01
2.659634947776794434e-01 3.331439495086669922e-01 6.041121482849121094e-02 7.018538713455200195e-01 5.280115008354187012e-01 -3.967029973864555359e-02 1.862404793500900269e-01 8.351473510265350342e-02
-2.877142652869224548e-02 -2.876338362693786621e-01 5.963782668113708496e-01 1.403016597032546997e-01 1.872747093439102173e-01 2.488078773021697998e-01 6.526516079902648926e-01 -1.347446590662002563e-01
1.795909255743026733e-01 1.841253638267517090e-01 5.170570015907287598e-01 2.773367762565612793e-01 6.716831326484680176e-01 1.641307920217514038e-01 -1.241529807448387146e-01 3.099518418312072754e-01
3.186357319355010986e-01 -3.361321687698364258e-01 2.108700126409530640e-01 9.290955960750579834e-02 5.415605902671813965e-01 3.791060298681259155e-02 -5.145722031593322754e-01 -4.157865643501281738e-01
1.725547909736633301e-01 1.299591660499572754e-01 1.573054045438766479e-01 4.099488258361816406e-01 2.603771984577178955e-01 -3.376614749431610107e-01 5.816729664802551270e-01 -4.902832806110382080e-01
7.705360054969787598e-01 -1.523831337690353394e-01 1.062852237373590469e-02 2.214763164520263672e-01 3.400044143199920654e-01 -1.969798505306243896e-01 2.871197462081909180e-01 3.115237057209014893e-01
3.414650857448577881e-01 -3.655630648136138916e-01 1.986145079135894775e-01 2.694732844829559326e-01 4.757272601127624512e-01 7.581184804439544678e-02 -5.315740704536437988e-01 -3.508089184761047363e-01
4.459015130996704102e-01 1.710402965545654297e-02 1.231322214007377625e-01 -1.406522095203399658e-01 5.389487743377685547e-01 -3.974261283874511719e-01 1.851008534431457520e-01 -5.322208404541015625e-01
3.283651173114776611e-01 -1.892140358686447144e-01 2.051633223891258240e-02 8.391830921173095703e-01 1.189760267734527588e-01 1.867025643587112427e-01 -8.871209621429443359e-02 -3.079649209976196289e-01
5.310586690902709961e-01 -2.813072875142097473e-02 -2.432753741741180420e-01 4.143938720226287842e-01 6.417805552482604980e-01 2.085099555552005768e-02 -2.176460772752761841e-01 -1.630743443965911865e-01
1.475770473480224609e-01 1.790152490139007568e-01 3.309553265571594238e-01 1.439093332737684250e-02 4.720960259437561035e-01 4.429922997951507568e-01 6.150093674659729004e-01 1.976934224367141724e-01
2.545417249202728271e-01 -6.408926248550415039e-01 -1.420960277318954468e-01 1.053847670555114746e-01 2.090234160423278809e-01 -1.219715625047683716e-01 4.933568239212036133e-01 -4.372631907463073730e-01
8.474276401102542877e-03 -2.914863266050815582e-02 1.631276756525039673e-01 7.980471849441528320e-01 5.293491482734680176e-01 1.933025568723678589e-02 -2.279477268457412720e-01 -5.517632886767387390e-02
9.414435178041458130e-02 -3.548635840415954590e-01 4.030529260635375977e-01 -8.134917169809341431e-02 2.484456300735473633e-01 5.218100547790527344e-01 5.476434230804443359e-01 -2.494295835494995117e-01
2.935825586318969727e-01 -4.686272144317626953e-01 4.621138572692871094e-01 -8.349724858999252319e-02 1.309937685728073120e-01 2.933624982833862305e-01 5.951834321022033691e-01 -1.273280680179595947e-01
-2.290592044591903687e-01 -4.718412458896636963e-01 6.226251125335693359e-01 3.110265433788299561e-01 4.201552569866180420e-01 7.502327114343643188e-02 2.157304584980010986e-01 1.086258590221405029e-01
3.324326127767562866e-02 -2.386514097452163696e-01 4.032127857208251953e-01 -1.473776549100875854e-01 2.781845033168792725e-01 1.060586795210838318e-01 5.655626058578491211e-01 -5.908837318420410156e-01
3.732171952724456787e-01 5.234194919466972351e-02 3.353931605815887451e-01 1.533284783363342285e-01 6.477358937263488770e-01 -8.654949814081192017e-02 -4.152097404003143311e-01 -3.500277698040008545e-01
6.595197916030883789e-01 -1.781013906002044678e-01 3.851149976253509521e-01 2.007531672716140747e-01 2.297525107860565186e-01 3.882315158843994141e-01 -3.244688808917999268e-01 -1.894944459199905396e-01
1.937992721796035767e-01 2.590237744152545929e-02 -3.322834968566894531e-01 3.476182222366333008e-01 6.853767037391662598e-01 -2.167603820562362671e-01 3.715841174125671387e-01 -2.751708626747131348e-01
3.806450068950653076e-01 4.811355099081993103e-02 6.541072726249694824e-01 4.186030924320220947e-01 2.276268154382705688e-01 -7.960533350706100464e-02 -2.434821575880050659e-01 -3.636965155601501465e-01
-1.931537240743637085e-01 1.928698122501373291e-01 1.158308312296867371e-01 4.468727707862854004e-01 5.910090208053588867e-01 -1.354030221700668335e-01 2.966610789299011230e-01 -5.067024230957031250e-01
8.056785464286804199e-01 2.462843060493469238e-02 -1.581696718931198120e-01 4.534120261669158936e-01 2.399667054414749146e-01 1.600544601678848267e-01 1.478988826274871826e-01 1.208299398422241211e-01
4.344416558742523193e-01 -7.500206232070922852e-01 -2.263067066669464111e-01 1.554223336279392242e-02 2.812154293060302734e-01 2.471871972084045410e-01 2.001066505908966064e-01 -1.305648088455200195e-01
-2.316489070653915405e-01 -4.942412078380584717e-01 2.726725637912750244e-01 -2.854663692414760590e-02 7.117161750793457031e-01 -3.006482124328613281e-01 1.263869255781173706e-01 -1.183058246970176697e-01
-2.892167866230010986e-01 -3.093790411949157715e-01 4.471243321895599365e-01 -4.393694922327995300e-02 6.661201715469360352e-01 -1.620672941207885742e-01 3.164111971855163574e-01 -2.206574976444244385e-01
4.496909081935882568e-01 1.084093153476715088e-01 -2.877494096755981445e-01 3.512279093265533447e-01 5.224496722221374512e-01 4.959303736686706543e-01 9.863351471722126007e-03 -2.467117905616760254e-01
1.434019953012466431e-02 4.576889276504516602e-01 1.793543100357055664e-01 3.339418768882751465e-01 6.097854375839233398e-01 1.887296885251998901e-01 4.618282616138458252e-01 -1.608960181474685669e-01
6.934021413326263428e-02 8.979647606611251831e-02 3.733637928962707520e-01 7.752304077148437500e-01 4.050029516220092773e-01 1.331059038639068604e-01 -2.399245649576187134e-01 -8.624147623777389526e-02
-3.653627336025238037e-01 -4.556703865528106689e-01 5.129911899566650391e-01 2.575933337211608887e-01 5.536870956420898438e-01 1.328015923500061035e-01 5.214188992977142334e-02 4.935469478368759155e-02
5.477253794670104980e-01 1.037494465708732605e-01 -1.958793401718139648e-01 3.965254724025726318e-01 6.099151372909545898e-01 1.398842632770538330e-01 -1.558866351842880249e-01 -2.788675427436828613e-01
3.063286840915679932e-01 -1.548790335655212402e-01 1.005497276782989502e-01 3.314413726329803467e-01 7.391676902770996094e-01 1.315233707427978516e-01 -3.659362494945526123e-01 2.542343139648437500e-01
2.316085249185562134e-01 -5.419154167175292969e-01 5.063087344169616699e-01 -1.837223581969738007e-02 9.245964884757995605e-02 3.636987209320068359e-01 4.865310490131378174e-01 -1.358716934919357300e-01
2.332811951637268066e-01 -3.349480628967285156e-01 6.491382718086242676e-01 3.045223467051982880e-02 1.456300318241119385e-01 3.765448331832885742e-01 4.941700398921966553e-01 -6.231883168220520020e-02
4.767333269119262695e-01 -1.545070856809616089e-01 4.239505231380462646e-01 3.362641036510467529e-01 2.091795355081558228e-01 1.045278906822204590e-01 -3.818836808204650879e-01 -5.054979324340820312e-01
2.788411378860473633e-01 -5.952690839767456055e-01 1.636859625577926636e-01 -2.444987744092941284e-01 2.311079502105712891e-01 2.598620057106018066e-01 3.557008504867553711e-01 -4.835982620716094971e-01
3.799142241477966309e-01 -2.302128821611404419e-01 4.070299863815307617e-02 1.647245883941650391e-01 6.282502412796020508e-01 2.193507552146911621e-01 -4.953514337539672852e-01 -2.927287518978118896e-01
2.609514892101287842e-01 -1.521271020174026489e-01 1.702562570571899414e-01 8.683717250823974609e-01 3.978830948472023010e-02 2.439823597669601440e-01 -5.168011877685785294e-03 -2.541022002696990967e-01
1.600592881441116333e-01 -5.159942805767059326e-02 2.509673833847045898e-01 8.300442695617675781e-01 4.165657162666320801e-01 -2.263702219352126122e-03 -2.133597433567047119e-01 -2.657282724976539612e-02
-1.092677563428878784e-01 1.445020586252212524e-01 -5.157081410288810730e-02 6.976670026779174805e-01 6.059194207191467285e-01 -6.001786515116691589e-02 2.805613577365875244e-01 -1.683026552200317383e-01
2.703060805797576904e-01 2.892991304397583008e-01 -1.036243587732315063e-01 4.133993387222290039e-01 6.294799447059631348e-01 2.322048842906951904e-01 -1.018602252006530762e-01 -4.484014809131622314e-01
3.462834954261779785e-01 -5.219365954399108887e-01 3.346859514713287354e-01 -7.124410569667816162e-02 2.969209291040897369e-02 3.298370540142059326e-01 4.644287824630737305e-01 -4.064619541168212891e-01
4.060928821563720703e-01 9.213399887084960938e-02 2.558749318122863770e-01 4.925525933504104614e-02 7.695935964584350586e-01 -6.995026022195816040e-02 7.709164917469024658e-02 3.944506645202636719e-01
2.832511365413665771e-01 1.645462214946746826e-01 3.894627094268798828e-01 1.653712242841720581e-01 1.969140917062759399e-01 4.994341731071472168e-01 -6.992998719215393066e-02 -6.485095024108886719e-01
3.820275962352752686e-01 1.827048808336257935e-01 5.717896223068237305e-01 -3.476246595382690430e-01 5.814061164855957031e-01 2.651264518499374390e-02 -4.476283490657806396e-02 -1.792978048324584961e-01
1.044367551803588867e-01 1.485872119665145874e-01 3.276913613080978394e-02 1.248125955462455750e-01 7.166977524757385254e-01 -3.139377832412719727e-01 5.642183423042297363e-01 -1.407405734062194824e-01
1.715151667594909668e-01 1.516832318156957626e-02 -1.180814355611801147e-01 1.189174428582191467e-01 7.686823606491088867e-01 -4.129789173603057861e-01 3.503100275993347168e-01 -2.410947829484939575e-01
-3.184513747692108154e-01 -4.902362823486328125e-01 3.794062435626983643e-01 -7.144068926572799683e-02 4.847229421138763428e-01 8.618040382862091064e-02 3.023391962051391602e-01 -4.188219606876373291e-01
3.333153128623962402e-01 1.896959096193313599e-01 3.760184347629547119e-01 7.178207635879516602e-01 1.645124703645706177e-01 1.321722418069839478e-01 -9.201175719499588013e-02 -3.784968256950378418e-01
6.123536825180053711e-01 1.400341987609863281e-01 -2.706018388271331787e-01 1.161657273769378662e-01 5.162498950958251953e-01 5.721552297472953796e-02 2.776634693145751953e-01 -4.144985377788543701e-01
-2.655783295631408691e-02 3.587810099124908447e-01 3.295568823814392090e-01 2.848461866378784180e-01 4.385993778705596924e-01 9.730741381645202637e-02 6.661990880966186523e-01 -1.875272989273071289e-01
4.120051860809326172e-01 -4.177268147468566895e-01 5.556542277336120605e-01 2.482229322195053101e-01 4.855067282915115356e-02 -2.668254971504211426e-01 3.685170710086822510e-01 2.757388949394226074e-01
1.618914455175399780e-01 -6.581481695175170898e-01 -4.167036339640617371e-02 2.971122413873672485e-02 2.653839290142059326e-01 2.849051058292388916e-01 5.458764433860778809e-01 -2.973758876323699951e-01
-2.252292186021804810e-01 -4.440896809101104736e-01 4.440245628356933594e-01 9.320467710494995117e-02 5.748138427734375000e-01 -4.971081018447875977e-02 4.616219401359558105e-01 -1.530201639980077744e-02
4.797291457653045654e-01 8.555589616298675537e-02 4.589944481849670410e-01 -5.362746119499206543e-02 4.570025503635406494e-01 -4.091855585575103760e-01 3.867594599723815918e-01 -1.520564705133438110e-01
5.927915871143341064e-02 4.650624990463256836e-01 1.148044094443321228e-01 2.185875624418258667e-01 7.031841874122619629e-01 7.708303630352020264e-02 4.022024273872375488e-01 -2.388843595981597900e-01
6.579695940017700195e-01 -2.999388054013252258e-02 1.889716833829879761e-03 2.939353287220001221e-01 2.820803225040435791e-01 6.292612552642822266e-01 -4.906046763062477112e-02 -4.276774078607559204e-02
3.080222308635711670e-01 4.803268015384674072e-01 4.814771190285682678e-02 1.278463751077651978e-01 6.573024392127990723e-01 -5.076326057314872742e-02 4.368312060832977295e-01 -1.740710884332656860e-01
-4.535875748842954636e-03 -3.696107864379882812e-01 7.517610788345336914e-01 5.906745418906211853e-02 4.089355766773223877e-01 -3.309589922428131104e-01 7.699131965637207031e-02 -1.097448095679283142e-01
1.357323229312896729e-01 7.548540085554122925e-02 -3.950633481144905090e-02 5.019782111048698425e-03 6.084203124046325684e-01 -3.071423768997192383e-01 4.425165057182312012e-01 -5.603212714195251465e-01
2.926393747329711914e-01 5.266023427248001099e-02 2.054741084575653076e-01 2.605260610580444336e-01 3.236649930477142334e-01 4.052162468433380127e-01 6.659982204437255859e-01 2.982999086380004883e-01
-2.011515572667121887e-02 -5.448287725448608398e-01 2.193787395954132080e-01 -4.905504640191793442e-03 6.584846377372741699e-01 -3.451330661773681641e-01 2.396305948495864868e-01 2.108654826879501343e-01
2.697291672229766846e-01 -1.403719931840896606e-01 5.980787426233291626e-02 7.677184939384460449e-01 1.091066598892211914e-01 2.491108030080795288e-01 -1.222167685627937317e-01 -4.750534594058990479e-01
4.120941758155822754e-01 -2.909205257892608643e-01 4.126491844654083252e-01 2.629398703575134277e-01 3.836416900157928467e-01 2.181469351053237915e-01 -5.125133395195007324e-01 -2.206535190343856812e-01
3.021566569805145264e-01 1.399875730276107788e-01 4.657941758632659912e-01 -2.356067299842834473e-01 5.756620168685913086e-01 2.053365111351013184e-01 -2.126835882663726807e-01 -4.447987973690032959e-01
-4.336172342300415039e-02 3.311702311038970947e-01 7.124528288841247559e-02 3.725444674491882324e-01 5.252938270568847656e-01 2.919244170188903809e-01 5.049242377281188965e-01 -3.584394752979278564e-01
-4.012196511030197144e-02 3.595390915870666504e-01 1.983827054500579834e-01 1.240201666951179504e-01 6.755070686340332031e-01 -1.576926559209823608e-01 3.202733993530273438e-01 -4.802429378032684326e-01
4.181325137615203857e-01 -1.922902762889862061e-01 -3.896456360816955566e-01 3.400143682956695557e-01 5.637985467910766602e-01 -3.653777539730072021e-01 1.559176295995712280e-01 -2.123114913702011108e-01
2.469008415937423706e-01 -7.860783487558364868e-02 -4.631312564015388489e-02 2.990528345108032227e-01 5.613075494766235352e-01 3.073673844337463379e-01 4.708594977855682373e-01 4.582942128181457520e-01
5.321318507194519043e-01 -2.651023864746093750e-01 1.637124866247177124e-01 -1.696213930845260620e-01 6.330282688140869141e-01 -1.956989467144012451e-01 -3.179372549057006836e-01 -2.255574315786361694e-01
3.477357923984527588e-01 -2.289780825376510620e-01 -1.471957564353942871e-01 6.121581792831420898e-01 2.920741736888885498e-01 2.317695319652557373e-01 -5.890813842415809631e-02 -5.364233255386352539e-01
2.705041468143463135e-01 -1.220091879367828369e-01 3.617631793022155762e-01 7.307944893836975098e-01 1.075942143797874451e-01 8.363998681306838989e-02 -1.456764787435531616e-01 -4.552078247070312500e-01
3.526930809020996094e-01 -4.237692952156066895e-01 2.196757495403289795e-01 4.424488842487335205e-01 2.772422432899475098e-01 5.887969583272933960e-02 -4.386602044105529785e-01 -4.233863651752471924e-01
7.809280157089233398e-01 -3.383740782737731934e-01 7.841578871011734009e-02 1.726460754871368408e-01 1.168612614274024963e-01 2.213020324707031250e-01 3.037623763084411621e-01 2.911975085735321045e-01
6.717227697372436523e-01 2.625955641269683838e-01 3.474027216434478760e-01 3.924469277262687683e-02 4.383132979273796082e-02 1.390159130096435547e-02 4.795124232769012451e-01 -3.543395996093750000e-01
3.906325995922088623e-01 -3.123167753219604492e-01 -1.486435234546661377e-01 4.823632836341857910e-01 6.145973801612854004e-01 -1.365200877189636230e-01 -3.063099682331085205e-01 -7.001098990440368652e-02
1.575444191694259644e-01 -8.234005570411682129e-01 -4.318506643176078796e-02 -3.443000605329871178e-03 3.666555285453796387e-01 2.108536660671234131e-01 2.951010316610336304e-02 -3.399237692356109619e-01
1.544496864080429077e-01 -4.953984916210174561e-01 2.881598174571990967e-01 -1.830588579177856445e-01 1.917087584733963013e-01 1.196108609437942505e-01 3.159846961498260498e-01 -6.806420683860778809e-01
2.595876455307006836e-01 8.329621702432632446e-02 3.058826327323913574e-01 1.326357275247573853e-01 8.133595585823059082e-01 9.571349620819091797e-02 -9.646923840045928955e-02 3.667405843734741211e-01
3.939484357833862305e-01 1.079686358571052551e-02 -1.385189592838287354e-01 8.128975033760070801e-01 1.994963139295578003e-01 -7.441827654838562012e-02 3.216673433780670166e-01 -1.260608881711959839e-01
3.410978019237518311e-01 9.192226082086563110e-02 1.101477742195129395e-01 7.791462540626525879e-01 2.657272517681121826e-01 3.192908465862274170e-01 -1.078852936625480652e-01 -2.679633200168609619e-01
1.800196468830108643e-01 -3.620701730251312256e-01 4.024354219436645508e-01 -1.638686060905456543e-01 2.331532239913940430e-01 1.896283626556396484e-01 6.401198506355285645e-01 -3.842111527919769287e-01
2.679222226142883301e-01 3.173909485340118408e-01 -1.793909370899200439e-01 5.717237591743469238e-01 3.809046149253845215e-01 2.880036532878875732e-01 3.470853865146636963e-01 -3.463073074817657471e-01
2.749878764152526855e-01 9.705546312034130096e-03 -3.371077179908752441e-01 5.806519389152526855e-01 6.132625937461853027e-01 -1.954895406961441040e-01 1.966981589794158936e-01 -1.431501358747482300e-01
3.724984228610992432e-01 -2.610769271850585938e-01 4.289145171642303467e-01 4.464242756366729736e-01 3.695294559001922607e-01 -2.352187782526016235e-01 -4.338301718235015869e-01 -1.724325418472290039e-01
3.384291008114814758e-02 -3.980445861816406250e-01 6.938905715942382812e-01 -2.670083753764629364e-02 4.497205615043640137e-01 -3.866156637668609619e-01 1.240214332938194275e-02 -7.965054363012313843e-02
1.756406724452972412e-01 -9.950450807809829712e-02 2.883487045764923096e-01 -3.555032610893249512e-02 5.408125519752502441e-01 6.572087407112121582e-01 1.804492771625518799e-01 3.433322012424468994e-01
-2.271838486194610596e-01 -3.671611845493316650e-01 3.814961016178131104e-01 -5.253344029188156128e-02 6.503842473030090332e-01 -2.546731829643249512e-01 3.856571912765502930e-01 -1.693859845399856567e-01
4.210223853588104248e-01 -1.858388185501098633e-01 3.776381909847259521e-01 2.078772038221359253e-01 2.045321911573410034e-01 5.242436528205871582e-01 -3.597541153430938721e-01 -3.953385651111602783e-01
4.317786097526550293e-01 1.904856711626052856e-01 -3.027537167072296143e-01 4.728926718235015869e-01 6.332594156265258789e-01 1.219304129481315613e-01 1.505857054144144058e-02 -2.142053693532943726e-01
1.112151192501187325e-03 -3.851376175880432129e-01 7.819953560829162598e-01 1.403288841247558594e-01 2.473316788673400879e-01 -2.714005112648010254e-01 1.340032219886779785e-01 -2.601362168788909912e-01
2.348514646291732788e-01 -7.164166569709777832e-01 -9.765020757913589478e-02 -1.530087739229202271e-01 3.918308615684509277e-01 2.659614086151123047e-01 2.893526852130889893e-01 -3.010860085487365723e-01
3.108149766921997070e-01 2.377244830131530762e-02 1.759507507085800171e-01 4.554038345813751221e-01 2.431621849536895752e-01 3.176256716251373291e-01 6.607593894004821777e-01 2.605009675025939941e-01
3.617996871471405029e-01 1.882371604442596436e-01 3.539472818374633789e-01 -2.452619522809982300e-01 3.692112267017364502e-01 2.470102012157440186e-01 3.401331836357712746e-03 -6.714859008789062500e-01
2.178300917148590088e-01 1.118969321250915527e-01 2.861228287220001221e-01 3.043844103813171387e-01 3.656264841556549072e-01 5.087894797325134277e-01 5.313794612884521484e-01 3.009974658489227295e-01
1.137970089912414551e-01 -6.520733833312988281e-01 2.567616105079650879e-01 -8.483035117387771606e-02 2.489792704582214355e-01 3.517429828643798828e-01 5.055422782897949219e-01 -2.178094238042831421e-01
5.886449217796325684e-01 -6.771518588066101074e-01 3.437603414058685303e-01 2.131935805082321167e-01 -4.558885470032691956e-02 5.622627679258584976e-03 -5.513987038284540176e-03 1.708787083625793457e-01
1.118300035595893860e-01 -2.311686128377914429e-01 9.610264003276824951e-02 -7.780839502811431885e-02 6.725629568099975586e-01 5.615865588188171387e-01 2.688518762588500977e-01 2.806484699249267578e-01
2.693171799182891846e-01 2.647531926631927490e-01 -1.342949569225311279e-01 4.407831728458404541e-01 4.544289410114288330e-01 2.043368220329284668e-01 5.745800957083702087e-02 -6.272865533828735352e-01
5.933442711830139160e-01 -3.294435739517211914e-01 2.555158734321594238e-01 3.661485612392425537e-01 9.814104437828063965e-02 -5.500038620084524155e-03 3.497676849365234375e-01 4.561325311660766602e-01
8.924260139465332031e-01 -2.304873168468475342e-01 1.134474873542785645e-01 2.270811349153518677e-01 4.609576240181922913e-02 7.691678404808044434e-02 2.748849987983703613e-01 4.911632835865020752e-02
3.697573542594909668e-01 -2.050934582948684692e-01 2.416303902864456177e-01 5.473310947418212891e-01 4.730509519577026367e-01 1.881418377161026001e-01 -3.777728080749511719e-01 2.477354854345321655e-01
6.280109882354736328e-01 -3.853654265403747559e-01 3.108353316783905029e-01 2.730939686298370361e-01 1.076158732175827026e-01 7.216291129589080811e-02 2.596111595630645752e-01 4.491215944290161133e-01
5.147923827171325684e-01 -5.076361298561096191e-01 1.268792301416397095e-01 -2.461279630661010742e-01 1.701227426528930664e-01 2.547561824321746826e-01 4.826835691928863525e-01 -2.716455459594726562e-01
5.796419978141784668e-01 -6.437073349952697754e-01 2.062729746103286743e-01 2.175143063068389893e-01 7.183208316564559937e-02 -2.394655533134937286e-02 1.944125294685363770e-01 3.409773111343383789e-01
-4.214761778712272644e-02 1.821223348379135132e-01 5.511945113539695740e-02 3.648211061954498291e-01 3.627155125141143799e-01 1.251463145017623901e-01 7.021992206573486328e-01 -4.342975914478302002e-01
4.443300962448120117e-01 2.898877859115600586e-01 4.861603379249572754e-01 -1.314031332731246948e-01 2.988466918468475342e-01 2.463329136371612549e-01 3.880231454968452454e-02 -5.598413348197937012e-01
2.027518451213836670e-01 2.135058492422103882e-01 6.655388325452804565e-02 6.058439612388610840e-01 3.668100833892822266e-01 -1.770880520343780518e-01 2.087417840957641602e-01 -5.764961838722229004e-01
2.718611359596252441e-01 -2.987096011638641357e-01 -1.757015585899353027e-01 6.095550060272216797e-01 3.355285227298736572e-01 5.277305245399475098e-01 -1.690926551818847656e-01 -1.215097680687904358e-01
1.507022082805633545e-01 2.010575085878372192e-01 -3.291474888101220131e-03 5.292456597089767456e-02 7.035445570945739746e-01 -3.096940219402313232e-01 5.181691646575927734e-01 -2.732554376125335693e-01
3.375665545463562012e-01 1.475838385522365570e-02 2.408420145511627197e-01 8.808498829603195190e-02 7.548903226852416992e-01 -1.349476128816604614e-01 1.484237909317016602e-01 4.582218527793884277e-01
-6.148169562220573425e-02 -7.804819941520690918e-02 -1.185216158628463745e-01 6.412338614463806152e-01 4.854237437248229980e-01 1.984732449054718018e-01 -5.717946588993072510e-02 -5.353532433509826660e-01
5.331440363079309464e-03 1.676575466990470886e-02 -1.908199638128280640e-01 6.933295726776123047e-01 5.477442741394042969e-01 -1.061530634760856628e-01 3.720529973506927490e-01 -1.812640577554702759e-01
2.493139654397964478e-01 -6.129501461982727051e-01 -2.091087698936462402e-01 -1.006999835371971130e-01 4.371949732303619385e-01 7.454246282577514648e-02 4.954557120800018311e-01 -2.570899724960327148e-01
3.517793715000152588e-01 -4.066748917102813721e-02 7.484088838100433350e-02 -2.984883785247802734e-01 6.799759268760681152e-01 -1.145668923854827881e-01 -1.784897595643997192e-01 -5.220626592636108398e-01
1.719156950712203979e-01 -2.072402983903884888e-01 3.877956271171569824e-01 1.142340712249279022e-02 6.198785305023193359e-01 4.186829328536987305e-01 1.025566011667251587e-01 4.548821449279785156e-01
1.589856743812561035e-01 -8.573297262191772461e-01 1.622417718172073364e-01 2.075230330228805542e-01 1.095198839902877808e-01 2.864102125167846680e-01 2.687719464302062988e-01 -6.369620561599731445e-02
2.591432631015777588e-01 -1.091733425855636597e-01 4.011763036251068115e-01 5.601800978183746338e-02 5.654459595680236816e-01 -5.463070273399353027e-01 2.364633679389953613e-01 -2.876629531383514404e-01
1.294836997985839844e-01 -5.283517763018608093e-03 4.632375240325927734e-01 6.803430914878845215e-01 3.472493290901184082e-01 -7.949939370155334473e-02 -3.367659151554107666e-01 -2.558063268661499023e-01
8.007677271962165833e-03 -3.327275514602661133e-01 6.238782405853271484e-01 1.312486082315444946e-01 1.781499087810516357e-01 3.277156352996826172e-01 5.781382918357849121e-01 -9.694879502058029175e-02
4.165869355201721191e-01 1.365287899971008301e-01 8.987388759851455688e-02 3.920994400978088379e-01 3.573931455612182617e-01 3.872463405132293701e-01 4.470496475696563721e-01 4.104301929473876953e-01
4.227733016014099121e-01 -2.905769348144531250e-01 4.098840653896331787e-01 4.438513517379760742e-01 9.136413037776947021e-02 3.424597680568695068e-01 -3.890477120876312256e-01 -3.079523742198944092e-01
8.648799657821655273e-01 -1.484400033950805664e-01 -7.288102991878986359e-03 -6.396225071512162685e-04 1.387733072042465210e-01 1.226971447467803955e-01 4.421950280666351318e-01 -6.753230467438697815e-03
1.117854490876197815e-01 -3.278100788593292236e-01 4.278699755668640137e-01 4.975941404700279236e-02 2.139590084552764893e-01 4.127500355243682861e-01 6.859543323516845703e-01 -8.843985199928283691e-02
5.376037955284118652e-01 -1.614336222410202026e-01 2.758775353431701660e-01 1.891799420118331909e-01 6.263902783393859863e-01 -2.452497743070125580e-02 -2.833380997180938721e-01 3.158751726150512695e-01
3.255062699317932129e-01 -2.331383973360061646e-01 -3.764282464981079102e-01 5.235617160797119141e-01 5.672491192817687988e-01 -1.556398440152406693e-02 -1.302298158407211304e-01 -2.913821339607238770e-01
7.626801729202270508e-01 -3.339215219020843506e-01 -1.310010850429534912e-01 2.520279586315155029e-01 3.486135005950927734e-01 6.652230396866798401e-03 1.477854996919631958e-01 2.876104116439819336e-01
7.823972702026367188e-01 -2.047645598649978638e-01 3.416522145271301270e-01 -2.847989834845066071e-02 3.022981584072113037e-01 -2.207382172346115112e-01 2.683741152286529541e-01 1.274936050176620483e-01
1.917721480131149292e-01 9.737083315849304199e-02 4.530366137623786926e-02 7.207332253456115723e-01 1.992513537406921387e-01 4.605334252119064331e-02 7.120382785797119141e-02 -6.207588911056518555e-01
-5.285754799842834473e-02 -4.285751879215240479e-01 3.234438896179199219e-01 -3.483673334121704102e-01 4.370464384555816650e-01 1.635102480649948120e-01 2.407068759202957153e-01 -5.584521293640136719e-01
4.007813036441802979e-01 3.145751655101776123e-01 4.721896648406982422e-01 3.776412010192871094e-01 5.109029412269592285e-01 -5.538483336567878723e-02 -2.691454291343688965e-01 -1.957354694604873657e-01
3.364951610565185547e-01 3.588613271713256836e-01 -1.018771827220916748e-01 5.594896078109741211e-01 3.625205457210540771e-01 3.064925372600555420e-01 3.633483648300170898e-01 -2.778508067131042480e-01
-3.393584191799163818e-01 -5.471572279930114746e-01 2.974935770034790039e-01 2.516526281833648682e-01 5.712807178497314453e-01 1.428029984235763550e-01 2.847130596637725830e-01 7.620716840028762817e-02
-1.466022729873657227e-01 -5.346930623054504395e-01 2.443256080150604248e-01 8.345643430948257446e-02 6.554544568061828613e-01 -3.783481940627098083e-02 3.772770762443542480e-01 2.292619198560714722e-01
-7.822776585817337036e-02 -6.596266031265258789e-01 4.008385837078094482e-01 4.661452770233154297e-02 3.474202156066894531e-01 2.686866819858551025e-01 4.491521418094635010e-01 -3.602184355258941650e-02
3.067916035652160645e-01 -6.018190179020166397e-03 4.449576139450073242e-01 -2.511696517467498779e-01 6.139538288116455078e-01 -4.773914515972137451e-01 9.538211673498153687e-02 -1.755839288234710693e-01
2.945026755332946777e-01 -3.762507140636444092e-01 5.253160595893859863e-01 -1.118962070904672146e-03 5.976476520299911499e-02 1.651732027530670166e-01 5.894815325736999512e-01 -3.426409959793090820e-01
-3.832962214946746826e-01 -3.931925296783447266e-01 5.224680304527282715e-01 3.269771635532379150e-01 5.581670403480529785e-01 -4.283877089619636536e-02 7.204958051443099976e-02 -4.467728547751903534e-03
-1.086454540491104126e-01 -4.074407219886779785e-01 7.236583828926086426e-01 2.029749602079391479e-01 3.766731619834899902e-01 -1.645474284887313843e-01 2.543222010135650635e-01 -1.538496464490890503e-01
1.314038187265396118e-01 -3.139307200908660889e-01 6.318393349647521973e-01 1.291591078042984009e-01 1.108792424201965332e-01 3.347082138061523438e-01 5.787766575813293457e-01 -9.471677243709564209e-02
8.147852420806884766e-01 -3.173897862434387207e-01 -1.128556877374649048e-01 2.458418458700180054e-01 2.881492972373962402e-01 -1.224932074546813965e-01 1.826352775096893311e-01 1.755671948194503784e-01
-2.654498517513275146e-01 -5.458028316497802734e-01 5.265032052993774414e-01 3.223451375961303711e-01 4.855929315090179443e-01 -1.102638691663742065e-01 -5.603207740932703018e-03 -5.033712834119796753e-02
1.385602541267871857e-02 -5.311370491981506348e-01 6.914225816726684570e-01 3.054717183113098145e-01 1.722079515457153320e-01 1.533805392682552338e-02 3.411417901515960693e-01 7.403399329632520676e-03
4.418869912624359131e-01 -3.884934186935424805e-01 6.114686727523803711e-01 5.161264538764953613e-02 1.518452167510986328e-01 -4.604723751544952393e-01 1.991150975227355957e-01 5.012409389019012451e-02
3.002813756465911865e-01 -5.291579961776733398e-01 -8.970842510461807251e-02 -1.337238252162933350e-01 2.976152002811431885e-01 -2.078560888767242432e-01 5.178327560424804688e-01 -4.516232311725616455e-01
3.226114213466644287e-01 1.726447939872741699e-01 -1.208673566579818726e-01 4.650179743766784668e-01 4.889012277126312256e-01 5.346588492393493652e-01 -1.122295334935188293e-01 -3.127059936523437500e-01
6.061616539955139160e-01 -2.624605298042297363e-01 -3.136624991893768311e-01 5.466488599777221680e-01 3.030091822147369385e-01 1.485322117805480957e-01 -1.264389902353286743e-01 -1.913377046585083008e-01
-1.367288827896118164e-01 -1.467593200504779816e-02 -1.723964363336563110e-01 6.610355377197265625e-01 5.462750196456909180e-01 -3.183450177311897278e-02 4.054207801818847656e-01 -2.249570488929748535e-01
6.683493256568908691e-01 -4.882364869117736816e-01 2.357294708490371704e-01 1.353814154863357544e-01 -9.685064852237701416e-02 3.366621136665344238e-01 3.350683152675628662e-01 7.775399088859558105e-02
3.141469657421112061e-01 4.579461738467216492e-02 2.727638185024261475e-01 3.915893435478210449e-01 7.172642350196838379e-01 -1.222770381718873978e-02 -6.133965775370597839e-02 3.912701904773712158e-01
-1.103987917304039001e-01 1.064350381493568420e-01 -1.679184734821319580e-01 5.279780030250549316e-01 5.871076583862304688e-01 8.953002095222473145e-02 4.914968311786651611e-01 -2.743104100227355957e-01
2.743675708770751953e-01 -4.217725694179534912e-01 5.932843685150146484e-01 -8.641644567251205444e-02 1.078132018446922302e-01 1.165735498070716858e-01 5.473688244819641113e-01 -2.501009702682495117e-01
1.913683265447616577e-01 -8.232588171958923340e-01 -9.877929836511611938e-02 -1.455450523644685745e-02 3.758011162281036377e-01 1.978759914636611938e-01 -6.762334145605564117e-03 -3.085881769657135010e-01
7.723746299743652344e-01 -5.191453695297241211e-01 1.276156455278396606e-01 3.011215925216674805e-01 -4.645852744579315186e-02 -3.239719197154045105e-02 9.077871590852737427e-02 1.245670467615127563e-01
-1.809179596602916718e-02 -3.212995529174804688e-01 6.347195059061050415e-02 1.792747825384140015e-01 7.887001037597656250e-01 -3.266180455684661865e-01 3.522140383720397949e-01 -8.653889596462249756e-02
2.693739235401153564e-01 1.678794622421264648e-01 3.515116572380065918e-01 -1.600951515138149261e-02 7.838217020034790039e-01 -1.952159851789474487e-01 1.432552486658096313e-01 3.200465738773345947e-01
1.129476651549339294e-01 5.538394674658775330e-02 -2.603760361671447754e-01 2.356202304363250732e-01 7.445231676101684570e-01 -2.297755330801010132e-01 4.527720808982849121e-01 -2.207914143800735474e-01
7.048785686492919922e-01 -3.942857682704925537e-01 3.086106777191162109e-01 1.367541253566741943e-01 1.473337709903717041e-01 1.022651419043540955e-02 2.556131482124328613e-01 3.828742802143096924e-01
1.395873129367828369e-01 3.938808664679527283e-02 2.430888116359710693e-01 3.784221112728118896e-01 3.470205664634704590e-01 2.424254864454269409e-01 7.237094044685363770e-01 2.715140581130981445e-01
4.991068840026855469e-01 -2.788082361221313477e-01 -1.621811836957931519e-01 2.629051357507705688e-02 5.948323607444763184e-01 -8.585190773010253906e-02 -3.040318489074707031e-01 -4.387857913970947266e-01
4.345967471599578857e-01 -3.492787778377532959e-01 1.594613343477249146e-01 3.324729800224304199e-01 4.333134889602661133e-01 -1.738848090171813965e-01 1.715798825025558472e-01 5.529262423515319824e-01
-4.402379691600799561e-02 2.925783395767211914e-01 2.284650132060050964e-02 3.545581102371215820e-01 5.429921150207519531e-01 2.420218884944915771e-01 5.988189578056335449e-01 -2.724469304084777832e-01
7.982246875762939453e-01 -5.139960646629333496e-01 6.907092779874801636e-02 2.880004048347473145e-01 -1.227610837668180466e-02 -3.238887339830398560e-02 4.306013509631156921e-02 8.874996751546859741e-02
3.004160523414611816e-01 1.641158200800418854e-02 -1.740192919969558716e-01 6.952251791954040527e-01 3.625787496566772461e-01 -6.340343505144119263e-02 3.337263464927673340e-01 -3.860093653202056885e-01
-4.723743721842765808e-02 -1.978755891323089600e-01 6.699176430702209473e-01 2.311992496252059937e-01 2.338975667953491211e-01 1.759918928146362305e-01 6.014579534530639648e-01 -9.454376250505447388e-02
7.893739640712738037e-02 1.820786744356155396e-01 1.592403799295425415e-01 5.330748856067657471e-02 6.020274758338928223e-01 -3.427305221557617188e-01 3.819193840026855469e-01 -5.537628531455993652e-01
3.203411698341369629e-01 -6.427273750305175781e-01 1.887101531028747559e-01 6.999473273754119873e-02 9.866551309823989868e-02 2.425742149353027344e-01 6.088362932205200195e-01 -6.718186289072036743e-02
4.310041666030883789e-01 -1.629457324743270874e-01 -3.142531216144561768e-01 5.489200353622436523e-01 4.701654613018035889e-01 -3.035524487495422363e-01 2.544000446796417236e-01 -9.847187995910644531e-02
3.182263076305389404e-01 1.359671056270599365e-01 5.611051321029663086e-01 4.291245937347412109e-01 8.519915491342544556e-02 2.764568328857421875e-01 -1.246217787265777588e-01 -5.310744047164916992e-01
1.793584823608398438e-01 -4.242726564407348633e-01 -1.835157722234725952e-01 6.339578628540039062e-01 3.180268704891204834e-01 4.529502987861633301e-01 -1.493133753538131714e-01 -1.537628918886184692e-01
4.520343244075775146e-01 1.414810866117477417e-01 6.263344287872314453e-01 3.180779516696929932e-01 3.286725878715515137e-01 -2.662303149700164795e-01 -1.611402332782745361e-01 -2.780454158782958984e-01
3.965092599391937256e-01 -3.681450337171554565e-02 2.115211784839630127e-01 3.277807831764221191e-01 3.186789453029632568e-01 4.048587679862976074e-01 4.963271617889404297e-01 4.212315976619720459e-01
1.121686697006225586e-01 3.176489099860191345e-02 7.020342946052551270e-01 1.994221061468124390e-01 5.013419389724731445e-01 -2.807693183422088623e-01 2.073320746421813965e-01 2.839472591876983643e-01
2.285652309656143188e-01 1.566637754440307617e-01 1.332941204309463501e-01 -8.268958330154418945e-02 5.834355950355529785e-01 -3.705904185771942139e-01 2.766734361648559570e-01 -5.867938399314880371e-01
3.320723772048950195e-01 -3.903175890445709229e-02 -2.653384804725646973e-01 4.579272568225860596e-01 7.719057202339172363e-01 -9.514117240905761719e-02 -1.316031906753778458e-02 5.512845516204833984e-02
1.602637916803359985e-01 -7.955263257026672363e-01 -8.140370994806289673e-02 -3.550923615694046021e-02 4.154980778694152832e-01 2.646994888782501221e-01 1.351445466279983521e-01 -2.694388628005981445e-01
4.647438824176788330e-01 -1.472271792590618134e-02 1.897590607404708862e-01 -2.175961732864379883e-01 7.559476494789123535e-01 -3.052081763744354248e-01 -1.325516849756240845e-01 -1.351330578327178955e-01
5.241852402687072754e-01 -1.430584490299224854e-01 -4.897059500217437744e-01 1.863594651222229004e-01 6.125689744949340820e-01 -1.353190690279006958e-01 1.518999636173248291e-01 -1.166050359606742859e-01
4.129829704761505127e-01 2.573474645614624023e-01 -2.589943706989288330e-01 3.580646514892578125e-01 6.029906272888183594e-01 2.533323466777801514e-01 1.795603781938552856e-01 -3.284998238086700439e-01
2.446587532758712769e-01 -1.566439718008041382e-01 4.902864098548889160e-01 1.513165682554244995e-01 4.194628298282623291e-01 -6.136971712112426758e-01 2.567873597145080566e-01 -1.838867217302322388e-01
1.905230879783630371e-01 -5.126352906227111816e-01 5.054377317428588867e-01 -2.677693217992782593e-02 8.836852759122848511e-02 5.219496488571166992e-01 2.973995208740234375e-01 -2.757442593574523926e-01
8.145190477371215820e-01 -1.855534911155700684e-01 -3.357034549117088318e-02 1.474062651395797729e-01 1.135743930935859680e-01 3.528779149055480957e-01 3.447572588920593262e-01 1.516359001398086548e-01
3.949159979820251465e-01 -4.787654280662536621e-01 5.378203392028808594e-01 -1.901510804891586304e-01 1.058996543288230896e-01 1.861488968133926392e-01 4.335904717445373535e-01 -2.356905788183212280e-01
2.895949780941009521e-01 -6.943526864051818848e-01 -9.969400614500045776e-02 -5.407921597361564636e-02 2.766622304916381836e-01 2.356435656547546387e-01 4.050018787384033203e-01 -3.536230325698852539e-01
1.720078587532043457e-01 9.087482094764709473e-02 -1.718075573444366455e-01 7.494025826454162598e-01 5.027002096176147461e-01 -1.376662105321884155e-01 1.877754628658294678e-01 -2.532072365283966064e-01
3.163297474384307861e-01 1.558614522218704224e-01 -9.542535990476608276e-02 6.126471608877182007e-02 8.693273067474365234e-01 2.108296155929565430e-01 -2.063166201114654541e-01 -1.415543407201766968e-01
1.655714213848114014e-01 3.765809535980224609e-01 -1.627601981163024902e-01 5.316438078880310059e-01 4.757931828498840332e-01 3.007645010948181152e-01 3.816066980361938477e-01 -2.432587742805480957e-01
5.918246507644653320e-01 7.477070391178131104e-02 -3.763533234596252441e-01 1.395400762557983398e-01 4.546285569667816162e-01 4.109329581260681152e-01 1.340000331401824951e-01 -2.992165684700012207e-01
2.586147002875804901e-02 -2.221551090478897095e-01 4.713928997516632080e-01 7.408545166254043579e-02 2.366764396429061890e-01 3.335322737693786621e-01 7.193540334701538086e-01 -1.937746256589889526e-01
3.112124204635620117e-01 8.104813843965530396e-02 2.892674691975116730e-02 6.674378514289855957e-01 4.184646606445312500e-01 3.528128564357757568e-01 -1.514172852039337158e-01 -3.574231863021850586e-01
1.042617261409759521e-01 -1.833242923021316528e-01 1.939623802900314331e-01 -6.211053207516670227e-02 7.249939441680908203e-01 4.834855794906616211e-01 1.169641315937042236e-01 3.754831552505493164e-01
9.615175426006317139e-02 -3.518427908420562744e-01 7.959316670894622803e-02 8.104160428047180176e-01 3.176496624946594238e-01 -2.278065234422683716e-01 -1.891185492277145386e-01 -1.236501410603523254e-01
-2.057356685400009155e-01 2.879374623298645020e-01 3.373424112796783447e-01 4.722516238689422607e-01 4.894562661647796631e-01 3.359979391098022461e-01 4.301381409168243408e-01 -2.150771208107471466e-02
-1.583357751369476318e-01 2.278229743242263794e-01 -3.103305958211421967e-02 5.731332302093505859e-01 5.674309730529785156e-01 1.067328602075576782e-01 4.412665069103240967e-01 -2.559213638305664062e-01
2.011127769947052002e-01 2.167906016111373901e-01 -1.668271571397781372e-01 4.884020090103149414e-01 7.286866903305053711e-01 1.919831633567810059e-01 -3.579308837652206421e-02 -2.776056528091430664e-01
3.583446443080902100e-01 -6.125481799244880676e-02 4.927912354469299316e-01 6.587652564048767090e-01 1.707219481468200684e-01 -3.140342188999056816e-03 -2.968224287033081055e-01 -2.715927362442016602e-01
3.088747262954711914e-01 -4.389532208442687988e-01 1.392284482717514038e-01 -2.922830879688262939e-01 3.395947217941284180e-01 3.999962508678436279e-01 5.476647615432739258e-01 -1.784493178129196167e-01
1.665052175521850586e-01 -3.537610471248626709e-01 4.476175084710121155e-02 -4.685727506875991821e-02 6.179246902465820312e-01 4.464671909809112549e-01 3.452490270137786865e-01 3.775833845138549805e-01
3.714953958988189697e-01 -6.482818722724914551e-01 4.617930948734283447e-01 1.641418486833572388e-01 2.133037000894546509e-01 -1.857449114322662354e-01 1.303928792476654053e-01 3.233022987842559814e-01
-3.276081681251525879e-01 -4.927858412265777588e-01 4.265961349010467529e-01 4.499574303627014160e-01 4.961276054382324219e-01 -9.623478353023529053e-02 3.527051582932472229e-02 9.349595755338668823e-02
1.968127638101577759e-01 -8.319417834281921387e-01 -5.298210307955741882e-02 -7.633021567016839981e-03 3.286875188350677490e-01 1.792177259922027588e-01 4.260125756263732910e-02 -3.525663316249847412e-01
3.914731740951538086e-01 8.685447275638580322e-02 3.175917267799377441e-01 3.242385387420654297e-02 7.445092797279357910e-01 1.245371028780937195e-01 -5.941576510667800903e-02 4.049141407012939453e-01
2.072549909353256226e-01 4.482084512710571289e-02 -1.238358765840530396e-01 3.167711794376373291e-01 8.071277141571044922e-01 -2.849838435649871826e-01 2.811078131198883057e-01 1.663273274898529053e-01
3.659497201442718506e-01 1.002235244959592819e-02 -3.626264333724975586e-01 2.162825167179107666e-01 6.390810608863830566e-01 -1.645748168230056763e-01 4.085845053195953369e-01 -2.919822633266448975e-01
6.382649540901184082e-01 6.619788706302642822e-02 -1.738716512918472290e-01 1.772247403860092163e-01 3.422735631465911865e-01 6.257125735282897949e-01 4.400378838181495667e-02 -1.264592260122299194e-01
-8.409024029970169067e-02 2.069432288408279419e-01 -6.083882972598075867e-02 4.448914527893066406e-01 5.413532853126525879e-01 2.736202180385589600e-01 5.597003698348999023e-01 -2.593791186809539795e-01
2.172150164842605591e-01 -8.013341426849365234e-01 -5.954180657863616943e-02 -4.128824174404144287e-02 3.284560143947601318e-01 3.167407512664794922e-01 1.213936060667037964e-01 -2.872054874897003174e-01
2.377930879592895508e-01 -1.598941385746002197e-01 1.260225772857666016e-01 8.044874072074890137e-01 -1.345639079809188843e-01 2.797856330871582031e-01 1.900098323822021484e-01 -3.497362732887268066e-01
3.045222163200378418e-01 6.206140853464603424e-03 3.403414487838745117e-01 -1.365558803081512451e-02 3.754158616065979004e-01 -5.513480901718139648e-01 3.016830980777740479e-01 -5.052468776702880859e-01
2.577476799488067627e-01 4.664652645587921143e-01 3.601935803890228271e-01 4.271584004163742065e-02 2.998561859130859375e-01 3.004114329814910889e-01 5.617077946662902832e-01 -2.978855669498443604e-01
5.834844708442687988e-01 -1.385973691940307617e-01 -2.523888349533081055e-01 5.342512130737304688e-01 3.787015676498413086e-01 -1.560500413179397583e-01 -9.748256206512451172e-02 -3.375540971755981445e-01
1.369677186012268066e-01 -1.627508401870727539e-01 2.211291790008544922e-01 2.421060055494308472e-01 4.932036995887756348e-01 5.551701188087463379e-01 3.048543334007263184e-01 4.503762423992156982e-01
1.467676609754562378e-01 5.498936399817466736e-02 1.616545021533966064e-01 1.342218071222305298e-01 4.402635693550109863e-01 -4.112793505191802979e-01 4.221881926059722900e-01 -6.245495080947875977e-01
3.432476818561553955e-01 7.323876023292541504e-02 2.269786223769187927e-02 2.316828221082687378e-01 7.754890918731689453e-01 3.329115808010101318e-01 -2.097081393003463745e-01 2.577480375766754150e-01
2.353458851575851440e-01 -5.054122805595397949e-01 9.181882441043853760e-02 -2.167435586452484131e-01 3.082563281059265137e-01 3.606567084789276123e-01 6.131634116172790527e-01 -1.808250248432159424e-01
2.407175004482269287e-01 7.904627174139022827e-02 1.447534561157226562e-01 2.553753554821014404e-01 4.831053316593170166e-01 5.139086842536926270e-01 4.379917383193969727e-01 4.003835320472717285e-01
2.029597759246826172e-02 8.311880379915237427e-02 3.457331657409667969e-01 1.473621875047683716e-01 4.652585387229919434e-01 3.801490962505340576e-01 6.751786470413208008e-01 1.859762817621231079e-01
3.319872617721557617e-01 -7.520024776458740234e-01 -1.721027344465255737e-01 3.417660668492317200e-02 2.877868711948394775e-01 -1.348780989646911621e-01 1.353158354759216309e-01 -4.173315763473510742e-01
-3.107191920280456543e-01 -3.286196850240230560e-03 2.226354330778121948e-01 2.626748085021972656e-01 8.779743313789367676e-01 1.597277447581291199e-02 -1.091878190636634827e-01 -4.315513372421264648e-02
4.944738447666168213e-01 -9.398578107357025146e-02 1.086894497275352478e-01 1.663824468851089478e-01 1.962702721357345581e-01 3.914056122303009033e-01 6.706452965736389160e-01 2.562814652919769287e-01
7.399297356605529785e-01 5.672769621014595032e-03 -3.493961095809936523e-01 2.975244522094726562e-01 2.884058952331542969e-01 2.528611719608306885e-01 2.820841073989868164e-01 -1.232279315590858459e-01
4.657374918460845947e-01 -4.807921648025512695e-01 3.636980056762695312e-01 1.078136935830116272e-01 2.703056931495666504e-01 -2.147714495658874512e-01 2.914842963218688965e-01 4.515221714973449707e-01
2.953616082668304443e-01 -7.400538921356201172e-01 -2.190372049808502197e-01 1.550810188055038452e-01 2.737832665443420410e-01 -1.960513293743133545e-01 3.153808712959289551e-01 -2.831887900829315186e-01
4.784729182720184326e-01 9.708178043365478516e-02 -2.399874031543731689e-01 5.226398110389709473e-01 2.803184092044830322e-01 -1.093482896685600281e-01 3.038070499897003174e-01 -4.980545043945312500e-01
6.337445378303527832e-01 1.662174165248870850e-01 2.918924987316131592e-01 4.760417938232421875e-01 -1.219044700264930725e-01 1.266909390687942505e-01 3.513941168785095215e-01 -3.233164548873901367e-01
-3.499613702297210693e-02 4.473881125450134277e-01 2.722179591655731201e-01 2.160772830247879028e-01 6.386203169822692871e-01 2.304039709270000458e-02 4.994996190071105957e-01 -1.412821412086486816e-01
-3.211731463670730591e-02 2.393689304590225220e-01 2.779737710952758789e-01 3.209638297557830811e-01 3.378411829471588135e-01 7.956236600875854492e-02 6.732742190361022949e-01 -4.331498742103576660e-01
1.458025276660919189e-01 -3.869354426860809326e-01 2.893665730953216553e-01 2.358572930097579956e-02 7.140949368476867676e-01 -2.415263801813125610e-01 9.947784245014190674e-02 4.081309139728546143e-01
-2.068952322006225586e-01 4.338467866182327271e-02 3.420796990394592285e-01 3.141549825668334961e-01 8.291618824005126953e-01 9.115494042634963989e-02 -2.058672308921813965e-01 -3.742284327745437622e-02
1.605232357978820801e-01 -7.084201574325561523e-01 -1.358359009027481079e-01 8.585473895072937012e-02 3.760578930377960205e-01 1.871538162231445312e-01 4.887505471706390381e-01 -1.767129153013229370e-01
7.012012600898742676e-01 -7.191006839275360107e-02 -6.958498060703277588e-02 2.260877788066864014e-01 5.723922252655029297e-01 1.692168712615966797e-01 3.749261377379298210e-03 3.015076518058776855e-01
-3.016189634799957275e-01 5.220355093479156494e-02 9.959572553634643555e-02 2.306912690401077271e-01 9.088944196701049805e-01 7.863862812519073486e-02 -6.330151110887527466e-02 -8.296207338571548462e-02
-6.834218651056289673e-02 -6.225425601005554199e-01 5.629800558090209961e-01 2.095399349927902222e-01 2.027452439069747925e-01 3.635878264904022217e-01 2.699715793132781982e-01 -2.701829001307487488e-02
2.282667458057403564e-01 -3.111434578895568848e-01 1.200073584914207458e-01 5.213449597358703613e-01 3.496546745300292969e-01 -3.997189700603485107e-01 -2.649742066860198975e-01 -4.611253440380096436e-01
2.827941179275512695e-01 -8.262122273445129395e-01 -9.413295984268188477e-02 3.168279677629470825e-02 3.043212890625000000e-01 1.954945027828216553e-01 9.480352699756622314e-02 -2.961735129356384277e-01
7.918865680694580078e-01 1.323678493499755859e-01 3.255264163017272949e-01 1.469553261995315552e-01 -1.015348210930824280e-01 1.259624026715755463e-02 3.602201640605926514e-01 -2.959807217121124268e-01
3.958745002746582031e-01 -7.524369359016418457e-01 -2.792448103427886963e-01 -5.322868470102548599e-03 3.873514831066131592e-01 9.741203859448432922e-03 1.822941005229949951e-01 -1.254943311214447021e-01
1.708903610706329346e-01 -3.793765306472778320e-01 -8.675152808427810669e-02 8.797245472669601440e-02 8.128914237022399902e-01 1.532467752695083618e-01 -3.367244601249694824e-01 1.180866658687591553e-01
3.201573714613914490e-02 -1.457720180042088032e-03 1.423314362764358521e-01 6.504960060119628906e-01 6.650362610816955566e-01 -6.148487702012062073e-02 -3.224336802959442139e-01 -7.451592385768890381e-02
3.599985539913177490e-01 -1.310266107320785522e-01 6.057052314281463623e-02 2.974222302436828613e-01 4.593350887298583984e-01 -5.463030934333801270e-01 9.799744933843612671e-03 -5.015702247619628906e-01
4.893488585948944092e-01 -2.696887850761413574e-01 -1.430287510156631470e-01 4.873196780681610107e-01 2.941153645515441895e-01 5.760437846183776855e-01 -8.048031479120254517e-02 -7.113751769065856934e-02
1.810848340392112732e-02 -7.662824988365173340e-01 -9.633229672908782959e-02 4.876423999667167664e-02 4.288989901542663574e-01 1.922176182270050049e-01 3.904278278350830078e-01 -1.657992601394653320e-01
-2.741489410400390625e-01 -1.478834003210067749e-01 -2.218162268400192261e-01 4.453033804893493652e-01 4.614461362361907959e-01 1.128022074699401855e-01 1.411859989166259766e-01 -6.402225494384765625e-01
3.096278607845306396e-01 1.000121310353279114e-01 1.659688651561737061e-01 7.003121376037597656e-01 5.354603528976440430e-01 -2.593972086906433105e-01 -1.398264169692993164e-01 5.088546872138977051e-02
2.384027838706970215e-01 2.065239697694778442e-01 7.576312404125928879e-03 1.453305184841156006e-01 5.769529342651367188e-01 4.003836810588836670e-01 5.918576717376708984e-01 1.893583536148071289e-01
2.286230474710464478e-01 -1.930284351110458374e-01 1.155391186475753784e-01 -9.233195334672927856e-02 7.915486097335815430e-01 -3.431124240159988403e-02 -4.273156523704528809e-01 -2.797712981700897217e-01
8.043863177299499512e-01 3.952497243881225586e-02 4.386967122554779053e-01 -1.451082080602645874e-01 1.840062141418457031e-01 -5.795682314783334732e-03 3.125084638595581055e-01 7.959828525781631470e-02
-9.866846352815628052e-02 3.682702183723449707e-01 3.723290264606475830e-01 1.545414775609970093e-01 6.055030822753906250e-01 1.359175592660903931e-01 5.323349833488464355e-01 -1.537578850984573364e-01
3.897902667522430420e-01 -1.680182665586471558e-01 1.031940523535013199e-02 5.952398180961608887e-01 -1.551677733659744263e-01 -9.390746057033538818e-02 3.605345785617828369e-01 -5.500323176383972168e-01
3.952946066856384277e-01 3.318782150745391846e-02 -1.005625948309898376e-01 1.784856766462326050e-01 6.598247289657592773e-01 4.424774050712585449e-01 -3.251657485961914062e-01 -2.525531351566314697e-01
7.141743898391723633e-01 -3.773791790008544922e-01 -1.505177766084671021e-01 2.151051163673400879e-01 3.538763821125030518e-01 2.400961145758628845e-02 1.670272499322891235e-01 3.534274995326995850e-01
2.081186622381210327e-01 1.359564661979675293e-01 1.758924573659896851e-01 3.203342556953430176e-01 2.319832742214202881e-01 -5.880725756287574768e-02 7.650666236877441406e-01 -4.025528132915496826e-01
4.269551634788513184e-01 -2.960406430065631866e-02 5.668320059776306152e-01 4.341671168804168701e-01 3.794342577457427979e-01 -3.571294546127319336e-01 -9.298121184110641479e-02 -1.639391928911209106e-01
8.828839063644409180e-01 -2.749134898185729980e-01 3.702422603964805603e-02 3.509788215160369873e-01 1.168247610330581665e-01 -2.137842588126659393e-02 -6.518718320876359940e-03 7.895658910274505615e-02
8.259737491607666016e-01 -2.415772378444671631e-01 -1.491505056619644165e-01 1.556396037340164185e-01 3.511579930782318115e-01 1.334622651338577271e-01 1.076360046863555908e-01 2.454151064157485962e-01
-1.890615224838256836e-01 -2.077814489603042603e-01 -2.530732005834579468e-02 4.495766162872314453e-01 7.826145887374877930e-01 -1.463267952203750610e-01 -2.400019019842147827e-01 -1.637830138206481934e-01
-1.833823174238204956e-01 1.460343301296234131e-01 3.026816062629222870e-02 5.421561002731323242e-01 5.472221970558166504e-01 4.181287437677383423e-02 5.670274496078491211e-01 -1.657560467720031738e-01
-2.351971417665481567e-01 -6.153864264488220215e-01 1.728747785091400146e-01 7.016036659479141235e-02 5.514261722564697266e-01 -2.651183307170867920e-02 3.753712475299835205e-01 -2.923976182937622070e-01
8.392913937568664551e-01 -6.434221565723419189e-02 3.297862112522125244e-01 -1.075579449534416199e-01 3.859211690723896027e-03 -4.121344909071922302e-02 3.280119299888610840e-01 -2.486304342746734619e-01
2.762652933597564697e-01 4.105148613452911377e-01 -7.104533165693283081e-02 5.702294707298278809e-01 4.507186710834503174e-01 2.165240645408630371e-01 4.029822945594787598e-01 -1.118988171219825745e-01
7.762011885643005371e-01 -2.520498931407928467e-01 2.781060710549354553e-02 2.289841622114181519e-01 3.425655663013458252e-01 -8.436801843345165253e-03 1.260731518268585205e-01 3.840034604072570801e-01
-1.177588403224945068e-01 -1.320054680109024048e-01 2.226962745189666748e-01 7.529200315475463867e-01 3.467738330364227295e-01 6.958618015050888062e-02 -4.939489811658859253e-02 -4.740157127380371094e-01
-2.263706177473068237e-01 -2.826582789421081543e-01 3.979628086090087891e-01 3.442867994308471680e-01 4.261600375175476074e-01 2.074308991432189941e-01 5.890828967094421387e-01 1.424574255943298340e-01
-7.345674186944961548e-02 -7.392639517784118652e-01 3.311164304614067078e-02 5.762055050581693649e-03 4.009746015071868896e-01 1.888439208269119263e-01 3.207066953182220459e-01 -3.842757046222686768e-01
-3.052461706101894379e-02 1.803058944642543793e-02 5.155425891280174255e-02 6.922379136085510254e-01 6.087931394577026367e-01 2.669537067413330078e-01 -2.703442573547363281e-01 -4.373304545879364014e-02
2.405659109354019165e-01 3.078780472278594971e-01 4.500996768474578857e-01 1.751805841922760010e-01 6.908780932426452637e-01 -1.571806892752647400e-02 -3.021517395973205566e-01 -2.126175314188003540e-01
2.450428716838359833e-02 2.452701926231384277e-01 2.746346592903137207e-01 4.365886151790618896e-01 4.395972490310668945e-01 3.030216693878173828e-01 6.091483235359191895e-01 -1.306854635477066040e-01
3.995607793331146240e-01 -7.424737326800823212e-03 3.555986583232879639e-01 3.170561194419860840e-01 -8.664331398904323578e-03 5.166084170341491699e-01 -5.627591535449028015e-02 -5.858281850814819336e-01
5.501074790954589844e-01 -1.077041327953338623e-01 -1.031130775809288025e-01 2.440985739231109619e-01 5.507462024688720703e-01 3.451761901378631592e-01 -3.718756139278411865e-01 -2.341060191392898560e-01
-3.591484203934669495e-02 1.453086137771606445e-01 -7.907782495021820068e-02 6.169061064720153809e-01 6.455849409103393555e-01 -1.709312796592712402e-01 3.579007387161254883e-01 -1.291458308696746826e-01
1.041069999337196350e-01 9.528069943189620972e-02 4.788223803043365479e-01 -4.241508990526199341e-02 6.908329725265502930e-01 3.880351483821868896e-01 -1.935034804046154022e-02 3.475882709026336670e-01
2.043064385652542114e-01 -3.446500599384307861e-01 7.619379758834838867e-01 2.122210152447223663e-02 3.336696624755859375e-01 -2.281518727540969849e-01 2.191443443298339844e-01 2.169386297464370728e-01
4.692624211311340332e-01 3.545854985713958740e-01 -6.119502708315849304e-02 5.923748016357421875e-01 4.445468187332153320e-01 1.898401230573654175e-01 1.241374909877777100e-01 -2.243611216545104980e-01
3.585500121116638184e-01 9.202715009450912476e-02 -2.751597762107849121e-01 2.731050252914428711e-01 5.651856064796447754e-01 5.500452518463134766e-01 -3.072561509907245636e-02 -2.995749115943908691e-01
7.039134502410888672e-01 3.463672995567321777e-01 3.578139841556549072e-01 6.930987536907196045e-02 9.663286805152893066e-02 6.025223806500434875e-02 4.068905413150787354e-01 -2.705046832561492920e-01
1.571046262979507446e-01 1.002866402268409729e-01 8.966248482465744019e-02 -5.521765723824501038e-02 6.717736721038818359e-01 -3.420294821262359619e-01 5.316097140312194824e-01 -3.214022219181060791e-01
-1.655280888080596924e-01 -3.232145607471466064e-01 3.433984518051147461e-01 1.170240491628646851e-01 7.596256136894226074e-01 -1.765290051698684692e-01 3.469089269638061523e-01 8.931080996990203857e-02
1.036108508706092834e-01 8.970613777637481689e-02 1.475593596696853638e-01 2.608530223369598389e-01 6.561978459358215332e-01 -2.654879689216613770e-01 6.087704300880432129e-01 -1.404231488704681396e-01
8.320075869560241699e-01 -3.828094601631164551e-01 -1.462848484516143799e-01 2.870927751064300537e-01 8.466091752052307129e-02 -6.932552158832550049e-02 2.104219794273376465e-01 3.388375788927078247e-02
1.570844650268554688e-02 -6.781197190284729004e-01 -1.687327027320861816e-01 8.967291563749313354e-02 4.749642312526702881e-01 2.583365440368652344e-01 4.428787529468536377e-01 -1.221663802862167358e-01
-1.993898302316665649e-01 -3.305396065115928650e-02 -2.369697242975234985e-01 3.092772066593170166e-01 6.999111771583557129e-01 2.570077478885650635e-01 3.295428305864334106e-02 -5.003293752670288086e-01
-1.408174727112054825e-02 4.278187751770019531e-01 1.444490700960159302e-01 1.182580813765525818e-01 7.051540613174438477e-01 1.719885021448135376e-01 4.450981616973876953e-01 -2.387207746505737305e-01
2.882942855358123779e-01 -6.757228374481201172e-01 -7.504205405712127686e-02 -1.227966994047164917e-01 3.911835551261901855e-01 2.087724357843399048e-01 4.788005948066711426e-01 -1.171078085899353027e-01
1.499409526586532593e-01 -1.026326492428779602e-01 -4.960437491536140442e-02 7.665557265281677246e-01 1.376452744007110596e-01 -8.216521143913269043e-02 5.440738797187805176e-01 -2.349517047405242920e-01
5.335196256637573242e-01 -2.514353096485137939e-01 -1.127940788865089417e-01 2.178469747304916382e-01 2.516503036022186279e-01 7.182474732398986816e-01 5.477624386548995972e-02 9.873842447996139526e-02
-1.326612234115600586e-01 2.642695903778076172e-01 2.596969902515411377e-01 1.145373210310935974e-01 6.588571071624755859e-01 -2.029620558023452759e-01 2.353840172290802002e-01 -5.489166378974914551e-01
3.275516629219055176e-01 -4.871439337730407715e-01 2.322403341531753540e-01 3.895427584648132324e-01 4.152997434139251709e-01 -2.013470530509948730e-01 -4.849575757980346680e-01 3.902769833803176880e-02
3.809513747692108154e-01 -4.323797523975372314e-01 1.937353163957595825e-01 -1.009607017040252686e-01 8.277814090251922607e-02 4.991456866264343262e-01 5.142256617546081543e-01 -3.158648312091827393e-01
-1.226753070950508118e-01 2.468572854995727539e-01 7.093492150306701660e-02 4.034409523010253906e-01 6.257710456848144531e-01 1.928156912326812744e-01 3.364039063453674316e-01 -4.629051089286804199e-01
-7.588730752468109131e-02 1.698919385671615601e-01 4.183107987046241760e-02 2.992797493934631348e-01 7.688005566596984863e-01 -1.505492031574249268e-01 1.562114059925079346e-01 -4.857348203659057617e-01
-1.214445158839225769e-01 -7.128687500953674316e-01 4.365190118551254272e-02 2.119504809379577637e-01 3.474975824356079102e-01 3.331758081912994385e-01 4.421341717243194580e-01 -5.474842712283134460e-02
2.098926454782485962e-01 -6.163042783737182617e-01 -1.543483287096023560e-01 -6.961011141538619995e-02 4.616096913814544678e-01 1.051148548722267151e-01 5.212935209274291992e-01 -2.270808815956115723e-01
2.430120408535003662e-01 -3.459114730358123779e-01 -5.693612247705459595e-02 -2.740364056080579758e-03 8.251681923866271973e-01 -6.354918330907821655e-02 -3.511340320110321045e-01 9.902060031890869141e-02
2.194331586360931396e-01 -7.976772189140319824e-01 -1.461628228425979614e-01 1.266098618507385254e-01 3.336966335773468018e-01 3.506667017936706543e-01 1.995830833911895752e-01 6.334511190652847290e-02
4.094528853893280029e-01 -4.400008320808410645e-01 5.632190704345703125e-01 -6.132995709776878357e-03 1.486610770225524902e-01 -4.612335860729217529e-01 1.910754889249801636e-01 -2.239377498626708984e-01
-1.654763966798782349e-01 -2.514003813266754150e-01 -8.130828291177749634e-02 6.354731917381286621e-01 5.023906826972961426e-01 -2.594046853482723236e-02 -1.341805756092071533e-01 -4.773935675621032715e-01
7.372804880142211914e-01 -1.990804523229598999e-01 2.959677875041961670e-01 -2.965986132621765137e-01 2.686216831207275391e-01 -1.171204671263694763e-01 3.932868242263793945e-01 2.583607845008373260e-02
-4.016513526439666748e-01 -4.435042440891265869e-01 4.299935996532440186e-01 3.563035428524017334e-01 4.810548722743988037e-01 1.273816972970962524e-01 2.862470746040344238e-01 2.357968688011169434e-02
2.169960588216781616e-01 2.126258462667465210e-01 1.393175125122070312e-01 3.247964382171630859e-01 4.366901218891143799e-01 5.345864295959472656e-01 4.816359281539916992e-01 2.726660668849945068e-01
-2.880689799785614014e-01 1.236584335565567017e-01 2.150003015995025635e-01 2.857387363910675049e-01 8.688818812370300293e-01 4.744328930974006653e-02 -6.811478640884160995e-03 -1.288407295942306519e-01
4.177836179733276367e-01 -5.411196947097778320e-01 1.695713847875595093e-01 -3.105295598506927490e-01 2.012726962566375732e-01 3.588846027851104736e-01 3.054500222206115723e-01 -3.805980086326599121e-01
4.855436086654663086e-01 2.614140808582305908e-01 5.016381144523620605e-01 1.286386698484420776e-01 1.739846169948577881e-02 2.702138852328062057e-03 6.023929715156555176e-01 -2.540357112884521484e-01
1.916150152683258057e-01 -4.077572822570800781e-01 -6.310684978961944580e-02 -5.355483293533325195e-02 5.533027648925781250e-01 6.294052600860595703e-01 2.137001901865005493e-01 2.054371684789657593e-01
5.573599599301815033e-03 1.915569305419921875e-01 2.857885360717773438e-01 2.547945082187652588e-01 7.364898920059204102e-01 -2.914284169673919678e-01 3.482897877693176270e-01 -2.608173787593841553e-01
-1.084314510226249695e-01 -7.625075578689575195e-01 4.864189624786376953e-01 1.022842824459075928e-01 3.613650500774383545e-01 1.663868874311447144e-01 3.139041364192962646e-02 -2.246214449405670166e-02
-1.472827643156051636e-01 1.970747113227844238e-01 -3.451049793511629105e-03 4.261513948440551758e-01 4.859486520290374756e-01 2.685374617576599121e-01 6.022607684135437012e-01 -2.947468757629394531e-01
4.838149249553680420e-01 2.377375066280364990e-01 3.898681700229644775e-01 1.350594162940979004e-01 5.556626915931701660e-01 -3.380866050720214844e-01 -1.862164437770843506e-01 -2.853517532348632812e-01
2.883431315422058105e-01 -3.307442963123321533e-01 9.317689388990402222e-02 1.302449554204940796e-01 7.026295065879821777e-01 -1.821437105536460876e-02 -4.941263794898986816e-01 -2.089020162820816040e-01
-4.953081905841827393e-02 2.423169612884521484e-01 2.139710187911987305e-01 8.800506591796875000e-02 5.452824234962463379e-01 -2.156927138566970825e-01 3.837213814258575439e-01 -6.278552412986755371e-01
-2.330940961837768555e-01 -6.138121485710144043e-01 3.075547516345977783e-01 3.282226324081420898e-01 3.670381903648376465e-01 2.523055672645568848e-01 4.063542783260345459e-01 5.552357062697410583e-02
6.197490096092224121e-01 3.694212138652801514e-01 -1.828931421041488647e-01 2.485631406307220459e-01 4.768079221248626709e-01 1.623250842094421387e-01 3.303841352462768555e-01 -1.461393237113952637e-01
5.267547070980072021e-02 7.755902409553527832e-02 -3.447828441858291626e-02 3.297947645187377930e-01 2.420870810747146606e-01 2.357970774173736572e-01 7.214475274085998535e-01 -4.965519309043884277e-01
2.796021997928619385e-01 -6.130518019199371338e-02 8.526602387428283691e-02 7.662600278854370117e-01 8.792569488286972046e-02 -2.221120595932006836e-01 2.641970813274383545e-01 -4.435930848121643066e-01
1.661874353885650635e-01 -5.789100527763366699e-01 -1.633301079273223877e-01 -7.132126390933990479e-02 4.311110973358154297e-01 3.718253076076507568e-01 4.007736444473266602e-01 -3.474929332733154297e-01
7.900552749633789062e-01 -1.889598071575164795e-01 1.454274356365203857e-01 4.510194063186645508e-02 3.034617304801940918e-01 2.428197115659713745e-01 2.853943407535552979e-01 2.905569374561309814e-01
2.155396640300750732e-01 2.525119669735431671e-02 3.084427714347839355e-01 -2.712270990014076233e-02 6.032168269157409668e-01 -2.485089749097824097e-01 6.544840931892395020e-01 5.527879670262336731e-02
5.714405775070190430e-01 -3.242185115814208984e-01 -1.860671639442443848e-01 2.618390917778015137e-01 5.695989131927490234e-01 -8.084638044238090515e-03 -1.874164864420890808e-02 3.745638132095336914e-01
1.884772814810276031e-02 2.541467845439910889e-01 -3.780794888734817505e-02 3.871108889579772949e-01 6.137688755989074707e-01 1.555019021034240723e-01 5.897529721260070801e-01 -1.872653812170028687e-01
9.060227125883102417e-02 -8.562006056308746338e-02 5.422421097755432129e-01 5.692252516746520996e-01 2.856784164905548096e-01 4.180546700954437256e-01 -8.631592988967895508e-02 3.202876746654510498e-01
4.048828780651092529e-01 -2.676716540008783340e-03 -7.645980920642614365e-03 7.949245721101760864e-02 6.200568675994873047e-01 5.345536470413208008e-01 -3.426421880722045898e-01 -2.050938308238983154e-01
8.261672854423522949e-01 -2.137888967990875244e-01 2.864941358566284180e-01 9.974569082260131836e-03 -3.898574039340019226e-02 6.562777608633041382e-02 4.260840415954589844e-01 4.678723216056823730e-02
6.058526411652565002e-02 -3.484327495098114014e-01 1.808068901300430298e-02 8.122878074645996094e-01 2.739465236663818359e-01 -2.889656424522399902e-01 -4.855149239301681519e-02 -2.321218699216842651e-01
7.445054054260253906e-01 -1.188436895608901978e-01 -1.712290942668914795e-01 8.148548007011413574e-02 5.600556731224060059e-01 1.502929627895355225e-01 6.699444353580474854e-02 2.342861890792846680e-01
2.859326303005218506e-01 -1.068101227283477783e-01 3.959458321332931519e-02 8.035590648651123047e-01 2.437537163496017456e-01 3.582532703876495361e-01 -1.158183366060256958e-01 -2.416278570890426636e-01
-2.961763553321361542e-02 -6.844344735145568848e-02 -3.950835466384887695e-01 3.526252806186676025e-01 7.956345677375793457e-01 -5.928353592753410339e-02 9.389885514974594116e-02 -2.619861066341400146e-01
5.789799094200134277e-01 -3.507163822650909424e-01 1.998163014650344849e-01 1.966630071401596069e-01 3.293252587318420410e-01 5.468209739774465561e-03 2.149875760078430176e-01 5.554032921791076660e-01
-5.477183731272816658e-04 -7.454553246498107910e-01 3.115067481994628906e-01 3.365468382835388184e-01 2.263941317796707153e-01 4.168070554733276367e-01 9.424325823783874512e-02 1.147972792387008667e-02
1.592345237731933594e-01 -1.222051829099655151e-01 4.510225355625152588e-01 4.388328194618225098e-01 4.165440201759338379e-01 2.785154283046722412e-01 7.106110453605651855e-02 5.546036362648010254e-01
-3.182034492492675781e-01 5.226119887083768845e-03 2.003225982189178467e-01 2.639925479888916016e-01 8.550918102264404297e-01 1.537148654460906982e-01 -1.840334236621856689e-01 -1.481804717332124710e-02
1.900145038962364197e-02 2.961587309837341309e-01 2.136440724134445190e-01 7.544459402561187744e-02 6.722360849380493164e-01 -2.756749279797077179e-02 5.655410289764404297e-01 -2.968083918094635010e-01
5.134271383285522461e-01 3.154450356960296631e-01 3.814590275287628174e-01 8.234301954507827759e-02 9.082944691181182861e-02 2.750161588191986084e-01 5.385307073593139648e-01 -3.327108621597290039e-01
-4.542519152164459229e-02 8.430163376033306122e-03 -3.407492041587829590e-01 3.669702708721160889e-01 7.754898071289062500e-01 1.073133721947669983e-01 6.761575490236282349e-02 -3.600220680236816406e-01
-2.840768396854400635e-01 -2.075615525245666504e-01 3.725201189517974854e-01 2.170708477497100830e-01 4.609947800636291504e-01 4.168046116828918457e-01 5.469889640808105469e-01 6.991674005985260010e-02
4.848114252090454102e-01 -7.045243680477142334e-02 4.545655250549316406e-01 2.447443753480911255e-01 5.363237857818603516e-01 1.135930046439170837e-01 -2.999742329120635986e-01 3.208327293395996094e-01
3.597994446754455566e-01 -5.645193457603454590e-01 4.161905124783515930e-02 -2.101891934871673584e-01 2.589781880378723145e-01 4.092854559421539307e-01 4.311682879924774170e-01 -2.923358380794525146e-01
5.100809335708618164e-01 -5.847501754760742188e-02 7.358753681182861328e-01 1.815151274204254150e-01 2.120452672243118286e-01 -6.207948550581932068e-02 1.643480211496353149e-01 2.934460341930389404e-01
-2.098485976457595825e-01 -1.245251819491386414e-01 3.579873442649841309e-01 1.056009605526924133e-01 7.495377659797668457e-01 -2.073120474815368652e-01 4.431308507919311523e-01 6.835095118731260300e-04
-1.404569149017333984e-01 -2.046970427036285400e-01 1.487579643726348877e-01 7.440707087516784668e-01 5.284717679023742676e-01 -1.214861497282981873e-01 -1.978247612714767456e-01 -1.715370863676071167e-01
1.764536052942276001e-01 -1.202110722661018372e-01 1.966245025396347046e-01 8.092567324638366699e-01 2.014769017696380615e-01 -2.753649055957794189e-01 -7.571434974670410156e-02 -3.724302351474761963e-01
2.779956758022308350e-01 -6.546211242675781250e-01 -2.338226139545440674e-01 9.042187780141830444e-02 2.595781087875366211e-01 -2.004625648260116577e-01 3.246320486068725586e-01 -4.673205018043518066e-01
1.657537519931793213e-01 2.995109260082244873e-01 -9.819954633712768555e-02 5.166077017784118652e-01 4.605785608291625977e-01 1.155717149376869202e-01 1.082470715045928955e-01 -6.075240969657897949e-01
3.502682447433471680e-01 3.069441318511962891e-01 2.953726351261138916e-01 4.913069605827331543e-01 6.262777447700500488e-01 4.744000732898712158e-02 -3.281809017062187195e-02 2.427318394184112549e-01
2.075038850307464600e-02 -1.539754774421453476e-02 3.519397675991058350e-01 2.043780982494354248e-01 4.664841890335083008e-01 2.525960206985473633e-01 6.960625648498535156e-01 2.603554129600524902e-01
8.597166091203689575e-02 9.325791895389556885e-02 3.358686268329620361e-01 2.055272273719310760e-02 8.589815497398376465e-01 -8.854811638593673706e-02 8.029803633689880371e-02 3.443018794059753418e-01
2.650009989738464355e-01 1.827279180288314819e-01 2.540068626403808594e-01 1.288842111825942993e-01 7.179653048515319824e-01 1.314509063959121704e-01 2.789046168327331543e-01 4.524520337581634521e-01
8.380362987518310547e-01 -2.771287560462951660e-01 1.640422195196151733e-01 1.052024662494659424e-01 1.203325167298316956e-01 1.323987096548080444e-01 2.918842732906341553e-01 2.563432455062866211e-01
3.658473193645477295e-01 -8.138169646263122559e-01 -1.363835930824279785e-01 3.344720229506492615e-02 2.522458136081695557e-01 1.638884544372558594e-01 2.592653334140777588e-01 -1.625819653272628784e-01
7.540919780731201172e-01 8.209054172039031982e-02 2.751167118549346924e-01 1.619523465633392334e-01 -1.247919201850891113e-01 8.028621226549148560e-02 4.423651099205017090e-01 -3.240106999874114990e-01
-5.395016819238662720e-02 2.715499997138977051e-01 3.763869702816009521e-01 2.468888461589813232e-01 5.955746769905090332e-01 -1.582403201609849930e-03 5.998685956001281738e-01 -7.857842743396759033e-02
-3.605068475008010864e-02 -9.101550094783306122e-03 -2.985798418521881104e-01 5.397483706474304199e-01 6.982524394989013672e-01 1.283026784658432007e-01 3.451840206980705261e-02 -3.360502123832702637e-01
-8.910369873046875000e-02 -2.352870404720306396e-01 6.032554507255554199e-01 3.114313185214996338e-01 1.948387324810028076e-01 1.821364760398864746e-01 6.255375146865844727e-01 -1.155900359153747559e-01
4.733454287052154541e-01 -1.626609563827514648e-01 2.118054032325744629e-01 2.321387380361557007e-01 6.685979366302490234e-01 1.199684478342533112e-02 -3.370381891727447510e-01 2.999565005302429199e-01
3.002531230449676514e-01 -3.747159615159034729e-02 4.528666138648986816e-01 -3.506106883287429810e-02 6.510064601898193359e-01 3.975535333156585693e-01 -2.281126230955123901e-01 2.612144351005554199e-01
1.000225692987442017e-01 -2.053208500146865845e-01 1.473829299211502075e-01 8.041971921920776367e-02 6.679652333259582520e-01 5.711461901664733887e-01 1.656347513198852539e-01 3.461636602878570557e-01
4.908455014228820801e-01 -2.624509036540985107e-01 -1.111268401145935059e-01 -1.039126068353652954e-01 7.159040570259094238e-01 2.486938089132308960e-01 -2.937819361686706543e-01 -7.980131357908248901e-02
2.429150491952896118e-01 -2.910996377468109131e-01 -1.536231637001037598e-01 4.359120428562164307e-01 5.738221406936645508e-01 9.878207929432392120e-03 -3.253744840621948242e-01 -4.554074108600616455e-01
6.182596087455749512e-01 3.344829678535461426e-01 1.298694163560867310e-01 4.156223535537719727e-01 7.419067621231079102e-02 2.808509171009063721e-01 3.212634027004241943e-01 -3.587152361869812012e-01
6.677739322185516357e-02 -2.263352274894714355e-02 -1.163766346871852875e-02 2.275581955909729004e-01 8.076389431953430176e-01 -1.767738163471221924e-01 5.046112537384033203e-01 -7.034258544445037842e-02
6.715760827064514160e-01 -5.689453706145286560e-02 5.394406914710998535e-01 3.431145250797271729e-01 2.347991466522216797e-01 -2.389966547489166260e-01 1.110538020730018616e-01 1.115432009100914001e-01
5.277259349822998047e-01 2.004971355199813843e-02 5.878825783729553223e-01 -4.954680427908897400e-02 5.912552401423454285e-02 3.050283193588256836e-01 -3.379933163523674011e-02 -5.247493386268615723e-01
1.398442834615707397e-01 7.936321198940277100e-02 -3.471646308898925781e-01 3.970733582973480225e-01 7.730364203453063965e-01 -5.148078501224517822e-02 2.714376449584960938e-01 -1.484605669975280762e-01
5.228361487388610840e-02 -1.307860165834426880e-01 -1.160063035786151886e-02 5.542393922805786133e-01 7.361559867858886719e-01 1.178791597485542297e-01 -2.509562373161315918e-01 -2.324767261743545532e-01
-1.471333764493465424e-02 1.338603943586349487e-01 -1.595987677574157715e-01 2.305916249752044678e-01 6.596757173538208008e-01 9.462522715330123901e-02 6.445165872573852539e-01 -2.090288698673248291e-01
3.674715459346771240e-01 -1.294821351766586304e-01 -1.630966961383819580e-01 7.586683034896850586e-01 3.160418570041656494e-01 -2.632431089878082275e-01 1.691737025976181030e-01 -2.195944488048553467e-01
7.002772688865661621e-01 -2.164315581321716309e-01 2.119214981794357300e-01 2.276065945625305176e-01 3.831202387809753418e-01 -6.892341189086437225e-03 -1.554851420223712921e-03 4.682121872901916504e-01
9.002236127853393555e-01 -8.152630180120468140e-02 -6.562943011522293091e-02 2.620807290077209473e-01 2.039192169904708862e-01 -3.772737458348274231e-02 2.173013091087341309e-01 1.404680013656616211e-01
3.084474205970764160e-01 -1.663287878036499023e-01 1.029918715357780457e-01 8.895605802536010742e-01 1.812209747731685638e-02 2.615318298339843750e-01 7.933323830366134644e-02 1.576199568808078766e-02
2.352809906005859375e-02 -1.373705547302961349e-02 2.630406618118286133e-01 7.871029376983642578e-01 4.768116772174835205e-01 1.246679350733757019e-01 -2.578541338443756104e-01 3.400245681405067444e-02
3.511750698089599609e-01 -8.038347959518432617e-01 2.449190318584442139e-01 -1.654417440295219421e-02 1.388649791479110718e-01 2.511453628540039062e-01 2.850288152694702148e-01 -8.165773749351501465e-02
2.753258943557739258e-01 -1.910101473331451416e-01 -2.116091176867485046e-02 5.950990915298461914e-01 2.328552603721618652e-01 2.428049296140670776e-01 -1.180578395724296570e-01 -6.371866464614868164e-01
2.386588752269744873e-01 -3.080401383340358734e-02 2.022038400173187256e-01 2.610949277877807617e-01 4.009683430194854736e-01 6.299278736114501953e-01 4.264337122440338135e-01 3.059502542018890381e-01
3.093066215515136719e-01 -3.699808716773986816e-01 -2.759593427181243896e-01 2.368200123310089111e-01 6.612383723258972168e-01 2.360345125198364258e-01 -2.768056690692901611e-01 -2.561960816383361816e-01
-1.850950121879577637e-01 -2.967312037944793701e-01 3.358758687973022461e-01 -2.859570458531379700e-02 4.313735961914062500e-01 -1.978403478860855103e-01 6.323399543762207031e-01 -3.728035688400268555e-01
7.696518301963806152e-01 -3.105425536632537842e-01 1.574457436800003052e-01 1.688392460346221924e-01 -2.632492966949939728e-02 3.536322414875030518e-01 3.456329703330993652e-01 1.126618832349777222e-01
7.820927500724792480e-01 -1.915520578622817993e-01 8.581146597862243652e-02 -4.241295531392097473e-02 4.320139884948730469e-01 3.572266995906829834e-01 7.856871187686920166e-02 1.485137045383453369e-01
4.794680476188659668e-01 5.967108160257339478e-02 3.079785704612731934e-01 6.180371046066284180e-01 3.697111308574676514e-01 -3.720830194652080536e-03 -2.993460893630981445e-01 -2.518346607685089111e-01
-1.503535211086273193e-01 2.475597858428955078e-01 2.737253010272979736e-01 2.040002644062042236e-01 6.468241810798645020e-01 7.697804272174835205e-02 5.659558176994323730e-01 -2.344213277101516724e-01
1.847641021013259888e-01 -1.633025258779525757e-01 -6.850149482488632202e-03 5.346791353076696396e-03 8.411246538162231445e-01 -4.128323495388031006e-01 2.360814809799194336e-01 7.391509413719177246e-02
-2.150326967239379883e-01 -3.050420582294464111e-01 -5.089430138468742371e-02 4.456352591514587402e-01 5.444161295890808105e-01 -1.413097083568572998e-01 2.897165417671203613e-01 -5.091524124145507812e-01
3.055433928966522217e-01 -1.081375107169151306e-01 2.986443638801574707e-01 -8.797679096460342407e-02 6.665553450584411621e-01 1.015356406569480896e-01 -4.590970277786254883e-01 -3.642052412033081055e-01
4.131175279617309570e-01 -9.016221761703491211e-02 3.274574577808380127e-01 2.069313377141952515e-01 1.077175326645374298e-02 -2.307076752185821533e-01 6.907404065132141113e-01 -3.750886619091033936e-01
-3.577636182308197021e-02 3.889519870281219482e-01 3.108632564544677734e-01 2.204440981149673462e-01 4.940965771675109863e-01 2.085223197937011719e-01 5.956448316574096680e-01 -2.445386648178100586e-01
7.234280463308095932e-03 -4.825869798660278320e-01 7.210921049118041992e-01 6.932991743087768555e-02 2.311572134494781494e-01 1.425437778234481812e-01 3.929032385349273682e-01 -1.189601793885231018e-01
2.226698249578475952e-01 -5.768414139747619629e-01 5.788958072662353516e-01 -6.166011467576026917e-02 1.101284995675086975e-01 2.547018229961395264e-01 3.724856376647949219e-01 -2.510039508342742920e-01
4.929242432117462158e-01 -1.022536009550094604e-01 -3.342171311378479004e-01 1.273232549428939819e-01 6.442451477050781250e-01 -6.803832948207855225e-02 4.328637123107910156e-01 1.077294051647186279e-01
-2.403556257486343384e-01 2.345954030752182007e-01 4.855061769485473633e-01 2.842224836349487305e-01 5.253899097442626953e-01 3.837547600269317627e-01 3.752092719078063965e-01 -8.131146430969238281e-02
5.194627046585083008e-01 -1.971252858638763428e-01 1.354837715625762939e-01 7.282236218452453613e-01 1.670536100864410400e-01 9.456364065408706665e-02 -2.577424347400665283e-01 -1.983788311481475830e-01
-2.356225699186325073e-01 -1.714950501918792725e-01 -1.902845054864883423e-01 6.281422376632690430e-01 5.160396099090576172e-01 -7.925285398960113525e-02 2.994544804096221924e-01 -3.493563532829284668e-01
5.396803021430969238e-01 6.548440456390380859e-02 2.329119145870208740e-01 3.517649769783020020e-01 2.741396054625511169e-02 -7.712158560752868652e-02 6.222116947174072266e-01 -3.641757071018218994e-01
5.408943295478820801e-01 1.847828477621078491e-01 2.671548128128051758e-01 4.479421079158782959e-01 -2.811994962394237518e-02 1.055879592895507812e-01 5.009954571723937988e-01 -3.719258606433868408e-01
5.894241929054260254e-01 -2.895984649658203125e-01 6.337982416152954102e-02 4.293006956577301025e-01 2.156966179609298706e-01 -3.130474314093589783e-02 -1.432149708271026611e-01 -5.589098334312438965e-01
2.367221117019653320e-01 -1.183552443981170654e-01 2.963050901889801025e-01 1.723614931106567383e-01 8.411922454833984375e-01 -1.328696906566619873e-01 -2.336867302656173706e-01 1.805025190114974976e-01
1.970379799604415894e-01 -2.306447327136993408e-01 -5.015133321285247803e-02 5.929063558578491211e-01 3.554789721965789795e-01 4.389242827892303467e-01 -2.077668458223342896e-01 -4.378803670406341553e-01
8.345558308064937592e-03 1.027725338935852051e-01 3.916504085063934326e-01 3.050627410411834717e-01 3.967865109443664551e-01 4.923800230026245117e-01 5.579546093940734863e-01 1.781122982501983643e-01
7.923803925514221191e-01 -1.457428485155105591e-01 9.430858492851257324e-02 -1.547126471996307373e-01 4.549423158168792725e-01 -4.241171106696128845e-02 2.294653654098510742e-01 2.379851490259170532e-01
6.269826292991638184e-01 2.830491065979003906e-01 6.127647161483764648e-01 1.871204972267150879e-01 1.134170144796371460e-01 1.371815800666809082e-01 5.867457389831542969e-02 -2.848792374134063721e-01
7.330336570739746094e-01 -2.541500031948089600e-01 4.453424215316772461e-01 -2.217677384614944458e-01 2.320669889450073242e-01 -6.853014975786209106e-02 2.906085252761840820e-01 8.691278845071792603e-02
2.267852425575256348e-01 -4.943823441863059998e-02 2.845120728015899658e-01 6.159006357192993164e-01 4.052740931510925293e-01 -4.014818072319030762e-01 -6.140706688165664673e-02 -3.957752585411071777e-01
3.164241090416908264e-03 3.236387670040130615e-01 2.042234390974044800e-01 2.287563830614089966e-01 4.460213780403137207e-01 2.986017465591430664e-01 6.395205259323120117e-01 -3.226865828037261963e-01
3.274187147617340088e-01 -2.148124575614929199e-01 2.869471907615661621e-01 -1.167687699198722839e-01 5.932262539863586426e-01 -2.214380167424678802e-02 -4.234265685081481934e-01 -4.679543972015380859e-01
6.506131589412689209e-02 1.198807358741760254e-01 -3.792582778260111809e-03 7.430831789970397949e-01 5.232716798782348633e-01 7.860139012336730957e-03 -5.456160753965377808e-02 -3.903289139270782471e-01
-3.044266402721405029e-01 -5.327311754226684570e-01 2.318007498979568481e-01 -4.523380100727081299e-02 6.856382489204406738e-01 -4.509692266583442688e-02 2.578135132789611816e-01 -1.707122623920440674e-01
2.605043351650238037e-01 -1.773088872432708740e-01 1.920640170574188232e-01 3.568293750286102295e-01 5.098316669464111328e-01 -1.869417577981948853e-01 -4.101448059082031250e-01 -5.228661298751831055e-01
