# Supplementary material for: Where is your field going? A machine learning approach to study the relative motion of the domains of physics
Source: PLoS One. 2020 Jun 18;15(6):e0233997. doi: 10.1371/journal.pone.0233997 (PMC7302634; doi:10.1371/journal.pone.0233997)
Supplement: S15 Data — (ZIP) [file pone.0233997.s015.zip › 14/Pacs4Run_14_VS_500_embeddings2005-2009ED8.txt]

2.921892404556274414e-01 -5.435565114021301270e-01 8.312492817640304565e-02 -4.296883344650268555e-01 5.984219312667846680e-01 -1.350916028022766113e-01 2.228760719299316406e-01 -3.996939584612846375e-02
2.500602304935455322e-01 -7.107179164886474609e-01 -2.501987814903259277e-01 -1.024692878127098083e-01 5.092827677726745605e-01 -5.366356298327445984e-02 -2.470183819532394409e-01 -1.896944493055343628e-01
1.224293112754821777e-01 -6.275848150253295898e-01 1.000394485890865326e-02 1.066361144185066223e-01 5.825586318969726562e-01 -4.115572273731231689e-01 -2.632647752761840820e-01 -4.018553718924522400e-02
-9.146225452423095703e-02 -4.537835121154785156e-01 -1.987916976213455200e-02 -3.830187320709228516e-01 7.753643989562988281e-01 9.135001339018344879e-03 -1.590789258480072021e-01 -1.097138375043869019e-01
6.140388920903205872e-02 -5.232196450233459473e-01 1.720188930630683899e-02 -1.997911185026168823e-01 4.458110332489013672e-01 -5.040196180343627930e-01 2.053783461451530457e-02 -4.785953462123870850e-01
5.909807607531547546e-02 -7.772125005722045898e-01 4.657211601734161377e-01 -2.811541259288787842e-01 -1.114871948957443237e-01 -2.882083952426910400e-01 1.740637049078941345e-02 2.660391665995121002e-02
4.964876174926757812e-01 -6.090330481529235840e-01 1.796893030405044556e-01 2.427626550197601318e-01 3.811613321304321289e-01 -1.582608669996261597e-01 -3.320508897304534912e-01 -1.037720516324043274e-01
1.456411629915237427e-01 -9.248735904693603516e-01 -2.126163430511951447e-02 6.611961871385574341e-02 -1.716895699501037598e-01 5.898367986083030701e-02 1.135362237691879272e-01 2.696787416934967041e-01
2.057063579559326172e-01 -7.747371196746826172e-01 3.321177959442138672e-01 -3.562222123146057129e-01 -2.586444914340972900e-01 -1.696808040142059326e-01 9.267444908618927002e-02 1.264669150114059448e-01
3.416226506233215332e-01 -3.914578855037689209e-01 4.061743915081024170e-01 -4.905746877193450928e-01 5.324272811412811279e-02 -1.180449724197387695e-01 -9.903433173894882202e-02 5.457439422607421875e-01
5.667314529418945312e-01 -6.049944162368774414e-01 1.637923121452331543e-01 -3.787313401699066162e-01 -1.552351266145706177e-01 -2.465743869543075562e-01 -7.073722779750823975e-02 -2.294149100780487061e-01
4.982824623584747314e-01 -6.701362133026123047e-01 6.937739998102188110e-02 -1.637965440750122070e-01 8.755972981452941895e-02 -1.429761052131652832e-01 -3.190394043922424316e-01 3.756254911422729492e-01
4.634065926074981689e-01 -5.561321973800659180e-01 -2.536317706108093262e-01 3.629034161567687988e-01 2.451015710830688477e-01 -5.668303370475769043e-02 4.169827699661254883e-01 2.068353593349456787e-01
-1.778703629970550537e-01 -6.638817191123962402e-01 3.537721037864685059e-01 -1.479842215776443481e-01 5.492832660675048828e-01 3.747115656733512878e-02 -1.013422980904579163e-01 -2.591961920261383057e-01
-1.893189102411270142e-01 -6.157885789871215820e-01 1.197986230254173279e-01 -2.086674869060516357e-01 2.912360131740570068e-01 -3.025783896446228027e-01 -2.457832917571067810e-02 5.916863679885864258e-01
2.138428241014480591e-01 -2.892753183841705322e-01 7.042958587408065796e-02 -3.473443686962127686e-01 4.178971946239471436e-01 -6.258301734924316406e-01 8.471952378749847412e-02 -4.141303002834320068e-01
2.106965482234954834e-01 -5.124154686927795410e-01 2.531545162200927734e-01 -8.512692153453826904e-02 6.929203867912292480e-01 2.623123228549957275e-01 -2.694038748741149902e-01 1.337120868265628815e-02
5.478505417704582214e-02 -4.682132005691528320e-01 -1.517173498868942261e-01 -7.542142868041992188e-01 1.884624212980270386e-01 -2.533941864967346191e-01 -1.673354767262935638e-02 2.931058108806610107e-01
-4.284989554435014725e-03 -6.474829912185668945e-01 -2.282684445381164551e-01 -3.717435896396636963e-01 2.761423289775848389e-01 -5.349217057228088379e-01 -7.407044619321823120e-02 1.502176076173782349e-01
-3.391481935977935791e-02 -6.556706428527832031e-01 -1.590992696583271027e-02 -5.908545851707458496e-01 2.730839252471923828e-01 -4.859163984656333923e-02 -1.694265156984329224e-01 3.375534117221832275e-01
-1.811087876558303833e-01 -6.294330358505249023e-01 3.536497652530670166e-01 -3.357850313186645508e-01 4.596067368984222412e-01 -1.090131849050521851e-01 -2.248117476701736450e-01 2.439903169870376587e-01
3.872687518596649170e-01 -3.024610280990600586e-01 7.430619001388549805e-01 -2.538449168205261230e-01 5.109233781695365906e-03 -3.534971177577972412e-01 1.175462529063224792e-01 5.620281025767326355e-02
5.091406106948852539e-01 -7.221298664808273315e-02 -4.045883119106292725e-01 -4.918033182621002197e-01 4.116633534431457520e-01 -7.121234387159347534e-02 2.835601270198822021e-01 2.739610671997070312e-01
5.358071923255920410e-01 -3.347275853157043457e-01 1.461765468120574951e-01 -1.483909487724304199e-01 1.499055325984954834e-01 -6.796856522560119629e-01 -3.005800209939479828e-02 -2.685755491256713867e-01
2.343749105930328369e-01 -5.640740394592285156e-01 3.768663704395294189e-01 -3.379488587379455566e-01 -1.091557815670967102e-01 -3.374390536919236183e-03 4.415728896856307983e-02 5.973066687583923340e-01
4.738752543926239014e-01 -4.534558951854705811e-01 3.244131505489349365e-01 6.468247156590223312e-03 1.434748806059360504e-02 -6.585040688514709473e-01 1.453820336610078812e-02 -1.746122688055038452e-01
5.854560732841491699e-01 -3.375325798988342285e-01 -2.180598825216293335e-01 1.948920190334320068e-01 4.705385267734527588e-01 -5.724156647920608521e-02 1.771960258483886719e-01 4.491084516048431396e-01
7.415965795516967773e-01 -3.772944509983062744e-01 1.200529560446739197e-01 -1.630485504865646362e-01 3.317437469959259033e-01 -1.965427100658416748e-01 -3.346879184246063232e-01 -7.737503200769424438e-02
-7.242779713124036789e-03 -2.517554461956024170e-01 3.127998709678649902e-01 -9.654290229082107544e-02 1.605899930000305176e-01 -6.662137508392333984e-01 2.491522282361984253e-01 5.456151366233825684e-01
-2.865875661373138428e-01 -7.982785105705261230e-01 3.469023108482360840e-01 -1.375174671411514282e-01 2.281084507703781128e-01 7.115953415632247925e-02 -2.765392884612083435e-02 2.889720201492309570e-01
5.112774968147277832e-01 -3.620417118072509766e-01 -3.399244844913482666e-01 1.626261770725250244e-01 5.207878351211547852e-01 -3.527320325374603271e-01 4.037645086646080017e-02 2.612570226192474365e-01
4.549078345298767090e-01 -7.161679267883300781e-01 1.621592938899993896e-01 -2.145844846963882446e-01 -8.622150868177413940e-02 -1.191681846976280212e-01 -1.420270800590515137e-01 4.074474573135375977e-01
3.175011575222015381e-01 -7.782580256462097168e-01 3.674077689647674561e-01 -2.328715771436691284e-01 -1.466117501258850098e-01 -2.574739158153533936e-01 -2.364307828247547150e-02 -1.262653321027755737e-01
-9.178002178668975830e-02 -4.167681634426116943e-01 2.674092650413513184e-01 -1.672030836343765259e-01 1.297952234745025635e-01 -5.741934776306152344e-01 1.267299503087997437e-01 5.964986681938171387e-01
3.055796623229980469e-01 -4.350818097591400146e-01 -3.462491035461425781e-01 3.563758358359336853e-02 3.093871474266052246e-01 1.167162656784057617e-01 4.326540827751159668e-01 5.473882555961608887e-01
6.429487466812133789e-01 -4.337977170944213867e-01 1.092827692627906799e-01 -1.101579591631889343e-01 4.855101183056831360e-02 4.731480181217193604e-01 3.840426802635192871e-01 2.537286840379238129e-02
-9.474578499794006348e-02 -7.446855306625366211e-01 -4.154772683978080750e-02 -6.042404770851135254e-01 9.311314672231674194e-02 -2.125545740127563477e-01 -2.668368630111217499e-03 1.256081312894821167e-01
7.572282850742340088e-02 -4.135957956314086914e-01 8.469652384519577026e-02 8.372507244348526001e-02 1.850769072771072388e-01 -7.232744693756103516e-01 3.771617412567138672e-01 -3.307428359985351562e-01
3.666272163391113281e-01 -6.539549827575683594e-01 -1.050516888499259949e-01 -3.906488418579101562e-01 2.206219881772994995e-01 -2.867341041564941406e-01 -3.038763701915740967e-01 2.259506434202194214e-01
-4.406937956809997559e-01 -6.588292121887207031e-01 1.372583210468292236e-01 -3.493515774607658386e-02 5.746008157730102539e-01 -6.928459554910659790e-02 7.862608134746551514e-02 1.025871336460113525e-01
4.770841598510742188e-01 -9.277071803808212280e-02 2.812930345535278320e-01 -4.744384586811065674e-01 4.349408745765686035e-01 5.244611203670501709e-02 -2.403293550014495850e-01 4.581313133239746094e-01
6.776073575019836426e-01 -2.691075503826141357e-01 -1.828032732009887695e-01 1.689964085817337036e-01 4.177764058113098145e-01 -3.801006674766540527e-01 1.261649578809738159e-01 2.674346566200256348e-01
5.902404785156250000e-01 -6.926874518394470215e-01 -3.098553419113159180e-01 -1.647586375474929810e-01 -1.682853102684020996e-01 -1.148798093199729919e-01 6.787671893835067749e-02 5.020034685730934143e-02
2.979984879493713379e-01 -6.694855093955993652e-01 -8.707438409328460693e-02 -5.112398266792297363e-01 1.244317274540662766e-02 -2.778095602989196777e-01 -1.599094122648239136e-01 3.018838465213775635e-01
2.420237809419631958e-01 -7.677603363990783691e-01 -4.519001767039299011e-02 1.091492921113967896e-01 -1.760878711938858032e-01 -2.893652319908142090e-01 2.224901616573333740e-01 4.168595671653747559e-01
4.854148030281066895e-01 -5.996221899986267090e-01 -1.255146116018295288e-01 -1.704698801040649414e-02 2.489376515150070190e-01 4.425210058689117432e-01 2.917047441005706787e-01 -2.142307162284851074e-01
3.812594413757324219e-01 -6.378803849220275879e-01 2.312678396701812744e-01 -3.686528205871582031e-01 -7.717252522706985474e-02 -4.741875827312469482e-02 -1.147672981023788452e-01 4.868103563785552979e-01
6.836209446191787720e-02 -7.317495346069335938e-01 5.657091736793518066e-01 -2.420831918716430664e-01 -3.702573850750923157e-02 -1.028476804494857788e-01 3.036326169967651367e-02 2.614719569683074951e-01
2.651758193969726562e-01 -3.285694420337677002e-01 -3.684366820380091667e-04 -1.049433052539825439e-01 3.412384390830993652e-01 -7.537347078323364258e-01 1.607310324907302856e-01 -3.167279660701751709e-01
2.746935486793518066e-01 -7.260432243347167969e-01 1.759335026144981384e-02 8.557105064392089844e-02 -2.394624799489974976e-01 -2.910581529140472412e-01 2.386631220579147339e-01 4.367556273937225342e-01
-1.377801001071929932e-01 -7.368922233581542969e-01 3.049125373363494873e-01 -3.043915033340454102e-01 -1.042252033948898315e-01 -4.051566421985626221e-01 1.844912767410278320e-01 2.081561535596847534e-01
3.264737874269485474e-02 -3.231531977653503418e-01 2.736168503761291504e-01 -6.654108166694641113e-01 3.493667840957641602e-01 -2.098044008016586304e-01 -1.380817592144012451e-01 4.378662407398223877e-01
2.728197872638702393e-01 -2.475955933332443237e-01 4.357347190380096436e-01 -5.476914644241333008e-01 -7.626574486494064331e-02 -1.438379585742950439e-01 2.386606186628341675e-01 5.394166111946105957e-01
4.692099690437316895e-01 -3.341780006885528564e-01 1.370095312595367432e-01 -1.921227723360061646e-01 1.910493969917297363e-01 -6.974641084671020508e-01 1.080424711108207703e-02 -2.990178763866424561e-01
1.570132672786712646e-01 -7.772031426429748535e-01 1.800149381160736084e-01 -4.700424373149871826e-01 7.833437621593475342e-02 -1.431970298290252686e-01 -2.123061418533325195e-01 2.150381207466125488e-01
6.618636250495910645e-01 -3.281055092811584473e-01 5.062799900770187378e-02 3.575492799282073975e-01 4.277339279651641846e-01 -5.852536484599113464e-02 3.242964744567871094e-01 1.798026859760284424e-01
3.916322290897369385e-01 -3.822932243347167969e-01 -4.972302615642547607e-01 1.094251126050949097e-01 4.030004441738128662e-01 -3.999447822570800781e-01 2.529964745044708252e-01 2.342903316020965576e-01
1.415759176015853882e-01 -3.638671636581420898e-01 2.576189637184143066e-01 -6.416926980018615723e-01 2.234688401222229004e-02 -4.927199482917785645e-01 1.160247772932052612e-01 3.356872200965881348e-01
4.010299593210220337e-02 -7.707992196083068848e-01 2.169224470853805542e-01 -3.811832070350646973e-01 -1.604346185922622681e-01 -3.268245756626129150e-01 1.078062951564788818e-01 2.602473199367523193e-01
1.475282609462738037e-01 -6.592562794685363770e-01 1.179178506135940552e-01 -5.539330095052719116e-02 3.387792035937309265e-02 -1.907959729433059692e-01 -1.015006378293037415e-02 6.992778778076171875e-01
1.125795114785432816e-02 -1.548071205615997314e-01 2.868698835372924805e-01 -1.466787457466125488e-01 3.989191055297851562e-01 -5.901651382446289062e-01 1.106726154685020447e-01 5.936491489410400391e-01
-7.474686950445175171e-02 -6.396280527114868164e-01 -7.631311565637588501e-02 -4.833107888698577881e-01 2.313322573900222778e-01 -3.896171450614929199e-01 -4.656955227255821228e-02 3.720095157623291016e-01
-7.624814659357070923e-02 -6.586267352104187012e-01 5.150166153907775879e-01 -4.313800632953643799e-01 4.562987387180328369e-02 2.793808095157146454e-02 1.154371444135904312e-02 3.256844580173492432e-01
7.063307762145996094e-01 -2.788536250591278076e-01 1.462355405092239380e-01 -3.096974492073059082e-01 2.102121561765670776e-01 -4.891932904720306396e-01 -1.107900142669677734e-01 -1.013239696621894836e-01
1.086708232760429382e-01 -7.566262781620025635e-02 5.001334547996520996e-01 -5.678166747093200684e-01 2.930159568786621094e-01 -3.373220264911651611e-01 8.419692516326904297e-02 4.507583379745483398e-01
-4.617000222206115723e-01 -6.238119006156921387e-01 4.404813647270202637e-01 -1.094534993171691895e-01 4.001558721065521240e-01 -1.091855466365814209e-01 1.031995117664337158e-01 9.482427686452865601e-02
1.552694886922836304e-01 -7.525243759155273438e-01 4.455141127109527588e-01 -1.997188925743103027e-01 -7.698646932840347290e-02 2.686670282855629921e-03 -4.157911613583564758e-02 4.044318795204162598e-01
-7.120996713638305664e-02 -7.069008350372314453e-01 3.456944227218627930e-01 -4.724007248878479004e-01 -3.715001512318849564e-03 -3.845563828945159912e-01 4.158651828765869141e-02 5.409764125943183899e-02
1.468344628810882568e-01 -4.737663865089416504e-01 -1.570337712764739990e-01 -6.761196255683898926e-01 1.558870077133178711e-01 -3.413227200508117676e-01 -3.484742715954780579e-02 3.607929050922393799e-01
1.641918569803237915e-01 -1.182853877544403076e-01 -1.767616569995880127e-01 1.038857996463775635e-01 6.673399806022644043e-01 -1.369021981954574585e-01 5.080261230468750000e-01 4.414038360118865967e-01
2.416909933090209961e-01 -3.764316737651824951e-01 -5.476260185241699219e-01 -2.187350541353225708e-01 5.005559921264648438e-01 -1.147593408823013306e-01 4.127728641033172607e-01 1.343052983283996582e-01
5.384404063224792480e-01 -1.439096629619598389e-01 -4.074326455593109131e-01 -4.046207964420318604e-01 4.963086545467376709e-01 -2.455825358629226685e-01 2.289341986179351807e-01 -2.466990984976291656e-02
4.693334102630615234e-01 -1.163665577769279480e-01 3.524748682975769043e-01 -1.030849665403366089e-01 7.317479252815246582e-01 4.450786113739013672e-02 -2.313178479671478271e-01 2.009382694959640503e-01
7.901500165462493896e-02 -7.992021739482879639e-02 7.114190459251403809e-01 -2.120978683233261108e-01 2.497621029615402222e-01 -4.774207770824432373e-01 3.759095668792724609e-01 -6.816982477903366089e-02
6.906053423881530762e-01 -4.565907418727874756e-01 1.103989258408546448e-01 1.446591615676879883e-01 -3.807623684406280518e-02 1.553317159414291382e-01 4.628893733024597168e-01 -2.040357589721679688e-01
6.634177267551422119e-02 6.005124747753143311e-02 1.652732342481613159e-01 -4.963289201259613037e-01 4.260617196559906006e-01 -6.753870844841003418e-01 2.815956175327301025e-01 -3.691475465893745422e-02
5.279831886291503906e-01 -2.269397079944610596e-01 1.861730217933654785e-01 3.997157812118530273e-01 4.322918355464935303e-01 -5.069410055875778198e-02 3.703322708606719971e-01 3.856252133846282959e-01
1.934810727834701538e-01 -8.044569939374923706e-02 3.478733599185943604e-01 -4.856307506561279297e-01 -1.266809403896331787e-01 -3.919681608676910400e-01 5.918330550193786621e-01 2.815798223018646240e-01
3.048477470874786377e-01 -2.720324993133544922e-01 7.041051387786865234e-01 -4.109273254871368408e-01 7.793858647346496582e-03 -3.019734323024749756e-01 2.546758651733398438e-01 1.110517680644989014e-01
5.847177281975746155e-02 -8.963069319725036621e-01 -3.894602060317993164e-01 -1.385949552059173584e-01 1.190058514475822449e-02 -1.457521021366119385e-01 2.858862839639186859e-02 -1.117395889014005661e-02
5.940999090671539307e-02 -6.440587639808654785e-01 2.429747730493545532e-01 -4.790194630622863770e-01 -1.853728443384170532e-01 -4.443015456199645996e-01 2.473905831575393677e-01 -1.390379946678876877e-02
1.424242109060287476e-01 -5.060929656028747559e-01 3.036273121833801270e-01 -6.636101603507995605e-01 -3.064543008804321289e-02 5.198695138096809387e-02 6.122675910592079163e-02 4.285169243812561035e-01
-2.510702908039093018e-01 -7.020057439804077148e-01 3.982595503330230713e-01 -3.187234997749328613e-01 2.721838951110839844e-01 8.532609045505523682e-02 -8.644707500934600830e-02 3.084129393100738525e-01
3.601786494255065918e-01 -2.761659026145935059e-01 -1.217885538935661316e-01 1.895951032638549805e-01 5.368989109992980957e-01 4.563110694289207458e-02 4.255636036396026611e-01 5.213234424591064453e-01
2.829708755016326904e-01 -1.836577057838439941e-01 -2.754633724689483643e-01 -1.908572763204574585e-02 6.233785748481750488e-01 1.992547214031219482e-01 5.271317958831787109e-01 3.221515417098999023e-01
5.145913958549499512e-01 -1.100549101829528809e-01 1.693173199892044067e-01 1.688868403434753418e-01 5.241142511367797852e-01 8.873324096202850342e-02 4.934113025665283203e-01 3.739897906780242920e-01
-1.218780502676963806e-01 -3.162435591220855713e-01 3.427836596965789795e-01 -1.829324662685394287e-01 3.713503479957580566e-02 -6.101924180984497070e-01 3.776544332504272461e-01 4.667270779609680176e-01
1.342075765132904053e-01 -8.153593540191650391e-01 -2.850776016712188721e-01 -1.785985752940177917e-02 -1.088364794850349426e-01 -4.019674956798553467e-01 1.893590986728668213e-01 1.622001379728317261e-01
-1.007446050643920898e-01 -6.341941356658935547e-01 2.479435801506042480e-01 -4.379448294639587402e-01 3.986452519893646240e-01 1.489560455083847046e-01 -2.224740087985992432e-01 3.221432268619537354e-01
5.124279260635375977e-01 -4.761949479579925537e-01 1.569383591413497925e-01 -1.739932447671890259e-01 5.990083515644073486e-02 -5.914903283119201660e-01 -5.772797763347625732e-02 -3.145971596240997314e-01
4.567340016365051270e-01 -1.876285523176193237e-01 -6.600596755743026733e-02 2.284237146377563477e-01 1.348139196634292603e-01 -1.027416288852691650e-01 7.354308962821960449e-01 3.606467843055725098e-01
2.647173702716827393e-01 -7.561420202255249023e-01 4.607054889202117920e-01 -1.454664468765258789e-01 -2.640897631645202637e-01 -9.464114159345626831e-02 1.424090415239334106e-01 1.605718433856964111e-01
1.430682986974716187e-01 -4.517225623130798340e-01 6.419792175292968750e-01 -1.151379868388175964e-01 -1.093323528766632080e-01 -3.628447949886322021e-01 1.915920078754425049e-01 4.120277464389801025e-01
6.772706508636474609e-01 -4.477602243423461914e-01 -2.625537216663360596e-01 5.776112526655197144e-02 3.790866434574127197e-01 -4.425929486751556396e-02 -2.859400026500225067e-02 3.493724465370178223e-01
-2.955669350922107697e-02 -6.025048494338989258e-01 -1.274090707302093506e-01 -6.039342284202575684e-01 1.663612574338912964e-01 -3.192877471446990967e-01 1.076924148947000504e-02 3.541301190853118896e-01
3.453419804573059082e-01 -3.384411036968231201e-01 -5.455402135848999023e-01 -3.072478175163269043e-01 3.762548267841339111e-01 -3.237371444702148438e-01 3.463958501815795898e-01 -8.841778337955474854e-02
-5.260865688323974609e-01 -6.786250472068786621e-01 1.989288628101348877e-01 -5.462157353758811951e-02 4.005320370197296143e-01 -5.143903940916061401e-02 2.032923102378845215e-01 1.254801750183105469e-01
-2.326750606298446655e-01 -5.513240694999694824e-01 3.633407950401306152e-01 -5.034551024436950684e-01 3.466661572456359863e-01 1.735669821500778198e-01 -7.212162762880325317e-02 3.176735043525695801e-01
2.463109046220779419e-01 -4.740865528583526611e-01 1.298556383699178696e-02 -3.978770971298217773e-01 3.379482030868530273e-01 -5.840083360671997070e-01 -1.159268766641616821e-01 -2.956082522869110107e-01
2.024716436862945557e-01 -5.390498042106628418e-02 -3.511644005775451660e-01 -2.142755836248397827e-01 3.316186368465423584e-01 -1.518976092338562012e-01 7.154741883277893066e-01 3.767253458499908447e-01
4.306724369525909424e-01 -2.391660511493682861e-01 5.950018763542175293e-01 -3.436341583728790283e-01 -1.661287099123001099e-01 -1.712039560079574585e-01 2.434571087360382080e-01 4.111305177211761475e-01
9.187724441289901733e-02 -5.730838775634765625e-01 -2.086413092911243439e-02 -6.979575753211975098e-01 3.237608820199966431e-02 -2.054574936628341675e-01 -7.849541492760181427e-03 3.636354506015777588e-01
4.565062001347541809e-02 -3.425031304359436035e-01 4.850544333457946777e-01 9.839016944169998169e-02 7.571142315864562988e-01 3.029196895658969879e-02 -1.856557577848434448e-01 1.644433438777923584e-01
3.927208781242370605e-01 -1.744643598794937134e-02 7.323848605155944824e-01 -3.088506162166595459e-01 1.350294351577758789e-01 -3.520989716053009033e-01 2.643621265888214111e-01 3.994715213775634766e-02
8.204381167888641357e-02 -5.608367919921875000e-01 2.655784599483013153e-02 -6.647880673408508301e-01 7.635249756276607513e-03 -2.287641167640686035e-01 2.733995206654071808e-02 4.277191460132598877e-01
5.293909907341003418e-01 -3.377833366394042969e-01 -1.212749630212783813e-01 3.084965050220489502e-01 2.893114089965820312e-01 -2.804921567440032959e-01 5.384505391120910645e-01 -2.084800153970718384e-01
5.898377895355224609e-01 -1.016232818365097046e-01 3.276972174644470215e-01 -2.622487843036651611e-01 1.923423558473587036e-01 -5.000505447387695312e-01 2.035136520862579346e-01 -3.703246116638183594e-01
-8.016217499971389771e-02 -7.257644534111022949e-01 2.462476864457130432e-02 -5.905100703239440918e-01 6.331183016300201416e-02 -3.103241920471191406e-01 6.644521653652191162e-02 1.131675392389297485e-01
1.765486747026443481e-01 -4.709803760051727295e-01 6.362524032592773438e-01 -1.725134700536727905e-01 -1.476148217916488647e-01 -3.851045966148376465e-01 2.119538336992263794e-01 3.121056854724884033e-01
4.851739406585693359e-01 -6.120961308479309082e-01 -1.728314310312271118e-01 -7.095056027173995972e-02 -1.498957071453332901e-02 2.240902781486511230e-01 4.397774934768676758e-01 -3.334584832191467285e-01
-2.181933671236038208e-01 -4.838471114635467529e-01 6.887184977531433105e-01 -2.294245809316635132e-01 -7.433732599020004272e-02 -6.768441200256347656e-02 3.514788448810577393e-01 2.401464432477951050e-01
-1.245447769761085510e-01 -3.001821935176849365e-01 7.871201038360595703e-01 3.524831682443618774e-02 2.874584496021270752e-01 -3.858892619609832764e-01 2.042174637317657471e-01 1.819662936031818390e-02
3.568375706672668457e-01 -2.072557955980300903e-01 1.342566311359405518e-01 4.159795641899108887e-01 4.595644474029541016e-01 -1.647779904305934906e-02 6.494988799095153809e-01 7.299616187810897827e-02
-1.305439472198486328e-01 -2.400499284267425537e-01 4.076408743858337402e-01 -5.471044182777404785e-01 3.010202348232269287e-01 -4.531719684600830078e-01 1.109173297882080078e-01 3.893061578273773193e-01
-1.247596219182014465e-01 -9.285954385995864868e-02 2.535162270069122314e-01 -2.895359694957733154e-01 3.739368617534637451e-01 -6.969522833824157715e-01 4.241266548633575439e-01 -1.491842269897460938e-01
-4.538822395261377096e-04 -8.637942373752593994e-02 1.437819004058837891e-01 -6.913992762565612793e-01 4.729523360729217529e-01 1.635153442621231079e-01 3.944818079471588135e-01 -2.963028550148010254e-01
3.719272911548614502e-01 -2.887985110282897949e-01 1.081394776701927185e-01 3.940289020538330078e-01 6.203754544258117676e-01 2.058825083076953888e-02 4.741549789905548096e-01 3.464033082127571106e-02
-1.521765291690826416e-01 -6.425723433494567871e-01 6.550906896591186523e-01 -6.704994291067123413e-02 -1.249985322356224060e-01 -1.698300391435623169e-01 2.416579276323318481e-01 1.656450182199478149e-01
1.484171897172927856e-01 -3.242724537849426270e-01 -5.056816339492797852e-01 -4.046746194362640381e-01 4.097326099872589111e-01 -4.178144782781600952e-02 4.903927445411682129e-01 -2.079250067472457886e-01
3.639419078826904297e-01 -5.363508462905883789e-01 2.632935345172882080e-01 -2.735090255737304688e-02 1.344592124223709106e-01 5.941956043243408203e-01 3.654888570308685303e-01 -7.122259587049484253e-02
3.273660540580749512e-01 -7.840769886970520020e-01 2.646020352840423584e-01 -4.018619060516357422e-01 -1.624945551156997681e-01 -6.825118511915206909e-02 -1.012443825602531433e-01 -7.234891504049301147e-02
1.507852971553802490e-01 -2.571545243263244629e-01 3.438700735569000244e-01 -2.419072538614273071e-01 -7.876522839069366455e-02 -4.918287396430969238e-01 5.992915034294128418e-01 -3.565384447574615479e-01
1.965902447700500488e-01 -7.563921064138412476e-02 -3.125154078006744385e-01 -3.089356124401092529e-01 5.506169795989990234e-01 -2.697618305683135986e-01 5.900111198425292969e-01 -1.961131244897842407e-01
2.364120632410049438e-01 -6.592124104499816895e-01 1.821491271257400513e-01 -2.041303515434265137e-01 6.678066402673721313e-02 3.257783502340316772e-02 -1.319765299558639526e-01 6.416869163513183594e-01
2.989618666470050812e-02 -1.910745948553085327e-01 -3.925156295299530029e-01 -2.960186302661895752e-01 3.772787153720855713e-01 -2.784459851682186127e-02 7.147248983383178711e-01 2.587566077709197998e-01
1.928047835826873779e-02 -1.674531102180480957e-01 5.980429649353027344e-01 2.893755398690700531e-02 3.388800024986267090e-01 -2.203223705291748047e-01 5.664494037628173828e-01 -3.589544892311096191e-01
7.544731497764587402e-01 -3.187767863273620605e-01 8.998013287782669067e-02 9.298264235258102417e-02 2.837885618209838867e-01 2.015426158905029297e-01 3.866657316684722900e-01 -2.043127417564392090e-01
3.256440758705139160e-01 -7.623507976531982422e-01 -4.462888091802597046e-02 -4.019252583384513855e-02 -3.008421063423156738e-01 -1.349954456090927124e-01 2.937209904193878174e-01 3.378881514072418213e-01
2.255017757415771484e-01 -2.077258005738258362e-02 5.229146480560302734e-01 -6.101098060607910156e-01 4.512279033660888672e-01 -9.650258347392082214e-03 -1.066070199012756348e-01 2.966123819351196289e-01
3.995994031429290771e-01 -6.744457483291625977e-01 1.017652153968811035e-01 -5.049244165420532227e-01 -1.360930800437927246e-01 -2.058732211589813232e-01 -6.599429994821548462e-02 2.342609912157058716e-01
5.300809144973754883e-01 -1.201909333467483521e-01 1.446283757686614990e-01 2.583904564380645752e-01 5.225729942321777344e-01 -9.313249960541725159e-03 4.683514237403869629e-01 3.526514172554016113e-01
-2.158629521727561951e-02 -2.016442567110061646e-01 3.233587741851806641e-01 -1.064848303794860840e-01 2.965822815895080566e-01 -5.107855200767517090e-01 2.138852924108505249e-01 6.695998311042785645e-01
3.164932876825332642e-02 -8.558884263038635254e-01 -3.661135435104370117e-01 -9.417467564344406128e-02 2.465492784976959229e-01 -1.168942376971244812e-01 -3.565853834152221680e-02 -2.186839878559112549e-01
4.646956026554107666e-01 -2.323525249958038330e-01 4.810510203242301941e-02 3.455428183078765869e-01 5.831612348556518555e-01 1.071965470910072327e-01 4.617030322551727295e-01 2.088501900434494019e-01
4.682458043098449707e-01 -2.914329767227172852e-01 6.869664192199707031e-01 -1.971116662025451660e-01 -1.661297827959060669e-01 2.699608355760574341e-02 2.152169495820999146e-01 3.322506248950958252e-01
-5.706164985895156860e-02 -3.614484369754791260e-01 4.409571290016174316e-01 -4.206840991973876953e-01 2.406041771173477173e-01 -5.134313106536865234e-01 5.008922144770622253e-02 4.131217896938323975e-01
-9.578488022089004517e-02 -5.330979824066162109e-01 -3.192395716905593872e-02 -5.389500856399536133e-01 1.291708052158355713e-01 -2.856757044792175293e-01 9.283330291509628296e-02 5.551863312721252441e-01
-6.473807245492935181e-02 -1.298277080059051514e-01 5.997151136398315430e-01 -3.821339309215545654e-01 8.388420939445495605e-02 -3.659391105175018311e-01 5.610391497611999512e-01 -1.324990540742874146e-01
1.689649075269699097e-01 -4.893716573715209961e-01 -2.612749934196472168e-01 1.118056178092956543e-01 7.032567858695983887e-01 1.283088177442550659e-01 -1.153735220432281494e-01 3.561697304248809814e-01
-3.269320428371429443e-01 -5.430247783660888672e-01 3.421872854232788086e-01 -2.027243375778198242e-01 6.088578104972839355e-01 7.628630846738815308e-02 2.171858958899974823e-02 -2.510996162891387939e-01
-9.430687129497528076e-02 -2.381354272365570068e-01 7.602857053279876709e-02 -1.423326134681701660e-01 5.180439352989196777e-01 -5.312401652336120605e-01 3.991434276103973389e-01 -4.454857409000396729e-01
-3.538566827774047852e-01 -6.260885596275329590e-01 3.772560358047485352e-01 -3.348846435546875000e-01 3.015337884426116943e-01 3.980749100446701050e-02 2.901044301688671112e-02 3.673959374427795410e-01
3.472756743431091309e-01 -5.379055142402648926e-01 1.838666498661041260e-01 -8.899194747209548950e-02 6.411384940147399902e-01 1.403546631336212158e-01 -3.257289230823516846e-01 -1.071144267916679382e-01
4.782530069351196289e-01 -1.511963903903961182e-01 -4.309699535369873047e-01 -2.434721589088439941e-01 3.603402972221374512e-01 -1.940012327395379543e-03 6.004244685173034668e-01 -1.142001077532768250e-01
-1.984040811657905579e-02 -5.179777741432189941e-01 8.126386404037475586e-01 -1.243673264980316162e-01 9.179411455988883972e-03 -8.595003932714462280e-02 1.205534040927886963e-01 1.828979253768920898e-01
5.860700607299804688e-01 -3.970063328742980957e-01 1.011978834867477417e-01 3.793157935142517090e-01 4.620743989944458008e-01 1.747615486383438110e-01 3.173773288726806641e-01 1.911510247737169266e-03
-8.761355280876159668e-02 -2.041604965925216675e-01 1.079238355159759521e-01 -2.077538222074508667e-01 4.315795302391052246e-01 -7.537498474121093750e-01 3.033481836318969727e-01 -2.222910523414611816e-01
1.813519746065139771e-01 -4.203020930290222168e-01 -5.426628589630126953e-01 -5.660714954137802124e-02 5.888106226921081543e-01 -2.580821812152862549e-01 2.505845725536346436e-01 1.291247755289077759e-01
-8.571155369281768799e-02 -3.208607435226440430e-01 3.354659676551818848e-01 -1.653371006250381470e-01 5.337575823068618774e-02 -6.937056183815002441e-01 3.300910294055938721e-01 3.959695398807525635e-01
2.741867601871490479e-01 -5.325554609298706055e-01 -1.269659399986267090e-01 4.266054183244705200e-02 5.746917724609375000e-01 -3.895541429519653320e-01 -1.406413316726684570e-01 -3.485155701637268066e-01
3.057114183902740479e-01 -1.317714154720306396e-01 4.236753284931182861e-01 -1.018883436918258667e-01 3.651815354824066162e-01 -1.194058731198310852e-01 4.718983173370361328e-01 -5.735779404640197754e-01
4.560340344905853271e-01 -5.924778580665588379e-01 -5.099734291434288025e-02 1.637927293777465820e-01 6.632769852876663208e-02 3.153074383735656738e-01 5.448127985000610352e-01 -1.045710965991020203e-01
4.200775325298309326e-01 -3.391961380839347839e-02 -3.354308903217315674e-01 -3.806490302085876465e-01 5.731612443923950195e-01 -1.551710255444049835e-02 4.710145294666290283e-01 -1.198638677597045898e-01
4.692444950342178345e-02 -8.978347182273864746e-01 -3.251430392265319824e-01 -2.051112353801727295e-01 1.088371686637401581e-02 -1.680513620376586914e-01 8.027283102273941040e-02 9.538850188255310059e-02
2.599110007286071777e-01 -1.457924544811248779e-01 2.871439754962921143e-01 -9.795270860195159912e-02 4.982543587684631348e-01 -7.552505135536193848e-01 -1.947327889502048492e-02 -1.023153588175773621e-02
8.004930615425109863e-02 -1.357207894325256348e-01 6.059848070144653320e-01 1.198280453681945801e-01 2.530246376991271973e-01 -2.300519049167633057e-01 6.483420729637145996e-01 -2.372824698686599731e-01
3.754648566246032715e-01 -3.287731409072875977e-01 4.816587865352630615e-01 -2.414280474185943604e-01 -2.508773505687713623e-01 -2.351926416158676147e-01 3.052639663219451904e-01 4.992100298404693604e-01
2.081116884946823120e-01 -2.019317820668220520e-03 2.499627619981765747e-01 -6.625556349754333496e-01 5.240173339843750000e-01 2.491346597671508789e-01 2.658693790435791016e-01 -2.188038676977157593e-01
8.854271471500396729e-02 -1.836278736591339111e-01 -3.987112343311309814e-01 -2.342187017202377319e-01 7.958869338035583496e-01 -1.146382987499237061e-01 2.900801002979278564e-01 -1.178458929061889648e-01
8.423666357994079590e-01 -3.778521120548248291e-01 -9.402863681316375732e-02 3.712290152907371521e-02 1.650631725788116455e-01 7.375681400299072266e-02 2.907632887363433838e-01 -1.421180814504623413e-01
-5.361059680581092834e-02 -3.137718439102172852e-01 3.600105047225952148e-01 6.383394449949264526e-02 4.301692545413970947e-01 -5.177458524703979492e-01 3.572660386562347412e-01 -4.292383790016174316e-01
1.236199885606765747e-01 -3.027276396751403809e-01 2.808451838791370392e-02 -2.939014434814453125e-01 2.314303070306777954e-01 -6.022776961326599121e-01 4.076124429702758789e-01 -4.727164506912231445e-01
-2.480800151824951172e-01 -4.054232314229011536e-02 4.221653938293457031e-01 -4.081156253814697266e-01 6.496519446372985840e-01 2.269047200679779053e-01 3.442343771457672119e-01 2.847633149940520525e-04
-5.037741661071777344e-01 -6.308398842811584473e-01 2.211066931486129761e-01 -6.035103648900985718e-02 5.147001743316650391e-01 -4.169402644038200378e-02 1.445273309946060181e-01 9.044029563665390015e-02
1.604544371366500854e-01 -7.610997557640075684e-01 5.273190513253211975e-02 -4.064781665802001953e-01 9.415986388921737671e-02 -1.582246646285057068e-02 -1.958558857440948486e-01 4.236750006675720215e-01
-1.089220717549324036e-01 -4.022293686866760254e-01 4.438197612762451172e-01 -7.013276815414428711e-01 2.195125520229339600e-01 -2.234903723001480103e-01 -1.445337291806936264e-02 1.979099959135055542e-01
4.067586362361907959e-01 -5.391097068786621094e-01 5.444214940071105957e-01 -3.483707308769226074e-01 -2.475244253873825073e-01 -1.699641644954681396e-01 1.240056902170181274e-01 1.435883939266204834e-01
1.732261851429939270e-02 -3.201961889863014221e-02 3.659566640853881836e-01 -4.925203621387481689e-01 5.142797231674194336e-01 -5.859201550483703613e-01 1.177318990230560303e-01 -2.296011522412300110e-02
-6.593408435583114624e-02 -3.327067196369171143e-01 5.058045983314514160e-01 8.978405967354774475e-04 2.972958385944366455e-01 -3.119881451129913330e-01 4.695958495140075684e-01 -4.720998704433441162e-01
1.140476241707801819e-01 -3.166387379169464111e-01 3.209056556224822998e-01 -1.325523704290390015e-01 4.327859878540039062e-01 5.049371160566806793e-03 -6.597641855478286743e-02 7.579581141471862793e-01
4.280722439289093018e-01 -2.841004431247711182e-01 1.141070127487182617e-01 -2.194393873214721680e-01 2.800872921943664551e-01 4.325249195098876953e-01 5.833175778388977051e-01 -2.628324329853057861e-01
4.101946651935577393e-01 -5.169918388128280640e-02 3.583733737468719482e-01 -2.399332821369171143e-01 7.538840174674987793e-01 1.900288611650466919e-01 -8.440021425485610962e-02 1.774618029594421387e-01
-6.459598243236541748e-02 -5.502331256866455078e-01 -1.410169601440429688e-01 -5.846347808837890625e-01 4.372430741786956787e-01 -3.399560153484344482e-01 -1.328795403242111206e-01 8.353725820779800415e-02
3.534297645092010498e-01 -5.160527825355529785e-01 2.979035973548889160e-01 -5.150297880172729492e-01 -5.167071148753166199e-02 -1.238118931651115417e-01 -1.006366312503814697e-01 4.760752320289611816e-01
2.211802080273628235e-02 1.396625209599733353e-02 4.751921594142913818e-01 -3.867023885250091553e-01 4.184386730194091797e-01 -6.146939992904663086e-01 2.583986520767211914e-01 6.526891887187957764e-02
1.392806470394134521e-01 -7.247753143310546875e-01 3.450760543346405029e-01 -5.563942193984985352e-01 6.587262731045484543e-03 5.268738046288490295e-02 -1.543290913105010986e-01 -3.582996549084782600e-03
4.311371594667434692e-02 -4.264844357967376709e-01 1.459172815084457397e-01 -1.985799670219421387e-01 2.082294970750808716e-02 -5.543035864830017090e-01 4.880570173263549805e-01 -4.578654766082763672e-01
5.668855309486389160e-01 -2.996526956558227539e-01 2.530907280743122101e-03 3.535135686397552490e-01 2.701718211174011230e-01 -1.195379719138145447e-01 6.128188371658325195e-01 -3.227610141038894653e-02
3.924086987972259521e-01 -1.599224209785461426e-01 -4.452923536300659180e-01 -3.785529732704162598e-01 4.778301417827606201e-01 -1.585851311683654785e-01 4.307279884815216064e-01 -1.996371597051620483e-01
-1.478957831859588623e-01 -1.781820356845855713e-01 4.457259476184844971e-01 -3.485438823699951172e-01 3.561566770076751709e-01 -5.757498145103454590e-01 1.800152063369750977e-01 3.680796623229980469e-01
3.032415509223937988e-01 -5.426616668701171875e-01 6.122745871543884277e-01 -2.622072100639343262e-01 -2.617983222007751465e-01 -2.398549467325210571e-01 1.939638108015060425e-01 7.899070531129837036e-02
3.511464297771453857e-01 -1.556352376937866211e-01 4.349692165851593018e-01 -5.399094223976135254e-01 -2.997738681733608246e-02 -3.062700629234313965e-01 2.943424284458160400e-01 4.363897740840911865e-01
7.675294578075408936e-02 -3.043844699859619141e-01 -5.108898282051086426e-01 -3.260566890239715576e-01 2.812052965164184570e-01 -1.915640980005264282e-01 5.971621870994567871e-01 2.485193163156509399e-01
1.801829487085342407e-01 -4.857953190803527832e-01 -5.437265038490295410e-01 -4.638775438070297241e-02 6.179307103157043457e-01 -1.521954238414764404e-01 1.395200043916702271e-01 9.632729738950729370e-02
-2.524704635143280029e-01 -4.468908011913299561e-01 1.588086485862731934e-01 -3.169010877609252930e-01 4.232405126094818115e-01 4.826949834823608398e-01 4.454720318317413330e-01 1.812276616692543030e-02
3.393200635910034180e-01 -4.558116793632507324e-01 -5.162076950073242188e-01 4.975289106369018555e-02 4.121631979942321777e-01 -3.565804660320281982e-01 2.459947019815444946e-01 2.249674499034881592e-01
2.538172304630279541e-01 -6.736059784889221191e-01 -2.838643826544284821e-02 -2.159444689750671387e-01 -9.340212494134902954e-02 -3.643240034580230713e-02 1.045596152544021606e-01 6.429697275161743164e-01
1.017743628472089767e-02 -1.116088926792144775e-01 2.958745956420898438e-01 -6.291120052337646484e-01 4.877397119998931885e-01 3.026655316352844238e-01 3.656730353832244873e-01 -2.022453099489212036e-01
7.825763225555419922e-01 -3.770505785942077637e-01 2.172125726938247681e-01 -7.630836963653564453e-02 2.845364809036254883e-01 -3.661574795842170715e-02 -3.191482126712799072e-01 -9.080551564693450928e-02
2.664256989955902100e-01 1.054065581411123276e-02 7.936718463897705078e-01 -2.619094550609588623e-01 2.205500304698944092e-01 -3.353677988052368164e-01 2.489833384752273560e-01 8.536981791257858276e-02
6.955432146787643433e-02 -2.576026879251003265e-02 5.670864582061767578e-01 1.027454063296318054e-01 2.779009640216827393e-01 -5.720447301864624023e-01 4.679486751556396484e-01 1.972684711217880249e-01
-1.930725015699863434e-02 -7.155277729034423828e-01 5.569357275962829590e-01 -2.551479935646057129e-01 -2.257917225360870361e-01 -7.186696678400039673e-02 2.143657058477401733e-01 1.013414338231086731e-01
2.189162373542785645e-01 -8.126107454299926758e-01 -3.825764358043670654e-01 -1.628748476505279541e-01 -1.077081337571144104e-01 -2.787708342075347900e-01 1.671857386827468872e-01 3.976693749427795410e-02
4.208533465862274170e-01 -2.890980541706085205e-01 9.320131503045558929e-03 -2.078862786293029785e-01 5.615209937095642090e-01 4.341003894805908203e-01 -1.496232897043228149e-01 4.121470153331756592e-01
2.363197356462478638e-01 -2.874658703804016113e-01 3.096638619899749756e-01 -2.605059444904327393e-01 6.752730607986450195e-01 4.718569517135620117e-01 -9.182415902614593506e-02 1.033779457211494446e-01
3.585562705993652344e-01 6.580565124750137329e-02 4.118558764457702637e-01 -9.871127456426620483e-02 3.213866651058197021e-01 -3.830181360244750977e-01 6.042709946632385254e-01 -2.694477438926696777e-01
4.502020478248596191e-01 -3.706502020359039307e-01 1.721417754888534546e-01 3.167957183904945850e-04 2.568617165088653564e-01 4.078189432621002197e-01 5.837775468826293945e-01 -2.391930073499679565e-01
4.181000590324401855e-01 -3.029878437519073486e-01 -2.269669622182846069e-02 1.923328042030334473e-01 4.528878331184387207e-01 2.699934542179107666e-01 6.393429636955261230e-01 -9.550127387046813965e-02
-2.771761119365692139e-01 -4.121694266796112061e-01 1.334282010793685913e-01 -1.746221333742141724e-01 4.009895622730255127e-01 4.532430469989776611e-01 5.743157863616943359e-01 9.451594203710556030e-02
1.837150007486343384e-01 -3.432535827159881592e-01 4.028428792953491211e-01 -8.043023198843002319e-02 6.560428738594055176e-01 4.726141095161437988e-01 -1.083230823278427124e-01 1.190968304872512817e-01
3.610582053661346436e-01 -3.195684552192687988e-01 1.883656084537506104e-01 -1.293267756700515747e-01 5.954679846763610840e-01 5.233829617500305176e-01 -8.401678502559661865e-02 2.823747098445892334e-01
-3.172351717948913574e-01 -5.396450757980346680e-01 1.729002594947814941e-01 -9.909840673208236694e-02 6.998261809349060059e-01 1.165344789624214172e-01 9.248805046081542969e-02 -2.377794533967971802e-01
4.895118176937103271e-01 -9.030517190694808960e-02 4.095355868339538574e-01 -1.692620217800140381e-01 6.396680474281311035e-01 -7.920474745333194733e-03 -2.916266918182373047e-01 2.481330633163452148e-01
2.465980052947998047e-01 1.805854495614767075e-03 3.629529178142547607e-01 -6.667474508285522461e-01 5.048281550407409668e-01 1.656438261270523071e-01 2.633605003356933594e-01 -1.060707196593284607e-01
-1.596008986234664917e-01 -2.836232483386993408e-01 6.788309663534164429e-02 -1.675329357385635376e-01 4.070991277694702148e-01 -5.728128552436828613e-01 4.651396870613098145e-01 -3.888586759567260742e-01
5.221276879310607910e-01 -3.476094603538513184e-01 -3.419142216444015503e-02 -1.243722736835479736e-01 2.860398292541503906e-01 5.221595168113708496e-01 4.596081376075744629e-01 1.555757969617843628e-01
3.659099638462066650e-01 -5.774022340774536133e-01 1.041254177689552307e-01 8.950693160295486450e-02 8.173628151416778564e-02 3.367503881454467773e-01 5.500893592834472656e-01 -3.019649982452392578e-01
-3.637438714504241943e-01 -3.782072067260742188e-01 -5.334072280675172806e-03 -2.454625368118286133e-01 7.042875289916992188e-01 2.921244800090789795e-01 2.712314426898956299e-01 9.718693047761917114e-02
5.052150487899780273e-01 -2.567379772663116455e-01 5.482373237609863281e-01 -1.999517679214477539e-01 9.198159910738468170e-03 -5.662504434585571289e-01 1.325521469116210938e-01 2.066769404336810112e-03
3.032017052173614502e-01 -8.572111725807189941e-01 -2.664179801940917969e-01 -6.853622035123407841e-04 -8.181285858154296875e-02 -2.863723933696746826e-01 1.129918098449707031e-01 2.844575047492980957e-02
5.726876258850097656e-01 -4.043884575366973877e-01 2.688919305801391602e-01 2.573787868022918701e-01 4.292019009590148926e-01 3.415980339050292969e-01 1.944046318531036377e-01 -1.767919957637786865e-01
1.298115849494934082e-01 -2.955845296382904053e-01 3.011370897293090820e-01 -1.175449416041374207e-01 -4.918928816914558411e-02 -7.564764618873596191e-01 3.445156514644622803e-01 3.129079043865203857e-01
5.956278368830680847e-02 9.775605052709579468e-03 5.079746246337890625e-01 -4.657136201858520508e-01 1.739279925823211670e-01 -4.362696409225463867e-01 5.341984629631042480e-01 -1.244159117341041565e-01
3.937391340732574463e-01 -1.579098552465438843e-01 -3.947340324521064758e-02 2.213383018970489502e-01 3.635847866535186768e-01 -1.650702208280563354e-01 6.597336530685424805e-01 4.180843532085418701e-01
-2.220944166183471680e-01 -6.779570579528808594e-01 4.911444783210754395e-01 -1.931978166103363037e-01 1.995182633399963379e-01 1.118858456611633301e-01 -9.293881244957447052e-03 4.001099467277526855e-01
-2.118487656116485596e-01 -6.962447166442871094e-01 3.817055523395538330e-01 -2.399195879697799683e-01 4.639810025691986084e-01 5.192947015166282654e-02 -2.007808983325958252e-01 9.388785064220428467e-02
9.378634393215179443e-02 -1.270292699337005615e-01 3.030870258808135986e-01 -4.491298794746398926e-01 -1.422058790922164917e-01 -4.933186173439025879e-01 5.835724472999572754e-01 2.781110107898712158e-01
6.952016949653625488e-01 -3.291973173618316650e-01 3.922175765037536621e-01 -7.654066383838653564e-02 2.890690565109252930e-01 -4.591540992259979248e-02 -2.146588563919067383e-01 -3.418819010257720947e-01
-4.537753760814666748e-02 -9.406476467847824097e-02 2.651059329509735107e-01 -6.765220165252685547e-01 1.435498297214508057e-01 -4.525594711303710938e-01 3.500565588474273682e-01 3.364122211933135986e-01
3.764368593692779541e-02 -1.426836997270584106e-01 3.779927492141723633e-01 -4.908502697944641113e-01 1.175958216190338135e-01 -5.544503219425678253e-03 3.737710714340209961e-01 6.639635562896728516e-01
8.289619535207748413e-02 -2.268273234367370605e-01 4.166755676269531250e-01 -1.912104040384292603e-01 7.715882062911987305e-01 5.122623965144157410e-02 -2.086343318223953247e-01 2.999947965145111084e-01
4.062050580978393555e-01 -5.401752591133117676e-01 -8.757368475198745728e-02 -2.302435636520385742e-01 4.478843212127685547e-01 -4.538003802299499512e-01 -1.255713254213333130e-01 -2.454048246145248413e-01
7.893832921981811523e-01 -1.871769577264785767e-01 -1.838905960321426392e-01 -1.178298220038414001e-01 1.857292503118515015e-01 -2.498514950275421143e-03 4.625351130962371826e-01 -2.137730121612548828e-01
7.034424692392349243e-02 -4.389873892068862915e-02 -2.888216972351074219e-01 -2.962380349636077881e-01 4.884972572326660156e-01 6.614863872528076172e-02 7.462662458419799805e-01 1.484291553497314453e-01
3.701462969183921814e-02 -5.759242177009582520e-01 -3.317136466503143311e-01 -5.112109780311584473e-01 1.978256851434707642e-01 -5.056114792823791504e-01 -2.587840519845485687e-02 -1.108335331082344055e-02
2.087713330984115601e-01 -4.539064466953277588e-01 -3.679020404815673828e-01 7.097855955362319946e-02 7.141997814178466797e-01 -2.303062230348587036e-01 -1.328601241111755371e-01 1.709368973970413208e-01
4.255959987640380859e-01 -1.134648546576499939e-01 -1.176140978932380676e-01 -2.346375025808811188e-03 4.691427350044250488e-01 2.020789980888366699e-01 7.105438113212585449e-01 1.623321473598480225e-01
-1.167437061667442322e-01 -8.145554065704345703e-01 2.831578850746154785e-01 -3.968132436275482178e-01 -1.438376754522323608e-01 -1.838152557611465454e-01 1.655653864145278931e-01 -5.781043320894241333e-02
4.161631464958190918e-01 -2.759786248207092285e-01 5.192511081695556641e-01 -2.259199023246765137e-01 -2.460821419954299927e-01 -4.472066164016723633e-01 3.453908860683441162e-01 2.239140123128890991e-01
-2.683122828602790833e-02 -9.768432378768920898e-02 4.947576820850372314e-01 -5.528388023376464844e-01 4.809641242027282715e-01 3.650333583354949951e-01 2.283671498298645020e-01 -1.503152549266815186e-01
4.949140846729278564e-01 -2.855583466589450836e-02 4.309480786323547363e-01 1.228640601038932800e-02 7.325618267059326172e-01 -3.067616373300552368e-02 -1.664513051509857178e-01 5.552935227751731873e-02
-3.814039230346679688e-01 -5.986441373825073242e-01 3.396199345588684082e-01 1.241348311305046082e-01 5.652237534523010254e-01 -1.277281492948532104e-01 1.043565645813941956e-01 1.368305981159210205e-01
4.694507643580436707e-02 -9.053722023963928223e-02 -2.174916565418243408e-01 -1.312323957681655884e-01 7.507262825965881348e-01 9.818990528583526611e-02 5.926167368888854980e-01 -2.547374367713928223e-02
3.032684028148651123e-01 -2.219173163175582886e-01 8.718708157539367676e-02 4.270367026329040527e-01 4.793636798858642578e-01 -6.794780492782592773e-02 6.285727024078369141e-01 1.982647925615310669e-01
3.340854942798614502e-01 -6.514492034912109375e-01 2.978602945804595947e-01 -1.646517515182495117e-01 -7.609409838914871216e-02 -1.046059057116508484e-01 4.365535918623209000e-03 5.756890177726745605e-01
2.316973209381103516e-01 -1.712735891342163086e-01 5.019484758377075195e-01 -2.507139742374420166e-01 7.007728815078735352e-01 1.235254947096109390e-02 -2.793638110160827637e-01 1.813634485006332397e-01
1.565080583095550537e-01 -1.003348529338836670e-01 4.363504648208618164e-01 -6.400548219680786133e-01 3.519544005393981934e-01 -2.059384584426879883e-01 -4.047493264079093933e-02 4.443481266498565674e-01
3.077186048030853271e-01 -2.586215734481811523e-01 -4.384921491146087646e-01 -6.297509372234344482e-02 4.978410005569458008e-01 -3.589054346084594727e-01 4.206650853157043457e-01 2.975991368293762207e-01
2.207986637949943542e-02 -2.853403091430664062e-01 -5.057504177093505859e-01 -4.445427060127258301e-01 4.055868685245513916e-01 6.349170207977294922e-02 5.006908178329467773e-01 2.132332026958465576e-01
5.688327550888061523e-02 -4.122864454984664917e-02 6.013554930686950684e-01 -1.652625054121017456e-01 2.322244793176651001e-01 -3.263211846351623535e-01 6.348913908004760742e-01 -2.064545899629592896e-01
5.040245652198791504e-01 -4.117057025432586670e-01 2.589065022766590118e-02 4.207499325275421143e-01 4.673816859722137451e-01 -1.013309210538864136e-01 4.051542282104492188e-01 7.676745206117630005e-02
4.459235444664955139e-02 -1.024246513843536377e-01 6.943914890289306641e-01 1.664732843637466431e-01 3.024733662605285645e-01 -4.932295083999633789e-01 3.213471472263336182e-01 1.989932507276535034e-01
1.578155905008316040e-01 -5.951365828514099121e-01 -1.192838475108146667e-01 -2.184244543313980103e-01 3.814358115196228027e-01 -3.131225109100341797e-01 -3.209237009286880493e-02 -5.607136487960815430e-01
4.754910469055175781e-01 -2.067266851663589478e-01 4.920105636119842529e-02 3.126282393932342529e-01 4.145751297473907471e-01 -5.910790339112281799e-02 5.176132917404174805e-01 4.332727789878845215e-01
5.352891087532043457e-01 -3.701624572277069092e-01 -1.371710002422332764e-01 3.751780390739440918e-01 5.352190136909484863e-01 -9.286926686763763428e-02 3.231023848056793213e-01 1.318770945072174072e-01
5.635085105895996094e-01 -5.874150991439819336e-01 2.480288222432136536e-02 1.495403945446014404e-01 -5.768047645688056946e-02 5.101163685321807861e-02 3.830167353153228760e-01 -4.022354483604431152e-01
4.505192041397094727e-01 -1.647590398788452148e-01 -3.148402273654937744e-01 -9.436618536710739136e-02 5.082431435585021973e-01 -1.203486993908882141e-01 3.763664066791534424e-01 4.974041283130645752e-01
-1.614984124898910522e-01 -6.082582846283912659e-02 2.132875770330429077e-01 -1.175439953804016113e-01 4.588931798934936523e-01 -6.389440894126892090e-01 5.130287408828735352e-01 -1.699396967887878418e-01
7.451400160789489746e-02 2.006215788424015045e-02 5.217972397804260254e-01 -2.704683244228363037e-01 1.582614034414291382e-01 -3.921655416488647461e-01 6.772262454032897949e-01 -1.055644527077674866e-01
2.995345592498779297e-01 -1.882777810096740723e-01 -1.104149892926216125e-01 2.423807829618453979e-01 3.762081265449523926e-01 -2.674113214015960693e-01 5.912608504295349121e-01 4.911821186542510986e-01
-2.397833019495010376e-02 -9.005581028759479523e-03 5.512169003486633301e-01 -3.526545464992523193e-01 1.176161095499992371e-01 -3.547859787940979004e-01 6.428016424179077148e-01 -1.350481957197189331e-01
1.089163273572921753e-01 -2.597918212413787842e-01 -1.617785692214965820e-01 -2.186081856489181519e-01 6.396602392196655273e-01 -4.873346984386444092e-01 3.988671600818634033e-01 -2.023080438375473022e-01
8.968004584312438965e-02 -6.602163892239332199e-03 4.374809265136718750e-01 9.941346943378448486e-02 3.715973794460296631e-01 -3.129755258560180664e-01 7.126749157905578613e-01 -2.160959094762802124e-01
2.611409127712249756e-01 -3.010751903057098389e-01 3.091047704219818115e-01 -2.468909472227096558e-01 7.227257490158081055e-01 3.624279797077178955e-01 -1.692002862691879272e-01 4.840505495667457581e-02
3.303172588348388672e-01 -3.204773068428039551e-01 7.678187638521194458e-02 -2.650938332080841064e-01 2.483908683061599731e-01 4.259825646877288818e-01 6.038042306900024414e-01 -3.229180276393890381e-01
2.995997071266174316e-01 -3.098211064934730530e-02 5.933944582939147949e-01 -4.466357827186584473e-01 2.553650438785552979e-01 -4.864504337310791016e-01 2.254539430141448975e-01 7.074509561061859131e-02
-2.843647301197052002e-01 -5.735681653022766113e-01 2.505999207496643066e-01 -8.231101930141448975e-02 5.978166460990905762e-01 3.609981760382652283e-02 9.769929945468902588e-02 -3.903175294399261475e-01
5.642282366752624512e-01 -6.938250362873077393e-02 4.031231403350830078e-01 3.971670195460319519e-02 5.837037563323974609e-01 3.328653275966644287e-01 1.048200577497482300e-01 2.241658270359039307e-01
-1.477431803941726685e-01 -5.894579887390136719e-01 -2.053769677877426147e-01 -2.555841207504272461e-01 5.611463785171508789e-01 -4.353854060173034668e-01 -1.245359629392623901e-01 -5.703977122902870178e-02
1.531610637903213501e-01 -3.779722750186920166e-01 9.814283996820449829e-02 -7.187063992023468018e-02 2.635091841220855713e-01 -5.652329921722412109e-01 4.135450720787048340e-01 -5.088578462600708008e-01
6.821487098932266235e-02 -2.411405146121978760e-01 -9.335229545831680298e-02 -7.365615367889404297e-01 3.306799232959747314e-01 -4.516467452049255371e-01 -2.149479277431964874e-02 2.686347067356109619e-01
-9.994135238230228424e-03 -5.455502867698669434e-01 2.639259696006774902e-01 -9.765405207872390747e-02 6.804402470588684082e-01 3.803512156009674072e-01 -1.152473166584968567e-01 4.619336128234863281e-02
5.423535779118537903e-02 7.052883505821228027e-02 5.091812014579772949e-01 4.006751626729965210e-02 3.926132917404174805e-01 -2.842756509780883789e-01 6.950670480728149414e-01 -1.146173924207687378e-01
5.015088915824890137e-01 -5.910722911357879639e-02 1.990298926830291748e-01 -4.740864336490631104e-01 5.063441395759582520e-01 1.620628684759140015e-01 -1.790573596954345703e-01 4.073255956172943115e-01
3.950406014919281006e-01 -3.034999370574951172e-01 1.323563754558563232e-01 -1.200116723775863647e-01 2.316726148128509521e-01 4.415994882583618164e-01 6.610251665115356445e-01 -1.851302981376647949e-01
1.724896579980850220e-01 9.954772144556045532e-02 2.434119880199432373e-01 -6.624570488929748535e-01 4.909168481826782227e-01 1.774204075336456299e-01 3.675913214683532715e-01 -2.337479740381240845e-01
2.486820369958877563e-01 -3.489198386669158936e-01 -2.349676638841629028e-01 -7.196474075317382812e-02 6.075946092605590820e-01 -6.037003993988037109e-01 -1.013851314783096313e-01 -1.100864261388778687e-01
3.997047245502471924e-01 -5.269466638565063477e-01 -1.100988220423460007e-02 3.119813501834869385e-01 3.398794233798980713e-01 3.623801171779632568e-01 4.666874706745147705e-01 2.179938741028308868e-02
4.206181764602661133e-01 -6.863535046577453613e-01 1.086680516600608826e-01 -3.278412222862243652e-01 -4.062476456165313721e-01 -8.627390116453170776e-02 2.402406334877014160e-01 5.014798790216445923e-02
2.942604720592498779e-01 -7.836358547210693359e-01 2.749469578266143799e-01 -3.643339276313781738e-01 -4.420118406414985657e-02 -9.073806554079055786e-02 -6.007847189903259277e-02 -2.778382003307342529e-01
4.860142469406127930e-01 -4.084645509719848633e-01 -8.984003961086273193e-02 4.910724461078643799e-01 5.234367251396179199e-01 -1.313275396823883057e-01 2.161822468042373657e-01 9.877144545316696167e-02
4.671822190284729004e-01 -2.233043611049652100e-01 1.749641448259353638e-01 3.580448329448699951e-01 5.826305747032165527e-01 1.819991618394851685e-01 3.884339928627014160e-01 2.227206081151962280e-01
5.080860257148742676e-01 -5.110620856285095215e-01 1.140763238072395325e-01 9.297823160886764526e-02 1.534977704286575317e-01 4.286108613014221191e-01 4.811139106750488281e-01 -1.423597782850265503e-01
-4.181221872568130493e-02 1.465319562703371048e-02 2.579827010631561279e-01 -3.703438639640808105e-01 6.575602889060974121e-01 -5.809140801429748535e-01 3.116727806627750397e-02 1.533272713422775269e-01
-3.262200653553009033e-01 -4.847048819065093994e-01 1.837669988162815571e-03 -2.883193194866180420e-01 4.791956543922424316e-01 3.758025169372558594e-01 4.517520070075988770e-01 -2.396976388990879059e-02
1.588101536035537720e-01 -7.101560384035110474e-02 5.157007575035095215e-01 -4.576491713523864746e-01 6.618679501116275787e-03 -9.181047789752483368e-03 3.788459599018096924e-01 5.921938419342041016e-01
1.196130886673927307e-01 4.122101143002510071e-02 4.705303013324737549e-01 -5.011620521545410156e-01 4.970257878303527832e-01 -5.033254623413085938e-01 7.424650341272354126e-02 7.448351383209228516e-02
1.393830031156539917e-01 -4.276974797248840332e-01 1.986030042171478271e-01 -2.436432242393493652e-01 2.107836008071899414e-01 -6.423311829566955566e-01 1.720123589038848877e-01 -4.606893956661224365e-01
3.708286285400390625e-01 -2.283654958009719849e-01 6.107169389724731445e-02 3.763313889503479004e-01 3.040066063404083252e-01 -2.308923453092575073e-01 6.792278289794921875e-01 2.406215220689773560e-01
1.179026626050472260e-02 -4.095300734043121338e-01 4.089398682117462158e-01 -5.181886255741119385e-02 5.203263834118843079e-02 -4.357289969921112061e-01 2.099663913249969482e-01 6.523618698120117188e-01
4.999953210353851318e-01 -9.486400336027145386e-02 1.980993896722793579e-01 -4.183858931064605713e-01 5.123064517974853516e-01 2.614262998104095459e-01 -1.869387477636337280e-01 4.012078344821929932e-01
4.244645833969116211e-01 -2.935836911201477051e-01 1.257589310407638550e-01 -1.792349815368652344e-01 2.805761098861694336e-01 4.262154996395111084e-01 6.036449074745178223e-01 -2.468362897634506226e-01
3.126763179898262024e-02 -1.449619978666305542e-01 2.953722774982452393e-01 -6.267814040184020996e-01 5.036870241165161133e-01 4.357755184173583984e-01 2.250763475894927979e-01 -6.040095537900924683e-02
6.988466531038284302e-02 -1.662963628768920898e-01 4.229049682617187500e-01 -1.979074031114578247e-01 3.528141081333160400e-01 -7.148463129997253418e-01 1.340916156768798828e-01 3.098098337650299072e-01
1.371158808469772339e-01 -3.777761459350585938e-01 7.810618877410888672e-01 -4.334249496459960938e-01 -3.860972449183464050e-02 -4.226239398121833801e-02 1.822017878293991089e-01 6.399437040090560913e-02
-3.145924210548400879e-01 -1.767941266298294067e-01 3.123319447040557861e-01 -4.318725764751434326e-01 5.628709793090820312e-01 -4.710600972175598145e-01 2.058240175247192383e-01 6.801111996173858643e-02
-3.398999106138944626e-04 2.772927097976207733e-02 2.915029227733612061e-01 -2.843569815158843994e-01 5.696420073509216309e-01 -6.266040205955505371e-01 3.147881329059600830e-01 -1.310804188251495361e-01
8.197315782308578491e-02 -8.343482017517089844e-02 5.894337892532348633e-01 -2.761913836002349854e-01 2.773807942867279053e-01 -8.401218801736831665e-03 6.066813468933105469e-01 -3.428297936916351318e-01
-3.694908916950225830e-01 -4.234686791896820068e-01 -1.962443068623542786e-02 -2.646742463111877441e-01 3.095546960830688477e-01 -5.361120700836181641e-01 2.285539507865905762e-01 4.221800267696380615e-01
-4.211683869361877441e-01 -5.766596794128417969e-01 1.291708946228027344e-01 -1.816940605640411377e-01 6.471239924430847168e-01 1.899138279259204865e-02 1.016802340745925903e-02 1.454283595085144043e-01
-1.916701346635818481e-01 -5.645648837089538574e-01 -2.640609145164489746e-01 1.286891698837280273e-01 7.071777582168579102e-01 -1.860500872135162354e-01 1.528269797563552856e-01 1.300026196986436844e-02
9.254788048565387726e-03 -7.057061046361923218e-02 6.610126495361328125e-01 1.894590854644775391e-01 2.687779963016510010e-01 -4.441649615764617920e-01 4.874929785728454590e-01 1.221811547875404358e-01
4.031440615653991699e-01 5.301785096526145935e-02 3.920213878154754639e-01 -9.512556344270706177e-02 7.705705761909484863e-01 6.827194988727569580e-02 -6.281447410583496094e-02 2.637205719947814941e-01
1.039984375238418579e-01 -4.768489897251129150e-01 5.722249746322631836e-01 -7.338252849876880646e-03 4.071086645126342773e-02 -4.264706373214721680e-01 1.141967028379440308e-01 4.875741004943847656e-01
-1.682906895875930786e-01 -4.378580749034881592e-01 4.449045285582542419e-03 -1.489697247743606567e-01 4.820649921894073486e-01 5.323914885520935059e-01 4.868829250335693359e-01 6.974549591541290283e-02
4.389474689960479736e-01 -3.088702857494354248e-01 1.567381620407104492e-01 -1.391278058290481567e-01 2.704802155494689941e-01 4.307719767093658447e-01 5.994629859924316406e-01 -2.234301269054412842e-01
1.905647516250610352e-01 -2.074249237775802612e-01 4.002492725849151611e-01 -7.117797136306762695e-01 2.216815054416656494e-01 -4.170644283294677734e-01 -6.780835241079330444e-02 1.616992503404617310e-01
1.205401867628097534e-01 -1.817845180630683899e-02 3.260996043682098389e-01 -7.512232661247253418e-02 5.005566477775573730e-01 -5.561990141868591309e-01 8.931342512369155884e-02 5.525070428848266602e-01
8.827826939523220062e-03 -2.737096250057220459e-01 -4.864479601383209229e-01 -4.313375651836395264e-01 2.492594569921493530e-01 -4.964062571525573730e-02 5.993700623512268066e-01 2.801475524902343750e-01
3.796901404857635498e-01 -5.004659295082092285e-01 9.384823590517044067e-02 -2.402042597532272339e-01 8.573929220438003540e-02 3.300248980522155762e-01 4.621813893318176270e-01 -4.571482539176940918e-01
2.726336121559143066e-01 -4.187719225883483887e-01 -2.692343294620513916e-01 -2.103734314441680908e-01 6.656458377838134766e-01 3.700006306171417236e-01 -5.711583048105239868e-02 2.242985218763351440e-01
4.439783990383148193e-01 -3.838295042514801025e-01 2.168238162994384766e-01 3.448244333267211914e-01 3.850677609443664551e-01 2.421169131994247437e-01 4.985042512416839600e-01 -1.850342750549316406e-01
3.953305780887603760e-01 -3.807699084281921387e-01 -1.265740841627120972e-01 -1.775110214948654175e-01 3.767943680286407471e-01 -6.012536883354187012e-01 -4.201142489910125732e-02 -3.820364475250244141e-01
6.578443050384521484e-01 -3.783916234970092773e-01 6.044539809226989746e-01 8.288178592920303345e-02 5.062301829457283020e-02 -1.266778111457824707e-01 -1.357842534780502319e-01 1.215693354606628418e-01
-4.089356064796447754e-01 -5.155290365219116211e-01 2.444393634796142578e-01 -1.199963614344596863e-01 4.817046225070953369e-01 -1.159646064043045044e-01 8.276974409818649292e-02 4.904219806194305420e-01
8.103907108306884766e-02 -1.742797195911407471e-01 3.635950088500976562e-01 4.858496785163879395e-02 4.620577096939086914e-01 -2.434450685977935791e-01 3.689053410198539495e-04 7.454760074615478516e-01
2.983382940292358398e-01 -2.547810375690460205e-01 5.423904061317443848e-01 -5.464399233460426331e-03 3.407713472843170166e-01 2.095090039074420929e-02 2.860177755355834961e-01 -5.945530533790588379e-01
7.274569571018218994e-02 -1.030344665050506592e-01 6.312420964241027832e-01 -2.763934135437011719e-01 1.614959836006164551e-01 -5.863005518913269043e-01 3.608180880546569824e-01 9.598484635353088379e-02
-1.964902132749557495e-01 -3.233800530433654785e-01 4.741295874118804932e-01 -8.208630234003067017e-02 4.690349474549293518e-02 -5.487837791442871094e-01 4.914276897907257080e-01 2.835755944252014160e-01
2.664369344711303711e-01 -6.722419857978820801e-01 4.303312599658966064e-01 -4.267911016941070557e-01 -2.427349090576171875e-01 2.639407292008399963e-02 1.185291483998298645e-01 1.900010555982589722e-01
-1.535989344120025635e-01 -9.845908731222152710e-02 2.310411036014556885e-01 -6.359860301017761230e-01 5.836787819862365723e-01 2.140409201383590698e-01 3.458577990531921387e-01 -5.237292498350143433e-02
1.847203671932220459e-01 4.754075780510902405e-02 8.212963491678237915e-02 -6.217169761657714844e-01 4.530816078186035156e-01 1.553879678249359131e-01 4.894744455814361572e-01 -3.183196485042572021e-01
-2.678688764572143555e-01 -1.661773473024368286e-01 3.037033379077911377e-01 -2.653056681156158447e-01 6.476358175277709961e-01 -4.813911616802215576e-01 2.324740290641784668e-01 -1.810931861400604248e-01
-2.304079085588455200e-01 -3.433051407337188721e-01 1.756318509578704834e-01 -4.706802368164062500e-01 4.264275431632995605e-01 5.063965916633605957e-01 3.715205788612365723e-01 1.902870833873748779e-02
6.551792621612548828e-01 -1.590219885110855103e-01 5.308514833450317383e-01 -1.913011074066162109e-01 -2.178651988506317139e-01 -1.059862412512302399e-02 2.575736343860626221e-01 3.363492488861083984e-01
3.621071279048919678e-01 -2.888801097869873047e-01 6.668675690889358521e-02 -2.119933962821960449e-01 2.855023145675659180e-01 -6.773366928100585938e-01 1.986298859119415283e-01 -3.953327536582946777e-01
-3.727591335773468018e-01 -6.063632965087890625e-01 2.277660518884658813e-01 1.822185330092906952e-02 -3.944437950849533081e-02 -2.656144499778747559e-01 5.904123783111572266e-01 -1.430774182081222534e-01
2.311411499977111816e-01 1.188701689243316650e-01 3.523022830486297607e-01 -4.183753132820129395e-01 7.443667054176330566e-01 2.159880250692367554e-01 1.707881391048431396e-01 -5.820339173078536987e-02
1.432779729366302490e-01 -3.577719628810882568e-01 -4.079637676477432251e-02 -8.715948462486267090e-02 8.500240445137023926e-01 3.308375477790832520e-01 -5.510414391756057739e-02 8.472787588834762573e-02
2.913408279418945312e-01 -4.886051118373870850e-01 -1.844273656606674194e-01 -7.921913266181945801e-02 1.063367724418640137e-01 3.737682998180389404e-01 6.926882863044738770e-01 -7.258826494216918945e-02
3.782655298709869385e-01 -4.957724213600158691e-01 1.696190983057022095e-01 3.454847633838653564e-01 3.371976912021636963e-01 3.222197294235229492e-01 4.755097627639770508e-01 -1.391297280788421631e-01
3.263555467128753662e-01 -6.155707836151123047e-01 2.878444455564022064e-02 -1.576975286006927490e-01 -4.336024448275566101e-02 3.341713249683380127e-01 4.743898808956146240e-01 -3.876484036445617676e-01
4.129837751388549805e-01 -3.881620764732360840e-01 9.959938377141952515e-02 -2.600917816162109375e-01 2.051675170660018921e-01 4.850697517395019531e-01 4.991961121559143066e-01 -2.731732130050659180e-01
3.570908308029174805e-01 -5.590814352035522461e-01 -1.015468910336494446e-01 4.440266173332929611e-03 6.868369132280349731e-02 3.632105886936187744e-01 6.271383762359619141e-01 -1.401452422142028809e-01
4.636454880237579346e-01 -2.448675408959388733e-02 3.160509169101715088e-01 -4.596243426203727722e-02 3.288590013980865479e-01 -3.306672573089599609e-01 5.565436482429504395e-01 -3.939575254917144775e-01
1.880959421396255493e-02 1.252972930669784546e-01 1.396538875997066498e-02 -2.115323990583419800e-01 5.665949583053588867e-01 9.528999775648117065e-02 7.750908732414245605e-01 9.016714245080947876e-02
3.537922501564025879e-01 -5.905503034591674805e-01 2.258484065532684326e-02 -2.012757807970046997e-01 1.249385699629783630e-01 4.393313825130462646e-01 3.879486322402954102e-01 -3.548712432384490967e-01
-1.355652362108230591e-01 -2.946364581584930420e-01 5.325924158096313477e-01 -1.823152303695678711e-01 6.783164143562316895e-01 -1.810323148965835571e-01 -1.764159351587295532e-01 2.321837246417999268e-01
-3.664613664150238037e-01 -7.715734839439392090e-01 3.204680681228637695e-01 1.081374734640121460e-01 1.350160501897335052e-02 -6.555419415235519409e-02 3.889201283454895020e-01 1.576213724911212921e-02
4.203327596187591553e-01 -2.191261202096939087e-02 5.710494518280029297e-01 -2.959796488285064697e-01 2.579599618911743164e-01 -5.706239342689514160e-01 2.587190270423889160e-02 1.277269721031188965e-01
2.360771596431732178e-01 6.909005343914031982e-02 4.325795173645019531e-01 -1.724119782447814941e-01 6.249040365219116211e-01 -4.471118152141571045e-01 -7.156708091497421265e-02 3.565212488174438477e-01
1.613874882459640503e-01 -4.949345886707305908e-01 4.276044666767120361e-01 -6.516489982604980469e-01 1.340793445706367493e-02 -3.268019855022430420e-01 -2.415802329778671265e-02 -1.180627644062042236e-01
-3.271658122539520264e-01 -6.009550690650939941e-01 5.310040712356567383e-01 -3.332062661647796631e-01 -2.671308815479278564e-02 -1.905645877122879028e-01 2.788180410861968994e-01 1.551003754138946533e-01
2.992997765541076660e-01 -4.179508984088897705e-01 1.593223810195922852e-01 -6.035192012786865234e-01 1.247254833579063416e-01 -5.008518695831298828e-01 -4.609999060630798340e-02 -2.785378396511077881e-01
-3.734755814075469971e-01 -6.188541650772094727e-01 2.340278923511505127e-01 2.363538593053817749e-01 1.427940279245376587e-02 -1.028285622596740723e-01 5.967580080032348633e-01 -2.372239949181675911e-03
-2.538757026195526123e-01 -3.535739481449127197e-01 -1.044937372207641602e-01 -1.379684507846832275e-01 8.737342357635498047e-01 -1.100353822112083435e-01 6.692179292440414429e-02 -2.409730851650238037e-02
-9.967747144401073456e-03 -2.971799075603485107e-01 4.254901111125946045e-01 6.083671748638153076e-02 3.940968215465545654e-01 -1.652155965566635132e-01 5.042202472686767578e-01 -5.385121107101440430e-01
8.884532004594802856e-02 -2.208169400691986084e-01 2.758416533470153809e-01 1.177277192473411560e-01 5.137953162193298340e-01 -2.027414441108703613e-01 5.915849804878234863e-01 -4.453486502170562744e-01
3.503114879131317139e-01 -1.666384339332580566e-01 3.981430232524871826e-01 -3.750565052032470703e-01 5.537018775939941406e-01 -1.884803548455238342e-02 -2.968711555004119873e-01 3.940238654613494873e-01
3.487284183502197266e-01 -9.269410371780395508e-02 -6.649646162986755371e-02 6.206180527806282043e-02 5.945447683334350586e-01 1.653346568346023560e-01 5.233950614929199219e-01 4.547103941440582275e-01
1.500886082649230957e-01 -9.597584605216979980e-02 1.277346312999725342e-01 -3.711483776569366455e-01 -1.697364151477813721e-01 -4.426166713237762451e-01 7.612758874893188477e-01 9.966862946748733521e-02
7.813667654991149902e-01 -3.636043965816497803e-01 4.034852981567382812e-01 -1.201441809535026550e-01 1.080119013786315918e-01 -4.091328755021095276e-02 -2.449453026056289673e-01 -8.175683766603469849e-02
-1.440851390361785889e-01 -4.999045729637145996e-01 -1.736403703689575195e-01 -7.339200377464294434e-01 1.800715476274490356e-01 -2.804207205772399902e-01 7.806225866079330444e-02 2.083027064800262451e-01
1.942934691905975342e-01 -2.686990797519683838e-01 4.527045786380767822e-01 -8.158010244369506836e-02 9.397388249635696411e-02 -4.982798397541046143e-01 6.176546216011047363e-01 -1.996068507432937622e-01
5.124720931053161621e-01 -3.139969408512115479e-01 -1.789621859788894653e-01 -1.160165145993232727e-01 9.930812567472457886e-02 2.414824068546295166e-01 7.089528441429138184e-01 -1.500039398670196533e-01
-1.309720333665609360e-02 -1.475729048252105713e-01 4.437267184257507324e-01 -4.491191506385803223e-01 5.124629139900207520e-01 2.399976402521133423e-01 3.529550433158874512e-01 -3.669536113739013672e-01
4.699985980987548828e-01 -2.723065018653869629e-01 -4.255583286285400391e-01 -3.300727903842926025e-01 1.586098521947860718e-01 9.037417918443679810e-02 6.026648879051208496e-01 -1.355468481779098511e-01
-3.529174625873565674e-01 -5.802049040794372559e-01 3.148476481437683105e-01 -5.369895696640014648e-01 2.899717986583709717e-01 1.036665737628936768e-01 1.019760593771934509e-01 2.146980464458465576e-01
7.842075824737548828e-01 -5.876352265477180481e-02 4.172426164150238037e-01 -1.307530999183654785e-01 4.281003493815660477e-03 -4.232026636600494385e-01 9.357558190822601318e-02 5.002284422516822815e-02
6.702700257301330566e-01 -1.014136988669633865e-02 2.654789686203002930e-01 -3.634490966796875000e-01 2.266293019056320190e-01 -2.646989524364471436e-01 2.112882137298583984e-01 -4.266050159931182861e-01
-2.815883755683898926e-01 -7.440169453620910645e-01 1.733370125293731689e-01 -4.211689531803131104e-01 -6.722626090049743652e-02 -2.652658522129058838e-01 2.247448712587356567e-01 -1.852623522281646729e-01
4.524238705635070801e-01 -6.290028691291809082e-01 -1.712994091212749481e-02 -1.276986300945281982e-01 -3.396353125572204590e-01 -7.521924376487731934e-02 2.660768926143646240e-01 4.373335540294647217e-01
-1.350285708904266357e-01 -3.536141812801361084e-01 5.219948664307594299e-02 -3.675414323806762695e-01 2.067649811506271362e-01 -4.126310646533966064e-01 2.003916054964065552e-01 6.824513077735900879e-01
4.300285577774047852e-01 -3.009812533855438232e-01 4.346789121627807617e-01 -2.934962809085845947e-01 -3.108797371387481689e-01 -2.564947903156280518e-01 5.356657505035400391e-01 -5.131857004016637802e-03
5.232666805386543274e-02 -2.937958016991615295e-02 5.328879356384277344e-01 -2.572254240512847900e-01 2.139830440282821655e-01 -2.167480289936065674e-01 6.621303558349609375e-01 -3.392335474491119385e-01
-1.696000099182128906e-01 -5.653634071350097656e-01 6.918366551399230957e-01 -3.672764301300048828e-01 5.286668241024017334e-02 -1.236896440386772156e-01 8.469615876674652100e-02 -1.131502538919448853e-01
2.391452789306640625e-01 -5.641729235649108887e-01 4.159708619117736816e-01 -5.263665914535522461e-01 1.201694235205650330e-01 -6.857004761695861816e-02 -1.355998516082763672e-01 -3.699937462806701660e-01
6.013390794396400452e-02 -1.218093782663345337e-01 4.255225658416748047e-01 -2.803728580474853516e-01 7.727676630020141602e-01 1.381934732198715210e-01 -1.035916954278945923e-01 3.080089390277862549e-01
1.204559803009033203e-01 -1.739186495542526245e-01 4.550688266754150391e-01 -2.798991799354553223e-01 7.399249076843261719e-01 3.242587670683860779e-02 -2.401107698678970337e-01 2.522258758544921875e-01
-3.020130097866058350e-01 -5.294278264045715332e-01 3.575854301452636719e-01 -3.119859099388122559e-01 -3.901905193924903870e-02 -3.133656680583953857e-01 5.437976121902465820e-01 8.862997591495513916e-02
2.293183058500289917e-01 -2.504963874816894531e-01 4.732342362403869629e-01 -3.374123573303222656e-01 2.252938896417617798e-01 1.752008311450481415e-02 8.373726159334182739e-02 6.991356611251831055e-01
4.659985601902008057e-01 -3.513078019022941589e-02 4.829759299755096436e-01 -2.055211216211318970e-01 5.720061659812927246e-01 -3.111096657812595367e-02 -2.207869440317153931e-01 3.594450950622558594e-01
-6.274815648794174194e-02 -9.801494330167770386e-02 7.099080085754394531e-01 1.257075220346450806e-01 3.648537993431091309e-01 -3.781703114509582520e-01 4.319630563259124756e-01 6.293477863073348999e-02
-3.403748869895935059e-01 -4.598611295223236084e-01 4.922474026679992676e-01 -2.420663386583328247e-01 -5.255516618490219116e-02 -1.900496631860733032e-01 4.209893941879272461e-01 3.945327103137969971e-01
7.427927255630493164e-01 -3.480421006679534912e-01 4.205201566219329834e-01 -7.604200392961502075e-02 1.888602972030639648e-01 2.524961717426776886e-02 -1.180869713425636292e-01 -3.070111274719238281e-01
7.852520048618316650e-02 -2.844843566417694092e-01 1.719059944152832031e-01 1.032889187335968018e-01 7.518211603164672852e-01 -1.583718806505203247e-01 -1.739521473646163940e-01 5.021017193794250488e-01
-4.152536392211914062e-01 -6.586087942123413086e-01 -2.156677991151809692e-01 -2.190665602684020996e-01 4.975551664829254150e-01 2.026514522731304169e-02 1.815349608659744263e-01 1.355337053537368774e-01
5.166206955909729004e-01 -3.746082484722137451e-01 2.722634673118591309e-01 -6.411119550466537476e-02 6.155999898910522461e-01 -1.202524080872535706e-02 -3.552016317844390869e-01 -9.621793031692504883e-02
-1.403142809867858887e-01 -1.778187006711959839e-01 5.011349916458129883e-01 -4.782330691814422607e-01 1.029103845357894897e-01 -4.358578026294708252e-01 4.827240109443664551e-01 -1.877884715795516968e-01
7.555261999368667603e-02 -2.752048671245574951e-01 6.712284088134765625e-01 9.285803884267807007e-02 2.209550738334655762e-01 -5.338484644889831543e-01 1.626321822404861450e-01 3.148322701454162598e-01
3.048093318939208984e-01 -5.664749741554260254e-01 3.482917696237564087e-02 1.170093938708305359e-01 2.503621578216552734e-02 2.760090827941894531e-01 6.503065228462219238e-01 -2.675571441650390625e-01
5.489880442619323730e-01 9.568501263856887817e-02 6.236577630043029785e-01 -3.654556274414062500e-01 1.003800928592681885e-01 -2.230696678161621094e-01 3.231814503669738770e-01 -5.164809152483940125e-02
3.303740918636322021e-01 -1.708887368440628052e-01 2.053115367889404297e-01 -4.215061962604522705e-01 4.092058241367340088e-01 -3.519045710563659668e-01 2.900803983211517334e-01 -5.161364674568176270e-01
3.006014414131641388e-02 -2.950482666492462158e-01 4.668957591056823730e-01 -1.497507095336914062e-01 2.930921018123626709e-01 -2.828781902790069580e-01 4.329993724822998047e-01 -5.641050338745117188e-01
2.730966210365295410e-01 -3.112501204013824463e-01 -3.467953503131866455e-01 6.964627653360366821e-03 8.274269700050354004e-01 -1.344889700412750244e-01 4.730156064033508301e-02 5.714956670999526978e-02
-4.651645664125680923e-03 -1.362277418375015259e-01 4.794107377529144287e-01 -5.216267108917236328e-01 3.672172427177429199e-01 3.916312456130981445e-01 3.911688029766082764e-01 -1.955879181623458862e-01
3.687068521976470947e-01 -1.555631458759307861e-01 4.990348517894744873e-01 -2.764482498168945312e-01 4.476890563964843750e-01 -1.701981276273727417e-01 3.529542684555053711e-01 -4.005327820777893066e-01
-1.987974625080823898e-03 -3.832728564739227295e-01 1.818596124649047852e-01 -1.391410678625106812e-01 1.413962803781032562e-02 -6.913229823112487793e-01 5.219939351081848145e-01 -2.237404286861419678e-01
3.530028462409973145e-01 -6.044423580169677734e-01 4.871432110667228699e-02 1.512032598257064819e-01 2.117566019296646118e-01 4.082638621330261230e-01 4.769369363784790039e-01 -2.140415012836456299e-01
6.139195561408996582e-01 -2.721794545650482178e-01 2.334215790033340454e-01 3.107636868953704834e-01 4.156390726566314697e-01 2.140216380357742310e-01 4.207270145416259766e-01 -4.887864738702774048e-02
-3.700213506817817688e-02 -2.545905709266662598e-01 -3.612611889839172363e-01 -4.007535874843597412e-01 5.418537855148315430e-01 -2.073181271553039551e-01 5.430185198783874512e-01 -1.060470566153526306e-01
-7.108009606599807739e-02 -4.689275026321411133e-01 6.685038655996322632e-02 -4.379220306873321533e-01 1.631835252046585083e-01 -3.508918285369873047e-01 1.000227406620979309e-01 6.473416686058044434e-01
-7.997838407754898071e-02 -5.308936238288879395e-01 1.902058720588684082e-01 -8.400871604681015015e-02 3.461342453956604004e-01 6.108092665672302246e-01 4.143253266811370850e-01 6.290840357542037964e-02
1.230194140225648880e-02 -6.097894310951232910e-01 3.286826312541961670e-01 -6.242880821228027344e-01 1.714527904987335205e-01 2.297831475734710693e-01 -1.494082957506179810e-01 1.603695601224899292e-01
2.657522261142730713e-01 -5.026485323905944824e-01 -1.371542960405349731e-01 -2.808398194611072540e-02 1.336681377142667770e-02 3.519226312637329102e-01 7.218094468116760254e-01 -1.099242120981216431e-01
-1.216506399214267731e-02 -7.612960040569305420e-02 1.051966622471809387e-01 -2.350742667913436890e-01 3.297942457720637321e-03 -6.172599792480468750e-01 6.510044336318969727e-01 3.505747616291046143e-01
-8.767259865999221802e-02 -2.216917462646961212e-02 2.326042503118515015e-01 -1.020732447504997253e-01 4.243069887161254883e-01 -4.388010501861572266e-01 6.998549103736877441e-01 -2.547913193702697754e-01
-2.951576607301831245e-04 -1.022021919488906860e-01 2.642428278923034668e-01 -1.714504659175872803e-01 3.134966790676116943e-01 -5.829848051071166992e-01 2.452171891927719116e-01 6.261406540870666504e-01
7.974985241889953613e-01 -2.895070910453796387e-01 1.592805236577987671e-01 -6.999616324901580811e-02 2.391622513532638550e-01 -8.146426081657409668e-02 4.077733308076858521e-02 -4.294349849224090576e-01
4.768769070506095886e-02 -2.801319956779479980e-01 5.358610749244689941e-01 -1.276323944330215454e-01 7.098034620285034180e-01 1.532188355922698975e-01 -2.177498787641525269e-01 2.027384638786315918e-01
9.608568996191024780e-02 -4.561550915241241455e-01 6.156884133815765381e-02 -1.370313763618469238e-01 -7.001788169145584106e-02 -5.402722954750061035e-01 5.261029601097106934e-01 -4.319037497043609619e-01
-1.947582140564918518e-02 -3.975924849510192871e-01 1.255676709115505219e-02 -2.264070557430386543e-03 4.158594012260437012e-01 -5.910998582839965820e-01 3.550620675086975098e-01 -4.392847120761871338e-01
-3.196625113487243652e-01 -6.427710652351379395e-01 -4.395757988095283508e-02 -4.558129906654357910e-01 4.636636376380920410e-01 -1.077121272683143616e-01 -7.971515506505966187e-02 2.049952596426010132e-01
4.192864000797271729e-01 -6.094014644622802734e-01 1.566479504108428955e-01 1.381282210350036621e-01 -6.997648626565933228e-02 3.169707059860229492e-01 5.415964722633361816e-01 -1.025514230132102966e-01
-1.276700049638748169e-01 -5.680442452430725098e-01 -8.899795822799205780e-03 -6.903414726257324219e-01 2.117752730846405029e-01 -2.147241830825805664e-01 2.062200196087360382e-02 3.049509525299072266e-01
1.050297543406486511e-01 -1.855168789625167847e-01 -7.453526556491851807e-02 -1.804908365011215210e-01 7.740204334259033203e-01 -3.025193810462951660e-01 2.058124244213104248e-01 -4.282935857772827148e-01
5.824214220046997070e-01 -4.551948308944702148e-01 -2.555494010448455811e-01 -5.074923112988471985e-02 4.729630053043365479e-01 -3.070748746395111084e-01 -2.550030648708343506e-01 -5.183108150959014893e-02
1.837465725839138031e-02 -7.343826889991760254e-01 2.178182899951934814e-01 -4.849733412265777588e-01 9.661420434713363647e-02 -2.835706472396850586e-01 -7.332487404346466064e-02 -2.873630523681640625e-01
-2.278072237968444824e-01 -6.242514252662658691e-01 3.202369213104248047e-01 1.035659201443195343e-02 -4.117392003536224365e-02 -1.052836254239082336e-01 5.802083611488342285e-01 -3.260881602764129639e-01
2.246535122394561768e-01 -4.955301284790039062e-01 1.209853738546371460e-01 -1.262865662574768066e-01 1.689732819795608521e-01 6.192420721054077148e-01 5.104484558105468750e-01 -2.871339954435825348e-02
5.726280808448791504e-01 1.179131567478179932e-01 3.935098946094512939e-01 -1.115717217326164246e-01 3.288504481315612793e-01 -3.040186762809753418e-01 4.874916672706604004e-01 -2.295154333114624023e-01
1.722137182950973511e-01 -6.827087700366973877e-02 -3.005070686340332031e-01 -3.267478048801422119e-01 3.415869474411010742e-01 5.937380343675613403e-02 7.429075241088867188e-01 3.106356561183929443e-01
1.147002130746841431e-01 -1.235160455107688904e-01 5.007601380348205566e-01 -3.375526964664459229e-01 5.576313734054565430e-01 -5.374788641929626465e-01 6.937126815319061279e-02 -4.728996008634567261e-02
-1.358980834484100342e-01 -5.278043150901794434e-01 -5.772248655557632446e-02 -1.635929644107818604e-01 2.385747581720352173e-01 -3.960193395614624023e-01 6.833193451166152954e-02 6.741225123405456543e-01
1.342747453600168228e-02 -5.044733174145221710e-03 5.053875446319580078e-01 -8.799599856138229370e-02 2.407920211553573608e-01 -2.122584432363510132e-01 7.716551423072814941e-01 -1.953158527612686157e-01
8.663330809213221073e-04 -2.366009950637817383e-01 3.216556012630462646e-01 -4.023231565952301025e-02 5.248702168464660645e-01 9.785988926887512207e-02 7.779549062252044678e-02 7.401491403579711914e-01
-9.122535586357116699e-03 -2.815744876861572266e-01 4.593709707260131836e-01 -1.466259658336639404e-01 6.941257119178771973e-01 -2.300081700086593628e-01 -2.129659503698348999e-01 3.286987543106079102e-01
1.789126396179199219e-01 -4.440281689167022705e-01 -4.213130474090576172e-01 -2.708887867629528046e-02 2.161043882369995117e-01 1.894843429327011108e-01 6.833395957946777344e-01 2.074421793222427368e-01
7.125142961740493774e-02 -1.710881441831588745e-01 1.862702667713165283e-01 -7.019691467285156250e-01 2.299513071775436401e-01 -3.074816763401031494e-01 1.389101147651672363e-01 5.210338234901428223e-01
9.295225888490676880e-02 -2.417896538972854614e-01 3.579471111297607422e-01 -5.205633640289306641e-01 -1.065757572650909424e-01 -4.054943323135375977e-01 5.239994525909423828e-01 2.888350188732147217e-01
2.825829982757568359e-01 -3.413386642932891846e-01 2.045495957136154175e-01 -1.081291958689689636e-01 8.041066676378250122e-02 -4.821125268936157227e-01 4.226212203502655029e-01 -5.767106413841247559e-01
-3.660745620727539062e-01 -4.139975309371948242e-01 3.897609710693359375e-01 1.293919533491134644e-01 4.887971580028533936e-01 2.080586552619934082e-01 3.673412501811981201e-01 3.298315107822418213e-01
9.288864582777023315e-02 -4.922172427177429199e-02 5.098896026611328125e-01 -1.498965471982955933e-01 3.698916733264923096e-01 -2.814502716064453125e-01 6.200457811355590820e-01 -3.255790174007415771e-01
4.739419221878051758e-01 -1.153994500637054443e-01 7.416799068450927734e-01 -2.211657613515853882e-01 1.088566407561302185e-01 -3.504680395126342773e-01 1.580073237419128418e-01 -5.843666195869445801e-02
-2.061108648777008057e-01 -1.093009188771247864e-01 7.043631374835968018e-02 -3.599905669689178467e-01 2.291775047779083252e-01 -6.132394075393676758e-01 6.101431846618652344e-01 1.007853671908378601e-01
2.276699393987655640e-01 8.749574422836303711e-02 -4.841839522123336792e-02 -4.615145325660705566e-01 4.129532575607299805e-01 1.217119619250297546e-01 7.346436381340026855e-01 -1.119980867952108383e-02
-9.976851940155029297e-02 -2.343868017196655273e-01 3.729929924011230469e-01 -2.859261631965637207e-01 7.539752721786499023e-01 -2.261744439601898193e-02 -1.706839799880981445e-01 3.407468199729919434e-01
-2.703745067119598389e-01 -3.722938001155853271e-01 3.334446847438812256e-01 4.785405099391937256e-02 3.155304491519927979e-01 2.714236974716186523e-01 4.504807293415069580e-01 5.464946627616882324e-01
7.395269870758056641e-01 -4.653716385364532471e-01 2.119819223880767822e-01 -1.498229354619979858e-01 2.151857614517211914e-01 -1.009908989071846008e-01 -2.467581629753112793e-01 -2.274911999702453613e-01
5.500034093856811523e-01 -4.123939871788024902e-01 1.151169389486312866e-01 -9.119791537523269653e-02 6.236041188240051270e-01 1.358411163091659546e-01 -2.851256430149078369e-01 -1.312511563301086426e-01
6.452407240867614746e-01 -2.954910099506378174e-01 1.300804018974304199e-01 1.492600888013839722e-01 4.442439377307891846e-01 2.541809082031250000e-01 3.722835183143615723e-01 -2.378958612680435181e-01
-2.129000127315521240e-01 -1.029361486434936523e-01 1.366578042507171631e-01 -2.703492939472198486e-01 1.175038665533065796e-01 -5.947927832603454590e-01 6.803674697875976562e-01 1.477437466382980347e-01
3.119648098945617676e-01 -1.408929526805877686e-01 -6.500692665576934814e-02 -1.241275370121002197e-01 2.180593013763427734e-01 3.170618414878845215e-01 8.233816623687744141e-01 1.927645057439804077e-01
2.912074923515319824e-01 -3.692248463630676270e-01 -3.082546591758728027e-02 -1.389684528112411499e-01 2.409487366676330566e-01 5.461171269416809082e-01 4.529552757740020752e-01 4.440044760704040527e-01
9.093342721462249756e-02 -7.523502111434936523e-01 1.258061677217483521e-01 -3.427266702055931091e-02 5.266900658607482910e-01 3.309388458728790283e-01 -1.400394141674041748e-01 -4.652393236756324768e-02
-1.632922887802124023e-01 -3.559407293796539307e-01 1.301949284970760345e-02 4.029773175716400146e-02 7.743935585021972656e-01 -4.494296312332153320e-01 4.798086732625961304e-02 -2.021730542182922363e-01
7.727786302566528320e-01 -2.587055861949920654e-01 4.378043711185455322e-01 3.237757831811904907e-02 2.661859393119812012e-01 -9.996387362480163574e-02 -2.489402741193771362e-01 1.856295205652713776e-02
5.128589868545532227e-01 -4.952532351016998291e-01 3.839420154690742493e-02 -1.639195829629898071e-01 -1.013526320457458496e-01 2.232090979814529419e-01 4.800829589366912842e-01 -4.156701862812042236e-01
5.502454042434692383e-01 -3.975951969623565674e-01 1.257142722606658936e-01 -9.063653647899627686e-02 6.293641328811645508e-01 1.016704589128494263e-01 -3.003225326538085938e-01 -1.360116451978683472e-01
-2.345036864280700684e-01 -1.419657617807388306e-01 8.987195044755935669e-02 -3.431856632232666016e-01 4.081300795078277588e-01 -6.845386028289794922e-01 4.020489156246185303e-01 -4.683843255043029785e-02
1.283473074436187744e-01 -1.070718280971050262e-02 -8.154140785336494446e-03 -6.632513403892517090e-01 3.835684657096862793e-01 1.781809926033020020e-01 5.443586111068725586e-01 -2.612355351448059082e-01
-3.404483199119567871e-01 -6.205768585205078125e-01 -6.659801304340362549e-02 -1.648506498895585537e-03 6.728298068046569824e-01 -8.624634146690368652e-02 1.417384445667266846e-01 -1.196377873420715332e-01
2.580793797969818115e-01 -2.570860385894775391e-01 -8.497504889965057373e-02 2.568744719028472900e-01 2.895995080471038818e-01 -1.471034139394760132e-01 6.395874619483947754e-01 5.286936759948730469e-01
4.412089884281158447e-01 -7.935569882392883301e-01 -2.325309216976165771e-01 -2.918417751789093018e-02 -9.002511203289031982e-02 -2.105488479137420654e-01 -7.328496314585208893e-03 2.611334025859832764e-01
1.897242963314056396e-01 -4.987111091613769531e-01 5.816540122032165527e-02 -2.369589805603027344e-01 1.270077824592590332e-01 -4.177508354187011719e-01 3.812957406044006348e-01 -5.654432773590087891e-01
-1.028338670730590820e-01 -2.403384745121002197e-01 3.894774913787841797e-01 -6.308813691139221191e-01 2.301358133554458618e-01 -4.868557453155517578e-01 1.483187824487686157e-01 2.645166516304016113e-01
-1.736224144697189331e-01 -5.354097485542297363e-01 5.440820455551147461e-01 -1.929481327533721924e-01 -1.420658975839614868e-01 -1.576492190361022949e-01 5.309144854545593262e-01 1.517608314752578735e-01
6.644243001937866211e-01 -2.212158590555191040e-01 2.618558406829833984e-01 5.807270482182502747e-02 6.076806783676147461e-01 8.839497715234756470e-02 -2.404643893241882324e-01 5.244581773877143860e-02
2.333564907312393188e-01 -2.903016209602355957e-01 8.098530769348144531e-01 -3.768306970596313477e-01 -5.527095124125480652e-02 -1.282636672258377075e-01 2.067202329635620117e-01 3.415786847472190857e-02
3.797582387924194336e-01 -5.308624505996704102e-01 -2.200332842767238617e-02 -1.520833522081375122e-01 1.953575015068054199e-01 4.907893836498260498e-01 4.696120619773864746e-01 -2.253461033105850220e-01
2.507488429546356201e-01 -2.105694264173507690e-01 4.450186192989349365e-01 -2.133011221885681152e-01 7.543857693672180176e-01 1.357033550739288330e-01 -2.277868390083312988e-01 9.922907501459121704e-02
-2.794157564640045166e-01 -6.271638870239257812e-01 2.604244947433471680e-01 2.860986292362213135e-01 -9.251908212900161743e-02 -1.503264605998992920e-01 5.873903036117553711e-01 5.228642374277114868e-02
-1.608285009860992432e-01 -8.433878421783447266e-01 2.456253021955490112e-01 -2.214120626449584961e-01 2.535524070262908936e-01 2.172911763191223145e-01 -1.231013908982276917e-01 1.637607365846633911e-01
5.471826791763305664e-01 -3.176736235618591309e-01 1.823030114173889160e-01 1.352464109659194946e-01 4.073418676853179932e-01 3.372336924076080322e-01 4.727579057216644287e-01 -2.121191620826721191e-01
-3.247941732406616211e-01 -5.089654326438903809e-01 4.297499954700469971e-01 -1.870939880609512329e-01 4.999058842658996582e-01 1.578478515148162842e-01 1.776956319808959961e-01 -3.307207226753234863e-01
1.465547084808349609e-01 -1.240254566073417664e-01 -3.113438487052917480e-01 -3.904115557670593262e-01 5.736175179481506348e-01 -2.469971328973770142e-01 4.910452067852020264e-01 -2.874251008033752441e-01
-3.056368231773376465e-01 -6.764695644378662109e-01 3.308959305286407471e-01 -3.098199069499969482e-01 4.139400124549865723e-01 -1.892648451030254364e-02 -1.197202578186988831e-01 2.397021949291229248e-01
-3.666742742061614990e-01 -6.542651057243347168e-01 -1.422816514968872070e-01 -4.127365648746490479e-01 4.447214007377624512e-01 1.947950422763824463e-01 9.815071523189544678e-02 3.919083997607231140e-02
5.120097994804382324e-01 -7.572368383407592773e-01 2.622575461864471436e-01 -1.423367112874984741e-01 -2.879779972136020660e-02 -1.452148854732513428e-01 -2.306744605302810669e-01 -1.649727672338485718e-02
6.028788685798645020e-01 -3.382858932018280029e-01 -3.562717437744140625e-01 9.747377596795558929e-03 1.189876124262809753e-01 -3.469305336475372314e-01 4.396213889122009277e-01 -2.594017386436462402e-01
3.759138286113739014e-02 -3.115418553352355957e-01 3.459542989730834961e-01 -1.682516783475875854e-01 7.899899482727050781e-01 2.754249274730682373e-01 -1.570956707000732422e-01 1.700394600629806519e-01
8.786180019378662109e-01 -1.175230555236339569e-02 1.141282469034194946e-01 -6.218699365854263306e-02 2.198611348867416382e-01 -3.578418195247650146e-01 1.165613234043121338e-01 -1.449950486421585083e-01
2.758967280387878418e-01 -4.940618574619293213e-01 7.288480997085571289e-01 -4.940467700362205505e-02 -1.119286268949508667e-01 -3.170629143714904785e-01 1.813796162605285645e-01 1.296964101493358612e-02
3.397356346249580383e-02 -3.138773143291473389e-01 2.722904980182647705e-01 -7.382644712924957275e-02 4.981684982776641846e-01 -1.168457046151161194e-01 4.848334789276123047e-01 -5.690745115280151367e-01
-6.504044402390718460e-03 -3.044146001338958740e-01 3.422397077083587646e-01 -1.609697490930557251e-01 4.035624861717224121e-01 -2.974116802215576172e-01 4.100694954395294189e-01 -5.871769189834594727e-01
4.218825995922088623e-01 -3.306566178798675537e-01 4.367650151252746582e-01 -5.457442998886108398e-01 -1.272749006748199463e-01 -2.045512199401855469e-01 1.406387388706207275e-01 3.824415206909179688e-01
5.673004984855651855e-01 -2.287131249904632568e-01 -1.869217604398727417e-01 1.279854774475097656e-01 4.814074635505676270e-01 -3.503703325986862183e-02 3.564063608646392822e-01 4.631784558296203613e-01
-3.706359565258026123e-01 -5.885471701622009277e-01 5.013927221298217773e-01 7.634683698415756226e-02 4.418317079544067383e-01 -2.384616285562515259e-01 7.036842405796051025e-02 4.457404091954231262e-02
-1.685490906238555908e-01 -4.505088627338409424e-01 -1.022893860936164856e-01 -6.109347939491271973e-01 4.367516040802001953e-01 -2.348183542490005493e-01 -4.413462430238723755e-02 3.702554404735565186e-01
2.467544078826904297e-01 -1.498380154371261597e-01 9.029289335012435913e-02 -4.345254302024841309e-01 4.760222733020782471e-01 -5.357002019882202148e-01 3.035935461521148682e-01 -3.375719785690307617e-01
-2.498275190591812134e-01 -3.429614901542663574e-01 4.018358886241912842e-01 -3.751905858516693115e-01 2.685679793357849121e-01 -3.841282427310943604e-01 3.862217366695404053e-01 3.858406841754913330e-01
3.876803815364837646e-02 -3.933759331703186035e-01 2.973234951496124268e-01 -4.820057451725006104e-01 1.938028782606124878e-01 -2.457796335220336914e-01 1.121146976947784424e-01 6.422497034072875977e-01
-2.742899358272552490e-01 -5.262867212295532227e-01 6.331948637962341309e-01 -1.835838854312896729e-01 -6.605218350887298584e-02 -5.487845465540885925e-02 3.627998232841491699e-01 2.723054587841033936e-01
5.614871382713317871e-01 -3.217387497425079346e-01 -1.291105896234512329e-02 -1.869094907306134701e-03 5.174105763435363770e-01 5.000131130218505859e-01 2.510349154472351074e-01 1.734481006860733032e-02
-7.302540540695190430e-02 -1.396273374557495117e-01 1.605923920869827271e-01 -3.343600928783416748e-01 2.204419858753681183e-02 -6.372213959693908691e-01 6.305745840072631836e-01 1.828212440013885498e-01
8.025903105735778809e-01 -2.928995490074157715e-01 3.251844048500061035e-01 -1.566755920648574829e-01 2.033200114965438843e-01 -1.054743155837059021e-01 -1.736165136098861694e-01 -2.390816658735275269e-01
2.959252595901489258e-01 -2.702385187149047852e-01 4.916435480117797852e-01 -3.561431467533111572e-01 -1.686605513095855713e-01 -2.188368141651153564e-01 3.146866559982299805e-01 5.435850024223327637e-01
3.772737979888916016e-01 -5.829879641532897949e-01 3.064591586589813232e-01 -3.582960665225982666e-01 3.908468782901763916e-01 7.996368408203125000e-02 -2.619698941707611084e-01 -2.602159380912780762e-01
1.532304435968399048e-01 -2.343656569719314575e-01 5.051342844963073730e-01 -5.940164998173713684e-02 7.259707152843475342e-02 -7.147791385650634766e-01 3.385177254676818848e-01 1.792488247156143188e-01
1.998207122087478638e-01 -1.959894001483917236e-01 5.124490857124328613e-01 -4.650539159774780273e-02 2.731028199195861816e-01 -4.492790251970291138e-02 5.483637452125549316e-01 -5.287594795227050781e-01
-7.837050408124923706e-02 -4.666104912757873535e-01 4.097154438495635986e-01 -1.343763470649719238e-01 6.895683407783508301e-01 1.516198068857192993e-01 -2.312527894973754883e-01 1.955453157424926758e-01
3.953658342361450195e-01 -1.923297494649887085e-01 4.414073228836059570e-01 -3.495566844940185547e-01 -2.150180377066135406e-02 -4.661262929439544678e-01 2.845237255096435547e-01 4.370068609714508057e-01
-1.348569840192794800e-01 -1.341498196125030518e-01 2.227260172367095947e-01 -6.398005485534667969e-01 4.638589322566986084e-01 3.475310504436492920e-01 4.069927930831909180e-01 5.727038532495498657e-02
3.194575607776641846e-01 -3.197912573814392090e-01 7.579573988914489746e-01 -4.993649944663047791e-02 -1.144504919648170471e-01 1.628910303115844727e-01 2.122858017683029175e-01 3.660460114479064941e-01
3.361367881298065186e-01 3.217823058366775513e-02 1.485220193862915039e-01 -3.271516263484954834e-01 1.223194003105163574e-01 -6.098445057868957520e-01 6.056089401245117188e-01 5.705092102289199829e-02
-4.452067613601684570e-01 -6.359802484512329102e-01 1.219470947980880737e-01 -1.356367319822311401e-01 4.962406456470489502e-01 -2.099432200193405151e-01 1.124898567795753479e-01 2.471172064542770386e-01
8.160555362701416016e-01 -1.180790457874536514e-02 2.778993546962738037e-01 -3.583446145057678223e-01 2.562361061573028564e-01 -1.430483609437942505e-01 -3.261170536279678345e-02 -2.027108818292617798e-01
1.450627893209457397e-01 -1.990572959184646606e-01 3.078806996345520020e-01 -4.283438920974731445e-01 1.345936357975006104e-01 9.001626819372177124e-02 6.134481430053710938e-01 -5.084555149078369141e-01
-3.483948707580566406e-01 -5.184431076049804688e-01 -4.017601534724235535e-02 -2.388812303543090820e-01 3.892806768417358398e-01 4.026987850666046143e-01 4.856835901737213135e-01 3.956486284732818604e-02
1.735310852527618408e-01 -5.615569278597831726e-02 8.266651630401611328e-02 -6.343787908554077148e-01 4.312581419944763184e-01 1.731453239917755127e-01 4.633552432060241699e-01 -3.560932576656341553e-01
5.266311168670654297e-01 -2.773849368095397949e-01 -4.604408144950866699e-02 2.920092344284057617e-01 6.481032967567443848e-01 2.051547542214393616e-02 3.652842938899993896e-01 6.660579144954681396e-02
3.441005945205688477e-01 -3.380281031131744385e-01 7.224320173263549805e-01 -2.882350683212280273e-01 7.711482793092727661e-02 -1.324779689311981201e-01 -7.341762632131576538e-02 3.653178811073303223e-01
-1.225696355104446411e-01 -6.957561373710632324e-01 -2.780794501304626465e-01 -5.652846097946166992e-01 1.313168406486511230e-01 -2.498442232608795166e-01 5.164356157183647156e-02 1.472820490598678589e-01
4.148769974708557129e-01 -1.169922277331352234e-01 3.162427842617034912e-01 -1.787483394145965576e-01 7.632595896720886230e-01 1.458564847707748413e-01 -2.074203938245773315e-01 1.880604773759841919e-01
2.382795065641403198e-01 -3.189328312873840332e-02 6.602236628532409668e-01 -4.089275896549224854e-01 1.691594272851943970e-01 -4.522881209850311279e-01 2.435985803604125977e-01 2.157984673976898193e-01
-1.222771853208541870e-01 -6.169413775205612183e-02 1.687076985836029053e-01 -3.376245200634002686e-01 6.960260272026062012e-01 -5.638601183891296387e-01 1.825778186321258545e-01 -5.535922572016716003e-02
4.046767354011535645e-01 -4.752816855907440186e-01 -9.833288379013538361e-03 -3.215112090110778809e-01 1.194084957242012024e-01 4.940099716186523438e-01 4.158430397510528564e-01 -2.750423550605773926e-01
1.711010038852691650e-01 8.792246691882610321e-03 1.976713985204696655e-01 -6.565874218940734863e-01 4.492865502834320068e-01 2.602722048759460449e-01 4.335948526859283447e-01 -2.070306241512298584e-01
7.786264270544052124e-02 -7.064307928085327148e-01 4.117262363433837891e-01 -5.026577115058898926e-01 -1.493173390626907349e-01 -1.785541176795959473e-01 1.094626486301422119e-01 8.093615621328353882e-02
5.698359012603759766e-01 -2.681412994861602783e-01 5.347930192947387695e-01 2.862901091575622559e-01 1.286873221397399902e-01 -3.790524601936340332e-01 -3.119236603379249573e-02 2.724105715751647949e-01
1.173110157251358032e-01 -2.895745337009429932e-01 3.068032860755920410e-01 -8.733349293470382690e-02 2.546474933624267578e-01 -1.686607748270034790e-01 6.431767940521240234e-01 -5.419050455093383789e-01
-1.436804682016372681e-01 -7.351493835449218750e-02 3.216524422168731689e-01 -2.430707663297653198e-01 3.639506399631500244e-01 -6.712650060653686523e-01 4.766477942466735840e-01 3.402891010046005249e-02
1.404931098222732544e-01 -6.495179980993270874e-02 -1.573963463306427002e-01 -1.264658719301223755e-01 4.151604473590850830e-01 1.208438128232955933e-01 8.173227906227111816e-01 2.833684682846069336e-01
2.413144260644912720e-01 -1.018440574407577515e-01 6.195768117904663086e-01 2.757439017295837402e-02 3.313381075859069824e-01 -5.500266700983047485e-02 5.123317837715148926e-01 -4.140836894512176514e-01
1.980630904436111450e-01 3.193005174398422241e-02 3.973886072635650635e-01 -4.149760305881500244e-01 -1.278848358197137713e-04 -3.513378798961639404e-01 7.111925482749938965e-01 -1.988795399665832520e-02
2.960239648818969727e-01 -2.203331142663955688e-01 -4.027008712291717529e-01 -2.850658595561981201e-01 2.901214063167572021e-01 7.542545441538095474e-03 7.156600356101989746e-01 -1.549063175916671753e-01
4.839815199375152588e-01 -3.001163601875305176e-01 6.543887406587600708e-02 -1.960884928703308105e-01 4.759536981582641602e-01 6.051903367042541504e-01 1.965883970260620117e-01 3.904953971505165100e-02
4.688519835472106934e-01 -4.395274519920349121e-01 1.480752080678939819e-01 -3.938133716583251953e-01 3.266166150569915771e-01 -4.819513857364654541e-01 -1.585349738597869873e-01 -2.142178118228912354e-01
1.715853363275527954e-01 -2.743808627128601074e-01 5.335239171981811523e-01 -2.516343295574188232e-01 6.588160395622253418e-01 -4.944314248859882355e-03 -3.047131001949310303e-01 1.428030580282211304e-01
7.890760898590087891e-01 -2.411690503358840942e-01 4.765967130661010742e-01 -5.256214365363121033e-02 1.424335539340972900e-01 -1.572761386632919312e-01 -2.858906053006649017e-03 -2.103761285543441772e-01
