# Supplementary material for: Where is your field going? A machine learning approach to study the relative motion of the domains of physics
Source: PLoS One. 2020 Jun 18;15(6):e0233997. doi: 10.1371/journal.pone.0233997 (PMC7302634; doi:10.1371/journal.pone.0233997)
Supplement: S16 Data — (ZIP) [file pone.0233997.s016.zip › 15/Pacs4Run_15_VS_500_embeddings1985-1989ED8.txt]

-6.296083331108093262e-01 2.503228485584259033e-01 -4.142737388610839844e-01 -4.059694111347198486e-01 6.604977697134017944e-02 -2.890683412551879883e-01 -3.396942913532257080e-01 -3.438829258084297180e-02
-1.148958951234817505e-01 -3.166433423757553101e-02 -7.393434643745422363e-01 -1.768970340490341187e-01 2.918641269207000732e-01 -4.369507431983947754e-01 3.625822663307189941e-01 1.727706752717494965e-02
-1.354646384716033936e-01 4.345482289791107178e-01 -2.927044034004211426e-01 -8.328410238027572632e-02 2.527685165405273438e-01 -4.722823202610015869e-01 6.345364451408386230e-01 -1.030816361308097839e-01
-3.051681220531463623e-01 3.919372856616973877e-01 -6.288406848907470703e-01 -4.598366320133209229e-01 -1.139284074306488037e-01 3.164066672325134277e-01 -4.160098731517791748e-02 -1.776058822870254517e-01
-3.541042804718017578e-01 3.587094843387603760e-01 -5.206327438354492188e-01 -5.519554018974304199e-01 -1.776533573865890503e-01 1.860901862382888794e-01 1.890244707465171814e-02 -3.219889998435974121e-01
-1.202808544039726257e-01 3.994406163692474365e-01 -8.146035671234130859e-01 -5.173074826598167419e-02 -2.191894203424453735e-01 1.452833134680986404e-02 1.910546272993087769e-01 -2.738019227981567383e-01
-4.527986794710159302e-02 6.205735802650451660e-01 -6.840778589248657227e-01 -4.171869158744812012e-02 2.202680408954620361e-01 1.736024916172027588e-01 1.299620419740676880e-01 -2.181498706340789795e-01
-3.011576831340789795e-01 1.075694486498832703e-01 -5.120571851730346680e-01 1.153082493692636490e-02 5.245339870452880859e-01 6.963014602661132812e-03 -4.692704081535339355e-01 -3.741635978221893311e-01
-8.694424480199813843e-02 4.851567000150680542e-02 -5.800488591194152832e-01 -1.045577004551887512e-01 5.304753780364990234e-01 -5.315173864364624023e-01 2.793946266174316406e-01 2.686573378741741180e-02
2.469631098210811615e-02 2.854036688804626465e-01 -6.810462474822998047e-01 -1.744647473096847534e-01 4.670521020889282227e-01 -4.049578309059143066e-01 -1.507199704647064209e-01 1.372148990631103516e-01
-6.375977993011474609e-01 -2.899266183376312256e-01 -4.872840642929077148e-01 1.938166767358779907e-01 4.010350704193115234e-01 -1.810823231935501099e-01 -1.394717097282409668e-01 -1.460432857275009155e-01
-1.447063088417053223e-01 -1.383716613054275513e-01 -7.439171671867370605e-01 -6.539362668991088867e-02 3.479103744029998779e-01 -8.726555109024047852e-02 3.294783234596252441e-01 -4.062161743640899658e-01
-3.801767826080322266e-01 5.889241024851799011e-02 -7.294882535934448242e-01 -8.657411485910415649e-02 -2.750845849514007568e-01 1.300527751445770264e-01 4.657756388187408447e-01 5.307473987340927124e-02
-4.503288865089416504e-01 -1.753555834293365479e-01 -6.431313157081604004e-01 3.094377517700195312e-01 4.356606602668762207e-01 4.194404557347297668e-02 -2.109680920839309692e-01 -1.449754834175109863e-01
-2.156863808631896973e-01 4.915078580379486084e-01 -2.702624201774597168e-01 -5.908691883087158203e-01 5.763886123895645142e-02 -3.026990294456481934e-01 3.098507821559906006e-01 -3.142843544483184814e-01
-1.988166868686676025e-01 5.363706350326538086e-01 -6.267231106758117676e-01 -2.062475532293319702e-01 -1.650650352239608765e-01 -7.417943328619003296e-03 4.584276378154754639e-01 -1.102325040847063065e-03
-9.006891399621963501e-02 3.675329685211181641e-01 -8.326864838600158691e-01 -1.422821879386901855e-01 -4.697291553020477295e-02 3.329661488533020020e-02 6.393613666296005249e-02 -3.685012459754943848e-01
-1.405418515205383301e-01 3.357368707656860352e-01 -8.271397352218627930e-01 -2.009241729974746704e-01 1.921783536672592163e-01 2.318158745765686035e-01 2.281554341316223145e-01 1.649670675396919250e-02
-3.008174598217010498e-01 5.362785458564758301e-01 -3.598598241806030273e-01 -8.671961724758148193e-02 7.911279797554016113e-02 -1.483569294214248657e-01 -6.060879230499267578e-01 -2.988033592700958252e-01
-1.258549541234970093e-01 4.590356349945068359e-01 -7.694105505943298340e-01 -3.386527895927429199e-01 1.724982708692550659e-01 1.628070622682571411e-01 -9.912554174661636353e-02 -2.609120309352874756e-02
-4.791468381881713867e-01 -3.339508473873138428e-01 -6.237592697143554688e-01 -1.028873473405838013e-01 3.123331964015960693e-01 -1.213214322924613953e-01 -2.757382094860076904e-01 -2.663294374942779541e-01
-2.371473312377929688e-01 2.476241588592529297e-01 -3.991245329380035400e-01 -3.173687756061553955e-01 2.484385073184967041e-01 2.244034856557846069e-01 1.877371072769165039e-01 -6.892722249031066895e-01
-2.141063660383224487e-01 4.236581921577453613e-02 -6.702089309692382812e-01 2.577751874923706055e-01 2.090436518192291260e-01 6.075550615787506104e-02 5.665948390960693359e-01 -2.613719105720520020e-01
-1.934315115213394165e-01 8.312334120273590088e-02 -7.314636707305908203e-01 2.917059957981109619e-01 7.635376416146755219e-03 -5.167359113693237305e-02 4.931578040122985840e-01 -2.993497550487518311e-01
-1.871940344572067261e-01 7.164303660392761230e-01 -1.348730474710464478e-01 2.700488269329071045e-01 5.382333993911743164e-01 4.121743142604827881e-02 -2.469101399183273315e-01 9.061012417078018188e-02
-2.546682655811309814e-01 7.636312246322631836e-01 -4.550972282886505127e-01 -1.394093483686447144e-01 -4.511348903179168701e-03 2.856979370117187500e-01 1.511848717927932739e-01 -1.447843462228775024e-01
-7.974936962127685547e-01 -1.670615822076797485e-01 -4.239032268524169922e-01 3.594516217708587646e-01 8.818542212247848511e-02 4.497705772519111633e-02 7.372591644525527954e-02 1.093604937195777893e-01
-2.588778734207153320e-01 8.344344496726989746e-01 -3.435876965522766113e-01 1.286713033914566040e-02 1.208493858575820923e-01 4.992113262414932251e-02 -3.005275726318359375e-01 1.052135676145553589e-01
-1.998366564512252808e-01 7.577944993972778320e-01 -4.056254923343658447e-01 -2.009243816137313843e-01 1.138293650001287460e-02 6.587728857994079590e-02 4.171508848667144775e-01 -4.925511032342910767e-02
-4.881988465785980225e-02 4.261761903762817383e-01 -5.555512905120849609e-01 -2.435273379087448120e-01 1.324105560779571533e-01 -4.411673545837402344e-01 4.171831905841827393e-01 -2.486864179372787476e-01
-1.047117486596107483e-01 7.320914268493652344e-01 -4.410980939865112305e-01 -4.743836075067520142e-02 1.753493100404739380e-01 1.183414552360773087e-02 4.296988546848297119e-01 -2.018198221921920776e-01
-8.973646759986877441e-01 1.058792578987777233e-03 9.163640439510345459e-02 -2.389202415943145752e-01 -1.342256274074316025e-02 -2.419878393411636353e-01 -2.592511242255568504e-03 -2.655379772186279297e-01
-8.212435245513916016e-01 3.619146347045898438e-01 -5.326863378286361694e-02 3.729808330535888672e-01 2.780539728701114655e-02 1.882669180631637573e-01 -1.151113733649253845e-01 -5.618089437484741211e-02
-9.409549087285995483e-02 -4.913994297385215759e-02 -5.922268033027648926e-01 1.382018923759460449e-01 6.305979490280151367e-01 -3.223206698894500732e-01 3.424773216247558594e-01 7.982162758708000183e-03
-2.384068518877029419e-01 4.818391203880310059e-01 -2.561796605587005615e-01 -3.572488427162170410e-01 1.423382163047790527e-01 -2.259780652821063995e-02 8.546558022499084473e-02 -6.997594237327575684e-01
-8.732781410217285156e-01 2.116534113883972168e-01 -5.828740820288658142e-02 1.994659751653671265e-01 -7.319530099630355835e-02 -1.064763590693473816e-01 -1.340631395578384399e-01 -3.387276828289031982e-01
-9.274545907974243164e-01 8.620943874120712280e-02 -1.904994994401931763e-02 -1.316306293010711670e-01 -9.343916550278663635e-03 1.900612711906433105e-01 -6.181106902658939362e-03 -2.801028192043304443e-01
-8.199142813682556152e-01 -2.078495174646377563e-01 -2.457674294710159302e-01 6.429709494113922119e-02 3.625602722167968750e-01 1.492470055818557739e-01 1.373304724693298340e-01 -2.177588045597076416e-01
-1.126341000199317932e-01 4.387159645557403564e-01 -4.703521430492401123e-01 3.799365162849426270e-01 1.663544625043869019e-01 -1.518771648406982422e-01 -3.121261894702911377e-01 -5.301844477653503418e-01
-1.518686711788177490e-01 -6.117711216211318970e-02 -8.365259170532226562e-01 -6.592292338609695435e-02 4.710245430469512939e-01 -1.152730779722332954e-03 -1.884703934192657471e-01 -1.080990582704544067e-01
-1.358531117439270020e-01 2.830472886562347412e-01 -4.622008204460144043e-01 6.898739188909530640e-02 7.103375792503356934e-01 -2.391745150089263916e-01 -2.969898283481597900e-01 1.818032115697860718e-01
-1.268021762371063232e-01 -1.483055856078863144e-02 -6.951446533203125000e-01 9.720393270254135132e-02 4.438438117504119873e-01 -2.147591263055801392e-01 4.891954958438873291e-01 -9.271164238452911377e-02
-3.967364728450775146e-01 4.378618896007537842e-01 -4.402371495962142944e-02 -3.918430209159851074e-02 6.996660679578781128e-02 -5.373308658599853516e-01 -1.893351823091506958e-01 -5.638580918312072754e-01
-2.700205147266387939e-01 3.744530081748962402e-01 -6.826224327087402344e-01 -5.145991444587707520e-01 -9.013973176479339600e-02 2.106554210186004639e-01 2.641799114644527435e-02 -5.375277996063232422e-02
-1.191676631569862366e-01 5.316675305366516113e-01 -7.529414296150207520e-01 -2.613307535648345947e-01 1.148628890514373779e-01 2.262957543134689331e-01 4.707843437790870667e-02 3.597860783338546753e-02
-9.696590900421142578e-02 5.942881703376770020e-01 -5.504832863807678223e-01 -1.424929797649383545e-01 4.479786381125450134e-02 -2.450855821371078491e-01 5.004614591598510742e-01 3.933988511562347412e-02
-2.228829413652420044e-01 3.972783684730529785e-01 -4.014165103435516357e-01 -6.426360607147216797e-01 3.575032204389572144e-02 -1.981901973485946655e-01 3.263869285583496094e-01 -2.670040130615234375e-01
-7.123596072196960449e-01 -1.349857598543167114e-01 -1.776035130023956299e-01 2.158243209123611450e-01 5.828119516372680664e-01 -8.300927281379699707e-02 2.226517498493194580e-01 8.075186982750892639e-03
-7.557880133390426636e-02 2.202233225107192993e-01 -8.126893639564514160e-01 8.556541055440902710e-02 4.588686302304267883e-02 6.100763007998466492e-02 -5.652724951505661011e-02 -5.186339616775512695e-01
-7.218611836433410645e-01 -1.921924501657485962e-01 -5.321227908134460449e-01 1.914393901824951172e-02 8.357412368059158325e-02 -2.697994001209735870e-02 -2.387674897909164429e-01 3.061615824699401855e-01
-2.497008144855499268e-01 6.136375069618225098e-01 -3.024829328060150146e-01 -3.234681859612464905e-02 -3.876535594463348389e-02 4.636268317699432373e-02 3.472310602664947510e-01 -5.868003368377685547e-01
-7.068572640419006348e-01 -2.462507337331771851e-01 -5.572770237922668457e-01 3.314874768257141113e-01 6.043920293450355530e-03 -3.896711766719818115e-02 1.127504855394363403e-01 -7.074026018381118774e-02
-7.566453814506530762e-01 -2.071694582700729370e-01 -1.226282268762588501e-01 9.646253287792205811e-02 2.505333125591278076e-01 -4.019005894660949707e-01 2.203021794557571411e-01 -2.956378757953643799e-01
-1.924544125795364380e-01 3.741378784179687500e-01 -7.909104824066162109e-01 -2.219155430793762207e-01 1.616349369287490845e-01 3.323018550872802734e-01 -1.116951368749141693e-02 1.073363423347473145e-01
-7.256622910499572754e-01 3.425833880901336670e-01 1.601247638463973999e-01 1.676036119461059570e-01 4.868901371955871582e-01 1.859773993492126465e-01 4.847032949328422546e-02 -1.682881712913513184e-01
-2.111491262912750244e-01 7.749876379966735840e-01 -4.952280223369598389e-01 -1.470281183719635010e-01 -9.656881541013717651e-02 2.008205801248550415e-01 -9.273441880941390991e-02 -1.723024398088455200e-01
-2.467750906944274902e-01 7.227559089660644531e-01 -3.869610428810119629e-01 -9.347186237573623657e-02 1.724666804075241089e-01 4.402071833610534668e-01 1.232971400022506714e-01 -1.397163569927215576e-01
-1.125626116991043091e-01 8.203582763671875000e-01 -4.865443110466003418e-01 5.665153637528419495e-02 1.142565757036209106e-01 1.916116923093795776e-01 1.429750621318817139e-01 -6.477666646242141724e-02
-1.613008975982666016e-01 4.992013275623321533e-01 -6.530526876449584961e-01 2.145453989505767822e-01 -3.671106696128845215e-02 2.868962585926055908e-01 2.616512179374694824e-01 -3.164707124233245850e-01
-7.689422369003295898e-01 -3.105187714099884033e-01 -3.137051463127136230e-01 -4.817048832774162292e-02 3.759452700614929199e-01 -7.250070106238126755e-03 1.981147825717926025e-01 -1.758909970521926880e-01
-1.369575411081314087e-01 3.198220431804656982e-01 -7.675957083702087402e-01 -2.599906921386718750e-02 -7.458195090293884277e-02 7.555048912763595581e-02 1.582416296005249023e-01 -5.027588605880737305e-01
-2.289779186248779297e-01 2.433555126190185547e-01 -3.045529425144195557e-01 -6.062684655189514160e-01 1.519215703010559082e-01 -4.084367752075195312e-01 1.120581775903701782e-01 -4.749478399753570557e-01
-8.497838862240314484e-03 6.086066961288452148e-01 -5.872073173522949219e-01 -2.565193176269531250e-01 3.081556558609008789e-01 -2.428251057863235474e-01 2.526957094669342041e-01 3.364593908190727234e-02
-7.034146189689636230e-01 -9.649014472961425781e-02 -3.973432183265686035e-01 4.752443432807922363e-01 -6.885277479887008667e-02 -3.243618607521057129e-01 9.395229630172252655e-03 -4.603371769189834595e-02
-7.702063024044036865e-02 3.353330790996551514e-01 -9.192696809768676758e-01 -1.825967989861965179e-02 2.403795719146728516e-02 6.515329331159591675e-02 1.760413646697998047e-01 2.039664797484874725e-02
-3.456391692161560059e-01 6.160634756088256836e-01 -2.534560561180114746e-01 2.578975558280944824e-01 -8.309748023748397827e-02 -3.592354357242584229e-01 -4.650302827358245850e-01 -1.343122124671936035e-01
-2.818171679973602295e-01 7.773256897926330566e-01 -3.101004064083099365e-01 -3.871754705905914307e-01 -3.844660148024559021e-02 2.214401513338088989e-01 1.114712953567504883e-01 -8.565673232078552246e-02
-8.528472185134887695e-01 3.200764656066894531e-01 -9.851151704788208008e-02 3.143020868301391602e-01 -1.265473365783691406e-01 -5.618181452155113220e-02 -1.322794854640960693e-01 -1.582521051168441772e-01
-1.907883733510971069e-01 1.797785609960556030e-01 -8.326354026794433594e-01 2.201590836048126221e-01 -9.918804466724395752e-02 2.043132185935974121e-01 3.217158317565917969e-01 -1.855925023555755615e-01
-6.287826299667358398e-01 -5.692033842206001282e-02 -1.855835467576980591e-01 1.012276560068130493e-01 4.230454266071319580e-01 1.274193674325942993e-01 1.620884239673614502e-01 -5.789891481399536133e-01
-3.614279925823211670e-01 5.109553933143615723e-01 -1.062661558389663696e-01 2.264921814203262329e-01 2.362552732229232788e-01 -4.977020919322967529e-01 -3.164599239826202393e-01 -3.768717646598815918e-01
-1.008145511150360107e-01 1.297177225351333618e-01 -5.903126001358032227e-01 -1.119416952133178711e-02 3.123634755611419678e-01 -6.670128703117370605e-01 -2.243671007454395294e-02 2.853684723377227783e-01
-2.618433833122253418e-01 2.553696036338806152e-01 -2.273058742284774780e-01 -6.056327223777770996e-01 1.099077016115188599e-01 -5.396947860717773438e-01 2.976287603378295898e-01 -2.362889796495437622e-01
-1.131725758314132690e-01 4.775114953517913818e-01 -4.329695999622344971e-01 -1.703286617994308472e-01 -1.374266855418682098e-02 -4.194249808788299561e-01 4.828118085861206055e-01 -3.653586506843566895e-01
-5.038793087005615234e-01 5.996748208999633789e-01 4.358813539147377014e-02 -2.194688171148300171e-01 1.249254122376441956e-01 -3.929846882820129395e-01 -1.372985243797302246e-01 3.841032087802886963e-01
-2.982977628707885742e-01 -3.428595885634422302e-02 -4.530292749404907227e-01 -3.892196118831634521e-01 5.832139253616333008e-01 3.431977033615112305e-01 2.715871334075927734e-01 1.463995426893234253e-01
-4.312221109867095947e-01 4.408114552497863770e-01 -1.815283745527267456e-01 -2.180224508047103882e-01 -9.845403581857681274e-02 -5.496358275413513184e-01 -4.619954824447631836e-01 1.183807551860809326e-01
-6.435302644968032837e-02 3.058367371559143066e-01 -6.186981797218322754e-01 -4.320211708545684814e-01 3.836726844310760498e-01 -3.602492511272430420e-01 -9.148266911506652832e-02 2.180356532335281372e-01
-2.439122349023818970e-01 4.316181242465972900e-01 -2.987891733646392822e-01 -3.411880135536193848e-01 5.760777369141578674e-02 -4.801763296127319336e-01 4.123256802558898926e-01 3.802997171878814697e-01
-1.498699784278869629e-01 5.215763449668884277e-01 -7.946256399154663086e-01 -1.523191928863525391e-01 -4.981790482997894287e-02 1.893198043107986450e-01 1.113169342279434204e-01 -1.227885950356721878e-02
-1.511029005050659180e-01 6.867398619651794434e-01 -1.288057863712310791e-01 -1.687477678060531616e-01 3.435903489589691162e-01 -2.982939407229423523e-02 3.609179258346557617e-01 -4.596559405326843262e-01
-2.227303981781005859e-01 5.116675496101379395e-01 -2.510126233100891113e-01 -2.341503053903579712e-01 5.192567408084869385e-02 -3.225124478340148926e-01 5.680038332939147949e-01 -3.760516345500946045e-01
-2.512681186199188232e-01 4.250156581401824951e-01 -3.193418085575103760e-01 -4.607100784778594971e-01 1.278671473264694214e-01 -1.078479140996932983e-01 5.154845118522644043e-01 -3.850811123847961426e-01
-6.406046748161315918e-01 -2.650178372859954834e-01 -6.048420071601867676e-01 3.076665401458740234e-01 1.706372946500778198e-01 -1.538739502429962158e-01 -7.722839713096618652e-02 1.183629687875509262e-02
-4.373510181903839111e-01 5.906659364700317383e-01 -1.837405115365982056e-01 3.462401330471038818e-01 -8.266724646091461182e-02 -3.547067940235137939e-01 -3.905717134475708008e-01 -1.449072062969207764e-01
-3.001773357391357422e-01 4.976966604590415955e-02 -7.634310722351074219e-01 2.266979962587356567e-02 1.135919839143753052e-01 2.518858611583709717e-01 4.342851340770721436e-01 2.431509047746658325e-01
-3.340849652886390686e-02 5.930135250091552734e-01 -5.797339081764221191e-01 2.873857617378234863e-01 3.020011484622955322e-01 1.643246859312057495e-01 2.984489798545837402e-01 -1.457999348640441895e-01
-3.769444525241851807e-01 1.592512279748916626e-01 -6.442290544509887695e-01 -1.744488030672073364e-01 3.303709998726844788e-02 2.255607694387435913e-01 5.281021595001220703e-01 2.371236383914947510e-01
-1.728231012821197510e-01 2.623538374900817871e-01 -4.363237023353576660e-01 -1.338917613029479980e-01 3.360641747713088989e-02 -7.859820723533630371e-01 2.277022600173950195e-01 1.491694599390029907e-01
-1.333368271589279175e-01 4.499202370643615723e-01 -5.008323192596435547e-01 1.494933217763900757e-01 3.692230880260467529e-01 1.356074512004852295e-01 5.739877820014953613e-01 -1.497817337512969971e-01
-7.754869759082794189e-02 1.318474411964416504e-01 -5.732027888298034668e-01 -1.274650841951370239e-01 6.908292174339294434e-01 -3.364531397819519043e-01 -2.030863463878631592e-01 -1.018372643738985062e-02
-2.687374055385589600e-01 1.085022985935211182e-01 -2.439254373311996460e-01 -4.401595890522003174e-01 4.070464968681335449e-01 -5.673571825027465820e-01 4.131354987621307373e-01 -6.712301820516586304e-02
-7.031254470348358154e-02 6.137605309486389160e-01 -4.770229160785675049e-01 -1.446862369775772095e-01 2.720427215099334717e-01 -2.712548971176147461e-01 4.534963667392730713e-01 1.289331763982772827e-01
-6.782745718955993652e-01 -2.648833394050598145e-01 -3.588650226593017578e-01 1.723508238792419434e-01 2.891796529293060303e-01 -9.244306385517120361e-02 1.524358987808227539e-01 -4.425879418849945068e-01
-3.673978447914123535e-01 6.611859798431396484e-02 -5.728927850723266602e-01 -2.990208864212036133e-01 2.548646926879882812e-01 2.689315080642700195e-01 5.153222680091857910e-01 2.004750818014144897e-01
-6.782764792442321777e-01 2.626417949795722961e-02 -2.869344353675842285e-01 1.430980116128921509e-02 3.782676756381988525e-01 -5.466805770993232727e-02 -1.945388019084930420e-01 5.222976803779602051e-01
-7.376040816307067871e-01 3.927761316299438477e-01 -1.721152849495410919e-02 3.603390753269195557e-01 -2.057485282421112061e-01 -8.190478384494781494e-02 2.610193490982055664e-01 -2.331410497426986694e-01
-3.738725781440734863e-01 2.731084227561950684e-01 -1.587974727153778076e-01 -2.284209281206130981e-01 4.770488142967224121e-01 -3.608330190181732178e-01 1.764529347419738770e-01 5.650898814201354980e-01
-8.316280692815780640e-02 4.201939404010772705e-01 -8.414163589477539062e-01 -7.958343625068664551e-02 -3.926478326320648193e-02 1.422620117664337158e-01 -9.643413126468658447e-02 -2.666953802108764648e-01
-8.571065068244934082e-01 1.046350598335266113e-01 -7.640048861503601074e-02 7.416826486587524414e-02 3.102434873580932617e-01 1.091718822717666626e-01 -1.981659531593322754e-01 -3.092616498470306396e-01
-3.435757458209991455e-01 5.571296811103820801e-01 4.102433845400810242e-02 -5.846762657165527344e-02 3.702197968959808350e-01 -2.268021106719970703e-01 -1.583856195211410522e-01 -5.940309762954711914e-01
-1.271430104970932007e-01 4.174554347991943359e-01 -3.770470023155212402e-01 1.856859624385833740e-01 3.068042993545532227e-01 5.861499533057212830e-02 5.378987193107604980e-01 -4.960062503814697266e-01
-4.619397521018981934e-01 -9.377090632915496826e-02 -5.015360116958618164e-01 -1.624114960432052612e-01 4.754842221736907959e-01 -6.791350245475769043e-02 -5.188409686088562012e-01 3.054926637560129166e-03
-8.722112178802490234e-01 1.983457943424582481e-03 -1.460184007883071899e-01 1.079453900456428528e-01 8.756988681852817535e-03 -3.922382369637489319e-02 -1.928794533014297485e-01 -4.092094600200653076e-01
-3.623065054416656494e-01 7.114167809486389160e-01 -1.592790782451629639e-01 -1.950095146894454956e-01 2.556023895740509033e-01 3.676884248852729797e-02 -4.570549130439758301e-01 1.537462025880813599e-01
-4.590669572353363037e-01 5.223677307367324829e-02 -5.001752972602844238e-01 3.113601803779602051e-01 3.798679709434509277e-01 -2.986336946487426758e-01 -3.598645925521850586e-01 2.764486670494079590e-01
-1.272727251052856445e-01 5.174767374992370605e-01 -6.492236852645874023e-01 -3.882627061102539301e-04 -2.916608750820159912e-01 -2.778717577457427979e-01 3.615451455116271973e-01 3.916973993182182312e-02
-6.998432278633117676e-01 -1.934747099876403809e-01 -3.785424828529357910e-01 -2.829680405557155609e-02 4.674440026283264160e-01 -1.389408558607101440e-01 -1.678532958030700684e-01 2.504176199436187744e-01
-8.489381074905395508e-01 4.604486748576164246e-02 -1.400304585695266724e-01 -7.712920755147933960e-02 6.004029139876365662e-02 2.265682965517044067e-01 -5.168927833437919617e-02 -4.404733777046203613e-01
-1.062064841389656067e-01 1.615635901689529419e-01 -5.713520646095275879e-01 2.953398525714874268e-01 3.279118537902832031e-01 -2.829803228378295898e-01 -4.246463179588317871e-01 -4.254646897315979004e-01
-1.596900671720504761e-01 2.985931336879730225e-01 -4.190591871738433838e-01 -5.097509920597076416e-02 1.691013127565383911e-01 -3.836236298084259033e-01 7.203034758567810059e-01 -1.119492277503013611e-01
-6.402536630630493164e-01 2.890188694000244141e-01 -3.911353275179862976e-02 2.022624611854553223e-01 3.749049007892608643e-01 3.172915577888488770e-01 2.205642871558666229e-02 -4.715817570686340332e-01
-8.129687905311584473e-01 1.135221421718597412e-01 -2.872111201286315918e-01 2.905963063240051270e-01 -2.854370176792144775e-01 5.255285650491714478e-02 -2.342650294303894043e-01 -1.419217735528945923e-01
-1.525604873895645142e-01 2.319870889186859131e-01 -5.513565540313720703e-01 2.452747523784637451e-01 1.740104407072067261e-01 -2.702745497226715088e-01 -4.140643775463104248e-01 -5.328942537307739258e-01
-8.201950788497924805e-01 -1.629476100206375122e-01 -2.263791710138320923e-01 2.413397729396820068e-01 4.193109571933746338e-01 1.195299159735441208e-02 7.076801359653472900e-02 -1.013067513704299927e-01
-1.031750738620758057e-01 4.106856286525726318e-01 -3.755414485931396484e-01 -3.188762664794921875e-01 3.165283799171447754e-01 -6.320661902427673340e-01 2.648749351501464844e-01 9.012339264154434204e-02
-8.058551549911499023e-01 -1.681413948535919189e-01 -2.021708190441131592e-01 3.875674679875373840e-03 3.955812156200408936e-01 4.546047374606132507e-02 5.625212192535400391e-02 -3.460090756416320801e-01
-6.689147353172302246e-01 -2.660300731658935547e-01 -4.277438819408416748e-01 1.646274477243423462e-01 2.490339577198028564e-01 -7.369766384363174438e-02 2.339097708463668823e-01 -3.867183625698089600e-01
-5.743806362152099609e-01 4.546077251434326172e-01 3.264682739973068237e-02 -3.771189451217651367e-01 4.541030898690223694e-02 -3.596042692661285400e-01 -4.344567358493804932e-01 2.014355966821312904e-03
-7.065330743789672852e-01 -1.194336786866188049e-01 -4.462076425552368164e-01 -1.670549958944320679e-01 -1.852443963289260864e-01 -1.472374647855758667e-01 -3.997616767883300781e-01 2.091272026300430298e-01
-4.107388556003570557e-01 -9.189806133508682251e-02 -4.402182698249816895e-01 -3.076083660125732422e-01 3.539867997169494629e-01 -2.960379421710968018e-01 5.548587441444396973e-01 1.167051866650581360e-01
-4.952961206436157227e-02 3.546470403671264648e-01 -5.286793708801269531e-01 -2.398518770933151245e-01 1.923988610506057739e-01 -5.604233741760253906e-01 3.863448798656463623e-01 -1.854384690523147583e-01
-2.121214866638183594e-01 6.317675113677978516e-01 -3.976897597312927246e-01 -1.364587843418121338e-01 -3.011441603302955627e-02 -1.167316734790802002e-01 5.517444014549255371e-01 2.452373951673507690e-01
-3.852271735668182373e-01 2.984466552734375000e-01 -1.939387992024421692e-02 -2.942736744880676270e-01 6.465192437171936035e-01 -3.523898720741271973e-01 1.515560746192932129e-01 3.322973549365997314e-01
-3.463999927043914795e-01 3.097048699855804443e-01 -2.422578185796737671e-01 -3.394129574298858643e-01 6.444660425186157227e-01 -1.700023412704467773e-01 4.600897803902626038e-02 4.047789275646209717e-01
-7.678176164627075195e-01 2.343177050352096558e-01 -4.371997714042663574e-02 1.870663613080978394e-01 3.337852060794830322e-01 3.785594701766967773e-01 6.902766972780227661e-02 -2.432310730218887329e-01
-2.853164374828338623e-01 2.523596882820129395e-01 -2.676935791969299316e-01 -4.705637991428375244e-01 4.946774989366531372e-02 -2.599635720252990723e-01 4.629251062870025635e-01 -5.267744064331054688e-01
-1.958649903535842896e-01 7.388308048248291016e-01 -1.917626559734344482e-01 1.962331980466842651e-01 6.068531423807144165e-02 -3.905467987060546875e-01 -2.165438532829284668e-01 -3.706545531749725342e-01
-5.192456841468811035e-01 1.078739240765571594e-01 -2.822800874710083008e-01 3.150987625122070312e-01 1.815805956721305847e-02 -1.980738788843154907e-01 -2.165534049272537231e-01 -6.732900738716125488e-01
-7.832856178283691406e-01 2.503415942192077637e-01 -3.048295713961124420e-02 3.295074403285980225e-01 -1.941310800611972809e-02 8.171840757131576538e-02 2.577310800552368164e-01 -3.752444386482238770e-01
-5.306569933891296387e-01 8.384682238101959229e-02 -4.043488204479217529e-01 5.600783824920654297e-01 2.740350961685180664e-01 -7.934553176164627075e-02 -3.431661427021026611e-01 -1.871717125177383423e-01
-1.698928773403167725e-01 2.949503064155578613e-01 -3.781279027462005615e-01 5.427676066756248474e-02 7.694060802459716797e-01 -2.375018149614334106e-01 -1.867224723100662231e-01 2.344269305467605591e-01
-5.354778170585632324e-01 5.878281593322753906e-01 -6.824927777051925659e-02 -2.639163136482238770e-01 -6.248804181814193726e-02 -3.242327570915222168e-01 -3.302629292011260986e-01 2.744205594062805176e-01
-8.474357128143310547e-01 3.332845866680145264e-01 9.795785695314407349e-02 1.897808015346527100e-01 1.300948858261108398e-01 -6.559432297945022583e-02 3.301743790507316589e-02 -3.206934332847595215e-01
-2.874834239482879639e-01 5.278618931770324707e-01 -2.534712255001068115e-01 2.982012629508972168e-01 3.302928507328033447e-01 -3.089619576930999756e-01 -4.971328973770141602e-01 -1.839874833822250366e-01
-7.374342083930969238e-01 -2.493171691894531250e-01 -4.823626875877380371e-01 2.030397355556488037e-01 -1.000970453023910522e-01 -2.634644210338592529e-01 -6.661011138930916786e-04 -2.017407417297363281e-01
-2.959477901458740234e-01 -2.556233666837215424e-02 -5.917826890945434570e-01 1.458197981119155884e-01 -4.829058889299631119e-03 -9.487999975681304932e-02 6.402004957199096680e-01 -3.484380543231964111e-01
-2.186177819967269897e-01 7.857432365417480469e-01 -4.648934304714202881e-01 -7.705339789390563965e-02 -1.713220924139022827e-01 1.468785703182220459e-01 1.867143511772155762e-01 -1.642060428857803345e-01
-3.162316977977752686e-01 2.269856482744216919e-01 -4.449856579303741455e-01 1.968663483858108521e-01 1.427816450595855713e-01 -2.813403010368347168e-01 -5.575791597366333008e-01 -4.486343562602996826e-01
-1.473279297351837158e-01 7.897038459777832031e-01 -2.243593782186508179e-01 1.780396550893783569e-01 -4.106076061725616455e-02 -4.570226371288299561e-01 -4.550869762897491455e-02 -2.449499219655990601e-01
-7.804327607154846191e-01 6.111572030931711197e-03 -2.287716418504714966e-01 1.416330188512802124e-01 -7.151103764772415161e-02 -3.712911605834960938e-01 -3.476216793060302734e-01 2.338358908891677856e-01
-1.702821999788284302e-01 2.817308604717254639e-01 -7.508099675178527832e-01 -3.053323738276958466e-02 -4.243086650967597961e-02 -3.850793465971946716e-02 5.688152909278869629e-01 -1.223818119615316391e-02
-1.744560003280639648e-01 2.924250960350036621e-01 -4.069956839084625244e-01 -3.814893960952758789e-02 -3.965618833899497986e-02 -7.998800873756408691e-01 2.696160078048706055e-01 5.365238338708877563e-02
-1.407810859382152557e-02 4.389693140983581543e-01 -5.397562980651855469e-01 2.907882817089557648e-02 -2.567997574806213379e-02 -5.048958659172058105e-01 -5.868821591138839722e-02 -5.058673620223999023e-01
-9.123835563659667969e-01 2.397944331169128418e-01 -7.733583915978670120e-03 -4.037085175514221191e-02 -9.542182832956314087e-02 1.539988815784454346e-01 8.229069644585251808e-04 -2.748525738716125488e-01
-3.019340038299560547e-01 3.828846812248229980e-01 -3.915171325206756592e-01 -6.401978135108947754e-01 -2.827606163918972015e-02 2.804265543818473816e-02 -4.556449130177497864e-02 -4.420794844627380371e-01
-5.380893349647521973e-01 3.702836036682128906e-01 -1.414724886417388916e-01 -3.141016364097595215e-01 -2.161990255117416382e-01 -4.877958893775939941e-01 -3.412373661994934082e-01 2.314000725746154785e-01
-2.528420090675354004e-01 5.398107767105102539e-01 -3.218061625957489014e-01 -3.382943272590637207e-01 3.682935982942581177e-02 -2.621321007609367371e-02 6.084598898887634277e-01 -2.332510650157928467e-01
-1.636112332344055176e-01 4.553683996200561523e-01 -3.975313007831573486e-01 3.329584300518035889e-01 1.952998340129852295e-01 -3.315712511539459229e-01 -3.737336099147796631e-01 -4.574059545993804932e-01
-2.948121726512908936e-01 2.964389920234680176e-01 -5.963299870491027832e-01 -4.868386685848236084e-01 2.320489734411239624e-01 4.130598902702331543e-01 -6.519859284162521362e-02 -6.222761422395706177e-02
-7.056076526641845703e-01 -2.837783396244049072e-01 -2.425917088985443115e-01 5.615099519491195679e-02 2.422133535146713257e-01 -2.723587155342102051e-01 3.185327053070068359e-01 -3.539412617683410645e-01
-7.499982118606567383e-01 3.409570753574371338e-01 1.032226346433162689e-02 3.821724057197570801e-01 -1.989821195602416992e-01 -3.082053363323211670e-01 7.660743594169616699e-02 -1.861063241958618164e-01
-6.031816080212593079e-02 4.132255911827087402e-01 -2.884784042835235596e-01 -3.920041620731353760e-01 4.987364709377288818e-01 -5.027043223381042480e-01 -4.266124963760375977e-02 -2.923172414302825928e-01
-7.818938493728637695e-01 -1.617348939180374146e-01 -1.920639723539352417e-01 1.923694163560867310e-01 2.043441534042358398e-01 -2.132457941770553589e-01 9.110999107360839844e-02 -4.393837749958038330e-01
-7.137132287025451660e-01 -2.950537204742431641e-01 -4.517608284950256348e-01 2.318254709243774414e-01 1.112673729658126831e-01 -1.714438199996948242e-01 2.381244897842407227e-01 -2.173693180084228516e-01
-6.802996397018432617e-01 -2.620102167129516602e-01 -4.302995502948760986e-01 -1.979541406035423279e-02 4.785994589328765869e-01 1.518529057502746582e-01 -1.584135182201862335e-02 -1.750022768974304199e-01
-8.190903067588806152e-01 2.284791618585586548e-01 -7.252446562051773071e-02 2.885797619819641113e-01 -8.677362650632858276e-02 9.518085420131683350e-02 2.666611671447753906e-01 -3.172584772109985352e-01
-3.655312955379486084e-02 6.884626299142837524e-02 -5.300517082214355469e-01 2.341355234384536743e-01 5.634115338325500488e-01 -4.964853823184967041e-01 -1.409718245267868042e-01 -2.726655304431915283e-01
-6.949313282966613770e-01 1.514953225851058960e-01 -2.325227558612823486e-01 2.768410444259643555e-01 1.668421477079391479e-01 2.261864542961120605e-01 -1.048896983265876770e-01 -5.228893160820007324e-01
-8.797065615653991699e-01 1.174242496490478516e-01 -1.413915306329727173e-01 -2.446131082251667976e-03 2.204024419188499451e-02 2.361840903759002686e-01 -2.026625275611877441e-01 -3.082039654254913330e-01
-3.449918925762176514e-01 8.594391494989395142e-02 -7.391027212142944336e-01 -1.516298353672027588e-01 -3.668430820107460022e-02 1.731845289468765259e-01 5.175583958625793457e-01 7.158451527357101440e-02
-3.204409480094909668e-01 -6.139525398612022400e-02 -5.987671613693237305e-01 -3.641162812709808350e-01 3.972497880458831787e-01 2.193084657192230225e-01 3.085277080535888672e-01 3.183594942092895508e-01
-5.157375335693359375e-01 -2.821704000234603882e-02 -1.440867185592651367e-01 -4.178577661514282227e-01 7.277000695466995239e-02 -3.397280871868133545e-01 6.387243270874023438e-01 -9.577594697475433350e-02
-4.901719689369201660e-01 4.976498484611511230e-01 -5.980828776955604553e-02 -2.101311832666397095e-01 -7.707283948548138142e-04 -4.941940903663635254e-01 -4.691127240657806396e-01 -6.984031759202480316e-03
-1.170476675033569336e-01 5.836676955223083496e-01 -4.676461815834045410e-01 -1.401514466851949692e-02 1.127830445766448975e-01 -2.626010179519653320e-01 4.561517834663391113e-01 3.701196312904357910e-01
-6.495071649551391602e-01 -6.533710658550262451e-02 -4.228533208370208740e-01 1.096703410148620605e-01 3.433316349983215332e-01 -1.797118186950683594e-01 -2.892894446849822998e-01 3.862352967262268066e-01
-8.178125619888305664e-01 2.515731751918792725e-01 -2.479219809174537659e-02 3.364669680595397949e-01 -7.556859403848648071e-02 4.757842049002647400e-02 2.271535098552703857e-01 -3.074015676975250244e-01
-3.686977326869964600e-01 4.070998430252075195e-01 1.285693515092134476e-02 -9.387918561697006226e-02 4.795279204845428467e-01 -2.324465662240982056e-01 -3.002934157848358154e-01 -5.614255070686340332e-01
-2.069689519703388214e-02 4.729658961296081543e-01 -3.620516955852508545e-01 -2.532903254032135010e-01 3.705187737941741943e-01 -6.428404450416564941e-01 1.071964502334594727e-01 -1.364488601684570312e-01
-2.843700051307678223e-01 -5.806098133325576782e-02 -7.061413526535034180e-01 2.157054394483566284e-01 5.061087608337402344e-01 -1.167404800653457642e-01 -2.974309027194976807e-01 1.111697107553482056e-01
-8.615561723709106445e-01 4.067429155111312866e-02 -3.135913357255049050e-05 3.122098147869110107e-01 2.764811515808105469e-01 -2.670363485813140869e-01 -1.998575776815414429e-02 -1.021867394447326660e-01
-4.447312951087951660e-01 4.476857185363769531e-01 -4.760063812136650085e-02 6.215503439307212830e-02 1.409295350313186646e-01 -4.681134223937988281e-01 -2.678279578685760498e-01 -5.337970852851867676e-01
-9.496165066957473755e-02 6.211910843849182129e-01 -3.210948705673217773e-01 3.000512421131134033e-01 1.430252492427825928e-01 -3.650356531143188477e-01 -6.124121323227882385e-02 -5.044934153556823730e-01
-1.383153349161148071e-01 2.538036108016967773e-01 -5.615257620811462402e-01 -3.766768872737884521e-01 6.005995869636535645e-01 2.647322118282318115e-01 -3.692151978611946106e-02 1.645899862051010132e-01
1.077304035425186157e-02 3.364785909652709961e-01 -6.913200616836547852e-01 -1.545642614364624023e-01 1.589860916137695312e-01 -5.937042832374572754e-01 6.161857396364212036e-02 -5.739680305123329163e-02
-6.578170508146286011e-02 4.621685445308685303e-01 -6.662144660949707031e-01 -1.510611921548843384e-01 1.853364109992980957e-01 -1.369463801383972168e-01 5.093585848808288574e-01 -5.349716171622276306e-02
-5.163094401359558105e-01 -5.510680377483367920e-02 -4.229091405868530273e-01 -2.495270669460296631e-01 2.147457795217633247e-03 -2.536269426345825195e-01 6.374317407608032227e-01 1.364604979753494263e-01
-6.319470685411943123e-06 4.066924750804901123e-01 -6.797922253608703613e-01 -1.411329507827758789e-01 1.926618665456771851e-01 -5.104548335075378418e-01 2.195612341165542603e-01 8.170188218355178833e-02
-2.178255617618560791e-01 1.407323479652404785e-01 -8.384076952934265137e-01 1.468045264482498169e-01 -2.745461761951446533e-01 9.615284949541091919e-02 2.829468548297882080e-01 -2.087758481502532959e-01
-2.869890630245208740e-01 1.701165735721588135e-01 -4.291385412216186523e-01 -8.813948929309844971e-02 9.594161808490753174e-02 -7.634467482566833496e-01 -2.130550295114517212e-01 2.435588985681533813e-01
2.392734587192535400e-02 5.702210068702697754e-01 -4.030134975910186768e-01 3.328368663787841797e-01 3.439418971538543701e-01 -4.007276594638824463e-01 -1.678903847932815552e-01 -3.066093623638153076e-01
-7.360370755195617676e-01 -4.806243628263473511e-02 -2.645296156406402588e-01 2.204042822122573853e-01 -1.804365031421184540e-02 -4.860808551311492920e-01 -1.516197621822357178e-01 2.789207100868225098e-01
-2.421509325504302979e-01 5.217244476079940796e-02 -6.098154187202453613e-01 4.440383613109588623e-02 1.679515540599822998e-01 4.070969671010971069e-02 5.106385946273803711e-01 -5.236197113990783691e-01
-7.171814441680908203e-01 4.376071095466613770e-01 5.467914044857025146e-03 3.858558833599090576e-01 -1.908675283193588257e-01 -9.411779046058654785e-02 1.821779459714889526e-01 -2.583770155906677246e-01
-4.962418079376220703e-01 2.577202320098876953e-01 -1.159672737121582031e-01 -6.900069117546081543e-02 5.606098175048828125e-01 1.053356304764747620e-01 -3.189544081687927246e-01 -4.919392168521881104e-01
-2.932890653610229492e-01 7.746023535728454590e-01 -2.313188165426254272e-01 1.263505220413208008e-01 3.675710856914520264e-01 2.663433849811553955e-01 -1.603627800941467285e-01 1.128555610775947571e-01
-2.530204951763153076e-01 -4.837958142161369324e-02 -8.403122425079345703e-01 -8.131439238786697388e-02 1.716668754816055298e-01 1.754975467920303345e-01 3.971204459667205811e-01 5.412873625755310059e-02
-1.042710542678833008e-01 7.471695542335510254e-01 -2.161913365125656128e-01 1.720427125692367554e-01 1.370805054903030396e-01 -4.970101416110992432e-01 -7.232619076967239380e-02 -2.889403700828552246e-01
-1.085650101304054260e-01 -8.395755663514137268e-03 -6.306408643722534180e-01 1.353307515382766724e-01 4.727077484130859375e-01 -1.551587134599685669e-01 3.947433829307556152e-01 -4.108183383941650391e-01
-9.234458208084106445e-02 3.569863736629486084e-01 -4.609898030757904053e-01 -3.682730793952941895e-01 1.476088911294937134e-01 -5.137497782707214355e-01 3.763198256492614746e-01 -2.975783944129943848e-01
-5.681104660034179688e-01 5.643192529678344727e-01 -1.679462566971778870e-02 -2.910880744457244873e-01 1.052559614181518555e-01 2.105738036334514618e-02 -3.611253798007965088e-01 3.631061017513275146e-01
-3.885225951671600342e-01 7.753921151161193848e-01 -1.709825098514556885e-01 -4.747061431407928467e-02 1.561928093433380127e-01 2.971447445452213287e-02 -3.904835283756256104e-01 1.963982582092285156e-01
-6.983234286308288574e-01 -2.690736651420593262e-01 -5.794434547424316406e-01 1.968461722135543823e-01 -1.973294317722320557e-01 -5.439003556966781616e-02 7.480265945196151733e-02 -1.339696645736694336e-01
-7.405439615249633789e-01 2.917266786098480225e-01 -1.526894420385360718e-01 4.426613748073577881e-01 -2.495379447937011719e-01 4.806552082300186157e-02 2.320298254489898682e-01 -1.697352081537246704e-01
-1.522039324045181274e-01 6.297513842582702637e-01 -5.844711661338806152e-01 -2.853148281574249268e-01 2.541331350803375244e-01 2.911849915981292725e-01 -4.810093715786933899e-02 7.449886202812194824e-02
-2.485397160053253174e-01 5.465959906578063965e-01 -1.897730827331542969e-01 -4.515499770641326904e-01 2.208280190825462341e-02 -2.125274091958999634e-01 2.979191839694976807e-01 -5.149156451225280762e-01
-8.455367088317871094e-01 2.599154114723205566e-01 2.534517347812652588e-01 1.112773790955543518e-01 1.994104385375976562e-01 -2.591074705123901367e-01 1.443215459585189819e-01 -1.147229820489883423e-01
-4.799472093582153320e-01 4.634825289249420166e-01 -2.355574071407318115e-01 3.772771954536437988e-01 -5.370736867189407349e-02 -1.863485574722290039e-01 -4.401618242263793945e-01 -3.544804751873016357e-01
-1.741348356008529663e-01 7.548505067825317383e-01 -3.178954124450683594e-01 -6.541723757982254028e-02 3.359445035457611084e-01 1.039703935384750366e-01 1.766374558210372925e-01 3.737264573574066162e-01
-2.513725459575653076e-01 -6.642325222492218018e-02 -5.957969427108764648e-01 2.132416665554046631e-01 5.641862154006958008e-01 -2.544788420200347900e-01 -3.220728039741516113e-01 -2.125025987625122070e-01
-1.860118508338928223e-01 2.919341027736663818e-01 -3.941422700881958008e-01 -3.928177803754806519e-02 7.643151879310607910e-01 -1.666772812604904175e-01 -3.320922255516052246e-01 3.222648054361343384e-02
-8.655431270599365234e-01 -2.168697565793991089e-01 -2.898173332214355469e-01 1.180417537689208984e-01 2.255590707063674927e-01 1.223094090819358826e-01 4.674483090639114380e-02 -1.945585161447525024e-01
-2.568853795528411865e-01 5.155979990959167480e-01 -4.983899593353271484e-01 -5.287795662879943848e-01 -5.806326866149902344e-02 9.304543584585189819e-02 -1.100642979145050049e-01 -3.406247198581695557e-01
-4.415306746959686279e-01 3.889505863189697266e-01 -1.164796575903892517e-01 -2.737765312194824219e-01 4.005949944257736206e-02 -5.185319781303405762e-01 -5.249587297439575195e-01 -1.385110765695571899e-01
-9.183101356029510498e-02 1.292472481727600098e-01 -5.984706878662109375e-01 6.539680063724517822e-02 4.744928181171417236e-01 -5.835115909576416016e-01 -1.453773677349090576e-01 1.601712852716445923e-01
-7.362355589866638184e-01 -7.859244942665100098e-02 -1.866124570369720459e-01 2.116636745631694794e-02 5.195407867431640625e-01 1.795165836811065674e-01 -1.465532183647155762e-01 -3.047646582126617432e-01
-7.560845464468002319e-02 3.934418261051177979e-01 -5.309329032897949219e-01 -4.752247631549835205e-01 2.089059352874755859e-01 -4.665232896804809570e-01 1.129910349845886230e-01 2.402202188968658447e-01
-1.820998638868331909e-01 4.561662077903747559e-01 -4.621864855289459229e-01 1.108821406960487366e-01 -2.103988975286483765e-01 -4.780499637126922607e-01 5.030558109283447266e-01 8.352474868297576904e-02
-8.308283090591430664e-01 -2.339455038309097290e-01 -3.880559802055358887e-01 2.302084118127822876e-01 1.641165614128112793e-01 -1.460145413875579834e-01 5.508366599678993225e-02 1.104141492396593094e-02
-1.487011462450027466e-01 6.268341541290283203e-01 -3.227740228176116943e-01 1.620594710111618042e-01 1.592508554458618164e-01 -3.777919113636016846e-01 -1.341834664344787598e-01 -5.181002616882324219e-01
-1.842728108167648315e-01 6.990545392036437988e-01 -2.621735036373138428e-01 -3.167386054992675781e-01 6.843150407075881958e-02 -2.919790148735046387e-01 3.698449134826660156e-01 2.856362462043762207e-01
-4.050562381744384766e-01 5.799739360809326172e-01 -2.219531387090682983e-01 1.846773773431777954e-01 2.051704823970794678e-01 -9.086566418409347534e-02 -5.636571049690246582e-01 -2.193850278854370117e-01
-6.217613220214843750e-01 4.912488460540771484e-01 6.519905757158994675e-03 -1.640521287918090820e-01 4.622632265090942383e-01 2.186848372220993042e-01 -2.311230748891830444e-01 1.737917363643646240e-01
-3.478908166289329529e-02 6.961756348609924316e-01 -3.789492547512054443e-01 1.752981841564178467e-01 1.762145161628723145e-01 -4.359945058822631836e-01 3.076100349426269531e-01 1.550176143646240234e-01
-1.497633755207061768e-01 4.875988513231277466e-02 -5.148772597312927246e-01 2.142318524420261383e-02 7.197309136390686035e-01 -2.363922894001007080e-01 -2.903150022029876709e-01 -2.268462926149368286e-01
-5.084061622619628906e-02 3.264852762222290039e-01 -6.689399480819702148e-01 -1.358780413866043091e-01 1.843680739402770996e-01 -4.146200120449066162e-01 4.676849544048309326e-01 -1.576104015111923218e-02
-1.742991805076599121e-01 4.346502721309661865e-01 -5.240132808685302734e-01 -2.014283239841461182e-01 -3.086208924651145935e-02 -1.484137922525405884e-01 6.336035728454589844e-01 -2.027390152215957642e-01
-5.459073781967163086e-01 6.720626354217529297e-02 -4.504136145114898682e-01 8.748573809862136841e-02 5.532546639442443848e-01 8.761197328567504883e-02 -2.047590762376785278e-01 3.622836768627166748e-01
-1.186995357275009155e-01 6.860837936401367188e-01 -4.339451789855957031e-01 3.138865828514099121e-01 2.759587168693542480e-01 2.846333682537078857e-01 2.567987143993377686e-01 -7.246566563844680786e-02
-1.969494670629501343e-01 8.069468140602111816e-01 -4.544089436531066895e-01 -1.123902127146720886e-01 -9.829080104827880859e-02 1.532530318945646286e-02 1.711495220661163330e-02 -2.841478586196899414e-01
-7.093619108200073242e-01 -9.616694599390029907e-02 -3.615637123584747314e-01 2.588045895099639893e-01 -2.832438647747039795e-01 -4.510063529014587402e-01 -6.136123463511466980e-02 -4.950157925486564636e-02
-6.944228410720825195e-01 1.429943740367889404e-01 -2.855553627014160156e-01 2.874447405338287354e-01 3.954842314124107361e-02 2.397125512361526489e-01 -1.315322369337081909e-01 -5.067902207374572754e-01
-8.232290148735046387e-01 2.565279304981231689e-01 -9.687776863574981689e-02 -9.427780285477638245e-03 -3.267570957541465759e-02 3.446289002895355225e-01 -9.233155846595764160e-02 -3.444581627845764160e-01
-3.753223717212677002e-01 7.080584764480590820e-01 -1.522450596094131470e-01 -2.228757292032241821e-01 3.092256486415863037e-01 1.983459144830703735e-01 -3.867804538458585739e-03 3.872436285018920898e-01
-2.513418495655059814e-01 7.835870981216430664e-01 -4.229865670204162598e-01 -2.690922617912292480e-01 -2.661492116749286652e-02 2.185595482587814331e-01 -1.261966675519943237e-01 8.419121801853179932e-02
-7.525249719619750977e-01 2.532019913196563721e-01 1.884464472532272339e-01 1.992823779582977295e-01 3.949657380580902100e-01 -9.180388599634170532e-02 1.157981380820274353e-01 -3.413710892200469971e-01
-7.604537010192871094e-01 -2.922052443027496338e-01 -3.749329745769500732e-01 1.946578919887542725e-01 2.298866510391235352e-01 -1.146586611866950989e-01 8.907898515462875366e-02 -2.897071540355682373e-01
-1.759737432003021240e-01 3.964469134807586670e-01 -2.189964950084686279e-01 -1.271654516458511353e-01 1.250980645418167114e-01 -5.769902467727661133e-01 1.100418437272310257e-02 -6.316993832588195801e-01
-6.288226842880249023e-01 4.818204045295715332e-01 4.382076114416122437e-02 -4.044546782970428467e-01 2.888974547386169434e-01 2.581530809402465820e-01 -1.581563949584960938e-01 1.783518046140670776e-01
-1.920113563537597656e-01 6.002325415611267090e-01 -3.934174776077270508e-01 -2.164881229400634766e-01 1.221197098493576050e-01 -6.644461303949356079e-02 5.561268329620361328e-01 2.694498002529144287e-01
-4.563520848751068115e-02 2.772734761238098145e-01 -8.312875628471374512e-01 -3.593104779720306396e-01 2.803182899951934814e-01 -1.355827599763870239e-02 4.597394913434982300e-02 1.414856314659118652e-01
-1.408568620681762695e-01 5.487150549888610840e-01 -2.015600353479385376e-01 -6.489910185337066650e-02 2.316379249095916748e-01 -3.636207804083824158e-02 2.645217776298522949e-01 -7.136405706405639648e-01
-8.332429528236389160e-01 -2.803023457527160645e-01 -1.392302960157394409e-01 -1.958957016468048096e-01 1.750902086496353149e-01 -1.504721045494079590e-01 3.224440217018127441e-01 -1.100362315773963928e-01
-6.823557615280151367e-01 -2.554609477519989014e-01 -5.514266490936279297e-01 3.058083169162273407e-02 3.293122649192810059e-01 -4.009057953953742981e-02 -9.178838878870010376e-02 2.136466354131698608e-01
-7.850399613380432129e-01 3.424863219261169434e-01 1.571493893861770630e-01 3.374666273593902588e-01 -6.920671090483665466e-03 -3.206903636455535889e-01 1.579297631978988647e-01 -1.961173256859183311e-03
-1.847327202558517456e-01 7.751835882663726807e-02 -5.077854990959167480e-01 1.829282753169536591e-02 6.455599069595336914e-01 -1.434938907623291016e-01 -4.123019874095916748e-01 -3.071694374084472656e-01
-3.045692443847656250e-01 2.317327857017517090e-01 -3.181771636009216309e-01 -8.671738952398300171e-02 1.982161216437816620e-02 -4.666954576969146729e-01 7.254834771156311035e-01 -1.603772863745689392e-02
-6.275982260704040527e-01 -1.449020802974700928e-01 -5.331213474273681641e-01 2.044983655214309692e-01 -1.390658551827073097e-03 -3.287074863910675049e-01 -3.203656375408172607e-01 2.200027704238891602e-01
-3.314962089061737061e-01 8.416131138801574707e-01 -1.800272166728973389e-01 -2.571784257888793945e-01 -2.283001877367496490e-02 2.858247458934783936e-01 3.024035505950450897e-02 -1.075393799692392349e-02
-3.186158835887908936e-01 -2.549472078680992126e-02 -7.960547208786010742e-01 -1.316184550523757935e-01 -2.037570625543594360e-02 1.173272207379341125e-01 4.765522181987762451e-01 -7.432941347360610962e-02
-5.333828274160623550e-03 5.669868588447570801e-01 -4.871002435684204102e-01 -3.244969621300697327e-02 7.765781134366989136e-02 -4.603759348392486572e-01 4.004106223583221436e-01 -2.487417757511138916e-01
-4.838073253631591797e-01 4.837500303983688354e-02 -6.874947547912597656e-01 2.178052067756652832e-02 1.347656846046447754e-01 -3.127005323767662048e-02 -2.502449452877044678e-01 -4.568422436714172363e-01
-4.326831921935081482e-02 5.641140341758728027e-01 -6.039054989814758301e-01 -2.221004366874694824e-01 2.447394579648971558e-01 -1.439157277345657349e-01 2.571984827518463135e-01 3.451266586780548096e-01
-4.047541618347167969e-01 4.109625518321990967e-01 -8.642731606960296631e-02 -6.609803438186645508e-02 1.402634233236312866e-01 -7.058675289154052734e-01 -3.675591945648193359e-01 4.921895638108253479e-02
-2.326718270778656006e-01 2.065030485391616821e-01 -3.169425725936889648e-01 -5.969181656837463379e-01 4.217240512371063232e-01 -4.049907326698303223e-01 8.680502325296401978e-02 3.115330338478088379e-01
-2.269922792911529541e-01 5.476911067962646484e-01 -3.442997038364410400e-01 -3.202947080135345459e-01 1.305116415023803711e-01 -2.738443948328495026e-02 5.187073349952697754e-01 3.748833239078521729e-01
-4.818154573440551758e-01 2.423580437898635864e-01 -4.125904738903045654e-01 4.851732850074768066e-01 9.472468495368957520e-02 2.269776538014411926e-02 -2.187851667404174805e-01 4.961226284503936768e-01
-1.311807334423065186e-01 1.937013268470764160e-01 -5.499961376190185547e-01 -1.256074458360671997e-01 5.979479476809501648e-02 -7.374295592308044434e-01 2.820124924182891846e-01 9.461233392357826233e-03
-2.846560776233673096e-01 5.102695226669311523e-01 -3.164244592189788818e-01 2.584348022937774658e-01 1.472596526145935059e-01 -3.363026678562164307e-01 -5.160312652587890625e-01 -3.010146915912628174e-01
-2.781903743743896484e-01 4.465078711509704590e-01 -6.519190073013305664e-01 -4.188530147075653076e-01 1.075973175466060638e-02 3.202623128890991211e-01 -1.378342658281326294e-01 3.350548073649406433e-02
-8.103559017181396484e-01 -8.127688616514205933e-02 -3.041941225528717041e-01 2.795464098453521729e-01 -1.502309590578079224e-01 -1.547712683677673340e-01 2.352112233638763428e-01 2.533560097217559814e-01
-8.241062760353088379e-01 3.392344713211059570e-01 2.119078338146209717e-01 2.135613746941089630e-02 1.503241807222366333e-01 4.463540390133857727e-02 3.195518255233764648e-01 -1.835882514715194702e-01
-5.913218259811401367e-01 3.928230106830596924e-01 -6.130686402320861816e-02 -3.025353252887725830e-01 5.676435306668281555e-02 -3.972009718418121338e-01 -3.408748507499694824e-01 3.515049815177917480e-01
-7.165307402610778809e-01 2.999192774295806885e-01 1.317720767110586166e-02 3.038882315158843994e-01 -3.169825375080108643e-01 -3.200975060462951660e-01 3.012882471084594727e-01 -1.019587814807891846e-01
-1.716923266649246216e-01 5.182664394378662109e-01 -6.929156184196472168e-01 -2.464496493339538574e-01 -8.443177491426467896e-02 -1.074930652976036072e-01 3.518041074275970459e-01 1.363908797502517700e-01
-1.899412274360656738e-01 9.327152371406555176e-02 -3.774782121181488037e-01 1.870548278093338013e-01 6.423923969268798828e-01 1.626891046762466431e-01 5.483320951461791992e-01 -1.947815269231796265e-01
-9.165325760841369629e-01 1.199908480048179626e-01 -5.818314477801322937e-02 1.871858835220336914e-01 -2.280853241682052612e-01 -2.230703532695770264e-01 3.330814093351364136e-02 -6.522041559219360352e-02
-7.785472869873046875e-01 -2.545731663703918457e-01 -3.303676247596740723e-01 2.315910905599594116e-01 4.014709964394569397e-02 -2.843001782894134521e-01 2.743845582008361816e-01 -9.248878061771392822e-02
-7.541383802890777588e-02 3.447780311107635498e-01 -6.544625759124755859e-01 -1.706176251173019409e-01 3.834804892539978027e-02 -5.103166103363037109e-01 3.943355977535247803e-01 2.480103820562362671e-02
-5.629741549491882324e-01 3.559743762016296387e-01 -1.956572383642196655e-02 -2.158091813325881958e-01 1.068670675158500671e-01 -5.271056294441223145e-01 -1.791274249553680420e-01 4.336338937282562256e-01
-3.124792277812957764e-01 4.869650006294250488e-01 -6.205717325210571289e-01 -2.413409203290939331e-01 -6.403557211160659790e-02 4.262581169605255127e-01 -1.892274916172027588e-01 1.623572781682014465e-02
-7.350069284439086914e-02 4.934508726000785828e-02 -6.671763658523559570e-01 1.300013274885714054e-03 6.370528936386108398e-01 -3.409784138202667236e-01 5.401968955993652344e-02 1.483785063028335571e-01
-1.791354119777679443e-01 5.127798914909362793e-01 -3.120487034320831299e-01 -5.360582470893859863e-01 1.358363926410675049e-01 -3.793908357620239258e-01 3.627104461193084717e-01 -1.621312201023101807e-01
-4.633346572518348694e-02 4.586025476455688477e-01 -5.225382447242736816e-01 4.092685580253601074e-01 4.763410687446594238e-01 1.208486780524253845e-01 2.774968445301055908e-01 -1.687611341476440430e-01
-3.879004418849945068e-01 6.208668351173400879e-01 3.935891203582286835e-03 -9.720491617918014526e-02 2.217676490545272827e-01 -2.421125769615173340e-01 -4.156753122806549072e-01 -4.171425700187683105e-01
-1.103787198662757874e-01 5.263360142707824707e-01 -4.893182814121246338e-01 -2.346217446029186249e-02 5.315986275672912598e-02 -4.562639296054840088e-01 4.740605354309082031e-01 1.872642785310745239e-01
-2.310707271099090576e-01 3.261778354644775391e-01 -4.497852921485900879e-01 -5.638494491577148438e-01 -1.136749461293220520e-01 -2.858726084232330322e-01 1.976475119590759277e-01 -4.315918385982513428e-01
-3.478075563907623291e-01 1.752457469701766968e-01 -1.952662914991378784e-01 -4.226827621459960938e-01 4.194064140319824219e-01 -5.783352255821228027e-01 1.254109889268875122e-01 3.246966302394866943e-01
-2.815424501895904541e-01 7.412106990814208984e-01 -1.729692965745925903e-01 1.523877382278442383e-01 4.554805904626846313e-02 -2.819213867187500000e-01 -3.404996395111083984e-01 -3.474274277687072754e-01
-2.140350192785263062e-01 4.164206385612487793e-01 -4.245994687080383301e-01 -1.731983125209808350e-01 2.418135851621627808e-01 -1.602006843313574791e-03 5.538505911827087402e-01 4.530713558197021484e-01
-3.461603820323944092e-01 7.337781786918640137e-01 -2.385808378458023071e-01 1.392139345407485962e-01 2.608486637473106384e-02 -1.014433130621910095e-01 -4.804002642631530762e-01 -1.539012044668197632e-01
-1.706452220678329468e-01 3.761306405067443848e-01 -3.741690218448638916e-01 -5.786702036857604980e-01 4.102157950401306152e-01 -4.255621507763862610e-02 3.836521804332733154e-01 -1.930476874113082886e-01
-4.208470284938812256e-01 1.843214929103851318e-01 -1.443533599376678467e-01 -1.565297842025756836e-01 4.744817912578582764e-01 -4.918436110019683838e-01 1.800485849380493164e-01 4.940783679485321045e-01
-2.629068493843078613e-01 3.033522665500640869e-01 -5.449981689453125000e-01 -7.313946485519409180e-01 4.752566572278738022e-03 3.330131992697715759e-02 -3.376581147313117981e-02 6.800362467765808105e-02
-3.412800431251525879e-01 5.126622319221496582e-01 -1.337514370679855347e-01 -4.993099272251129150e-01 -7.340695708990097046e-02 -2.802175283432006836e-01 2.777746319770812988e-01 -4.386756420135498047e-01
-1.900484859943389893e-01 2.814465165138244629e-01 -6.672331690788269043e-01 1.056264415383338928e-01 -1.470878124237060547e-01 -1.325645893812179565e-01 6.237568259239196777e-01 -5.639747716486454010e-03
-2.820774316787719727e-01 4.390528798103332520e-01 -8.127131313085556030e-02 3.592265024781227112e-02 2.426117509603500366e-01 -4.140353500843048096e-01 -1.514394134283065796e-01 -6.830446720123291016e-01
-6.919366121292114258e-01 3.473125994205474854e-01 -4.061889275908470154e-02 -1.611060649156570435e-01 1.801232695579528809e-01 -1.563930809497833252e-01 -3.556779623031616211e-01 4.354108572006225586e-01
-7.752153277397155762e-02 4.481440186500549316e-01 -7.225533723831176758e-01 -4.014920294284820557e-01 2.247667908668518066e-01 -3.329849615693092346e-02 1.777817681431770325e-02 2.406929433345794678e-01
-7.147700339555740356e-02 7.040678262710571289e-01 -5.932829976081848145e-01 -2.240427881479263306e-01 1.661967486143112183e-01 -1.686743348836898804e-01 2.006480395793914795e-01 2.583875507116317749e-02
-8.672053217887878418e-01 -2.055570632219314575e-01 -2.959806621074676514e-01 1.997631341218948364e-01 -1.240037754178047180e-01 -1.784675866365432739e-01 9.650123864412307739e-02 -1.471433192491531372e-01
-1.908096224069595337e-01 3.384604752063751221e-01 -6.097783446311950684e-01 2.433568537235260010e-01 3.412182927131652832e-01 3.490374982357025146e-01 2.612830102443695068e-01 -3.338533937931060791e-01
-3.066839575767517090e-01 6.033934354782104492e-01 -1.154162734746932983e-01 -3.118762075901031494e-01 1.880981475114822388e-01 3.782078623771667480e-02 5.082498788833618164e-01 3.689771890640258789e-01
-3.225676715373992920e-01 8.332914113998413086e-01 -6.020754948258399963e-02 -2.587881386280059814e-01 2.131799906492233276e-01 2.535206973552703857e-01 -1.439764946699142456e-01 2.305721864104270935e-02
-2.774108350276947021e-01 6.003146767616271973e-01 -1.599457412958145142e-01 -4.306546747684478760e-01 2.279430255293846130e-02 -6.573896855115890503e-02 -1.331187225878238678e-02 -5.887284278869628906e-01
-1.086490675806999207e-01 3.424387574195861816e-01 -3.551877140998840332e-01 -2.887963354587554932e-01 2.975647449493408203e-01 -6.390702724456787109e-01 4.024071991443634033e-01 -4.982421919703483582e-02
-9.117988497018814087e-02 5.632136464118957520e-01 -4.328924119472503662e-01 -9.104251861572265625e-02 1.240743622183799744e-01 -3.607117533683776855e-01 5.674693584442138672e-01 1.061285361647605896e-01
-6.769426465034484863e-01 2.104042768478393555e-01 -1.699886173009872437e-01 5.424729548394680023e-03 3.426474332809448242e-01 -3.322263956069946289e-01 4.875700473785400391e-01 5.520021915435791016e-02
-4.022535979747772217e-01 1.412283927202224731e-01 4.589607473462820053e-03 -5.086310505867004395e-01 3.420203030109405518e-01 -3.857099711894989014e-01 5.377174615859985352e-01 -6.804280728101730347e-02
-8.242644667625427246e-01 -1.806900501251220703e-01 -2.842283248901367188e-01 5.268799141049385071e-02 -2.165407501161098480e-02 -3.586641550064086914e-01 3.437622636556625366e-02 2.721891403198242188e-01
-3.734546899795532227e-01 -1.227731555700302124e-01 -8.380999565124511719e-01 -8.375372737646102905e-02 -1.849278211593627930e-01 -9.268328547477722168e-02 3.026456534862518311e-01 4.061387851834297180e-02
-5.032296776771545410e-01 3.215101063251495361e-01 -6.608781814575195312e-01 9.959851950407028198e-02 -4.857931658625602722e-02 1.151304319500923157e-01 -3.670605421066284180e-01 2.153203636407852173e-01
-2.312985658645629883e-01 2.512316405773162842e-01 -4.601739943027496338e-01 3.226280510425567627e-01 1.080696284770965576e-01 -4.201191365718841553e-01 -3.790314495563507080e-01 -4.854799509048461914e-01
-6.621327996253967285e-01 5.513113141059875488e-01 2.414003312587738037e-01 -1.156734153628349304e-01 3.659062087535858154e-01 4.827255010604858398e-02 -8.689209073781967163e-02 -2.054596096277236938e-01
-4.772022664546966553e-01 -1.297250688076019287e-01 -2.010661959648132324e-01 -2.178212255239486694e-01 3.444614112377166748e-01 -3.418589532375335693e-01 6.187248229980468750e-01 2.218876630067825317e-01
-5.511913299560546875e-01 -1.705729514360427856e-01 -3.359330296516418457e-01 1.308961957693099976e-01 5.579138994216918945e-01 -8.411715924739837646e-02 3.658521920442581177e-02 -4.662895798683166504e-01
-7.006674408912658691e-01 2.188876271247863770e-01 -4.217967391014099121e-02 2.812985777854919434e-01 -1.183571517467498779e-01 -5.031943917274475098e-01 1.435944586992263794e-01 -3.039954006671905518e-01
-3.520412743091583252e-01 5.349804759025573730e-01 -2.897784411907196045e-01 -2.180147022008895874e-01 -2.581839859485626221e-01 -9.369733929634094238e-02 -7.265225797891616821e-02 -6.145278215408325195e-01
-5.744212865829467773e-01 4.862391352653503418e-01 -1.771591752767562866e-01 -5.955222621560096741e-02 1.615162044763565063e-01 1.280765384435653687e-01 -5.280743241310119629e-01 2.780758440494537354e-01
-6.234291791915893555e-01 -1.451443582773208618e-01 -5.622297525405883789e-01 1.028938367962837219e-01 3.037162125110626221e-01 1.526601612567901611e-02 -3.523991703987121582e-01 2.166058570146560669e-01
-1.007491052150726318e-01 7.339584827423095703e-01 -2.882612049579620361e-01 -1.421243976801633835e-02 6.347753852605819702e-02 -3.246719539165496826e-01 -1.970795094966888428e-01 -4.685898125171661377e-01
-1.270951777696609497e-01 2.924223840236663818e-01 -4.515406191349029541e-01 -1.108240932226181030e-01 5.751464962959289551e-01 -4.943645000457763672e-01 -1.322349756956100464e-01 2.991473376750946045e-01
-7.963289320468902588e-02 3.836663365364074707e-01 -5.104331970214843750e-01 -2.550820112228393555e-01 1.804117262363433838e-01 -3.580183684825897217e-01 5.674036145210266113e-01 -1.953902840614318848e-01
-5.406870245933532715e-01 1.330208778381347656e-01 -4.761733114719390869e-01 2.714094221591949463e-01 1.367483194917440414e-02 -2.086463123559951782e-01 -2.751747071743011475e-01 5.197282433509826660e-01
-4.877628684043884277e-01 7.343497127294540405e-02 -5.802938938140869141e-01 -3.519810140132904053e-01 2.388630248606204987e-02 3.722691833972930908e-01 3.450574278831481934e-01 1.945336461067199707e-01
-6.600248813629150391e-01 6.104186177253723145e-02 -4.292020201683044434e-01 5.605641007423400879e-02 7.289542257785797119e-02 -1.377026885747909546e-01 -3.302181959152221680e-01 4.898617565631866455e-01
-1.735368967056274414e-01 4.232141375541687012e-01 -7.354083061218261719e-01 2.114111036062240601e-01 -3.145625889301300049e-01 1.912735216319561005e-02 7.638157904148101807e-02 -3.163935244083404541e-01
-3.406577408313751221e-01 5.662510991096496582e-01 -6.104293465614318848e-01 1.770380735397338867e-01 -2.021127790212631226e-01 1.037104502320289612e-01 -2.143771648406982422e-01 2.485610544681549072e-01
-1.726910471916198730e-01 2.093644142150878906e-01 -4.907159507274627686e-01 2.817532420158386230e-01 5.250068902969360352e-01 2.087777853012084961e-01 5.349698662757873535e-01 -2.728066407144069672e-02
-8.577522635459899902e-02 6.704278588294982910e-01 -6.592714190483093262e-01 -2.443633079528808594e-01 4.324701055884361267e-02 -5.946572497487068176e-02 1.318426281213760376e-01 1.613319218158721924e-01
-1.970099210739135742e-01 2.515460848808288574e-01 -7.714625597000122070e-01 2.100308090448379517e-01 -5.238799005746841431e-02 1.865742355585098267e-01 2.862221002578735352e-01 -3.730508089065551758e-01
-5.417469739913940430e-01 5.955991521477699280e-02 -5.145699381828308105e-01 9.237642586231231689e-02 4.888039827346801758e-01 3.735676780343055725e-02 -4.351044595241546631e-01 -2.518669469282031059e-03
-6.824394464492797852e-01 5.131576657295227051e-01 1.682395786046981812e-01 -3.144015371799468994e-01 2.259307801723480225e-01 1.013037040829658508e-01 -1.132275536656379700e-01 2.639413774013519287e-01
-6.467601060867309570e-01 -2.348608076572418213e-01 -3.559090495109558105e-01 7.746574282646179199e-02 4.570991098880767822e-01 -1.008025482296943665e-01 -9.760203957557678223e-02 -4.065004885196685791e-01
-7.257536649703979492e-01 1.406955569982528687e-01 -1.288608014583587646e-01 3.806652724742889404e-01 3.073428273200988770e-01 7.857975363731384277e-02 -4.622331261634826660e-02 -4.349761605262756348e-01
-2.125703394412994385e-01 4.689173698425292969e-01 -2.170575410127639771e-01 -2.412495389580726624e-02 1.386394500732421875e-01 -5.431064367294311523e-01 -2.306055426597595215e-01 -5.655707120895385742e-01
-1.543637961149215698e-01 5.195044875144958496e-01 -7.066059857606887817e-02 -2.573940455913543701e-01 4.413271546363830566e-01 -5.464792251586914062e-01 -9.863843768835067749e-02 -3.631851971149444580e-01
-1.037861108779907227e-01 6.808156967163085938e-01 -4.937868416309356689e-01 -2.280586808919906616e-01 7.328698784112930298e-02 -2.625609636306762695e-01 2.063711881637573242e-01 3.361305594444274902e-01
-7.162141799926757812e-01 9.217122197151184082e-02 -2.226831614971160889e-01 3.788652420043945312e-01 -2.314014136791229248e-01 -3.404823839664459229e-01 9.636662155389785767e-02 3.265788555145263672e-01
-7.639820575714111328e-01 -4.161128774285316467e-02 -3.591554462909698486e-01 3.235687613487243652e-01 -1.758054196834564209e-01 -2.666670382022857666e-01 1.811862736940383911e-02 -2.802916169166564941e-01
-4.873602688312530518e-01 -8.335054665803909302e-02 -7.047238349914550781e-01 -5.269463360309600830e-02 1.332498937845230103e-01 1.191514059901237488e-01 7.146994769573211670e-02 4.680382609367370605e-01
1.990222744643688202e-02 3.404785394668579102e-01 -4.761514961719512939e-01 -1.011129394173622131e-01 4.922192692756652832e-01 -6.114161014556884766e-01 1.031068190932273865e-01 -1.413991451263427734e-01
-7.723402976989746094e-02 5.335313081741333008e-01 -6.071706414222717285e-01 -1.768353134393692017e-01 2.147837579250335693e-01 -1.998004913330078125e-01 4.616366326808929443e-01 1.014470160007476807e-01
-8.388086408376693726e-02 5.051363706588745117e-01 -3.493753373622894287e-01 -4.567644298076629639e-01 2.860768437385559082e-01 -3.916455805301666260e-01 3.278473913669586182e-01 -2.537599802017211914e-01
-1.530413627624511719e-01 8.772825002670288086e-01 -4.095342382788658142e-02 2.549404278397560120e-03 1.416445523500442505e-01 -2.175554782152175903e-01 1.828906871378421783e-02 -3.708666861057281494e-01
-5.094038844108581543e-01 1.223246678709983826e-01 -2.235701680183410645e-02 -2.449213266372680664e-01 5.685521960258483887e-01 -2.849430739879608154e-01 2.427162975072860718e-01 4.491133093833923340e-01
-1.209863573312759399e-01 5.369580984115600586e-01 -3.120918273925781250e-01 7.001658082008361816e-01 2.997409403324127197e-01 4.341974109411239624e-02 4.250839352607727051e-02 -1.259675472974777222e-01
-1.465644836425781250e-01 3.490525186061859131e-01 -4.452491998672485352e-01 5.033429712057113647e-02 5.827320218086242676e-01 3.498976230621337891e-01 4.309066236019134521e-01 -9.063929319381713867e-02
-1.615077704191207886e-01 6.838072538375854492e-01 -1.714655458927154541e-01 -2.762449085712432861e-01 1.396134048700332642e-01 -3.784147500991821289e-01 -2.173968106508255005e-01 -4.366468191146850586e-01
-5.886992439627647400e-02 -3.873653337359428406e-02 -8.157871365547180176e-01 1.786472499370574951e-01 3.961544036865234375e-01 -3.563221693038940430e-01 -1.136088892817497253e-01 2.827317267656326294e-02
-4.610828459262847900e-01 1.153680086135864258e-01 -6.774106025695800781e-01 2.963361740112304688e-01 -1.212883591651916504e-01 2.647996135056018829e-02 -4.429651200771331787e-01 1.255484372377395630e-01
-1.165169402956962585e-01 4.563699364662170410e-01 -5.290463566780090332e-01 -3.075627982616424561e-01 2.286651358008384705e-02 -6.097637414932250977e-01 1.441004276275634766e-01 -1.027889102697372437e-01
-3.351452052593231201e-01 5.109555125236511230e-01 -2.586344256997108459e-02 2.724033594131469727e-02 3.246290683746337891e-01 -3.835936188697814941e-01 -2.829894125461578369e-01 -5.409068465232849121e-01
-3.869422972202301025e-01 4.997012019157409668e-02 -5.433833599090576172e-01 -2.087805420160293579e-02 -1.081188395619392395e-01 -6.665340662002563477e-01 2.663557231426239014e-01 1.586647778749465942e-01
-2.260915338993072510e-01 4.041455984115600586e-01 -3.369594216346740723e-01 -1.253848671913146973e-01 1.618939340114593506e-01 -4.833739995956420898e-01 4.154054224491119385e-01 4.731429219245910645e-01
-1.105622723698616028e-01 5.443329811096191406e-01 -5.211859941482543945e-01 -2.566678524017333984e-01 9.078003466129302979e-02 -3.647564947605133057e-01 4.461849629878997803e-01 1.165973842144012451e-01
-8.713914155960083008e-01 -1.469343155622482300e-01 -1.936070322990417480e-01 -2.480481937527656555e-02 -1.730617880821228027e-01 -2.982407212257385254e-01 2.172952294349670410e-01 1.219564676284790039e-01
-4.039176106452941895e-01 7.645737528800964355e-01 3.847636654973030090e-02 2.013000398874282837e-01 -2.950940467417240143e-02 -7.333996891975402832e-02 3.462155759334564209e-01 -2.901046574115753174e-01
-9.638021141290664673e-02 4.955927133560180664e-01 -4.618476629257202148e-01 -2.278057336807250977e-01 4.152362346649169922e-01 3.552061319351196289e-02 5.012230277061462402e-01 2.345048338174819946e-01
-1.691249758005142212e-01 7.569375038146972656e-01 -3.974856436252593994e-01 -1.915118396282196045e-01 1.979613006114959717e-01 2.560834586620330811e-01 5.731224268674850464e-02 -3.093843162059783936e-01
-3.166887164115905762e-01 3.495654463768005371e-01 -2.634911239147186279e-01 -1.309642046689987183e-01 2.743729054927825928e-01 6.101591978222131729e-03 6.162660121917724609e-01 4.856250286102294922e-01
-1.365753859281539917e-01 3.838810920715332031e-01 -3.216822147369384766e-01 1.627494245767593384e-01 1.425665616989135742e-01 -5.887955427169799805e-01 -1.445332914590835571e-01 -5.622459650039672852e-01
-2.919189929962158203e-01 6.315710544586181641e-01 -1.895425319671630859e-01 -3.601631848141551018e-03 5.114128589630126953e-01 2.566174864768981934e-01 -2.462598979473114014e-01 3.031871318817138672e-01
-3.254267275333404541e-01 2.561418116092681885e-01 -2.526891827583312988e-01 -2.485809475183486938e-01 2.107457444071769714e-02 -7.140191197395324707e-01 -4.339351058006286621e-01 -6.540163606405258179e-02
-8.271677494049072266e-01 -1.596609652042388916e-01 -3.035870492458343506e-01 -4.083713982254266739e-03 -1.033280789852142334e-01 -7.903224229812622070e-02 1.573129147291183472e-01 3.955374658107757568e-01
-8.270841240882873535e-01 1.532586067914962769e-01 5.744528770446777344e-02 3.861427307128906250e-02 3.545480966567993164e-01 6.087090447545051575e-02 -7.875638455152511597e-02 -3.899238705635070801e-01
-3.011856675148010254e-01 2.664417624473571777e-01 -1.679953038692474365e-01 -5.951067209243774414e-01 2.604939639568328857e-01 -9.410327672958374023e-02 2.741177380084991455e-02 -6.151891350746154785e-01
-1.546549648046493530e-01 2.919119596481323242e-01 -6.503329277038574219e-01 -4.582315087318420410e-01 5.495460703969001770e-02 -2.963507175445556641e-01 9.888361208140850067e-03 4.086790084838867188e-01
-2.012551128864288330e-01 1.827362477779388428e-01 -2.620595097541809082e-01 -3.394861221313476562e-01 2.376819700002670288e-01 -3.822556436061859131e-01 3.600146472454071045e-01 -6.402773857116699219e-01
-2.118449062108993530e-01 5.078062415122985840e-01 -3.650544285774230957e-01 -4.650626480579376221e-01 1.007618904113769531e-01 1.457794159650802612e-01 -3.515603542327880859e-01 -4.389842450618743896e-01
-2.590772211551666260e-01 3.004814386367797852e-01 -2.024101614952087402e-01 -2.402329817414283752e-02 3.000188171863555908e-01 -6.776667237281799316e-01 1.923770457506179810e-01 4.634548425674438477e-01
1.725639449432492256e-04 6.056277751922607422e-01 -4.296955764293670654e-01 -2.398672699928283691e-02 1.525555104017257690e-01 -5.760220289230346680e-01 2.365595549345016479e-01 -1.922662854194641113e-01
-1.786513775587081909e-01 3.431882858276367188e-01 -1.389773190021514893e-01 -4.499214291572570801e-01 5.226652026176452637e-01 -4.936466515064239502e-01 2.875721156597137451e-01 -1.702875941991806030e-01
-1.774778068065643311e-01 5.296145677566528320e-01 -5.077893137931823730e-01 -1.182380095124244690e-01 6.158445775508880615e-02 -9.179753810167312622e-02 5.849927663803100586e-01 2.484832704067230225e-01
-7.871170043945312500e-01 -3.241322189569473267e-02 7.231508940458297729e-02 -1.093276031315326691e-02 3.864899277687072754e-01 -3.954736590385437012e-01 -9.718702733516693115e-02 2.425449043512344360e-01
-4.513161778450012207e-01 3.841043412685394287e-01 -1.312145441770553589e-01 -2.864033877849578857e-01 3.858776986598968506e-01 2.177188098430633545e-01 5.636464953422546387e-01 1.885016858577728271e-01
-1.728046387434005737e-01 7.994658946990966797e-01 -1.613433957099914551e-01 1.448243409395217896e-01 1.533282846212387085e-01 -3.490856587886810303e-01 -1.857148259878158569e-01 -3.226868212223052979e-01
-3.188003599643707275e-01 1.323968321084976196e-01 -5.541172027587890625e-01 -5.420999526977539062e-01 7.787083089351654053e-02 2.347083389759063721e-01 -3.714690208435058594e-01 -2.842151224613189697e-01
-8.387420177459716797e-01 2.231119424104690552e-01 -4.456554725766181946e-02 2.441980689764022827e-01 -8.098542690277099609e-02 -3.248052000999450684e-01 -2.251106649637222290e-01 1.496064960956573486e-01
-7.801929116249084473e-01 2.633533477783203125e-01 6.534868478775024414e-02 -1.643879562616348267e-01 3.721620142459869385e-01 1.075894013047218323e-01 -2.375472187995910645e-01 2.900712788105010986e-01
-4.292503744363784790e-02 7.333751916885375977e-01 -1.943117231130599976e-01 4.353687167167663574e-01 3.824770450592041016e-01 -1.362838745117187500e-01 -2.224786579608917236e-02 -2.601123452186584473e-01
-2.736695110797882080e-01 2.527751922607421875e-01 -4.310808479785919189e-01 -2.499107867479324341e-01 3.083737008273601532e-02 -5.187560915946960449e-01 2.975794076919555664e-01 5.042929053306579590e-01
-3.052557110786437988e-01 4.177506268024444580e-01 -8.798885345458984375e-02 -1.821949183940887451e-01 4.031441211700439453e-01 -4.413528442382812500e-01 3.062898516654968262e-01 4.901382327079772949e-01
-1.923086792230606079e-01 6.276499629020690918e-01 -3.590435683727264404e-01 -2.814599573612213135e-01 1.621598154306411743e-01 -7.430306822061538696e-02 4.155515730381011963e-01 3.955261111259460449e-01
-4.458321630954742432e-01 -9.605317562818527222e-02 -3.826587498188018799e-01 -3.621175512671470642e-02 5.507225990295410156e-01 1.660128086805343628e-01 -2.326492667198181152e-01 -5.092025399208068848e-01
-2.549748495221138000e-02 -9.372942894697189331e-02 -7.913953661918640137e-01 3.811238333582878113e-02 5.530508756637573242e-01 -2.067724019289016724e-01 9.792971611022949219e-02 -6.778685003519058228e-02
-1.101901605725288391e-01 8.404130935668945312e-01 -1.773236840963363647e-01 6.767823547124862671e-02 1.731528490781784058e-01 -3.590715229511260986e-01 -1.747197359800338745e-01 -2.368517965078353882e-01
-2.171500325202941895e-01 5.877749323844909668e-01 -6.076198220252990723e-01 2.432042509317398071e-01 3.417017757892608643e-01 1.739128977060317993e-01 1.432468295097351074e-01 1.071959435939788818e-01
-8.282209634780883789e-01 2.966252863407135010e-01 1.777154020965099335e-02 2.456610053777694702e-01 -2.396628409624099731e-01 -3.069280683994293213e-01 -1.897077448666095734e-02 -1.157378107309341431e-01
-1.395372748374938965e-01 6.092013716697692871e-01 -1.366367787122726440e-01 2.766973152756690979e-02 3.411861360073089600e-01 -3.194649517536163330e-01 -7.925036549568176270e-02 -6.043354272842407227e-01
-5.488795638084411621e-01 2.393911331892013550e-01 6.899590604007244110e-03 -2.749521434307098389e-01 3.422819077968597412e-01 -5.109938383102416992e-01 -3.811705484986305237e-02 4.313379526138305664e-01
-7.327730655670166016e-01 -2.531639933586120605e-01 -4.966019392013549805e-01 3.581515252590179443e-01 4.998839274048805237e-02 -9.104634821414947510e-02 7.077680528163909912e-02 -9.092880040407180786e-02
-4.843513369560241699e-01 1.208796282298862934e-03 -6.069179177284240723e-01 2.084212750196456909e-01 3.816383779048919678e-01 1.564899981021881104e-01 -4.255938529968261719e-01 4.843856766819953918e-02
-4.110446572303771973e-02 6.590485572814941406e-01 -2.904402017593383789e-01 6.224229335784912109e-01 2.831478118896484375e-01 -2.938590198755264282e-02 8.539145439863204956e-02 -6.222350150346755981e-02
-7.222543358802795410e-01 3.728744089603424072e-01 8.828742802143096924e-02 2.501035332679748535e-01 -1.581191644072532654e-02 -2.525376379489898682e-01 3.185871243476867676e-01 -3.216269612312316895e-01
-3.344831466674804688e-01 7.823735475540161133e-01 -2.381940931081771851e-01 -1.659818142652511597e-01 -4.479271546006202698e-02 3.316803574562072754e-01 -2.243466675281524658e-01 -1.713962554931640625e-01
7.808548398315906525e-03 1.591424345970153809e-01 -7.300252914428710938e-01 -1.638940349221229553e-02 5.864409804344177246e-01 -2.064047902822494507e-01 4.947179555892944336e-02 2.290063053369522095e-01
-3.059411942958831787e-01 4.416731297969818115e-01 -3.389149904251098633e-01 -6.505405306816101074e-01 5.872271955013275146e-02 8.551996201276779175e-02 2.300771027803421021e-01 -3.310001790523529053e-01
-8.545572161674499512e-01 4.331886395812034607e-02 -3.411341831088066101e-02 1.866452246904373169e-01 6.206581741571426392e-02 -2.685737013816833496e-01 -9.069536812603473663e-03 -3.947013616561889648e-01
-2.654942572116851807e-01 4.266588985919952393e-01 -5.825293660163879395e-01 -1.866651475429534912e-01 2.039230912923812866e-01 4.114862978458404541e-01 2.806427180767059326e-01 2.891796231269836426e-01
-3.459240496158599854e-02 -1.970238983631134033e-02 -7.219781279563903809e-01 -1.468292623758316040e-02 5.442184209823608398e-01 -3.283140063285827637e-01 -2.667788863182067871e-01 -4.257259517908096313e-02
-5.616126209497451782e-02 3.214727342128753662e-01 -6.788528561592102051e-01 -3.077730536460876465e-01 3.589368164539337158e-01 -2.162346541881561279e-01 5.401513725519180298e-02 3.992805182933807373e-01
-1.544556319713592529e-01 4.249368011951446533e-01 -2.667208611965179443e-01 -1.627152413129806519e-01 4.321524500846862793e-01 -7.022201418876647949e-01 1.039031520485877991e-01 8.538880944252014160e-02
-3.133216798305511475e-01 8.707889318466186523e-01 -1.547005474567413330e-01 1.539560407400131226e-01 -6.577033549547195435e-02 2.261232882738113403e-01 -1.357196271419525146e-01 -1.484724432229995728e-01
-3.317881822586059570e-01 3.911788165569305420e-01 -3.158806860446929932e-01 8.844333887100219727e-02 4.709461033344268799e-01 3.293384313583374023e-01 4.358623549342155457e-02 5.451046824455261230e-01
-3.461887538433074951e-01 2.985695004463195801e-01 -1.315469145774841309e-01 -5.110524892807006836e-01 2.716544270515441895e-02 -4.367969930171966553e-01 4.617576301097869873e-01 -3.282995522022247314e-01
-1.812236160039901733e-01 4.723010063171386719e-01 -4.371988475322723389e-01 -5.612080097198486328e-01 2.373291999101638794e-01 -3.014376759529113770e-01 9.853039681911468506e-02 2.847708165645599365e-01
-4.803014174103736877e-02 5.734378695487976074e-01 -5.729542970657348633e-01 -1.683803647756576538e-01 2.670624256134033203e-01 -3.006369173526763916e-01 7.206857949495315552e-02 3.812279999256134033e-01
-7.605986595153808594e-01 -1.285572946071624756e-01 -1.678874790668487549e-01 1.401071846485137939e-01 5.020532608032226562e-01 -2.461239546537399292e-01 -1.898879259824752808e-01 -9.194953739643096924e-02
-3.016740381717681885e-01 2.135431766510009766e-01 -3.247945010662078857e-01 -1.393668800592422485e-01 1.067456901073455811e-01 -4.285651445388793945e-01 6.630293130874633789e-01 3.221908509731292725e-01
-6.479844450950622559e-01 4.655150771141052246e-01 -1.187347546219825745e-01 2.683128118515014648e-01 -3.293328583240509033e-01 1.827189326286315918e-01 1.364165842533111572e-01 -3.418571949005126953e-01
-5.266123414039611816e-01 4.245198965072631836e-01 -5.062440782785415649e-02 -4.129979908466339111e-01 -2.221366949379444122e-02 -4.400352537631988525e-01 -4.024165272712707520e-01 1.151887997984886169e-01
-1.850587278604507446e-01 9.278326630592346191e-01 -9.447973966598510742e-02 2.558229304850101471e-02 2.340596169233322144e-01 1.916496604681015015e-01 4.727163538336753845e-02 -3.938352316617965698e-02
-4.604404866695404053e-01 6.426830291748046875e-01 -2.611973881721496582e-01 -1.025394201278686523e-01 2.578512430191040039e-01 1.613392978906631470e-01 -3.140935301780700684e-01 3.241022229194641113e-01
-6.706804037094116211e-01 5.620670318603515625e-01 1.749557703733444214e-01 -2.493043392896652222e-01 2.357899695634841919e-01 2.313723564147949219e-01 -1.295354366302490234e-01 1.248856931924819946e-01
-3.929733335971832275e-01 4.828518033027648926e-01 -4.791480302810668945e-02 -5.700409412384033203e-01 2.724318206310272217e-01 -1.195875182747840881e-01 1.993262171745300293e-01 3.961468636989593506e-01
-1.637243628501892090e-01 -2.818727679550647736e-02 -7.144441008567810059e-01 -3.647235035896301270e-01 5.080683827400207520e-01 -6.803972274065017700e-02 -2.413444370031356812e-01 -8.908550441265106201e-02
-4.847962260246276855e-01 1.180620118975639343e-02 -2.084149122238159180e-01 -2.095230370759963989e-01 2.312806397676467896e-01 -6.522228717803955078e-01 1.671043485403060913e-01 4.131430685520172119e-01
-6.368300914764404297e-01 4.614890515804290771e-01 1.723098941147327423e-02 -2.216233015060424805e-01 2.912201583385467529e-01 5.868922546505928040e-02 -3.444941043853759766e-01 3.537394404411315918e-01
-1.140901446342468262e-01 -1.747495830059051514e-01 -8.342708349227905273e-01 8.488900959491729736e-02 4.793209731578826904e-01 -2.638037689030170441e-02 -2.574968151748180389e-02 -1.487428396940231323e-01
-8.117270469665527344e-02 4.339453279972076416e-01 -6.840926408767700195e-01 -2.901474237442016602e-01 -9.405596554279327393e-02 -3.152406513690948486e-01 3.796763122081756592e-01 2.359467558562755585e-02
-2.523713111877441406e-01 1.541925370693206787e-01 -2.846996486186981201e-01 -5.645842477679252625e-02 5.656349062919616699e-01 -6.413807868957519531e-01 1.574281007051467896e-01 2.686935067176818848e-01
-1.247826889157295227e-01 4.757145047187805176e-01 -3.545956313610076904e-01 -1.564813852310180664e-01 4.018021225929260254e-01 -3.002727925777435303e-01 3.197453022003173828e-01 5.040385127067565918e-01
-3.747629821300506592e-01 -1.012106332927942276e-02 -2.049571722745895386e-01 -1.517044305801391602e-01 3.900724053382873535e-01 -6.294547319412231445e-01 2.536251842975616455e-01 4.263018369674682617e-01
-3.564254045486450195e-01 6.357921361923217773e-01 -3.154692649841308594e-01 -3.891638815402984619e-01 1.685176230967044830e-02 3.534574508666992188e-01 -2.880320549011230469e-01 -9.788519889116287231e-02
-3.200715184211730957e-01 4.501826763153076172e-01 -3.703029453754425049e-02 -3.780298233032226562e-01 3.272933661937713623e-01 -6.297364234924316406e-01 -1.219822615385055542e-01 1.790067553520202637e-01
-3.074851334095001221e-01 3.533994853496551514e-01 -2.800805866718292236e-01 -2.482704967260360718e-01 3.556360304355621338e-02 -4.509424567222595215e-01 5.460343360900878906e-01 3.710942268371582031e-01
-5.601259469985961914e-01 5.651714801788330078e-01 -4.843111336231231689e-02 1.723752617835998535e-01 -2.561109066009521484e-01 -3.986001014709472656e-02 -7.596877962350845337e-02 -5.116918683052062988e-01
-2.873139381408691406e-01 2.502754926681518555e-01 -4.212996363639831543e-01 -4.904819726943969727e-01 9.295553714036941528e-02 -5.517981052398681641e-01 -8.986369706690311432e-03 3.514885902404785156e-01
-2.345063835382461548e-01 2.902541160583496094e-01 -1.792184263467788696e-01 6.238453090190887451e-02 5.738421082496643066e-01 -4.789302945137023926e-01 2.598588466644287109e-01 4.455925226211547852e-01
-6.417900919914245605e-01 4.357832968235015869e-01 -7.360675185918807983e-02 -2.562330067157745361e-01 -1.295267641544342041e-01 -1.397386491298675537e-01 -5.002475976943969727e-01 -2.014284431934356689e-01
-8.652236461639404297e-01 2.901439368724822998e-01 3.691250085830688477e-02 8.019877970218658447e-02 1.406216472387313843e-01 8.704010397195816040e-02 -1.384227871894836426e-01 -3.360044062137603760e-01
-1.885427236557006836e-01 3.125801980495452881e-01 -2.630531489849090576e-01 -1.217952445149421692e-01 4.440955221652984619e-01 -4.104599356651306152e-01 5.641524791717529297e-01 3.142420649528503418e-01
-5.582520961761474609e-01 3.944252729415893555e-01 -5.954167246818542480e-02 -6.476077437400817871e-01 -1.707753390073776245e-01 6.472533941268920898e-02 1.119973734021186829e-01 -2.528739571571350098e-01
-2.251282483339309692e-01 1.113261431455612183e-01 -5.743070244789123535e-01 -1.832395493984222412e-01 6.527557969093322754e-01 1.547847688198089600e-01 -1.328335255384445190e-01 3.253082334995269775e-01
-1.370362937450408936e-01 5.849735140800476074e-01 -4.247536361217498779e-01 -2.854766547679901123e-01 6.790509074926376343e-02 -5.454418063163757324e-01 1.000623703002929688e-01 2.549200057983398438e-01
-1.546981334686279297e-01 3.866097629070281982e-01 -3.486482501029968262e-01 3.792754374444484711e-03 3.771660625934600830e-01 -6.282582879066467285e-01 1.953153312206268311e-01 3.604449033737182617e-01
-1.039776876568794250e-01 7.683739066123962402e-01 -3.624140322208404541e-01 1.585043519735336304e-01 4.276343882083892822e-01 2.083201110363006592e-01 -9.794230759143829346e-02 8.038301020860671997e-02
-2.163771688938140869e-01 6.279248595237731934e-01 -2.547369003295898438e-01 -1.400423198938369751e-01 2.123805880546569824e-01 -5.171062350273132324e-01 -3.237422406673431396e-01 2.389040440320968628e-01
-3.316581845283508301e-01 2.072407305240631104e-01 -4.882241785526275635e-01 3.552020788192749023e-01 3.200592398643493652e-01 -2.059437632560729980e-01 -2.140228450298309326e-01 5.402464270591735840e-01
-6.090762615203857422e-01 3.227334320545196533e-01 -1.813806444406509399e-01 -6.820893287658691406e-01 1.004563346505165100e-01 4.123811796307563782e-02 -5.052144825458526611e-02 1.112651899456977844e-01
-2.711114585399627686e-01 1.892047375440597534e-01 -3.198314607143402100e-01 -1.533933877944946289e-01 1.127870529890060425e-01 -7.117072939872741699e-01 3.485533297061920166e-01 3.523363471031188965e-01
-3.590604066848754883e-01 3.509422540664672852e-01 -4.696511626243591309e-01 -6.067834496498107910e-01 -8.037569001317024231e-03 2.758463621139526367e-01 2.488580346107482910e-01 -1.451571434736251831e-01
-6.346463561058044434e-01 3.234111070632934570e-01 -8.063242584466934204e-02 -2.724876403808593750e-01 -5.895924568176269531e-02 -4.000884294509887695e-01 -2.591551840305328369e-01 4.256406426429748535e-01
-4.446249902248382568e-01 8.539029210805892944e-02 -3.655738234519958496e-01 4.367282241582870483e-02 -2.297659665346145630e-01 -5.390395522117614746e-01 -2.761608958244323730e-01 -4.897393882274627686e-01
-5.431978106498718262e-01 9.835425019264221191e-02 -4.842029809951782227e-01 4.711228609085083008e-01 2.282098866999149323e-02 -5.308917537331581116e-02 -5.229201912879943848e-02 4.824722707271575928e-01
-1.823523938655853271e-01 3.521027266979217529e-01 -6.650050878524780273e-01 -4.716498255729675293e-01 1.762015670537948608e-01 -3.796321451663970947e-01 -5.342872068285942078e-02 7.984549738466739655e-03
-1.893711686134338379e-01 7.295691370964050293e-01 -3.930312097072601318e-01 1.243325918912887573e-01 -1.111807860434055328e-02 3.276858478784561157e-02 4.949898123741149902e-01 -1.253912001848220825e-01
-2.721715569496154785e-01 1.296654939651489258e-01 -4.569770395755767822e-01 5.135973691940307617e-01 3.308248221874237061e-01 -4.386343955993652344e-01 -3.666133880615234375e-01 1.577166654169559479e-02
-6.177453398704528809e-01 -2.528280019760131836e-01 -4.362637400627136230e-01 1.642603613436222076e-02 4.836722314357757568e-01 -1.182789579033851624e-01 -3.093084096908569336e-01 -1.423814892768859863e-01
-3.141429424285888672e-01 4.144229888916015625e-01 -3.492527604103088379e-01 -3.699509799480438232e-02 3.054935038089752197e-01 4.088772237300872803e-01 5.797657370567321777e-01 9.790959209203720093e-02
-7.949172854423522949e-01 -7.648227363824844360e-02 -3.294665217399597168e-01 9.295312315225601196e-02 8.979957550764083862e-03 -2.565631866455078125e-01 -2.292000800371170044e-01 3.558515310287475586e-01
1.050717569887638092e-02 5.059104561805725098e-01 -4.796490371227264404e-01 -1.212330069392919540e-02 4.126966297626495361e-01 -5.098733901977539062e-01 2.888388931751251221e-01 4.085907712578773499e-03
-2.769043445587158203e-01 2.058989703655242920e-01 -6.110764145851135254e-01 -2.269401550292968750e-01 2.019123733043670654e-01 -5.145654082298278809e-02 -1.339651048183441162e-01 6.282120943069458008e-01
-4.804476797580718994e-01 3.919768929481506348e-01 -1.357130259275436401e-01 -2.999899983406066895e-01 1.635888963937759399e-01 -6.083871126174926758e-01 3.826525807380676270e-02 3.297752737998962402e-01
-4.594367146492004395e-01 3.153880238533020020e-01 -4.321856200695037842e-01 -6.513042002916336060e-02 1.502875145524740219e-02 2.693368196487426758e-01 5.499812960624694824e-01 3.509619235992431641e-01
-3.673967719078063965e-01 6.293818950653076172e-01 -4.861042499542236328e-01 1.860438473522663116e-02 -2.368030846118927002e-01 -9.356860071420669556e-03 3.708571791648864746e-01 1.963576227426528931e-01
-4.674366489052772522e-02 6.989647150039672852e-01 -4.079990983009338379e-01 -2.078969180583953857e-01 4.540344774723052979e-01 1.075313761830329895e-01 2.847866117954254150e-01 2.766276337206363678e-02
-3.263806402683258057e-01 3.750195503234863281e-01 -3.896852731704711914e-01 -3.685481846332550049e-01 -4.457379132509231567e-02 -5.496414899826049805e-01 -1.313904970884323120e-01 3.792065083980560303e-01
-7.371822595596313477e-01 3.567964136600494385e-01 -1.291932016611099243e-01 2.038483023643493652e-01 -2.234450429677963257e-01 -3.102230727672576904e-01 -3.354034125804901123e-01 -1.111406087875366211e-01
-1.365751773118972778e-01 2.334378659725189209e-01 -4.047987759113311768e-01 4.100267887115478516e-01 5.561496615409851074e-01 -2.043106555938720703e-01 -6.487068533897399902e-02 -4.895062446594238281e-01
-9.481465816497802734e-02 5.356744527816772461e-01 -5.894537568092346191e-01 -5.418468117713928223e-01 1.210780218243598938e-01 -5.940765514969825745e-02 8.320224285125732422e-02 -1.946729570627212524e-01
-1.183530613780021667e-01 3.049738705158233643e-01 -4.388933181762695312e-01 3.585200607776641846e-01 8.787580579519271851e-02 -2.516235411167144775e-01 5.360467433929443359e-01 -4.619922339916229248e-01
-6.060438752174377441e-01 3.185819089412689209e-01 -1.256958097219467163e-01 -1.760443449020385742e-01 1.527412049472332001e-02 -4.587526023387908936e-01 -4.966568946838378906e-01 1.645294427871704102e-01
-2.107371985912322998e-01 8.392709493637084961e-01 -1.034129932522773743e-01 1.558804698288440704e-02 4.070776402950286865e-01 1.908778585493564606e-02 -8.472812175750732422e-02 2.588848769664764404e-01
-4.115841686725616455e-01 6.582151651382446289e-01 -3.336219787597656250e-01 3.787017464637756348e-01 1.615814864635467529e-01 -9.596651047468185425e-02 -3.222579061985015869e-01 5.886004492640495300e-02
-3.951525092124938965e-01 5.126122012734413147e-02 -6.792476177215576172e-01 -2.769762873649597168e-01 -3.130287304520606995e-02 2.295003086328506470e-01 4.783717691898345947e-01 1.436798423528671265e-01
-5.415891408920288086e-01 4.228650406002998352e-02 -6.222933530807495117e-01 3.165762722492218018e-01 -4.840157926082611084e-04 1.347724348306655884e-01 -2.850295007228851318e-01 3.435374200344085693e-01
-4.664399847388267517e-02 3.881387114524841309e-01 -4.963861405849456787e-01 7.268817722797393799e-02 3.825059831142425537e-01 -5.599081516265869141e-01 3.254117667675018311e-01 1.725956201553344727e-01
-4.892014563083648682e-01 9.462472051382064819e-02 -3.545226752758026123e-01 3.241980671882629395e-01 4.236584603786468506e-01 4.886069893836975098e-01 3.199717998504638672e-01 1.822750270366668701e-02
-8.390200138092041016e-01 1.540926098823547363e-01 -3.421438038349151611e-01 -2.399430871009826660e-01 -1.096330359578132629e-01 2.876493036746978760e-01 3.357253596186637878e-02 4.215829819440841675e-02
-1.587101966142654419e-01 1.765967905521392822e-01 -6.936770081520080566e-01 5.035917758941650391e-01 2.303297221660614014e-01 1.065502241253852844e-01 1.993614882230758667e-01 -3.235464394092559814e-01
-7.466086149215698242e-01 -1.920710951089859009e-01 -4.103194773197174072e-01 -1.841799318790435791e-01 -2.392303645610809326e-01 -1.725106239318847656e-01 -3.400257229804992676e-01 2.813536673784255981e-02
-3.611020445823669434e-01 6.070116162300109863e-01 -3.560209870338439941e-01 1.578653007745742798e-01 -1.698898375034332275e-01 2.908139526844024658e-01 2.607563734054565430e-01 -4.099279344081878662e-01
-1.319461315870285034e-01 6.859399676322937012e-01 -2.041994929313659668e-01 6.277011334896087646e-02 3.220032453536987305e-01 -1.277400255203247070e-01 2.478152811527252197e-01 -5.338754057884216309e-01
-4.806244969367980957e-01 4.112109541893005371e-01 -5.703475326299667358e-02 -1.636119335889816284e-01 4.978474974632263184e-02 -6.451901793479919434e-01 -2.370809316635131836e-01 3.081032037734985352e-01
-5.009589195251464844e-01 3.464567959308624268e-01 -1.184722706675529480e-01 -9.029185026884078979e-02 -7.575435098260641098e-03 -6.936638951301574707e-01 -1.795115172863006592e-01 3.055622279644012451e-01
-2.713358700275421143e-01 5.403130054473876953e-01 -4.092893898487091064e-01 -2.187523245811462402e-01 -1.498502641916275024e-01 -2.588137984275817871e-01 5.683153867721557617e-01 8.152338862419128418e-02
-2.964329123497009277e-01 -1.837936043739318848e-01 -6.959280967712402344e-01 1.525864563882350922e-02 1.668466627597808838e-01 -5.788688659667968750e-01 -1.743732541799545288e-01 -2.158382907509803772e-02
-2.749085724353790283e-01 5.554049015045166016e-01 -6.080371737480163574e-01 -1.939250677824020386e-01 -2.950184345245361328e-01 -2.017029188573360443e-02 1.313920915126800537e-01 -3.223789036273956299e-01
-2.085484117269515991e-01 1.576458811759948730e-01 -4.741711616516113281e-01 -1.624460667371749878e-01 5.606985092163085938e-01 -4.862786531448364258e-01 4.344283789396286011e-02 3.573390841484069824e-01
-4.660124182701110840e-01 2.274700850248336792e-01 -4.295423924922943115e-01 -1.059170463122427464e-03 5.659245848655700684e-01 -3.504476323723793030e-02 -6.180680170655250549e-02 4.703860580921173096e-01
-2.234514355659484863e-01 6.607553362846374512e-01 -1.628303527832031250e-01 3.238077759742736816e-01 5.721510648727416992e-01 3.031904436647891998e-02 9.543879330158233643e-02 2.114760130643844604e-01
-9.051537513732910156e-01 -1.002510935068130493e-01 -1.444906294345855713e-01 -1.904437839984893799e-01 -1.982987672090530396e-02 -3.283739984035491943e-01 -3.039225377142429352e-02 6.598216295242309570e-02
-4.080221056938171387e-01 4.917276799678802490e-01 -4.782415181398391724e-02 -3.534886240959167480e-01 3.733962178230285645e-01 -4.102280735969543457e-01 -2.604220509529113770e-01 2.982431650161743164e-01
-5.745625495910644531e-01 4.449606537818908691e-01 -2.781714200973510742e-01 1.468471586704254150e-01 6.966625340282917023e-03 -3.787172138690948486e-01 -3.112059533596038818e-01 -3.641705214977264404e-01
-2.391590327024459839e-01 3.801166713237762451e-01 -3.588490784168243408e-01 -4.713121950626373291e-01 1.409051269292831421e-01 -8.783422410488128662e-02 4.195237755775451660e-01 -4.937987625598907471e-01
-8.021389842033386230e-01 -3.726924955844879150e-02 -4.418053627014160156e-01 1.584113985300064087e-01 -2.831627428531646729e-01 1.425926089286804199e-01 9.039581567049026489e-02 -1.619037836790084839e-01
-2.926348149776458740e-01 6.077301502227783203e-01 -4.208624958992004395e-01 -2.282161563634872437e-01 1.959901303052902222e-01 5.057605504989624023e-01 -1.430416405200958252e-01 -3.397597000002861023e-02
-2.015706300735473633e-01 2.032001763582229614e-01 -3.340073227882385254e-01 2.266747504472732544e-01 2.931114137172698975e-01 -6.623547077178955078e-01 2.999472618103027344e-01 3.748871982097625732e-01
-1.744401007890701294e-01 -3.262047469615936279e-02 -7.954261302947998047e-01 1.859545335173606873e-02 4.907303154468536377e-01 -2.860485017299652100e-01 8.233591914176940918e-02 -7.770951837301254272e-02
-2.484352588653564453e-01 2.298919260501861572e-01 -5.896388888359069824e-01 -4.532135128974914551e-01 6.616814434528350830e-02 -2.781022191047668457e-01 9.030651301145553589e-02 4.924214482307434082e-01
-5.497386455535888672e-01 4.882587864995002747e-02 -4.461832046508789062e-01 8.639032393693923950e-02 4.672538042068481445e-01 7.955221831798553467e-02 -4.157712757587432861e-01 3.022255003452301025e-01
-1.414775550365447998e-01 5.120224952697753906e-01 -1.983111351728439331e-01 5.040471553802490234e-01 2.063081115484237671e-01 -3.995105028152465820e-01 8.330772817134857178e-02 -4.640198349952697754e-01
-4.455541074275970459e-01 1.813544481992721558e-01 -3.310344219207763672e-01 -3.539397716522216797e-01 2.256147414445877075e-01 -6.109143495559692383e-01 -6.624223291873931885e-02 3.243897557258605957e-01
-7.462315559387207031e-01 3.717588484287261963e-01 1.101521868258714676e-02 -1.320684552192687988e-01 1.843435168266296387e-01 2.912225127220153809e-01 1.495772600173950195e-01 3.823662698268890381e-01
-1.207716390490531921e-01 7.611380517482757568e-02 -5.019924044609069824e-01 -4.225373566150665283e-01 7.021046280860900879e-01 -2.114434987306594849e-01 5.650870129466056824e-02 -9.074290841817855835e-02
-4.949634969234466553e-01 1.213885992765426636e-01 -2.534877061843872070e-01 -4.148921072483062744e-01 1.157098785042762756e-01 -5.833317041397094727e-01 -1.010122746229171753e-01 3.741878271102905273e-01
-2.397616505622863770e-01 6.799460053443908691e-01 -1.604557931423187256e-01 -4.848839938640594482e-01 2.425295859575271606e-01 4.302326217293739319e-02 -5.037529766559600830e-02 -3.951202332973480225e-01
-3.161715865135192871e-01 3.815173804759979248e-01 -3.280542790889739990e-01 -2.206559777259826660e-01 5.767922997474670410e-01 -2.032071948051452637e-01 -4.676692187786102295e-01 -7.398956269025802612e-02
-5.237811207771301270e-01 -9.281173348426818848e-02 -6.030083298683166504e-01 2.170400768518447876e-01 2.586902976036071777e-01 3.939409926533699036e-02 -1.422470360994338989e-01 4.664839208126068115e-01
-6.678009629249572754e-01 5.335041880607604980e-01 5.170167237520217896e-02 4.398042857646942139e-01 -1.465676445513963699e-02 -1.531775891780853271e-01 -7.675996422767639160e-02 -2.091505229473114014e-01
-3.202619552612304688e-01 4.573748707771301270e-01 -1.304048597812652588e-01 -2.461758852005004883e-01 1.341391205787658691e-01 -5.177438855171203613e-01 4.804980754852294922e-01 3.061082661151885986e-01
-1.906919032335281372e-01 3.237439692020416260e-01 -4.919748902320861816e-01 -5.762784481048583984e-01 4.339294135570526123e-01 -2.179986564442515373e-03 -1.978450119495391846e-01 -2.392658889293670654e-01
-6.566311120986938477e-01 6.549227237701416016e-02 -4.829273223876953125e-01 3.390451669692993164e-01 2.032557874917984009e-01 -1.865348368883132935e-01 -3.310946747660636902e-02 3.730572164058685303e-01
-8.097333312034606934e-01 -8.544169366359710693e-02 -2.697173058986663818e-01 1.367278248071670532e-01 2.020405083894729614e-01 1.193005312234163284e-02 2.040595412254333496e-01 4.037158787250518799e-01
-7.961683869361877441e-01 1.639821678400039673e-01 -2.466723173856735229e-01 -3.537195026874542236e-01 -1.366480067372322083e-02 3.259990811347961426e-01 3.147314116358757019e-02 2.140290886163711548e-01
-4.454101324081420898e-01 1.070114299654960632e-01 -2.168596833944320679e-01 -4.249316453933715820e-01 5.690645575523376465e-01 -4.391826987266540527e-01 -1.555702239274978638e-01 1.471233516931533813e-01
-6.283463239669799805e-01 2.221262007951736450e-01 -3.285278975963592529e-01 3.660638928413391113e-01 4.069474637508392334e-01 -1.807052046060562134e-01 3.276925086975097656e-01 9.090895950794219971e-02
-7.465950846672058105e-01 -2.488100230693817139e-01 -2.973539829254150391e-01 1.342878788709640503e-01 1.769135147333145142e-01 -4.910879433155059814e-01 -3.836507908999919891e-03 -4.190864041447639465e-02
-2.977389693260192871e-01 9.325958043336868286e-02 -6.467578411102294922e-01 1.171545386314392090e-01 4.844080805778503418e-01 -3.272230029106140137e-01 -2.121769785881042480e-01 2.896351218223571777e-01
-8.108149468898773193e-02 5.394548773765563965e-01 -5.073725581169128418e-01 6.772574782371520996e-02 5.634129643440246582e-01 -3.237198665738105774e-02 2.318545579910278320e-01 2.610782682895660400e-01
-7.211693525314331055e-01 2.110470235347747803e-01 1.102199126034975052e-02 -6.062461137771606445e-01 9.318783879280090332e-03 -2.515352964401245117e-01 1.816826686263084412e-02 6.349132955074310303e-02
-6.253718733787536621e-01 -5.852074548602104187e-02 -6.494646668434143066e-01 -1.587487608194351196e-01 -6.930312514305114746e-02 -3.467887341976165771e-01 1.180318892002105713e-01 1.395815163850784302e-01
-4.481222927570343018e-01 -5.344329401850700378e-02 -7.219685316085815430e-01 -2.438677847385406494e-01 2.033292949199676514e-01 -4.049800932407379150e-01 -2.867992594838142395e-02 9.719015657901763916e-02
-1.341017633676528931e-01 -8.256766945123672485e-02 -4.525178372859954834e-01 2.269025444984436035e-01 2.848731279373168945e-01 -6.539393663406372070e-01 3.536655306816101074e-01 -2.916736900806427002e-01
-4.433285892009735107e-01 3.884171247482299805e-01 -5.854330658912658691e-01 3.435908854007720947e-01 3.978687524795532227e-02 1.423845589160919189e-01 -3.764418065547943115e-01 1.680494695901870728e-01
-4.482832252979278564e-01 -1.309376657009124756e-01 -6.830163002014160156e-01 1.001154705882072449e-01 -3.948279190808534622e-03 -2.835777997970581055e-01 -4.508792757987976074e-01 1.471016705036163330e-01
-2.279796302318572998e-01 3.313311040401458740e-01 -1.808407604694366455e-01 -2.659955322742462158e-01 8.529997467994689941e-01 -6.949593871831893921e-02 -4.235185682773590088e-02 2.357913181185722351e-02
-6.344912648200988770e-01 6.819083541631698608e-02 -2.810500264167785645e-01 1.720246225595474243e-01 6.345430016517639160e-01 1.418714076280593872e-01 -1.713716834783554077e-01 1.790208369493484497e-01
