# Supplementary material for: Where is your field going? A machine learning approach to study the relative motion of the domains of physics
Source: PLoS One. 2020 Jun 18;15(6):e0233997. doi: 10.1371/journal.pone.0233997 (PMC7302634; doi:10.1371/journal.pone.0233997)
Supplement: S16 Data — (ZIP) [file pone.0233997.s016.zip › 15/Pacs4Run_15_VS_500_embeddings1986-1990ED8.txt]

6.171016693115234375e-01 -1.495855394750833511e-02 -5.795769691467285156e-01 -1.919464468955993652e-01 -3.729630112648010254e-01 1.832380443811416626e-01 -2.371832430362701416e-01 1.314371824264526367e-01
3.960777223110198975e-01 5.711051821708679199e-02 -6.546310186386108398e-01 -1.883803158998489380e-01 2.111321389675140381e-01 5.467863082885742188e-01 1.449829339981079102e-01 -1.061118617653846741e-01
2.925965487957000732e-01 5.452625080943107605e-02 6.185799720697104931e-04 -6.101092696189880371e-01 -6.104081869125366211e-02 5.397047400474548340e-01 1.654675453901290894e-01 4.656111896038055420e-01
1.222193241119384766e-02 -3.873524665832519531e-01 -3.798721432685852051e-01 2.390933185815811157e-01 2.718323469161987305e-01 5.366019606590270996e-01 2.337954342365264893e-01 4.815032780170440674e-01
-1.487859487533569336e-01 1.358436048030853271e-01 -7.145773768424987793e-01 -1.464234441518783569e-01 2.056447118520736694e-01 5.999854207038879395e-01 4.371338337659835815e-02 1.522020548582077026e-01
1.833915263414382935e-01 -1.889384686946868896e-01 -6.513724476099014282e-02 -4.477030038833618164e-01 -2.586162090301513672e-01 5.452587008476257324e-01 2.495402842760086060e-01 5.472925901412963867e-01
-3.510889112949371338e-01 1.130108609795570374e-01 -2.853127121925354004e-01 -3.858029246330261230e-01 5.079969391226768494e-02 6.186945438385009766e-01 -3.283092379570007324e-01 3.749234378337860107e-01
9.350841045379638672e-01 -1.419257372617721558e-01 -1.421417295932769775e-01 -1.445165574550628662e-01 -1.465003788471221924e-01 8.771278709173202515e-02 -4.995132610201835632e-02 1.809270530939102173e-01
2.012092471122741699e-01 -1.606488972902297974e-01 1.056669745594263077e-03 -1.568467617034912109e-01 2.082792073488235474e-01 7.456617951393127441e-01 3.273205086588859558e-02 5.555552840232849121e-01
3.319877684116363525e-01 -4.259689450263977051e-01 -4.193322956562042236e-01 -4.048783481121063232e-01 3.832127451896667480e-01 4.256974458694458008e-01 7.113650441169738770e-02 1.882494240999221802e-01
4.514859020709991455e-01 1.241322141140699387e-02 -5.216006636619567871e-01 -3.963054120540618896e-01 -2.830117046833038330e-01 4.899083375930786133e-01 -7.195473462343215942e-02 -2.039551883935928345e-01
3.460948765277862549e-01 -1.362795531749725342e-01 2.864648215472698212e-02 1.616670638322830200e-01 -1.173561587929725647e-01 7.925174832344055176e-01 7.527007907629013062e-02 4.326284825801849365e-01
3.127372562885284424e-01 -7.828810065984725952e-02 -6.725578904151916504e-01 -1.974287033081054688e-01 9.469719976186752319e-02 6.003189086914062500e-01 -8.450556546449661255e-02 -1.681149750947952271e-01
1.005139648914337158e-01 1.963913142681121826e-01 -3.638774454593658447e-01 -1.285562291741371155e-02 6.144139170646667480e-02 6.506958007812500000e-01 3.901477754116058350e-01 4.892445206642150879e-01
5.640672445297241211e-01 6.893990933895111084e-02 5.836989730596542358e-03 -3.912148773670196533e-01 -6.235256195068359375e-01 2.712357342243194580e-01 -1.175701171159744263e-01 2.186697870492935181e-01
7.355477213859558105e-01 2.990201711654663086e-01 -1.550496183335781097e-02 2.151664197444915771e-01 -1.433396190404891968e-01 2.425309121608734131e-01 -2.474148273468017578e-01 4.271276295185089111e-01
2.664577364921569824e-01 -2.171782702207565308e-01 -9.074347093701362610e-03 -2.014977484941482544e-01 8.314365893602371216e-02 7.770799994468688965e-01 4.646432027220726013e-02 4.777289927005767822e-01
2.587467730045318604e-01 -3.416504859924316406e-01 -2.713887393474578857e-01 -1.448762863874435425e-01 -1.081597954034805298e-01 7.049615979194641113e-01 3.288252949714660645e-01 3.238653242588043213e-01
5.970909446477890015e-02 -3.784641325473785400e-01 -3.481988608837127686e-02 -6.314866989850997925e-02 -4.622410833835601807e-01 6.730597615242004395e-01 3.745758533477783203e-02 4.241702556610107422e-01
5.366842746734619141e-01 -1.433814018964767456e-01 -3.204381465911865234e-01 -5.410125106573104858e-02 3.504470288753509521e-01 4.568227827548980713e-01 3.893553018569946289e-01 3.204785883426666260e-01
5.115134119987487793e-01 -1.018859595060348511e-01 -2.799265086650848389e-01 4.341075196862220764e-02 4.412369430065155029e-01 5.582751631736755371e-01 2.175680696964263916e-01 3.066479265689849854e-01
7.065586000680923462e-02 -2.387644164264202118e-02 -6.271446496248245239e-02 -5.520716309547424316e-01 2.072947472333908081e-01 3.609621524810791016e-01 1.952344626188278198e-01 6.887238025665283203e-01
5.163251757621765137e-01 -5.264171361923217773e-01 -3.441893160343170166e-01 -4.483926594257354736e-01 -8.632688969373703003e-02 4.049609974026679993e-02 -2.666170299053192139e-01 2.378956526517868042e-01
4.600310921669006348e-01 -5.246232748031616211e-01 -2.725152671337127686e-01 -4.013005495071411133e-01 1.518128626048564911e-02 -2.390610240399837494e-02 -3.753183186054229736e-01 3.690111339092254639e-01
3.186421096324920654e-01 1.415028423070907593e-01 -1.213400736451148987e-01 -1.687563583254814148e-02 -7.331075519323348999e-02 5.009822845458984375e-01 4.765205085277557373e-01 6.164466738700866699e-01
6.023457646369934082e-01 3.312951624393463135e-01 -1.198363229632377625e-01 -4.145643860101699829e-02 -4.624506533145904541e-01 2.945318818092346191e-01 2.086823135614395142e-01 4.088835418224334717e-01
5.400561541318893433e-02 1.007493212819099426e-01 -4.251819849014282227e-01 -2.499178200960159302e-01 2.626380026340484619e-01 7.961948513984680176e-01 -1.298367977142333984e-01 1.546990573406219482e-01
7.455535233020782471e-02 2.882885038852691650e-01 -3.057653307914733887e-01 3.782493993639945984e-02 -1.245066225528717041e-01 6.476504802703857422e-01 3.663673102855682373e-01 4.972224533557891846e-01
4.768988788127899170e-01 -4.940358400344848633e-01 -3.930017650127410889e-01 -3.031268119812011719e-01 2.317160665988922119e-01 8.980598300695419312e-02 -4.480026960372924805e-01 1.403420269489288330e-01
2.478737086057662964e-01 3.547134697437286377e-01 -1.946853548288345337e-01 1.977977342903614044e-02 5.391300469636917114e-02 8.233837485313415527e-01 1.666816510260105133e-02 3.054475188255310059e-01
7.506103515625000000e-01 -2.934403344988822937e-02 -4.282403290271759033e-01 -1.522621959447860718e-01 -2.856944799423217773e-01 3.050686717033386230e-01 -1.082338541746139526e-01 -2.067527770996093750e-01
1.698015481233596802e-01 9.054339677095413208e-02 -6.210246682167053223e-01 -4.515798762440681458e-03 2.865459918975830078e-01 -1.231386661529541016e-01 -5.694296360015869141e-01 3.946584463119506836e-01
5.339203476905822754e-01 -5.769959092140197754e-02 -3.589505851268768311e-01 2.105078995227813721e-01 3.896130025386810303e-01 -6.235989183187484741e-02 -4.578951373696327209e-02 6.169739961624145508e-01
7.289877627044916153e-03 -3.963265419006347656e-01 -4.289301931858062744e-01 -2.874750792980194092e-01 -2.821027040481567383e-01 -5.989367142319679260e-02 -3.814863860607147217e-01 5.895320177078247070e-01
5.551047325134277344e-01 -1.347691565752029419e-02 -4.472797513008117676e-01 2.979406714439392090e-01 1.654496639966964722e-01 -1.307939291000366211e-01 -3.126272261142730713e-01 5.105222463607788086e-01
6.406240463256835938e-01 -1.564123928546905518e-01 2.180579006671905518e-01 -1.483798772096633911e-01 1.060285046696662903e-01 4.105039238929748535e-01 -3.718608021736145020e-01 4.213479757308959961e-01
3.451172411441802979e-01 -4.218200445175170898e-01 -5.899719595909118652e-01 -3.804977834224700928e-01 1.123455837368965149e-01 4.283104240894317627e-01 2.248268574476242065e-02 -1.163602694869041443e-01
-1.534780859947204590e-01 2.434797286987304688e-01 -3.159663379192352295e-01 -4.557542204856872559e-01 1.092125941067934036e-02 6.871734261512756348e-01 -6.080917641520500183e-02 3.655009269714355469e-01
3.896726965904235840e-01 -3.918543756008148193e-01 1.211228594183921814e-02 7.387531548738479614e-02 2.536894679069519043e-01 6.634867191314697266e-01 -5.959765985608100891e-02 4.252952039241790771e-01
1.893787533044815063e-01 2.999626100063323975e-01 1.524010859429836273e-02 -5.645053386688232422e-01 2.213158011436462402e-01 4.612751603126525879e-01 -1.468132585287094116e-01 5.214883685111999512e-01
4.185689985752105713e-01 4.017978608608245850e-01 -2.895921468734741211e-02 -3.714647889137268066e-01 -1.562109589576721191e-02 1.244140118360519409e-01 -4.496029019355773926e-01 5.537763237953186035e-01
1.436997670680284500e-02 2.017240822315216064e-01 -8.145713806152343750e-02 -2.000988423824310303e-01 -3.153683543205261230e-01 3.414465487003326416e-01 3.600744009017944336e-01 7.528144717216491699e-01
9.500298649072647095e-02 -3.619081377983093262e-01 -6.844574213027954102e-01 -3.994410037994384766e-01 -8.524281531572341919e-02 -2.252107709646224976e-01 3.194477781653404236e-02 4.158786535263061523e-01
2.899217903614044189e-01 2.517701089382171631e-01 -5.393283963203430176e-01 -1.131124198436737061e-01 2.747361660003662109e-01 -2.168361693620681763e-01 -3.416382670402526855e-01 5.564827322959899902e-01
6.527150273323059082e-01 -5.531622171401977539e-01 -1.605980843305587769e-01 -1.725529134273529053e-01 2.653113566339015961e-02 4.386075735092163086e-01 -1.006007194519042969e-01 9.595450013875961304e-02
2.934403419494628906e-01 -2.022276818752288818e-01 -5.912959575653076172e-01 -4.513261318206787109e-01 -4.856472089886665344e-02 -2.600261867046356201e-01 -2.580454349517822266e-01 4.279146194458007812e-01
8.836878836154937744e-02 -4.390047490596771240e-01 -2.429515272378921509e-01 -2.520956993103027344e-01 -2.733542025089263916e-01 -1.067472025752067566e-01 -1.030807569622993469e-01 7.616724967956542969e-01
3.917173743247985840e-01 -2.567815482616424561e-01 -5.788584351539611816e-01 -3.253957331180572510e-01 2.372050434350967407e-01 4.633043408393859863e-01 2.551957070827484131e-01 6.015893816947937012e-02
1.840105652809143066e-01 3.021254241466522217e-01 -1.588216982781887054e-02 -1.840407401323318481e-01 3.218349814414978027e-01 5.346190333366394043e-01 8.742079883813858032e-02 6.661077141761779785e-01
2.862782478332519531e-01 1.435792446136474609e-01 6.880325078964233398e-02 -8.719261735677719116e-02 -3.063482344150543213e-01 5.030499696731567383e-01 2.708569467067718506e-01 6.817780733108520508e-01
2.552740573883056641e-01 -1.048146486282348633e-01 -1.351805180311203003e-01 -1.333734095096588135e-01 -2.991604506969451904e-01 7.963842153549194336e-01 2.072621285915374756e-01 3.480004370212554932e-01
1.829623728990554810e-01 -3.935397863388061523e-01 -1.777692288160324097e-01 -1.574602276086807251e-01 -3.364287316799163818e-01 6.805769205093383789e-01 2.684524357318878174e-01 3.268328905105590820e-01
2.215527594089508057e-01 -2.609558701515197754e-01 -6.641060858964920044e-02 -5.399144813418388367e-02 2.969613671302795410e-01 7.560862302780151367e-01 1.626970991492271423e-02 4.640840888023376465e-01
1.267918646335601807e-01 -4.738914966583251953e-02 -1.305449157953262329e-01 -4.170163571834564209e-01 -1.977698355913162231e-01 6.403588652610778809e-01 2.738735675811767578e-01 5.162891149520874023e-01
4.209724813699722290e-02 -2.952856719493865967e-01 -6.073703169822692871e-01 -7.217918336391448975e-02 -2.072655037045478821e-02 3.951613903045654297e-01 5.065847635269165039e-01 3.517317175865173340e-01
3.049513101577758789e-01 1.895682811737060547e-01 -2.233995683491230011e-02 -8.750096708536148071e-02 -2.490676790475845337e-01 6.170083284378051758e-01 3.173607587814331055e-01 5.652090311050415039e-01
1.919020116329193115e-01 -6.091052889823913574e-01 -4.263933002948760986e-01 1.968627572059631348e-01 -6.340774148702621460e-02 1.398540586233139038e-01 -5.284768939018249512e-01 2.621656060218811035e-01
4.830631613731384277e-01 1.207425519824028015e-01 -6.325942873954772949e-01 -3.971202764660120010e-03 1.966942697763442993e-01 -2.334894239902496338e-01 1.950593292713165283e-01 4.697084128856658936e-01
-1.145393308252096176e-02 1.531027555465698242e-01 -2.483177930116653442e-01 -7.078621983528137207e-01 1.248800009489059448e-01 5.070099234580993652e-01 -2.917480766773223877e-01 2.364888489246368408e-01
1.409138459712266922e-02 -3.044350147247314453e-01 -5.620422959327697754e-01 8.675891906023025513e-02 4.037263337522745132e-03 4.800022542476654053e-01 4.359981715679168701e-01 4.039669632911682129e-01
3.383896648883819580e-01 -3.528063595294952393e-01 -1.682718843221664429e-01 5.509957205504179001e-03 -5.029236854170449078e-05 7.919323444366455078e-01 1.755285710096359253e-01 2.733264863491058350e-01
-3.058727830648422241e-02 2.560545802116394043e-01 -2.942438721656799316e-01 -4.391590058803558350e-01 1.547239571809768677e-01 6.633623242378234863e-01 7.275127619504928589e-02 4.298587143421173096e-01
2.518248558044433594e-01 -4.657019376754760742e-01 -4.520813822746276855e-01 1.366969645023345947e-01 9.998687356710433960e-02 4.708453416824340820e-01 3.849218189716339111e-01 3.417380452156066895e-01
3.152650296688079834e-01 2.293500602245330811e-01 -2.605875208973884583e-02 1.406282931566238403e-01 -2.282043248414993286e-01 6.989039182662963867e-01 1.995218098163604736e-01 4.971902668476104736e-01
4.207282364368438721e-01 -6.342969834804534912e-02 -4.495041966438293457e-01 4.238370358943939209e-01 2.221784144639968872e-01 -1.306579913944005966e-02 -2.868097722530364990e-01 5.527014732360839844e-01
5.156335234642028809e-02 1.774612367153167725e-01 -4.760121703147888184e-01 7.413399219512939453e-02 7.356806099414825439e-02 8.289633393287658691e-01 2.586431987583637238e-02 2.012553811073303223e-01
4.153050780296325684e-01 -1.187961697578430176e-01 -5.956091880798339844e-01 -2.232576534152030945e-02 -1.560211926698684692e-01 5.202875137329101562e-01 -3.329433202743530273e-01 -2.286207377910614014e-01
2.904968857765197754e-01 1.423114538192749023e-01 3.322206810116767883e-02 -2.236422896385192871e-01 -2.726433575153350830e-01 2.995332479476928711e-01 -7.151919007301330566e-01 4.107133746147155762e-01
1.318181008100509644e-01 1.243641823530197144e-01 -3.865476548671722412e-01 -1.286410726606845856e-02 -9.831149131059646606e-02 8.895239830017089844e-01 -1.038549318909645081e-01 7.660916447639465332e-02
4.826680123805999756e-01 3.388888388872146606e-02 -2.484111580997705460e-03 8.427495509386062622e-02 1.183826252818107605e-01 6.650314331054687500e-01 2.444551587104797363e-01 4.926816821098327637e-01
5.445305109024047852e-01 1.187172904610633850e-01 1.039547175168991089e-01 2.210033684968948364e-01 -3.323152959346771240e-01 3.182957172393798828e-01 -4.167642295360565186e-01 4.942728877067565918e-01
1.125763803720474243e-01 -4.069785177707672119e-01 -6.180840134620666504e-01 -2.176399528980255127e-01 -2.266085892915725708e-01 3.023906350135803223e-01 4.734337031841278076e-01 1.592763364315032959e-01
-5.330785736441612244e-02 3.409640789031982422e-01 -4.668065309524536133e-01 -4.567600190639495850e-01 2.184128016233444214e-01 5.048828721046447754e-01 -3.443377614021301270e-01 1.821655780076980591e-01
3.899512588977813721e-01 -2.294983118772506714e-01 -1.263539195060729980e-01 4.036663472652435303e-02 3.470621109008789062e-01 6.275629401206970215e-01 2.203190624713897705e-01 4.635147452354431152e-01
-2.389507740736007690e-02 3.766097724437713623e-01 -4.239419400691986084e-01 -2.006269395351409912e-01 3.087987303733825684e-01 6.234259009361267090e-01 5.838939920067787170e-02 3.875436484813690186e-01
2.548958659172058105e-01 5.152043104171752930e-01 -7.125567197799682617e-01 1.352485418319702148e-01 4.835795983672142029e-02 3.613452315330505371e-01 8.839648962020874023e-02 -5.329702794551849365e-02
2.375006675720214844e-01 1.188519746065139771e-01 -1.919396817684173584e-01 3.635773360729217529e-01 -3.971571326255798340e-01 4.268569946289062500e-01 -6.086789369583129883e-01 2.236236333847045898e-01
-5.391371995210647583e-02 2.261577397584915161e-01 -3.669643700122833252e-01 -7.770649343729019165e-02 3.563510477542877197e-01 7.404617071151733398e-01 -1.407451480627059937e-01 3.319127857685089111e-01
5.025475844740867615e-02 -3.603470623493194580e-01 -5.009753108024597168e-01 -2.257996648550033569e-01 3.881764411926269531e-01 -9.201814979314804077e-02 -1.660097241401672363e-01 6.155934929847717285e-01
4.785906970500946045e-01 -1.575136184692382812e-01 -4.790903627872467041e-01 -3.743605911731719971e-01 -2.695873081684112549e-01 4.790723025798797607e-01 -1.741137206554412842e-01 -2.096754163503646851e-01
-1.377893537282943726e-01 1.330481618642807007e-01 -4.177933633327484131e-01 1.167399287223815918e-01 -6.672713756561279297e-01 2.505464851856231689e-01 -4.308993518352508545e-01 2.853663563728332520e-01
4.387007057666778564e-01 -1.207572892308235168e-01 -2.867349982261657715e-01 -4.170894920825958252e-01 1.377962082624435425e-01 -2.564218640327453613e-01 1.116757839918136597e-01 6.629987955093383789e-01
2.099991440773010254e-01 -1.880792826414108276e-01 -4.604729413986206055e-01 -4.041249454021453857e-01 -1.022193208336830139e-01 -2.179026901721954346e-01 -3.713662922382354736e-01 5.910422205924987793e-01
1.538023799657821655e-01 -1.642314493656158447e-01 -9.348798543214797974e-02 1.086122393608093262e-01 -2.457749843597412109e-01 6.869723796844482422e-01 2.774155437946319580e-01 5.652791261672973633e-01
3.060563839972019196e-02 4.628918468952178955e-01 -1.244947239756584167e-01 -1.029827445745468140e-01 8.506533689796924591e-03 7.299607992172241211e-01 -1.739660948514938354e-01 4.421658813953399658e-01
1.981926709413528442e-01 -1.677024364471435547e-01 -3.756017386913299561e-01 -1.421280801296234131e-01 -4.265453815460205078e-01 6.987720727920532227e-01 -2.935653924942016602e-01 -1.221245676279067993e-01
-3.932083491235971451e-03 -3.099981844425201416e-01 -2.709169685840606689e-01 -5.259408801794052124e-02 -2.672128081321716309e-01 -8.322792500257492065e-02 -5.128688216209411621e-01 6.973949670791625977e-01
6.158468127250671387e-02 8.308981359004974365e-02 -5.192357301712036133e-01 1.184301525354385376e-01 9.176212549209594727e-02 6.835500597953796387e-01 -4.791315793991088867e-01 -2.107218652963638306e-02
4.103799760341644287e-01 1.237329021096229553e-01 -1.152091696858406067e-01 1.158875748515129089e-01 1.261951029300689697e-02 7.840359210968017578e-01 2.230875939130783081e-01 3.534626364707946777e-01
4.611887931823730469e-01 1.303397417068481445e-01 -3.457864522933959961e-01 1.072633787989616394e-01 1.874103546142578125e-01 6.568094491958618164e-01 3.234452009201049805e-01 2.609688043594360352e-01
3.578861951828002930e-01 3.071454763412475586e-01 -8.316074013710021973e-01 9.289815276861190796e-02 -1.332378834486007690e-01 1.732348203659057617e-01 -7.437013089656829834e-02 -1.551920622587203979e-01
3.966539800167083740e-01 6.008068099617958069e-02 1.449313014745712280e-01 1.866115331649780273e-01 -3.507452011108398438e-01 2.670110464096069336e-01 -4.641766250133514404e-01 6.111055016517639160e-01
2.073452323675155640e-01 9.784559905529022217e-02 -5.863983631134033203e-01 4.600534737110137939e-01 1.443816581740975380e-03 -9.984266012907028198e-02 -7.100494205951690674e-02 6.139297485351562500e-01
-1.533120274543762207e-01 3.227452188730239868e-02 -5.083436369895935059e-01 1.124311611056327820e-01 -5.889835581183433533e-02 8.154119253158569336e-01 -6.877097487449645996e-02 1.769311875104904175e-01
6.430050730705261230e-02 1.877223700284957886e-01 -7.237948775291442871e-01 -4.857223033905029297e-01 6.165028735995292664e-02 3.626299798488616943e-01 -2.556438744068145752e-01 -1.287625543773174286e-02
4.918603897094726562e-01 3.477813303470611572e-01 -2.092859297990798950e-01 9.262716025114059448e-02 -6.353320479393005371e-01 2.013406008481979370e-01 4.375642910599708557e-02 3.723462522029876709e-01
2.822462022304534912e-01 -2.465600818395614624e-01 -3.488892912864685059e-01 -4.937364161014556885e-01 1.354210674762725830e-01 -1.706964820623397827e-01 -2.774638831615447998e-01 6.079339981079101562e-01
2.780265510082244873e-01 9.426351636648178101e-02 -3.757493793964385986e-01 -1.016664728522300720e-01 1.543882042169570923e-01 -2.516526877880096436e-01 -4.419578909873962402e-01 6.926764845848083496e-01
3.040929138660430908e-01 -5.316343903541564941e-01 -3.852134644985198975e-01 -1.402942091226577759e-01 8.708455413579940796e-02 4.598899781703948975e-01 3.684895634651184082e-01 3.193012475967407227e-01
2.740382850170135498e-01 3.659218847751617432e-01 -8.213592693209648132e-03 -3.051134943962097168e-01 6.010476034134626389e-03 2.583837807178497314e-01 -6.332426667213439941e-01 4.796331822872161865e-01
3.187852501869201660e-01 -6.973202824592590332e-01 -5.170928835868835449e-01 -6.066506728529930115e-02 -1.222126483917236328e-01 1.525682210922241211e-02 -1.280250698328018188e-01 3.309014141559600830e-01
5.372349023818969727e-01 1.426304597407579422e-02 -4.897419214248657227e-01 -1.650782376527786255e-01 2.110161073505878448e-02 -2.947531044483184814e-01 -3.175753057003021240e-01 5.058641433715820312e-01
-1.302683353424072266e-02 -3.555250465869903564e-01 -1.355354189872741699e-01 -3.261907696723937988e-01 -4.043683409690856934e-01 4.881244599819183350e-01 2.595799863338470459e-01 5.286785960197448730e-01
1.062463223934173584e-01 2.396125793457031250e-01 -6.421285271644592285e-01 -1.884566694498062134e-01 -1.998121738433837891e-01 6.380707621574401855e-01 -1.540762484073638916e-01 -1.124897971749305725e-01
2.353432476520538330e-01 -6.178939938545227051e-01 -4.144965708255767822e-01 2.700434923171997070e-01 -4.448504447937011719e-01 1.288488954305648804e-01 -8.768338710069656372e-02 3.096892237663269043e-01
1.104764640331268311e-01 1.899968236684799194e-01 -3.215645253658294678e-01 3.542460203170776367e-01 2.790426909923553467e-01 6.718332171440124512e-01 1.223774328827857971e-01 4.226121902465820312e-01
3.982356786727905273e-01 2.170054912567138672e-01 -2.502831220626831055e-01 4.129562899470329285e-02 4.513338804244995117e-01 5.764425992965698242e-01 2.328862696886062622e-01 3.738256096839904785e-01
1.041791290044784546e-01 1.766583472490310669e-01 -5.426017045974731445e-01 -1.377326697111129761e-01 2.195794582366943359e-01 7.577053904533386230e-01 -1.454232335090637207e-01 3.272840008139610291e-02
3.261318206787109375e-01 -2.366392463445663452e-01 1.370182931423187256e-01 -4.352651536464691162e-02 -6.373248994350433350e-02 7.347378730773925781e-01 -1.131295226514339447e-02 5.224384665489196777e-01
1.267288476228713989e-01 -2.251703292131423950e-01 -6.558513641357421875e-01 -1.438772529363632202e-01 4.389790892601013184e-01 4.674157500267028809e-01 -2.559499442577362061e-01 7.553832232952117920e-02
7.650866508483886719e-01 -2.178339511156082153e-01 7.487811148166656494e-02 -4.232631996273994446e-02 1.404218971729278564e-01 3.040972352027893066e-01 -4.279335141181945801e-01 2.539134025573730469e-01
4.595764875411987305e-01 1.149740368127822876e-01 -4.544427990913391113e-01 -1.495676785707473755e-01 -2.013759762048721313e-01 -3.521183729171752930e-01 -3.199611976742744446e-02 6.173478960990905762e-01
2.031603157520294189e-01 5.633897334337234497e-02 -8.626777529716491699e-01 9.109614044427871704e-02 -3.918340206146240234e-01 1.717257350683212280e-01 -4.348317533731460571e-02 -1.346322745084762573e-01
6.822133064270019531e-01 -2.008149921894073486e-01 1.118240505456924438e-01 -7.005184888839721680e-02 1.403036415576934814e-01 3.781259059906005859e-01 -4.827368557453155518e-01 2.848633527755737305e-01
9.921990334987640381e-02 1.989012360572814941e-01 -5.369721055030822754e-01 3.132754564285278320e-02 3.925504088401794434e-01 6.557111144065856934e-01 9.555636346340179443e-02 2.609395980834960938e-01
3.528382480144500732e-01 1.336141377687454224e-01 -7.700268626213073730e-01 -3.581863641738891602e-02 -3.968364894390106201e-01 2.799717485904693604e-01 1.119670346379280090e-01 -1.225889176130294800e-01
2.468703836202621460e-01 -5.269881486892700195e-01 -3.658678531646728516e-01 -6.886557489633560181e-02 -6.039692163467407227e-01 7.555628567934036255e-02 -2.591235935688018799e-01 2.917264401912689209e-01
3.357147276401519775e-01 2.622880339622497559e-01 -3.714123368263244629e-01 -2.628339529037475586e-01 2.072392702102661133e-01 -2.061482965946197510e-01 -3.320437967777252197e-01 6.448049545288085938e-01
6.760265231132507324e-01 -5.844998955726623535e-01 -3.105258941650390625e-01 1.531634386628866196e-02 -2.395264804363250732e-01 7.576603442430496216e-02 -5.582488328218460083e-02 1.961048543453216553e-01
-2.803842304274439812e-03 3.344264030456542969e-01 -3.128666579723358154e-01 -5.429614186286926270e-01 2.955651283264160156e-01 4.853141307830810547e-01 -9.671205654740333557e-03 4.153029620647430420e-01
-1.044763624668121338e-01 2.989842891693115234e-01 -4.144664108753204346e-01 -1.977658122777938843e-01 1.475134193897247314e-01 5.982321500778198242e-01 2.377995848655700684e-01 5.026019215583801270e-01
5.169292092323303223e-01 -2.552382089197635651e-02 1.021168902516365051e-01 -2.343475967645645142e-01 2.224818319082260132e-01 6.005515903234481812e-02 -4.279914796352386475e-01 6.561284661293029785e-01
2.302690148353576660e-01 5.023737549781799316e-01 -2.982984483242034912e-01 3.170374333858489990e-01 -3.633759915828704834e-01 2.243118882179260254e-01 -4.520756006240844727e-01 3.440519273281097412e-01
1.463690102100372314e-01 -4.207174479961395264e-01 -3.962628841400146484e-01 3.350087404251098633e-01 -1.568182706832885742e-01 9.866479784250259399e-02 -6.257331967353820801e-01 3.262652456760406494e-01
4.575804471969604492e-01 1.846587806940078735e-01 4.690254852175712585e-02 -9.416943788528442383e-02 3.458483219146728516e-01 6.010144948959350586e-01 -4.129682183265686035e-01 3.067265748977661133e-01
4.269639551639556885e-01 2.039708346128463745e-01 -5.139811635017395020e-01 -2.035973668098449707e-01 -8.802795782685279846e-03 -3.502663373947143555e-01 -4.924764507450163364e-04 5.896650552749633789e-01
3.384968936443328857e-01 -4.501379281282424927e-02 -3.796983361244201660e-01 2.431359700858592987e-02 5.856931209564208984e-01 4.432531595230102539e-01 2.205346822738647461e-01 3.879257738590240479e-01
1.055020391941070557e-01 -5.827850103378295898e-01 -3.828603625297546387e-01 -2.327751815319061279e-01 -2.578236460685729980e-01 5.792893469333648682e-02 -4.208739995956420898e-01 4.488887190818786621e-01
1.872262507677078247e-01 -3.171027451753616333e-02 -2.568966448307037354e-01 1.326065063476562500e-01 2.571714818477630615e-01 -6.292169541120529175e-02 -4.341725707054138184e-01 7.885164618492126465e-01
7.057314515113830566e-01 4.786640107631683350e-01 -1.290516275912523270e-02 -1.955682635307312012e-01 -2.381837368011474609e-02 2.679339647293090820e-01 -2.025835812091827393e-01 3.478710353374481201e-01
-4.002732411026954651e-02 2.730251550674438477e-01 -4.790759980678558350e-01 1.991707235574722290e-01 -1.419474091380834579e-02 6.880967617034912109e-01 2.309024482965469360e-01 3.573202788829803467e-01
2.952872216701507568e-01 -3.717066049575805664e-01 -1.312287598848342896e-01 4.764720425009727478e-02 3.290435075759887695e-01 6.355512738227844238e-01 1.404131799936294556e-01 4.724799692630767822e-01
1.249205395579338074e-01 1.578419655561447144e-01 -2.371484637260437012e-01 2.973363399505615234e-01 -6.786455512046813965e-01 2.542692124843597412e-01 -3.735150992870330811e-01 3.874356746673583984e-01
3.520508408546447754e-01 -1.704539209604263306e-01 -4.679699242115020752e-01 -3.564888238906860352e-01 8.519560098648071289e-02 -2.477777600288391113e-01 -2.023215889930725098e-01 6.255712509155273438e-01
1.552937086671590805e-02 -5.194664597511291504e-01 -6.034846901893615723e-01 -4.934715479612350464e-02 -1.693408340215682983e-01 3.798006474971771240e-01 3.840387761592864990e-01 2.070603221654891968e-01
3.059011399745941162e-01 1.193646788597106934e-01 -5.247150063514709473e-01 1.433846354484558105e-01 -4.205675050616264343e-02 -2.646771073341369629e-01 -6.531415879726409912e-02 7.212510704994201660e-01
1.984440535306930542e-01 -2.612344324588775635e-01 -3.171333372592926025e-01 -6.283024549484252930e-01 1.485671252012252808e-01 -3.614797815680503845e-02 -2.894310057163238525e-01 5.384140610694885254e-01
5.554688572883605957e-01 -3.949360251426696777e-01 3.323960676789283752e-02 -2.056891322135925293e-01 -2.118347436189651489e-01 -8.744740486145019531e-02 -1.125335320830345154e-01 6.533623337745666504e-01
2.913484275341033936e-01 1.792977452278137207e-01 -2.153284549713134766e-01 -4.562830924987792969e-01 -1.584542393684387207e-01 6.133798360824584961e-01 -4.737151563167572021e-01 -5.156688019633293152e-02
5.482345819473266602e-01 6.163207888603210449e-01 -1.166308894753456116e-01 -4.696632921695709229e-02 1.541604846715927124e-01 4.008671343326568604e-01 -1.442691236734390259e-01 3.138557970523834229e-01
-2.269485220313072205e-02 1.187441591173410416e-02 -3.994728252291679382e-02 -6.224861145019531250e-01 -1.051177605986595154e-01 5.232442617416381836e-01 -5.700398981571197510e-02 5.676050782203674316e-01
6.234033703804016113e-01 -2.177129536867141724e-01 1.072472110390663147e-01 1.713427007198333740e-01 -9.554571472108364105e-03 2.369422316551208496e-01 -5.296105146408081055e-01 4.317277967929840088e-01
7.146139442920684814e-02 2.214009910821914673e-01 -5.760669112205505371e-01 1.687520928680896759e-02 1.315321773290634155e-01 6.486952304840087891e-01 -4.190183877944946289e-01 -7.364470046013593674e-03
2.259562313556671143e-01 3.239536285400390625e-01 -1.011691763997077942e-01 4.557410255074501038e-02 -7.050368189811706543e-02 5.432133674621582031e-01 3.467167019844055176e-01 6.414216756820678711e-01
6.711494922637939453e-01 -4.169635847210884094e-02 1.199020817875862122e-01 -4.158327355980873108e-03 -3.553078174591064453e-01 2.803197205066680908e-01 -4.362623393535614014e-01 3.718579709529876709e-01
6.806093454360961914e-01 -8.889768272638320923e-02 -4.396281540393829346e-01 -1.009290665388107300e-01 -3.566086590290069580e-01 3.543675541877746582e-01 -1.939227581024169922e-01 -1.872339546680450439e-01
6.593509912490844727e-01 1.470554340630769730e-02 1.088333651423454285e-01 2.961097843945026398e-02 -6.028758734464645386e-02 3.917025327682495117e-01 -5.438623428344726562e-01 3.153836131095886230e-01
4.889866411685943604e-01 1.640392392873764038e-01 -6.007822751998901367e-01 1.891115903854370117e-01 2.295731604099273682e-01 -1.873276531696319580e-01 -8.269865810871124268e-02 4.925913214683532715e-01
5.147285461425781250e-01 -3.599981218576431274e-02 -2.288404703140258789e-01 -3.815439045429229736e-01 3.715582191944122314e-01 4.077623784542083740e-01 3.170525133609771729e-01 3.618935048580169678e-01
2.887587845325469971e-01 -3.936412185430526733e-02 -5.904485583305358887e-01 5.451600551605224609e-01 7.083893567323684692e-02 -4.952930659055709839e-02 -1.257964372634887695e-01 4.959273636341094971e-01
1.171156242489814758e-01 4.071097448468208313e-02 -3.188630640506744385e-01 4.856680631637573242e-01 -4.698950052261352539e-01 3.244284689426422119e-01 -4.831113219261169434e-01 2.960196137428283691e-01
7.396065443754196167e-02 -1.086271479725837708e-01 -4.088220000267028809e-01 1.407553702592849731e-01 2.576365768909454346e-01 7.383673787117004395e-01 2.429612278938293457e-01 3.538211286067962646e-01
1.036605462431907654e-01 -3.413089513778686523e-01 -4.922041296958923340e-01 2.449385225772857666e-01 -2.268340736627578735e-01 -9.103611111640930176e-02 -5.219262838363647461e-01 4.882157146930694580e-01
2.336621582508087158e-01 -2.159859836101531982e-01 -4.869035184383392334e-01 -2.474482208490371704e-01 1.274533867835998535e-01 -2.549989819526672363e-01 -3.055143952369689941e-01 6.525630354881286621e-01
8.078949153423309326e-02 -4.292032718658447266e-01 -1.828718036413192749e-01 -2.385249137878417969e-01 1.544915325939655304e-02 -8.795652538537979126e-03 -3.787169158458709717e-01 7.584055066108703613e-01
6.072087287902832031e-01 -3.054017126560211182e-01 -3.443041741847991943e-01 -2.444567382335662842e-01 2.537218667566776276e-02 4.858120381832122803e-01 -3.317013084888458252e-01 -1.141926646232604980e-01
1.947914063930511475e-01 2.694644927978515625e-01 -5.815497040748596191e-01 1.113701015710830688e-01 1.290753632783889771e-01 -1.707850396633148193e-01 -4.110349714756011963e-01 5.692665576934814453e-01
2.257637679576873779e-02 2.843273282051086426e-01 -6.573264002799987793e-01 -2.911050319671630859e-01 -2.050655335187911987e-01 5.823928117752075195e-01 -1.317750364542007446e-01 -5.683685094118118286e-02
1.305589675903320312e-01 -3.439113497734069824e-01 -2.948275804519653320e-01 -4.902640879154205322e-01 7.788030058145523071e-02 -4.507911577820777893e-02 -3.179525434970855713e-01 6.543743610382080078e-01
9.754604101181030273e-02 2.429171502590179443e-01 -6.623243689537048340e-01 2.471098601818084717e-01 -6.785142421722412109e-02 5.957291126251220703e-01 2.547180652618408203e-01 8.579466491937637329e-02
3.162190616130828857e-01 9.882155805826187134e-02 -4.615440219640731812e-02 -1.064290553331375122e-01 -4.498458802700042725e-01 4.727269709110260010e-01 3.909945487976074219e-01 5.459611415863037109e-01
6.538918018341064453e-01 3.362390100955963135e-01 -2.174713015556335449e-01 -3.515464365482330322e-01 1.296562049537897110e-02 6.435164809226989746e-02 -5.066550374031066895e-01 1.657757759094238281e-01
2.160567045211791992e-01 1.022124439477920532e-01 -5.820806622505187988e-01 1.780868768692016602e-01 7.074163295328617096e-03 -2.155948281288146973e-01 -1.459056586027145386e-01 7.102956175804138184e-01
2.397899776697158813e-01 2.750840187072753906e-01 -1.915183663368225098e-01 3.434783816337585449e-01 -4.257470965385437012e-01 2.582581043243408203e-01 -5.811228156089782715e-01 3.556842207908630371e-01
3.013443052768707275e-01 2.003406286239624023e-01 -3.807249665260314941e-01 -1.363098174333572388e-01 2.941939532756805420e-01 -1.815125793218612671e-01 -3.337715566158294678e-01 6.889290213584899902e-01
2.354551479220390320e-02 -2.633912265300750732e-01 -4.336906373500823975e-01 -5.163477659225463867e-01 3.135785460472106934e-01 -4.152710735797882080e-02 -2.040017098188400269e-01 5.776637196540832520e-01
6.276888251304626465e-01 -1.392462197691202164e-02 -2.875668704509735107e-01 -8.259914070367813110e-02 -3.330006450414657593e-02 -2.870069444179534912e-01 -1.552875488996505737e-01 6.392960548400878906e-01
4.169963300228118896e-02 -1.340012159198522568e-02 -5.792073607444763184e-01 -8.186798542737960815e-02 -1.331588625907897949e-02 7.996793985366821289e-01 -1.264054328203201294e-01 1.597816310822963715e-02
1.349786967039108276e-01 1.522136926651000977e-01 -4.749183952808380127e-01 -7.507880032062530518e-02 1.393004495184868574e-04 8.138616681098937988e-01 1.905024945735931396e-01 1.696041673421859741e-01
2.524957954883575439e-01 3.537307381629943848e-01 -3.793578445911407471e-01 -2.384467050433158875e-03 -5.022509098052978516e-01 5.889108180999755859e-01 1.716364473104476929e-01 1.966500878334045410e-01
4.190635681152343750e-01 -2.922179698944091797e-01 -4.205152094364166260e-01 -4.595805406570434570e-01 -9.904094040393829346e-02 -1.977552175521850586e-01 -2.427339553833007812e-01 4.930628538131713867e-01
5.403853058815002441e-01 4.569783210754394531e-01 -1.139831244945526123e-01 -1.782089620828628540e-01 2.650609530974179506e-04 6.238461658358573914e-02 -5.119268298149108887e-01 4.341003298759460449e-01
2.668655514717102051e-01 1.066910177469253540e-01 -5.654654502868652344e-01 2.333120405673980713e-01 8.517330512404441833e-03 -2.249569147825241089e-01 -8.360917866230010986e-02 6.968108415603637695e-01
5.778879299759864807e-02 -3.428162634372711182e-01 -4.343724548816680908e-01 9.463553875684738159e-02 1.609993577003479004e-01 5.355466008186340332e-01 3.699613809585571289e-01 4.815598130226135254e-01
6.592012941837310791e-02 1.239501237869262695e-01 -6.138361096382141113e-01 -1.887602210044860840e-01 6.248310804367065430e-01 3.085612654685974121e-01 -2.181179225444793701e-01 1.861893683671951294e-01
4.565013945102691650e-01 -3.611845672130584717e-01 -6.290991306304931641e-01 1.530003994703292847e-01 1.966015994548797607e-01 -1.624840945005416870e-01 -1.099512204527854919e-01 4.059985876083374023e-01
6.645786017179489136e-02 -7.795561850070953369e-02 -3.153923749923706055e-01 5.153688788414001465e-02 -2.495069652795791626e-01 4.996466636657714844e-01 -7.585212588310241699e-01 1.108761411160230637e-02
5.996790528297424316e-01 2.627116739749908447e-01 -2.820426821708679199e-01 -2.284488081932067871e-01 -5.234262347221374512e-01 1.817735731601715088e-01 2.494819313287734985e-01 2.652786672115325928e-01
8.183745145797729492e-01 2.351345866918563843e-01 -8.637101203203201294e-02 -2.288215607404708862e-01 5.880757793784141541e-02 3.923625648021697998e-01 -2.331120222806930542e-01 5.837455019354820251e-02
4.414532184600830078e-01 2.323542088270187378e-01 -5.459080338478088379e-01 -2.669977247714996338e-01 5.285630002617835999e-02 6.062653064727783203e-01 -6.458280235528945923e-02 -8.546797186136245728e-02
2.570468485355377197e-01 -4.624961689114570618e-02 -4.489037096500396729e-01 -4.127019345760345459e-01 -5.971259996294975281e-02 -2.695999145507812500e-01 -3.625504970550537109e-01 5.935129523277282715e-01
4.988608360290527344e-01 3.057986497879028320e-01 -1.062335819005966187e-01 1.362615078687667847e-01 -6.274768114089965820e-01 2.476065307855606079e-01 -5.065520480275154114e-02 4.125169813632965088e-01
5.647093653678894043e-01 -5.500935912132263184e-01 -3.613473474979400635e-01 -3.339251577854156494e-01 -2.300291061401367188e-01 1.798775792121887207e-01 -2.162193804979324341e-01 6.635000556707382202e-02
5.031799674034118652e-01 1.297523230314254761e-01 4.617647081613540649e-02 1.152543500065803528e-01 -8.646155148744583130e-02 1.908951625227928162e-02 -4.877729415893554688e-01 6.846867799758911133e-01
5.808141827583312988e-01 5.542596578598022461e-01 -4.010443761944770813e-02 -5.512331053614616394e-02 2.328610420227050781e-01 3.900002837181091309e-01 -2.249972969293594360e-01 3.063591718673706055e-01
6.001639366149902344e-01 5.994402170181274414e-01 -1.392915844917297363e-01 -3.916154429316520691e-02 1.188227832317352295e-01 3.857350945472717285e-01 -1.807539016008377075e-01 2.528962194919586182e-01
1.237811818718910217e-01 -1.983759850263595581e-01 -4.804260432720184326e-01 4.272217303514480591e-02 5.805627107620239258e-01 4.881990253925323486e-01 -3.279407322406768799e-01 1.724946796894073486e-01
4.939445853233337402e-01 3.764932602643966675e-02 -7.912690639495849609e-01 1.502164751291275024e-01 1.913435161113739014e-01 -1.482628881931304932e-01 6.214579916559159756e-04 2.175663113594055176e-01
1.112849563360214233e-01 1.951819062232971191e-01 -3.589455485343933105e-01 8.420385420322418213e-02 -7.660313248634338379e-01 2.798183448612689972e-02 -2.382354289293289185e-01 4.113934040069580078e-01
2.213067561388015747e-01 -1.335007138550281525e-02 -5.691146850585937500e-01 4.307883083820343018e-01 1.160431932657957077e-02 -9.856487065553665161e-02 -1.017364785075187683e-01 6.489799618721008301e-01
7.979743480682373047e-01 -1.862734369933605194e-02 -3.117687404155731201e-01 -2.392693161964416504e-01 -2.974973618984222412e-01 3.102151453495025635e-01 -9.370075166225433350e-02 -1.221581622958183289e-01
1.361680179834365845e-01 -4.385817050933837891e-02 -1.337601095438003540e-01 -2.229347676038742065e-01 -4.765563905239105225e-01 7.582508325576782227e-01 1.062512844800949097e-01 3.140118420124053955e-01
3.686772882938385010e-01 1.095257624983787537e-01 -5.601612329483032227e-01 4.442873299121856689e-01 5.128314718604087830e-02 -9.777139127254486084e-02 -8.327174931764602661e-02 5.672619938850402832e-01
6.662287116050720215e-01 -5.425851792097091675e-02 -3.501130938529968262e-01 -3.061738014221191406e-01 2.774315178394317627e-01 4.405522346496582031e-01 2.448356598615646362e-01 7.664733380079269409e-02
-8.011756837368011475e-02 -4.910421073436737061e-01 -5.900361537933349609e-01 1.635024994611740112e-01 -1.747611612081527710e-01 -1.054460741579532623e-02 -3.593747317790985107e-01 4.666692614555358887e-01
4.085671305656433105e-01 -2.099097967147827148e-01 -5.478286147117614746e-01 -3.500749468803405762e-01 -2.382740080356597900e-01 4.476187229156494141e-01 -2.177095413208007812e-01 -2.486110776662826538e-01
1.776033267378807068e-02 2.123180925846099854e-01 -4.192253649234771729e-01 -3.041805922985076904e-01 1.859203726053237915e-01 7.637617588043212891e-01 -2.275925874710083008e-01 1.289693266153335571e-01
7.951317429542541504e-01 2.034991383552551270e-01 -3.702009320259094238e-01 -2.533483803272247314e-01 3.270489722490310669e-02 -1.218752339482307434e-01 -2.179082036018371582e-01 2.484193444252014160e-01
4.341303184628486633e-02 1.170251369476318359e-01 -5.916958451271057129e-01 -1.379730552434921265e-01 -2.288441210985183716e-01 6.682927012443542480e-01 -3.213782310485839844e-01 -1.140661686658859253e-01
3.496573865413665771e-01 4.933272302150726318e-01 -6.202769875526428223e-01 -3.315385431051254272e-02 1.798502914607524872e-02 4.431175589561462402e-01 2.171639502048492432e-01 6.847172975540161133e-02
3.248546719551086426e-01 -6.104570031166076660e-01 -3.538929224014282227e-01 8.131788671016693115e-02 -4.848954081535339355e-01 5.225462839007377625e-02 -1.736274510622024536e-01 3.492254912853240967e-01
3.211745917797088623e-01 3.735392689704895020e-01 -4.386740624904632568e-01 -1.313071548938751221e-01 2.772287130355834961e-01 -1.511890590190887451e-01 -1.437343358993530273e-01 6.536554694175720215e-01
1.345421075820922852e-01 5.151337385177612305e-01 -5.448282361030578613e-01 2.986330911517143250e-02 -1.475622802972793579e-01 5.706820487976074219e-01 2.212109118700027466e-01 1.497303396463394165e-01
3.351193293929100037e-02 -4.922550618648529053e-01 -4.482151269912719727e-01 -2.936547100543975830e-01 -7.940907776355743408e-02 -4.230281338095664978e-02 -3.209758102893829346e-01 5.985909104347229004e-01
2.664626240730285645e-01 -2.967805266380310059e-01 -2.741717100143432617e-01 -3.244886994361877441e-01 -4.701451063156127930e-01 6.344875693321228027e-01 1.669607907533645630e-01 9.470605850219726562e-02
8.374839425086975098e-01 -2.940067052841186523e-01 -2.113309949636459351e-01 -2.728889584541320801e-01 -5.251361429691314697e-02 1.051694452762603760e-01 -2.780601084232330322e-01 4.377219080924987793e-02
3.373314142227172852e-01 3.222811818122863770e-01 -1.939640045166015625e-01 1.046145781874656677e-01 -3.383455574512481689e-01 2.256266325712203979e-01 -6.939811110496520996e-01 2.945868372917175293e-01
8.250048160552978516e-01 -4.849483817815780640e-02 -4.073874950408935547e-01 -2.072532624006271362e-01 -1.070376783609390259e-01 1.782781332731246948e-01 -2.005503624677658081e-01 -1.569592207670211792e-01
-2.362092956900596619e-02 8.474360406398773193e-02 -3.937368392944335938e-01 3.793860673904418945e-01 3.731235563755035400e-01 6.384499669075012207e-01 -1.528018712997436523e-01 3.508705794811248779e-01
7.008187770843505859e-01 1.122429743409156799e-01 9.622248262166976929e-02 -2.765315771102905273e-02 -3.624469935894012451e-01 9.555090218782424927e-02 -2.652439475059509277e-01 5.247656702995300293e-01
-1.673919148743152618e-02 1.157382726669311523e-01 -3.767670691013336182e-01 6.835786998271942139e-02 2.991554141044616699e-01 7.002225518226623535e-01 1.860811263322830200e-01 4.746224880218505859e-01
9.859710931777954102e-02 8.027403056621551514e-02 -4.976692497730255127e-01 1.673039495944976807e-01 5.132616758346557617e-01 6.008509397506713867e-01 -2.238575220108032227e-01 1.832967251539230347e-01
-2.315394766628742218e-02 -1.535871475934982300e-01 -3.383137583732604980e-01 1.543195396661758423e-01 -1.393927335739135742e-01 -2.735630422830581665e-02 -6.562181115150451660e-01 6.219351887702941895e-01
3.809858486056327820e-02 -3.617222011089324951e-01 -4.951418042182922363e-01 -1.063640713691711426e-01 -1.756286323070526123e-01 3.449769914150238037e-01 5.378682613372802734e-01 4.148131310939788818e-01
5.565314292907714844e-01 3.950338661670684814e-01 4.804104939103126526e-02 -2.053545862436294556e-01 8.428054302930831909e-02 4.763890802860260010e-01 -2.817108333110809326e-01 4.199189841747283936e-01
3.049835264682769775e-01 4.350224435329437256e-01 -8.449218235909938812e-03 -2.764416635036468506e-01 -2.515611648559570312e-01 5.058547258377075195e-01 1.135803684592247009e-01 5.560363531112670898e-01
2.019235491752624512e-02 -3.698402047157287598e-01 -2.725845575332641602e-01 -2.140662968158721924e-01 -1.314250528812408447e-01 -3.388609364628791809e-02 -4.388776123523712158e-01 7.291429638862609863e-01
4.497494697570800781e-01 9.963034093379974365e-02 -2.842031717300415039e-01 -6.359775364398956299e-02 -2.118791341781616211e-01 -3.097437322139739990e-01 -1.522402614355087280e-01 7.341471314430236816e-01
-6.211893260478973389e-02 -2.241118550300598145e-01 -6.874203085899353027e-01 -3.576882481575012207e-01 1.504501700401306152e-01 -1.313209682703018188e-01 -2.890557646751403809e-01 4.711621105670928955e-01
1.403148323297500610e-01 1.318277791142463684e-02 -5.022454857826232910e-01 6.520645320415496826e-02 1.976870894432067871e-01 8.223697543144226074e-01 -6.674820184707641602e-02 6.171006709337234497e-02
5.139366984367370605e-01 2.108705788850784302e-01 -1.026260778307914734e-01 1.862175911664962769e-01 3.328261524438858032e-02 7.153238058090209961e-01 1.742303222417831421e-01 3.210011124610900879e-01
1.683771610260009766e-01 1.706320941448211670e-01 -2.558967769145965576e-01 -3.148292005062103271e-01 -7.368657588958740234e-01 1.078065577894449234e-02 -1.847173422574996948e-01 4.480238854885101318e-01
4.522630572319030762e-01 -2.757994830608367920e-01 -4.410450756549835205e-01 -2.866327464580535889e-01 -6.450717449188232422e-01 3.790589421987533569e-02 -2.523490972816944122e-02 1.565960347652435303e-01
1.109313294291496277e-01 -5.224606990814208984e-01 -3.425200581550598145e-01 -4.312391206622123718e-02 2.476831823587417603e-01 5.505154132843017578e-01 2.293598204851150513e-01 4.225273728370666504e-01
1.098392438143491745e-02 2.026604264974594116e-01 9.624351561069488525e-02 -2.084320038557052612e-02 1.685560047626495361e-01 6.596313714981079102e-01 -3.547120988368988037e-01 5.998045206069946289e-01
4.542312398552894592e-02 -3.642978370189666748e-01 -1.878899335861206055e-01 -2.387434989213943481e-01 -4.067054986953735352e-01 7.448080182075500488e-01 -6.713608652353286743e-02 2.196981310844421387e-01
3.068673014640808105e-01 3.735647797584533691e-01 -1.654041931033134460e-02 -4.730887413024902344e-01 1.167209595441818237e-01 4.654171466827392578e-01 -4.810791611671447754e-01 2.837624847888946533e-01
-1.730115711688995361e-01 5.509602651000022888e-02 -5.909216403961181641e-01 -3.932192623615264893e-01 -4.148387312889099121e-01 4.060212969779968262e-01 -3.547970652580261230e-01 -1.990342512726783752e-02
2.187215536832809448e-01 3.252622485160827637e-02 -3.350418806076049805e-01 -1.607617288827896118e-01 -7.911236882209777832e-01 1.730092912912368774e-01 1.877215504646301270e-01 3.492237627506256104e-01
5.590323358774185181e-02 3.364634811878204346e-01 -3.103021979331970215e-01 -2.900560796260833740e-01 -6.382812261581420898e-01 -5.836579576134681702e-02 -1.356922686100006104e-01 5.234745740890502930e-01
1.202908307313919067e-01 2.250537462532520294e-02 -2.408595988526940346e-03 -5.028750896453857422e-01 -1.840619444847106934e-01 5.645040869712829590e-01 1.250648945569992065e-01 6.032822728157043457e-01
5.628132224082946777e-01 -7.970845699310302734e-02 -4.561886489391326904e-01 -4.166865348815917969e-01 -3.524906188249588013e-02 -2.921958863735198975e-01 -2.105481922626495361e-01 4.052167534828186035e-01
5.760180950164794922e-01 -1.804232299327850342e-01 -5.604697465896606445e-01 -3.452503979206085205e-01 -1.286698430776596069e-01 3.501504361629486084e-01 9.159022569656372070e-02 -2.340437322854995728e-01
7.546314597129821777e-02 1.501207947731018066e-01 -5.970544219017028809e-01 1.537526585161685944e-02 -2.728835046291351318e-01 6.961127519607543945e-01 2.355014085769653320e-01 2.364535629749298096e-02
4.585592746734619141e-01 -4.159711003303527832e-01 -1.695499569177627563e-01 -2.479954361915588379e-01 3.331932472065091133e-03 3.731468617916107178e-01 -3.765034377574920654e-01 4.954169988632202148e-01
-1.369829624891281128e-01 -3.186901211738586426e-01 -3.939817249774932861e-01 -3.323305845260620117e-01 1.372264623641967773e-01 3.735940158367156982e-02 -3.723829686641693115e-01 6.746193170547485352e-01
7.769662421196699142e-03 1.970882862806320190e-01 -4.040955007076263428e-01 -5.137587189674377441e-01 -1.827692091464996338e-01 6.841773986816406250e-01 7.059530913829803467e-02 1.654319614171981812e-01
1.482824236154556274e-01 1.224170178174972534e-01 -1.547290831804275513e-01 -5.804647505283355713e-02 -5.366680026054382324e-01 3.179508149623870850e-01 -7.072049379348754883e-01 2.155733108520507812e-01
2.089610397815704346e-01 -4.839656651020050049e-01 -1.207164451479911804e-01 1.247788518667221069e-01 -6.581965684890747070e-01 1.744996309280395508e-01 -2.013050168752670288e-01 4.333287775516510010e-01
2.852095961570739746e-01 -6.741028428077697754e-01 -1.154125332832336426e-01 1.619962155818939209e-01 -2.688227891921997070e-01 1.232679784297943115e-01 -1.504275947809219360e-01 5.608823299407958984e-01
4.789134263992309570e-01 1.411235928535461426e-01 -6.383464336395263672e-01 5.353588610887527466e-02 -1.280879043042659760e-02 -2.925196588039398193e-01 3.454033285379409790e-02 5.034371614456176758e-01
2.864352166652679443e-01 3.121181130409240723e-01 -5.348901450634002686e-02 -1.932551413774490356e-01 -3.524298667907714844e-01 3.538934290409088135e-01 3.786205053329467773e-01 6.225173473358154297e-01
-7.920658588409423828e-02 1.438184827566146851e-01 -3.199200332164764404e-01 5.445481464266777039e-02 2.548264563083648682e-01 8.156067132949829102e-01 -2.404816150665283203e-01 2.823939919471740723e-01
1.588840186595916748e-01 1.373390108346939087e-01 -4.665456116199493408e-01 2.732630968093872070e-01 -6.044017672538757324e-01 1.419503241777420044e-01 -4.595786333084106445e-01 2.586352825164794922e-01
-1.134946476668119431e-02 -3.544437140226364136e-02 -5.508869886398315430e-01 2.518815994262695312e-01 1.214798167347908020e-01 7.043723464012145996e-01 -3.474434316158294678e-01 -8.917765691876411438e-03
4.847411811351776123e-02 2.449661940336227417e-01 -3.951223492622375488e-01 -1.007453501224517822e-01 -2.806285209953784943e-02 8.626956343650817871e-01 -4.368055984377861023e-02 1.563050746917724609e-01
7.873142510652542114e-02 -1.797786355018615723e-01 -7.207524776458740234e-01 3.420753479003906250e-01 3.017144203186035156e-01 -5.705913528800010681e-02 -1.356870979070663452e-01 4.607417583465576172e-01
2.764955759048461914e-01 2.788535952568054199e-01 -7.793165445327758789e-01 7.626280933618545532e-02 1.463897973299026489e-01 -2.221937328577041626e-01 8.258368074893951416e-02 3.937267065048217773e-01
8.760614320635795593e-03 1.591200940310955048e-02 -6.940088272094726562e-01 3.796226382255554199e-01 1.601424664258956909e-01 -9.385248273611068726e-02 -2.087016552686691284e-01 5.439655780792236328e-01
2.217189520597457886e-01 -2.977017164230346680e-01 -3.989411592483520508e-01 -3.793797194957733154e-01 1.067440286278724670e-01 -1.784862130880355835e-01 -2.766037285327911377e-01 6.628500819206237793e-01
-1.406697779893875122e-01 2.339023351669311523e-01 -5.776212215423583984e-01 1.776120215654373169e-01 -1.809697449207305908e-01 6.009864807128906250e-01 2.634567320346832275e-01 3.113919496536254883e-01
7.172917127609252930e-01 5.485218390822410583e-02 -3.278153836727142334e-01 -2.103140056133270264e-01 2.444563806056976318e-01 3.197641074657440186e-01 3.828300833702087402e-01 1.490711718797683716e-01
8.212636709213256836e-01 -1.692876517772674561e-01 -2.653540372848510742e-01 -1.768879592418670654e-01 2.185027673840522766e-02 2.697466015815734863e-01 -3.481290638446807861e-01 -2.703785337507724762e-02
2.423071414232254028e-01 1.328306645154953003e-01 -8.420330882072448730e-01 -1.692412793636322021e-01 -3.255315124988555908e-01 1.482446640729904175e-01 -1.915710866451263428e-01 -1.460624486207962036e-01
1.161823719739913940e-01 2.906132042407989502e-01 -7.603644728660583496e-01 -2.758554220199584961e-01 -2.396824359893798828e-01 2.455106675624847412e-01 -3.355613946914672852e-01 -1.321769803762435913e-01
-2.129430472850799561e-01 -3.300456404685974121e-01 -4.962182044982910156e-01 -6.182496872497722507e-05 -1.995248645544052124e-01 -1.230561882257461548e-01 -1.662468463182449341e-01 7.189588546752929688e-01
2.128943353891372681e-01 -6.677221655845642090e-01 -3.416737020015716553e-01 -2.061805874109268188e-01 -2.969462573528289795e-01 1.384102404117584229e-01 -2.569349110126495361e-01 4.197877645492553711e-01
-3.134795427322387695e-01 1.058040782809257507e-01 -4.495942592620849609e-01 7.118269056081771851e-02 -2.010927945375442505e-01 7.060238122940063477e-01 6.124041974544525146e-02 3.750678896903991699e-01
3.500770926475524902e-01 -5.039549246430397034e-02 -4.094840288162231445e-01 -5.194458179175853729e-03 4.033505022525787354e-01 3.344259560108184814e-01 -6.497358679771423340e-01 1.025342345237731934e-01
5.719841718673706055e-01 2.349380105733871460e-01 -2.732065021991729736e-01 1.381886890158057213e-03 -6.199337244033813477e-01 -5.371307209134101868e-02 -2.412293851375579834e-01 3.124101459980010986e-01
-1.282012611627578735e-01 -4.952073395252227783e-01 -5.948264002799987793e-01 5.333488434553146362e-02 -8.322484791278839111e-02 2.542661875486373901e-02 -3.782650232315063477e-01 4.806391000747680664e-01
5.021436810493469238e-01 2.182570546865463257e-01 -7.984455674886703491e-02 -1.907881647348403931e-01 2.600114047527313232e-01 4.880025386810302734e-01 -5.496016740798950195e-01 2.227686941623687744e-01
4.356395006179809570e-01 -5.368935316801071167e-02 -5.921458601951599121e-01 1.748845130205154419e-01 -3.208690285682678223e-01 4.930951595306396484e-01 -1.532260626554489136e-01 -2.377739399671554565e-01
-2.218982949852943420e-02 4.074613451957702637e-01 -5.033823847770690918e-01 -3.268848061561584473e-01 3.083515726029872894e-02 6.516581177711486816e-01 -3.903141990303993225e-02 2.147158235311508179e-01
7.667255401611328125e-01 1.944644898176193237e-01 5.335813388228416443e-02 -9.234992903657257557e-04 -7.784915715456008911e-02 2.264069318771362305e-01 -4.214029312133789062e-01 3.695492446422576904e-01
-3.705455735325813293e-02 2.597725689411163330e-01 -6.534708142280578613e-01 -1.521613635122776031e-02 8.376956731081008911e-02 6.668762564659118652e-01 1.610195338726043701e-01 1.619291156530380249e-01
1.743189841508865356e-01 -8.567463606595993042e-02 -3.645498752593994141e-01 2.840368747711181641e-01 4.746062159538269043e-01 6.381052136421203613e-01 1.039087101817131042e-01 3.247657120227813721e-01
-1.368775218725204468e-01 -1.900748014450073242e-01 -2.678143978118896484e-01 -4.579400420188903809e-01 -4.624329507350921631e-01 6.015453338623046875e-01 6.766655296087265015e-02 2.888297438621520996e-01
8.522757887840270996e-02 1.155855059623718262e-01 -1.258928775787353516e-01 -6.338750123977661133e-01 5.414576455950737000e-02 6.584686040878295898e-01 -9.262586385011672974e-02 3.415223062038421631e-01
2.489092946052551270e-01 2.983781099319458008e-01 1.157303154468536377e-01 -4.958046376705169678e-01 1.018346101045608521e-01 4.604552984237670898e-01 -1.846414655447006226e-01 5.773361921310424805e-01
7.283196449279785156e-01 1.503198146820068359e-01 -2.465814650058746338e-01 1.638126522302627563e-01 1.395893692970275879e-01 5.007777214050292969e-01 2.570315301418304443e-01 1.516201198101043701e-01
2.764782905578613281e-01 -2.563709318637847900e-01 -1.807630434632301331e-02 -8.587551116943359375e-02 -4.433558583259582520e-01 4.160552918910980225e-01 3.863329291343688965e-01 5.755107998847961426e-01
9.144403040409088135e-02 9.162417054176330566e-02 -4.096156358718872070e-01 1.716344803571701050e-01 -4.641707986593246460e-02 7.125204801559448242e-01 2.376749813556671143e-01 4.686897993087768555e-01
1.706514507532119751e-01 -2.480850368738174438e-01 -1.629995107650756836e-01 -2.301440387964248657e-01 -5.224314928054809570e-01 5.423714518547058105e-01 3.190203607082366943e-01 4.011500477790832520e-01
2.496756985783576965e-02 9.497316926717758179e-02 -5.192043185234069824e-01 4.205585420131683350e-01 -4.256651699542999268e-01 2.400348782539367676e-01 -5.108925700187683105e-01 2.099890261888504028e-01
6.395069956779479980e-01 3.483273684978485107e-01 5.590831860899925232e-02 7.925176620483398438e-02 -3.058616518974304199e-01 3.135439753532409668e-01 -1.931713968515396118e-01 4.807450473308563232e-01
-1.567042320966720581e-01 2.898692190647125244e-01 -7.185369133949279785e-01 -3.912168741226196289e-01 2.986807525157928467e-01 2.111258953809738159e-01 -2.451844364404678345e-01 1.678507626056671143e-01
2.018943279981613159e-01 1.637019664049148560e-01 -5.467396378517150879e-01 6.825292110443115234e-02 1.602288037538528442e-01 7.706994414329528809e-01 -6.724509596824645996e-02 6.844536960124969482e-02
3.842705488204956055e-01 2.864427268505096436e-01 -1.294589042663574219e-01 -3.605452477931976318e-01 -5.507120490074157715e-01 1.541484147310256958e-01 3.046526014804840088e-01 4.513041675090789795e-01
-2.168690115213394165e-01 3.468666076660156250e-01 -5.870069265365600586e-01 3.020246140658855438e-02 -3.824101984500885010e-01 4.578712284564971924e-01 1.878778338432312012e-01 3.098074197769165039e-01
1.753934472799301147e-01 4.623910188674926758e-01 -2.997069954872131348e-01 -2.260528206825256348e-01 -2.790647149085998535e-01 -2.115657925605773926e-01 -2.895707190036773682e-01 6.387638449668884277e-01
-3.271943330764770508e-02 2.263515144586563110e-01 -5.295728445053100586e-01 -3.565102517604827881e-01 -1.450533121824264526e-01 7.161239385604858398e-01 -4.642054904252290726e-03 7.906927168369293213e-02
1.383706927299499512e-01 2.694128826260566711e-02 -3.950362205505371094e-01 8.565877377986907959e-02 -7.552359700202941895e-01 2.137558767572045326e-03 -3.554672598838806152e-01 3.464013338088989258e-01
2.947881817817687988e-01 -6.019685268402099609e-01 -2.655509114265441895e-01 2.062401920557022095e-01 2.623753249645233154e-01 5.091264843940734863e-01 -9.972989559173583984e-02 3.157290220260620117e-01
5.620741248130798340e-01 5.182400941848754883e-01 -7.197389751672744751e-02 -1.908413767814636230e-01 -9.082615375518798828e-02 1.687426865100860596e-01 -4.436228573322296143e-01 3.746657967567443848e-01
5.928428769111633301e-01 6.320597231388092041e-02 -5.764205381274223328e-02 8.560077100992202759e-02 -3.562603294849395752e-01 2.591282129287719727e-01 3.081609308719635010e-01 5.872480869293212891e-01
1.609984338283538818e-01 -1.973878145217895508e-01 -2.945318222045898438e-01 -1.207070425152778625e-01 -4.546533524990081787e-01 7.766251564025878906e-01 1.023046597838401794e-01 1.160854697227478027e-01
7.650824189186096191e-01 -3.675499930977821350e-02 6.600456684827804565e-02 7.454989850521087646e-02 1.490038484334945679e-01 3.136475086212158203e-01 -4.358854293823242188e-01 3.046484589576721191e-01
-2.819490432739257812e-02 -4.770400747656822205e-02 -5.860186815261840820e-01 2.483937442302703857e-01 -8.931323885917663574e-02 6.934682726860046387e-01 2.492623031139373779e-01 2.020025402307510376e-01
3.701857030391693115e-01 6.029656622558832169e-03 -3.656945526599884033e-01 6.780703365802764893e-02 1.203727722167968750e-01 6.143761277198791504e-01 4.790728986263275146e-01 3.211503624916076660e-01
-1.016802061349153519e-02 1.564729809761047363e-01 -6.810725331306457520e-01 -2.614775896072387695e-01 1.796526759862899780e-01 6.262173652648925781e-01 -1.350162029266357422e-01 2.301456779241561890e-02
4.796514213085174561e-01 -3.228022158145904541e-01 1.949439197778701782e-02 1.383798569440841675e-01 -5.207543969154357910e-01 3.720948100090026855e-01 -8.031908422708511353e-02 4.797013998031616211e-01
2.783774733543395996e-01 -5.217213630676269531e-01 -5.338162183761596680e-01 2.111938893795013428e-01 -3.239811360836029053e-01 2.140084803104400635e-01 3.282842636108398438e-01 2.494316101074218750e-01
-1.665468215942382812e-01 3.492494821548461914e-01 -1.121815294027328491e-01 1.035449653863906860e-02 6.374233216047286987e-02 1.607486903667449951e-01 -5.228859782218933105e-01 7.309460043907165527e-01
-1.449260562658309937e-01 8.268483728170394897e-02 -6.162826418876647949e-01 1.488080918788909912e-01 8.215755969285964966e-02 7.213296294212341309e-01 -8.509488403797149658e-02 1.894835978746414185e-01
1.571556320413947105e-03 -2.460987865924835205e-01 -4.683576822280883789e-01 -7.442223280668258667e-02 -4.231327027082443237e-02 -1.745896041393280029e-01 -4.107754826545715332e-01 7.166079878807067871e-01
1.161355003714561462e-01 2.351486086845397949e-01 -5.505705475807189941e-01 7.343604415655136108e-02 -2.880859375000000000e-01 6.961610913276672363e-01 2.185732275247573853e-01 8.537539839744567871e-02
7.113974690437316895e-01 -8.696492016315460205e-02 -1.433309316635131836e-01 -4.221124202013015747e-02 3.186099231243133545e-01 4.710000753402709961e-01 2.386215627193450928e-01 2.893644571304321289e-01
3.386482894420623779e-01 -2.143367677927017212e-01 7.864828221499919891e-03 1.600691527128219604e-01 2.640460133552551270e-01 6.262642741203308105e-01 7.060996443033218384e-02 5.888805985450744629e-01
3.514175117015838623e-02 -1.750832647085189819e-01 -4.797713756561279297e-01 1.645297855138778687e-01 4.786664545536041260e-01 3.910329192876815796e-03 -2.825224995613098145e-01 6.339593529701232910e-01
4.365566670894622803e-01 6.151322126388549805e-01 -1.377288252115249634e-02 -1.335052251815795898e-01 1.204000599682331085e-02 5.145077705383300781e-01 -9.982481598854064941e-02 3.717381656169891357e-01
2.055699750781059265e-02 2.508264482021331787e-01 1.688553243875503540e-01 -2.374650686979293823e-01 -2.964589931070804596e-02 5.646682381629943848e-01 -3.651985228061676025e-01 6.313976049423217773e-01
5.902257561683654785e-01 3.763598799705505371e-01 9.889390319585800171e-02 5.094720795750617981e-02 -1.210014745593070984e-01 2.791097164154052734e-01 -3.476151525974273682e-01 5.331334471702575684e-01
7.025773525238037109e-01 -1.710567921400070190e-01 -4.833948612213134766e-01 -3.891164362430572510e-01 8.798790164291858673e-03 2.311961501836776733e-01 3.785671293735504150e-02 -1.925619989633560181e-01
5.277985930442810059e-01 3.257085084915161133e-01 1.083180829882621765e-01 -4.314005970954895020e-01 1.605885103344917297e-02 4.745618999004364014e-01 -2.881463766098022461e-01 3.301639556884765625e-01
2.538342475891113281e-01 -1.566523313522338867e-02 -7.258960008621215820e-01 9.657326340675354004e-02 4.031507372856140137e-01 2.370058745145797729e-01 -4.224633872509002686e-01 -4.351994395256042480e-02
2.879214584827423096e-01 1.314116865396499634e-01 -3.596951365470886230e-01 -5.256592109799385071e-02 -5.989353358745574951e-02 8.147668242454528809e-01 2.180322408676147461e-01 2.296047359704971313e-01
-1.072693392634391785e-01 9.012022614479064941e-02 -5.161743760108947754e-01 -1.454809457063674927e-01 1.780021041631698608e-01 7.866085171699523926e-01 -1.345239132642745972e-01 1.556809991598129272e-01
8.743787556886672974e-02 1.337365806102752686e-01 -3.953041732311248779e-01 -9.391986578702926636e-02 -3.430269956588745117e-01 6.378948688507080078e-01 3.943125605583190918e-01 3.596154451370239258e-01
2.029874473810195923e-01 5.329450368881225586e-01 -6.347177028656005859e-01 -3.980873227119445801e-01 -6.572476774454116821e-02 2.791326642036437988e-01 1.272943466901779175e-01 1.224227398633956909e-01
4.576573073863983154e-01 2.970418035984039307e-01 -4.403645992279052734e-01 5.728978663682937622e-02 -6.015980243682861328e-01 2.294920682907104492e-01 2.655408680438995361e-01 1.414715051651000977e-01
5.539880990982055664e-01 -7.538187503814697266e-02 -3.094582259654998779e-01 -1.027609482407569885e-01 2.230647392570972443e-02 -2.938151359558105469e-01 -2.185615897178649902e-01 6.682040691375732422e-01
1.255181282758712769e-01 1.275385916233062744e-01 -5.380122065544128418e-01 -2.787716686725616455e-02 7.523158099502325058e-03 8.034695386886596680e-01 1.289083808660507202e-01 1.245296075940132141e-01
-1.573968678712844849e-01 -3.592401146888732910e-01 -4.716074168682098389e-01 3.369062244892120361e-01 -1.650060415267944336e-01 4.043340310454368591e-02 -3.134337067604064941e-01 6.189918518066406250e-01
6.352424621582031250e-01 -3.935692831873893738e-02 -4.094043672084808350e-01 -9.769712388515472412e-02 8.220657706260681152e-02 3.751489222049713135e-01 4.974029958248138428e-01 1.511854827404022217e-01
4.760591685771942139e-01 4.535025656223297119e-01 -2.031773477792739868e-01 -5.122589468955993652e-01 -1.135470941662788391e-01 3.141264915466308594e-01 -3.871636986732482910e-01 5.048375576734542847e-02
4.967651367187500000e-01 3.850658833980560303e-01 -8.004391938447952271e-02 -2.341280579566955566e-01 8.769226260483264923e-03 1.864557266235351562e-01 -6.301181316375732422e-01 3.344162106513977051e-01
4.577474892139434814e-01 3.566853702068328857e-01 -4.825839027762413025e-02 -3.417689800262451172e-01 2.591952867805957794e-02 3.387750089168548584e-01 -5.873532891273498535e-01 2.892811894416809082e-01
3.245925307273864746e-01 4.012418985366821289e-01 3.026340901851654053e-02 -5.415436029434204102e-01 -1.675510853528976440e-01 4.332423806190490723e-01 -3.338052928447723389e-01 3.350540995597839355e-01
3.371751010417938232e-01 -5.329847931861877441e-01 1.163604781031608582e-01 1.790637522935867310e-01 -3.221148252487182617e-01 3.718956708908081055e-01 -1.960049867630004883e-01 5.255038142204284668e-01
8.280801773071289062e-01 1.392190009355545044e-01 -1.419669091701507568e-01 8.320889621973037720e-02 3.171899318695068359e-01 2.924730479717254639e-01 -6.172302644699811935e-03 2.857180237770080566e-01
1.028986722230911255e-01 -4.574956595897674561e-01 -5.690011382102966309e-01 2.551935315132141113e-01 -4.927388429641723633e-01 7.448641210794448853e-02 -2.785134911537170410e-01 2.555663585662841797e-01
3.971427977085113525e-01 -6.464164853096008301e-01 -2.504910826683044434e-01 9.363519400358200073e-02 -3.346182107925415039e-01 1.454054415225982666e-01 -3.069292306900024414e-01 3.543900251388549805e-01
-1.171422898769378662e-01 1.882883459329605103e-01 -8.292679786682128906e-01 7.506823539733886719e-02 -1.506630629301071167e-01 4.792820215225219727e-01 -6.689523160457611084e-02 -2.487782202661037445e-02
7.755252718925476074e-01 4.276162087917327881e-01 -1.257480680942535400e-01 -1.663427352905273438e-01 -1.170810610055923462e-01 2.676531374454498291e-01 -2.206413894891738892e-01 1.954319775104522705e-01
2.231558039784431458e-02 3.674927651882171631e-01 -3.226427137851715088e-01 -1.502640843391418457e-01 -6.227570176124572754e-01 -8.925371617078781128e-02 -2.089043855667114258e-01 5.462048649787902832e-01
7.080424427986145020e-01 -3.712691366672515869e-01 -1.408219337463378906e-01 -1.529861241579055786e-01 -3.496326506137847900e-01 8.713106811046600342e-02 -1.689285784959793091e-01 3.990338146686553955e-01
4.025196135044097900e-01 1.500081717967987061e-01 -6.555168628692626953e-01 -1.085491478443145752e-01 -1.103533878922462463e-01 -3.557672798633575439e-01 -1.366430968046188354e-01 4.653716087341308594e-01
1.416130512952804565e-01 1.381721943616867065e-01 1.453392058610916138e-01 -5.847101211547851562e-01 -3.935062587261199951e-01 4.528236389160156250e-01 -2.090370953083038330e-01 4.407400786876678467e-01
4.693539440631866455e-01 -3.035489022731781006e-01 -4.091502726078033447e-01 -5.011951327323913574e-01 4.381082952022552490e-02 -1.586206406354904175e-01 -3.574670255184173584e-01 3.377900123596191406e-01
2.935439720749855042e-02 1.977908015251159668e-01 -7.310396432876586914e-01 1.367877125740051270e-01 -3.084203787147998810e-02 5.816047787666320801e-01 -2.470030039548873901e-01 -8.161703497171401978e-02
3.303128182888031006e-01 1.615029722452163696e-01 -5.255149006843566895e-01 -2.633267939090728760e-01 -8.366042748093605042e-03 6.448227763175964355e-01 -2.554910480976104736e-01 -1.953494399785995483e-01
4.080736339092254639e-01 -2.204126417636871338e-01 -3.679628968238830566e-01 -5.141956210136413574e-01 1.341198980808258057e-01 -1.443813592195510864e-01 -1.288362294435501099e-01 5.741667151451110840e-01
1.374765187501907349e-01 2.631046772003173828e-01 -8.144576549530029297e-01 -7.962702214717864990e-02 -2.888091504573822021e-01 3.272756636142730713e-01 -1.831798106431961060e-01 -1.346090584993362427e-01
1.337647587060928345e-01 -3.825958967208862305e-01 -5.517525076866149902e-01 1.973230242729187012e-01 -5.152555704116821289e-01 4.711043462157249451e-02 -4.167826175689697266e-01 2.257093787193298340e-01
3.871730268001556396e-01 -2.109329253435134888e-01 -1.702338606119155884e-01 -9.646429121494293213e-02 3.658937513828277588e-01 6.153693795204162598e-01 2.626860737800598145e-01 4.309962093830108643e-01
5.534648895263671875e-01 3.991986811161041260e-02 -5.973281860351562500e-01 -3.348591625690460205e-01 -1.642562150955200195e-01 3.527346849441528320e-01 1.801133453845977783e-01 -1.982645094394683838e-01
6.927436590194702148e-02 3.305417895317077637e-01 6.130554899573326111e-02 -1.926499903202056885e-01 -2.941952347755432129e-01 6.720676422119140625e-01 -6.520982086658477783e-02 5.500842332839965820e-01
7.996001094579696655e-02 -3.583628535270690918e-01 3.231319785118103027e-02 -4.428553283214569092e-01 -4.863247871398925781e-01 5.102232694625854492e-01 -1.093554496765136719e-01 3.990226686000823975e-01
3.086405247449874878e-02 -7.220736891031265259e-02 -6.333208084106445312e-01 2.409575134515762329e-01 1.894494146108627319e-02 6.962465643882751465e-01 1.275700330734252930e-01 1.824430823326110840e-01
-8.175622671842575073e-02 -1.338598132133483887e-01 -3.949694335460662842e-01 2.588072419166564941e-01 -1.390687078237533569e-01 8.314499855041503906e-01 5.077395588159561157e-02 1.979603767395019531e-01
-9.391240030527114868e-02 2.154535949230194092e-01 -8.648583889007568359e-01 6.991969421505928040e-03 -3.159639537334442139e-01 2.566838860511779785e-01 -1.736681163311004639e-01 -2.917098626494407654e-02
3.091278672218322754e-02 -3.160666227340698242e-01 -1.706646978855133057e-01 -1.526756435632705688e-01 -1.880190707743167877e-02 -7.016927748918533325e-02 -2.398968115448951721e-02 9.169828295707702637e-01
-1.543733179569244385e-01 9.119991958141326904e-02 -5.230971574783325195e-01 1.628256738185882568e-01 3.658086434006690979e-02 7.707450985908508301e-01 -1.452686917036771774e-02 2.685359120368957520e-01
-1.710060089826583862e-01 -1.495861858129501343e-01 -4.868353903293609619e-01 -1.736123412847518921e-01 -5.110046863555908203e-01 6.375753283500671387e-01 -9.179873019456863403e-02 7.194209843873977661e-02
3.031719326972961426e-01 1.743514090776443481e-01 -3.346770405769348145e-01 5.029753595590591431e-02 -2.534025907516479492e-01 2.330070883035659790e-01 -8.005456328392028809e-01 6.141006946563720703e-02
-1.650132834911346436e-01 1.431802660226821899e-01 -5.114244222640991211e-01 -6.586744636297225952e-02 -3.327316045761108398e-01 5.941543579101562500e-01 2.770548760890960693e-01 3.819521069526672363e-01
1.194066554307937622e-01 1.217417865991592407e-01 -2.756101191043853760e-01 -3.082871139049530029e-01 -6.650561094284057617e-01 -1.158529296517372131e-01 -3.442288637161254883e-01 4.750833809375762939e-01
1.221352890133857727e-01 -2.605199217796325684e-01 -3.505079448223114014e-01 7.863239943981170654e-02 3.255532383918762207e-01 5.162216424942016602e-01 -6.445707082748413086e-01 1.524265017360448837e-02
4.866853952407836914e-01 4.065091013908386230e-01 -1.057059690356254578e-01 -5.485208630561828613e-01 7.582963258028030396e-02 3.872218728065490723e-01 -3.399690985679626465e-01 1.207023486495018005e-01
3.950297534465789795e-01 2.006322890520095825e-01 -6.455937623977661133e-01 -7.738604396581649780e-02 -7.661556452512741089e-02 4.094761013984680176e-01 3.545568585395812988e-01 2.857744693756103516e-01
2.019016146659851074e-01 -4.891848564147949219e-02 -4.328057169914245605e-01 4.436934292316436768e-01 -2.226903475821018219e-02 -2.066461555659770966e-02 -5.004590749740600586e-01 5.668119192123413086e-01
4.927038773894309998e-02 3.612390253692865372e-03 -6.277582645416259766e-01 3.794668018817901611e-01 3.172798752784729004e-01 -1.149976532906293869e-02 -2.462323606014251709e-01 5.459439158439636230e-01
-3.446303606033325195e-01 -4.062868952751159668e-01 -6.217033267021179199e-01 -3.875326132401823997e-03 -1.355019062757492065e-01 4.957268759608268738e-02 -2.446425855159759521e-01 4.989615976810455322e-01
1.512474268674850464e-01 1.369922906160354614e-01 -9.456878304481506348e-01 -4.867019504308700562e-02 -1.952348649501800537e-01 3.043145127594470978e-02 -1.272542178630828857e-01 -8.016740530729293823e-02
2.903101146221160889e-01 6.353795528411865234e-01 -2.778468132019042969e-01 1.501913070678710938e-01 -1.633828505873680115e-02 2.195734232664108276e-01 1.066992059350013733e-02 6.030451059341430664e-01
7.214295864105224609e-01 -5.717287212610244751e-02 -5.321584939956665039e-01 -2.264973372220993042e-01 -1.036393940448760986e-01 2.837788164615631104e-01 2.795454859733581543e-02 -2.229887843132019043e-01
-6.532385945320129395e-02 1.161087956279516220e-02 -8.046725988388061523e-01 1.175788566470146179e-01 -1.738965511322021484e-02 4.522578716278076172e-01 2.933057844638824463e-01 2.083444893360137939e-01
-2.420919239521026611e-01 -1.548952162265777588e-01 -5.617985129356384277e-01 -7.448300719261169434e-02 2.108310535550117493e-02 -6.566963344812393188e-02 -3.410242199897766113e-01 6.893324255943298340e-01
1.644397675991058350e-01 -3.184482455253601074e-01 -8.542636036872863770e-01 8.405724167823791504e-02 -7.673936896026134491e-03 -1.620831191539764404e-01 -2.697345018386840820e-01 1.887640058994293213e-01
6.753805279731750488e-02 3.079127073287963867e-01 -4.898384958505630493e-02 -7.299716472625732422e-01 1.004099007695913315e-02 3.491419255733489990e-01 -2.567922174930572510e-01 4.212211072444915771e-01
2.478760927915573120e-01 2.273641228675842285e-01 3.916181623935699463e-02 -2.340877950191497803e-01 -5.348755717277526855e-01 2.912903428077697754e-01 2.301162481307983398e-01 6.376808285713195801e-01
6.946449279785156250e-01 4.993035793304443359e-01 -9.481869637966156006e-02 1.588984280824661255e-01 6.018241494894027710e-02 4.305741190910339355e-01 -1.109805181622505188e-01 1.805339306592941284e-01
2.656243443489074707e-01 -1.917894184589385986e-01 -4.931588172912597656e-01 9.071588516235351562e-02 -5.814728140830993652e-01 1.274764835834503174e-01 4.771634042263031006e-01 2.432687431573867798e-01
2.353778481483459473e-01 4.216245710849761963e-01 -3.872851431369781494e-01 -7.537231594324111938e-02 7.727805525064468384e-02 7.423477172851562500e-01 -2.286585420370101929e-01 4.268926754593849182e-02
-3.222327306866645813e-02 7.754201442003250122e-02 -5.728319287300109863e-01 -5.497689247131347656e-01 -6.518343091011047363e-02 5.112286806106567383e-01 -3.080631494522094727e-01 -4.538818448781967163e-02
6.891760230064392090e-01 -1.907768547534942627e-01 -3.273549377918243408e-01 -3.903583884239196777e-01 2.272510379552841187e-01 -1.317868828773498535e-01 -2.531874179840087891e-01 3.098144531250000000e-01
3.776541948318481445e-01 3.810271024703979492e-01 1.809437060728669167e-03 2.635636627674102783e-01 -2.545052468776702881e-01 3.205002844333648682e-01 1.433532834053039551e-01 6.743021011352539062e-01
7.816742360591888428e-02 2.124783247709274292e-01 -8.256580829620361328e-01 2.282318621873855591e-01 -4.060061872005462646e-01 1.000753715634346008e-01 -1.991415917873382568e-01 2.069626934826374054e-02
4.155919551849365234e-01 8.011634461581707001e-03 -3.141480982303619385e-01 -1.486832834780216217e-02 -3.536133468151092529e-01 6.909329891204833984e-01 9.455244243144989014e-02 3.419620394706726074e-01
5.487257242202758789e-01 2.648740112781524658e-01 -6.368731614202260971e-03 -3.799131214618682861e-01 4.233701899647712708e-02 4.362640082836151123e-01 -5.067946910858154297e-01 1.881692260503768921e-01
6.822318434715270996e-01 4.083643555641174316e-01 -1.188109517097473145e-01 1.625222265720367432e-01 1.229372099041938782e-01 5.076954364776611328e-01 1.091951876878738403e-01 2.060991823673248291e-01
4.349287599325180054e-02 -2.434183657169342041e-01 -4.919237196445465088e-01 -7.885715365409851074e-02 -4.437080621719360352e-01 7.001210451126098633e-01 5.198935419321060181e-02 -2.998820878565311432e-02
6.903039664030075073e-02 -3.852990567684173584e-01 -2.348645776510238647e-01 1.546489149332046509e-01 -4.282927513122558594e-01 7.130419611930847168e-01 1.463233828544616699e-01 2.332972288131713867e-01
4.181306660175323486e-01 3.698589205741882324e-01 -1.148288175463676453e-01 3.076742589473724365e-01 6.575063616037368774e-02 4.776509478688240051e-02 -2.670820057392120361e-01 7.089319229125976562e-01
2.938519120216369629e-01 3.697759807109832764e-01 -7.631417363882064819e-02 1.477960497140884399e-01 -4.857081174850463867e-01 4.902320504188537598e-01 1.864913702011108398e-01 4.880885779857635498e-01
8.463742583990097046e-02 -1.875301823019981384e-02 -5.328637957572937012e-01 -1.131989210844039917e-01 -4.537402093410491943e-01 6.998665928840637207e-01 -5.649025551974773407e-03 1.297465758398175240e-03
2.343951016664505005e-01 1.476914733648300171e-01 -3.141072392463684082e-01 3.204919770359992981e-02 -7.985736727714538574e-01 -1.562026701867580414e-02 -1.407580673694610596e-01 4.071593582630157471e-01
3.325430154800415039e-01 3.065464496612548828e-01 -4.325642883777618408e-01 -8.572526276111602783e-02 4.871258977800607681e-03 5.948048830032348633e-01 -4.824515581130981445e-01 -1.200328394770622253e-01
5.689703822135925293e-01 -3.420307338237762451e-01 -4.705630838871002197e-01 -3.814984560012817383e-01 6.720519065856933594e-02 4.041203558444976807e-01 6.542082130908966064e-02 -1.421525925397872925e-01
-6.081639975309371948e-02 9.543788433074951172e-02 -8.356119990348815918e-01 1.589847207069396973e-01 2.902357876300811768e-01 4.167571365833282471e-01 -2.898276550695300102e-03 7.574795186519622803e-02
2.382640540599822998e-01 2.691792547702789307e-01 -3.242381215095520020e-01 2.201009094715118408e-01 2.772651910781860352e-01 -4.921758174896240234e-02 1.435535997152328491e-01 7.856793403625488281e-01
2.137676626443862915e-01 2.424293756484985352e-01 -3.181059658527374268e-01 4.260126650333404541e-01 -4.451579749584197998e-01 2.483636885881423950e-01 -5.101078152656555176e-01 3.046193718910217285e-01
3.754390180110931396e-01 3.736890256404876709e-01 -5.578043460845947266e-01 -4.990977793931961060e-02 -4.299104213714599609e-01 9.478820115327835083e-02 3.605881333351135254e-01 2.862407863140106201e-01
1.181884035468101501e-01 5.185892805457115173e-02 -6.076648831367492676e-01 -6.847095489501953125e-02 9.239619597792625427e-03 2.520108222961425781e-01 -7.345070242881774902e-01 -7.938471436500549316e-02
3.921028375625610352e-01 4.622206091880798340e-01 -6.282684803009033203e-01 -7.519715279340744019e-02 1.749104857444763184e-01 -1.597155630588531494e-01 -1.425991393625736237e-02 4.194349348545074463e-01
-4.220964014530181885e-02 4.482071399688720703e-01 -6.982284784317016602e-01 6.952178478240966797e-02 -4.606555104255676270e-01 2.598413228988647461e-01 4.010912030935287476e-02 1.537621915340423584e-01
4.666130840778350830e-01 3.042110800743103027e-01 -2.690645456314086914e-01 1.621376127004623413e-01 -5.360752940177917480e-01 4.959998428821563721e-01 -2.352073341608047485e-01 4.825439676642417908e-02
6.089226603507995605e-01 -7.014029473066329956e-02 -4.452640712261199951e-01 -5.878152251243591309e-01 -9.782236814498901367e-02 1.479113101959228516e-01 2.144817411899566650e-01 -5.529274418950080872e-02
-9.944694489240646362e-02 5.174587666988372803e-02 -6.176028251647949219e-01 -2.054602652788162231e-01 -4.486742913722991943e-01 6.007852554321289062e-01 -3.898227587342262268e-02 -3.797670360654592514e-03
6.536023020744323730e-01 5.299000740051269531e-01 -6.544285267591476440e-02 -1.436044871807098389e-01 -8.214882761240005493e-02 4.514383077621459961e-01 -1.264966577291488647e-01 2.013918459415435791e-01
5.428754910826683044e-02 3.764583170413970947e-01 -2.034849971532821655e-01 -2.632327079772949219e-01 -5.313509106636047363e-01 -4.629614204168319702e-02 -1.752699017524719238e-01 6.553149819374084473e-01
4.109956920146942139e-01 -1.494368761777877808e-01 -6.558738946914672852e-01 8.844155073165893555e-02 2.629903554916381836e-01 -2.298047840595245361e-01 -2.473171204328536987e-01 4.331497848033905029e-01
4.643183350563049316e-01 -5.697637796401977539e-01 -2.676357030868530273e-01 -2.378846257925033569e-01 -3.843773603439331055e-01 1.404024809598922729e-01 -3.324672579765319824e-01 2.314445674419403076e-01
4.220499992370605469e-01 -1.341716051101684570e-01 -5.620272755622863770e-01 -4.025237262248992920e-01 -4.426218867301940918e-01 1.176524236798286438e-01 3.377059698104858398e-01 -4.658573120832443237e-02
2.550901770591735840e-01 3.427231907844543457e-01 -7.545325160026550293e-01 -1.437488645315170288e-01 -2.289780974388122559e-01 2.102184742689132690e-01 -3.231204748153686523e-01 -1.626571267843246460e-01
5.185858607292175293e-01 1.847700625658035278e-01 -1.234491541981697083e-01 8.156143873929977417e-02 -5.610010623931884766e-01 5.080062150955200195e-01 1.782479733228683472e-01 2.654654681682586670e-01
-9.275875240564346313e-02 1.217406243085861206e-01 -6.465253233909606934e-01 -1.293447613716125488e-01 -3.358194828033447266e-01 5.152280926704406738e-01 -3.938727378845214844e-01 -9.208331257104873657e-02
3.201867043972015381e-01 -1.041282638907432556e-01 -5.751356482505798340e-03 -3.847389519214630127e-01 -4.309763014316558838e-01 2.102270871400833130e-01 3.910248875617980957e-01 5.964429974555969238e-01
3.294820785522460938e-01 2.793528139591217041e-01 -7.461612224578857422e-01 -2.393967956304550171e-01 -7.229014486074447632e-02 1.696714609861373901e-01 -3.478012979030609131e-01 -2.106090188026428223e-01
-4.242871701717376709e-01 2.532817721366882324e-01 -2.516702413558959961e-01 -2.865654230117797852e-01 -1.799664795398712158e-01 3.825762867927551270e-01 -4.246153533458709717e-01 5.013186931610107422e-01
-2.953249216079711914e-01 -1.449939608573913574e-01 -8.046575188636779785e-01 -2.163326591253280640e-01 -1.356879472732543945e-01 4.014434516429901123e-01 -1.338542997837066650e-01 1.201147679239511490e-03
-7.119008223526179790e-04 3.349205255508422852e-01 -4.703169465065002441e-01 -1.277809292078018188e-01 -2.206702530384063721e-02 7.659437060356140137e-01 1.117201671004295349e-01 2.250859439373016357e-01
5.254535675048828125e-01 -5.195664763450622559e-01 -4.813253283500671387e-01 -5.745460093021392822e-02 -8.070517331361770630e-03 -1.379345655441284180e-01 -2.764889597892761230e-01 3.513360619544982910e-01
-1.505255401134490967e-01 4.779866635799407959e-01 -4.273071885108947754e-01 -2.776948511600494385e-01 -1.681075096130371094e-01 5.689023733139038086e-01 1.392662674188613892e-01 3.433072268962860107e-01
6.862448900938034058e-02 8.582817018032073975e-02 -6.880804896354675293e-01 -2.242175489664077759e-01 -1.168636754155158997e-01 2.316202372312545776e-01 -6.212795972824096680e-01 -1.044156178832054138e-01
2.011206746101379395e-01 4.183767735958099365e-01 -3.242777585983276367e-01 -1.826608926057815552e-01 -1.743575185537338257e-01 -2.463282346725463867e-01 -1.629941314458847046e-01 7.268734574317932129e-01
3.445721045136451721e-02 3.238343298435211182e-01 -7.392328381538391113e-01 1.636580079793930054e-01 -3.658716976642608643e-01 2.716793417930603027e-01 -3.195002079010009766e-01 1.046076640486717224e-01
-1.497998535633087158e-01 -2.318833023309707642e-02 -4.670852124691009521e-01 -1.194498389959335327e-01 -2.759917378425598145e-01 7.309205532073974609e-01 -3.570524156093597412e-01 8.174869418144226074e-02
5.104865133762359619e-02 3.100863397121429443e-01 -6.702453494071960449e-01 7.475329935550689697e-02 -3.320460915565490723e-01 2.962830662727355957e-01 -4.983817934989929199e-01 -1.035685301758348942e-03
1.225719526410102844e-01 2.279352247714996338e-01 -8.258346319198608398e-01 -3.121310658752918243e-02 -3.011382222175598145e-01 3.789215981960296631e-01 4.978620633482933044e-02 -1.153264865279197693e-01
5.248124003410339355e-01 -3.440477550029754639e-01 -5.125896930694580078e-01 3.476250171661376953e-01 -3.808552622795104980e-01 1.994890570640563965e-01 -1.940123289823532104e-01 1.115200016647577286e-02
-2.205248028039932251e-01 2.194723859429359436e-02 -8.107446432113647461e-01 1.771385818719863892e-01 6.112171337008476257e-03 4.890229105949401855e-01 -1.315863579511642456e-01 7.554095983505249023e-02
6.601314991712570190e-02 3.403611853718757629e-02 -2.679041326045989990e-01 -3.352237343788146973e-01 -5.861432477831840515e-02 6.112288832664489746e-01 3.780744373798370361e-01 5.388503074645996094e-01
9.439617395401000977e-02 -1.881146058440208435e-02 -7.341687083244323730e-01 -2.377132624387741089e-01 -2.262750118970870972e-01 5.334168076515197754e-01 2.419227212667465210e-01 -3.104513324797153473e-02
-8.448120206594467163e-02 -4.665455818176269531e-01 -3.824571967124938965e-01 -1.573343873023986816e-01 -5.891364216804504395e-01 1.225347369909286499e-01 -1.016749888658523560e-01 4.813899993896484375e-01
7.076011300086975098e-01 -2.846285104751586914e-01 -6.729919463396072388e-02 -4.819804057478904724e-02 2.644315361976623535e-02 2.691582441329956055e-01 -5.526268482208251953e-01 1.813648790121078491e-01
1.909033358097076416e-01 1.189993992447853088e-01 -5.944492816925048828e-01 2.560644745826721191e-01 -3.282895684242248535e-01 5.480480194091796875e-01 -3.439099788665771484e-01 -6.364882737398147583e-02
5.382730960845947266e-01 3.720258921384811401e-02 -1.435241103172302246e-01 -2.138254642486572266e-01 4.510708749294281006e-01 1.717453747987747192e-01 -5.969212651252746582e-01 2.308265417814254761e-01
2.276616096496582031e-01 2.393176555633544922e-01 -1.254238486289978027e-01 1.863568723201751709e-01 -3.659994006156921387e-01 2.924533188343048096e-01 -5.872557759284973145e-01 5.254361629486083984e-01
8.020015358924865723e-01 3.601120412349700928e-02 -1.762715727090835571e-01 -2.724004089832305908e-01 2.888061404228210449e-01 3.221180737018585205e-01 -1.847084164619445801e-01 1.701085567474365234e-01
2.833610177040100098e-01 2.812958955764770508e-01 -6.231274828314781189e-02 8.865094929933547974e-02 1.709417998790740967e-01 6.158050298690795898e-01 2.237438410520553589e-01 6.085548400878906250e-01
2.537317872047424316e-01 -1.057477202266454697e-02 -3.025291264057159424e-01 3.579837381839752197e-01 -4.466661512851715088e-01 1.809099912643432617e-01 -6.220724582672119141e-01 3.108355104923248291e-01
5.142651796340942383e-01 -3.306911885738372803e-01 -6.708397269248962402e-01 -1.948848515748977661e-01 1.537280082702636719e-01 2.589410543441772461e-01 1.965988874435424805e-01 -9.399265050888061523e-02
5.912474915385246277e-02 2.203104794025421143e-01 -5.154691934585571289e-01 6.798321008682250977e-02 -2.302039563655853271e-01 5.721156001091003418e-01 2.995662689208984375e-01 4.556173980236053467e-01
4.403765201568603516e-01 -4.241461455821990967e-01 -6.357588768005371094e-01 -2.795154452323913574e-01 -4.852085188031196594e-02 -1.102502271533012390e-01 -3.240252137184143066e-01 1.560404598712921143e-01
-1.050809100270271301e-01 2.452117055654525757e-01 -6.612946391105651855e-01 2.692585885524749756e-01 1.808433830738067627e-01 5.586701035499572754e-01 -2.519163191318511963e-01 1.036338135600090027e-01
7.654889225959777832e-01 -8.369264006614685059e-02 -1.600969433784484863e-01 -1.974936574697494507e-01 1.459330916404724121e-01 3.100343942642211914e-01 3.725305497646331787e-01 2.935824692249298096e-01
3.030329048633575439e-01 2.831326723098754883e-01 -5.407123565673828125e-01 1.178023368120193481e-01 -2.423587813973426819e-02 7.061241865158081055e-01 -1.259527206420898438e-01 -8.183416724205017090e-02
-2.262397706508636475e-01 4.435456097126007080e-01 -1.630543321371078491e-01 -3.950447440147399902e-01 -2.844670116901397705e-01 3.457759320735931396e-01 -1.869403868913650513e-01 5.779329538345336914e-01
2.329796999692916870e-01 1.724122464656829834e-01 -4.729235470294952393e-01 3.546014130115509033e-01 1.260259300470352173e-01 2.841951549053192139e-01 -6.816662549972534180e-01 7.264650613069534302e-02
1.780076771974563599e-01 -2.496621459722518921e-01 -4.717276692390441895e-01 5.434568226337432861e-02 2.641476094722747803e-01 5.667359828948974609e-01 3.281850218772888184e-01 4.264185726642608643e-01
4.521285891532897949e-01 4.374786317348480225e-01 -2.873856723308563232e-01 -1.555373072624206543e-01 -5.083511471748352051e-01 2.062087506055831909e-01 2.928100526332855225e-01 3.327596187591552734e-01
7.471204549074172974e-02 1.882024258375167847e-01 -4.270214438438415527e-01 3.909456431865692139e-01 -5.413272380828857422e-01 2.198462635278701782e-01 -3.838713169097900391e-01 3.675425350666046143e-01
9.875259129330515862e-04 -3.409548401832580566e-01 -4.106317162513732910e-01 1.547702550888061523e-01 6.293527036905288696e-02 4.316921830177307129e-01 4.260271787643432617e-01 5.651179552078247070e-01
1.802159398794174194e-01 2.313554733991622925e-01 -5.802724361419677734e-01 -2.974277138710021973e-01 -2.339027673006057739e-01 4.505034387111663818e-01 -4.606450796127319336e-01 -1.376947015523910522e-01
1.997158974409103394e-01 -6.781105399131774902e-01 -2.452147305011749268e-01 2.134727686643600464e-02 -4.297280609607696533e-01 1.619710028171539307e-01 -1.939980238676071167e-01 4.372157752513885498e-01
1.409458741545677185e-02 3.010157048702239990e-01 -7.394579648971557617e-01 1.606929451227188110e-01 -1.424379050731658936e-01 5.060569643974304199e-01 1.317565292119979858e-01 2.069509923458099365e-01
1.742147840559482574e-02 1.086495667695999146e-01 -7.044177055358886719e-01 -1.584637910127639771e-01 -1.657083816826343536e-02 6.800388693809509277e-01 6.137075647711753845e-02 -9.102947078645229340e-03
-2.901407890021800995e-02 -4.605876505374908447e-01 -5.211096405982971191e-01 5.684098601341247559e-02 -3.146921992301940918e-01 2.912244573235511780e-02 -3.625977039337158203e-01 5.299760699272155762e-01
7.979960739612579346e-02 -4.644370973110198975e-01 -2.598917782306671143e-01 2.872479557991027832e-01 1.998942196369171143e-01 1.511574834585189819e-01 -5.255452394485473633e-01 5.374671816825866699e-01
4.973877668380737305e-01 3.792058527469635010e-01 -5.345702767372131348e-01 -3.307723999023437500e-01 -2.207426726818084717e-01 3.371735513210296631e-01 1.989619433879852295e-01 1.078585460782051086e-01
3.742653131484985352e-01 -6.070503965020179749e-02 -6.069654822349548340e-01 1.938732862472534180e-01 -6.133719682693481445e-01 2.261188179254531860e-01 1.478038132190704346e-01 3.233533725142478943e-02
1.636386811733245850e-01 7.608116138726472855e-03 4.269422590732574463e-02 1.066713221371173859e-02 -7.441400084644556046e-04 2.423768639564514160e-01 -4.080374836921691895e-01 8.637048602104187012e-01
2.892225384712219238e-01 1.856457293033599854e-01 -4.209902286529541016e-01 5.373756885528564453e-01 -3.803133368492126465e-01 2.986646890640258789e-01 -4.003968238830566406e-01 1.473906934261322021e-01
5.047085285186767578e-01 1.858027875423431396e-01 -2.027616649866104126e-01 -1.085488647222518921e-01 4.847459793090820312e-01 5.775340795516967773e-01 9.123292565345764160e-02 2.846117317676544189e-01
-1.682418286800384521e-01 -1.362168043851852417e-01 -1.082658469676971436e-01 9.780443459749221802e-02 -5.227034687995910645e-01 3.358115255832672119e-01 -3.294442594051361084e-01 6.613097786903381348e-01
3.474692106246948242e-01 -2.456422299146652222e-01 -2.042297720909118652e-01 -4.399294406175613403e-02 -1.364834159612655640e-01 5.943337082862854004e-01 4.316795468330383301e-01 4.659101068973541260e-01
2.892254292964935303e-01 1.424553245306015015e-01 -2.762937843799591064e-01 1.583848893642425537e-01 -2.235419601202011108e-01 -1.280059963464736938e-01 -5.602182149887084961e-01 6.437625885009765625e-01
4.456223919987678528e-02 2.221224606037139893e-01 -4.062110558152198792e-02 -1.102262735366821289e-01 -2.899699320551007986e-04 4.523082375526428223e-01 -7.861509323120117188e-01 3.350517749786376953e-01
-1.414194107055664062e-01 1.904374510049819946e-01 -8.371132612228393555e-01 1.084427088499069214e-01 -5.192589759826660156e-02 3.977130055427551270e-01 4.590399935841560364e-02 2.612213194370269775e-01
5.025268197059631348e-01 3.589409887790679932e-01 6.724349409341812134e-02 -1.388714015483856201e-01 -3.600123524665832520e-01 3.452506065368652344e-01 -7.688450813293457031e-02 5.831835865974426270e-01
-1.328670978546142578e-01 2.341058403253555298e-01 -3.410656750202178955e-01 1.074184775352478027e-01 -2.931171059608459473e-01 7.603278160095214844e-01 6.540940608829259872e-03 3.682629466056823730e-01
5.290777087211608887e-01 -1.770641356706619263e-01 -6.423040032386779785e-01 -1.389853060245513916e-01 -1.133992075920104980e-01 4.598355889320373535e-01 -2.922891452908515930e-02 -1.780206263065338135e-01
2.271659374237060547e-01 1.937573775649070740e-03 -4.070119187235832214e-02 -3.038702905178070068e-01 -4.513444602489471436e-01 2.735615968704223633e-01 2.316185832023620605e-01 7.226362824440002441e-01
4.526160359382629395e-01 2.139215469360351562e-01 1.507412735372781754e-02 -6.023795157670974731e-02 2.934080362319946289e-01 5.288661718368530273e-01 -4.964134395122528076e-01 3.651117086410522461e-01
2.361115664243698120e-01 9.357158839702606201e-02 -2.957865893840789795e-01 1.600169390439987183e-01 -1.470338404178619385e-01 5.143144726753234863e-01 -7.320192456245422363e-01 2.024731598794460297e-02
2.159337401390075684e-01 4.433894902467727661e-02 -4.914231598377227783e-01 2.592267096042633057e-01 -6.742069721221923828e-01 3.225359022617340088e-01 1.850858181715011597e-01 2.233166694641113281e-01
-4.187855869531631470e-02 -1.956892758607864380e-01 -5.693849921226501465e-01 -2.167008370161056519e-01 -8.236128091812133789e-02 -1.746689081192016602e-01 -3.613269031047821045e-01 6.488018035888671875e-01
5.036223530769348145e-01 2.595024108886718750e-01 -5.215981006622314453e-01 2.516944110393524170e-01 -3.087151944637298584e-01 2.434910684823989868e-01 -4.346875846385955811e-01 7.883858866989612579e-03
1.685229390859603882e-01 4.682497382164001465e-01 -1.061569452285766602e-01 -9.754524379968643188e-02 -1.772097945213317871e-01 6.638236045837402344e-01 -3.727493584156036377e-01 3.472042083740234375e-01
3.426091372966766357e-01 1.031668018549680710e-02 -2.448762804269790649e-01 -4.430224299430847168e-01 -7.649760693311691284e-02 5.957522988319396973e-01 -5.086703896522521973e-01 -8.222632110118865967e-02
6.088969111442565918e-01 1.166146099567413330e-01 -6.044638752937316895e-01 -2.107694447040557861e-01 -2.336707711219787598e-01 3.091798424720764160e-01 -9.119119495153427124e-02 -2.175667136907577515e-01
2.542316541075706482e-02 -3.291206955909729004e-01 -4.332397878170013428e-01 -2.299482524394989014e-01 -1.675821393728256226e-01 5.903993248939514160e-01 -5.205450654029846191e-01 5.327304080128669739e-02
6.714929342269897461e-01 4.088243246078491211e-01 -3.430673480033874512e-01 -6.860593706369400024e-02 -2.746033966541290283e-01 1.750068813562393188e-01 -1.868875026702880859e-01 3.443784713745117188e-01
4.704236686229705811e-01 -8.490142226219177246e-02 -1.471896320581436157e-01 -2.282269448041915894e-01 -3.300759792327880859e-01 1.138884201645851135e-01 -3.150342702865600586e-01 6.903432607650756836e-01
7.386381737887859344e-03 -2.069233655929565430e-01 -1.567733585834503174e-01 2.252312302589416504e-01 -3.607959151268005371e-01 7.212841510772705078e-01 -7.910388708114624023e-02 4.744884669780731201e-01
6.226543784141540527e-01 -1.476765871047973633e-01 -6.125969290733337402e-01 7.066254317760467529e-02 -3.078272938728332520e-01 1.127587929368019104e-01 2.350885421037673950e-01 2.179131209850311279e-01
3.920410871505737305e-01 -5.716224312782287598e-01 -5.016142129898071289e-01 3.103157877922058105e-01 -2.740812599658966064e-01 3.305727243423461914e-02 2.501368895173072815e-02 3.078958690166473389e-01
2.630182206630706787e-01 3.727416396141052246e-01 -4.503376185894012451e-01 -3.244366049766540527e-01 -5.296562910079956055e-01 -6.153169646859169006e-02 1.820389181375503540e-01 4.078745543956756592e-01
3.532778024673461914e-01 -2.757097594439983368e-02 -4.657949209213256836e-01 -4.728589951992034912e-01 -2.403068989515304565e-01 5.663115382194519043e-01 -1.776423156261444092e-01 -1.544707268476486206e-01
1.781042516231536865e-01 2.035378664731979370e-01 -1.409531235694885254e-01 -5.134852528572082520e-01 -6.729178130626678467e-02 6.136247515678405762e-01 -8.458330295979976654e-03 5.120363831520080566e-01
3.586899340152740479e-01 -6.624818444252014160e-01 -2.226179391145706177e-01 3.445260599255561829e-02 -4.083687961101531982e-01 1.892521679401397705e-01 -3.647968173027038574e-01 2.146055102348327637e-01
-8.890796452760696411e-03 1.097896918654441833e-01 -2.235103100538253784e-01 -1.852479875087738037e-01 -1.477265357971191406e-01 8.285149335861206055e-01 5.946574732661247253e-03 4.419252872467041016e-01
3.331586420536041260e-01 -5.776862613856792450e-03 -7.107527256011962891e-01 -1.817122846841812134e-01 -2.446010261774063110e-01 2.460236400365829468e-01 -4.628739953041076660e-01 -1.271748840808868408e-01
9.294651448726654053e-02 -3.987037539482116699e-01 -5.315001010894775391e-01 -1.164259165525436401e-01 7.369080930948257446e-02 3.602133691310882568e-01 6.325630843639373779e-02 6.302090883255004883e-01
-1.282547861337661743e-01 2.104489654302597046e-01 -8.422377705574035645e-01 7.179576158523559570e-02 1.411653757095336914e-01 3.703903853893280029e-01 1.582299023866653442e-01 2.063722610473632812e-01
7.432722300291061401e-02 -6.469985470175743103e-03 -2.951025962829589844e-01 -6.050440296530723572e-02 -1.395584195852279663e-01 -2.244995087385177612e-01 -1.590502113103866577e-01 8.991740345954895020e-01
9.762224555015563965e-02 1.444974392652511597e-01 -2.814892828464508057e-01 -6.850437521934509277e-01 -3.252045810222625732e-01 5.217823386192321777e-01 -2.019573003053665161e-01 4.762242361903190613e-02
4.703468680381774902e-01 -3.729940652847290039e-01 -5.733747482299804688e-01 2.646644786000251770e-02 -1.618646979331970215e-01 5.030183792114257812e-01 -1.759512424468994141e-01 1.945816795341670513e-03
-5.159182474017143250e-02 -4.951618611812591553e-01 -3.031197786331176758e-01 2.273507565259933472e-01 1.525247469544410706e-02 1.757535189390182495e-01 -4.056620299816131592e-01 6.425725817680358887e-01
1.803410500288009644e-01 3.355858027935028076e-01 -8.500520586967468262e-01 -7.585088163614273071e-02 -3.166113197803497314e-01 5.845244973897933960e-03 1.848103106021881104e-02 1.609318405389785767e-01
2.402117103338241577e-01 2.809263467788696289e-01 -3.537781834602355957e-01 -2.389297485351562500e-01 2.411377429962158203e-01 6.946278810501098633e-01 -6.356330215930938721e-02 3.693733811378479004e-01
5.926417559385299683e-02 -3.650582134723663330e-01 -2.032835334539413452e-01 4.036064147949218750e-01 -4.587482810020446777e-01 4.568641483783721924e-01 -1.051291972398757935e-01 4.783000946044921875e-01
4.036353901028633118e-02 2.463463880121707916e-02 -2.303155362606048584e-01 -6.263517737388610840e-01 3.014519214630126953e-01 4.569321572780609131e-01 1.021666303277015686e-01 4.922438859939575195e-01
2.030348479747772217e-01 -5.202324986457824707e-01 -2.417667955160140991e-01 5.285292118787765503e-02 -1.442382633686065674e-01 5.574155598878860474e-03 -4.254609942436218262e-01 6.519490480422973633e-01
2.294317930936813354e-01 8.961671590805053711e-02 -4.353831708431243896e-01 6.825151294469833374e-02 -6.557618975639343262e-01 4.815639555454254150e-01 -2.098775357007980347e-01 1.978303045034408569e-01
3.674138784408569336e-01 3.121575154364109039e-02 -2.946668863296508789e-01 -2.694250047206878662e-01 -3.226698040962219238e-01 2.572555541992187500e-01 -6.867816448211669922e-01 2.502976357936859131e-01
4.209435582160949707e-01 4.389591217041015625e-01 -4.230247437953948975e-01 -3.658983111381530762e-01 -2.340097874402999878e-01 4.496322572231292725e-01 3.070388920605182648e-02 2.437569946050643921e-01
3.611942529678344727e-01 8.038161695003509521e-02 -7.002052664756774902e-01 -3.199909627437591553e-01 -4.819296300411224365e-01 5.134858936071395874e-02 1.220446079969406128e-01 1.435552686452865601e-01
-3.894155845046043396e-02 5.309652164578437805e-02 -2.964187860488891602e-01 7.010981440544128418e-02 2.016986310482025146e-01 7.615100145339965820e-01 -3.846656680107116699e-01 3.665205836296081543e-01
3.093413636088371277e-02 4.400294274091720581e-02 -7.834360599517822266e-01 -3.850836753845214844e-01 -4.309661313891410828e-02 1.197610497474670410e-01 -1.892059855163097382e-02 4.674263894557952881e-01
6.784657835960388184e-01 -2.084401696920394897e-01 -5.981168150901794434e-01 -1.869521290063858032e-01 -2.373073548078536987e-01 1.725812256336212158e-01 8.362936228513717651e-02 1.022208034992218018e-01
5.026946663856506348e-01 3.235084190964698792e-02 -1.648154556751251221e-01 1.167119294404983521e-01 -1.791170984506607056e-02 -1.108551695942878723e-01 -4.039625227451324463e-01 7.277845144271850586e-01
-1.884159594774246216e-01 1.685999035835266113e-01 -3.185769617557525635e-01 -2.101105600595474243e-01 -5.386685132980346680e-01 5.685610175132751465e-01 -6.627416610717773438e-02 4.154733419418334961e-01
1.221363767981529236e-01 3.629104793071746826e-01 -7.043164968490600586e-01 2.507255971431732178e-02 -5.177437141537666321e-02 5.239064097404479980e-01 -2.406704872846603394e-01 1.469952017068862915e-01
3.810530304908752441e-01 2.340656518936157227e-02 -7.961776107549667358e-02 -5.736797451972961426e-01 -4.683760404586791992e-01 1.809142976999282837e-01 -1.782754659652709961e-01 4.846804738044738770e-01
1.474561095237731934e-01 -5.606994628906250000e-01 -6.162564754486083984e-01 9.971549361944198608e-02 -4.022869169712066650e-01 1.025092378258705139e-01 -2.555917501449584961e-01 1.910171955823898315e-01
2.202789485454559326e-01 -6.472073793411254883e-01 -3.699448406696319580e-01 2.934210002422332764e-01 -1.995960026979446411e-01 1.152753084897994995e-01 -1.551681160926818848e-01 4.821209013462066650e-01
2.165282219648361206e-01 3.326830267906188965e-01 -4.441106617450714111e-01 6.886737793684005737e-02 -5.981947779655456543e-01 -1.016586571931838989e-01 -8.275545202195644379e-03 5.217477679252624512e-01
