# Supplementary material for: Where is your field going? A machine learning approach to study the relative motion of the domains of physics
Source: PLoS One. 2020 Jun 18;15(6):e0233997. doi: 10.1371/journal.pone.0233997 (PMC7302634; doi:10.1371/journal.pone.0233997)
Supplement: S16 Data — (ZIP) [file pone.0233997.s016.zip › 15/Pacs4Run_15_VS_500_embeddings1987-1991ED8.txt]

2.439748942852020264e-01 -2.987689971923828125e-01 -1.476200968027114868e-01 5.378209054470062256e-02 3.831273019313812256e-01 5.856963992118835449e-01 -5.679484009742736816e-01 1.188989132642745972e-01
-5.274791643023490906e-02 -2.890936434268951416e-01 -1.357416808605194092e-01 -1.158283799886703491e-01 -1.994293630123138428e-01 3.557837605476379395e-01 -6.296628117561340332e-01 -5.647753477096557617e-01
1.260492652654647827e-01 -4.622316062450408936e-01 7.550885528326034546e-02 3.834280669689178467e-01 -1.259850431233644485e-02 -2.321705222129821777e-02 -6.908054351806640625e-01 -3.739317357540130615e-01
5.699862837791442871e-01 -2.451632469892501831e-01 5.175601840019226074e-01 1.196302026510238647e-01 2.479927837848663330e-01 6.535574793815612793e-02 -5.167771577835083008e-01 3.286154824309051037e-04
2.809032201766967773e-01 2.445731312036514282e-01 2.804569900035858154e-02 -4.827124625444412231e-02 1.566317528486251831e-01 4.086543619632720947e-01 -7.722706198692321777e-01 -2.650039196014404297e-01
2.200791537761688232e-01 -3.826980292797088623e-01 -3.078506886959075928e-01 -1.147201806306838989e-01 8.191093802452087402e-02 2.800042331218719482e-01 -5.423774123191833496e-01 -5.638168454170227051e-01
4.524967372417449951e-01 8.224758505821228027e-02 2.292815297842025757e-01 3.178429007530212402e-01 1.300694197416305542e-01 1.313533633947372437e-01 -7.682916522026062012e-01 -1.021961569786071777e-01
6.915450692176818848e-01 -4.541411399841308594e-01 1.330644786357879639e-01 -1.596316099166870117e-01 -2.613746374845504761e-02 -1.159385070204734802e-01 -5.024875998497009277e-01 -7.559099793434143066e-02
4.636596143245697021e-01 -5.490628480911254883e-01 1.419451460242271423e-02 -6.817089766263961792e-02 1.914096474647521973e-01 5.955565571784973145e-01 2.272963970899581909e-01 -1.889762878417968750e-01
4.739686846733093262e-01 -2.828278243541717529e-01 1.575170010328292847e-01 -1.219338402152061462e-01 6.619456410408020020e-01 3.611230254173278809e-01 -2.919314205646514893e-01 -4.332140833139419556e-02
5.076597929000854492e-01 -3.921366035938262939e-01 -5.658120512962341309e-01 2.430898994207382202e-01 1.247852854430675507e-02 4.024480581283569336e-01 2.269184403121471405e-02 -2.159615606069564819e-01
4.481183588504791260e-01 -2.213358283042907715e-01 1.827492862939834595e-01 9.205762296915054321e-02 -2.705835700035095215e-01 3.421782851219177246e-01 -4.212646186351776123e-01 -5.835778713226318359e-01
3.242221176624298096e-01 -2.422972172498703003e-01 2.793706059455871582e-01 1.763376742601394653e-01 -1.217659786343574524e-01 5.378177165985107422e-01 -1.871685236692428589e-01 -6.228341460227966309e-01
6.542889475822448730e-01 -2.479516416788101196e-01 3.656352162361145020e-01 4.010327160358428955e-02 4.598250389099121094e-01 2.059481143951416016e-01 -3.469432592391967773e-01 3.008750639855861664e-02
7.475154101848602295e-02 -1.898076236248016357e-01 3.255630433559417725e-01 4.518601000308990479e-01 -8.335153013467788696e-02 2.942551076412200928e-01 -6.194083690643310547e-01 -4.135408997535705566e-01
5.314716696739196777e-01 -3.312791883945465088e-01 4.813228175044059753e-02 4.730759263038635254e-01 -2.118472605943679810e-01 -7.236326485872268677e-02 -5.214199423789978027e-01 -2.442951500415802002e-01
4.109667539596557617e-01 -5.018067955970764160e-01 2.409813702106475830e-01 -3.676631953567266464e-03 6.639944016933441162e-02 2.286047488451004028e-01 -3.823174536228179932e-01 -5.642472505569458008e-01
6.028174757957458496e-01 -2.158530950546264648e-01 1.375480294227600098e-01 -3.541766479611396790e-02 -1.700647026300430298e-01 3.383351862430572510e-01 -3.782830834388732910e-01 -5.323099493980407715e-01
5.111334919929504395e-01 -4.709101617336273193e-01 2.145406901836395264e-01 3.070481419563293457e-01 -3.524531126022338867e-01 -6.348533928394317627e-02 -4.422431886196136475e-01 -2.298856526613235474e-01
3.313226401805877686e-01 9.568193927407264709e-03 -2.075082063674926758e-01 1.378171443939208984e-01 -1.659705042839050293e-01 8.860797286033630371e-01 8.090649545192718506e-02 9.408152848482131958e-02
1.997331082820892334e-01 -4.634670913219451904e-01 1.091863811016082764e-01 2.370305731892585754e-02 2.412658035755157471e-01 5.175290703773498535e-01 -1.699300706386566162e-01 -6.147356033325195312e-01
3.402830958366394043e-01 -1.853788197040557861e-01 -1.132966857403516769e-02 -4.036618471145629883e-01 -1.585694551467895508e-01 2.677945196628570557e-01 -6.136912107467651367e-01 -4.618396461009979248e-01
3.875018358230590820e-01 -1.788386255502700806e-01 -1.885984688997268677e-01 4.539593458175659180e-01 -5.454226583242416382e-02 3.039315938949584961e-01 -4.571710824966430664e-01 -5.213980078697204590e-01
1.351476311683654785e-01 -1.648825109004974365e-01 -4.086913168430328369e-01 3.498010337352752686e-01 1.959853768348693848e-01 6.922863125801086426e-01 -1.600472927093505859e-01 -3.491044938564300537e-01
1.509417444467544556e-01 -1.309168189764022827e-01 2.598294913768768311e-01 3.792802691459655762e-01 5.688031669706106186e-03 3.907547295093536377e-01 -5.461092591285705566e-01 -5.456697940826416016e-01
5.378123521804809570e-01 7.952953875064849854e-02 4.305919408798217773e-01 -2.274142019450664520e-02 1.740580350160598755e-01 3.213002085685729980e-01 -5.847138762474060059e-01 -2.075718194246292114e-01
5.509618297219276428e-02 -8.513742685317993164e-02 4.984056055545806885e-01 2.231067419052124023e-01 -1.157300993800163269e-01 5.280961394309997559e-01 -4.491570293903350830e-01 -4.444214105606079102e-01
5.357328057289123535e-01 -5.087278485298156738e-01 -3.690414726734161377e-01 -5.287580937147140503e-02 4.764512777328491211e-01 2.579661011695861816e-01 -1.278766989707946777e-01 -7.276193797588348389e-02
2.695293724536895752e-01 -9.797639399766921997e-02 -2.726341784000396729e-01 2.099091708660125732e-01 1.272238343954086304e-01 4.623304605484008789e-01 -4.936707317829132080e-01 -5.707164406776428223e-01
1.085815429687500000e-01 -5.432200431823730469e-01 3.589479252696037292e-02 -2.530835196375846863e-02 -6.804817318916320801e-01 4.511397480964660645e-01 -1.563048958778381348e-01 1.339350081980228424e-02
-6.348035763949155807e-03 -6.470919251441955566e-01 4.100352227687835693e-01 -5.940788611769676208e-02 1.503795087337493896e-01 7.834977656602859497e-02 -5.794304609298706055e-01 -2.123235762119293213e-01
6.450041532516479492e-01 -2.840043008327484131e-01 2.405605316162109375e-01 -3.526060655713081360e-02 -2.693459093570709229e-01 2.917554974555969238e-01 -2.049555480480194092e-01 -4.944930374622344971e-01
3.053808212280273438e-01 -5.466212630271911621e-01 4.568171799182891846e-01 3.653964726254343987e-03 -2.634423412382602692e-02 5.379200577735900879e-01 2.356961555778980255e-02 3.296133577823638916e-01
5.258010029792785645e-01 -6.672967076301574707e-01 3.123046159744262695e-01 1.413779240101575851e-02 -7.179900258779525757e-02 2.116377800703048706e-01 -4.406720027327537537e-02 3.586457073688507080e-01
6.517362594604492188e-02 9.058415889739990234e-02 2.198876440525054932e-02 -2.026195079088211060e-02 1.184334829449653625e-01 3.231458365917205811e-01 -8.843672871589660645e-01 -2.934241592884063721e-01
-5.672093108296394348e-02 -6.653230190277099609e-01 -9.107162244617938995e-03 -1.309758573770523071e-01 -1.684071868658065796e-01 6.626293659210205078e-01 -9.096084535121917725e-02 2.473414987325668335e-01
6.770271658897399902e-01 -9.491365402936935425e-02 2.816487103700637817e-02 -1.460900008678436279e-01 -5.276340246200561523e-01 4.593935310840606689e-01 -9.519657492637634277e-02 -1.094879880547523499e-01
-1.144786700606346130e-01 -6.961382031440734863e-01 4.030268266797065735e-02 1.736342310905456543e-01 -4.889802932739257812e-01 4.539645016193389893e-01 -1.533484756946563721e-01 4.256473854184150696e-02
4.425495862960815430e-01 -6.675722599029541016e-01 2.979313135147094727e-01 -2.200977504253387451e-01 2.643043696880340576e-01 2.125962674617767334e-01 -1.294582635164260864e-01 2.991283535957336426e-01
7.103157043457031250e-01 -2.875453531742095947e-01 3.966981768608093262e-01 1.506798416376113892e-01 2.997338771820068359e-01 9.158690273761749268e-02 -3.637288212776184082e-01 4.656486585736274719e-02
-1.297869831323623657e-01 -5.743694901466369629e-01 3.505679070949554443e-01 3.918261528015136719e-01 -4.918947443366050720e-02 6.502663344144821167e-02 -5.414037704467773438e-01 -2.776032090187072754e-01
6.388530731201171875e-01 -6.547688245773315430e-01 1.683682799339294434e-01 -1.965964734554290771e-01 1.279369294643402100e-01 1.670985817909240723e-01 5.955472122877836227e-03 -2.276428639888763428e-01
2.381948381662368774e-01 -3.270621877163648605e-03 2.534131109714508057e-01 -2.099055200815200806e-01 -5.515391230583190918e-01 3.519321978092193604e-01 -5.200017094612121582e-01 -3.694866895675659180e-01
2.568233609199523926e-01 -2.155099250376224518e-02 -2.187585979700088501e-01 -4.678384363651275635e-01 -2.163296788930892944e-01 7.248683571815490723e-01 -2.884694337844848633e-01 -1.067788526415824890e-01
5.527964234352111816e-01 -1.486147642135620117e-01 2.485871762037277222e-01 -1.015735138207674026e-02 -2.819578945636749268e-01 3.098153471946716309e-01 -3.865487575531005859e-01 -5.343458056449890137e-01
-1.981451362371444702e-01 -5.849051475524902344e-01 1.418735682964324951e-01 -1.619823127985000610e-01 -2.992726862430572510e-01 6.618877649307250977e-01 -1.929391920566558838e-01 8.586710691452026367e-02
2.099841088056564331e-01 3.191172331571578979e-02 -1.643513888120651245e-01 -4.016091227531433105e-01 -2.905857264995574951e-01 4.279333651065826416e-01 -6.279082298278808594e-01 -3.236531019210815430e-01
2.349428534507751465e-01 -7.164299488067626953e-01 3.585128784179687500e-01 2.502472102642059326e-01 3.977281972765922546e-02 4.123666509985923767e-02 -3.759278059005737305e-01 -3.094683587551116943e-01
6.977083086967468262e-01 -3.571126461029052734e-01 2.324533313512802124e-01 1.555051952600479126e-01 -1.394474357366561890e-01 -1.116415858268737793e-01 -5.230076909065246582e-01 -4.484071210026741028e-02
2.198286652565002441e-01 -1.879820078611373901e-01 -1.374939084053039551e-01 3.078644573688507080e-01 -8.777873963117599487e-02 5.805024504661560059e-01 -2.849435210227966309e-01 -6.138175725936889648e-01
2.546193301677703857e-01 -5.034260749816894531e-01 1.047301366925239563e-01 5.870718136429786682e-02 2.310579717159271240e-01 4.179393649101257324e-01 -2.298553436994552612e-01 -6.216282844543457031e-01
9.239152818918228149e-02 -9.415894746780395508e-02 1.012879982590675354e-01 -2.229175865650177002e-01 8.960338681936264038e-02 2.656222283840179443e-01 -8.448096513748168945e-01 -3.610528409481048584e-01
4.047761261463165283e-01 1.818319708108901978e-01 -1.225383356213569641e-01 -2.738209366798400879e-01 7.841270416975021362e-02 2.742143869400024414e-01 -7.836860418319702148e-01 -1.326431334018707275e-01
2.788288891315460205e-01 -2.367373406887054443e-01 2.431366294622421265e-01 9.485472738742828369e-02 -2.365159690380096436e-01 6.155040860176086426e-01 -1.164839267730712891e-01 5.913911461830139160e-01
1.095133498311042786e-01 -3.882062137126922607e-01 1.428237259387969971e-01 3.775208070874214172e-02 1.543897688388824463e-01 4.993372261524200439e-01 -3.221710622310638428e-01 -6.622015833854675293e-01
3.992361575365066528e-02 -2.619161605834960938e-01 -4.630820453166961670e-02 2.669734060764312744e-01 -1.819407492876052856e-01 5.808412432670593262e-01 -2.816736102104187012e-01 -6.376267671585083008e-01
5.007703304290771484e-01 -3.905569612979888916e-01 2.768079936504364014e-01 -1.448522508144378662e-01 -3.550901114940643311e-01 1.790906786918640137e-01 -2.789396047592163086e-01 5.129519104957580566e-01
4.096340835094451904e-01 -7.353854775428771973e-01 3.543852567672729492e-01 1.188510134816169739e-01 -9.545141458511352539e-02 6.912488490343093872e-03 -2.511138617992401123e-01 -2.819164693355560303e-01
5.090835094451904297e-01 -5.144645571708679199e-01 2.330353111028671265e-01 1.921509355306625366e-01 -4.125329107046127319e-02 1.998486369848251343e-01 -2.703108489513397217e-01 -5.198301672935485840e-01
2.806135416030883789e-01 -1.848228126764297485e-01 2.682073414325714111e-01 1.180632039904594421e-01 -3.126954734325408936e-01 4.348121285438537598e-01 -2.761183977127075195e-01 6.619222164154052734e-01
6.718301028013229370e-02 -6.549419164657592773e-01 3.131917119026184082e-01 -2.161680012941360474e-01 4.329106211662292480e-01 2.066309154033660889e-01 -3.568364679813385010e-01 -2.535342872142791748e-01
1.757378131151199341e-01 -5.527120232582092285e-01 4.842688739299774170e-01 -1.598290354013442993e-01 -2.602730691432952881e-01 4.343643188476562500e-01 -1.938124001026153564e-01 3.310383856296539307e-01
7.096447050571441650e-02 -3.492065072059631348e-01 -1.622801274061203003e-01 -5.621464923024177551e-02 -6.985739339143037796e-03 3.009806871414184570e-01 -6.106914877891540527e-01 -6.163941025733947754e-01
5.331127345561981201e-02 -5.994684100151062012e-01 -8.276050537824630737e-02 -4.205718040466308594e-01 -4.295299947261810303e-01 3.202065825462341309e-01 -4.015414416790008545e-01 7.616899162530899048e-02
-2.372022718191146851e-02 -5.827969908714294434e-01 -7.830996066331863403e-02 2.405321449041366577e-01 -5.836862325668334961e-01 4.843201935291290283e-01 -1.387275010347366333e-01 3.599801287055015564e-02
4.950300157070159912e-01 -4.400323927402496338e-01 1.039783135056495667e-01 2.674593627452850342e-01 -2.747692465782165527e-01 8.267104625701904297e-02 -4.145716130733489990e-01 -4.740976691246032715e-01
5.580164790153503418e-01 -3.188823163509368896e-01 1.476092487573623657e-01 -1.490867137908935547e-01 5.923241376876831055e-01 4.205048084259033203e-01 -1.189614087343215942e-01 3.305291011929512024e-02
7.608215212821960449e-01 -9.125868976116180420e-02 1.410389393568038940e-01 3.777909278869628906e-02 4.211779236793518066e-01 3.515099585056304932e-01 -2.605668604373931885e-01 1.505254954099655151e-01
3.384153544902801514e-01 -3.616239428520202637e-01 1.172264367341995239e-01 2.626761794090270996e-01 -4.238752126693725586e-01 2.709436714649200439e-01 -2.946191430091857910e-01 -5.762649178504943848e-01
2.152342647314071655e-01 1.831184774637222290e-01 2.715965211391448975e-01 1.597485244274139404e-01 -8.736272156238555908e-02 2.660376727581024170e-01 -8.385719060897827148e-01 -1.981065720319747925e-01
4.342037737369537354e-01 2.458791732788085938e-01 -9.746137657202780247e-04 -9.226707369089126587e-02 1.409376859664916992e-01 2.936983704566955566e-01 -7.938668727874755859e-01 -7.841937988996505737e-02
1.463571786880493164e-01 -7.075082510709762573e-02 4.889275133609771729e-01 2.465217560529708862e-02 3.071161210536956787e-01 5.861545801162719727e-01 -3.937005698680877686e-01 -3.755246102809906006e-01
5.266668796539306641e-01 7.208710908889770508e-02 -5.845284461975097656e-01 1.498590875416994095e-02 -1.013724356889724731e-01 3.838629424571990967e-01 -4.331243634223937988e-01 1.740786731243133545e-01
4.498477578163146973e-01 -1.511773001402616501e-02 -3.806740641593933105e-01 6.124692037701606750e-02 -3.129398524761199951e-01 7.289025783538818359e-01 -2.611313015222549438e-02 1.372312903404235840e-01
4.303733110427856445e-01 4.530242644250392914e-03 -3.472034931182861328e-01 -4.454007446765899658e-01 -2.976394593715667725e-01 5.396733283996582031e-01 -3.403199017047882080e-01 1.311699301004409790e-02
1.242137923836708069e-01 -4.571897983551025391e-01 -1.317107975482940674e-01 -5.726953968405723572e-02 2.386724054813385010e-01 3.854816555976867676e-01 -4.397428631782531738e-01 -5.966460108757019043e-01
2.041557133197784424e-01 -6.450648903846740723e-01 -6.828299164772033691e-02 2.064466178417205811e-01 2.267278879880905151e-01 2.627608478069305420e-01 -2.313884049654006958e-01 5.665152072906494141e-01
7.370898127555847168e-02 -1.364097595214843750e-01 2.071356028318405151e-01 3.404404819011688232e-01 -1.595906168222427368e-01 6.675420403480529785e-01 -1.815450042486190796e-01 -5.595662593841552734e-01
2.194377928972244263e-01 2.241142243146896362e-01 1.949408948421478271e-01 6.049361228942871094e-01 2.208340764045715332e-01 3.608921766281127930e-01 -5.202279090881347656e-01 2.191397696733474731e-01
-8.715757727622985840e-02 5.464769527316093445e-02 3.899058997631072998e-01 -3.420068323612213135e-02 -1.285094767808914185e-01 6.837461590766906738e-01 -4.665000438690185547e-01 -3.668447732925415039e-01
3.265594244003295898e-01 -1.083007827401161194e-01 -6.238479614257812500e-01 3.679786026477813721e-01 -9.343406185507774353e-03 1.791456043720245361e-01 -4.859689772129058838e-01 2.978072166442871094e-01
3.850310444831848145e-01 1.941736638545989990e-01 4.386046826839447021e-01 5.142268538475036621e-02 -1.636779904365539551e-01 3.252934515476226807e-01 -6.673633456230163574e-01 -2.026060074567794800e-01
1.770399361848831177e-01 -2.267050892114639282e-01 -1.578991264104843140e-01 3.597262874245643616e-02 5.773330926895141602e-01 1.812361180782318115e-01 -6.612005829811096191e-01 2.961236238479614258e-01
6.994598507881164551e-01 2.373196035623550415e-01 2.323959320783615112e-01 2.349468171596527100e-01 8.909009397029876709e-02 2.975280284881591797e-01 -4.686526358127593994e-01 1.706810742616653442e-01
3.382681608200073242e-01 -3.463881909847259521e-01 7.871499657630920410e-02 3.116090595722198486e-01 2.148387022316455841e-02 4.119418859481811523e-01 -2.660380303859710693e-01 -6.491223573684692383e-01
3.146850466728210449e-01 -3.845864832401275635e-01 5.240613818168640137e-01 1.978321671485900879e-01 -1.406045854091644287e-01 8.803743124008178711e-02 -5.574175715446472168e-01 -3.178903162479400635e-01
5.594217777252197266e-01 -2.621241509914398193e-01 3.565067052841186523e-02 -2.101995237171649933e-02 6.170815229415893555e-01 4.256457388401031494e-01 -1.970636844635009766e-01 -1.258079260587692261e-01
4.241501688957214355e-01 6.506413966417312622e-02 4.378073289990425110e-02 3.761942684650421143e-02 3.475208878517150879e-01 1.370057165622711182e-01 -7.979847192764282227e-01 1.902903765439987183e-01
-2.147207260131835938e-01 -6.228155493736267090e-01 3.935729861259460449e-01 -7.713621854782104492e-02 -1.245211437344551086e-01 3.339884877204895020e-01 -4.425469338893890381e-01 2.867834270000457764e-01
2.545722015202045441e-02 -1.114019677042961121e-01 -5.683674216270446777e-01 1.961067467927932739e-01 1.587069034576416016e-01 7.418110370635986328e-01 -2.025935798883438110e-01 -9.447997808456420898e-02
2.964871227741241455e-01 -5.348427593708038330e-02 4.822526276111602783e-01 2.711348533630371094e-01 3.212850093841552734e-01 3.656088709831237793e-01 -5.531034469604492188e-01 -2.456338256597518921e-01
4.354018270969390869e-01 -7.006370276212692261e-02 -3.994262516498565674e-01 1.645976305007934570e-02 -4.855771362781524658e-01 6.237176656723022461e-01 -1.091148108243942261e-01 9.481140971183776855e-02
3.493032157421112061e-01 1.402082201093435287e-02 4.177586734294891357e-01 3.924559950828552246e-01 7.719793915748596191e-02 3.338873982429504395e-01 -5.854586958885192871e-01 -2.984029948711395264e-01
-4.990351945161819458e-02 -6.439167261123657227e-01 -2.923912107944488525e-01 1.364566236734390259e-01 -4.788556396961212158e-01 3.214741945266723633e-01 -3.442044556140899658e-01 1.662612110376358032e-01
1.771809756755828857e-01 -3.043133914470672607e-01 4.346381723880767822e-01 3.559283912181854248e-01 -2.889919877052307129e-01 3.964302241802215576e-01 -2.477097809314727783e-01 -5.083026885986328125e-01
1.496369689702987671e-01 -4.325422942638397217e-01 1.067499890923500061e-01 -3.989368677139282227e-01 3.923149034380912781e-02 2.692427039146423340e-01 -4.712821245193481445e-01 5.690625309944152832e-01
4.978827834129333496e-01 -4.490387141704559326e-01 1.923389732837677002e-01 2.272429466247558594e-01 -3.423392772674560547e-01 1.040740087628364563e-01 -3.568371832370758057e-01 -4.544040858745574951e-01
-7.915412634611129761e-02 -1.193010807037353516e-01 2.056607604026794434e-01 3.226449787616729736e-01 -1.963328421115875244e-01 7.061180472373962402e-01 -1.592391282320022583e-01 5.201916098594665527e-01
3.970941901206970215e-01 2.093613296747207642e-01 1.896333396434783936e-01 3.699517548084259033e-01 4.169887900352478027e-01 4.770393669605255127e-01 -4.592851996421813965e-01 1.151952371001243591e-01
-1.374574471265077591e-02 -6.714410781860351562e-01 4.093047976493835449e-01 -1.322350800037384033e-01 -3.561331331729888916e-01 4.224970936775207520e-01 -2.247165441513061523e-01 9.016279876232147217e-02
1.530482620000839233e-01 -3.373772203922271729e-01 5.266160964965820312e-01 -2.502077221870422363e-01 -8.763977885246276855e-02 5.983023643493652344e-01 -2.336493134498596191e-01 3.202905654907226562e-01
1.276633888483047485e-01 1.933316700160503387e-02 1.464354097843170166e-01 2.104093581438064575e-01 5.849816277623176575e-02 2.214023768901824951e-01 -8.608946800231933594e-01 -3.521821200847625732e-01
-1.848366111516952515e-01 -5.127429366111755371e-01 3.311370015144348145e-01 -5.236993543803691864e-03 -3.401682376861572266e-01 6.438786387443542480e-01 -1.771133691072463989e-01 1.777292937040328979e-01
8.309113234281539917e-02 -1.921290755271911621e-01 -1.326301097869873047e-01 2.476193308830261230e-01 6.387942433357238770e-01 4.328249394893646240e-01 -4.297788739204406738e-01 3.117224276065826416e-01
4.599196314811706543e-01 4.066327586770057678e-02 5.962405204772949219e-01 -3.063776902854442596e-02 1.960589438676834106e-01 3.068606257438659668e-01 -5.456649661064147949e-01 5.136518273502588272e-03
4.064927995204925537e-01 6.593154370784759521e-02 3.429085016250610352e-01 3.976894319057464600e-01 -2.735252380371093750e-01 2.554586827754974365e-01 -5.706983208656311035e-01 -2.981639504432678223e-01
2.439702004194259644e-01 8.915439993143081665e-02 -1.390641033649444580e-01 -4.685804545879364014e-01 -3.079296946525573730e-01 6.972294449806213379e-01 -3.316133916378021240e-01 5.202453210949897766e-02
1.499528586864471436e-01 -6.437338590621948242e-01 2.085293978452682495e-01 -5.909755825996398926e-02 4.355688393115997314e-01 7.495751976966857910e-02 -5.115358233451843262e-01 -2.431792765855789185e-01
7.065700888633728027e-01 1.805344969034194946e-01 1.937643438577651978e-01 -1.519684791564941406e-01 -2.847575247287750244e-01 4.377082884311676025e-01 -2.730201184749603271e-01 -2.455844879150390625e-01
4.033352434635162354e-01 -2.135969847440719604e-01 4.209691286087036133e-01 2.089670449495315552e-01 -4.799951314926147461e-01 1.090778782963752747e-01 -5.005641579627990723e-01 -2.792078554630279541e-01
1.718555241823196411e-01 -3.031369149684906006e-01 -2.246541380882263184e-01 3.227607607841491699e-01 6.333405971527099609e-01 3.656105101108551025e-01 -4.290660023689270020e-01 7.099903374910354614e-02
3.191260397434234619e-01 -6.716130971908569336e-01 2.394585013389587402e-01 3.137873709201812744e-01 1.204898282885551453e-01 2.000981569290161133e-01 -1.786844432353973389e-01 4.525553286075592041e-01
4.721556231379508972e-02 -4.654289186000823975e-01 4.839593768119812012e-01 -1.177489385008811951e-01 -1.384784728288650513e-01 4.563931226730346680e-01 -3.291188180446624756e-01 4.441563487052917480e-01
7.435870170593261719e-01 -2.899611890316009521e-01 1.709819422103464603e-03 -3.356241285800933838e-01 -2.334652841091156006e-01 4.305783510208129883e-01 7.470629364252090454e-02 -6.978273391723632812e-02
-1.217913553118705750e-01 -6.248241066932678223e-01 2.279794663190841675e-01 -3.524219393730163574e-01 -2.955702841281890869e-01 3.346727490425109863e-01 -4.604475200176239014e-01 8.488985151052474976e-02
2.097291946411132812e-01 3.596765920519828796e-02 9.971210360527038574e-02 -3.869072794914245605e-01 -6.450735777616500854e-02 2.291563153266906738e-01 -8.456118702888488770e-01 -1.527968794107437134e-01
4.617534577846527100e-01 1.717902347445487976e-02 5.092025399208068848e-01 2.448902875185012817e-01 -8.076559752225875854e-02 1.718278825283050537e-01 -6.484231352806091309e-01 -1.035836786031723022e-01
6.646463871002197266e-01 -2.421484142541885376e-01 6.232333555817604065e-02 1.945658475160598755e-01 2.022990956902503967e-02 -1.161161214113235474e-01 -6.089722514152526855e-01 2.704251706600189209e-01
4.520674347877502441e-01 -3.177035450935363770e-01 1.762599945068359375e-01 3.573915064334869385e-01 -3.109872937202453613e-01 -1.509443372488021851e-01 -6.355603933334350586e-01 -1.116644516587257385e-01
6.755912899971008301e-01 -2.101657986640930176e-01 1.231560930609703064e-01 -2.260009795427322388e-01 -2.848384082317352295e-01 5.623719692230224609e-01 8.828414976596832275e-02 -1.672535538673400879e-01
1.016127765178680420e-01 -2.761696577072143555e-01 -1.840436458587646484e-01 3.077782988548278809e-01 1.184808835387229919e-01 5.758546590805053711e-01 -2.837831676006317139e-01 -5.988542437553405762e-01
5.330681204795837402e-01 -2.671167254447937012e-01 -1.191194280982017517e-01 1.694822758436203003e-01 -2.536771595478057861e-01 -1.257383972406387329e-01 -6.765832901000976562e-01 -2.522824704647064209e-01
-1.039411500096321106e-01 -5.157789587974548340e-01 3.181284666061401367e-01 -2.140190601348876953e-01 -3.371068239212036133e-01 6.609590053558349609e-01 -1.532569527626037598e-01 4.650745540857315063e-02
4.950564503669738770e-01 -2.660191655158996582e-01 1.296919733285903931e-01 1.175952609628438950e-02 -1.759369969367980957e-01 4.773881733417510986e-01 -1.916115134954452515e-01 -6.096117496490478516e-01
4.768650531768798828e-01 2.402309328317642212e-02 1.233663335442543030e-01 -2.232115715742111206e-01 5.083369612693786621e-01 5.722277164459228516e-01 -3.177642226219177246e-01 -1.419672966003417969e-01
9.953556209802627563e-02 4.666532576084136963e-02 -5.873105525970458984e-01 1.586566418409347534e-01 4.675779119133949280e-02 5.829452276229858398e-01 -4.281713664531707764e-01 3.040843009948730469e-01
5.737782642245292664e-02 -5.845213532447814941e-01 1.076963394880294800e-01 6.189895868301391602e-01 1.468031704425811768e-01 2.563706040382385254e-01 -1.842254996299743652e-01 3.729345202445983887e-01
-1.416224688291549683e-01 -6.362069249153137207e-01 1.474829614162445068e-01 -3.150136470794677734e-01 -3.695420920848846436e-01 3.779265582561492920e-01 -4.134253561496734619e-01 6.235910579562187195e-02
4.113252162933349609e-01 1.831879913806915283e-01 -2.342222929000854492e-01 1.041238829493522644e-01 -1.146734505891799927e-01 8.255895376205444336e-01 -1.265879869461059570e-01 -1.441501230001449585e-01
3.133349418640136719e-01 3.264482691884040833e-02 -6.090387105941772461e-01 1.100878417491912842e-01 -1.655892133712768555e-01 4.048942029476165771e-01 -5.162912607192993164e-01 2.445249408483505249e-01
-8.968390524387359619e-02 -3.363244831562042236e-01 8.434915542602539062e-02 1.427374035120010376e-01 -4.565228819847106934e-01 7.046440839767456055e-01 -1.013976633548736572e-01 3.689661026000976562e-01
1.265911161899566650e-01 -5.737226605415344238e-01 -1.896838396787643433e-01 1.952703744173049927e-01 2.873614802956581116e-02 3.525828123092651367e-01 -2.647229433059692383e-01 6.208767890930175781e-01
4.747606813907623291e-01 -3.506440222263336182e-01 1.565739512443542480e-01 7.799778878688812256e-02 -3.169440627098083496e-01 6.280496716499328613e-01 1.615114212036132812e-01 3.163323998451232910e-01
-1.734959930181503296e-01 -6.394434571266174316e-01 -6.612966209650039673e-02 -4.114460572600364685e-02 -4.073941409587860107e-01 3.476935625076293945e-01 -4.654381871223449707e-01 2.268299758434295654e-01
3.229266405105590820e-01 -2.258879393339157104e-01 1.736519485712051392e-01 -3.462772369384765625e-01 -5.000976920127868652e-01 6.622022986412048340e-01 -7.502169907093048096e-02 1.980810612440109253e-02
6.170408129692077637e-01 -7.196859270334243774e-02 -2.068732082843780518e-01 -2.163131684064865112e-01 -3.046436011791229248e-01 6.526182293891906738e-01 -3.246825933456420898e-02 -6.870793551206588745e-02
1.050126552581787109e-01 2.959869336336851120e-03 2.807524502277374268e-01 5.804260373115539551e-01 7.106949388980865479e-02 3.804844617843627930e-01 -5.752837657928466797e-01 -3.040998280048370361e-01
4.173239171504974365e-01 -6.303843259811401367e-01 1.727699339389801025e-01 3.868432939052581787e-01 1.605538129806518555e-01 4.209977686405181885e-01 1.570725739002227783e-01 1.458450704813003540e-01
6.803765892982482910e-01 2.334686964750289917e-01 1.207348853349685669e-01 3.460249006748199463e-01 6.062397360801696777e-02 2.876583039760589600e-01 -5.064046382904052734e-01 7.349645346403121948e-02
7.088579237461090088e-02 -1.243968307971954346e-01 -1.451874077320098877e-01 -4.177058339118957520e-01 -1.474076323211193085e-02 4.278014302253723145e-01 -6.470948457717895508e-01 -4.265911281108856201e-01
4.171706140041351318e-01 3.445062935352325439e-01 -4.465568438172340393e-02 1.730469912290573120e-01 -1.937863528728485107e-01 7.248128056526184082e-01 -2.618793547153472900e-01 -2.094213664531707764e-01
5.234906077384948730e-01 -4.958700239658355713e-01 -6.115337461233139038e-02 4.685325324535369873e-01 -5.058327689766883850e-02 2.622962594032287598e-01 -6.374614685773849487e-02 4.258949756622314453e-01
5.465862154960632324e-01 -1.022339612245559692e-01 -1.315053831785917282e-02 1.032879352569580078e-01 -4.025274217128753662e-01 7.055675387382507324e-01 1.288110762834548950e-01 5.919775366783142090e-02
3.276399970054626465e-01 -6.116268038749694824e-02 1.164058074355125427e-01 4.409221708774566650e-01 -2.784189283847808838e-01 4.184272885322570801e-01 -3.860802650451660156e-01 -5.284809470176696777e-01
4.851708412170410156e-01 -2.766520678997039795e-01 -3.293123245239257812e-01 -9.300120919942855835e-02 -3.290923535823822021e-01 6.688669919967651367e-01 6.264134496450424194e-02 -1.066210195422172546e-01
4.841950535774230957e-02 -6.937541961669921875e-01 -3.041308224201202393e-01 1.699801236391067505e-01 -4.628281295299530029e-01 3.371402025222778320e-01 -2.219008058309555054e-01 1.336349844932556152e-01
3.689135313034057617e-01 -2.885827720165252686e-01 3.944097459316253662e-01 3.406420648097991943e-01 -5.314461514353752136e-02 8.502217382192611694e-02 -5.754759311676025391e-01 -4.096350669860839844e-01
8.074443936347961426e-01 -3.382379114627838135e-01 1.693410575389862061e-01 -2.370276600122451782e-01 2.407211363315582275e-01 2.995418906211853027e-01 -2.197677642107009888e-02 -2.480540983378887177e-02
6.751823425292968750e-02 -5.292316675186157227e-01 4.860228002071380615e-01 -1.796530634164810181e-01 -2.215402573347091675e-01 4.542895257472991943e-01 -2.695517838001251221e-01 3.445934355258941650e-01
-1.047114282846450806e-01 -6.562695503234863281e-01 -6.900414824485778809e-02 -1.212067529559135437e-01 -4.729904830455780029e-01 4.473505020141601562e-01 -3.197866976261138916e-01 1.130792424082756042e-01
4.628767669200897217e-01 -5.373945236206054688e-01 -2.918278872966766357e-01 -1.913402527570724487e-01 4.549778401851654053e-01 4.028223454952239990e-01 -6.111402809619903564e-02 4.660564288496971130e-02
7.543236762285232544e-02 -4.428118932992219925e-03 4.111992418766021729e-01 1.275846007047221065e-04 5.492838621139526367e-01 4.171729683876037598e-01 -5.767413377761840820e-01 1.297268420457839966e-01
-1.869982182979583740e-01 -5.773795843124389648e-01 1.636843830347061157e-01 2.500301413238048553e-02 1.209209561347961426e-01 1.433201134204864502e-01 -6.598318219184875488e-01 -3.656583130359649658e-01
-2.127944827079772949e-01 -6.048433184623718262e-01 -8.048750460147857666e-02 -5.489441379904747009e-02 -3.375493884086608887e-01 6.349956393241882324e-01 -2.204255759716033936e-01 1.168110892176628113e-01
2.971177101135253906e-01 -1.216758862137794495e-01 -6.059635877609252930e-01 -1.128393635153770447e-01 -2.297647111117839813e-02 3.470011353492736816e-01 -5.016705989837646484e-01 3.799740076065063477e-01
2.342759668827056885e-01 3.376949205994606018e-02 5.194038748741149902e-01 2.929851710796356201e-01 8.262123167514801025e-02 4.236752688884735107e-01 -5.604976415634155273e-01 -2.964273989200592041e-01
1.668191701173782349e-01 -2.026590704917907715e-01 -1.468841582536697388e-01 5.936928987503051758e-01 2.657386958599090576e-01 5.048201680183410645e-01 -3.420270085334777832e-01 -3.385435342788696289e-01
9.377850219607353210e-03 -5.449599623680114746e-01 2.959680259227752686e-01 -2.825094759464263916e-01 -1.790683716535568237e-01 3.401335477828979492e-01 -4.322933256626129150e-01 4.482054114341735840e-01
2.589510381221771240e-01 -5.757728964090347290e-02 2.713286578655242920e-01 7.060706615447998047e-01 1.710062026977539062e-01 2.163995057344436646e-01 -5.030542612075805664e-01 -1.683411598205566406e-01
3.791522979736328125e-01 4.898601025342941284e-02 -5.466614365577697754e-01 4.821417853236198425e-02 -2.307926863431930542e-01 4.868941307067871094e-01 -4.202435314655303955e-01 2.928222119808197021e-01
2.712761759757995605e-01 -1.923578679561614990e-01 -3.517514094710350037e-02 -5.494476556777954102e-01 1.299570547416806221e-03 7.634163498878479004e-01 -5.676985159516334534e-02 -1.576420292258262634e-02
1.743942499160766602e-01 -4.709641933441162109e-01 -1.827536821365356445e-01 2.225357592105865479e-01 -2.274723947048187256e-01 3.325497508049011230e-01 -2.842447757720947266e-01 6.494077444076538086e-01
1.345210522413253784e-01 -8.104594796895980835e-02 4.241227209568023682e-01 2.423835694789886475e-01 1.988136470317840576e-01 4.020926654338836670e-01 -6.162948608398437500e-01 -3.945641517639160156e-01
1.278493255376815796e-01 -3.933153152465820312e-01 4.764890074729919434e-01 -1.662385612726211548e-01 6.201142817735671997e-02 3.845554590225219727e-01 -4.072990119457244873e-01 5.066158175468444824e-01
5.957185029983520508e-01 4.544903710484504700e-02 1.887041926383972168e-01 3.393190503120422363e-01 3.206565082073211670e-01 3.329867422580718994e-01 -4.817183911800384521e-01 -2.157631665468215942e-01
1.634325832128524780e-01 -8.154401183128356934e-01 1.286591291427612305e-01 1.076797246932983398e-01 -3.291622102260589600e-01 1.449449509382247925e-01 -2.365717440843582153e-01 3.080197572708129883e-01
-9.608574211597442627e-02 -4.998753666877746582e-01 2.422162741422653198e-01 -1.941935867071151733e-01 -4.144284725189208984e-01 6.671298146247863770e-01 -1.569000929594039917e-01 5.551004037261009216e-02
7.773389220237731934e-01 7.050716876983642578e-02 5.000389739871025085e-02 3.173848390579223633e-01 1.990502178668975830e-01 3.062256574630737305e-01 -3.423016071319580078e-01 -1.922858059406280518e-01
1.496981084346771240e-01 -1.115653812885284424e-01 -5.282926559448242188e-01 4.101224839687347412e-01 -4.562184214591979980e-02 7.117087244987487793e-01 -8.733626455068588257e-02 4.014791175723075867e-02
-1.624312400817871094e-01 -6.409891247749328613e-01 -1.645435094833374023e-01 -1.207465585321187973e-02 -4.299431741237640381e-01 3.993913531303405762e-01 -3.834108710289001465e-01 2.101433128118515015e-01
-1.153669878840446472e-01 -6.696143150329589844e-01 4.093748331069946289e-01 4.094933718442916870e-02 -4.278579652309417725e-01 3.150932192802429199e-01 -2.886265218257904053e-01 5.823524296283721924e-02
-1.468405574560165405e-01 -6.303073763847351074e-01 -1.389926522970199585e-01 -4.012145847082138062e-02 -4.327329993247985840e-01 4.189260601997375488e-01 -3.939193189144134521e-01 2.056511491537094116e-01
3.353258967399597168e-01 -4.213532209396362305e-01 1.770869940519332886e-01 1.994437128305435181e-01 -2.359924465417861938e-02 4.720859527587890625e-01 -1.276863962411880493e-01 6.317870020866394043e-01
6.159546971321105957e-01 1.332967430353164673e-01 -8.877208828926086426e-02 3.148445859551429749e-02 2.744003832340240479e-01 4.950023293495178223e-01 -3.064467310905456543e-01 4.239429831504821777e-01
2.822149693965911865e-01 -3.684654533863067627e-01 -4.336745142936706543e-01 4.910519719123840332e-01 1.430978924036026001e-01 5.127946138381958008e-01 -7.046627253293991089e-02 -2.588076889514923096e-01
7.331511378288269043e-01 5.616032332181930542e-02 -6.472343206405639648e-02 3.691036254167556763e-02 -1.317509114742279053e-01 6.262806057929992676e-01 -4.308246076107025146e-02 -2.057720422744750977e-01
3.133302330970764160e-01 -1.377996057271957397e-01 -1.494905501604080200e-01 9.183660894632339478e-02 -5.204569101333618164e-01 7.578209638595581055e-01 4.619135707616806030e-02 6.893642246723175049e-02
5.891716480255126953e-01 2.839605808258056641e-01 7.433454692363739014e-02 8.113976567983627319e-02 -2.867383658885955811e-01 6.489298939704895020e-01 -1.832184046506881714e-01 -1.524332016706466675e-01
1.821330338716506958e-01 -2.307009696960449219e-01 3.993209451436996460e-02 -6.784572452306747437e-02 -2.072722017765045166e-01 6.121461391448974609e-01 -2.858678698539733887e-01 6.387503147125244141e-01
1.772737801074981689e-01 -5.395731925964355469e-01 3.519658446311950684e-01 2.241342514753341675e-01 -4.161930084228515625e-02 9.298307448625564575e-02 -5.736117959022521973e-01 -4.048581719398498535e-01
-3.883448988199234009e-02 -6.127943396568298340e-01 -2.862550318241119385e-01 9.395889192819595337e-02 -4.719686806201934814e-01 3.748189210891723633e-01 -3.313249647617340088e-01 2.432798296213150024e-01
1.252675056457519531e-01 -2.904019057750701904e-01 4.041802883148193359e-01 -1.283467710018157959e-01 6.784087163396179676e-04 4.394765496253967285e-01 -4.222780764102935791e-01 5.904924869537353516e-01
3.110427260398864746e-01 1.218740791082382202e-01 -8.607635647058486938e-02 -1.740141212940216064e-01 -3.654927015304565430e-01 7.987363338470458984e-01 -2.373085916042327881e-01 1.510930955410003662e-01
7.534552216529846191e-01 -3.211329281330108643e-01 -4.432091489434242249e-02 2.201722264289855957e-01 -1.578327715396881104e-01 -1.160956546664237976e-01 -4.771014750003814697e-01 -1.127990484237670898e-01
-7.104223221540451050e-02 -7.015010118484497070e-01 -2.085496932268142700e-01 1.111971512436866760e-01 -5.050566196441650391e-01 3.046992123126983643e-01 -3.132910728454589844e-01 3.027331829071044922e-02
4.519012868404388428e-01 3.274537324905395508e-01 9.504026733338832855e-03 1.683246642351150513e-01 -1.452570855617523193e-01 7.544988989830017090e-01 -2.079591006040573120e-01 -1.628521382808685303e-01
9.338551014661788940e-02 -7.752118110656738281e-01 -2.805822789669036865e-01 -2.501433789730072021e-01 -2.829433083534240723e-01 3.141980469226837158e-01 -2.172361463308334351e-01 1.518514752388000488e-01
7.631811499595642090e-01 -2.710917592048645020e-01 8.191078156232833862e-02 1.989334523677825928e-01 4.427817165851593018e-01 2.577031254768371582e-01 -1.569438278675079346e-01 1.033540740609169006e-01
1.308091878890991211e-01 -4.337828159332275391e-01 4.319910109043121338e-01 -3.183899521827697754e-01 -2.492014318704605103e-01 5.380256772041320801e-01 -2.126619070768356323e-01 3.315645754337310791e-01
7.976121455430984497e-02 -3.340539336204528809e-01 -4.576458130031824112e-03 1.089794486761093140e-01 2.410987168550491333e-01 5.350490212440490723e-01 -2.833904623985290527e-01 -6.674073338508605957e-01
6.124669313430786133e-01 6.182879582047462463e-02 1.133636459708213806e-01 5.460264682769775391e-01 2.392645478248596191e-01 3.527547419071197510e-01 -3.446447253227233887e-01 -9.798860549926757812e-02
7.220248579978942871e-01 -3.341462314128875732e-01 -1.508803386241197586e-02 3.351612091064453125e-01 4.320945143699645996e-01 2.126933783292770386e-01 -1.348423361778259277e-01 -6.587146967649459839e-02
2.284929156303405762e-01 -3.189827501773834229e-01 3.620582818984985352e-01 -4.142279326915740967e-01 3.650933969765901566e-03 3.187389075756072998e-01 -4.255117774009704590e-01 5.105898380279541016e-01
3.252144455909729004e-01 -8.287418633699417114e-03 1.283375769853591919e-01 -1.013712957501411438e-02 -9.192897379398345947e-02 -6.797256320714950562e-02 -8.856213688850402832e-01 2.831908166408538818e-01
-2.726347744464874268e-01 -5.470926165580749512e-01 1.756046712398529053e-01 -2.545280754566192627e-01 -3.580727577209472656e-01 5.245032310485839844e-01 -3.539440631866455078e-01 -4.628450423479080200e-02
4.671318531036376953e-01 -4.792180955410003662e-01 -1.621908545494079590e-01 -2.787238955497741699e-01 4.636270105838775635e-01 4.759962856769561768e-01 3.392271697521209717e-02 -7.397130876779556274e-02
-2.578443288803100586e-01 -7.160428762435913086e-01 3.107858300209045410e-01 -5.728466901928186417e-03 -2.640368044376373291e-01 2.996866405010223389e-01 -4.007713794708251953e-01 6.350646913051605225e-02
2.317199409008026123e-01 -3.908722698688507080e-01 -5.029332041740417480e-01 6.015972495079040527e-01 1.358637064695358276e-01 2.615106105804443359e-01 -2.555595338344573975e-01 -1.628073304891586304e-01
2.625010609626770020e-01 -6.442981362342834473e-01 3.082057833671569824e-01 1.313106864690780640e-01 8.415920287370681763e-02 -6.128265056759119034e-03 -5.317075252532958984e-01 -3.375005424022674561e-01
4.399582147598266602e-01 1.848434507846832275e-01 3.654043674468994141e-01 -8.950023911893367767e-03 1.196200102567672729e-01 3.024800419807434082e-01 -7.180118560791015625e-01 -1.316249966621398926e-01
5.725568532943725586e-02 -2.681298851966857910e-01 -7.105368971824645996e-01 3.096096515655517578e-01 -3.329122811555862427e-02 3.526188433170318604e-01 -4.046311676502227783e-01 1.869022846221923828e-01
5.485196113586425781e-01 1.658942997455596924e-01 4.251546859741210938e-01 3.672683835029602051e-01 -3.209280669689178467e-01 1.897265911102294922e-01 -4.599269926548004150e-01 -7.375003397464752197e-02
2.268881499767303467e-01 -4.445794969797134399e-02 8.275957405567169189e-02 -5.873389542102813721e-03 6.455136537551879883e-01 3.939912915229797363e-01 -5.730870962142944336e-01 1.982820630073547363e-01
4.916762113571166992e-01 5.729851778596639633e-03 3.483718335628509521e-01 3.783183395862579346e-01 -1.714590340852737427e-01 1.507547032088041306e-02 -6.791694164276123047e-01 5.326668918132781982e-02
6.559271812438964844e-01 -6.129277944564819336e-01 1.300279051065444946e-01 1.816741824150085449e-01 2.757683396339416504e-01 1.987186372280120850e-01 6.746499985456466675e-02 1.551693677902221680e-01
2.572775781154632568e-01 -4.602012336254119873e-01 5.655126273632049561e-02 -1.234946250915527344e-01 4.883936941623687744e-01 4.405895173549652100e-01 -1.948261111974716187e-01 -4.826689958572387695e-01
3.081027567386627197e-01 2.221332192420959473e-01 9.305576235055923462e-02 4.837723672389984131e-01 2.356351017951965332e-01 4.285070300102233887e-01 -5.799188017845153809e-01 -1.938726156949996948e-01
1.558007299900054932e-01 -1.077577546238899231e-01 4.734536707401275635e-01 2.450254112482070923e-01 -2.332360893487930298e-01 1.105635240674018860e-01 -7.286628484725952148e-01 -2.869595587253570557e-01
6.471571922302246094e-01 -2.095269113779067993e-01 6.636305898427963257e-02 4.902411252260208130e-02 -1.703658401966094971e-01 -1.667927950620651245e-01 -6.139927506446838379e-01 3.108814656734466553e-01
4.844593703746795654e-01 1.513969004154205322e-01 1.072658747434616089e-01 5.461972206830978394e-03 -2.121449112892150879e-01 7.229901552200317383e-01 -1.700495481491088867e-01 -3.663404285907745361e-01
5.159037113189697266e-01 -5.632778406143188477e-01 -1.159021444618701935e-02 -4.148819148540496826e-01 3.230563104152679443e-01 3.701220750808715820e-01 4.276905674487352371e-04 -5.426000803709030151e-02
-1.234463453292846680e-01 -2.224746644496917725e-01 -9.002428501844406128e-02 1.149306166917085648e-02 -1.444697380065917969e-01 6.375624537467956543e-01 -3.811667859554290771e-01 5.953014492988586426e-01
2.953098416328430176e-01 -1.722471714019775391e-01 -4.106521904468536377e-01 6.503517739474773407e-03 -2.992348372936248779e-01 7.894235849380493164e-01 -5.859152879565954208e-03 -4.098837822675704956e-02
9.210500121116638184e-02 -5.452892780303955078e-01 5.849161148071289062e-01 6.008679419755935669e-02 -1.733956187963485718e-01 4.310826957225799561e-01 -1.786823272705078125e-01 3.171959817409515381e-01
2.984817624092102051e-01 1.435529440641403198e-01 -4.636892378330230713e-01 -8.157829940319061279e-02 -4.212951287627220154e-02 6.663585305213928223e-01 -3.557557761669158936e-01 3.102702498435974121e-01
5.317344665527343750e-01 2.656785957515239716e-02 5.105075240135192871e-01 1.761350184679031372e-01 1.727308332920074463e-01 3.000057041645050049e-01 -5.269823074340820312e-01 -1.654130369424819946e-01
1.492196023464202881e-01 -6.093369126319885254e-01 -1.172594353556632996e-01 -4.238607287406921387e-01 1.340104034170508385e-03 6.356851458549499512e-01 -8.339828997850418091e-02 -4.451787471771240234e-02
-3.015125393867492676e-01 -2.485478967428207397e-01 -5.526890754699707031e-01 4.895909503102302551e-02 4.102701321244239807e-02 5.461528897285461426e-01 -4.892757534980773926e-01 -9.750946424901485443e-03
9.399481862783432007e-02 1.542862802743911743e-01 2.770062386989593506e-01 -1.091759502887725830e-01 -5.626096725463867188e-01 5.289095640182495117e-01 -4.528643786907196045e-01 -2.781147360801696777e-01
7.481987029314041138e-02 -3.617640733718872070e-01 -4.204365983605384827e-02 2.721311450004577637e-01 -4.050557687878608704e-02 4.535541832447052002e-01 -3.230811357498168945e-01 6.899074912071228027e-01
4.020257592201232910e-01 -3.867584466934204102e-01 -1.778114028275012970e-02 3.954583033919334412e-02 4.233558773994445801e-01 4.301526546478271484e-01 -2.198031395673751831e-01 -5.237730145454406738e-01
7.367307692766189575e-02 1.065917462110519409e-01 6.865403801202774048e-02 -6.298673152923583984e-02 2.607063055038452148e-01 4.608533382415771484e-01 -7.595463395118713379e-01 -3.424408137798309326e-01
6.209154129028320312e-01 -5.060119032859802246e-01 1.780659258365631104e-01 -3.046818822622299194e-02 1.898305863142013550e-01 4.796352386474609375e-01 2.219225913286209106e-01 -1.022013649344444275e-01
5.098246335983276367e-01 1.190150678157806396e-01 2.474125623703002930e-01 1.585303843021392822e-01 4.463041126728057861e-01 4.552685320377349854e-01 -4.751485288143157959e-01 8.571249246597290039e-02
2.456266283988952637e-01 3.937055915594100952e-02 -2.944029569625854492e-01 9.756966680288314819e-02 -1.743767857551574707e-01 6.115125417709350586e-01 -4.779396355152130127e-01 -4.573219716548919678e-01
-5.775037407875061035e-02 -4.916289448738098145e-01 -6.780421733856201172e-01 1.259215474128723145e-01 5.274607986211776733e-02 3.668518662452697754e-01 -3.768056929111480713e-01 4.844489041715860367e-03
6.024645566940307617e-01 2.023409008979797363e-01 8.188121020793914795e-02 -3.183945417404174805e-01 -2.283948808908462524e-01 5.971723198890686035e-01 -2.777042984962463379e-01 -4.600473120808601379e-02
2.853938564658164978e-02 -2.648199498653411865e-01 3.505325019359588623e-01 4.152232110500335693e-01 -3.478463590145111084e-01 5.254496932029724121e-01 -8.007987588644027710e-02 -4.798597097396850586e-01
2.418406158685684204e-01 1.463754624128341675e-01 1.289176493883132935e-01 -4.659454524517059326e-01 -5.583520233631134033e-02 6.946682929992675781e-01 -3.986643850803375244e-01 -2.043219059705734253e-01
1.962647140026092529e-01 -1.853370368480682373e-01 -4.108886122703552246e-01 3.442508280277252197e-01 4.141307901591062546e-03 5.283665060997009277e-01 -3.089638352394104004e-01 -5.149226784706115723e-01
4.087737798690795898e-01 -6.010860800743103027e-01 -2.878845930099487305e-01 5.207445025444030762e-01 1.826292276382446289e-01 2.849486768245697021e-01 -4.390601441264152527e-02 3.271342813968658447e-02
5.604366660118103027e-01 -5.786532759666442871e-01 1.088526695966720581e-01 -2.775695025920867920e-01 -6.668931245803833008e-02 5.034416317939758301e-01 -5.628411471843719482e-02 3.329446539282798767e-02
1.281605511903762817e-01 -3.113405406475067139e-01 -1.225975379347801208e-01 5.938315391540527344e-01 5.932501330971717834e-02 5.680767893791198730e-01 -5.307606980204582214e-02 4.358074963092803955e-01
3.590708673000335693e-01 -1.552514284849166870e-01 2.752742171287536621e-01 4.943358898162841797e-01 3.657830953598022461e-01 2.993815839290618896e-01 -4.405517280101776123e-01 -3.306186795234680176e-01
6.865372657775878906e-01 1.298039555549621582e-01 4.689553976058959961e-01 1.550945490598678589e-01 1.035710126161575317e-01 2.787398993968963623e-01 -3.754670917987823486e-01 1.960757076740264893e-01
2.409888654947280884e-01 -3.407769203186035156e-01 6.822283565998077393e-02 6.160967946052551270e-01 1.390532255172729492e-01 4.443613886833190918e-01 -1.116183251142501831e-01 4.607757031917572021e-01
5.069190263748168945e-01 1.119240522384643555e-01 -4.374730587005615234e-01 -2.121632993221282959e-01 -5.082127451896667480e-02 4.233096837997436523e-01 -4.453273117542266846e-01 3.376684486865997314e-01
1.964427381753921509e-01 -2.718026936054229736e-01 2.228413969278335571e-01 -5.296219587326049805e-01 -1.755810379981994629e-01 4.703242778778076172e-01 -3.539955914020538330e-01 4.242985546588897705e-01
1.739534735679626465e-01 -2.129634618759155273e-01 8.502566069364547729e-02 2.038091421127319336e-03 -1.579959243535995483e-01 5.744012594223022461e-01 -3.357020616531372070e-01 6.704908013343811035e-01
2.869223952293395996e-01 7.323318719863891602e-02 5.219050683081150055e-03 -2.628946900367736816e-01 2.027296088635921478e-02 3.290301263332366943e-01 -7.859607934951782227e-01 -3.417095839977264404e-01
1.713673770427703857e-01 -5.620097517967224121e-01 -2.967308461666107178e-01 9.614356793463230133e-03 -5.568345189094543457e-01 3.438086211681365967e-01 -2.327198237180709839e-01 2.901881635189056396e-01
2.611280381679534912e-01 -9.792605787515640259e-02 -6.061592102050781250e-01 1.380959451198577881e-01 4.915194585919380188e-02 3.709456622600555420e-01 -4.803036153316497803e-01 4.062204062938690186e-01
4.054767638444900513e-02 -6.358311772346496582e-01 -3.113692402839660645e-01 1.219504922628402710e-01 -4.165098369121551514e-01 3.847772479057312012e-01 -2.241785973310470581e-01 3.323580324649810791e-01
3.611329793930053711e-01 -2.421555519104003906e-01 -7.103975117206573486e-02 3.743147253990173340e-01 9.994204342365264893e-02 6.010787487030029297e-01 -6.350687704980373383e-03 5.426427125930786133e-01
-6.390156596899032593e-02 -6.132600903511047363e-01 -2.169082611799240112e-01 -3.786102831363677979e-01 -3.655989766120910645e-01 3.479696810245513916e-01 -4.169885516166687012e-01 2.844083309173583984e-02
3.095003366470336914e-01 -2.850241661071777344e-01 7.916799187660217285e-02 6.613459438085556030e-02 7.163411378860473633e-01 4.850282967090606689e-01 -2.381268590688705444e-01 8.501787483692169189e-02
2.577657401561737061e-01 -3.671436309814453125e-01 2.402321845293045044e-01 -1.343017909675836563e-02 -1.659775674343109131e-01 5.097129940986633301e-01 -2.358561307191848755e-01 6.307824850082397461e-01
2.091758847236633301e-01 -2.979366183280944824e-01 -2.143427580595016479e-01 1.259855329990386963e-01 5.988826751708984375e-01 2.804326415061950684e-01 -5.123984813690185547e-01 3.252826929092407227e-01
2.599487006664276123e-01 -4.696356505155563354e-02 -4.199399426579475403e-02 1.477790158241987228e-02 5.417236685752868652e-01 3.730373084545135498e-01 -5.850541591644287109e-01 3.915734291076660156e-01
8.792040497064590454e-02 -6.686457395553588867e-01 3.053746521472930908e-01 -3.226450979709625244e-01 -6.934128701686859131e-02 4.814659059047698975e-01 -2.196245789527893066e-01 2.509518265724182129e-01
2.326228320598602295e-01 7.940038293600082397e-02 -7.682656496763229370e-02 3.795251622796058655e-02 2.241687178611755371e-01 9.095592796802520752e-02 -9.134582877159118652e-01 1.982645243406295776e-01
1.569453924894332886e-01 -1.967485100030899048e-01 1.695476174354553223e-01 -3.209247887134552002e-01 -1.044970527291297913e-01 5.893474817276000977e-01 -3.747307062149047852e-01 5.533947944641113281e-01
4.613944888114929199e-01 1.917600929737091064e-01 5.049148797988891602e-01 1.098338589072227478e-01 -5.246501043438911438e-02 4.193923771381378174e-01 -4.921710789203643799e-01 -2.499313354492187500e-01
6.784149259328842163e-02 -3.171852827072143555e-01 -5.812769532203674316e-01 1.757578402757644653e-01 9.129442274570465088e-02 7.083226442337036133e-01 -6.608878076076507568e-02 1.076754257082939148e-01
1.213797181844711304e-01 -5.263891220092773438e-01 4.953366816043853760e-01 2.630339562892913818e-01 -2.892121374607086182e-01 1.253620237112045288e-01 -3.950299024581909180e-01 -3.717906475067138672e-01
1.280578672885894775e-01 -2.476475536823272705e-01 -5.533139705657958984e-01 3.227420449256896973e-01 1.862533539533615112e-01 5.565041303634643555e-01 -2.329100966453552246e-01 -3.366289138793945312e-01
1.675525605678558350e-01 -1.816959083080291748e-01 -9.380743652582168579e-02 -2.557126581668853760e-01 -8.540132641792297363e-02 4.268084168434143066e-01 -5.996305942535400391e-01 -5.618792772293090820e-01
3.106211721897125244e-01 1.053166985511779785e-01 -5.013657733798027039e-02 -3.640908896923065186e-01 -4.190448820590972900e-01 3.900846242904663086e-01 -5.792681574821472168e-01 -3.066445291042327881e-01
1.984546333551406860e-01 -2.470539063215255737e-01 -1.972642093896865845e-01 3.901996910572052002e-01 -4.690799117088317871e-02 8.241458535194396973e-01 -2.442452684044837952e-02 -1.624741405248641968e-01
-1.237316802144050598e-01 -1.518163233995437622e-01 4.482542574405670166e-01 5.412222146987915039e-01 2.391753345727920532e-01 3.138713836669921875e-01 -5.397028326988220215e-01 -1.441859751939773560e-01
7.191824913024902344e-02 -7.394743561744689941e-01 -2.137750983238220215e-01 1.921467930078506470e-01 4.872828125953674316e-01 1.050355508923530579e-01 -2.949325740337371826e-01 -1.729824542999267578e-01
1.486324965953826904e-01 2.513980679214000702e-02 3.921757340431213379e-01 -1.508846729993820190e-01 4.447131156921386719e-01 4.111453294754028320e-01 -6.399514079093933105e-01 -1.560776829719543457e-01
-5.551865696907043457e-02 -2.579469084739685059e-01 -6.623227149248123169e-02 -1.016748547554016113e-01 3.030708432197570801e-01 4.279439449310302734e-01 -5.925213694572448730e-01 -5.381329655647277832e-01
5.851884484291076660e-01 -4.179649651050567627e-01 -2.089507877826690674e-01 2.769886553287506104e-01 -2.452586889266967773e-01 -1.786848604679107666e-01 -4.921977221965789795e-01 -1.677445620298385620e-01
6.693523526191711426e-01 -1.391211748123168945e-01 -1.826865226030349731e-01 -2.292127609252929688e-01 -2.592502236366271973e-01 2.313717454671859741e-02 -5.670610666275024414e-01 2.395737618207931519e-01
4.983556568622589111e-01 -1.463363021612167358e-01 3.755773901939392090e-01 3.169829845428466797e-01 -1.254282444715499878e-01 5.749789997935295105e-02 -6.201798915863037109e-01 -2.915980219841003418e-01
7.778556346893310547e-01 -6.986982375383377075e-02 1.584691554307937622e-02 -4.267081245779991150e-02 -2.893922328948974609e-01 5.410204529762268066e-01 6.715189665555953979e-02 -8.382486552000045776e-02
1.741885542869567871e-01 2.260137796401977539e-01 3.106215596199035645e-02 2.885529398918151855e-01 2.722394764423370361e-01 4.482363164424896240e-01 -7.343217730522155762e-01 -1.417385339736938477e-01
9.214838594198226929e-02 -1.486247628927230835e-01 4.680340588092803955e-01 5.515317320823669434e-01 2.417501360177993774e-01 3.019649088382720947e-01 -4.688359498977661133e-01 -2.770253717899322510e-01
-1.686723232269287109e-01 -2.944380640983581543e-01 -1.132167410105466843e-02 5.946404859423637390e-02 -6.297802180051803589e-02 5.084401369094848633e-01 -4.607300758361816406e-01 6.375278234481811523e-01
-5.960406363010406494e-02 -6.119639277458190918e-01 -1.362182050943374634e-01 -3.905843496322631836e-01 -3.703998327255249023e-01 3.881803750991821289e-01 -3.718595504760742188e-01 1.570872366428375244e-01
-1.187439858913421631e-01 -2.012912034988403320e-01 -4.482932090759277344e-01 -3.412154018878936768e-01 -3.458953201770782471e-01 5.310753583908081055e-01 -4.714524149894714355e-01 6.352042406797409058e-02
-1.235730797052383423e-01 -8.134994655847549438e-02 1.483620107173919678e-01 5.299794077873229980e-01 4.421575963497161865e-01 3.850908875465393066e-01 -5.574057698249816895e-01 -1.439543962478637695e-01
6.926449388265609741e-02 -1.987698823213577271e-01 -3.471150696277618408e-01 5.619621872901916504e-01 3.534913659095764160e-01 6.159142851829528809e-01 -1.224084720015525818e-01 -1.059090532362461090e-02
7.032328248023986816e-01 -5.626363754272460938e-01 -3.106569871306419373e-02 -1.464290022850036621e-01 1.971627473831176758e-01 3.439914286136627197e-01 9.170778840780258179e-02 2.973288670182228088e-02
1.864722520112991333e-01 -4.490424692630767822e-02 -2.343437075614929199e-01 1.118754670023918152e-01 -3.554528951644897461e-01 8.666578531265258789e-01 -6.591036915779113770e-03 -1.352499127388000488e-01
6.961143016815185547e-01 -6.440266966819763184e-01 3.160860389471054077e-02 -3.966149687767028809e-02 -4.226312786340713501e-02 7.007435429841279984e-03 -1.978208422660827637e-01 -2.389855533838272095e-01
3.354178071022033691e-01 1.039198786020278931e-01 -2.326123416423797607e-01 1.290409862995147705e-01 -3.772892355918884277e-01 8.076655268669128418e-01 -1.059669181704521179e-01 -5.978725850582122803e-03
2.759564220905303955e-01 -1.025044992566108704e-01 2.127969861030578613e-01 6.038800477981567383e-01 3.007507026195526123e-01 3.854962885379791260e-01 -4.015875160694122314e-01 -3.210237324237823486e-01
2.638775408267974854e-01 -9.634870290756225586e-02 2.492504119873046875e-01 5.331831574440002441e-01 1.561547219753265381e-01 3.871840238571166992e-01 -4.571773707866668701e-01 -4.374570250511169434e-01
5.550299286842346191e-01 1.511310338973999023e-01 -2.533020675182342529e-01 -2.801605165004730225e-01 -2.393280863761901855e-01 5.122363567352294922e-01 -3.780240714550018311e-01 -2.527512311935424805e-01
5.711776018142700195e-01 5.544026941061019897e-02 2.142935246229171753e-01 3.529753088951110840e-01 3.225685954093933105e-01 2.837693691253662109e-01 -5.500716567039489746e-01 -1.140817776322364807e-01
4.306215047836303711e-01 2.431441796943545341e-03 3.869129121303558350e-01 3.457844853401184082e-01 1.748196929693222046e-01 1.492300331592559814e-01 -6.932053565979003906e-01 -1.092053353786468506e-01
3.728698492050170898e-01 9.490281343460083008e-02 2.955619692802429199e-01 4.481252133846282959e-01 2.165053933858871460e-01 3.455705940723419189e-01 -6.032798290252685547e-01 -1.831617653369903564e-01
1.815348714590072632e-01 -4.323331415653228760e-01 -6.255431175231933594e-01 2.799752950668334961e-01 -1.310430839657783508e-02 2.706896960735321045e-01 -2.877173125743865967e-01 3.927048444747924805e-01
4.283613264560699463e-01 -8.733253180980682373e-02 3.727272152900695801e-01 4.149480462074279785e-01 1.331778913736343384e-01 4.243574440479278564e-01 -3.336372971534729004e-01 -4.343301653861999512e-01
7.172664999961853027e-01 -1.992997825145721436e-01 8.487905561923980713e-02 2.884885668754577637e-01 4.422719478607177734e-01 3.551784753799438477e-01 -1.739608198404312134e-01 -5.796480923891067505e-02
3.627360761165618896e-01 -1.631502211093902588e-01 -5.057038068771362305e-01 2.561513781547546387e-01 -8.849083445966243744e-03 9.174014627933502197e-02 -5.449347496032714844e-01 4.636876881122589111e-01
5.328454971313476562e-01 -2.444984167814254761e-01 3.113493919372558594e-01 4.936140477657318115e-01 -3.663734197616577148e-01 1.001169160008430481e-01 -3.783765733242034912e-01 -1.681700050830841064e-01
7.949046492576599121e-01 -4.440943300724029541e-01 -2.478962987661361694e-01 1.722764819860458374e-01 2.545740604400634766e-01 9.326902776956558228e-02 -6.243823841214179993e-02 -4.867779463529586792e-02
7.521466910839080811e-02 -4.536976814270019531e-01 -1.315805912017822266e-01 1.089893430471420288e-01 6.749989837408065796e-02 4.797369241714477539e-01 -3.193485438823699951e-01 -6.500936150550842285e-01
4.774753153324127197e-01 2.313772588968276978e-01 1.825495511293411255e-01 1.789838522672653198e-01 2.749249935150146484e-01 4.625543355941772461e-01 -5.999486446380615234e-01 -6.036173924803733826e-02
1.823921874165534973e-02 -4.105421602725982666e-01 -1.092769578099250793e-01 1.147431507706642151e-01 -4.983903467655181885e-01 6.346886157989501953e-01 -1.715783029794692993e-01 3.540529012680053711e-01
6.634826958179473877e-02 -4.957323074340820312e-01 -8.457226306200027466e-02 1.581083536148071289e-01 1.706715486943721771e-02 3.978880345821380615e-01 -3.223157227039337158e-01 6.746873855590820312e-01
4.036682844161987305e-02 -4.479366838932037354e-01 4.801333546638488770e-01 -4.606692865490913391e-02 -8.734688162803649902e-02 4.652046263217926025e-01 -3.348632156848907471e-01 4.784295558929443359e-01
3.033446371555328369e-01 -3.363095521926879883e-01 1.931365579366683960e-01 7.230209559202194214e-02 4.604191184043884277e-01 4.350014626979827881e-01 -2.873620688915252686e-01 -5.182273387908935547e-01
-2.247310616075992584e-02 -2.624052464962005615e-01 4.513060748577117920e-01 5.161071419715881348e-01 2.619233727455139160e-01 1.954989582300186157e-01 -5.714808106422424316e-01 -1.648653596639633179e-01
5.340270996093750000e-01 1.099907681345939636e-01 3.895626664161682129e-01 8.272240310907363892e-02 2.188063263893127441e-01 2.725800871849060059e-01 -6.490021944046020508e-01 2.710947021842002869e-02
2.333418577909469604e-01 3.790099173784255981e-02 -1.345869898796081543e-01 -3.374368548393249512e-01 -2.299125790596008301e-01 8.439934253692626953e-01 -1.999834775924682617e-01 8.342608064413070679e-02
3.160692453384399414e-01 3.320258259773254395e-01 -6.469853967428207397e-02 2.491713315248489380e-02 -9.779208898544311523e-02 7.856861352920532227e-01 -2.925139069557189941e-01 -2.694846689701080322e-01
-7.568964362144470215e-02 -3.270075619220733643e-01 -9.832007437944412231e-02 3.302910625934600830e-01 -1.047488227486610413e-01 5.032573342323303223e-01 -3.713349401950836182e-01 6.053496599197387695e-01
-1.760920286178588867e-01 8.616568148136138916e-02 -4.311567544937133789e-02 -1.606698185205459595e-01 -3.105838596820831299e-01 7.358642220497131348e-01 -4.639066755771636963e-01 2.841221392154693604e-01
4.261410981416702271e-02 1.643639206886291504e-01 -1.159925311803817749e-01 -3.065778017044067383e-01 -4.019033610820770264e-01 6.007437109947204590e-01 -5.279746651649475098e-01 -2.500953376293182373e-01
3.353426605463027954e-02 -5.316281318664550781e-01 -2.500346004962921143e-01 -5.588121712207794189e-02 1.978250145912170410e-01 3.565334975719451904e-01 -4.101520180702209473e-01 -5.622556805610656738e-01
3.655533492565155029e-01 -4.003556966781616211e-01 -2.506253421306610107e-01 4.325619339942932129e-01 -1.339958980679512024e-02 6.691583395004272461e-01 8.436501026153564453e-02 3.306530416011810303e-02
3.308158740401268005e-02 -6.128634810447692871e-01 2.923921942710876465e-01 -6.316642463207244873e-02 -5.032292604446411133e-01 3.689498007297515869e-01 -2.836046218872070312e-01 2.530330121517181396e-01
3.012904524803161621e-01 2.032842636108398438e-01 5.761526897549629211e-02 -3.183879852294921875e-01 2.491273880004882812e-01 7.644717097282409668e-01 -3.404560685157775879e-01 2.859294041991233826e-02
4.828722178936004639e-01 -3.064940571784973145e-01 4.308517556637525558e-03 7.686423510313034058e-02 -4.815652966499328613e-01 2.491069585084915161e-01 -2.717513442039489746e-01 -5.469559431076049805e-01
3.095141351222991943e-01 1.585475653409957886e-01 3.101103007793426514e-01 4.610773548483848572e-02 2.255185693502426147e-01 3.076949417591094971e-01 -7.750694751739501953e-01 -1.857467740774154663e-01
2.864272296428680420e-01 -2.275649905204772949e-01 1.084353253245353699e-01 4.871218204498291016e-01 2.688984870910644531e-01 4.448829293251037598e-01 -3.329610228538513184e-01 -4.858368337154388428e-01
4.198959767818450928e-01 1.109332814812660217e-01 -2.623434066772460938e-01 1.195631176233291626e-01 2.412690967321395874e-02 8.444589376449584961e-01 -4.722898080945014954e-02 -1.110772117972373962e-01
3.155674338340759277e-01 -4.211241900920867920e-01 -2.206746339797973633e-01 5.301408767700195312e-01 4.872843995690345764e-02 2.216374576091766357e-01 -2.367370426654815674e-01 5.345867276191711426e-01
1.873566061258316040e-01 1.440401226282119751e-01 -2.852794528007507324e-01 -2.785472571849822998e-01 2.830167114734649658e-02 6.765114068984985352e-01 -4.609526395797729492e-01 -3.379808366298675537e-01
-2.507598698139190674e-01 -3.359283506870269775e-01 -5.988560914993286133e-01 9.036310762166976929e-02 -9.346549957990646362e-02 3.888433575630187988e-01 -5.430658459663391113e-01 5.120547488331794739e-02
6.401189565658569336e-01 -9.598196297883987427e-02 -3.594386205077171326e-02 2.206002548336982727e-02 -7.342133671045303345e-02 -1.243206039071083069e-01 -6.074299812316894531e-01 4.352460801601409912e-01
5.972961187362670898e-01 -5.583119988441467285e-01 -2.434661611914634705e-02 3.188364803791046143e-01 -1.042270660400390625e-01 -1.205213591456413269e-01 -3.840695023536682129e-01 -2.374391555786132812e-01
-3.421410545706748962e-02 -2.161515057086944580e-01 -1.597371995449066162e-01 -3.121204674243927002e-01 6.459733936935663223e-03 6.303818225860595703e-01 -3.774791657924652100e-01 -5.378283858299255371e-01
5.189912915229797363e-01 -9.267582558095455170e-03 2.527299523353576660e-01 4.658498167991638184e-01 -5.169635415077209473e-01 3.941029012203216553e-01 -1.320918351411819458e-01 9.827000647783279419e-02
7.153988629579544067e-02 -4.846591949462890625e-01 -1.647822260856628418e-01 -3.172461092472076416e-01 2.754032015800476074e-01 4.732009470462799072e-01 -2.611124515533447266e-01 -5.140461921691894531e-01
2.748306393623352051e-01 -1.931477040052413940e-01 4.536195397377014160e-01 7.828886061906814575e-02 3.088705837726593018e-01 3.180926144123077393e-01 -6.104093790054321289e-01 -3.256973624229431152e-01
-1.924917846918106079e-02 -3.299108445644378662e-01 6.294753551483154297e-01 2.291579395532608032e-01 3.197706043720245361e-01 3.937732577323913574e-01 -2.964580357074737549e-01 -3.111876547336578369e-01
4.690615832805633545e-01 1.653670966625213623e-01 3.132333457469940186e-01 4.742583036422729492e-01 2.566653490066528320e-01 3.360347449779510498e-01 -4.281631112098693848e-01 2.597670555114746094e-01
-2.902266941964626312e-02 -3.305452167987823486e-01 1.689483970403671265e-01 -1.205658391118049622e-01 -2.495926320552825928e-01 4.602177441120147705e-01 -4.415998756885528564e-01 6.145817041397094727e-01
-1.540157757699489594e-02 -2.014958485960960388e-02 -7.536851614713668823e-02 -7.785181980580091476e-03 -1.451118439435958862e-01 6.722470521926879883e-01 -4.437975883483886719e-01 -5.689340829849243164e-01
1.925035417079925537e-01 -8.846394717693328857e-02 -1.864196360111236572e-01 4.454915225505828857e-01 4.452331066131591797e-01 1.528895199298858643e-01 -6.414983272552490234e-01 2.979495227336883545e-01
6.592279076576232910e-01 -3.740767538547515869e-01 -1.926975324749946594e-02 2.533551454544067383e-01 -3.810926973819732666e-01 2.552190236747264862e-02 -3.679302930831909180e-01 -2.822571992874145508e-01
3.036964125931262970e-02 -4.012209773063659668e-01 -1.933837532997131348e-01 2.252381742000579834e-01 -4.985800087451934814e-01 5.269948840141296387e-01 -2.495470792055130005e-01 4.017343521118164062e-01
1.842488050460815430e-01 1.163126826286315918e-01 -2.010356187820434570e-01 -3.411271274089813232e-01 -2.392270714044570923e-01 8.050637245178222656e-01 -2.935071587562561035e-01 6.509316712617874146e-02
2.199168354272842407e-01 -5.066615939140319824e-01 1.612920016050338745e-01 4.922316968441009521e-01 1.361926496028900146e-01 4.866839945316314697e-01 2.242438931716606021e-04 4.137797951698303223e-01
3.185693919658660889e-01 3.195770829916000366e-02 -8.606771379709243774e-02 4.294340312480926514e-01 4.517162442207336426e-01 2.770492136478424072e-01 -5.409802794456481934e-01 3.636034131050109863e-01
3.934486806392669678e-01 -1.744614541530609131e-01 2.842189371585845947e-01 4.586685895919799805e-01 2.036421000957489014e-01 2.207172811031341553e-01 -5.812097787857055664e-01 -3.092132806777954102e-01
3.897288739681243896e-01 -4.233583509922027588e-01 2.585100829601287842e-01 3.427966535091400146e-01 1.134677752852439880e-01 3.569770157337188721e-01 -1.747124493122100830e-01 5.600984096527099609e-01
5.539383888244628906e-01 -3.933147788047790527e-01 -3.855296969413757324e-02 1.414600759744644165e-01 -3.477277755737304688e-01 3.887033462524414062e-02 -4.535821974277496338e-01 -4.345068335533142090e-01
5.204969048500061035e-01 1.225662827491760254e-01 -4.128432571887969971e-01 -1.746535450220108032e-01 4.066713154315948486e-02 4.878554642200469971e-01 -3.912899792194366455e-01 3.469185531139373779e-01
1.158270835876464844e-01 -5.644507333636283875e-02 -3.715748190879821777e-01 3.296346664428710938e-01 -6.331930160522460938e-01 2.671136260032653809e-01 -5.068515539169311523e-01 -8.654155582189559937e-02
4.989998340606689453e-01 -1.296280026435852051e-01 -2.373067587614059448e-01 -1.321388036012649536e-01 -2.566466331481933594e-01 7.644462585449218750e-01 8.518422394990921021e-02 5.402455478906631470e-02
5.367689132690429688e-01 -4.403873980045318604e-01 -1.295990794897079468e-01 1.150861307978630066e-01 1.493186801671981812e-01 6.320725083351135254e-01 1.359623968601226807e-01 2.181738317012786865e-01
4.155274033546447754e-01 8.600238710641860962e-02 2.501452900469303131e-02 6.026769876480102539e-01 3.291655480861663818e-01 2.411130070686340332e-01 -5.166218280792236328e-01 1.507043540477752686e-01
-1.510033160448074341e-01 -3.602867424488067627e-01 -5.497331619262695312e-01 -1.248568966984748840e-01 2.226189710199832916e-02 5.906693935394287109e-01 -3.815622329711914062e-01 1.860645115375518799e-01
1.606731116771697998e-01 -2.071993499994277954e-01 3.350262045860290527e-01 1.587635427713394165e-01 5.749876499176025391e-01 4.710330069065093994e-01 -4.421114027500152588e-01 -2.141467481851577759e-01
8.545057773590087891e-01 -7.281037420034408569e-02 1.008572131395339966e-01 -2.055136114358901978e-02 -1.077457740902900696e-01 1.162985106930136681e-03 -4.633368551731109619e-01 1.662305444478988647e-01
6.709257364273071289e-01 -4.636610746383666992e-01 -1.366522461175918579e-01 1.703228652477264404e-01 4.517389535903930664e-01 2.748956680297851562e-01 -2.216527983546257019e-02 -8.406063169240951538e-02
3.635939359664916992e-01 -5.224593877792358398e-01 4.028670489788055420e-01 -3.417094051837921143e-01 -2.696034908294677734e-01 3.207219243049621582e-01 -2.026819586753845215e-01 3.148647248744964600e-01
4.829925298690795898e-01 -5.530545711517333984e-01 -1.361567061394453049e-02 2.881114780902862549e-01 -2.250874787569046021e-01 4.533367455005645752e-01 -2.778720296919345856e-02 -3.474257886409759521e-01
4.345807433128356934e-01 1.962641030550003052e-01 2.881887368857860565e-02 -2.983747422695159912e-01 9.718443453311920166e-02 7.558747529983520508e-01 -2.954259812831878662e-01 -1.212185397744178772e-01
6.437473893165588379e-01 1.061447486281394958e-01 3.453070521354675293e-01 6.465047597885131836e-02 3.606044948101043701e-01 4.388811886310577393e-01 -3.564023673534393311e-01 3.508545085787773132e-02
7.054675370454788208e-02 -4.840187430381774902e-01 9.211120754480361938e-02 -5.236520171165466309e-01 -4.436177313327789307e-01 4.287439882755279541e-01 -3.120645880699157715e-01 -7.136800326406955719e-03
-1.563006788492202759e-01 -6.495592594146728516e-01 -3.343314528465270996e-01 3.661281764507293701e-01 3.352210819721221924e-01 1.547004729509353638e-01 -3.670439124107360840e-01 -1.918040961027145386e-01
-1.902912855148315430e-01 -2.522412501275539398e-02 1.457913815975189209e-01 1.154475212097167969e-01 3.512746691703796387e-01 3.903138935565948486e-01 -7.592250108718872070e-01 -2.764201760292053223e-01
1.357429027557373047e-01 -2.934739226475358009e-03 4.950817525386810303e-01 4.339789748191833496e-01 2.103734463453292847e-01 3.500266075134277344e-01 -5.684687495231628418e-01 -2.412238568067550659e-01
1.030313000082969666e-01 -5.386353135108947754e-01 -1.538628786802291870e-01 1.782114356756210327e-01 -6.190695762634277344e-01 4.397176206111907959e-01 -1.558467149734497070e-01 2.072116583585739136e-01
2.559914886951446533e-01 -2.972370088100433350e-01 -2.053137272596359253e-01 2.629381716251373291e-01 3.471148610115051270e-01 -1.491991244256496429e-02 -6.679502129554748535e-01 4.098285138607025146e-01
1.158352121710777283e-01 -5.902931094169616699e-01 -3.261714475229382515e-03 4.291375279426574707e-01 1.527405083179473877e-01 2.449593991041183472e-01 -6.007710099220275879e-01 -9.851943701505661011e-02
4.449589923024177551e-02 -3.256634622812271118e-02 -7.867097854614257812e-02 5.796893835067749023e-01 -5.040287226438522339e-02 7.057932019233703613e-01 -1.620776057243347168e-01 -3.574591875076293945e-01
-2.209562808275222778e-01 -4.737397134304046631e-01 -1.166363582015037537e-01 -2.988381683826446533e-01 -2.149093002080917358e-01 4.902922511100769043e-01 -5.409677624702453613e-01 2.112393975257873535e-01
1.633129417896270752e-01 -1.305460333824157715e-01 3.511264324188232422e-01 2.973934412002563477e-01 6.321052908897399902e-01 3.356874287128448486e-01 -4.726259708404541016e-01 9.452778846025466919e-02
1.710884831845760345e-02 -3.024107217788696289e-01 1.917057931423187256e-01 5.390422940254211426e-01 3.153573274612426758e-01 2.633210830390453339e-02 -6.892177462577819824e-01 -7.598020881414413452e-02
1.906562969088554382e-02 -2.736865282058715820e-01 -5.077225565910339355e-01 2.179840356111526489e-01 -5.236865952610969543e-02 5.716295242309570312e-01 -2.751782238483428955e-01 -4.628250300884246826e-01
3.018666505813598633e-01 -5.509906411170959473e-01 -1.718341261148452759e-01 4.144804775714874268e-01 -1.601611147634685040e-03 1.732372343540191650e-01 -2.720292210578918457e-01 5.476779341697692871e-01
3.072375059127807617e-01 -6.946593523025512695e-01 -1.135495603084564209e-01 -9.963883459568023682e-02 -1.902563683688640594e-02 5.808371305465698242e-02 -3.499848842620849609e-01 5.234566926956176758e-01
2.260274291038513184e-01 -2.590664029121398926e-01 3.825601041316986084e-01 6.599316745996475220e-02 6.036103963851928711e-01 3.139424622058868408e-01 -4.993692934513092041e-01 -1.371641904115676880e-01
1.269731968641281128e-01 -5.525810718536376953e-01 5.562074184417724609e-01 -1.429857015609741211e-01 -4.015730693936347961e-02 3.020982742309570312e-01 -3.422369360923767090e-01 3.724488914012908936e-01
5.069746971130371094e-01 2.805800437927246094e-01 3.849100172519683838e-01 6.646070629358291626e-02 1.142164096236228943e-01 5.323582291603088379e-01 -4.593566954135894775e-01 -6.495798379182815552e-02
2.013883143663406372e-01 -3.913261294364929199e-01 1.986092925071716309e-01 2.410822361707687378e-01 5.466895699501037598e-01 3.096162378787994385e-01 -4.847188591957092285e-01 -2.811692655086517334e-01
2.744168788194656372e-02 -3.019199371337890625e-01 -6.582320928573608398e-01 4.026726186275482178e-01 8.732300251722335815e-03 4.183389842510223389e-01 -3.504476249217987061e-01 1.215699985623359680e-01
2.875062525272369385e-01 -6.745861768722534180e-01 3.904268443584442139e-01 -3.400369584560394287e-01 5.937119573354721069e-02 4.159066677093505859e-01 7.955399155616760254e-02 -1.066927909851074219e-01
5.771280527114868164e-01 -9.934072196483612061e-02 2.398680895566940308e-01 5.882716774940490723e-01 -2.201329916715621948e-01 3.978407382965087891e-01 2.186839841306209564e-02 -2.150356918573379517e-01
-3.420347580686211586e-03 -7.679833471775054932e-02 -2.729150652885437012e-01 6.076347827911376953e-01 2.112479507923126221e-01 6.775849461555480957e-01 -2.084921449422836304e-01 5.631553381681442261e-02
4.561644792556762695e-01 2.257953584194183350e-01 1.607036776840686798e-02 3.402961194515228271e-01 -2.790304422378540039e-01 7.106724977493286133e-01 -7.723871618509292603e-02 -1.897145062685012817e-01
1.901780068874359131e-01 -2.300700172781944275e-02 -1.490461528301239014e-01 -5.976912379264831543e-01 4.416191950440406799e-02 3.959589898586273193e-01 -6.065354943275451660e-01 -2.392367720603942871e-01
3.685368001461029053e-01 -5.265935789793729782e-03 2.650452554225921631e-01 5.973070263862609863e-01 1.694962531328201294e-01 1.437510736286640167e-02 -6.298949718475341797e-01 1.068883687257766724e-01
2.214759439229965210e-01 -1.504845619201660156e-01 1.086080074310302734e-02 5.917430520057678223e-01 3.095608055591583252e-01 3.015066683292388916e-01 -5.004270672798156738e-01 -3.753179311752319336e-01
6.836704015731811523e-01 1.048378050327301025e-01 -1.248515769839286804e-01 1.515564173460006714e-01 1.882956176996231079e-01 2.660468816757202148e-01 -5.228982567787170410e-01 3.215397000312805176e-01
4.412327706813812256e-01 4.324427247047424316e-02 -1.280253380537033081e-01 8.109193295240402222e-03 3.449430167675018311e-01 3.788565099239349365e-01 -5.313565731048583984e-01 4.920667707920074463e-01
2.022346705198287964e-01 -1.607921533286571503e-02 -4.310119748115539551e-01 -8.022385649383068085e-03 2.489858567714691162e-01 2.851835191249847412e-01 -7.629038691520690918e-01 2.183140069246292114e-01
4.689837098121643066e-01 6.875126808881759644e-02 -3.865078091621398926e-01 4.061277508735656738e-01 2.296994328498840332e-01 6.089797616004943848e-01 -1.727302968502044678e-01 -8.686547726392745972e-02
3.465157151222229004e-01 -2.341183125972747803e-01 -4.807071089744567871e-01 3.645265102386474609e-01 3.215164244174957275e-01 7.139389216899871826e-02 -5.309225320816040039e-01 2.660971879959106445e-01
4.263491630554199219e-01 -4.943192750215530396e-02 -1.368858665227890015e-01 -4.491406083106994629e-01 -1.297666281461715698e-01 7.326713800430297852e-01 -2.031539231538772583e-01 -1.999131217598915100e-02
-5.291660875082015991e-02 1.098007783293724060e-01 -4.326505959033966064e-01 -6.020975857973098755e-02 -1.773262619972229004e-01 2.370285242795944214e-01 -8.404570817947387695e-01 1.835323683917522430e-02
-3.962680231779813766e-03 -3.474940955638885498e-01 -1.056244894862174988e-01 2.434790879487991333e-01 7.433581352233886719e-02 4.148499965667724609e-01 -3.900207579135894775e-01 6.921351552009582520e-01
-2.546533942222595215e-01 -2.896171212196350098e-01 -5.680428147315979004e-01 -5.264274775981903076e-02 -6.430538743734359741e-02 5.324222445487976074e-01 -4.861502349376678467e-01 4.335102066397666931e-02
3.306796401739120483e-02 -6.998046636581420898e-01 3.996408879756927490e-01 1.492442041635513306e-01 -4.365208148956298828e-01 2.427667230367660522e-01 -2.256009727716445923e-01 1.637417674064636230e-01
2.196532487869262695e-01 -1.063916981220245361e-01 -2.458287924528121948e-01 5.282937288284301758e-01 -4.258362948894500732e-01 5.879645347595214844e-01 -9.099248796701431274e-02 -2.561028599739074707e-01
2.339594513177871704e-01 -3.487742543220520020e-01 -3.527400195598602295e-01 -7.318320870399475098e-02 5.056363940238952637e-01 1.066090464591979980e-01 -6.269713640213012695e-01 1.836067736148834229e-01
2.785332798957824707e-01 -7.576163858175277710e-02 -6.248820424079895020e-01 -1.313303261995315552e-01 -1.589783653616905212e-02 3.365942239761352539e-01 -5.820872783660888672e-01 2.378661930561065674e-01
-4.130841791629791260e-02 -3.480145931243896484e-01 -3.821514248847961426e-01 7.589805126190185547e-02 -2.333635278046131134e-02 5.187314152717590332e-01 -3.630957007408142090e-01 -5.691342949867248535e-01
-3.263076245784759521e-01 -1.025445535778999329e-01 -9.674095362424850464e-02 -1.460525840520858765e-01 -4.462319239974021912e-02 4.314228892326354980e-01 -7.587023973464965820e-01 -2.976097166538238525e-01
8.350973576307296753e-02 -5.820471644401550293e-01 -5.929482728242874146e-02 -5.205515027046203613e-02 6.847469210624694824e-01 3.946760296821594238e-01 -1.523770242929458618e-01 -1.246264297515153885e-02
2.126710563898086548e-01 -2.588930726051330566e-01 -1.198185309767723083e-01 4.717332720756530762e-01 1.607105284929275513e-01 5.814264416694641113e-01 -3.681959509849548340e-01 -3.891066014766693115e-01
5.969343781471252441e-01 -5.019299387931823730e-01 -2.341480106115341187e-01 1.020892560482025146e-01 4.817880392074584961e-01 2.461601346731185913e-01 -1.064830422401428223e-01 -1.497836112976074219e-01
1.956565305590629578e-02 -3.731905221939086914e-01 -3.284620046615600586e-01 1.639196127653121948e-01 -5.670207738876342773e-01 6.203150153160095215e-01 -1.385969072580337524e-01 8.759385906159877777e-03
4.352999925613403320e-01 1.015309467911720276e-01 1.273246407508850098e-01 -1.790073141455650330e-02 4.773971140384674072e-01 4.221729934215545654e-01 -6.144295930862426758e-01 -3.406714182347059250e-03
4.066925030201673508e-03 -6.499866843223571777e-01 3.273103386163711548e-02 -2.505269646644592285e-01 -4.691730439662933350e-01 4.033760130405426025e-01 -3.567636907100677490e-01 5.958037078380584717e-02
-1.128562167286872864e-01 -1.468007415533065796e-01 -1.200142726302146912e-01 3.811872899532318115e-01 4.488056302070617676e-01 2.330193519592285156e-01 -7.406910061836242676e-01 4.072154313325881958e-02
4.416104257106781006e-01 -3.371621966361999512e-01 -6.286784261465072632e-02 1.514186561107635498e-01 4.933194220066070557e-01 3.773757815361022949e-02 -5.449115037918090820e-01 3.502930402755737305e-01
-2.163342535495758057e-01 -4.138805866241455078e-01 -2.181190438568592072e-02 -2.963631600141525269e-02 -6.307966113090515137e-01 4.822664856910705566e-01 -3.416177630424499512e-01 -1.826479136943817139e-01
1.804725527763366699e-01 -6.908528804779052734e-01 1.353216916322708130e-01 2.078848928213119507e-01 7.960404455661773682e-02 2.898745834827423096e-01 -1.905306279659271240e-01 -5.495069622993469238e-01
-3.078037500381469727e-01 -4.148744940757751465e-01 -2.460428774356842041e-01 -3.227021098136901855e-01 -2.116762548685073853e-01 5.071593523025512695e-01 -5.134303569793701172e-01 5.323538184165954590e-02
-2.753871679306030273e-01 -1.391263157129287720e-01 1.012878045439720154e-01 -3.211525827646255493e-02 -1.939575560390949249e-02 6.487277150154113770e-01 -4.628531038761138916e-01 5.079946517944335938e-01
3.515929579734802246e-01 9.964602440595626831e-02 -3.915986418724060059e-01 1.365906447172164917e-01 -1.462645642459392548e-02 7.765473127365112305e-01 -1.702626198530197144e-01 -2.494347691535949707e-01
2.362667024135589600e-01 -1.474916189908981323e-02 1.684212088584899902e-01 2.785010337829589844e-01 5.454873442649841309e-01 2.708654403686523438e-01 -6.830406188964843750e-01 2.373325638473033905e-02
4.833226203918457031e-01 -1.915768370963633060e-03 -4.222052693367004395e-01 8.621327579021453857e-02 3.250418901443481445e-01 3.077542781829833984e-01 -5.338580608367919922e-01 3.087654709815979004e-01
2.971986532211303711e-01 -3.528508245944976807e-01 5.847791582345962524e-02 4.540733993053436279e-02 6.883957982063293457e-01 5.459628701210021973e-01 -9.850037097930908203e-02 4.624472931027412415e-03
3.194521665573120117e-01 -3.323734104633331299e-01 3.612323403358459473e-01 1.020823419094085693e-01 5.465415716171264648e-01 4.090637266635894775e-01 -2.260064333677291870e-01 -3.597900569438934326e-01
4.655663967132568359e-01 -1.178019791841506958e-01 -2.211341112852096558e-01 1.135629713535308838e-01 4.823580682277679443e-01 2.859731614589691162e-01 -4.459610879421234131e-01 4.407294392585754395e-01
3.829154670238494873e-01 -9.034018963575363159e-02 2.643643319606781006e-02 -2.767863310873508453e-02 5.968915224075317383e-01 3.849422931671142578e-01 -5.659897327423095703e-01 -1.376414597034454346e-01
4.281993210315704346e-01 -1.244858652353286743e-01 -1.874294430017471313e-01 6.127980351448059082e-01 1.036551445722579956e-01 5.775007009506225586e-01 2.969598770141601562e-02 -2.129888087511062622e-01
2.949573099613189697e-01 -4.709113538265228271e-01 -4.159111976623535156e-01 4.473934769630432129e-01 -4.028198421001434326e-01 -1.972943311557173729e-03 -3.211486339569091797e-01 -2.295551151037216187e-01
5.312929153442382812e-01 -7.512490153312683105e-01 3.661280870437622070e-02 1.528223752975463867e-01 1.061699539422988892e-01 1.912751644849777222e-01 -1.357367821037769318e-02 2.839278876781463623e-01
7.564219832420349121e-01 1.359921842813491821e-01 1.670979708433151245e-01 1.122169569134712219e-01 2.068671733140945435e-01 2.766689956188201904e-01 -3.971065580844879150e-01 3.029590845108032227e-01
-5.076527595520019531e-02 -1.777814477682113647e-01 -8.943933248519897461e-02 -1.447944045066833496e-01 -8.921978622674942017e-02 4.553349316120147705e-01 -6.418767571449279785e-01 -5.563775300979614258e-01
7.384036779403686523e-01 -6.126406788825988770e-01 1.924695074558258057e-01 6.871316116303205490e-03 1.643097847700119019e-01 1.067559942603111267e-01 -2.987373061478137970e-02 -5.525292828679084778e-02
1.303741633892059326e-01 3.132807463407516479e-02 3.923553526401519775e-01 1.818591207265853882e-01 2.741503119468688965e-01 3.727798461914062500e-01 -7.057853937149047852e-01 -2.876621782779693604e-01
5.489252805709838867e-01 -1.061599701642990112e-01 3.556254506111145020e-02 1.308526694774627686e-01 4.380579888820648193e-01 3.921925127506256104e-01 -5.625828504562377930e-01 -8.255186676979064941e-02
4.130124449729919434e-01 -6.436759233474731445e-01 1.603444367647171021e-01 9.578949958086013794e-02 -7.632227987051010132e-02 3.747573792934417725e-01 -1.262312103062868118e-02 4.835167825222015381e-01
3.934637308120727539e-01 -4.172275662422180176e-01 -3.030113875865936279e-01 5.197401642799377441e-01 -1.429609358310699463e-01 3.257525563240051270e-01 -1.874902248382568359e-01 -3.840007185935974121e-01
5.252926945686340332e-01 1.640602648258209229e-01 3.195731639862060547e-01 4.987110197544097900e-01 1.388652622699737549e-01 4.008314013481140137e-01 -4.076709747314453125e-01 -1.292867865413427353e-02
7.508014887571334839e-02 -5.376343131065368652e-01 1.996100842952728271e-01 2.783662676811218262e-01 2.356723845005035400e-01 4.138614237308502197e-02 -6.557232141494750977e-01 -3.174163103103637695e-01
5.685909390449523926e-01 2.110806852579116821e-01 7.889545522630214691e-03 -5.864905193448066711e-02 -1.427942961454391479e-01 7.610268592834472656e-01 -1.258784681558609009e-01 -1.151081174612045288e-01
3.586616814136505127e-01 -1.379892528057098389e-01 -6.015361100435256958e-02 4.499481618404388428e-01 6.005844473838806152e-02 5.267702341079711914e-01 -1.681630313396453857e-01 5.804103016853332520e-01
7.761390209197998047e-01 -4.042049050331115723e-01 1.155918613076210022e-01 2.921495139598846436e-01 2.946490645408630371e-01 5.328782275319099426e-02 -2.141404002904891968e-01 -1.790474780136719346e-04
-2.757466137409210205e-01 -4.488047659397125244e-01 -5.374572873115539551e-01 2.321210205554962158e-01 -3.514761338010430336e-03 4.146956205368041992e-01 -4.557901620864868164e-01 -8.244079537689685822e-03
8.017676472663879395e-01 -2.119780182838439941e-01 5.236179009079933167e-02 -1.589742153882980347e-01 -3.566460013389587402e-01 3.721558749675750732e-01 -1.293005645275115967e-01 4.247864708304405212e-02
3.729393482208251953e-01 3.547922149300575256e-02 2.836366593837738037e-01 6.218661069869995117e-01 1.378678530454635620e-01 1.351043432950973511e-01 -5.756471753120422363e-01 1.544668972492218018e-01
5.110263228416442871e-01 -9.044639766216278076e-02 -7.345739752054214478e-02 4.078212976455688477e-01 4.886668622493743896e-01 3.277433216571807861e-01 -4.216648638248443604e-01 1.869365423917770386e-01
3.221218883991241455e-01 -2.338154911994934082e-01 -1.120287999510765076e-01 2.831245772540569305e-02 6.301854848861694336e-01 2.354058027267456055e-01 -5.958371758460998535e-01 1.436814069747924805e-01
4.712566137313842773e-01 1.420699954032897949e-01 -1.476618498563766479e-01 -2.545232176780700684e-01 -1.162366196513175964e-01 7.516134977340698242e-01 -2.797088027000427246e-01 -1.203180328011512756e-01
3.929541110992431641e-01 -6.396641731262207031e-01 -2.488885670900344849e-01 7.475666701793670654e-02 4.166764318943023682e-01 3.079095482826232910e-01 -1.363112032413482666e-01 2.861369252204895020e-01
2.762767672538757324e-01 -4.385109245777130127e-01 -5.071771144866943359e-01 1.526415646076202393e-01 4.539245665073394775e-01 2.760778665542602539e-01 -4.025224149227142334e-01 -8.099632710218429565e-02
2.402988970279693604e-01 -1.265118569135665894e-01 6.351608037948608398e-02 2.339618653059005737e-01 -2.045870125293731689e-01 3.021966516971588135e-01 -6.460431218147277832e-01 -5.629639029502868652e-01
5.673992633819580078e-01 -2.203719466924667358e-01 1.518509685993194580e-01 2.278552055358886719e-01 -1.790278963744640350e-02 6.476791501045227051e-01 2.212459743022918701e-01 2.928461730480194092e-01
-2.506379485130310059e-01 -3.349083364009857178e-01 -4.691476523876190186e-01 1.853748708963394165e-01 8.197571337223052979e-02 6.739584207534790039e-01 -2.466903328895568848e-01 -2.208114415407180786e-01
3.185257613658905029e-01 -9.377095103263854980e-02 1.115850806236267090e-01 6.786680221557617188e-01 1.323236711323261261e-02 3.261492848396301270e-01 -4.448181390762329102e-01 -3.351047635078430176e-01
-7.808401435613632202e-02 -2.216513641178607941e-02 2.075637578964233398e-01 -2.911426723003387451e-01 1.146116852760314941e-01 5.637264847755432129e-01 -5.975958108901977539e-01 -4.213320612907409668e-01
3.715385794639587402e-01 -3.206276595592498779e-01 -1.497136801481246948e-01 4.795872569084167480e-01 5.316640436649322510e-02 4.983876049518585205e-01 -2.559682913124561310e-02 5.048432350158691406e-01
2.708902955055236816e-01 -1.053897142410278320e-01 1.153662577271461487e-01 5.653102397918701172e-01 3.506701886653900146e-01 2.412766814231872559e-01 -6.332301497459411621e-01 2.149134129285812378e-02
6.195078492164611816e-01 -4.920563101768493652e-02 -3.069669008255004883e-01 -1.527653336524963379e-01 -4.290727674961090088e-01 3.129228353500366211e-01 -4.603686332702636719e-01 4.753172025084495544e-02
7.346094846725463867e-01 8.117149025201797485e-02 -2.071855515241622925e-01 -9.947892278432846069e-02 6.739801913499832153e-02 3.294986784458160400e-01 -3.728240430355072021e-01 3.857829272747039795e-01
-1.510935425758361816e-01 -4.338830709457397461e-01 -1.802419424057006836e-01 1.524833869189023972e-02 2.745233178138732910e-01 4.626879394054412842e-01 -4.277387857437133789e-01 5.327221751213073730e-01
4.467040672898292542e-02 -4.710753858089447021e-01 1.006637737154960632e-01 -4.195298850536346436e-01 -1.402131021022796631e-01 5.327745079994201660e-01 -3.466751575469970703e-01 4.077520370483398438e-01
2.575061321258544922e-01 -4.505884051322937012e-01 -1.386775523424148560e-01 -3.664298728108406067e-02 -1.991190016269683838e-01 5.545876026153564453e-01 -2.093806266784667969e-01 5.648280382156372070e-01
1.161065474152565002e-01 -1.026271432638168335e-01 -3.817200362682342529e-01 2.295740693807601929e-01 3.031909465789794922e-01 5.640885233879089355e-01 -3.731102645397186279e-01 -4.777454733848571777e-01
7.485960125923156738e-01 -3.495995402336120605e-01 -1.300490498542785645e-01 1.569202840328216553e-01 4.568697512149810791e-01 1.604619473218917847e-01 -2.028815895318984985e-01 1.443323865532875061e-02
3.727936148643493652e-01 -3.344262838363647461e-01 -2.709224820137023926e-01 2.224685698747634888e-01 5.120112299919128418e-01 4.107500314712524414e-01 -4.400444626808166504e-01 -4.221998900175094604e-02
2.372461855411529541e-01 -5.683275461196899414e-01 1.785172820091247559e-01 4.162833988666534424e-01 -3.110169768333435059e-01 1.698047816753387451e-01 -2.513096928596496582e-01 -4.762730896472930908e-01
4.306645393371582031e-01 -4.861521124839782715e-01 -4.596448540687561035e-01 2.640281617641448975e-01 4.021709263324737549e-01 2.854715287685394287e-01 -2.322110384702682495e-01 6.523027084767818451e-03
2.513128519058227539e-01 7.823647558689117432e-02 6.666405498981475830e-02 -3.103300333023071289e-01 3.128581345081329346e-01 8.339681625366210938e-01 -1.863107383251190186e-01 -4.332865029573440552e-02
4.929947257041931152e-01 -5.620139464735984802e-02 3.871518969535827637e-01 2.158418446779251099e-01 4.363250732421875000e-01 4.381092190742492676e-01 -3.955781459808349609e-01 -1.360958069562911987e-01
3.245379924774169922e-01 -6.831073202192783356e-03 -5.548573136329650879e-01 1.580944634042680264e-03 5.823177844285964966e-02 3.685595095157623291e-01 -5.334911942481994629e-01 4.036330282688140869e-01
4.992291629314422607e-01 -1.197974905371665955e-01 2.745139300823211670e-01 1.156253442168235779e-01 -5.728179216384887695e-01 2.836955152451992035e-02 -5.415071249008178711e-01 -1.598015725612640381e-01
4.862122237682342529e-01 1.892329007387161255e-01 -1.009392514824867249e-01 -3.962892591953277588e-01 7.394126150757074356e-03 6.101158261299133301e-01 -4.319925010204315186e-01 4.051031544804573059e-02
6.911627054214477539e-01 6.798665225505828857e-02 2.649524807929992676e-02 -1.014537736773490906e-02 -2.426549345254898071e-01 1.204668581485748291e-01 -4.706279337406158447e-01 4.711506068706512451e-01
2.897230684757232666e-01 -1.962994597852230072e-02 -5.232751369476318359e-01 2.872422039508819580e-01 -1.125360578298568726e-01 3.325634002685546875e-01 -4.752922952175140381e-01 4.584591090679168701e-01
3.140428066253662109e-01 -2.713434398174285889e-01 4.052595198154449463e-01 6.430355906486511230e-01 -9.868628531694412231e-02 1.863656193017959595e-01 -4.237018525600433350e-01 1.613240092992782593e-01
1.334869116544723511e-01 -6.975827813148498535e-01 4.013323187828063965e-01 1.114054843783378601e-01 1.136397123336791992e-01 4.234333932399749756e-01 -5.112978070974349976e-02 3.567306697368621826e-01
6.136154755949974060e-02 -1.427203565835952759e-01 2.899593114852905273e-01 3.540396392345428467e-01 -4.929772764444351196e-02 5.572912096977233887e-01 -3.671194911003112793e-01 -5.645040273666381836e-01
6.246025562286376953e-01 5.857923533767461777e-03 -8.982630074024200439e-02 3.763339249417185783e-03 -3.041363954544067383e-01 6.392639875411987305e-01 -1.692067980766296387e-01 -2.682646811008453369e-01
5.162765979766845703e-01 -2.980192601680755615e-01 -6.428210735321044922e-01 2.375229299068450928e-01 -7.398151606321334839e-02 1.744856238365173340e-01 -3.189373016357421875e-01 1.933060139417648315e-01
-4.598579183220863342e-02 -3.579290509223937988e-01 -4.326500594615936279e-01 8.246498554944992065e-02 2.117876410484313965e-01 4.293965697288513184e-01 -5.395799279212951660e-01 -3.942124545574188232e-01
-5.927609652280807495e-02 -4.599253833293914795e-01 5.012190341949462891e-01 2.207567840814590454e-01 2.050544321537017822e-02 2.763381302356719971e-01 -5.066583752632141113e-01 -3.892494738101959229e-01
3.397544845938682556e-02 -4.841598868370056152e-01 -1.916837096214294434e-01 2.824033498764038086e-01 3.171552121639251709e-01 3.209115266799926758e-01 -5.739938616752624512e-01 3.389689028263092041e-01
2.074778228998184204e-01 -2.283677607774734497e-01 -8.395220153033733368e-03 -7.065986841917037964e-02 -1.809312105178833008e-01 2.255044877529144287e-01 -7.127745747566223145e-01 -5.550692677497863770e-01
4.183917120099067688e-02 -4.918606877326965332e-01 -3.205252587795257568e-01 3.153055310249328613e-01 -3.089742660522460938e-01 6.536900401115417480e-01 -2.921104989945888519e-02 1.747558563947677612e-01
4.133602380752563477e-01 -5.595637559890747070e-01 -1.036296635866165161e-01 -1.055181398987770081e-01 4.655945301055908203e-01 8.334051817655563354e-02 -4.550884664058685303e-01 2.516328394412994385e-01
1.168108880519866943e-01 -1.376005113124847412e-01 9.136334806680679321e-02 2.331250905990600586e-01 5.612929463386535645e-01 6.103667616844177246e-01 -4.249724447727203369e-01 -1.911226063966751099e-01
1.179603412747383118e-01 -1.742023378610610962e-01 -3.702916502952575684e-01 1.005300357937812805e-01 -3.798401653766632080e-01 5.327588319778442383e-01 -5.477705597877502441e-01 2.834672033786773682e-01
6.543779373168945312e-01 -2.355962693691253662e-01 -4.661154747009277344e-02 2.434365153312683105e-01 2.295063585042953491e-01 4.102063775062561035e-01 -3.996229469776153564e-01 2.724133729934692383e-01
6.021737456321716309e-01 -3.712156713008880615e-01 -8.867081999778747559e-02 2.527168989181518555e-01 2.011970132589340210e-01 5.645164251327514648e-01 -2.291517853736877441e-01 1.272315382957458496e-01
-2.182485908269882202e-02 -3.947182893753051758e-01 -5.489842295646667480e-01 -2.420593947172164917e-01 4.617387801408767700e-02 2.636586427688598633e-01 -6.240155100822448730e-01 -1.506702303886413574e-01
5.138987302780151367e-01 -8.565070480108261108e-02 3.984805941581726074e-01 2.941443324089050293e-01 1.659563481807708740e-01 6.446847915649414062e-01 -1.704589426517486572e-01 1.051100715994834900e-01
6.185563206672668457e-01 -4.950238466262817383e-01 9.432610124349594116e-02 4.632691666483879089e-02 3.590446114540100098e-01 4.277438521385192871e-01 -1.613494902849197388e-01 1.529201567173004150e-01
2.489522099494934082e-01 -5.148653388023376465e-01 2.621203102171421051e-02 2.848799526691436768e-01 2.887192368507385254e-01 5.653663277626037598e-01 3.947011008858680725e-02 4.318993091583251953e-01
3.852095901966094971e-01 -3.434654325246810913e-02 2.130552679300308228e-01 -5.388388782739639282e-02 -2.778889238834381104e-01 8.346890807151794434e-01 -8.973117917776107788e-02 -1.419790089130401611e-01
4.462308585643768311e-01 -4.371461570262908936e-01 -2.265211492776870728e-01 -1.048225238919258118e-01 3.205620348453521729e-01 -1.401044242084026337e-02 -6.184787750244140625e-01 2.490170449018478394e-01
6.526642441749572754e-01 -2.888494729995727539e-01 1.144215390086174011e-01 7.509508728981018066e-02 5.518415570259094238e-01 2.811522185802459717e-01 -2.666428387165069580e-01 1.311091631650924683e-01
4.676088094711303711e-01 -2.410566210746765137e-01 5.801213383674621582e-01 1.282110959291458130e-01 -6.263207178562879562e-03 6.008163094520568848e-01 -8.397714793682098389e-02 4.672446846961975098e-02
1.290737986564636230e-01 -1.034521833062171936e-01 2.172818928956985474e-01 5.629398226737976074e-01 3.951737582683563232e-01 1.219691559672355652e-01 -6.605398654937744141e-01 3.425492346286773682e-02
-2.193196713924407959e-01 -5.176767110824584961e-01 9.998434036970138550e-02 -3.703692555427551270e-02 -1.937299519777297974e-01 5.438026785850524902e-01 -4.210235774517059326e-01 4.025266766548156738e-01
3.743738830089569092e-01 4.816671833395957947e-02 1.997493952512741089e-01 3.554680347442626953e-01 5.323569774627685547e-01 3.540258705615997314e-01 -4.841301739215850830e-01 2.194231450557708740e-01
4.326992332935333252e-01 -4.061173200607299805e-01 -2.033364474773406982e-01 2.501467466354370117e-01 5.856035351753234863e-01 3.500587940216064453e-01 -2.679301500320434570e-01 8.162090927362442017e-02
1.496654450893402100e-01 -4.845218658447265625e-01 3.798485696315765381e-01 2.020357996225357056e-01 4.533741772174835205e-01 5.554844737052917480e-01 -2.026113867759704590e-01 5.072383582592010498e-02
6.562745571136474609e-01 -1.624736189842224121e-01 2.218832224607467651e-01 1.635290123522281647e-02 -5.489297583699226379e-02 5.358824729919433594e-01 -4.103934466838836670e-01 1.865482628345489502e-01
3.044118881225585938e-01 -4.247730076313018799e-01 1.509916931390762329e-01 4.620656073093414307e-01 1.982160806655883789e-01 3.811943233013153076e-01 -2.853372693061828613e-01 -4.739009737968444824e-01
4.605225324630737305e-01 -2.218212038278579712e-01 -5.736852809786796570e-02 4.950529634952545166e-01 -2.153529040515422821e-02 3.549586981534957886e-02 -6.311107873916625977e-01 3.005348742008209229e-01
3.419329226016998291e-01 -4.884887337684631348e-01 -3.118988573551177979e-01 -1.099539473652839661e-01 -2.237664535641670227e-03 7.242250442504882812e-01 -6.479649245738983154e-02 -7.990267872810363770e-02
3.595734834671020508e-01 -4.782305359840393066e-01 -6.697575002908706665e-02 2.958137989044189453e-01 4.669330418109893799e-01 5.719529986381530762e-01 -6.965995579957962036e-02 1.350212725810706615e-03
-2.257029116153717041e-01 -5.392740964889526367e-01 -1.749125123023986816e-01 -1.914381533861160278e-01 2.916108667850494385e-01 5.240987539291381836e-01 -4.142282307147979736e-01 2.443298548460006714e-01
2.277175933122634888e-01 -1.887270957231521606e-01 1.247514039278030396e-01 -4.311146587133407593e-02 -1.475407183170318604e-01 5.672421455383300781e-01 -3.082450926303863525e-01 6.756909489631652832e-01
4.430115818977355957e-01 -9.652216732501983643e-02 1.584082543849945068e-01 1.707264930009841919e-01 -3.137507438659667969e-01 2.355202138423919678e-01 -6.257429718971252441e-01 -4.412708282470703125e-01
7.221885323524475098e-01 -2.855750024318695068e-01 -2.923755049705505371e-01 2.615382894873619080e-02 1.597942262887954712e-01 5.108103752136230469e-01 -1.200267300009727478e-01 9.927427768707275391e-02
-5.721049383282661438e-02 -1.921536326408386230e-01 1.583629846572875977e-01 4.445104002952575684e-01 2.539894729852676392e-02 8.284112215042114258e-01 -2.313820272684097290e-02 -2.229127734899520874e-01
2.432828545570373535e-01 4.190326109528541565e-02 -3.905432224273681641e-01 -1.476146280765533447e-01 -3.627446945756673813e-03 6.446767449378967285e-01 -4.888834953308105469e-01 3.318359255790710449e-01
4.136954247951507568e-01 -4.147282540798187256e-01 -3.918867707252502441e-01 -2.748777270317077637e-01 7.468076050281524658e-02 1.622594892978668213e-01 -5.508827567100524902e-01 3.038856983184814453e-01
1.846392638981342316e-02 -3.778732419013977051e-01 3.565875589847564697e-01 3.096302449703216553e-01 7.738561928272247314e-02 3.325001895427703857e-01 -5.391392111778259277e-01 -4.760558605194091797e-01
-1.239955350756645203e-01 -3.411049246788024902e-01 -3.095914423465728760e-01 -1.133521273732185364e-01 -3.903707563877105713e-01 7.239132523536682129e-01 -2.549421489238739014e-01 1.346917599439620972e-01
-1.449118554592132568e-01 -2.542081773281097412e-01 2.046784311532974243e-01 1.968704164028167725e-01 7.971314713358879089e-03 7.238450646400451660e-01 -4.596024453639984131e-01 -3.138119578361511230e-01
3.658092916011810303e-01 -5.372363924980163574e-01 -4.262112379074096680e-01 -2.811604738235473633e-01 1.952913254499435425e-01 4.676134288311004639e-01 -2.044878304004669189e-01 -1.350444257259368896e-01
6.094150543212890625e-01 -2.971274256706237793e-01 -2.607897520065307617e-01 -4.865513741970062256e-02 -1.044808998703956604e-01 4.511892497539520264e-01 -2.855588197708129883e-01 -4.170348048210144043e-01
3.637441098690032959e-01 -3.916597366333007812e-01 1.162369549274444580e-01 5.369449257850646973e-01 2.253790944814682007e-01 4.723539650440216064e-01 6.516106426715850830e-02 3.664861321449279785e-01
1.413564682006835938e-01 -5.827742218971252441e-01 -1.918952465057373047e-01 2.555843293666839600e-01 1.902977079153060913e-01 3.201464712619781494e-01 -4.090290665626525879e-01 4.819063544273376465e-01
