# Supplementary material for: Where is your field going? A machine learning approach to study the relative motion of the domains of physics
Source: PLoS One. 2020 Jun 18;15(6):e0233997. doi: 10.1371/journal.pone.0233997 (PMC7302634; doi:10.1371/journal.pone.0233997)
Supplement: S16 Data — (ZIP) [file pone.0233997.s016.zip › 15/Pacs4Run_15_VS_500_embeddings1988-1992ED8.txt]

1.162606850266456604e-01 -4.665698707103729248e-01 6.262561678886413574e-01 7.948598265647888184e-02 4.827738106250762939e-01 -1.390515267848968506e-01 -3.433007597923278809e-01 4.485989920794963837e-03
3.140037953853607178e-01 -1.016196236014366150e-01 5.646838545799255371e-01 1.626107245683670044e-01 4.416730701923370361e-01 2.063541114330291748e-01 5.523442029953002930e-01 -5.498853698372840881e-02
4.953386783599853516e-01 -9.483351372182369232e-03 3.369452953338623047e-01 -1.593182533979415894e-01 5.596804618835449219e-02 -6.034030914306640625e-01 4.827498495578765869e-01 -1.239347159862518311e-01
5.297367572784423828e-01 -8.726838976144790649e-02 5.302484035491943359e-01 -5.636964440345764160e-01 2.142010331153869629e-01 9.862795472145080566e-02 5.807460099458694458e-02 2.320862114429473877e-01
4.559306800365447998e-01 1.954556107521057129e-01 4.083215892314910889e-01 -3.951043486595153809e-01 4.358917176723480225e-01 -1.604587584733963013e-02 4.113623797893524170e-01 2.676048576831817627e-01
2.485727071762084961e-01 -3.242914676666259766e-01 5.100366473197937012e-01 -2.611286342144012451e-01 4.445810616016387939e-01 1.619289256632328033e-02 3.266395628452301025e-02 -5.529373288154602051e-01
5.344768613576889038e-02 -1.765541732311248779e-01 6.592968106269836426e-01 1.985933631658554077e-01 3.567686378955841064e-01 -1.680309027433395386e-01 5.799109935760498047e-01 -6.726574152708053589e-03
-7.992989569902420044e-02 -3.623672202229499817e-02 8.096461892127990723e-01 4.838897883892059326e-01 1.971533149480819702e-01 1.521694958209991455e-01 -1.951635479927062988e-01 -5.007912963628768921e-02
8.186734318733215332e-01 -3.251998126506805420e-01 2.987799942493438721e-01 -2.143984436988830566e-01 1.479559540748596191e-01 2.531881332397460938e-01 1.345048565417528152e-02 -5.105461552739143372e-02
2.999554574489593506e-01 -2.029441148042678833e-01 7.693052887916564941e-01 -2.020833194255828857e-01 1.546554863452911377e-01 3.338893949985504150e-01 -7.444652915000915527e-02 3.085923790931701660e-01
5.073869228363037109e-02 2.461577802896499634e-01 5.659293532371520996e-01 1.418296843767166138e-01 5.512236952781677246e-01 1.831071525812149048e-01 3.069830872118473053e-02 5.080570578575134277e-01
5.590555071830749512e-01 1.730845570564270020e-01 5.528892278671264648e-01 8.945537358522415161e-02 2.169434726238250732e-01 5.582469329237937927e-02 4.913541674613952637e-01 -2.284736782312393188e-01
5.076029300689697266e-01 -1.787583231925964355e-01 5.698068141937255859e-01 -4.685049951076507568e-01 1.771045327186584473e-01 2.045419812202453613e-01 -8.188113570213317871e-02 2.937685847282409668e-01
7.039491534233093262e-01 4.001842439174652100e-02 3.576731681823730469e-01 4.810623452067375183e-02 1.011891216039657593e-01 -9.099553525447845459e-02 5.236536264419555664e-01 2.826257944107055664e-01
3.683383762836456299e-01 5.059171468019485474e-02 7.346925735473632812e-01 3.723416626453399658e-01 -4.715858027338981628e-03 -6.714959442615509033e-02 3.310562968254089355e-01 -2.631088495254516602e-01
6.558749675750732422e-01 -3.732133209705352783e-01 4.099839627742767334e-01 1.525896489620208740e-01 4.570563137531280518e-02 -1.320665329694747925e-01 4.463376402854919434e-01 -1.429046094417572021e-01
7.947587966918945312e-01 3.131658583879470825e-02 1.731225550174713135e-01 -4.551246017217636108e-02 9.331265836954116821e-02 -2.400822639465332031e-01 4.664173424243927002e-01 2.268106937408447266e-01
3.186396360397338867e-01 6.407924741506576538e-02 2.052668482065200806e-01 5.780803561210632324e-01 6.773772835731506348e-01 1.889583468437194824e-01 -2.795484475791454315e-02 1.507465839385986328e-01
4.050437211990356445e-01 -1.209423877298831940e-02 7.395700812339782715e-01 -4.167374223470687866e-02 8.396395295858383179e-02 -6.732938438653945923e-02 5.221517682075500488e-01 5.354463681578636169e-02
1.459241844713687897e-02 6.658384203910827637e-02 9.290494322776794434e-01 1.394535154104232788e-01 3.925669565796852112e-02 -1.290225684642791748e-01 2.519764602184295654e-01 -1.763337701559066772e-01
5.449247956275939941e-01 3.019898831844329834e-01 5.271261334419250488e-01 2.875565923750400543e-02 2.846565246582031250e-01 -1.570737920701503754e-02 4.690222144126892090e-01 -1.786404252052307129e-01
5.475712418556213379e-01 -2.971996366977691650e-01 4.537236094474792480e-01 3.125794827938079834e-01 1.544378548860549927e-01 1.143512204289436340e-01 5.205767154693603516e-01 1.843145489692687988e-02
3.826900720596313477e-01 -2.167250812053680420e-01 5.100951790809631348e-01 5.816479325294494629e-01 2.275523245334625244e-01 3.340836763381958008e-01 9.798248857259750366e-02 1.872822344303131104e-01
3.162955045700073242e-01 -1.539073139429092407e-01 3.568097352981567383e-01 -1.185145881026983261e-02 5.874228477478027344e-01 -2.455752529203891754e-02 5.976042747497558594e-01 -2.145147621631622314e-01
2.077401429414749146e-01 -4.965782761573791504e-01 3.880140483379364014e-01 5.107887387275695801e-01 2.612058818340301514e-01 -1.421650946140289307e-01 4.530265927314758301e-01 -7.156512141227722168e-02
-3.283904865384101868e-02 -1.340715438127517700e-01 7.045807242393493652e-01 -1.026013791561126709e-01 4.885139167308807373e-01 2.232003808021545410e-01 -1.073052063584327698e-01 4.171410501003265381e-01
3.402101993560791016e-01 -2.855906188488006592e-01 6.336287856101989746e-01 -2.283754497766494751e-01 -5.222805589437484741e-02 -3.754732310771942139e-01 3.793607354164123535e-01 2.478546798229217529e-01
6.326735615730285645e-01 -3.762401044368743896e-01 5.554155707359313965e-01 1.893441379070281982e-01 -3.345436230301856995e-02 7.045886665582656860e-02 3.033077120780944824e-01 -1.255014538764953613e-01
5.860741734504699707e-01 -2.259698361158370972e-01 5.405834913253784180e-01 -3.178942799568176270e-01 2.261140793561935425e-01 1.377171874046325684e-01 7.836656272411346436e-02 -3.686902225017547607e-01
6.411762833595275879e-01 -1.528247147798538208e-01 5.237396359443664551e-01 1.282280683517456055e-01 -1.303966343402862549e-02 -8.239782415330410004e-03 1.113542914390563965e-01 -5.120100975036621094e-01
5.705816745758056641e-01 4.857428073883056641e-01 4.912288188934326172e-01 -3.972204867750406265e-03 1.905942708253860474e-01 5.112145468592643738e-02 3.328200876712799072e-01 -2.178536802530288696e-01
3.073748946189880371e-01 -4.997143447399139404e-01 4.791364371776580811e-01 -2.100368142127990723e-01 4.044775366783142090e-01 4.802382551133632660e-03 1.993369758129119873e-01 -4.227987229824066162e-01
2.758466899394989014e-01 5.206422209739685059e-01 4.307805895805358887e-01 6.419090926647186279e-02 3.049499094486236572e-01 -5.502448678016662598e-01 -7.697765529155731201e-02 2.479085028171539307e-01
5.350415110588073730e-01 5.432276129722595215e-01 3.398259878158569336e-01 2.857441008090972900e-01 3.264719545841217041e-01 2.262126803398132324e-01 -5.367567390203475952e-02 -2.467096149921417236e-01
4.292123913764953613e-01 -8.323690295219421387e-02 6.018785834312438965e-01 -1.415387541055679321e-01 -1.950516551733016968e-01 -5.627288818359375000e-01 2.655170261859893799e-01 -3.673036396503448486e-02
3.435909450054168701e-01 -3.922799825668334961e-01 -9.546682983636856079e-02 1.429476290941238403e-01 6.993789076805114746e-01 -4.235275387763977051e-01 -8.658898621797561646e-02 1.500319987535476685e-01
3.728732168674468994e-01 2.458547651767730713e-01 6.385457515716552734e-01 -1.361877769231796265e-01 2.185604162514209747e-02 -3.580213785171508789e-01 4.425626993179321289e-01 2.229675203561782837e-01
6.426971405744552612e-02 -8.783359080553054810e-03 1.997831761837005615e-01 2.007033973932266235e-01 8.527038693428039551e-01 -3.910710811614990234e-01 -1.742265969514846802e-01 7.212396711111068726e-02
2.355379313230514526e-01 5.881265401840209961e-01 6.166881322860717773e-01 -8.970671147108078003e-02 1.997489780187606812e-01 -2.644855976104736328e-01 -1.371944248676300049e-01 2.856624126434326172e-01
4.456315636634826660e-01 1.263634711503982544e-01 6.468286514282226562e-01 -2.156882137060165405e-01 -5.621154606342315674e-02 -3.815871477127075195e-01 3.793010115623474121e-01 1.670273691415786743e-01
1.331357061862945557e-01 4.480170607566833496e-01 6.635469198226928711e-01 -2.722378373146057129e-01 3.966761231422424316e-01 4.011145606637001038e-02 2.601682245731353760e-01 2.012442350387573242e-01
6.216591596603393555e-01 2.614518105983734131e-01 4.860646128654479980e-01 2.794119343161582947e-02 1.824816912412643433e-01 -1.067704427987337112e-02 3.847215473651885986e-01 -3.559763431549072266e-01
1.098711118102073669e-01 5.026830434799194336e-01 5.877225399017333984e-01 -2.859096229076385498e-01 3.813416659832000732e-01 -3.513967394828796387e-01 -2.756635844707489014e-02 1.959971338510513306e-01
-1.067755520343780518e-01 -5.283858999609947205e-02 3.319700956344604492e-01 -5.201620608568191528e-02 8.246755003929138184e-01 -3.933347463607788086e-01 -3.321174159646034241e-02 1.923338472843170166e-01
1.869812458753585815e-01 -8.189277286874130368e-05 8.591361641883850098e-01 1.106202751398086548e-01 2.391927503049373627e-02 -1.211039349436759949e-01 4.428581297397613525e-01 5.766004696488380432e-02
6.782349348068237305e-01 -1.014192178845405579e-01 1.910133361816406250e-01 1.799425780773162842e-01 3.608932197093963623e-01 2.128430083394050598e-02 4.221569001674652100e-01 -3.897854685783386230e-01
6.474925875663757324e-01 7.183404266834259033e-02 5.114424228668212891e-01 -3.908790349960327148e-01 7.812806218862533569e-02 1.459851861000061035e-01 2.496742829680442810e-02 3.649580776691436768e-01
6.969363689422607422e-01 1.396151036024093628e-01 4.074529111385345459e-01 -3.479324281215667725e-01 1.381272822618484497e-01 -4.931512847542762756e-02 2.590654194355010986e-01 3.450891673564910889e-01
2.268594801425933838e-01 -5.112199187278747559e-01 4.762363433837890625e-01 -1.637379080057144165e-01 4.566837847232818604e-01 -5.978098884224891663e-02 3.512415885925292969e-01 -3.131667971611022949e-01
2.213058322668075562e-01 1.420417129993438721e-01 3.509438335895538330e-01 2.498072385787963867e-01 6.618483662605285645e-01 9.684173017740249634e-02 -2.622655630111694336e-01 -4.786207675933837891e-01
4.035613536834716797e-01 -1.898975819349288940e-01 4.659889638423919678e-01 5.488004684448242188e-01 2.043600380420684814e-01 3.163102641701698303e-02 4.799264073371887207e-01 -9.826821088790893555e-02
2.820214927196502686e-01 -2.368606925010681152e-01 3.197813630104064941e-01 1.311935186386108398e-01 6.393457055091857910e-01 8.144886046648025513e-02 3.726609349250793457e-01 -4.365956485271453857e-01
4.427657723426818848e-01 1.664726436138153076e-01 2.882210016250610352e-01 2.267310023307800293e-01 6.344313174486160278e-02 -6.698328852653503418e-01 -3.617511689662933350e-01 2.412506639957427979e-01
7.098013162612915039e-02 -1.102963760495185852e-01 1.628302633762359619e-01 5.868189781904220581e-02 7.512653470039367676e-01 -5.021589994430541992e-01 1.335066407918930054e-01 3.441684544086456299e-01
5.276415869593620300e-02 8.291747421026229858e-02 4.807764589786529541e-01 2.818165719509124756e-01 2.017207443714141846e-01 -7.650125026702880859e-01 -9.996972233057022095e-02 2.093914598226547241e-01
-4.576006904244422913e-02 -8.824306726455688477e-02 8.281349539756774902e-01 9.358790516853332520e-02 2.196061462163925171e-01 -2.170772701501846313e-01 4.414137303829193115e-01 -7.319580018520355225e-02
3.735242784023284912e-01 -2.060071527957916260e-01 6.392141580581665039e-01 5.152862071990966797e-01 3.837949037551879883e-02 4.969678074121475220e-02 3.266783356666564941e-01 -1.823855191469192505e-01
5.143259763717651367e-01 1.812943518161773682e-01 1.321915686130523682e-01 8.641266077756881714e-02 2.624379098415374756e-01 -4.772702157497406006e-01 -3.073758780956268311e-01 5.352746844291687012e-01
4.719203114509582520e-01 2.876845002174377441e-01 7.431781888008117676e-01 -2.471271902322769165e-02 3.737818682566285133e-03 -4.035312682390213013e-02 3.625639379024505615e-01 -9.224615246057510376e-02
2.238104045391082764e-01 -2.927420735359191895e-01 4.039234519004821777e-01 -2.543973922729492188e-01 6.905493140220642090e-01 1.787213981151580811e-01 1.509936153888702393e-01 -3.236359357833862305e-01
2.601188719272613525e-01 -7.547839730978012085e-02 8.569239377975463867e-01 1.827800273895263672e-01 -4.292955994606018066e-02 -7.851834595203399658e-02 3.796292841434478760e-01 -8.238684386014938354e-02
3.368693217635154724e-02 -1.397670358419418335e-01 8.705765604972839355e-01 -3.136630356311798096e-01 1.888319104909896851e-02 -2.561026215553283691e-01 1.845570653676986694e-01 1.517762392759323120e-01
9.605069458484649658e-02 -2.934626862406730652e-02 7.809492349624633789e-01 -3.803746700286865234e-01 3.215708136558532715e-01 1.636243015527725220e-01 -2.073144167661666870e-01 2.493723630905151367e-01
1.632876396179199219e-01 3.039166629314422607e-01 5.723412036895751953e-01 -2.016538381576538086e-01 2.865960001945495605e-01 -4.301548004150390625e-01 -4.922897815704345703e-01 -5.668872594833374023e-02
3.768492043018341064e-01 2.355169802904129028e-01 1.871820390224456787e-01 9.725197218358516693e-03 4.269900918006896973e-01 -6.189501285552978516e-01 6.799850612878799438e-02 4.442308545112609863e-01
6.897653341293334961e-01 -4.601026177406311035e-01 1.792557239532470703e-01 -4.609734937548637390e-02 3.026972115039825439e-01 -4.257484152913093567e-02 2.120933830738067627e-01 -3.739652633666992188e-01
6.279497146606445312e-01 -7.473801076412200928e-02 2.440220266580581665e-01 3.914597928524017334e-01 2.074472457170486450e-01 1.492083668708801270e-01 -5.628980398178100586e-01 -7.179306447505950928e-02
6.197046041488647461e-01 2.728230357170104980e-01 3.425807356834411621e-01 -5.953581538051366806e-03 1.797506809234619141e-01 -2.487877011299133301e-01 5.743884444236755371e-01 2.998217940330505371e-03
4.934379458427429199e-01 -4.224968254566192627e-01 2.817871272563934326e-01 -2.945465743541717529e-01 5.431798696517944336e-01 2.078558951616287231e-01 2.532341750338673592e-03 -2.712913453578948975e-01
5.959590673446655273e-01 1.384772807359695435e-01 4.677357971668243408e-01 4.122397005558013916e-01 8.093716949224472046e-02 -1.185066066682338715e-02 4.708090126514434814e-01 -9.266218543052673340e-02
4.657162129878997803e-01 3.396427631378173828e-02 6.504876613616943359e-01 -3.095364570617675781e-01 1.478318423032760620e-01 2.660480141639709473e-01 -3.015062212944030762e-01 2.818973958492279053e-01
3.521718382835388184e-01 2.767763845622539520e-02 -5.560587742365896702e-04 3.126247599720954895e-02 8.038377761840820312e-01 -1.576504260301589966e-01 -2.478656470775604248e-01 3.765435516834259033e-01
4.296811521053314209e-01 -1.249151080846786499e-01 7.150664925575256348e-01 -1.846827119588851929e-01 -2.906414866447448730e-02 -4.779630526900291443e-02 -7.017903029918670654e-02 -4.962743222713470459e-01
4.426205158233642578e-01 1.878689676523208618e-01 3.021000623703002930e-01 6.416400074958801270e-01 4.285535812377929688e-01 2.012188136577606201e-01 -2.026730179786682129e-01 -2.454624138772487640e-02
4.513468146324157715e-01 -3.720506727695465088e-01 4.240192770957946777e-01 3.212314546108245850e-01 -5.495904758572578430e-02 -9.556545875966548920e-03 -5.778067111968994141e-01 1.947045475244522095e-01
6.593376398086547852e-01 -6.119936108589172363e-01 2.463699728250503540e-01 -2.992513179779052734e-01 5.566165223717689514e-02 -1.058934926986694336e-01 -1.422501206398010254e-01 7.708106189966201782e-02
4.720481634140014648e-01 -4.982734620571136475e-01 2.651968002319335938e-01 -1.818860024213790894e-01 2.865696549415588379e-01 1.143138185143470764e-01 -2.269202023744583130e-01 5.280148386955261230e-01
5.874733328819274902e-01 4.019548594951629639e-01 4.381183981895446777e-01 6.714259088039398193e-02 1.219151318073272705e-01 -2.362384498119354248e-01 4.669824838638305664e-01 -9.003841131925582886e-02
4.951910674571990967e-01 -6.965442001819610596e-02 5.898504257202148438e-01 5.313915014266967773e-01 -1.560200452804565430e-01 -5.261106044054031372e-02 2.126636505126953125e-01 -2.174799740314483643e-01
1.198806762695312500e-01 -1.884081661701202393e-01 1.607110649347305298e-01 2.361258417367935181e-01 7.655826210975646973e-01 -4.533798098564147949e-01 -2.770832180976867676e-01 -1.011509355157613754e-02
4.715801477432250977e-01 -3.767883479595184326e-01 3.489427566528320312e-01 -4.475797712802886963e-01 5.013151764869689941e-01 1.974211186170578003e-01 -1.473220288753509521e-01 3.947611525654792786e-02
2.679843902587890625e-01 1.258303672075271606e-01 4.544585645198822021e-01 3.856619298458099365e-01 4.291428923606872559e-01 1.153119727969169617e-01 -4.439665675163269043e-01 -4.031333327293395996e-01
3.341088294982910156e-01 -1.309673637151718140e-01 5.000457167625427246e-01 1.995947957038879395e-01 1.808116734027862549e-01 -1.019164770841598511e-01 -5.189999006688594818e-03 -7.336403131484985352e-01
1.530785262584686279e-01 -3.206346333026885986e-01 6.070166826248168945e-01 1.213927716016769409e-01 4.277043938636779785e-01 1.994054036913439631e-04 5.380309820175170898e-01 -1.347090154886245728e-01
7.541308999061584473e-01 -5.417303182184696198e-03 3.613393306732177734e-01 -2.816185951232910156e-01 1.467628329992294312e-01 1.317904591560363770e-01 -3.768103718757629395e-01 -2.012162953615188599e-01
7.288014888763427734e-01 -1.326150894165039062e-01 2.634310424327850342e-01 -2.488263696432113647e-01 1.675913035869598389e-01 -9.052061289548873901e-02 5.264795944094657898e-02 -5.299985408782958984e-01
7.438788414001464844e-01 -1.720440983772277832e-01 4.109868705272674561e-01 -1.961303800344467163e-01 5.146831646561622620e-02 -1.676670312881469727e-01 4.226882755756378174e-01 -1.552871894091367722e-02
2.963339686393737793e-01 2.313460558652877808e-01 2.705865502357482910e-01 1.793832480907440186e-01 4.523460566997528076e-01 -6.287590265274047852e-01 -3.016195297241210938e-01 2.496809363365173340e-01
2.150913029909133911e-01 -1.171764545142650604e-02 8.593772053718566895e-01 -2.897545993328094482e-01 1.184787154197692871e-01 1.925114542245864868e-01 -2.827362716197967529e-01 8.596281521022319794e-03
6.518389582633972168e-01 -3.310194611549377441e-01 5.803868770599365234e-01 -2.320920526981353760e-01 -5.160211399197578430e-02 3.186679258942604065e-02 1.074959803372621536e-02 -2.665008306503295898e-01
5.326570868492126465e-01 2.492962777614593506e-01 3.238349258899688721e-01 7.419881969690322876e-02 5.465416312217712402e-01 3.081011474132537842e-01 2.130959481000900269e-01 -3.235880136489868164e-01
3.375686109066009521e-01 -1.666899472475051880e-01 4.659177660942077637e-01 6.972482204437255859e-01 1.411332786083221436e-01 1.578708142042160034e-01 -8.196714520454406738e-02 3.216628134250640869e-01
5.504711270332336426e-01 3.180074989795684814e-01 -2.006071619689464569e-02 8.018942922353744507e-02 6.030640602111816406e-01 -2.770695686340332031e-01 -4.393666982650756836e-03 3.854179680347442627e-01
4.474733471870422363e-01 -3.119474276900291443e-02 7.409162521362304688e-01 2.364938408136367798e-01 8.573632687330245972e-03 -3.210385097190737724e-03 4.219737052917480469e-01 -1.255495250225067139e-01
3.052078783512115479e-01 -3.296241760253906250e-01 5.800833702087402344e-01 4.886818826198577881e-01 1.150091737508773804e-01 5.369947478175163269e-02 4.438243210315704346e-01 9.898865222930908203e-02
2.966174781322479248e-01 2.500847280025482178e-01 4.083926677703857422e-01 6.634680032730102539e-01 3.605730235576629639e-01 7.614474743604660034e-03 -2.280143499374389648e-01 -2.458457648754119873e-01
6.308870911598205566e-01 -4.202341437339782715e-01 4.729520082473754883e-01 -3.016894161701202393e-01 9.784126281738281250e-02 1.262203007936477661e-01 -2.842642366886138916e-01 -6.613527238368988037e-02
6.618196368217468262e-01 6.076562032103538513e-02 4.980307817459106445e-01 3.211994171142578125e-01 -1.230758875608444214e-01 -1.048542857170104980e-01 3.960030972957611084e-01 -1.553638726472854614e-01
2.327494174242019653e-01 -5.997782349586486816e-01 5.066782832145690918e-01 -1.688868701457977295e-01 1.690582036972045898e-01 -7.519519422203302383e-03 -4.005174636840820312e-01 3.343599140644073486e-01
1.275540143251419067e-01 -2.403353899717330933e-01 7.009891867637634277e-01 -3.872209191322326660e-01 6.092895194888114929e-02 -4.039762020111083984e-01 2.898257970809936523e-01 1.836707592010498047e-01
3.157582581043243408e-01 3.837679624557495117e-01 3.134385347366333008e-01 3.002663254737854004e-01 3.244725763797760010e-01 -5.999308824539184570e-01 1.091715320944786072e-01 2.957995533943176270e-01
2.597821652889251709e-01 -1.897003948688507080e-01 1.116578578948974609e-01 -9.226794540882110596e-02 7.151270508766174316e-01 -4.637224078178405762e-01 -3.282728195190429688e-01 -2.033171951770782471e-01
5.475277900695800781e-01 -1.330409646034240723e-01 2.359342277050018311e-01 -2.940266393125057220e-02 4.325095415115356445e-01 1.570568978786468506e-02 6.032962203025817871e-01 2.733248770236968994e-01
6.444727778434753418e-01 -2.788580954074859619e-01 5.124300718307495117e-01 -3.550015687942504883e-01 8.879365772008895874e-02 4.939698055386543274e-02 -3.675816953182220459e-02 -3.265070319175720215e-01
2.811103165149688721e-01 2.090377807617187500e-01 1.062727272510528564e-01 6.829502526670694351e-03 7.139056324958801270e-01 -5.379295945167541504e-01 1.724250912666320801e-01 1.928204298019409180e-01
1.850505173206329346e-01 -1.084757074713706970e-01 6.898359060287475586e-01 -3.136590421199798584e-01 3.807006776332855225e-01 2.567573189735412598e-01 -2.341735959053039551e-01 -3.376973271369934082e-01
5.823299884796142578e-01 -4.870696067810058594e-01 4.134837090969085693e-01 1.667238958179950714e-02 1.901566684246063232e-01 -9.200811386108398438e-03 3.717116117477416992e-01 -2.792752087116241455e-01
8.852203935384750366e-02 3.927211835980415344e-02 4.165235757827758789e-01 4.004187881946563721e-01 2.400649338960647583e-01 -7.187577486038208008e-01 -2.847388386726379395e-01 3.839791566133499146e-02
2.535875737667083740e-01 -5.690985321998596191e-01 5.809050798416137695e-01 -4.850116372108459473e-02 2.126913368701934814e-01 1.369041949510574341e-01 -2.224907130002975464e-01 3.981643319129943848e-01
3.448638021945953369e-01 -5.105762481689453125e-01 2.711214125156402588e-01 -1.091549694538116455e-01 5.755692124366760254e-01 5.061976239085197449e-02 2.832691967487335205e-01 -3.476716876029968262e-01
6.950750350952148438e-01 -1.836953610181808472e-01 5.412505269050598145e-01 -9.315006434917449951e-02 -3.578264266252517700e-02 1.620246283710002899e-02 4.290813952684402466e-02 -4.220350682735443115e-01
1.498931348323822021e-01 7.415390759706497192e-02 1.350886821746826172e-01 2.944546639919281006e-01 7.011081576347351074e-01 -5.680510401725769043e-01 7.242824882268905640e-02 2.181750088930130005e-01
8.591223955154418945e-01 -2.512257099151611328e-01 2.194840312004089355e-01 6.558325141668319702e-02 3.719580546021461487e-02 -1.133955493569374084e-01 2.765010297298431396e-01 -2.358496338129043579e-01
1.226437911391258240e-01 1.825347691774368286e-01 5.060660243034362793e-01 -9.253544360399246216e-02 3.106443285942077637e-01 -4.635796248912811279e-01 -6.121625900268554688e-01 -2.872363664209842682e-02
3.979363143444061279e-01 3.883857429027557373e-01 2.017432749271392822e-01 2.238442599773406982e-01 3.546103835105895996e-01 -6.496030092239379883e-01 -7.481639832258224487e-02 2.160239517688751221e-01
3.152625858783721924e-01 6.429603695869445801e-01 4.605443179607391357e-01 1.026736795902252197e-01 4.499460458755493164e-01 1.859878450632095337e-01 -8.943671733140945435e-02 -1.397373974323272705e-01
1.965395212173461914e-01 1.668664067983627319e-02 6.270496845245361328e-01 7.297509163618087769e-02 1.094864681363105774e-02 -3.446277976036071777e-01 -5.840796232223510742e-01 3.202182948589324951e-01
3.425276875495910645e-01 -3.985887467861175537e-01 2.522107958793640137e-01 5.252173542976379395e-01 3.120647966861724854e-01 -2.729525044560432434e-02 -5.266264677047729492e-01 -9.419958293437957764e-02
6.592205166816711426e-01 2.278119921684265137e-01 3.124511241912841797e-01 -4.832755923271179199e-01 4.159846603870391846e-01 1.619744487106800079e-02 1.808404922485351562e-02 9.336135536432266235e-02
2.098868489265441895e-01 3.078367412090301514e-01 6.309712529182434082e-01 -1.214404180645942688e-01 1.683882325887680054e-01 -3.775958418846130371e-01 -3.721263408660888672e-01 3.726934194564819336e-01
1.726950556039810181e-01 -4.638414084911346436e-02 2.680731415748596191e-01 3.038183152675628662e-01 7.560321688652038574e-01 1.180624887347221375e-01 -2.236200422048568726e-01 -4.102767109870910645e-01
8.435826301574707031e-01 8.524776250123977661e-02 8.646938204765319824e-02 -1.429509371519088745e-01 1.992375999689102173e-01 -2.329995185136795044e-01 3.809590339660644531e-01 1.186383590102195740e-01
8.879156708717346191e-01 -1.817194372415542603e-01 2.309308499097824097e-01 -2.381561398506164551e-01 1.343595236539840698e-01 2.971941232681274414e-02 7.351095229387283325e-02 -2.102302461862564087e-01
3.191527724266052246e-01 -8.848198503255844116e-02 3.032210767269134521e-01 4.274520874023437500e-01 6.534442305564880371e-01 4.337523877620697021e-01 4.320835694670677185e-03 -2.247177809476852417e-02
2.064424902200698853e-01 -3.219111561775207520e-01 6.569097042083740234e-01 -2.759501338005065918e-01 9.129649400711059570e-02 -4.367302954196929932e-01 3.833896219730377197e-01 4.471784457564353943e-03
3.849867880344390869e-01 5.041954517364501953e-01 3.588464260101318359e-01 4.171074032783508301e-01 2.457449436187744141e-01 -1.989330649375915527e-01 -3.388732671737670898e-01 2.828826308250427246e-01
8.430886864662170410e-01 -4.320928081870079041e-02 1.808730214834213257e-01 2.911504358053207397e-02 1.470405757427215576e-01 -1.321373581886291504e-01 4.396536350250244141e-01 -1.462711244821548462e-01
6.064381450414657593e-02 1.581679731607437134e-01 8.238642215728759766e-01 6.676560733467340469e-03 -5.918879061937332153e-02 -3.669318258762359619e-01 -3.158429563045501709e-01 2.336862534284591675e-01
4.771077930927276611e-01 3.100682497024536133e-01 -1.713633909821510315e-02 5.864889174699783325e-02 7.476286292076110840e-01 -3.260327577590942383e-01 -1.690912060439586639e-02 8.343037217855453491e-02
3.990534245967864990e-01 6.043081283569335938e-01 3.895650506019592285e-01 1.968908458948135376e-01 4.860702753067016602e-01 1.681916415691375732e-01 3.762653796002268791e-03 -1.430884897708892822e-01
4.051485061645507812e-01 1.372835040092468262e-01 -1.097061857581138611e-02 8.038319647312164307e-02 8.139207363128662109e-01 -2.755008339881896973e-01 -7.544974982738494873e-02 2.576155066490173340e-01
1.164779961109161377e-01 -2.082207500934600830e-01 1.424579769372940063e-01 2.710370123386383057e-01 4.943232834339141846e-01 -7.719948291778564453e-01 -2.944203652441501617e-02 -9.012955427169799805e-02
9.469166398048400879e-02 3.955336511135101318e-01 6.974619626998901367e-01 -1.527914106845855713e-01 2.817796468734741211e-01 -1.775805354118347168e-01 -2.120555043220520020e-01 4.109576046466827393e-01
3.668172955513000488e-01 3.631769120693206787e-01 4.074314534664154053e-01 4.204628765583038330e-01 5.382379889488220215e-01 2.153292894363403320e-01 -1.450379788875579834e-01 -1.834539175033569336e-01
3.374669849872589111e-01 5.004746913909912109e-01 3.034045696258544922e-01 5.439685583114624023e-01 4.865724444389343262e-01 -1.066499948501586914e-02 -4.340253397822380066e-02 -9.452381730079650879e-02
4.332415163516998291e-01 2.587763965129852295e-01 6.693463921546936035e-01 2.195774167776107788e-01 1.700125485658645630e-01 5.998897179961204529e-02 4.083270132541656494e-01 -2.233021408319473267e-01
8.519147634506225586e-01 -6.153149157762527466e-02 2.298720180988311768e-01 -2.041245847940444946e-01 1.873496174812316895e-01 2.568299472332000732e-01 -2.177326828241348267e-01 -1.657651960849761963e-01
2.072061747312545776e-01 1.819125376641750336e-02 7.343376427888870239e-02 1.441761255264282227e-01 7.343449592590332031e-01 -5.148530006408691406e-01 2.360715717077255249e-01 2.654985189437866211e-01
2.702102959156036377e-01 5.214379429817199707e-01 2.657601535320281982e-01 3.099009394645690918e-01 6.236756443977355957e-01 -1.432461738586425781e-01 -6.895230710506439209e-02 -2.723541259765625000e-01
6.413737535476684570e-01 -2.879207730293273926e-01 6.586189568042755127e-02 4.514240622520446777e-01 2.915515899658203125e-01 9.014649689197540283e-02 -4.521327316761016846e-01 8.181494660675525665e-03
3.642728626728057861e-01 -1.880786940455436707e-02 2.845415659248828888e-02 -7.440435886383056641e-02 7.651843428611755371e-01 -4.745386838912963867e-01 -2.222155928611755371e-01 -2.306724339723587036e-02
5.479982495307922363e-01 -1.309278309345245361e-01 3.001408874988555908e-01 3.782221078872680664e-01 4.762275218963623047e-01 4.094931483268737793e-01 -1.093691401183605194e-02 -2.341417372226715088e-01
6.826812028884887695e-01 -4.474624991416931152e-01 4.743804931640625000e-01 9.010658413171768188e-02 -1.917310655117034912e-01 -1.479035466909408569e-01 1.426423043012619019e-01 -1.469167321920394897e-01
4.042040407657623291e-01 3.763025104999542236e-01 1.472028493881225586e-01 1.950682550668716431e-01 4.883776009082794189e-01 -5.254480242729187012e-01 7.389589678496122360e-03 3.473214805126190186e-01
7.387726902961730957e-01 -2.549413740634918213e-01 4.760954678058624268e-01 -5.970228835940361023e-02 -5.690679326653480530e-02 -2.915342152118682861e-02 7.491024583578109741e-02 -3.863788545131683350e-01
2.158522307872772217e-01 -2.093024551868438721e-01 1.260786801576614380e-01 -8.991637080907821655e-02 7.303923964500427246e-01 -4.677236974239349365e-01 -3.316661417484283447e-01 -1.529008597135543823e-01
3.361762166023254395e-01 3.147728741168975830e-01 6.212822198867797852e-01 -3.618541061878204346e-01 3.637886643409729004e-01 2.234748005867004395e-01 -3.990644216537475586e-02 2.951235771179199219e-01
5.769484490156173706e-02 -2.173412889242172241e-01 5.518264770507812500e-01 -1.518176123499870300e-02 6.110424399375915527e-01 3.547850623726844788e-02 3.763031959533691406e-01 -3.584065735340118408e-01
3.289179205894470215e-01 2.849973738193511963e-01 1.465800106525421143e-01 1.878025382757186890e-01 5.366360545158386230e-01 -6.266438364982604980e-01 -1.299327164888381958e-01 2.372568845748901367e-01
2.531003355979919434e-01 3.154881298542022705e-01 4.784906506538391113e-01 5.362504720687866211e-01 4.364503920078277588e-01 1.882635504007339478e-01 -3.065160810947418213e-01 2.312524709850549698e-03
1.159002631902694702e-01 -1.037516668438911438e-01 7.136026620864868164e-01 2.880688384175300598e-02 2.734095752239227295e-01 2.616849541664123535e-01 -3.458151817321777344e-01 4.504709839820861816e-01
6.724249124526977539e-01 -2.535408595576882362e-03 4.882075488567352295e-01 -7.424796372652053833e-02 2.372680604457855225e-01 4.955540299415588379e-01 -2.490525878965854645e-02 3.858422115445137024e-02
1.149463281035423279e-01 -7.707486301660537720e-02 4.267646372318267822e-01 1.377855688333511353e-01 3.520971238613128662e-01 -5.232039093971252441e-01 -6.075035333633422852e-01 1.138364747166633606e-01
7.458555102348327637e-01 -8.910464495420455933e-02 2.603493928909301758e-01 4.151296317577362061e-01 1.051091104745864868e-01 1.247026994824409485e-01 3.961961567401885986e-01 -1.098876222968101501e-01
2.461652606725692749e-01 -4.028723239898681641e-01 6.557714939117431641e-01 -3.893197476863861084e-01 1.699595451354980469e-01 -9.594865143299102783e-03 -2.744181752204895020e-01 -3.020046949386596680e-01
7.497491240501403809e-01 -1.086416542530059814e-01 4.641164541244506836e-01 -1.195667013525962830e-01 -7.763883471488952637e-02 -2.102958261966705322e-01 3.500332832336425781e-01 -1.536147296428680420e-01
7.479929924011230469e-01 -4.275522530078887939e-01 4.152323007583618164e-01 -1.052133888006210327e-01 -2.182295471429824829e-01 -2.584753744304180145e-02 4.867355898022651672e-02 1.534811556339263916e-01
4.175102412700653076e-01 2.498495578765869141e-01 2.825613915920257568e-01 4.829567857086658478e-03 2.156662493944168091e-01 -7.743201255798339844e-01 1.286163367331027985e-02 1.927359998226165771e-01
2.281508296728134155e-01 -1.765729635953903198e-01 5.243829488754272461e-01 6.904709935188293457e-01 1.721231192350387573e-01 1.526656746864318848e-01 -1.500907242298126221e-01 2.993012070655822754e-01
4.432183504104614258e-01 -3.614280223846435547e-01 2.135574519634246826e-01 3.047136962413787842e-01 3.232298493385314941e-01 -4.380187764763832092e-02 -6.542233824729919434e-01 8.096076548099517822e-03
5.757593512535095215e-01 -4.502957165241241455e-01 5.676166415214538574e-01 -1.036922335624694824e-01 -3.392903832718729973e-03 -9.907581657171249390e-02 2.283739894628524780e-01 -2.661052644252777100e-01
-1.374460104852914810e-02 1.217311173677444458e-01 3.848703801631927490e-01 1.685465276241302490e-01 8.613166213035583496e-01 2.157324105501174927e-01 -1.267192661762237549e-01 -6.320496648550033569e-02
4.683369696140289307e-01 -1.675406284630298615e-02 6.370719075202941895e-01 -2.144997864961624146e-01 6.347846984863281250e-02 3.172070980072021484e-01 -1.185279488563537598e-01 4.580503404140472412e-01
6.167080402374267578e-01 -3.283097222447395325e-02 3.008345365524291992e-01 -2.066519409418106079e-01 3.462512791156768799e-01 1.084618046879768372e-01 4.326794743537902832e-01 4.080702364444732666e-01
2.985692322254180908e-01 1.253077536821365356e-01 1.890989542007446289e-01 -1.684237122535705566e-01 5.969727635383605957e-01 -4.837341010570526123e-01 -2.798227369785308838e-01 4.029310643672943115e-01
4.057860970497131348e-01 3.037831485271453857e-01 2.851375937461853027e-01 1.290483474731445312e-01 1.903123408555984497e-01 -7.630244493484497070e-01 -6.793939322233200073e-02 1.485119462013244629e-01
2.240221947431564331e-01 -7.999770343303680420e-02 6.804707646369934082e-02 8.327382057905197144e-02 8.547313809394836426e-01 -3.526793420314788818e-01 -2.237061709165573120e-01 1.638798415660858154e-01
1.607339680194854736e-01 -2.269031666219234467e-02 9.294804930686950684e-02 3.507742583751678467e-01 7.398602962493896484e-01 -4.252499341964721680e-01 1.152873411774635315e-01 3.169320225715637207e-01
5.366510748863220215e-01 -7.291456311941146851e-02 1.685245633125305176e-01 4.958190619945526123e-01 3.261255025863647461e-01 6.847677379846572876e-02 -5.653676390647888184e-01 -4.200772941112518311e-02
4.270487725734710693e-01 -5.719853565096855164e-03 5.878010392189025879e-01 -1.198202669620513916e-01 7.406632602214813232e-02 2.309900820255279541e-01 -6.213375926017761230e-01 -1.132567748427391052e-01
6.838763356208801270e-01 -1.428224444389343262e-01 5.747967362403869629e-01 -2.980450093746185303e-01 6.116300076246261597e-02 2.703275084495544434e-01 -1.081081554293632507e-01 -6.471171230077743530e-02
-2.955524809658527374e-02 -1.339009106159210205e-01 2.524940073490142822e-01 5.501767247915267944e-02 8.476502299308776855e-01 -4.243443608283996582e-01 -5.930859223008155823e-02 1.109966859221458435e-01
2.788349688053131104e-01 -9.040550142526626587e-02 8.899590373039245605e-02 -1.409159749746322632e-01 7.551252841949462891e-01 -4.813659489154815674e-01 -2.792941331863403320e-01 -7.979786396026611328e-02
9.456507861614227295e-02 -5.598349869251251221e-02 2.197813838720321655e-01 -5.828430131077766418e-02 8.189486265182495117e-01 -1.065241694450378418e-01 -3.574010729789733887e-01 3.556160330772399902e-01
2.942323386669158936e-01 -7.337595522403717041e-02 6.148947402834892273e-02 -7.046103477478027344e-02 8.089919686317443848e-01 -4.210799336433410645e-01 -2.457196861505508423e-01 -8.451545983552932739e-02
2.087385952472686768e-01 3.025787174701690674e-01 2.653779089450836182e-01 6.474456191062927246e-01 5.873565077781677246e-01 -1.378565877676010132e-01 -4.199826344847679138e-02 -9.750407189130783081e-02
4.493658244609832764e-01 -4.087830185890197754e-01 6.999753117561340332e-01 3.054019212722778320e-01 -1.155980303883552551e-01 1.702687591314315796e-01 3.947068180423229933e-04 7.332509756088256836e-02
3.251917362213134766e-01 1.563355922698974609e-01 5.717004537582397461e-01 2.581412494182586670e-01 4.755158126354217529e-01 4.811252057552337646e-01 -1.406400650739669800e-02 -1.361491978168487549e-01
2.933492064476013184e-01 3.353248238563537598e-01 5.391314625740051270e-01 -1.188895897939801216e-03 4.757842794060707092e-02 -6.423205733299255371e-01 -2.961897850036621094e-01 9.094851464033126831e-02
2.601860165596008301e-01 2.084650099277496338e-01 2.072216719388961792e-01 2.366865128278732300e-01 4.514869153499603271e-01 -6.854324340820312500e-01 1.021908000111579895e-01 3.252432346343994141e-01
5.928015708923339844e-01 1.262779086828231812e-01 2.172496020793914795e-01 2.509342133998870850e-01 5.429925918579101562e-01 4.103926420211791992e-01 1.804699748754501343e-02 -2.426646649837493896e-01
3.260448276996612549e-01 6.406833417713642120e-03 1.581097841262817383e-01 3.443004190921783447e-01 8.053932785987854004e-01 1.660661995410919189e-01 -1.949894279241561890e-01 -1.893544644117355347e-01
3.659937381744384766e-01 2.356771938502788544e-02 6.214064359664916992e-01 -2.805145084857940674e-01 1.976655423641204834e-01 2.168464362621307373e-01 -2.950420379638671875e-01 4.769854247570037842e-01
5.038882493972778320e-01 -1.320686191320419312e-01 2.211870998144149780e-01 3.982584476470947266e-01 5.572683215141296387e-01 4.300884604454040527e-01 7.981230318546295166e-02 -1.386615186929702759e-01
2.534882426261901855e-01 2.188298255205154419e-01 2.999332845211029053e-01 4.497967064380645752e-01 2.826322317123413086e-01 -5.974441170692443848e-01 -3.914214670658111572e-01 7.449096441268920898e-02
2.469367235898971558e-01 -8.913699537515640259e-02 5.854021012783050537e-02 -3.377178311347961426e-02 8.141295313835144043e-01 -4.342426061630249023e-01 -2.032860815525054932e-01 -1.838766932487487793e-01
7.643179297447204590e-01 -1.959308534860610962e-01 4.398481845855712891e-01 -2.753743901848793030e-02 8.022237569093704224e-02 3.903420567512512207e-01 -9.124287962913513184e-02 1.267937123775482178e-01
3.446177542209625244e-01 -4.393482804298400879e-01 5.348421931266784668e-01 -4.084831178188323975e-01 3.116758763790130615e-01 1.186743974685668945e-01 -3.434961736202239990e-01 7.798614352941513062e-02
2.233034670352935791e-01 -1.713769882917404175e-01 9.595203399658203125e-02 -3.166130557656288147e-02 7.283533811569213867e-01 -5.105144381523132324e-01 -3.180560767650604248e-01 -1.351781934499740601e-01
6.691549420356750488e-01 -6.163629293441772461e-01 3.892944157123565674e-01 -1.961394771933555603e-02 -1.230776775628328323e-02 4.607792943716049194e-02 1.272902190685272217e-01 4.377590492367744446e-02
6.468275189399719238e-01 -7.399014383554458618e-02 6.563235819339752197e-02 -4.922856092453002930e-01 5.565938949584960938e-01 -8.998937904834747314e-02 3.801241284236311913e-03 -1.075995042920112610e-01
-6.326073408126831055e-02 1.082005724310874939e-01 7.036075592041015625e-01 -2.963553369045257568e-02 5.514227747917175293e-01 3.102407455444335938e-01 -8.797871321439743042e-02 2.833587229251861572e-01
2.276082336902618408e-01 -5.126027464866638184e-01 6.499609351158142090e-01 -1.753474473953247070e-01 2.834969460964202881e-01 8.527042716741561890e-02 6.259825080633163452e-02 -3.750691115856170654e-01
2.547548115253448486e-01 -4.716100171208381653e-02 -2.569295838475227356e-02 6.445353478193283081e-02 9.149570465087890625e-01 -1.869850456714630127e-01 2.158336341381072998e-01 9.678617864847183228e-02
4.013895690441131592e-01 2.865308821201324463e-01 -1.712439954280853271e-02 1.180225387215614319e-01 7.637567520141601562e-01 -3.607090115547180176e-01 6.975828111171722412e-02 1.557641625404357910e-01
4.522272348403930664e-01 4.788835048675537109e-01 2.513771355152130127e-01 1.297660022974014282e-01 3.704746961593627930e-01 -4.717024564743041992e-01 -3.376896306872367859e-02 3.538877964019775391e-01
4.048409759998321533e-01 1.677882969379425049e-01 3.384380042552947998e-01 7.247856259346008301e-02 5.570769906044006348e-01 2.803379297256469727e-01 -2.664012014865875244e-01 -4.777696728706359863e-01
1.418355554342269897e-01 2.167605906724929810e-01 6.658793091773986816e-01 -1.272087246179580688e-01 4.711597859859466553e-01 3.200234472751617432e-01 -7.010602951049804688e-02 3.794720172882080078e-01
1.443964242935180664e-01 1.903254091739654541e-01 4.219575822353363037e-01 6.741018295288085938e-01 5.365825295448303223e-01 9.196687489748001099e-02 -1.060804799199104309e-01 5.322350934147834778e-02
1.336152851581573486e-01 3.750699013471603394e-02 3.651678562164306641e-01 3.370113074779510498e-01 2.875944375991821289e-01 -6.363750696182250977e-01 -4.464271664619445801e-01 -2.164141088724136353e-01
3.461081683635711670e-01 2.049162387847900391e-01 2.353994697332382202e-01 1.545977443456649780e-01 3.526545166969299316e-01 -7.277536988258361816e-01 -1.340266019105911255e-01 2.948752939701080322e-01
5.543649196624755859e-02 3.467639982700347900e-01 7.817544341087341309e-01 -2.456679940223693848e-01 2.768069505691528320e-01 -5.782424286007881165e-02 -1.298447698354721069e-01 3.291861414909362793e-01
4.412497580051422119e-01 2.264148145914077759e-01 -5.070976167917251587e-02 9.697023779153823853e-02 7.483084797859191895e-01 -4.102894067764282227e-01 1.116548851132392883e-01 -3.592584282159805298e-02
2.508703172206878662e-01 4.143100678920745850e-01 6.310250759124755859e-01 -1.942652091383934021e-02 5.394653677940368652e-01 -8.926797658205032349e-02 2.332471758127212524e-01 1.159538328647613525e-01
9.399799108505249023e-01 3.429626673460006714e-02 1.407347172498703003e-01 -9.695229679346084595e-02 3.781105205416679382e-02 -1.235157903283834457e-02 1.661254279315471649e-02 -2.901675701141357422e-01
1.464899629354476929e-01 -2.757788598537445068e-01 8.618764877319335938e-01 2.214636951684951782e-01 5.397219955921173096e-02 2.913103625178337097e-02 3.020370900630950928e-01 -1.249860599637031555e-01
4.392749071121215820e-01 1.415781527757644653e-01 5.927783250808715820e-01 -2.904282510280609131e-01 7.908483967185020447e-03 -4.372835755348205566e-01 3.861730992794036865e-01 1.041614860296249390e-01
7.075585722923278809e-01 -1.994227916002273560e-01 4.212094545364379883e-01 -2.838955819606781006e-01 2.213638126850128174e-01 1.875092089176177979e-01 9.316997020505368710e-04 -3.426585495471954346e-01
3.206947445869445801e-01 -3.358744680881500244e-01 3.197674155235290527e-01 6.484457254409790039e-01 4.933613911271095276e-02 -2.462174445390701294e-01 -4.342599809169769287e-01 9.985599666833877563e-02
5.082290768623352051e-01 -1.236226595938205719e-02 2.042265981435775757e-01 3.180636167526245117e-01 4.110511839389801025e-01 1.790806353092193604e-01 -6.160004734992980957e-01 -1.348621547222137451e-01
4.936909079551696777e-01 9.305951744318008423e-02 5.856062173843383789e-01 -1.738810688257217407e-01 -4.626009613275527954e-02 -4.521188437938690186e-01 3.922291994094848633e-01 -1.185110807418823242e-01
7.903380990028381348e-01 1.634790152311325073e-01 1.902904510498046875e-01 -3.531170785427093506e-01 1.463391482830047607e-01 -2.087740004062652588e-01 -6.537095457315444946e-02 -3.441846370697021484e-01
7.079633474349975586e-01 4.297487810254096985e-02 5.277783274650573730e-01 -2.967143058776855469e-01 -1.723465323448181152e-02 4.040515422821044922e-02 -1.152767539024353027e-01 -3.393132984638214111e-01
2.055022269487380981e-01 9.181629121303558350e-02 2.988040149211883545e-01 2.868216633796691895e-01 3.820185065269470215e-01 -6.557317376136779785e-01 -6.852538138628005981e-02 4.440384507179260254e-01
1.564464420080184937e-01 -3.584099411964416504e-01 5.579462647438049316e-01 6.049728989601135254e-01 2.008888423442840576e-01 1.200434863567352295e-01 5.485760048031806946e-02 3.346556127071380615e-01
5.162507295608520508e-01 2.298582792282104492e-01 2.047119438648223877e-01 -5.888226628303527832e-01 5.068456530570983887e-01 -1.501219570636749268e-01 4.272933304309844971e-02 -1.038086041808128357e-01
4.405336454510688782e-02 -1.488247811794281006e-01 9.288718104362487793e-01 -1.587950289249420166e-01 8.499304950237274170e-02 1.708422414958477020e-02 2.605648934841156006e-01 1.117238104343414307e-01
-6.498716771602630615e-02 1.413299143314361572e-01 4.653961062431335449e-01 1.461360007524490356e-01 7.859269976615905762e-01 1.280391365289688110e-01 7.901106961071491241e-03 3.220490813255310059e-01
7.339876294136047363e-01 -1.376895606517791748e-01 3.320584595203399658e-01 -1.526620090007781982e-01 1.000672504305839539e-01 -2.297495156526565552e-01 3.230869472026824951e-01 -3.762337863445281982e-01
1.100001037120819092e-01 3.085020482540130615e-01 5.916235446929931641e-01 3.554427763447165489e-03 5.127622485160827637e-01 1.556047201156616211e-01 -4.305255040526390076e-02 5.036906003952026367e-01
6.298214197158813477e-01 -4.006596207618713379e-01 6.086872220039367676e-01 -4.756202548742294312e-02 -1.202085763216018677e-01 1.354284286499023438e-01 1.597692817449569702e-01 1.082472503185272217e-01
5.231339335441589355e-01 -1.687246710062026978e-01 6.408889293670654297e-01 -2.912709414958953857e-01 1.067648753523826599e-01 1.991960108280181885e-01 -3.030036389827728271e-01 -2.437140047550201416e-01
-2.315399050712585449e-01 -4.684884473681449890e-02 7.645795941352844238e-01 3.410581648349761963e-01 1.680786907672882080e-01 -3.812518417835235596e-01 -2.596860527992248535e-01 4.745223373174667358e-02
5.474585890769958496e-01 1.963184922933578491e-01 5.347562432289123535e-01 5.025086998939514160e-01 -2.172122746706008911e-01 -9.658751636743545532e-02 1.020288392901420593e-01 -2.373787313699722290e-01
3.757760822772979736e-01 -2.684676349163055420e-01 5.104283690452575684e-01 5.216152667999267578e-01 2.918705046176910400e-01 1.533229202032089233e-01 2.797014415264129639e-01 -2.591692209243774414e-01
6.727388501167297363e-01 1.366259157657623291e-01 4.302333593368530273e-01 -4.560971260070800781e-01 8.083470165729522705e-02 3.955420479178428650e-02 -3.258172273635864258e-01 -1.462012082338333130e-01
1.476042121648788452e-01 -5.869222059845924377e-02 4.588026404380798340e-01 1.907630939967930317e-03 1.543463319540023804e-01 -6.473327875137329102e-01 -5.368667840957641602e-01 1.821430921554565430e-01
3.153753578662872314e-01 -3.624717891216278076e-01 6.467464566230773926e-01 5.145828723907470703e-01 -5.291033163666725159e-02 3.642079606652259827e-02 1.515339035540819168e-02 2.858680188655853271e-01
2.833073735237121582e-01 -2.346923202276229858e-01 5.020740032196044922e-01 -1.195924058556556702e-01 5.435976386070251465e-01 2.521640658378601074e-01 2.160587906837463379e-01 -4.387585222721099854e-01
4.967179894447326660e-01 -3.392529189586639404e-01 1.842049807310104370e-01 3.917998075485229492e-01 2.281792461872100830e-01 -3.493547439575195312e-02 -6.175979971885681152e-01 1.265964806079864502e-01
4.311551451683044434e-01 2.108900099992752075e-01 3.564061224460601807e-01 1.766000390052795410e-01 2.000609636306762695e-01 -2.455783188343048096e-01 4.644687101244926453e-02 -7.133914232254028320e-01
3.342450261116027832e-01 -3.650647401809692383e-01 4.511622190475463867e-01 5.424371957778930664e-01 1.931333392858505249e-01 1.026762425899505615e-01 4.450338482856750488e-01 1.064176484942436218e-01
1.553847044706344604e-01 -2.149701714515686035e-01 1.547877937555313110e-01 -2.507929205894470215e-01 6.343735456466674805e-01 -5.443345904350280762e-01 -3.241813182830810547e-01 -1.973918676376342773e-01
4.891755580902099609e-01 -9.328096359968185425e-02 2.950357794761657715e-01 2.644675374031066895e-01 1.940467655658721924e-01 6.120149791240692139e-02 -6.864585280418395996e-01 -2.870393097400665283e-01
9.133472293615341187e-02 -3.549904376268386841e-02 7.847140431404113770e-01 2.916234135627746582e-01 3.283143788576126099e-02 -1.353936195373535156e-01 -1.162012591958045959e-01 5.066215395927429199e-01
5.339069366455078125e-01 -4.758999943733215332e-01 8.820923417806625366e-02 -3.621012866497039795e-01 5.649044513702392578e-01 9.811508655548095703e-02 -1.441490799188613892e-01 -6.481521297246217728e-03
5.161452889442443848e-01 1.097844094038009644e-01 4.403055310249328613e-01 2.573063075542449951e-01 4.122352600097656250e-01 3.850952386856079102e-01 4.705932736396789551e-02 -3.755197227001190186e-01
3.901424407958984375e-01 -5.040071010589599609e-01 4.073809683322906494e-01 -2.471393793821334839e-01 3.709172010421752930e-01 1.432881802320480347e-01 -4.385541379451751709e-01 1.276236921548843384e-01
4.132580161094665527e-01 -2.662991881370544434e-01 1.326863020658493042e-01 7.738772034645080566e-01 1.394218653440475464e-01 -3.152135014533996582e-01 -8.031956851482391357e-03 1.514879465103149414e-01
2.657473683357238770e-01 -3.042370080947875977e-01 7.129825353622436523e-01 -1.049173995852470398e-01 4.094457626342773438e-02 1.686032265424728394e-01 -3.524523973464965820e-01 4.039062261581420898e-01
1.944306343793869019e-01 -9.251966839656233788e-04 5.183076262474060059e-01 -9.783971309661865234e-02 4.797418415546417236e-01 2.547759711742401123e-01 -1.807490438222885132e-01 -5.968645811080932617e-01
-7.298668473958969116e-02 -3.287764191627502441e-01 7.051975131034851074e-01 -2.005651146173477173e-01 1.023355051875114441e-01 -4.472588598728179932e-01 1.757272183895111084e-01 3.281098902225494385e-01
1.660525798797607422e-01 2.302094176411628723e-02 9.041159152984619141e-01 1.434045433998107910e-01 1.491252183914184570e-01 2.417299523949623108e-02 3.288031816482543945e-01 -5.451653525233268738e-02
1.602698862552642822e-01 -2.824326045811176300e-02 4.692165851593017578e-01 6.917518377304077148e-01 2.992329895496368408e-01 1.804372482001781464e-02 -1.881114095449447632e-01 3.867547512054443359e-01
2.767487764358520508e-01 -5.284218788146972656e-01 6.318935155868530273e-01 -2.887095808982849121e-01 1.810081899166107178e-01 8.090289682149887085e-02 -3.877030313014984131e-02 -3.474555909633636475e-01
3.506798744201660156e-01 -5.090759992599487305e-01 3.844240307807922363e-01 -1.674608588218688965e-01 2.769432067871093750e-01 1.078747957944869995e-01 -4.311582446098327637e-01 4.096439778804779053e-01
2.714892327785491943e-01 4.938921034336090088e-01 2.167310714721679688e-01 8.599259704351425171e-02 6.438493132591247559e-01 -3.149767518043518066e-01 -2.775232307612895966e-02 3.368599712848663330e-01
2.494955211877822876e-01 -4.146408438682556152e-01 6.893758177757263184e-01 4.320789277553558350e-01 7.040793448686599731e-02 2.456831783056259155e-01 -1.213320717215538025e-01 1.544500291347503662e-01
1.742481440305709839e-02 5.123491957783699036e-02 7.850490808486938477e-01 9.973569959402084351e-02 -5.427815765142440796e-02 -4.572254419326782227e-01 -3.564643561840057373e-01 1.781972348690032959e-01
1.793994456529617310e-01 -1.308489441871643066e-01 5.616384148597717285e-01 6.279278993606567383e-01 4.343329966068267822e-01 1.100712269544601440e-01 1.655599176883697510e-01 1.131020709872245789e-01
3.255583643913269043e-01 -4.601307585835456848e-02 -9.703149087727069855e-03 -4.231987521052360535e-02 8.703048825263977051e-01 -1.328523457050323486e-01 -1.525007337331771851e-01 3.027747571468353271e-01
2.166753709316253662e-01 2.533906400203704834e-01 4.612353146076202393e-01 2.242495119571685791e-01 2.239975780248641968e-01 -6.861904859542846680e-01 -2.556656301021575928e-01 1.985495686531066895e-01
2.182245105504989624e-01 1.308053880929946899e-01 3.492266535758972168e-01 3.929216563701629639e-01 2.550216019153594971e-01 -7.232215404510498047e-01 -2.158832997083663940e-01 1.556616872549057007e-01
1.178239062428474426e-01 -3.293031454086303711e-01 2.178976088762283325e-01 -1.021500080823898315e-01 6.288922429084777832e-01 -4.246426820755004883e-01 -4.783594012260437012e-01 1.229168847203254700e-01
3.612549304962158203e-01 1.705677658319473267e-01 3.146991729736328125e-01 2.033328860998153687e-01 1.019360795617103577e-01 -7.965268492698669434e-01 -2.345373630523681641e-01 -1.295724790543317795e-02
6.231084465980529785e-01 5.531501770019531250e-02 5.513529181480407715e-01 -1.427598446607589722e-01 -1.074233204126358032e-01 -3.256845772266387939e-01 3.738991320133209229e-01 -1.639965474605560303e-01
3.710803389549255371e-01 -1.779656410217285156e-01 2.754704356193542480e-01 1.634543985128402710e-01 6.004868745803833008e-01 1.349225491285324097e-01 3.403727114200592041e-01 -4.830985367298126221e-01
2.524965405464172363e-01 -2.017637938261032104e-01 3.343505263328552246e-01 7.987059950828552246e-01 1.517413705587387085e-01 -3.420043587684631348e-01 -1.996653527021408081e-02 7.365039736032485962e-02
4.374434649944305420e-01 4.694689214229583740e-01 3.040848970413208008e-01 1.605089455842971802e-01 6.067571640014648438e-01 3.100822865962982178e-01 3.157910332083702087e-02 -6.862097978591918945e-02
2.508487701416015625e-01 5.985987186431884766e-02 4.026873111724853516e-01 2.730714976787567139e-01 6.731641292572021484e-01 3.968486487865447998e-01 1.099455729126930237e-01 -2.721028625965118408e-01
4.104614555835723877e-01 -7.053597271442413330e-02 7.161228060722351074e-01 -2.932171821594238281e-01 1.845593899488449097e-01 3.604238629341125488e-01 -6.692758947610855103e-02 2.434975206851959229e-01
6.730637550354003906e-01 -4.757557809352874756e-01 4.567562639713287354e-01 1.077976915985345840e-02 -2.179678827524185181e-01 -1.808175295591354370e-01 1.392818689346313477e-01 -1.108813732862472534e-01
1.606174707412719727e-01 1.862168759107589722e-01 6.692708730697631836e-01 3.152569234371185303e-01 -9.839374572038650513e-02 -3.208026289939880371e-01 -5.223868489265441895e-01 -8.204467594623565674e-02
1.709849089384078979e-01 -1.908653527498245239e-01 3.017846643924713135e-01 1.340832561254501343e-01 1.805389374494552612e-01 -8.421779870986938477e-01 -2.863823473453521729e-01 3.754056617617607117e-02
6.905451416969299316e-01 -2.758508920669555664e-01 5.303208827972412109e-01 -2.490871250629425049e-01 7.681331131607294083e-03 7.817015051841735840e-02 -2.867562137544155121e-02 -3.110903501510620117e-01
2.070469595491886139e-02 -1.477715671062469482e-01 5.707767009735107422e-01 -4.762405529618263245e-02 1.795839369297027588e-01 -6.831566691398620605e-01 -3.824122250080108643e-01 6.699550151824951172e-02
5.693756341934204102e-01 -1.283492892980575562e-01 2.422800660133361816e-01 -1.998941041529178619e-02 2.393369823694229126e-01 1.524204667657613754e-02 4.468035101890563965e-01 5.857394933700561523e-01
1.997533068060874939e-02 -3.955053985118865967e-01 7.751685976982116699e-01 -9.905036538839340210e-03 2.644552588462829590e-01 -1.019675508141517639e-01 3.408649265766143799e-01 -2.137032598257064819e-01
5.633541345596313477e-01 -3.605638146400451660e-01 4.250423312187194824e-01 -8.568231016397476196e-02 3.817013800144195557e-01 3.890742361545562744e-01 -7.761660963296890259e-02 -2.480409443378448486e-01
-5.542624276131391525e-03 -1.494704335927963257e-01 7.248144745826721191e-01 2.042073197662830353e-02 3.429780527949333191e-02 -4.654203355312347412e-01 -4.719994962215423584e-01 1.062024086713790894e-01
5.434217453002929688e-01 -6.419411301612854004e-01 3.772845566272735596e-01 -7.579956948757171631e-02 -1.873162984848022461e-01 -2.932242751121520996e-01 -2.498186379671096802e-02 -1.510734409093856812e-01
4.148425459861755371e-01 -6.051567792892456055e-01 5.428984761238098145e-01 -1.038305386900901794e-01 1.580509841442108154e-01 -4.883547499775886536e-02 2.534252405166625977e-01 -2.541296184062957764e-01
3.297376036643981934e-01 -6.030143424868583679e-02 1.920009963214397430e-02 7.421817183494567871e-01 5.128074884414672852e-01 -2.635605633258819580e-01 -5.335978046059608459e-02 -3.393531218171119690e-02
6.085173487663269043e-01 -5.239861011505126953e-01 5.321822762489318848e-01 1.384749356657266617e-02 -1.532583683729171753e-01 -1.579248579218983650e-03 1.915514767169952393e-01 1.074848324060440063e-01
7.098063826560974121e-01 -9.806441143155097961e-03 3.514064550399780273e-01 -1.205137148499488831e-01 1.282502114772796631e-01 8.955375105142593384e-02 -6.339872628450393677e-02 -5.740918517112731934e-01
6.649364233016967773e-01 -2.517182230949401855e-01 5.047501921653747559e-01 -4.363223314285278320e-01 1.717895269393920898e-01 9.911348670721054077e-02 -9.978316724300384521e-02 7.474036887288093567e-03
4.929955601692199707e-01 -6.707944273948669434e-01 3.840916752815246582e-01 -1.023850291967391968e-01 2.544544935226440430e-01 1.743423491716384888e-01 -1.014663204550743103e-01 -2.086705118417739868e-01
7.275794148445129395e-01 -1.745970696210861206e-01 4.213429391384124756e-01 -3.731182217597961426e-01 2.234500050544738770e-01 1.634601652622222900e-01 -6.009458377957344055e-02 -2.076932787895202637e-01
8.597755432128906250e-01 -1.223202869296073914e-01 3.163692355155944824e-01 -1.910340040922164917e-01 -6.299442145973443985e-03 -1.207071840763092041e-01 2.234263122081756592e-01 -2.114495933055877686e-01
1.150249838829040527e-01 2.271705679595470428e-02 3.067094385623931885e-01 -1.276454180479049683e-01 5.731872916221618652e-01 -5.612002015113830566e-01 -4.788551107048988342e-02 4.796943366527557373e-01
1.743512898683547974e-01 3.695545792579650879e-01 6.056108474731445312e-01 -1.408147513866424561e-01 5.136790275573730469e-01 3.099870681762695312e-01 -7.504732161760330200e-02 2.843368947505950928e-01
6.254061460494995117e-01 3.557024598121643066e-01 1.942329704761505127e-01 -3.150438666343688965e-01 4.792708456516265869e-01 3.479930385947227478e-02 -3.029240965843200684e-01 -1.506301015615463257e-01
2.152432948350906372e-01 1.575267761945724487e-01 6.184571385383605957e-01 -8.848878741264343262e-02 3.802305161952972412e-01 3.460980653762817383e-01 3.148318082094192505e-02 5.226717591285705566e-01
4.055883884429931641e-01 4.091828763484954834e-01 2.412568032741546631e-01 1.962065249681472778e-01 3.769403100013732910e-01 -6.012749075889587402e-01 1.232973206788301468e-02 2.599961459636688232e-01
1.123474687337875366e-01 -3.436244130134582520e-01 5.161206126213073730e-01 9.611648321151733398e-02 5.522224307060241699e-01 2.959249727427959442e-02 5.286684632301330566e-01 -9.146551787853240967e-02
2.962795197963714600e-01 -1.563884317874908447e-01 3.869097828865051270e-01 4.448473751544952393e-01 5.222153291106224060e-02 -2.270248234272003174e-01 -6.214742064476013184e-01 3.157138824462890625e-01
7.037909030914306641e-01 -4.548064768314361572e-01 4.926378726959228516e-01 1.195347234606742859e-01 -1.308405697345733643e-01 1.308504026383161545e-02 9.171053022146224976e-02 -1.230760440230369568e-01
6.181790828704833984e-01 -3.542428314685821533e-01 5.725274682044982910e-01 1.220007166266441345e-01 1.683883927762508392e-02 1.936570256948471069e-01 3.234890997409820557e-01 8.522301167249679565e-02
1.102331206202507019e-01 -3.981624841690063477e-01 6.171156764030456543e-01 5.526492595672607422e-01 2.362503111362457275e-01 1.761575490236282349e-01 1.433008611202239990e-01 1.888950020074844360e-01
3.978506922721862793e-01 -3.401967883110046387e-01 5.137274861335754395e-01 4.473016858100891113e-01 -1.116831302642822266e-01 2.195841223001480103e-01 -9.456859529018402100e-02 4.385802745819091797e-01
2.632442712783813477e-01 5.065754801034927368e-02 2.734607160091400146e-01 7.350110411643981934e-01 5.457942485809326172e-01 9.091233462095260620e-02 4.678583145141601562e-02 -6.905736774206161499e-02
3.203733563423156738e-01 3.164587914943695068e-02 2.086455971002578735e-01 2.602458894252777100e-01 2.788127660751342773e-01 -7.588438391685485840e-01 -3.386430144309997559e-01 1.297649592161178589e-01
7.831789255142211914e-01 -2.742459177970886230e-01 4.177567362785339355e-01 -3.517690896987915039e-01 -4.195280373096466064e-02 -8.287797681987285614e-03 -8.003101497888565063e-02 -7.017252594232559204e-02
1.175482496619224548e-01 -2.437617331743240356e-01 5.093523859977722168e-01 3.722880780696868896e-02 6.271314620971679688e-01 4.175458252429962158e-01 -2.418049275875091553e-01 -1.995715498924255371e-01
4.881729483604431152e-01 -7.083741426467895508e-01 4.779755473136901855e-01 -3.029294870793819427e-02 -1.002253815531730652e-01 -1.135743483901023865e-01 -2.926769480109214783e-02 -8.194052428007125854e-02
-5.552748683840036392e-03 9.252218902111053467e-02 7.190224528312683105e-01 6.157669425010681152e-01 2.802220582962036133e-01 -8.913402259349822998e-02 -4.413336142897605896e-02 8.264332264661788940e-02
2.614555321633815765e-02 -2.421687096357345581e-01 5.631891489028930664e-01 3.120446205139160156e-01 5.722036957740783691e-01 2.664854228496551514e-01 6.808182597160339355e-02 -3.507850170135498047e-01
6.093319654464721680e-01 -3.837631344795227051e-01 4.798296988010406494e-01 -3.360253274440765381e-01 2.077486217021942139e-01 3.260058537125587463e-02 1.788125038146972656e-01 -2.491880506277084351e-01
4.247880578041076660e-01 3.548765927553176880e-02 1.530304104089736938e-01 6.267674565315246582e-01 5.964539647102355957e-01 1.757581382989883423e-01 -6.917425245046615601e-02 -1.029888093471527100e-01
8.043051362037658691e-01 6.947842240333557129e-02 5.090984106063842773e-01 -8.871423453092575073e-02 -3.509468585252761841e-02 -1.240959689021110535e-01 2.507376670837402344e-01 4.139873385429382324e-02
5.287575125694274902e-01 -4.798915088176727295e-01 5.819578766822814941e-01 2.011392265558242798e-01 -2.992652170360088348e-02 5.808240920305252075e-02 2.741960585117340088e-01 1.775811165571212769e-01
7.599168270826339722e-02 -3.027793765068054199e-01 2.243451625108718872e-01 1.262980848550796509e-01 6.029168963432312012e-01 -5.665793418884277344e-01 -3.894639909267425537e-01 8.051271550357341766e-03
5.161308050155639648e-01 -3.594253957271575928e-01 2.499615699052810669e-01 1.974114179611206055e-01 -7.559753209352493286e-02 -2.383241504430770874e-01 -6.310772299766540527e-01 2.054228484630584717e-01
4.798428416252136230e-01 3.070701658725738525e-01 4.889750182628631592e-01 2.728863954544067383e-01 2.424113154411315918e-01 -8.378446102142333984e-03 5.491684079170227051e-01 -3.841774165630340576e-02
2.265128046274185181e-01 -3.461999297142028809e-01 5.840435028076171875e-01 4.622000753879547119e-01 2.239285707473754883e-01 4.650821164250373840e-02 2.017428278923034668e-01 -4.255522787570953369e-01
4.367620646953582764e-01 -6.092950701713562012e-01 5.633903741836547852e-01 -2.929494678974151611e-01 2.633557422086596489e-03 5.651600286364555359e-02 -9.767057001590728760e-02 1.484241932630538940e-01
2.031590938568115234e-01 4.277201890945434570e-01 6.996083259582519531e-01 -3.022289574146270752e-01 2.812049388885498047e-01 -1.166774183511734009e-01 3.178554177284240723e-01 3.557756170630455017e-02
4.503546953201293945e-01 -1.231776177883148193e-01 4.103804230690002441e-01 4.271251559257507324e-01 3.484732210636138916e-01 4.049552977085113525e-01 2.756486181169748306e-03 -3.817461729049682617e-01
-2.324926853179931641e-01 -2.241590321063995361e-01 8.884763717651367188e-01 1.199776083230972290e-01 1.456660032272338867e-01 -1.469272375106811523e-01 2.125905156135559082e-01 -6.256173551082611084e-02
1.103631127625703812e-02 -2.654226720333099365e-01 4.415631890296936035e-01 1.652053594589233398e-01 1.702325940132141113e-01 -7.152560353279113770e-01 -3.873350322246551514e-01 -1.286834180355072021e-01
2.269366681575775146e-01 -1.466014534235000610e-01 9.399517178535461426e-01 -8.869440108537673950e-02 -1.083235144615173340e-01 8.737687952816486359e-03 1.534066498279571533e-01 1.697080023586750031e-02
1.977886110544204712e-01 -3.660148978233337402e-01 3.121847212314605713e-01 6.251481175422668457e-01 2.027405500411987305e-01 -3.158081769943237305e-01 -2.446331977844238281e-01 3.714287579059600830e-01
-1.572860628366470337e-01 -1.554055064916610718e-01 6.834632754325866699e-01 2.680157721042633057e-01 4.712153077125549316e-01 1.084223855286836624e-03 2.621274888515472412e-01 -3.484249114990234375e-01
6.526519060134887695e-01 -4.976826310157775879e-01 3.943972289562225342e-01 -1.495783179998397827e-01 -2.042468786239624023e-01 -3.005225658416748047e-01 1.109322234988212585e-01 -6.401541084051132202e-02
6.887490153312683105e-01 -3.074585497379302979e-01 3.714184761047363281e-01 -2.650874853134155273e-01 3.855116665363311768e-02 8.287523686885833740e-02 -4.621181488037109375e-01 3.103716857731342316e-02
2.664637267589569092e-01 4.909382387995719910e-02 2.799205780029296875e-01 1.730254739522933960e-01 8.158452510833740234e-01 2.483114898204803467e-01 -2.014834135770797729e-01 -2.245794832706451416e-01
2.804328203201293945e-01 7.356374710798263550e-02 8.796603977680206299e-02 5.991514027118682861e-02 8.411422371864318848e-01 -2.472670525312423706e-01 -3.442041575908660889e-01 1.322119981050491333e-01
1.624282449483871460e-01 -1.971483379602432251e-01 3.814411163330078125e-01 4.385041594505310059e-01 6.647228002548217773e-01 3.915910422801971436e-01 -3.333132714033126831e-03 4.189563915133476257e-02
7.846592664718627930e-01 4.112673401832580566e-01 2.548433542251586914e-01 2.930507957935333252e-01 1.641622334718704224e-01 1.048843190073966980e-02 -1.267827004194259644e-01 -1.456431746482849121e-01
6.313064694404602051e-02 -1.625495254993438721e-01 3.345871865749359131e-01 1.998379528522491455e-01 6.349734663963317871e-01 -4.081580042839050293e-01 -4.942946135997772217e-01 5.997504293918609619e-02
2.194114774465560913e-01 -9.598540514707565308e-02 3.185132443904876709e-01 2.879233956336975098e-01 5.656437277793884277e-01 -1.911974139511585236e-02 9.089368581771850586e-02 -6.555262804031372070e-01
5.198441147804260254e-01 -1.294746696949005127e-01 6.887771487236022949e-01 -1.805469244718551636e-01 -2.833942174911499023e-01 -2.260630279779434204e-01 2.112960070371627808e-02 -2.722572684288024902e-01
4.508378505706787109e-01 -6.080487370491027832e-01 3.289288580417633057e-01 -1.909187287092208862e-01 2.295738607645034790e-01 5.881558358669281006e-02 -3.822662532329559326e-01 2.829962968826293945e-01
5.317986607551574707e-01 -1.556394994258880615e-01 3.426274657249450684e-01 -6.300758570432662964e-02 2.000516504049301147e-01 7.185656577348709106e-02 4.228460192680358887e-01 5.895932912826538086e-01
3.683958649635314941e-01 2.672715485095977783e-01 7.342518866062164307e-02 4.572004824876785278e-02 7.147536277770996094e-01 -4.982932507991790771e-01 -1.439644694328308105e-01 7.398799806833267212e-02
6.273508667945861816e-01 -4.625711739063262939e-01 2.555588185787200928e-01 -1.588597893714904785e-01 1.972438693046569824e-01 1.882662326097488403e-01 -4.386421442031860352e-01 1.874989867210388184e-01
3.901354670524597168e-01 -4.753310084342956543e-01 6.799939274787902832e-01 -3.509132266044616699e-01 3.958136960864067078e-02 3.498834371566772461e-02 5.007162690162658691e-02 1.761389076709747314e-01
6.011806726455688477e-01 -8.074703067541122437e-02 1.281891167163848877e-01 1.857373118400573730e-01 4.021374583244323730e-01 2.387512028217315674e-01 -5.929605364799499512e-01 -1.039806306362152100e-01
2.037288695573806763e-01 3.175205290317535400e-01 7.016441822052001953e-01 -3.326128795742988586e-02 -2.061000652611255646e-02 -4.835470318794250488e-01 -2.838584184646606445e-01 2.223652452230453491e-01
1.859924048185348511e-01 -1.631698757410049438e-01 6.353592276573181152e-01 4.097127914428710938e-01 7.915401458740234375e-02 -2.694065272808074951e-01 5.349399447441101074e-01 -4.722868651151657104e-02
3.166985511779785156e-01 3.754513263702392578e-01 2.255878597497940063e-01 2.391974627971649170e-01 4.568489193916320801e-01 -5.786774158477783203e-01 -2.662476338446140289e-02 3.261063694953918457e-01
2.166750840842723846e-02 3.334290683269500732e-01 8.292665481567382812e-01 3.349561393260955811e-01 1.016422286629676819e-01 -2.318621277809143066e-01 1.242062747478485107e-01 -9.464946389198303223e-02
7.270764708518981934e-01 -2.467874437570571899e-01 5.628883838653564453e-01 -2.572152018547058105e-01 2.228567935526371002e-02 1.020731478929519653e-01 4.463101178407669067e-02 -1.206029057502746582e-01
7.083249688148498535e-01 2.412777543067932129e-01 6.769921630620956421e-02 -4.230834245681762695e-01 3.619190454483032227e-01 -1.940791867673397064e-02 -3.536545932292938232e-01 -6.650114431977272034e-03
9.244807809591293335e-02 -5.294832587242126465e-01 5.918125510215759277e-01 2.456347197294235229e-01 -6.399257481098175049e-02 -2.618257105350494385e-01 2.729605734348297119e-01 3.916211426258087158e-01
2.204315662384033203e-01 -3.192462623119354248e-01 2.940939366817474365e-01 7.002238035202026367e-01 2.273137718439102173e-01 -2.602550089359283447e-01 -2.581036090850830078e-01 2.943902611732482910e-01
3.575074076652526855e-01 -4.520362019538879395e-01 4.582497775554656982e-01 6.573907136917114258e-01 2.992435917258262634e-02 3.734989091753959656e-02 1.082919985055923462e-01 -1.080677807331085205e-01
2.913720309734344482e-01 1.302877068519592285e-01 1.996487379074096680e-01 -8.635284751653671265e-02 5.636373758316040039e-01 -5.434423685073852539e-01 -2.078645676374435425e-01 4.411201179027557373e-01
1.237464994192123413e-01 1.243743225932121277e-01 7.066176533699035645e-01 9.835518896579742432e-03 5.343016609549522400e-02 -4.306600093841552734e-01 -4.499952495098114014e-01 2.810587882995605469e-01
2.571600377559661865e-01 -6.120571121573448181e-02 3.899599313735961914e-01 1.001702342182397842e-02 7.338952422142028809e-01 4.774233698844909668e-01 1.597532443702220917e-02 -1.056546568870544434e-01
2.202014774084091187e-01 3.572925925254821777e-02 7.405061721801757812e-01 -2.430666536092758179e-01 2.068712115287780762e-01 2.266852706670761108e-01 -1.275235414505004883e-01 4.820370972156524658e-01
1.516873687505722046e-01 -3.323217630386352539e-01 5.800662040710449219e-01 6.615487933158874512e-01 1.718149632215499878e-01 2.575313858687877655e-02 1.975389122962951660e-01 -1.523947864770889282e-01
5.275452136993408203e-01 -1.525336056947708130e-01 -1.332757435739040375e-02 7.068202495574951172e-01 3.709046542644500732e-01 -1.563046276569366455e-01 6.512798368930816650e-02 -1.800390928983688354e-01
2.048065066337585449e-01 -6.233578547835350037e-02 2.419983297586441040e-01 3.642027080059051514e-01 7.630031108856201172e-01 1.626878678798675537e-01 -2.390009164810180664e-01 -3.117679059505462646e-01
2.807455360889434814e-01 -1.582116186618804932e-01 1.460298448801040649e-01 4.069304168224334717e-01 4.243625998497009277e-01 -4.205944240093231201e-01 -3.462776839733123779e-01 -4.820190370082855225e-01
5.547133684158325195e-01 -5.007769465446472168e-01 5.596776604652404785e-01 -2.027272731065750122e-01 8.295886218547821045e-02 -7.188747636973857880e-03 1.380051374435424805e-01 -2.473840117454528809e-01
1.559918820858001709e-01 -4.191708564758300781e-01 1.200920268893241882e-01 -2.916094660758972168e-02 6.731638312339782715e-01 -5.267174243927001953e-01 -2.292247861623764038e-01 3.956216573715209961e-02
2.612560987472534180e-01 -1.107887849211692810e-01 2.091543376445770264e-01 7.298227548599243164e-01 2.844661176204681396e-01 -3.699032664299011230e-01 -2.419924288988113403e-01 2.584078311920166016e-01
-1.098794280551373959e-03 1.346357911825180054e-01 7.668592929840087891e-01 3.851837813854217529e-01 1.276168376207351685e-01 -1.425773799419403076e-01 -2.913545370101928711e-01 3.520375490188598633e-01
4.814001321792602539e-01 -1.969402581453323364e-01 7.618483155965805054e-02 7.358168959617614746e-01 1.023170202970504761e-01 -3.981157243251800537e-01 -7.534989155828952789e-03 1.149621829390525818e-01
3.849332630634307861e-01 3.038041591644287109e-01 4.404061008244752884e-03 7.001200318336486816e-02 7.772388458251953125e-01 -3.732151687145233154e-01 1.045276150107383728e-01 1.710421405732631683e-02
6.013756394386291504e-01 8.787102252244949341e-02 3.621325492858886719e-01 1.017191708087921143e-01 3.034545481204986572e-01 7.123781740665435791e-02 6.098875999450683594e-01 1.414808928966522217e-01
3.730273246765136719e-01 -5.562398433685302734e-01 6.947001814842224121e-01 -1.357729732990264893e-01 -1.332769095897674561e-01 -2.022515423595905304e-02 3.219098597764968872e-02 1.766266971826553345e-01
3.670269250869750977e-01 -5.220484137535095215e-01 2.288109958171844482e-01 -4.729880392551422119e-02 5.346862673759460449e-01 8.530316501855850220e-02 -4.935787320137023926e-01 3.713600710034370422e-02
2.936858497560024261e-02 4.827537238597869873e-01 4.746145904064178467e-01 -6.543617695569992065e-02 5.899527072906494141e-01 -2.889640629291534424e-01 -1.643416658043861389e-02 3.236216306686401367e-01
5.936037003993988037e-02 -5.616018548607826233e-02 4.379024803638458252e-01 3.612485527992248535e-01 5.084667205810546875e-01 -5.339290499687194824e-01 1.192175447940826416e-01 -3.364990651607513428e-01
7.621753811836242676e-01 -6.736856885254383087e-04 3.086475431919097900e-01 7.281491160392761230e-02 2.084514647722244263e-01 3.519958630204200745e-02 4.550702869892120361e-01 2.583464384078979492e-01
3.443439304828643799e-01 -3.356465697288513184e-01 8.081243038177490234e-01 -2.720146477222442627e-01 -5.148502811789512634e-02 -8.732789009809494019e-02 -1.401490420103073120e-01 -1.085958480834960938e-01
1.099882349371910095e-01 3.279617130756378174e-01 7.480148077011108398e-01 -1.151242330670356750e-01 1.204805970191955566e-01 -3.822531104087829590e-01 -2.743894159793853760e-01 2.676593959331512451e-01
1.472122818231582642e-01 -1.771783977746963501e-01 7.635703086853027344e-01 2.381577938795089722e-01 1.570738404989242554e-01 1.798647572286427021e-03 4.738502502441406250e-01 2.407659590244293213e-01
2.758714854717254639e-01 2.390079200267791748e-01 1.232543438673019409e-01 2.134379465132951736e-03 8.793647885322570801e-01 -2.315654903650283813e-01 -1.422941833734512329e-01 6.649273633956909180e-02
5.860763192176818848e-01 -1.787814348936080933e-01 3.241201937198638916e-01 -2.144121974706649780e-01 3.565360009670257568e-01 2.991456091403961182e-01 -5.063560605049133301e-01 2.286267094314098358e-02
6.138077974319458008e-01 -4.816201925277709961e-01 4.844702184200286865e-01 -9.413747489452362061e-02 -1.110612526535987854e-01 -1.808880120515823364e-01 -2.051687054336071014e-02 -3.197385966777801514e-01
8.467718213796615601e-02 -5.650287270545959473e-01 3.538948893547058105e-01 4.904251545667648315e-02 4.362059533596038818e-01 -2.921205163002014160e-01 5.867044627666473389e-02 -5.165978670120239258e-01
4.316818714141845703e-01 3.663176298141479492e-01 4.734274744987487793e-01 -4.646531343460083008e-01 4.137523770332336426e-01 9.484244883060455322e-02 -3.006715141236782074e-02 -2.415282428264617920e-01
1.607269793748855591e-01 -3.376395702362060547e-01 8.133060336112976074e-01 -2.013959735631942749e-01 -2.354442141950130463e-02 9.477178752422332764e-02 -2.567104697227478027e-01 2.875814437866210938e-01
6.165699958801269531e-01 -3.978417813777923584e-01 5.463470816612243652e-01 1.470994949340820312e-01 1.170788556337356567e-01 1.170464381575584412e-01 3.361329734325408936e-01 -3.220625966787338257e-02
2.042108923196792603e-01 -5.868969559669494629e-01 4.212430417537689209e-01 5.074395537376403809e-01 2.634234428405761719e-01 6.014351267367601395e-03 4.614981636404991150e-02 3.276453912258148193e-01
3.103765845298767090e-01 -2.889583408832550049e-01 1.302081793546676636e-01 7.614532113075256348e-01 2.294756919145584106e-01 -4.054371714591979980e-01 -7.919711060822010040e-03 7.939235121011734009e-02
6.055713891983032227e-01 -6.123726367950439453e-01 3.517169952392578125e-01 -1.662182211875915527e-01 -7.236197590827941895e-02 -2.092840075492858887e-01 1.076845079660415649e-01 2.152155339717864990e-01
6.250615715980529785e-01 1.730388961732387543e-02 3.445630967617034912e-01 4.460785984992980957e-01 2.207001298666000366e-01 4.163140952587127686e-01 -3.743057325482368469e-02 -2.605030536651611328e-01
5.997009873390197754e-01 -1.108667477965354919e-01 5.719253420829772949e-01 -3.593182563781738281e-01 1.579847335815429688e-01 3.243780434131622314e-01 -2.015495300292968750e-01 -3.250528872013092041e-02
2.526743412017822266e-01 -1.512726396322250366e-01 6.659902334213256836e-01 5.326545834541320801e-01 -1.259033381938934326e-01 -6.617738306522369385e-02 -2.187951207160949707e-01 3.433744311332702637e-01
8.579108119010925293e-01 -3.402167856693267822e-01 1.684751212596893311e-01 -2.887267172336578369e-01 5.027866736054420471e-02 2.969980984926223755e-02 -1.674768477678298950e-01 7.096542418003082275e-02
2.907504737377166748e-01 -2.706267870962619781e-02 4.911690652370452881e-01 4.589138925075531006e-01 4.845720231533050537e-01 4.602340757846832275e-01 -1.128000766038894653e-02 -1.270035207271575928e-01
6.665400266647338867e-01 -2.596033215522766113e-01 4.308098852634429932e-01 -3.260600194334983826e-02 2.418917715549468994e-01 3.568826615810394287e-01 -1.074858084321022034e-01 -3.228627145290374756e-01
2.713853716850280762e-01 -6.137815713882446289e-01 2.322626411914825439e-01 -2.687339186668395996e-01 4.525630474090576172e-01 -4.112991690635681152e-02 -2.935796976089477539e-01 3.616136610507965088e-01
1.737840771675109863e-01 -4.008853733539581299e-01 4.443539381027221680e-01 5.988644436001777649e-02 3.354535400867462158e-01 -3.189940750598907471e-01 1.772233545780181885e-01 -6.019625067710876465e-01
2.485322803258895874e-01 -3.959388136863708496e-01 4.105161130428314209e-01 6.782574057579040527e-01 4.224232956767082214e-02 -1.876165866851806641e-01 -2.795234620571136475e-01 1.943958103656768799e-01
6.857690215110778809e-01 -5.112362504005432129e-01 2.711737751960754395e-01 -1.553181111812591553e-01 9.881617873907089233e-02 1.969123631715774536e-01 -2.976530790328979492e-01 1.832021772861480713e-01
7.244807481765747070e-01 -3.226956725120544434e-01 4.573798477649688721e-01 -7.521476596593856812e-02 3.256715238094329834e-01 -1.111101284623146057e-01 -6.596009433269500732e-02 1.827105432748794556e-01
4.943099021911621094e-01 5.353889614343643188e-02 3.375560939311981201e-01 3.371934294700622559e-01 4.822014570236206055e-01 4.118320643901824951e-01 6.540381163358688354e-02 -3.445956110954284668e-01
2.900452166795730591e-02 -2.585735619068145752e-01 7.799086570739746094e-01 -1.550320885144174099e-03 5.341083556413650513e-02 7.741912454366683960e-02 -7.192210108041763306e-02 5.567935705184936523e-01
1.376773416996002197e-01 6.205131113529205322e-02 3.510489463806152344e-01 -2.388732582330703735e-01 5.255952477455139160e-01 -4.273625016212463379e-01 -4.491181373596191406e-01 3.691920042037963867e-01
8.291807025671005249e-02 -2.916368842124938965e-01 5.025225281715393066e-01 -9.141703695058822632e-02 6.575721502304077148e-01 1.801640540361404419e-01 2.178934365510940552e-01 -3.672176599502563477e-01
7.520048022270202637e-01 2.049988359212875366e-01 3.828815519809722900e-01 3.661565780639648438e-01 -6.652637571096420288e-02 3.199582397937774658e-01 -6.720852851867675781e-02 2.189068496227264404e-02
1.316445022821426392e-01 -1.592148244380950928e-01 1.779171973466873169e-01 5.673327445983886719e-01 7.273591756820678711e-01 -2.116751968860626221e-01 -1.703708022832870483e-01 -3.025609254837036133e-02
4.063338637351989746e-01 -2.052977830171585083e-01 6.108601093292236328e-01 3.791989088058471680e-01 8.980587869882583618e-02 4.376580715179443359e-01 -2.602373957633972168e-01 9.203654527664184570e-02
5.367245674133300781e-01 -5.939453244209289551e-01 1.743562668561935425e-01 5.016021430492401123e-02 1.946918964385986328e-01 1.172386109828948975e-01 -2.836946547031402588e-01 4.405757784843444824e-01
4.338607788085937500e-01 -1.933951675891876221e-01 2.261766791343688965e-01 -1.659032702445983887e-01 5.848960876464843750e-01 2.721023261547088623e-01 -5.139489173889160156e-01 1.240833699703216553e-01
-3.581828624010086060e-02 -2.035718560218811035e-01 5.907106995582580566e-01 2.503016218543052673e-02 1.103142574429512024e-01 -6.493031382560729980e-01 -3.964599668979644775e-01 -1.294823586940765381e-01
3.505389094352722168e-01 2.493775486946105957e-01 1.069902628660202026e-01 -4.023751616477966309e-02 7.371875643730163574e-01 -4.784326255321502686e-01 -9.359610080718994141e-02 1.440968662500381470e-01
4.567023515701293945e-01 -5.472514405846595764e-02 -5.668928474187850952e-02 -2.171171754598617554e-01 7.013915777206420898e-01 -4.846397638320922852e-01 -1.652307994663715363e-02 1.047650650143623352e-01
4.583432674407958984e-01 -6.512103080749511719e-01 3.756705224514007568e-01 4.052919149398803711e-02 2.683399021625518799e-01 7.990614324808120728e-02 -5.951218679547309875e-02 3.756893873214721680e-01
3.228333890438079834e-01 -5.228044390678405762e-01 6.697317957878112793e-01 -2.270131111145019531e-01 2.103987932205200195e-01 2.119613140821456909e-01 -9.016504138708114624e-02 1.582831144332885742e-01
1.830360889434814453e-01 -2.762969732284545898e-01 6.886588931083679199e-01 2.980600893497467041e-01 2.408206313848495483e-01 -3.899124218150973320e-03 5.186693072319030762e-01 -6.275500636547803879e-03
3.657248020172119141e-01 -2.353090494871139526e-01 8.388960361480712891e-01 2.242462188005447388e-01 9.607600979506969452e-03 -3.165832161903381348e-02 1.692931205034255981e-01 -1.645822674036026001e-01
3.161176443099975586e-01 -3.612017035484313965e-01 3.477000594139099121e-01 -1.658414453268051147e-01 4.520924985408782959e-01 1.434870213270187378e-01 -6.105203628540039062e-01 1.532748192548751831e-01
3.271765708923339844e-01 -5.972483158111572266e-01 3.758927881717681885e-01 1.052205860614776611e-01 3.210692107677459717e-01 2.281810641288757324e-01 -4.665663838386535645e-01 -1.051048114895820618e-01
5.677323937416076660e-01 -4.077143967151641846e-01 5.551448464393615723e-01 -1.518319100141525269e-01 2.306598797440528870e-02 -6.122358143329620361e-02 -4.154229164123535156e-01 -5.791060253977775574e-02
4.961423277854919434e-01 -1.609324216842651367e-01 3.824944198131561279e-01 7.104121446609497070e-01 1.641508936882019043e-01 7.070224732160568237e-02 1.229881420731544495e-01 -1.728750616312026978e-01
3.120614290237426758e-01 -2.437304407358169556e-01 3.056024312973022461e-01 6.906629800796508789e-01 2.970359921455383301e-01 -1.791313737630844116e-01 -2.325370162725448608e-01 3.137087225914001465e-01
4.464045763015747070e-01 -4.208128452301025391e-01 1.898037642240524292e-01 4.401074051856994629e-01 2.518777251243591309e-01 -8.138163387775421143e-02 -5.681653022766113281e-01 -3.228469938039779663e-02
6.890382766723632812e-01 -4.302414953708648682e-01 3.880076408386230469e-01 -3.031678795814514160e-01 9.371346980333328247e-02 1.226899102330207825e-01 -2.623015940189361572e-01 7.085675746202468872e-02
2.771075665950775146e-01 -4.696991145610809326e-01 3.458310663700103760e-01 -9.180856496095657349e-02 4.921545684337615967e-01 2.725928127765655518e-01 -3.794403970241546631e-01 3.377400040626525879e-01
4.664562940597534180e-01 -1.625660657882690430e-01 2.426274865865707397e-01 5.426821708679199219e-01 1.516895741224288940e-01 -8.468753844499588013e-02 4.703283309936523438e-01 3.888806700706481934e-01
8.006365895271301270e-01 -4.043869674205780029e-01 2.424454838037490845e-01 -2.609113752841949463e-01 -3.120050206780433655e-02 -1.661149114370346069e-01 -1.989254653453826904e-01 -2.141438797116279602e-02
3.601971566677093506e-01 3.838483989238739014e-01 2.667603790760040283e-01 -1.373271457850933075e-02 4.279628098011016846e-01 -5.501263141632080078e-01 3.945158049464225769e-02 4.052422344684600830e-01
2.941958010196685791e-01 -1.673931777477264404e-01 2.786789536476135254e-01 7.876039147377014160e-01 2.103315200656652451e-03 -4.161488711833953857e-01 3.167594224214553833e-02 1.151467859745025635e-01
4.224787652492523193e-01 -2.943316698074340820e-01 3.401912748813629150e-01 -3.572829961776733398e-01 3.247359395027160645e-01 1.004235818982124329e-01 -3.219056427478790283e-01 5.218597650527954102e-01
2.575273513793945312e-01 -2.812386453151702881e-01 7.686677575111389160e-01 1.296032126992940903e-02 1.220318749547004700e-01 -2.222065329551696777e-01 4.341823458671569824e-01 1.038484498858451843e-01
2.747880220413208008e-01 1.713201701641082764e-01 1.263551414012908936e-01 6.255142688751220703e-01 5.044035911560058594e-01 -4.743891954421997070e-01 7.337507605552673340e-02 -5.527389049530029297e-02
4.922587275505065918e-01 -3.104828000068664551e-01 3.270962238311767578e-01 2.947010099887847900e-01 1.858257949352264404e-01 1.017957404255867004e-01 -6.488498449325561523e-01 -3.926220536231994629e-02
8.227021694183349609e-01 -3.028731346130371094e-01 3.459208607673645020e-01 -1.794222891330718994e-01 6.228249147534370422e-02 3.905175952240824699e-03 2.522409558296203613e-01 -1.097970604896545410e-01
2.560515105724334717e-01 4.291446506977081299e-01 4.687390327453613281e-01 -1.443273723125457764e-01 3.064157962799072266e-01 -5.316373109817504883e-01 -7.839617878198623657e-02 3.564420342445373535e-01
1.535590142011642456e-01 -2.178015261888504028e-01 7.057189345359802246e-01 5.560615658760070801e-01 1.467558294534683228e-01 2.439444214105606079e-01 -2.997718006372451782e-02 1.994831413030624390e-01
6.436260342597961426e-01 -5.517512559890747070e-02 4.313571751117706299e-01 -3.020027875900268555e-01 1.580201089382171631e-01 1.893511116504669189e-01 -4.869481921195983887e-01 -8.650965988636016846e-02
3.493257164955139160e-01 1.661396473646163940e-01 5.384486317634582520e-01 1.226549670100212097e-01 1.948299407958984375e-01 -3.870670199394226074e-01 5.523768067359924316e-01 2.291248738765716553e-01
3.627018332481384277e-01 -4.987929761409759521e-02 -6.217764317989349365e-02 1.306880116462707520e-01 8.274836540222167969e-01 -3.855979740619659424e-01 5.464878305792808533e-02 -9.280399978160858154e-02
-4.347033333033323288e-03 -5.159862339496612549e-02 6.372377872467041016e-01 -1.419331729412078857e-01 4.522093832492828369e-01 2.691290974617004395e-01 2.008416056632995605e-01 5.038260221481323242e-01
2.101008296012878418e-01 -4.061719179153442383e-01 6.329601407051086426e-01 2.032613605260848999e-01 3.260125517845153809e-01 1.185059770941734314e-01 4.654327929019927979e-01 -1.094194501638412476e-01
6.980679035186767578e-01 -4.720048010349273682e-01 3.303633630275726318e-01 6.912904232740402222e-02 1.243981942534446716e-01 -5.336046963930130005e-02 3.912767469882965088e-01 6.763376295566558838e-02
4.242278337478637695e-01 -3.734103143215179443e-01 6.354566812515258789e-01 -1.026425138115882874e-01 7.223225384950637817e-02 4.627878963947296143e-02 -4.602667093276977539e-01 2.169101089239120483e-01
-1.836813390254974365e-01 -2.222031503915786743e-01 7.189422845840454102e-01 4.843987058848142624e-03 3.818233609199523926e-01 -3.559656068682670593e-02 -3.249428868293762207e-01 3.838504254817962646e-01
3.964451551437377930e-01 -2.259130924940109253e-01 3.010134696960449219e-01 3.300211429595947266e-01 1.986019760370254517e-01 -2.635056897997856140e-02 4.228529632091522217e-01 6.110071539878845215e-01
1.112177893519401550e-01 -3.280049189925193787e-02 6.216973662376403809e-01 -3.838577074930071831e-03 5.492827296257019043e-01 4.453390240669250488e-01 -2.296029776334762573e-01 -2.174317389726638794e-01
1.088098660111427307e-01 -1.708654612302780151e-01 3.416550755500793457e-01 2.545491456985473633e-01 2.302083820104598999e-01 -8.116901516914367676e-01 -2.378863245248794556e-01 9.494866430759429932e-02
5.356487631797790527e-01 -5.556501150131225586e-01 2.756936550140380859e-01 -2.808591425418853760e-01 3.315678238868713379e-01 1.302703619003295898e-01 -3.443547189235687256e-01 -6.290194392204284668e-02
3.497622609138488770e-01 -5.524680018424987793e-01 4.629523754119873047e-01 -1.717961132526397705e-01 2.316076010465621948e-01 1.762255430221557617e-01 -2.670515477657318115e-01 4.154426157474517822e-01
6.802176237106323242e-01 -5.870717763900756836e-01 3.832764625549316406e-01 4.704947024583816528e-02 -5.431761965155601501e-02 1.470445282757282257e-02 -1.993108689785003662e-01 2.539334446191787720e-02
5.585322380065917969e-01 -1.128712370991706848e-01 4.011448621749877930e-01 -1.159942056983709335e-02 9.820254892110824585e-02 1.900931298732757568e-01 -6.761286258697509766e-01 1.063999980688095093e-01
7.256317138671875000e-01 4.992249310016632080e-01 3.122502267360687256e-01 1.198332607746124268e-01 2.047611176967620850e-01 1.558991521596908569e-01 -2.146683037281036377e-01 -7.667928002774715424e-03
1.901533007621765137e-01 -4.394086301326751709e-01 7.426066994667053223e-01 2.115802168846130371e-01 -9.489922970533370972e-02 6.669996678829193115e-02 -2.649669051170349121e-01 3.014443218708038330e-01
5.548385977745056152e-01 -1.352940648794174194e-01 3.932717740535736084e-01 3.934899568557739258e-01 3.052457273006439209e-01 1.898337304592132568e-01 3.435461223125457764e-01 -3.422236740589141846e-01
2.345506399869918823e-01 2.338304668664932251e-01 1.641372889280319214e-01 1.331352256238460541e-02 9.053400754928588867e-01 -1.565989404916763306e-01 -1.444696635007858276e-02 1.371801197528839111e-01
8.143188357353210449e-01 -1.587954610586166382e-01 3.575982749462127686e-01 -2.823549509048461914e-01 -1.288864463567733765e-01 -1.020133197307586670e-01 -2.638312876224517822e-01 -8.627018332481384277e-02
4.579678475856781006e-01 2.448356300592422485e-01 5.819384455680847168e-01 1.927664317190647125e-02 3.160641193389892578e-01 2.971805334091186523e-01 1.639118641614913940e-01 4.197821617126464844e-01
3.986814022064208984e-01 -1.815473288297653198e-01 5.429518222808837891e-01 -4.022914469242095947e-01 -4.005590826272964478e-02 -5.308066606521606445e-01 2.592145800590515137e-01 3.010444529354572296e-02
2.128957062959671021e-01 -7.040616869926452637e-02 5.011776685714721680e-01 1.069383546710014343e-01 4.913268983364105225e-01 2.664505541324615479e-01 -4.521777331829071045e-01 -4.126024842262268066e-01
3.116490542888641357e-01 -5.024157464504241943e-02 3.810539245605468750e-01 7.573528885841369629e-01 2.729338034987449646e-02 -2.159658074378967285e-01 -4.051652550697326660e-02 3.640568852424621582e-01
2.313922643661499023e-01 -3.945002555847167969e-01 5.611505508422851562e-01 5.558722019195556641e-01 2.705439031124114990e-01 2.682117521762847900e-01 -2.865569666028022766e-02 1.448814719915390015e-01
3.926171362400054932e-01 -7.691624108701944351e-03 4.865802824497222900e-01 7.525792717933654785e-01 -6.552041973918676376e-03 1.487426739186048508e-02 -1.781893372535705566e-01 1.031547933816909790e-01
3.767849802970886230e-01 -5.373841524124145508e-02 6.745066642761230469e-01 -1.902010440826416016e-01 1.375198662281036377e-01 3.483015894889831543e-01 -2.660647034645080566e-01 3.911439180374145508e-01
9.327076375484466553e-02 -3.684126436710357666e-01 5.907071232795715332e-01 -9.886574000120162964e-02 4.533878266811370850e-01 7.640110701322555542e-02 1.635881513357162476e-01 -5.086302161216735840e-01
-2.427032142877578735e-01 -1.889219284057617188e-01 7.142849564552307129e-01 3.230184316635131836e-01 1.599984914064407349e-01 -4.924081563949584961e-01 -8.703485131263732910e-02 1.233678236603736877e-01
7.656466215848922729e-02 3.764519393444061279e-01 7.666622400283813477e-01 -1.217812374234199524e-01 1.303673833608627319e-01 -3.466479778289794922e-01 -2.619277834892272949e-01 2.098890393972396851e-01
-1.696557970717549324e-03 -2.851327359676361084e-01 5.945103764533996582e-01 3.079026006162166595e-02 2.729094326496124268e-01 -5.018430352210998535e-01 -4.850193262100219727e-01 5.231003835797309875e-02
4.410586953163146973e-01 -3.429528474807739258e-01 7.391241192817687988e-01 -2.318283766508102417e-01 9.899885393679141998e-03 1.423808485269546509e-01 -1.475955545902252197e-01 -2.136517018079757690e-01
4.262315630912780762e-01 -2.532424628734588623e-01 8.305136561393737793e-01 -2.189887613058090210e-01 -6.897831708192825317e-02 -6.223037838935852051e-02 8.703761547803878784e-02 1.672534085810184479e-02
6.487619876861572266e-01 -2.259785830974578857e-01 4.977603852748870850e-01 -2.297826856374740601e-01 -9.974981099367141724e-02 -4.074698686599731445e-01 1.500254869461059570e-01 -1.702551394701004028e-01
7.001687884330749512e-01 -4.980917572975158691e-01 2.301096469163894653e-01 -2.623191475868225098e-01 2.241685241460800171e-01 -2.700323760509490967e-01 8.401051908731460571e-02 -9.838496148586273193e-02
1.166525706648826599e-01 6.760547310113906860e-02 3.927731215953826904e-01 7.345460057258605957e-01 3.452634215354919434e-01 -3.677988350391387939e-01 -1.382389664649963379e-01 -1.200009435415267944e-01
1.029821783304214478e-01 1.921729594469070435e-01 3.294918537139892578e-01 1.368261277675628662e-01 5.951893329620361328e-01 -6.113385558128356934e-01 -2.684479653835296631e-01 1.585199087858200073e-01
-2.180600352585315704e-02 1.428427249193191528e-01 7.439051866531372070e-01 3.907530903816223145e-01 2.983856499195098877e-01 6.187610793858766556e-03 -3.965460062026977539e-01 -1.634528487920761108e-01
5.901826024055480957e-01 -3.313534557819366455e-01 1.962063908576965332e-01 3.760144412517547607e-01 4.167024791240692139e-02 -1.576278805732727051e-01 -5.312310457229614258e-01 2.306868433952331543e-01
4.834589958190917969e-01 -5.336463451385498047e-01 5.098657011985778809e-01 3.281845152378082275e-01 -5.383254960179328918e-03 1.803873921744525433e-03 2.119287699460983276e-01 -2.624402046203613281e-01
-1.896966248750686646e-01 -1.574009060859680176e-01 7.427208423614501953e-01 3.584956526756286621e-01 2.308597229421138763e-02 -4.761537015438079834e-01 -1.654290407896041870e-01 6.681828200817108154e-02
3.604880571365356445e-01 1.593072265386581421e-01 6.849440932273864746e-01 3.549313247203826904e-01 1.404523104429244995e-01 4.045446217060089111e-02 4.733749926090240479e-01 -6.401129066944122314e-02
4.308502972126007080e-01 2.379871010780334473e-01 3.745293617248535156e-01 5.736023187637329102e-02 2.568335533142089844e-01 -4.991506338119506836e-01 -5.041707158088684082e-01 -2.118135243654251099e-01
2.124422043561935425e-01 -2.767273485660552979e-01 3.042332530021667480e-01 6.710189580917358398e-01 3.466779589653015137e-01 -3.006251454353332520e-01 -2.112928032875061035e-01 2.833023667335510254e-01
4.575592577457427979e-01 -2.068671733140945435e-01 4.879432618618011475e-01 -4.891215860843658447e-01 3.616535663604736328e-01 1.825428903102874756e-01 -3.122065067291259766e-01 9.449281543493270874e-02
7.765264511108398438e-01 3.030383028090000153e-03 8.500923961400985718e-02 3.490115702152252197e-02 2.902722060680389404e-01 -1.746923178434371948e-01 5.232229828834533691e-01 -3.914330620318651199e-03
-7.789033651351928711e-02 -6.167809963226318359e-01 6.724916100502014160e-01 1.789075434207916260e-01 2.287835925817489624e-01 -1.054544523358345032e-01 2.471036165952682495e-01 6.883772462606430054e-02
7.205105423927307129e-01 1.424621641635894775e-01 1.398945786058902740e-02 -2.154110521078109741e-01 4.867910742759704590e-01 8.546816557645797729e-02 -4.075061976909637451e-01 -6.033076718449592590e-02
3.481943607330322266e-01 -3.148320913314819336e-01 4.660370945930480957e-01 4.071055054664611816e-01 3.469632565975189209e-01 2.606912255287170410e-01 4.159028828144073486e-01 1.881417930126190186e-01
7.546040415763854980e-01 -4.547818005084991455e-01 2.509367167949676514e-01 -9.207759052515029907e-02 6.369194388389587402e-02 1.747283339500427246e-01 -1.976910531520843506e-01 2.804110348224639893e-01
5.340828299522399902e-01 -3.698089346289634705e-02 7.831795215606689453e-01 1.110960990190505981e-01 1.409509778022766113e-02 2.625213265419006348e-01 -1.319124102592468262e-01 -3.403873741626739502e-02
3.892932087182998657e-02 -4.783028662204742432e-01 6.296392083168029785e-01 4.511982202529907227e-01 1.042296960949897766e-01 -3.501950204372406006e-01 1.747668161988258362e-02 1.894192844629287720e-01
9.118726104497909546e-02 -2.645995840430259705e-02 6.493092775344848633e-01 4.607590436935424805e-01 5.044482946395874023e-01 2.078251838684082031e-01 2.362054139375686646e-01 6.025697290897369385e-02
6.897707581520080566e-01 4.368520081043243408e-01 3.215732872486114502e-01 7.376197725534439087e-02 3.671719729900360107e-01 2.565360665321350098e-01 -1.388628184795379639e-01 -6.795203685760498047e-02
9.755229204893112183e-02 -1.821584701538085938e-01 6.343445777893066406e-01 1.131883412599563599e-01 3.846404850482940674e-01 1.510964334011077881e-01 -1.928754448890686035e-01 5.780292749404907227e-01
1.325611770153045654e-01 -6.985265761613845825e-02 5.270282030105590820e-01 7.255865633487701416e-02 3.574195504188537598e-01 1.973587460815906525e-02 -6.090950369834899902e-01 4.420294463634490967e-01
3.078826069831848145e-01 -4.368785023689270020e-01 3.124043643474578857e-01 -6.243149936199188232e-02 5.222545266151428223e-01 2.990670502185821533e-01 -2.316408455371856689e-01 4.438501596450805664e-01
2.618555128574371338e-01 -1.483910530805587769e-01 6.990694999694824219e-01 -2.429205924272537231e-01 2.949794530868530273e-01 2.488195002079010010e-01 -3.289123177528381348e-01 3.234132528305053711e-01
8.610716462135314941e-02 3.104013502597808838e-01 5.899801850318908691e-01 1.297670900821685791e-01 3.378877043724060059e-01 -4.238018095493316650e-01 -1.245961710810661316e-01 4.711901545524597168e-01
5.534358620643615723e-01 1.065692156553268433e-01 4.659057259559631348e-01 1.836483180522918701e-01 2.734833061695098877e-01 -2.848308086395263672e-01 5.148005485534667969e-01 -1.030319556593894958e-01
2.678650319576263428e-01 1.681085489690303802e-02 4.122273325920104980e-01 -3.048315048217773438e-01 6.217976212501525879e-01 2.835112214088439941e-01 -2.031959146261215210e-01 3.959958851337432861e-01
4.268258810043334961e-01 -2.440154366195201874e-02 6.882433891296386719e-01 3.510032296180725098e-01 -8.220169693231582642e-02 -2.083253860473632812e-02 -1.701437234878540039e-01 4.291875958442687988e-01
5.028648972511291504e-01 -1.445990055799484253e-01 1.475793123245239258e-01 4.892904758453369141e-01 2.515625953674316406e-01 -3.413217961788177490e-01 -2.634692490100860596e-01 4.645781517028808594e-01
5.981684923171997070e-01 -5.959877967834472656e-01 4.009926617145538330e-01 1.648444831371307373e-01 -9.543263167142868042e-02 1.168167684227228165e-02 -2.673057913780212402e-01 -1.353805810213088989e-01
-1.602547802031040192e-02 -1.266304105520248413e-01 6.767305731773376465e-01 3.917744159698486328e-01 2.378096580505371094e-01 -4.620762765407562256e-01 -9.460891783237457275e-02 -3.053487539291381836e-01
2.114903777837753296e-01 -1.762092113494873047e-01 6.290082335472106934e-01 3.512193262577056885e-01 2.813380956649780273e-01 -9.017271548509597778e-02 -5.627514719963073730e-01 3.527494519948959351e-02
3.294762372970581055e-01 1.767953112721443176e-02 6.694576144218444824e-01 1.820772290229797363e-01 5.900818109512329102e-01 1.607531309127807617e-01 -6.537858396768569946e-02 1.774671077728271484e-01
5.978052690625190735e-02 -4.695038199424743652e-01 2.625811398029327393e-01 5.878416821360588074e-02 6.846865415573120117e-01 -2.773957848548889160e-01 -2.872614562511444092e-01 2.744536995887756348e-01
4.542326033115386963e-01 -5.292468070983886719e-01 2.411521971225738525e-01 3.858625590801239014e-01 4.929393231868743896e-01 1.862616389989852905e-01 -1.248891726136207581e-01 -1.150925755500793457e-01
4.976606667041778564e-01 -3.776743113994598389e-01 4.064079523086547852e-01 -3.352160751819610596e-02 2.247663587331771851e-01 8.838664740324020386e-02 -4.886667132377624512e-01 3.824626505374908447e-01
5.918983221054077148e-01 -3.344524204730987549e-01 4.675658047199249268e-01 -9.626725316047668457e-02 2.390358597040176392e-01 1.775101274251937866e-01 -1.393788605928421021e-01 4.492642283439636230e-01
-6.093371659517288208e-02 2.230845391750335693e-01 7.797239422798156738e-01 1.488987058401107788e-01 1.578814387321472168e-01 -3.150802552700042725e-01 -4.379165470600128174e-01 -2.017282880842685699e-02
4.165425002574920654e-01 1.694659590721130371e-01 3.058817088603973389e-01 3.630110919475555420e-01 7.478395104408264160e-01 -1.032570004463195801e-01 -3.938389942049980164e-02 3.091448731720447540e-02
5.069601535797119141e-01 -8.062289655208587646e-02 6.620907187461853027e-01 -6.517698522657155991e-03 1.560964388772845268e-03 -5.354446172714233398e-02 -5.325083136558532715e-01 1.079361066222190857e-01
-1.482705324888229370e-01 6.895958445966243744e-03 7.284064292907714844e-01 3.437541797757148743e-02 3.388182222843170166e-01 -2.902511954307556152e-01 -3.754392564296722412e-01 3.259028196334838867e-01
5.387894511222839355e-01 -9.515716880559921265e-02 4.571664333343505859e-01 -1.332283914089202881e-01 -8.908495306968688965e-02 -6.812221407890319824e-01 -1.151184551417827606e-02 4.204500839114189148e-02
3.963514864444732666e-01 -1.901304349303245544e-02 6.087854504585266113e-02 2.445661872625350952e-01 4.241728782653808594e-01 -7.346426248550415039e-01 -1.393550038337707520e-01 -1.999575048685073853e-01
5.856048464775085449e-01 2.044686079025268555e-01 -1.954811625182628632e-02 1.286538392305374146e-01 4.789455831050872803e-01 -5.090950131416320801e-01 1.087924987077713013e-01 3.129267394542694092e-01
3.937353789806365967e-01 1.960424035787582397e-01 4.552244544029235840e-01 3.307362198829650879e-01 3.266820311546325684e-01 1.278149634599685669e-01 1.434590518474578857e-01 5.884604454040527344e-01
2.764540016651153564e-01 -3.543594777584075928e-01 7.756036520004272461e-01 1.948543637990951538e-01 2.561726868152618408e-01 4.679737240076065063e-02 -2.949657738208770752e-01 -6.044990569353103638e-02
2.434622049331665039e-01 -3.561517000198364258e-01 5.586202144622802734e-01 3.345392346382141113e-01 2.733522057533264160e-01 -4.684396386146545410e-01 3.057454824447631836e-01 4.766472801566123962e-02
2.398378700017929077e-01 -1.672097742557525635e-01 6.918968558311462402e-01 2.302608639001846313e-02 1.536405086517333984e-01 -2.535468339920043945e-01 -5.297768115997314453e-02 5.870003104209899902e-01
1.442539989948272705e-01 -2.494322955608367920e-01 9.001922011375427246e-01 2.041498124599456787e-01 -2.696467749774456024e-02 -2.101291865110397339e-01 1.293137222528457642e-01 -5.785946920514106750e-02
7.815257906913757324e-01 1.516984254121780396e-01 3.600769639015197754e-01 1.631277054548263550e-01 2.409408241510391235e-01 2.077252864837646484e-01 -2.715467810630798340e-01 1.870797723531723022e-01
