# Supplementary material for: Where is your field going? A machine learning approach to study the relative motion of the domains of physics
Source: PLoS One. 2020 Jun 18;15(6):e0233997. doi: 10.1371/journal.pone.0233997 (PMC7302634; doi:10.1371/journal.pone.0233997)
Supplement: S16 Data — (ZIP) [file pone.0233997.s016.zip › 15/Pacs4Run_15_VS_500_embeddings1989-1993ED8.txt]

-2.801902294158935547e-01 5.830632895231246948e-02 -2.201512753963470459e-01 2.066840678453445435e-01 4.058130383491516113e-01 5.089756250381469727e-01 1.767661869525909424e-01 6.098542213439941406e-01
-3.134772479534149170e-01 4.358746111392974854e-02 -4.168325662612915039e-01 2.524098157882690430e-01 4.002695381641387939e-01 -6.301043182611465454e-02 -5.149435997009277344e-01 4.827206134796142578e-01
-4.194075763225555420e-01 -5.848588049411773682e-02 -3.150458633899688721e-01 -6.685287505388259888e-02 -2.230963110923767090e-01 6.768817901611328125e-01 -1.131533458828926086e-01 4.429547190666198730e-01
-4.665095806121826172e-01 -1.308024227619171143e-01 -1.847176104784011841e-01 4.671450257301330566e-01 2.547903656959533691e-01 3.770723640918731689e-01 -5.523447990417480469e-01 -2.697989903390407562e-02
-3.497878313064575195e-01 -1.684943586587905884e-01 -5.313264131546020508e-01 3.765647113323211670e-01 -2.333502918481826782e-01 4.419377744197845459e-01 -1.252460926771163940e-01 3.996265530586242676e-01
-7.045286893844604492e-01 -5.968478322029113770e-02 -4.898889958858489990e-01 -3.048164844512939453e-01 3.765634028241038322e-03 -6.761783361434936523e-02 -1.359904110431671143e-01 3.795959055423736572e-01
-1.129050776362419128e-01 4.489953815937042236e-01 -1.383377164602279663e-01 1.557925641536712646e-01 1.895029544830322266e-01 -1.449871212244033813e-01 9.175767749547958374e-02 8.227360844612121582e-01
-7.505556941032409668e-01 -2.243762761354446411e-01 -6.977902352809906006e-02 -2.178274393081665039e-01 -7.764487713575363159e-02 5.236310362815856934e-01 -2.203711718320846558e-01 7.226198911666870117e-02
-2.102978378534317017e-01 -2.850425839424133301e-01 -2.484933845698833466e-02 -2.762831151485443115e-01 -1.720410026609897614e-02 4.956872165203094482e-01 -6.572718918323516846e-02 7.397660613059997559e-01
-1.321232616901397705e-01 1.313230991363525391e-01 -3.957315683364868164e-01 1.254110932350158691e-01 2.206976711750030518e-01 1.693734228610992432e-01 -4.508399963378906250e-01 7.157617211341857910e-01
-1.977191120386123657e-02 -5.603212863206863403e-02 1.137976869940757751e-01 2.660556435585021973e-01 -1.733831167221069336e-01 1.568662226200103760e-01 1.912972144782543182e-02 9.261205792427062988e-01
-3.253266513347625732e-01 -2.098237872123718262e-01 -1.905463933944702148e-01 -1.118146330118179321e-01 -2.030476033687591553e-01 7.097781896591186523e-01 -4.003047198057174683e-02 5.046883225440979004e-01
-4.771554470062255859e-01 2.252209782600402832e-01 -3.047793507575988770e-01 3.824111819267272949e-01 -2.006460726261138916e-01 3.810827136039733887e-01 -4.440103173255920410e-01 3.159767687320709229e-01
-5.239093303680419922e-01 2.368008941411972046e-01 -3.814960420131683350e-01 4.662007987499237061e-01 -1.474137008190155029e-01 3.350587487220764160e-01 -3.701476156711578369e-01 1.885668337345123291e-01
-5.389683842658996582e-01 -9.943781793117523193e-02 -2.913284003734588623e-01 2.700034379959106445e-01 -2.416840493679046631e-01 -1.088711023330688477e-01 -4.927796423435211182e-01 4.782836735248565674e-01
-1.861680597066879272e-01 -2.914060056209564209e-01 2.730570733547210693e-01 1.668126881122589111e-01 2.972685694694519043e-01 -3.715166449546813965e-01 4.729801323264837265e-03 7.427124977111816406e-01
-6.372666358947753906e-01 6.969464570283889771e-02 8.094704896211624146e-02 -1.092046946287155151e-01 8.939932286739349365e-02 2.015462815761566162e-01 -6.603929996490478516e-01 2.929566800594329834e-01
-3.746466636657714844e-01 -2.066482305526733398e-01 -5.397773161530494690e-02 1.843911707401275635e-01 1.043098047375679016e-01 -8.659156411886215210e-02 -6.776838898658752441e-01 5.498988032341003418e-01
-2.641259133815765381e-01 -1.196717843413352966e-01 -2.063045948743820190e-01 2.006453871726989746e-01 9.140069596469402313e-03 3.676051497459411621e-01 -5.982756614685058594e-01 5.830482244491577148e-01
-1.851176470518112183e-01 -2.383389919996261597e-01 -1.549051105976104736e-01 7.650089450180530548e-03 2.508777379989624023e-01 9.383126348257064819e-02 -5.416820645332336426e-01 7.209083437919616699e-01
-2.414890080690383911e-01 3.456235826015472412e-01 9.989785403013229370e-02 4.104361683130264282e-02 3.199116289615631104e-01 -1.034853905439376831e-01 -2.331073731184005737e-01 8.019797205924987793e-01
-4.276387989521026611e-01 -1.263249367475509644e-01 -3.909414410591125488e-01 2.930237352848052979e-01 -1.608565598726272583e-01 2.515753731131553650e-02 -4.734262526035308838e-01 5.584164261817932129e-01
-2.110605128109455109e-02 5.223973467946052551e-02 -9.951333701610565186e-02 -2.514113672077655792e-02 4.492712020874023438e-02 3.411901295185089111e-01 1.682680994272232056e-01 9.162681698799133301e-01
-4.490422308444976807e-01 3.161181211471557617e-01 -3.294081985950469971e-02 8.395127952098846436e-02 -1.302950363606214523e-02 -2.637742087244987488e-02 -6.115539669990539551e-01 5.616348385810852051e-01
-3.363624513149261475e-01 1.892067492008209229e-02 3.580820187926292419e-02 1.104919165372848511e-01 2.137515544891357422e-01 6.664810776710510254e-01 -5.698722600936889648e-01 2.416002452373504639e-01
-4.606506526470184326e-01 -1.803404092788696289e-01 -5.920314788818359375e-01 8.132780343294143677e-02 3.627300634980201721e-02 -2.925318107008934021e-02 -3.810153007507324219e-01 5.008180737495422363e-01
-5.636634826660156250e-01 2.059637308120727539e-01 9.408327937126159668e-02 -1.017306074500083923e-01 -7.002428174018859863e-02 5.477676540613174438e-02 -6.455129981040954590e-01 4.427989721298217773e-01
-3.330264091491699219e-01 -2.559655606746673584e-01 -1.606129854917526245e-01 3.983035683631896973e-01 -3.957724869251251221e-01 -9.542096406221389771e-03 -3.744792640209197998e-01 5.849540233612060547e-01
-6.706874966621398926e-01 7.430005352944135666e-03 -5.324314236640930176e-01 -2.277678251266479492e-01 2.860678136348724365e-01 3.346719965338706970e-02 -2.795917689800262451e-01 2.315926700830459595e-01
-7.000368237495422363e-01 -1.898011267185211182e-01 -3.924712538719177246e-01 -2.551529407501220703e-01 -1.259192526340484619e-01 1.313773244619369507e-01 -2.588148415088653564e-01 3.933018743991851807e-01
-4.665835797786712646e-01 2.609631717205047607e-01 -1.033688709139823914e-01 -1.595702171325683594e-01 1.271292567253112793e-01 -7.422324270009994507e-02 -5.392346382141113281e-01 6.046529412269592285e-01
-2.958335280418395996e-01 -2.000977396965026855e-01 -4.374820366501808167e-02 4.072372317314147949e-01 -4.326300695538520813e-02 5.641287565231323242e-01 -5.229938626289367676e-01 3.332442343235015869e-01
-2.958076596260070801e-01 -2.931785285472869873e-01 -2.768095731735229492e-01 4.893174469470977783e-01 -1.427206099033355713e-01 -2.829388976097106934e-01 2.839630842208862305e-02 6.397336125373840332e-01
-3.369018435478210449e-01 -1.111838072538375854e-01 3.779020309448242188e-01 6.724028587341308594e-01 -6.286577135324478149e-02 2.959608733654022217e-01 1.551297307014465332e-01 4.044620990753173828e-01
-8.112320303916931152e-02 -1.097052842378616333e-01 -1.714097410440444946e-01 1.944463849067687988e-01 1.606318503618240356e-01 2.672096490859985352e-01 -5.602378845214843750e-01 7.093116044998168945e-01
-6.663584113121032715e-01 3.418758213520050049e-01 -1.738852448761463165e-02 4.265668690204620361e-01 -1.418589353561401367e-01 -1.307654976844787598e-01 3.180221915245056152e-01 3.441861569881439209e-01
-6.001861393451690674e-02 -1.620265692472457886e-01 -2.202530205249786377e-01 3.797688484191894531e-01 -2.408927083015441895e-01 4.429892897605895996e-01 -1.280215978622436523e-01 7.118645906448364258e-01
-6.059515476226806641e-01 3.466784954071044922e-03 5.047437921166419983e-02 3.500467836856842041e-01 -1.181543320417404175e-01 -7.569615542888641357e-02 5.393118262290954590e-01 4.440524280071258545e-01
-1.453975737094879150e-01 -1.306241899728775024e-01 3.279954195022583008e-01 4.939669966697692871e-01 -1.562547385692596436e-01 4.733167290687561035e-01 9.128825366497039795e-02 5.945037603378295898e-01
-4.581432044506072998e-01 2.816284894943237305e-01 5.151872038841247559e-01 5.275526046752929688e-01 1.453142166137695312e-01 2.645961940288543701e-01 5.695183202624320984e-02 2.696105837821960449e-01
-5.135474205017089844e-01 -2.240229249000549316e-01 -3.478035330772399902e-01 3.082323670387268066e-01 -1.857626438140869141e-01 -1.137106791138648987e-01 -4.882118701934814453e-01 4.293245673179626465e-01
-5.259601473808288574e-01 -2.649963796138763428e-01 -5.625721812248229980e-01 -1.691098213195800781e-01 3.008266091346740723e-01 1.326359957456588745e-01 -3.149593472480773926e-01 3.174414038658142090e-01
-5.013853907585144043e-01 1.379317939281463623e-01 -1.721454858779907227e-01 3.681193888187408447e-01 -3.514254689216613770e-01 5.523403286933898926e-01 -2.597438097000122070e-01 2.615243494510650635e-01
-6.014531254768371582e-01 -4.533772766590118408e-01 5.503896158188581467e-03 -1.380417495965957642e-01 1.379392594099044800e-01 -3.840971365571022034e-02 -5.514254570007324219e-01 2.984036505222320557e-01
-2.572042346000671387e-01 -4.836037382483482361e-02 -7.534148544073104858e-02 4.883991181850433350e-01 -9.392608702182769775e-02 4.548325836658477783e-01 -5.369192957878112793e-01 4.281588792800903320e-01
-1.836850494146347046e-01 -3.838072717189788818e-02 -3.240514397621154785e-01 8.056058734655380249e-02 3.332390785217285156e-01 1.662506461143493652e-01 -5.174441933631896973e-01 6.684694290161132812e-01
-4.581042826175689697e-01 -6.447191536426544189e-02 1.019101068377494812e-01 7.967638969421386719e-01 5.360880866646766663e-02 3.522883653640747070e-01 1.086259260773658752e-01 4.455174133181571960e-02
-1.366459429264068604e-01 -3.979126811027526855e-01 1.796559691429138184e-01 4.442708790302276611e-01 -2.279003858566284180e-01 5.124189853668212891e-01 1.010747775435447693e-01 5.182785987854003906e-01
-4.930681586265563965e-01 -2.214399129152297974e-01 -1.558486521244049072e-01 2.311544865369796753e-01 2.678102552890777588e-01 4.901258945465087891e-01 -5.589622259140014648e-01 7.577857375144958496e-02
-4.118931889533996582e-01 1.431917101144790649e-01 2.389588207006454468e-02 2.573960460722446442e-02 1.613735407590866089e-01 -2.246275842189788818e-01 -6.320065855979919434e-01 5.767802000045776367e-01
-6.044425964355468750e-01 -1.990358680486679077e-01 -4.152249991893768311e-01 2.918899357318878174e-01 7.987156510353088379e-02 -1.412736922502517700e-01 -5.107123851776123047e-01 2.241815775632858276e-01
-3.738577365875244141e-01 -5.073694884777069092e-02 -3.179820487275719643e-03 4.611923918128013611e-02 -4.429081082344055176e-01 6.712129116058349609e-01 -8.002696931362152100e-02 4.499119520187377930e-01
-3.582756519317626953e-01 2.151802331209182739e-01 1.644169166684150696e-02 1.861185431480407715e-01 1.818789690732955933e-01 -2.009596824645996094e-01 -6.217315196990966797e-01 5.748137235641479492e-01
-4.996148049831390381e-01 -3.729251325130462646e-01 -1.793716698884963989e-01 1.542348531074821949e-03 2.174193710088729858e-01 -4.236194789409637451e-01 2.021810561418533325e-01 5.581517815589904785e-01
-2.284331172704696655e-01 -1.639904975891113281e-01 -1.335223168134689331e-01 5.126820206642150879e-01 5.059154331684112549e-02 5.312181711196899414e-01 4.588744938373565674e-01 3.807049989700317383e-01
-3.696589171886444092e-01 -2.938520861789584160e-03 2.694365680217742920e-01 6.951279044151306152e-01 2.948427498340606689e-01 3.409165143966674805e-01 2.079197019338607788e-01 2.473013699054718018e-01
-5.168029665946960449e-01 -2.433757483959197998e-01 -5.380053520202636719e-01 -8.645578473806381226e-02 2.297779321670532227e-01 -3.064935505390167236e-01 -1.399251520633697510e-01 4.587413370609283447e-01
-3.192554414272308350e-01 -1.597680151462554932e-01 -1.471462100744247437e-01 3.745698630809783936e-01 -1.614391654729843140e-01 2.282482236623764038e-01 -5.718972086906433105e-01 5.526022315025329590e-01
-6.271680593490600586e-01 1.715161255560815334e-03 1.656281054019927979e-01 6.488241255283355713e-02 1.669526100158691406e-01 1.483601331710815430e-01 6.305606961250305176e-01 3.571052849292755127e-01
-5.437532663345336914e-01 -1.641202718019485474e-01 -6.587055921554565430e-01 -2.141913026571273804e-01 9.820482134819030762e-02 -5.701303854584693909e-02 4.251987114548683167e-02 4.276953935623168945e-01
-8.153184056282043457e-01 1.448947936296463013e-01 2.055714577436447144e-01 1.365925818681716919e-01 4.449801146984100342e-02 1.850716173648834229e-01 4.501621425151824951e-01 1.202774420380592346e-01
-1.293288320302963257e-01 -2.203367054462432861e-01 -7.229562848806381226e-02 2.557129785418510437e-02 2.698731422424316406e-01 6.645234227180480957e-01 -4.375301003456115723e-01 4.722181260585784912e-01
-1.496007293462753296e-01 -1.080431714653968811e-01 -1.357501894235610962e-01 -2.135258316993713379e-01 -6.072568148374557495e-02 4.418722689151763916e-01 1.627752333879470825e-01 8.224903941154479980e-01
-8.046884536743164062e-01 -9.241038560867309570e-02 -3.822440505027770996e-01 -1.855373382568359375e-01 9.369584918022155762e-02 1.447708606719970703e-01 -3.500781655311584473e-01 1.054041981697082520e-01
-2.735309898853302002e-01 -4.268476739525794983e-02 -1.192245557904243469e-01 4.090273007750511169e-02 1.969658434391021729e-01 1.725248247385025024e-01 -6.717455983161926270e-01 6.226305961608886719e-01
-5.770627856254577637e-01 4.687768220901489258e-02 5.741117596626281738e-01 4.287179410457611084e-01 -3.593919053673744202e-02 2.695457041263580322e-01 8.839130401611328125e-02 2.638903558254241943e-01
-6.946995854377746582e-01 -1.268576830625534058e-01 -5.604403018951416016e-01 -2.880495488643646240e-01 9.914930909872055054e-02 1.906152218580245972e-01 9.025181084871292114e-02 2.234359979629516602e-01
-1.207705289125442505e-01 -4.762923419475555420e-01 -2.266944199800491333e-01 1.113890931010246277e-01 5.969519615173339844e-01 4.429828375577926636e-02 1.601069718599319458e-01 5.575070381164550781e-01
-4.587584137916564941e-01 -2.555447220802307129e-01 1.076907292008399963e-01 4.267350733280181885e-01 1.955431699752807617e-01 3.048996627330780029e-01 -6.318467259407043457e-01 -1.030438113957643509e-02
-3.991470038890838623e-01 -5.106911063194274902e-02 -2.037401646375656128e-01 6.060431599617004395e-01 -1.361753493547439575e-01 7.778097689151763916e-02 -5.412114262580871582e-01 3.343229591846466064e-01
-4.259497225284576416e-01 3.515435755252838135e-02 3.467243164777755737e-02 4.259731769561767578e-01 -1.311465799808502197e-01 -1.026847437024116516e-01 -6.516804695129394531e-01 4.269014000892639160e-01
-4.245718121528625488e-01 -6.283190846443176270e-02 -3.506988584995269775e-01 5.565229058265686035e-01 -1.401287764310836792e-01 1.678032577037811279e-01 -4.837970733642578125e-01 3.181664347648620605e-01
-4.136526584625244141e-01 -2.245083451271057129e-01 1.407969594001770020e-01 -4.650065302848815918e-01 4.448644220829010010e-01 4.955742657184600830e-01 1.144769340753555298e-01 2.929666340351104736e-01
-1.613948047161102295e-01 -3.786718249320983887e-01 -5.162317305803298950e-02 -8.705427497625350952e-02 -1.551532894372940063e-01 5.124959945678710938e-01 1.985798776149749756e-01 7.029631733894348145e-01
-5.940887928009033203e-01 -9.390903264284133911e-02 -4.929113686084747314e-01 -2.457836419343948364e-01 1.873486489057540894e-02 3.980247378349304199e-01 2.720207571983337402e-01 3.195284605026245117e-01
-6.739373207092285156e-01 5.227739810943603516e-01 -1.226277872920036316e-01 -3.348156213760375977e-01 -9.443094581365585327e-02 2.695048153400421143e-01 2.011204697191715240e-02 2.518371343612670898e-01
-1.113016903400421143e-01 6.467315554618835449e-02 -3.827563822269439697e-01 3.488142788410186768e-02 7.101277709007263184e-01 2.203335911035537720e-01 2.165900170803070068e-01 4.857681691646575928e-01
-6.704276204109191895e-01 3.591983914375305176e-01 3.815048038959503174e-01 2.286853343248367310e-01 1.936501413583755493e-01 -1.024286076426506042e-01 2.695458829402923584e-01 3.209569752216339111e-01
-5.248474478721618652e-01 -4.631303548812866211e-01 -2.501184307038784027e-02 -3.341780304908752441e-01 6.566556543111801147e-02 2.204827368259429932e-01 -4.206125736236572266e-01 4.097625911235809326e-01
-7.239175438880920410e-01 -2.562875151634216309e-01 -1.747844219207763672e-01 -2.187928855419158936e-01 -3.317013680934906006e-01 3.072608113288879395e-01 1.518446952104568481e-01 3.230299353599548340e-01
-5.046582221984863281e-01 -1.932947486639022827e-01 4.922226071357727051e-01 3.777291774749755859e-01 4.354985356330871582e-01 2.030414342880249023e-01 2.223693579435348511e-01 2.065475434064865112e-01
-5.131290555000305176e-01 -2.337520420551300049e-01 -3.004935383796691895e-01 6.502088159322738647e-02 -3.709766268730163574e-01 -2.772476673126220703e-01 -8.863436430692672729e-02 6.043082475662231445e-01
-4.694074988365173340e-01 -1.093088537454605103e-01 2.216833680868148804e-01 4.659363999962806702e-02 1.240510866045951843e-01 -2.730311751365661621e-01 -6.172091960906982422e-01 4.954915344715118408e-01
-1.870624125003814697e-01 -2.279219925403594971e-01 -5.217108502984046936e-02 3.654270172119140625e-01 3.268056213855743408e-01 -3.969542384147644043e-01 7.189290970563888550e-02 7.122200727462768555e-01
-3.454571664333343506e-01 -3.373260200023651123e-01 -2.386178821325302124e-01 1.873448938131332397e-01 2.623010277748107910e-01 -4.169410765171051025e-01 1.848790049552917480e-01 6.308817863464355469e-01
-2.869349718093872070e-01 2.297458946704864502e-01 8.727730065584182739e-02 2.852899394929409027e-02 2.558179795742034912e-01 -6.439803540706634521e-02 -6.117683053016662598e-01 6.423424482345581055e-01
-6.042292714118957520e-01 1.884590089321136475e-01 -6.929797679185867310e-02 3.408730626106262207e-01 -4.980177152901887894e-03 -9.851900488138198853e-02 5.293648242950439453e-01 4.340914785861968994e-01
-4.881216585636138916e-01 3.730658590793609619e-01 -5.404955148696899414e-01 2.172900140285491943e-01 -3.457488864660263062e-02 3.448564708232879639e-01 -2.844007611274719238e-01 2.867116034030914307e-01
-1.079052016139030457e-01 -4.703704714775085449e-01 -1.131746396422386169e-01 -2.187253385782241821e-01 1.310719735920429230e-02 4.182061254978179932e-01 -5.693044885993003845e-02 7.267391085624694824e-01
-5.416818857192993164e-01 -1.693110764026641846e-01 -1.026710495352745056e-01 1.631725579500198364e-01 -6.936563551425933838e-02 4.380897581577301025e-01 -6.159976124763488770e-01 2.540877759456634521e-01
-6.225732564926147461e-01 -4.619144797325134277e-01 -5.054349824786186218e-02 -1.293089836835861206e-01 3.107581734657287598e-01 -1.844922453165054321e-01 -4.559918940067291260e-01 2.030407637357711792e-01
-4.656564295291900635e-01 -1.672737002372741699e-01 5.622277259826660156e-01 4.578172266483306885e-01 8.977095037698745728e-02 4.080585539340972900e-01 -8.240232616662979126e-02 2.193769514560699463e-01
-6.867846250534057617e-01 -5.821445211768150330e-02 -4.868162050843238831e-02 -3.063610494136810303e-01 2.233937568962574005e-02 3.564392626285552979e-01 -4.805245697498321533e-01 2.650644183158874512e-01
-3.552160561084747314e-01 -2.034974098205566406e-02 2.331903949379920959e-02 1.116094663739204407e-01 -5.669002234935760498e-02 -1.260079257190227509e-02 -6.621179580688476562e-01 6.470195651054382324e-01
-2.295506000518798828e-01 9.645240008831024170e-02 1.066675335168838501e-01 -3.277549743652343750e-01 3.437172770500183105e-01 5.570757389068603516e-01 -3.710718080401420593e-02 6.239793896675109863e-01
-4.311975538730621338e-01 -2.536992132663726807e-01 -3.567488789558410645e-01 -3.861218988895416260e-01 -9.593416005373001099e-02 1.130871027708053589e-01 1.094927713274955750e-01 6.628460884094238281e-01
-6.894066929817199707e-01 1.227515339851379395e-01 -7.537762634456157684e-03 -4.481655061244964600e-01 -1.271449923515319824e-01 3.863727450370788574e-01 6.288772076368331909e-02 3.732781708240509033e-01
-1.140619292855262756e-01 5.914073437452316284e-02 1.173370704054832458e-01 1.041719876229763031e-02 6.231344938278198242e-01 -1.329584419727325439e-01 -1.531044840812683105e-01 7.349832653999328613e-01
-1.998602747917175293e-01 -1.986504793167114258e-01 -4.217653349041938782e-02 1.222048774361610413e-01 2.697865664958953857e-01 7.093884944915771484e-01 -4.629297554492950439e-01 3.369871079921722412e-01
-2.355098873376846313e-01 4.118259549140930176e-01 -4.195748828351497650e-03 4.221666753292083740e-01 8.522701263427734375e-02 5.686312317848205566e-01 2.495890408754348755e-01 4.514337182044982910e-01
-5.767145752906799316e-01 -3.006845116615295410e-01 -6.068266630172729492e-01 -1.076667904853820801e-01 3.246279656887054443e-01 6.666321307420730591e-02 -2.159273624420166016e-01 2.017587125301361084e-01
-2.273783832788467407e-01 -1.572942882776260376e-01 -1.885875910520553589e-01 4.749199450016021729e-01 3.646137714385986328e-01 -3.630587756633758545e-01 1.577014923095703125e-01 6.105887889862060547e-01
-7.536420822143554688e-01 -1.579730063676834106e-01 -2.010919898748397827e-01 -3.245017230510711670e-01 -2.340017557144165039e-01 2.958914637565612793e-01 -1.944223195314407349e-01 2.849918901920318604e-01
-2.735623717308044434e-01 -1.695995777845382690e-01 -1.273048967123031616e-01 5.048813819885253906e-01 9.359246492385864258e-02 4.768625199794769287e-01 4.770808815956115723e-01 4.019007980823516846e-01
-8.164159059524536133e-01 1.240661665797233582e-01 -7.392846047878265381e-02 4.397987574338912964e-02 -1.942212432622909546e-01 -8.961751125752925873e-03 -4.985382854938507080e-01 1.559818089008331299e-01
-7.846008241176605225e-02 2.119543254375457764e-01 6.724711507558822632e-02 4.277126789093017578e-01 2.342296689748764038e-01 6.740759015083312988e-01 1.385081708431243896e-01 4.827349483966827393e-01
-5.106073617935180664e-01 -1.159126311540603638e-01 1.322263330221176147e-01 2.517951130867004395e-01 -9.316091239452362061e-02 -8.376828581094741821e-02 -6.833752989768981934e-01 4.028173983097076416e-01
-6.187138557434082031e-01 4.305420070886611938e-02 6.160556077957153320e-01 2.271450459957122803e-01 -8.416825532913208008e-02 -9.955515712499618530e-02 4.393374547362327576e-02 4.065643250942230225e-01
-5.156762599945068359e-01 -3.417801558971405029e-01 4.641602039337158203e-01 5.631212592124938965e-01 4.110138863325119019e-03 1.868123710155487061e-01 8.995015174150466919e-02 2.042240202426910400e-01
-3.955349326133728027e-01 -1.548804938793182373e-01 2.308141207322478294e-03 7.364990115165710449e-01 2.806925773620605469e-01 1.926930099725723267e-01 3.487264215946197510e-01 1.989942789077758789e-01
-7.467501759529113770e-01 -1.511870976537466049e-02 3.539514839649200439e-01 2.221099138259887695e-01 -2.413996905088424683e-01 1.606113314628601074e-01 3.263199925422668457e-01 2.774283885955810547e-01
-7.260873913764953613e-01 5.478013306856155396e-02 -2.751865684986114502e-01 -2.323624640703201294e-01 1.599982827901840210e-01 1.143956929445266724e-01 -4.934100806713104248e-01 2.407009154558181763e-01
-6.077327728271484375e-01 -1.166110299527645111e-02 -2.962531289085745811e-03 4.346661865711212158e-01 2.426584511995315552e-01 -1.972856670618057251e-01 4.666007161140441895e-01 3.550499379634857178e-01
-3.134267032146453857e-01 5.908260866999626160e-02 -4.281607866287231445e-01 6.479261070489883423e-02 4.202733337879180908e-01 1.095436960458755493e-01 -5.281482338905334473e-01 4.931360483169555664e-01
-7.700572013854980469e-01 -1.874499171972274780e-01 -7.290313392877578735e-02 -2.119439393281936646e-01 -1.318805664777755737e-01 1.252397447824478149e-01 -4.750246405601501465e-01 2.508258223533630371e-01
-8.430579304695129395e-01 -1.668142527341842651e-01 -2.959388792514801025e-01 -8.228471875190734863e-02 -2.413805127143859863e-01 9.860867634415626526e-03 -2.776856422424316406e-01 1.777767688035964966e-01
-6.355616450309753418e-01 1.078023165464401245e-01 -2.703196704387664795e-01 4.983923733234405518e-01 -2.111865282058715820e-01 3.340406119823455811e-01 -3.253065049648284912e-01 3.106715716421604156e-02
-1.526654809713363647e-01 -5.611480027437210083e-02 2.727738022804260254e-01 7.547903656959533691e-01 -1.570720598101615906e-02 -2.476849779486656189e-02 -5.089790560305118561e-03 5.731878280639648438e-01
-4.875022470951080322e-01 2.190907597541809082e-01 -8.323260396718978882e-02 -1.077582985162734985e-01 7.638242095708847046e-02 -1.601615995168685913e-01 -5.484254956245422363e-01 6.029466986656188965e-01
-1.468023508787155151e-01 -3.310914039611816406e-01 -3.138988912105560303e-01 4.261734187602996826e-01 -2.218987345695495605e-01 -7.496274262666702271e-02 1.689656525850296021e-01 7.108188867568969727e-01
-7.854722738265991211e-01 -9.373252093791961670e-02 2.185669392347335815e-01 2.870965003967285156e-01 -7.088602054864168167e-03 1.752106994390487671e-01 4.484780132770538330e-01 1.103180274367332458e-01
-2.683233916759490967e-01 -2.210331261157989502e-01 6.117631867527961731e-02 -6.340830773115158081e-02 8.223111629486083984e-01 -4.305699840188026428e-02 1.010292917490005493e-01 4.279338121414184570e-01
-4.158909320831298828e-01 -4.026070237159729004e-01 -3.028794229030609131e-01 1.579303592443466187e-01 -1.318227499723434448e-01 6.928102970123291016e-01 9.838653355836868286e-02 2.030296474695205688e-01
-8.376660943031311035e-01 -2.080843001604080200e-01 -1.114056929945945740e-01 -1.345195807516574860e-02 -2.856431007385253906e-01 3.412597477436065674e-01 -2.024486511945724487e-01 5.821284651756286621e-02
-5.793959498405456543e-01 -3.883057236671447754e-01 -1.086115539073944092e-01 -5.185652896761894226e-02 2.790279686450958252e-01 -4.560201466083526611e-01 1.816051155328750610e-01 4.245492517948150635e-01
-3.986992835998535156e-01 -3.897660374641418457e-01 2.007358670234680176e-01 3.072354495525360107e-01 1.261683702468872070e-01 3.884079456329345703e-01 -6.010989546775817871e-01 1.622765660285949707e-01
-3.881074488162994385e-01 -7.552853226661682129e-02 1.082640662789344788e-01 5.437193904072046280e-03 1.268503721803426743e-02 -4.391916990280151367e-01 4.560689907521009445e-03 7.992786765098571777e-01
-2.161958217620849609e-01 8.329748362302780151e-02 4.010447859764099121e-02 5.611795783042907715e-01 -5.671764537692070007e-02 5.766530632972717285e-01 2.602562606334686279e-01 4.757214188575744629e-01
-3.314996063709259033e-01 1.550788134336471558e-01 5.861123092472553253e-03 -3.535636067390441895e-01 3.379895985126495361e-01 5.887767076492309570e-01 2.649580836296081543e-01 4.581694900989532471e-01
-7.411271333694458008e-01 -4.427447319030761719e-01 -1.482776701450347900e-01 -1.385221928358078003e-01 -3.167120516300201416e-01 2.463616281747817993e-01 7.763904333114624023e-02 2.156493812799453735e-01
-6.238933205604553223e-01 -1.236502528190612793e-01 5.675779581069946289e-01 4.211396574974060059e-01 -6.653625518083572388e-02 2.028364688158035278e-01 6.681930273771286011e-02 2.143132388591766357e-01
-2.877962887287139893e-01 -2.619204223155975342e-01 -2.057014405727386475e-01 3.258507549762725830e-01 -2.699187584221363068e-02 -3.758830428123474121e-01 1.846262812614440918e-01 7.238617539405822754e-01
-1.651820242404937744e-01 -2.339686900377273560e-01 -1.684991121292114258e-01 6.591457873582839966e-02 -3.362750709056854248e-01 4.394751787185668945e-01 1.172642484307289124e-01 7.518423199653625488e-01
-2.069680392742156982e-01 -3.717707395553588867e-01 1.049665212631225586e-01 5.127389430999755859e-01 5.239522829651832581e-02 -2.954374551773071289e-01 2.021337673068046570e-02 6.742361187934875488e-01
-6.661121249198913574e-01 -1.328284144401550293e-01 -1.762698292732238770e-01 5.300546884536743164e-01 -6.981995701789855957e-02 5.076777189970016479e-02 4.524488449096679688e-01 1.202503591775894165e-01
-7.071857452392578125e-01 1.004060264676809311e-02 -2.235259115695953369e-01 2.697232663631439209e-01 -2.416846752166748047e-01 7.781712710857391357e-02 -5.244383811950683594e-01 1.938311606645584106e-01
-1.897284537553787231e-01 -3.933222889900207520e-01 -1.767689138650894165e-01 4.980196654796600342e-01 -1.903354674577713013e-01 -1.485653072595596313e-01 5.674310773611068726e-02 6.844784617424011230e-01
-3.514582291245460510e-02 3.994891047477722168e-02 9.403186291456222534e-02 4.912798702716827393e-01 -1.329283118247985840e-01 4.380645453929901123e-01 1.610884070396423340e-01 7.151580452919006348e-01
-8.183412551879882812e-01 1.355135161429643631e-02 4.082221686840057373e-01 1.450082361698150635e-01 5.763031542301177979e-02 -1.210656315088272095e-01 2.859068512916564941e-01 2.067369669675827026e-01
-3.637640774250030518e-01 -1.728888899087905884e-01 -2.884599566459655762e-01 1.196588426828384399e-01 4.332732856273651123e-01 5.071254968643188477e-01 -5.164981484413146973e-01 1.690724194049835205e-01
-7.719784975051879883e-01 -1.683322936296463013e-01 4.785462915897369385e-01 1.769744455814361572e-01 -5.696430336683988571e-03 -2.085605263710021973e-01 1.621126383543014526e-01 2.134863436222076416e-01
-5.935446619987487793e-01 1.191238015890121460e-01 2.791228592395782471e-01 -2.297533899545669556e-01 1.375937908887863159e-01 2.393644452095031738e-01 -6.094965338706970215e-01 2.347439825534820557e-01
-2.672982513904571533e-01 5.174553766846656799e-02 2.141616791486740112e-01 -2.685236036777496338e-01 -3.468143343925476074e-01 4.114296734333038330e-01 -2.021864242851734161e-02 7.196807861328125000e-01
-6.121753454208374023e-01 -3.724330663681030273e-01 5.341461300849914551e-01 2.825120985507965088e-01 2.456702440977096558e-01 4.373311996459960938e-02 1.681915521621704102e-01 1.756558716297149658e-01
-6.059656143188476562e-01 -1.007968792691826820e-03 -4.743696004152297974e-02 -3.844687342643737793e-02 -1.415673196315765381e-01 -4.757325947284698486e-01 -8.803767710924148560e-02 6.123421788215637207e-01
-4.102473258972167969e-01 -5.961058139801025391e-01 1.530764549970626831e-01 4.542817473411560059e-01 -8.093639463186264038e-02 -1.845772564411163330e-01 1.632709354162216187e-01 4.234074056148529053e-01
-8.096324801445007324e-01 -1.849157037213444710e-03 3.471436202526092529e-01 1.058810204267501831e-01 -7.974447309970855713e-02 1.528371572494506836e-01 4.024827182292938232e-01 1.451265662908554077e-01
1.246050279587507248e-02 -2.175694406032562256e-01 1.349208801984786987e-01 -6.491211801767349243e-02 1.256231516599655151e-01 3.838815391063690186e-01 1.775192469358444214e-01 8.575731515884399414e-01
-6.016756892204284668e-01 5.289338901638984680e-02 -5.805649235844612122e-02 4.036752283573150635e-01 2.078217118978500366e-01 -1.840507239103317261e-01 4.925511479377746582e-01 3.862550556659698486e-01
-5.277807116508483887e-01 -8.179333806037902832e-02 -1.274491995573043823e-01 -2.141203880310058594e-01 -4.812865257263183594e-01 1.405996531248092651e-01 -5.162625759840011597e-02 6.313449144363403320e-01
-7.748755812644958496e-01 8.573967032134532928e-03 1.576789021492004395e-01 3.590690791606903076e-01 1.711268723011016846e-01 -1.101367548108100891e-01 4.109030067920684814e-01 1.882693916559219360e-01
-2.030296027660369873e-01 1.456046104431152344e-01 1.779132783412933350e-01 1.247682608664035797e-02 5.894155502319335938e-01 -1.937737017869949341e-01 7.660447154194116592e-03 7.216312289237976074e-01
-3.104145228862762451e-01 4.140314832329750061e-02 -1.554398704320192337e-02 4.206228554248809814e-01 4.808919727802276611e-01 3.080085813999176025e-01 5.468375682830810547e-01 3.156037628650665283e-01
-4.487030208110809326e-01 -4.246430099010467529e-01 4.906777143478393555e-01 5.216409564018249512e-01 1.502863168716430664e-01 1.889321357011795044e-01 -6.501945853233337402e-02 2.072704881429672241e-01
-1.980592161417007446e-01 -1.711580455303192139e-01 -3.466624617576599121e-01 1.378977298736572266e-02 7.253057360649108887e-01 -4.537584632635116577e-02 2.346586883068084717e-01 4.774101674556732178e-01
-3.197691738605499268e-01 -8.964834362268447876e-02 -2.147922217845916748e-01 2.675631940364837646e-01 -2.297674492001533508e-02 -1.197334304451942444e-01 -5.649073719978332520e-01 6.618161797523498535e-01
-3.716959357261657715e-01 3.384224474430084229e-01 -4.827660620212554932e-01 1.799258738756179810e-01 -1.185825616121292114e-01 4.681362211704254150e-01 -1.710993498563766479e-01 4.683884978294372559e-01
-6.698091030120849609e-01 5.136497691273689270e-02 -7.059218734502792358e-02 -2.369668483734130859e-01 1.099412664771080017e-01 2.434499710798263550e-01 -5.826674699783325195e-01 2.769920527935028076e-01
-1.625281125307083130e-01 -9.756225347518920898e-02 -9.305247664451599121e-02 3.448573946952819824e-01 1.692476570606231689e-01 -2.975872159004211426e-01 1.921578645706176758e-01 8.260468244552612305e-01
-6.832693219184875488e-01 2.415460199117660522e-01 6.522821635007858276e-02 -1.537389606237411499e-01 -1.905213296413421631e-01 4.082849025726318359e-01 -4.364292323589324951e-01 2.311769425868988037e-01
-6.292851567268371582e-01 -1.623063385486602783e-01 -1.812834590673446655e-01 -5.381970405578613281e-01 9.117054194211959839e-02 3.005145490169525146e-01 -6.429829169064760208e-03 3.955689370632171631e-01
-3.547961711883544922e-01 -1.666692197322845459e-01 4.271939396858215332e-02 6.319449543952941895e-01 7.799869030714035034e-02 5.933899879455566406e-01 2.250612974166870117e-01 1.905612498521804810e-01
-3.383339643478393555e-01 -2.140950858592987061e-01 -5.980690717697143555e-01 -3.785890992730855942e-03 4.391951858997344971e-01 -1.670863479375839233e-02 -2.952698171138763428e-01 4.490398168563842773e-01
-6.195406317710876465e-01 -4.423428177833557129e-01 -9.061750769615173340e-02 -1.062628626823425293e-01 1.672979146242141724e-01 1.324048172682523727e-02 -5.593343377113342285e-01 2.449083477258682251e-01
-4.091129899024963379e-01 -4.373917281627655029e-01 5.602870583534240723e-01 4.409232139587402344e-01 1.722354143857955933e-01 9.285246580839157104e-02 -1.444639414548873901e-01 2.717049121856689453e-01
-6.834388971328735352e-01 -6.801503151655197144e-02 -8.877699077129364014e-02 -3.116681575775146484e-01 -3.232145607471466064e-01 3.726040422916412354e-01 -1.031070724129676819e-01 4.115027189254760742e-01
-6.380552053451538086e-01 -6.576403975486755371e-02 -9.339985251426696777e-02 1.720838099718093872e-01 -1.467882394790649414e-01 3.461590111255645752e-01 -6.175999641418457031e-01 1.655956357717514038e-01
-4.867698252201080322e-01 2.950735986232757568e-01 3.203496932983398438e-01 1.191896945238113403e-01 3.000845015048980713e-01 3.864194080233573914e-02 4.785679876804351807e-01 4.884520769119262695e-01
-2.171023339033126831e-01 -3.688600361347198486e-01 -2.797386795282363892e-02 5.100196227431297302e-02 7.373747229576110840e-01 1.424593925476074219e-01 2.722829878330230713e-01 4.186539053916931152e-01
-4.058300256729125977e-01 -5.079799890518188477e-01 2.068505436182022095e-01 -1.269137114286422729e-01 8.802136033773422241e-02 -2.597523331642150879e-01 2.770126760005950928e-01 6.053172349929809570e-01
-5.318145751953125000e-01 3.027872741222381592e-01 3.662880063056945801e-01 3.272904157638549805e-01 1.128272432833909988e-02 1.281456798315048218e-01 3.964599370956420898e-01 4.587787985801696777e-01
-6.001655459403991699e-01 1.646785140037536621e-01 -1.380280405282974243e-02 2.134385257959365845e-01 -9.990147501230239868e-02 -2.545362710952758789e-01 -5.989732742309570312e-01 3.652366995811462402e-01
-1.266727894544601440e-01 -3.860369324684143066e-01 -1.833760440349578857e-01 2.570733428001403809e-01 6.838593482971191406e-01 -9.688908606767654419e-02 9.581856429576873779e-02 4.989826679229736328e-01
-2.698087692260742188e-01 -6.849677562713623047e-01 2.891092002391815186e-02 -2.449601739645004272e-01 1.833356320858001709e-01 2.730313837528228760e-01 2.540244162082672119e-01 4.738086163997650146e-01
-3.328415453433990479e-01 -1.607481688261032104e-01 3.246251493692398071e-02 4.946930110454559326e-01 1.243810430169105530e-01 -3.519804477691650391e-01 2.669346034526824951e-01 6.379549503326416016e-01
-8.183580040931701660e-01 1.303229928016662598e-01 2.016274631023406982e-01 1.669780313968658447e-01 -9.566249698400497437e-02 1.565024554729461670e-01 4.343648254871368408e-01 1.498448699712753296e-01
-6.243580579757690430e-01 -1.279019266366958618e-01 -3.829541802406311035e-01 -3.955938220024108887e-01 2.667973339557647705e-01 2.839612402021884918e-02 -2.972359061241149902e-01 3.610171377658843994e-01
-5.343766212463378906e-01 8.458516746759414673e-02 4.859294891357421875e-01 9.329227358102798462e-02 3.135892748832702637e-01 3.677396476268768311e-01 3.915042877197265625e-01 2.749723494052886963e-01
-7.349190711975097656e-01 2.261174023151397705e-01 1.580747216939926147e-01 2.678421735763549805e-01 1.082348898053169250e-01 -9.404616057872772217e-02 4.403550028800964355e-01 3.123551905155181885e-01
-6.265617012977600098e-01 -1.408352404832839966e-01 4.831005930900573730e-01 4.327808916568756104e-01 8.527123928070068359e-02 3.408585488796234131e-01 1.716964244842529297e-01 1.181741952896118164e-01
-4.650215208530426025e-01 -2.604224383831024170e-01 -2.863751649856567383e-01 -3.307751715183258057e-01 2.316661179065704346e-01 5.756061077117919922e-01 1.918213814496994019e-01 3.205078840255737305e-01
-6.030008196830749512e-01 -2.163368910551071167e-01 3.324429271742701530e-04 -1.953977718949317932e-02 -2.800624072551727295e-01 -4.368028342723846436e-01 -3.391286358237266541e-02 5.646457076072692871e-01
-2.646086812019348145e-01 2.570777833461761475e-01 1.631150580942630768e-02 -2.811313867568969727e-01 4.087238013744354248e-01 1.367600560188293457e-01 -2.265266478061676025e-01 7.399455308914184570e-01
-7.044480443000793457e-01 -2.581439213827252388e-03 9.787465631961822510e-02 3.761489987373352051e-01 2.724562883377075195e-01 -1.564779728651046753e-01 4.457715153694152832e-01 2.350505292415618896e-01
-7.245877385139465332e-01 -1.174175739288330078e-02 9.542981535196304321e-02 3.199561536312103271e-01 1.104512587189674377e-01 -2.126369476318359375e-01 4.364503920078277588e-01 3.397836685180664062e-01
-5.453094840049743652e-01 -5.011364817619323730e-01 -1.994421780109405518e-01 -7.697380334138870239e-02 -8.561185747385025024e-02 -2.565340399742126465e-01 1.252765357494354248e-01 5.629958510398864746e-01
-2.519908845424652100e-01 -9.001684375107288361e-03 6.468199193477630615e-02 -1.525696218013763428e-01 -2.372062057256698608e-01 5.759929418563842773e-01 1.760731190443038940e-01 6.999443173408508301e-01
-7.344249486923217773e-01 -1.412112414836883545e-01 -3.334634304046630859e-01 -3.134908676147460938e-01 -2.252549827098846436e-01 2.170142084360122681e-01 -1.271172761917114258e-01 3.423613011837005615e-01
-3.786070346832275391e-01 -5.646709725260734558e-02 2.395902946591377258e-02 3.640846908092498779e-02 -2.916185557842254639e-01 -3.167242407798767090e-01 -7.345133274793624878e-02 8.129069805145263672e-01
-1.678210496902465820e-01 -4.492186903953552246e-01 8.104898035526275635e-02 4.324375987052917480e-01 -1.494152098894119263e-01 2.722131013870239258e-01 1.259546130895614624e-01 6.813061237335205078e-01
-7.784026861190795898e-01 -2.042955160140991211e-01 -4.257023800164461136e-03 -2.492512762546539307e-01 1.985747367143630981e-02 1.851712018251419067e-01 -4.478584825992584229e-01 2.344114482402801514e-01
-9.632828878238797188e-04 -2.767206430435180664e-01 -9.502743184566497803e-02 1.257904320955276489e-01 -2.049128115177154541e-01 3.125942945480346680e-01 1.003362759947776794e-01 8.653320670127868652e-01
-5.263893604278564453e-01 -4.767450988292694092e-01 2.299745529890060425e-01 3.353216126561164856e-02 2.366204857826232910e-01 -4.123004972934722900e-01 9.522958844900131226e-02 4.544953703880310059e-01
-3.996951580047607422e-01 -2.561220228672027588e-01 1.610355079174041748e-01 7.434602379798889160e-01 2.970206141471862793e-01 1.856838464736938477e-01 1.999996155500411987e-01 1.824284791946411133e-01
-7.545406222343444824e-01 9.493675827980041504e-02 7.048326730728149414e-02 1.094296872615814209e-01 1.541874110698699951e-01 9.160599112510681152e-02 5.709928870201110840e-01 2.156718969345092773e-01
-3.041947819292545319e-02 -2.497546374797821045e-02 2.735403552651405334e-02 3.137122839689254761e-02 -1.101822853088378906e-01 2.060918509960174561e-01 2.166217863559722900e-01 9.461393356323242188e-01
-8.363429307937622070e-01 -1.085758134722709656e-01 -1.327037364244461060e-01 7.938209176063537598e-02 -4.384645521640777588e-01 5.805418640375137329e-02 -2.220662236213684082e-01 1.410507559776306152e-01
-2.456983923912048340e-01 -3.769003599882125854e-02 4.575559124350547791e-02 3.122871518135070801e-01 2.824391722679138184e-01 -3.927430212497711182e-01 1.553552150726318359e-01 7.618665695190429688e-01
-5.804723501205444336e-01 2.275127619504928589e-01 1.638512611389160156e-01 -3.774591088294982910e-01 -3.558686077594757080e-01 1.430272608995437622e-01 -8.133925497531890869e-02 5.368911027908325195e-01
-6.357079148292541504e-01 5.239881873130798340e-01 -4.274944216012954712e-02 -3.473157882690429688e-01 2.734010107815265656e-02 2.535224258899688721e-01 -2.584555447101593018e-01 2.589128017425537109e-01
-6.071041822433471680e-01 7.368909195065498352e-03 -2.143435738980770111e-02 4.596661925315856934e-01 2.213797867298126221e-01 -1.685851514339447021e-01 4.804506599903106689e-01 3.336991667747497559e-01
-5.356279611587524414e-01 -1.113516390323638916e-01 7.885260134935379028e-02 -1.659709066152572632e-01 -3.932645916938781738e-02 -4.729475975036621094e-01 -1.069655343890190125e-01 6.559510827064514160e-01
-5.964763760566711426e-01 -1.920832842588424683e-01 -5.585504174232482910e-01 1.432853937149047852e-01 8.817132562398910522e-02 4.865122437477111816e-01 1.540459543466567993e-01 -8.131586015224456787e-02
-5.078628063201904297e-01 -1.546588540077209473e-01 4.848820865154266357e-01 2.642260491847991943e-01 4.436496794223785400e-01 4.613259434700012207e-01 4.176693782210350037e-02 4.287883639335632324e-02
-5.258527398109436035e-01 -1.286193821579217911e-02 4.427674412727355957e-01 5.564407110214233398e-01 -1.860209107398986816e-01 2.858396470546722412e-01 6.896425038576126099e-02 3.107737004756927490e-01
-2.291848510503768921e-01 -1.019884794950485229e-01 -6.973788887262344360e-02 -8.215455710887908936e-02 4.296379685401916504e-01 2.158622257411479950e-02 -6.280121803283691406e-01 5.882227420806884766e-01
-2.569549381732940674e-01 2.539189532399177551e-02 2.096108049154281616e-01 -4.028974771499633789e-01 6.967817246913909912e-02 5.655421018600463867e-01 -1.032827347517013550e-01 6.258643865585327148e-01
-7.347350120544433594e-01 -1.909789629280567169e-02 1.011177524924278259e-01 3.271392285823822021e-01 2.382716089487075806e-01 -1.834119111299514771e-01 4.446612894535064697e-01 2.332761734724044800e-01
-9.018326401710510254e-01 -6.663184612989425659e-02 1.038165763020515442e-01 -6.435436755418777466e-02 8.858754485845565796e-02 -2.146145552396774292e-01 3.181453645229339600e-01 1.105224043130874634e-01
-6.665581464767456055e-01 -4.058244228363037109e-01 -1.188750192523002625e-01 -1.289740353822708130e-01 -3.430938124656677246e-01 2.162619233131408691e-01 -2.403152287006378174e-01 3.714932799339294434e-01
-3.846521377563476562e-01 -3.654200136661529541e-01 -6.677114963531494141e-02 4.840491712093353271e-01 4.506532251834869385e-01 1.737511456012725830e-01 4.519936442375183105e-01 2.053604125976562500e-01
-4.460318386554718018e-01 2.889658510684967041e-01 1.736271977424621582e-01 -2.368723303079605103e-01 3.000675439834594727e-01 2.013385295867919922e-01 -4.319731295108795166e-01 5.604649782180786133e-01
3.673213347792625427e-02 -5.029885470867156982e-02 -8.367754518985748291e-02 2.647234797477722168e-01 -8.259914815425872803e-02 5.764523744583129883e-01 1.149155050516128540e-01 7.528046369552612305e-01
-3.204162418842315674e-01 -2.333532273769378662e-01 -8.088665455579757690e-02 3.807891309261322021e-01 -3.178127808496356010e-04 5.484455823898315430e-01 -5.352426171302795410e-01 3.225826323032379150e-01
-2.751928865909576416e-01 1.044623479247093201e-01 4.995218943804502487e-03 4.729807004332542419e-02 8.472838401794433594e-01 7.899391464889049530e-03 1.631629317998886108e-01 4.080685973167419434e-01
-7.757467627525329590e-01 -1.773450821638107300e-01 3.098195195198059082e-01 2.183357924222946167e-01 -1.391362100839614868e-01 -1.929650604724884033e-01 2.875256240367889404e-01 2.895542979240417480e-01
-3.972750157117843628e-02 2.638046145439147949e-01 -1.915028244256973267e-01 6.853058934211730957e-01 3.381767868995666504e-01 3.257326781749725342e-01 1.807081997394561768e-01 4.115705788135528564e-01
-6.399296224117279053e-02 1.683522760868072510e-02 -3.225677311420440674e-01 -5.556176602840423584e-02 2.041262984275817871e-01 4.799184203147888184e-01 -3.552348911762237549e-01 7.002167105674743652e-01
-7.672605514526367188e-01 -3.308731317520141602e-01 -2.004909515380859375e-01 1.940590888261795044e-01 -1.814627051353454590e-01 3.747232556343078613e-01 -2.141885161399841309e-01 -6.895963847637176514e-02
-7.092949151992797852e-01 8.943874388933181763e-02 -4.202482104301452637e-01 -2.477695494890213013e-01 1.812515258789062500e-01 4.377088248729705811e-01 1.510718166828155518e-01 6.032577529549598694e-02
-4.908313229680061340e-02 5.910733714699745178e-02 2.237246930599212646e-01 2.019869685173034668e-01 5.791863799095153809e-01 -1.050839796662330627e-01 -2.691904641687870026e-02 7.456685304641723633e-01
-4.018555581569671631e-01 1.214599683880805969e-01 -1.081942841410636902e-01 4.082002639770507812e-01 3.982872664928436279e-01 5.984250307083129883e-01 3.507253825664520264e-01 7.531537860631942749e-02
-1.569922864437103271e-01 2.576646208763122559e-01 -1.994688212871551514e-01 4.989811480045318604e-01 3.746518790721893311e-01 5.181371569633483887e-01 2.690447270870208740e-01 3.727963268756866455e-01
-1.841337978839874268e-01 2.501890361309051514e-01 -1.224214136600494385e-01 5.718605518341064453e-01 1.784447580575942993e-01 5.682317614555358887e-01 2.295999675989151001e-01 3.924825191497802734e-01
-8.120846748352050781e-01 -2.152004688978195190e-01 -3.002366125583648682e-01 3.167806193232536316e-02 -1.506429314613342285e-01 1.297801919281482697e-02 -3.914609849452972412e-01 1.641897857189178467e-01
-5.125145316123962402e-01 3.367932140827178955e-02 -2.212288826704025269e-01 -4.683026298880577087e-02 3.671368062496185303e-01 -3.569503426551818848e-01 -3.683314025402069092e-01 5.358995795249938965e-01
-4.789551198482513428e-01 -1.378351747989654541e-01 5.156456828117370605e-01 3.466636240482330322e-01 -1.682398766279220581e-01 2.893245965242385864e-02 2.580618858337402344e-01 5.194225311279296875e-01
-2.973691374063491821e-02 -2.628617919981479645e-03 1.413048058748245239e-01 2.447050809860229492e-01 -2.759113311767578125e-01 2.052408605813980103e-01 1.637766212224960327e-01 8.798792362213134766e-01
-2.182610332965850830e-01 3.944646418094635010e-01 -1.327465567737817764e-02 3.777838051319122314e-01 2.578506171703338623e-01 -3.700647130608558655e-02 -2.608919739723205566e-01 7.196817994117736816e-01
-7.599487304687500000e-01 -1.890165954828262329e-01 -3.088428173214197159e-03 -2.587490975856781006e-01 -1.168849393725395203e-01 1.431321799755096436e-01 -4.512896239757537842e-01 2.863195836544036865e-01
-5.882020592689514160e-01 -3.768545985221862793e-01 -1.758527308702468872e-01 -7.514177262783050537e-02 -4.604647159576416016e-01 3.514780700206756592e-01 5.672912672162055969e-02 3.696562051773071289e-01
-4.585494995117187500e-01 -2.781507968902587891e-01 2.362922877073287964e-01 2.873163521289825439e-01 1.485430002212524414e-01 -2.193831056356430054e-01 -6.529743075370788574e-01 2.782269418239593506e-01
-6.120172142982482910e-01 -1.257038116455078125e-01 -5.300939083099365234e-01 -2.802990674972534180e-01 1.618122011423110962e-01 -1.158384606242179871e-01 -1.864478588104248047e-01 4.191680848598480225e-01
-2.960754632949829102e-01 -4.232113957405090332e-01 1.682123988866806030e-01 1.666533201932907104e-01 2.382386773824691772e-01 4.588577449321746826e-01 -5.754599571228027344e-01 2.805361747741699219e-01
-2.437389045953750610e-01 -5.234807729721069336e-01 -1.673793047666549683e-01 7.554578036069869995e-02 5.368551611900329590e-01 -3.925244882702827454e-02 2.582615613937377930e-01 5.257213711738586426e-01
-4.476987719535827637e-01 -2.059373855590820312e-01 5.423777103424072266e-01 4.282891750335693359e-01 3.892438709735870361e-01 3.208674788475036621e-01 -1.968994177877902985e-02 1.571497470140457153e-01
-4.171234965324401855e-01 -5.458918213844299316e-01 -5.211007595062255859e-02 -4.096688330173492432e-01 7.977402955293655396e-02 3.942097425460815430e-01 -7.599446922540664673e-02 4.358046650886535645e-01
-3.248144686222076416e-01 4.328017830848693848e-01 9.390326589345932007e-02 3.183236345648765564e-02 1.666133850812911987e-01 -3.875940665602684021e-02 -5.296285748481750488e-01 6.225578784942626953e-01
-9.068852663040161133e-02 5.299097299575805664e-01 1.513440757989883423e-01 2.239405065774917603e-01 2.269046306610107422e-01 4.312808215618133545e-01 -9.884043037891387939e-02 6.250268816947937012e-01
1.576919853687286377e-02 -2.370868176221847534e-01 -4.985438659787178040e-02 2.488335072994232178e-01 4.915331006050109863e-01 6.518576145172119141e-01 -2.256823033094406128e-01 4.020968973636627197e-01
-3.417982161045074463e-01 -3.245506808161735535e-02 1.532344222068786621e-01 -4.211723506450653076e-01 4.259065091609954834e-01 4.689461588859558105e-01 2.265559732913970947e-01 4.781415462493896484e-01
-3.909876346588134766e-01 -3.055965602397918701e-01 -1.498029232025146484e-01 4.170221388339996338e-01 1.413398887962102890e-02 3.899028897285461426e-01 -5.842536091804504395e-01 2.526160478591918945e-01
-1.187574788928031921e-01 -5.189197063446044922e-01 -2.955123484134674072e-01 1.386719476431608200e-02 5.240910053253173828e-01 8.210309594869613647e-02 2.212895452976226807e-01 5.465506911277770996e-01
-1.958509236574172974e-01 -3.020006120204925537e-01 -1.439182162284851074e-01 1.024109423160552979e-01 7.658900618553161621e-01 1.462743133306503296e-01 1.952075511217117310e-01 4.394860267639160156e-01
-4.898380637168884277e-01 -5.131678581237792969e-01 -2.724803984165191650e-01 -2.263824045658111572e-01 1.349875610321760178e-02 -2.391634583473205566e-01 1.459883246570825577e-02 5.600252151489257812e-01
-5.901671051979064941e-01 -2.914132364094257355e-02 -7.228589802980422974e-02 3.090278208255767822e-01 4.108512401580810547e-01 -9.795884788036346436e-02 5.532209277153015137e-01 2.562848031520843506e-01
-4.807558357715606689e-01 9.870525449514389038e-02 -4.071455001831054688e-01 7.717883586883544922e-02 2.315523475408554077e-01 -1.126599237322807312e-01 -5.484831333160400391e-01 4.693236351013183594e-01
-4.793023765087127686e-01 -1.357839107513427734e-01 -1.512189954519271851e-01 -4.124180674552917480e-01 3.726181685924530029e-01 4.779485166072845459e-01 2.877250611782073975e-01 3.298659026622772217e-01
-4.142688214778900146e-01 2.234985977411270142e-01 -8.082759380340576172e-02 -3.199816942214965820e-01 -2.696140408515930176e-01 3.559456169605255127e-01 8.548074960708618164e-02 6.803030967712402344e-01
-6.375294327735900879e-01 -1.776253134012222290e-01 -2.353821992874145508e-01 -4.754033386707305908e-01 1.016315221786499023e-01 3.056662380695343018e-01 -2.017444372177124023e-01 3.689591884613037109e-01
-4.750673472881317139e-01 -3.986204862594604492e-01 -3.890826180577278137e-02 2.964471280574798584e-01 -7.910542935132980347e-02 2.534289360046386719e-01 -6.252775788307189941e-01 2.540904879570007324e-01
-5.806301236152648926e-01 -4.446679668035358191e-04 2.992695569992065430e-01 -2.003604918718338013e-01 7.326077204197645187e-03 2.810547053813934326e-01 -6.128565669059753418e-01 2.802199423313140869e-01
-5.928632616996765137e-01 3.245843574404716492e-02 -2.288868129253387451e-01 -3.632866144180297852e-01 3.112193942070007324e-01 3.048427402973175049e-01 -4.595455229282379150e-01 2.492480576038360596e-01
-2.466901540756225586e-01 1.305757928639650345e-02 3.148093819618225098e-01 -1.914581656455993652e-02 -2.080116607248783112e-02 3.075225651264190674e-02 3.671129643917083740e-01 8.386604785919189453e-01
-2.580811381340026855e-01 5.878948569297790527e-01 1.806171685457229614e-01 5.813220143318176270e-02 2.910341024398803711e-01 -3.985131531953811646e-02 -1.982185840606689453e-01 6.528339982032775879e-01
-6.365516781806945801e-01 -1.054159402847290039e-01 -8.543523959815502167e-03 -2.789300978183746338e-01 -3.096078634262084961e-01 2.269473969936370850e-01 -3.832303881645202637e-01 4.599857926368713379e-01
-4.501302838325500488e-01 -2.250961959362030029e-01 3.353013694286346436e-01 5.545600056648254395e-01 4.885243773460388184e-01 2.683950066566467285e-01 6.471377611160278320e-02 1.089535057544708252e-01
-6.251255273818969727e-01 -5.490374565124511719e-01 -1.702110916376113892e-01 2.472140491008758545e-01 1.095480620861053467e-01 -2.493430674076080322e-01 -3.677098155021667480e-01 9.113956242799758911e-02
-5.850048065185546875e-01 2.434085495769977570e-02 5.692572593688964844e-01 1.954703778028488159e-01 3.133175373077392578e-01 2.337590157985687256e-01 2.898431122303009033e-01 2.410275936126708984e-01
-4.206669032573699951e-01 -4.625732898712158203e-01 -5.692345499992370605e-01 2.950976788997650146e-01 -7.615070790052413940e-02 4.039214253425598145e-01 1.180852577090263367e-01 1.227158308029174805e-01
-4.456089437007904053e-01 1.985420882701873779e-01 -3.155427053570747375e-03 -4.683726131916046143e-01 1.290654242038726807e-01 5.617439746856689453e-01 -2.709112465381622314e-01 3.701671361923217773e-01
-5.789683461189270020e-01 -1.715981066226959229e-01 -5.470320582389831543e-01 2.277355268597602844e-02 8.465648442506790161e-02 -3.313853740692138672e-01 -2.049812972545623779e-01 4.202221333980560303e-01
-5.920569300651550293e-01 -9.071190841495990753e-03 -2.563285827636718750e-02 -2.491591870784759521e-01 -3.336410596966743469e-02 4.746957421302795410e-01 -4.489633440971374512e-01 3.982861042022705078e-01
-5.931042432785034180e-01 3.581330478191375732e-01 -1.037859544157981873e-01 4.043725132942199707e-01 3.872155845165252686e-01 -8.339390903711318970e-02 3.925990760326385498e-01 1.861594021320343018e-01
-7.730007767677307129e-01 -1.467043012380599976e-01 -2.449860721826553345e-01 9.262012690305709839e-02 -1.415525376796722412e-01 1.548128128051757812e-01 -5.070719122886657715e-01 1.059489622712135315e-01
-6.918075680732727051e-01 2.991771325469017029e-03 3.638821244239807129e-01 3.185714781284332275e-01 -3.234113454818725586e-01 -1.545309424400329590e-01 1.657208204269409180e-01 3.627083599567413330e-01
-3.051286339759826660e-01 -1.989510804414749146e-01 -2.090842276811599731e-01 3.466857671737670898e-01 -3.038314580917358398e-01 -2.901669442653656006e-01 1.338461786508560181e-01 7.134299278259277344e-01
-5.207189321517944336e-01 -2.839468419551849365e-01 -1.227983310818672180e-01 4.346278961747884750e-03 -1.211602538824081421e-01 -3.908227086067199707e-01 -1.803729981184005737e-01 6.581572890281677246e-01
-4.841738045215606689e-01 3.829374536871910095e-02 -4.699488878250122070e-01 3.308637812733650208e-02 -5.353483930230140686e-02 -4.529565572738647461e-01 -1.317675970494747162e-02 5.778869986534118652e-01
-1.935370564460754395e-01 -4.841993451118469238e-01 1.877632588148117065e-01 1.508542746305465698e-01 2.848908603191375732e-01 4.313375353813171387e-01 -5.176737308502197266e-01 3.672623336315155029e-01
-1.627525538206100464e-01 1.147719025611877441e-01 2.242779135704040527e-01 1.836093366146087646e-01 8.356832265853881836e-01 1.889477074146270752e-01 2.661803923547267914e-02 3.762311041355133057e-01
-3.881814777851104736e-01 -3.802589178085327148e-01 3.348532617092132568e-01 2.674339413642883301e-01 8.208896219730377197e-02 3.524127304553985596e-01 -5.985420346260070801e-01 1.785632371902465820e-01
-4.374648332595825195e-01 -4.417391717433929443e-01 1.338822692632675171e-01 6.628888249397277832e-01 9.061200171709060669e-02 3.219624459743499756e-01 1.759245395660400391e-01 1.154351681470870972e-01
-6.683900207281112671e-02 2.245843410491943359e-01 3.782810643315315247e-02 2.702757716178894043e-01 7.785378694534301758e-01 6.348925828933715820e-02 -5.603934079408645630e-02 5.072691440582275391e-01
-5.399864912033081055e-01 -1.907100677490234375e-01 5.109598040580749512e-01 5.001444220542907715e-01 -3.427709639072418213e-02 2.643762826919555664e-01 1.051212996244430542e-01 2.805345952510833740e-01
-1.718021929264068604e-01 6.747175455093383789e-01 1.388788782060146332e-02 1.580726355314254761e-01 2.839818894863128662e-01 2.905930876731872559e-01 -1.829007714986801147e-01 5.399236083030700684e-01
-6.029301285743713379e-01 -1.411704570055007935e-01 5.725222826004028320e-01 3.515067696571350098e-01 -2.894724311772733927e-04 3.348929286003112793e-01 7.046552747488021851e-02 2.192911207675933838e-01
-1.813802868127822876e-01 -8.899465203285217285e-03 -2.423307448625564575e-01 1.547665894031524658e-01 1.763601154088973999e-01 1.495477259159088135e-01 -5.631123781204223633e-01 7.167860269546508789e-01
-8.120148181915283203e-01 2.376676350831985474e-01 2.456192970275878906e-01 6.655981298536062241e-03 2.020959407091140747e-01 -1.492903232574462891e-01 3.483379781246185303e-01 1.982502937316894531e-01
-3.472455143928527832e-01 -3.769912198185920715e-02 2.409012317657470703e-01 7.228235006332397461e-01 2.596153318881988525e-01 3.626267910003662109e-01 1.743511408567428589e-01 2.611424624919891357e-01
-2.437437474727630615e-01 7.060120254755020142e-02 -7.962373644113540649e-02 -3.007659316062927246e-01 3.412693142890930176e-01 6.225917339324951172e-01 2.812541723251342773e-01 5.055840611457824707e-01
-2.560941874980926514e-01 1.978933513164520264e-01 4.681353271007537842e-01 -3.092842400074005127e-01 5.023728609085083008e-01 8.724159002304077148e-02 -2.136154025793075562e-01 5.242379903793334961e-01
-7.402679324150085449e-01 -4.328485205769538879e-02 -9.931411594152450562e-02 4.020855948328971863e-02 -2.814410924911499023e-01 2.907981872558593750e-01 -4.823833703994750977e-01 2.053860276937484741e-01
-8.100272156298160553e-03 -2.064509093761444092e-01 -2.164447754621505737e-01 1.288914773613214493e-02 3.622287511825561523e-01 1.988590508699417114e-01 -3.838116824626922607e-01 7.695661187171936035e-01
-3.516846001148223877e-01 6.854047626256942749e-02 -9.581533819437026978e-02 4.861067235469818115e-01 3.984827101230621338e-01 5.513411164283752441e-01 3.772497475147247314e-01 1.451104879379272461e-01
-7.412381768226623535e-01 -6.483651697635650635e-03 -1.067341566085815430e-01 -5.537656545639038086e-01 4.118879139423370361e-02 -2.942963317036628723e-02 9.395368397235870361e-03 3.603116571903228760e-01
-5.417448282241821289e-01 -6.502656638622283936e-02 -2.835252508521080017e-02 4.966222643852233887e-01 4.501072168350219727e-01 3.696680068969726562e-01 3.335328996181488037e-01 -6.596502661705017090e-02
-4.337236285209655762e-01 -2.364296317100524902e-01 1.600448191165924072e-01 2.200848609209060669e-01 2.609018981456756592e-01 -5.011913180351257324e-01 6.190951913595199585e-02 5.990306735038757324e-01
-3.666605949401855469e-01 2.246055565774440765e-02 4.772666469216346741e-02 8.281006664037704468e-02 8.663749694824218750e-01 -1.412052363157272339e-01 -1.264493912458419800e-01 2.634128332138061523e-01
-5.287319421768188477e-02 1.846518367528915405e-01 1.730475723743438721e-01 -8.161738514900207520e-04 -2.892807424068450928e-01 2.902470529079437256e-01 1.110173668712377548e-02 8.747068643569946289e-01
-3.711017072200775146e-01 4.535606801509857178e-01 -3.084385395050048828e-01 3.404291272163391113e-01 -5.686346814036369324e-02 4.809856414794921875e-01 -3.367057442665100098e-01 3.123915791511535645e-01
-6.836674213409423828e-01 -5.060580000281333923e-02 3.509714305400848389e-01 3.009741306304931641e-01 -3.044045567512512207e-01 -1.263219714164733887e-01 2.312546670436859131e-01 3.926492333412170410e-01
-6.902214288711547852e-01 -8.122906833887100220e-02 -3.862001001834869385e-01 -2.127012461423873901e-01 -5.262549035251140594e-03 4.089587330818176270e-01 -3.329719603061676025e-01 2.108519375324249268e-01
-5.357385277748107910e-01 -6.969148665666580200e-02 -1.752147972583770752e-01 -1.809735000133514404e-01 -3.969785571098327637e-01 4.509649872779846191e-01 -3.374312445521354675e-02 5.315784215927124023e-01
-4.471555054187774658e-01 -1.897338964045047760e-02 -2.243475615978240967e-01 -9.909421205520629883e-02 3.807057440280914307e-01 -2.629958391189575195e-01 -4.823974668979644775e-01 5.410448908805847168e-01
-1.019069030880928040e-01 1.789919286966323853e-01 -1.237756386399269104e-01 7.936802506446838379e-01 2.308533042669296265e-01 2.677583098411560059e-01 1.045415177941322327e-01 4.200135171413421631e-01
-6.972084045410156250e-01 -7.888922840356826782e-02 -4.203842580318450928e-01 2.742142416536808014e-02 -1.748402118682861328e-01 -1.868868917226791382e-01 -3.809713423252105713e-01 3.457846641540527344e-01
-5.665655136108398438e-01 1.577339321374893188e-01 1.262288391590118408e-01 -4.073377251625061035e-01 3.355730473995208740e-01 4.512811601161956787e-01 -3.339469730854034424e-01 2.109063863754272461e-01
-9.888082742691040039e-03 -1.783712357282638550e-01 -6.016299501061439514e-02 1.877441704273223877e-01 -1.191023662686347961e-01 3.882591426372528076e-01 2.744313776493072510e-01 8.300454616546630859e-01
-5.841971635818481445e-01 -2.292607426643371582e-01 1.327629834413528442e-01 6.339196562767028809e-01 1.688978970050811768e-01 2.272650152444839478e-01 3.117890059947967529e-01 9.635715186595916748e-02
-5.429303050041198730e-01 3.480746448040008545e-01 -6.028308346867561340e-02 -4.148377478122711182e-02 -2.055877121165394783e-03 2.227290719747543335e-01 -4.997643232345581055e-01 5.285252332687377930e-01
-4.573650360107421875e-01 -6.805187463760375977e-02 -1.724738776683807373e-01 -3.313041627407073975e-01 1.368104517459869385e-01 6.736168861389160156e-01 -2.025844156742095947e-01 3.649100065231323242e-01
-5.899109244346618652e-01 -7.120398432016372681e-02 1.425150781869888306e-01 3.329673707485198975e-01 6.403450369834899902e-01 -2.377732694149017334e-01 1.327895671129226685e-01 1.776130795478820801e-01
-4.464674592018127441e-01 -5.154613852500915527e-01 -5.043510198593139648e-01 2.198020666837692261e-01 8.097046613693237305e-02 2.498285472393035889e-01 3.323096930980682373e-01 2.299634814262390137e-01
-4.735524952411651611e-01 9.027233719825744629e-02 -1.209861692041158676e-02 -3.225864768028259277e-01 4.607495665550231934e-01 6.046403646469116211e-01 1.831883490085601807e-01 2.279305458068847656e-01
-4.574709534645080566e-01 -4.490818083286285400e-01 -3.854057788848876953e-01 -3.071470372378826141e-02 3.658022284507751465e-01 -3.419195711612701416e-01 -1.609789282083511353e-01 4.036463499069213867e-01
-6.443455815315246582e-01 -2.869209945201873779e-01 -2.774376273155212402e-01 -2.517973780632019043e-01 -2.611091434955596924e-01 3.507676720619201660e-01 -1.213456243276596069e-01 3.951972424983978271e-01
-2.936505377292633057e-01 -2.356544509530067444e-02 -3.714756071567535400e-01 -7.081542164087295532e-02 4.778612256050109863e-01 1.583749502897262573e-01 -5.382208228111267090e-01 4.765391349792480469e-01
-4.774641394615173340e-01 2.225890904664993286e-01 2.505905330181121826e-01 -2.753998339176177979e-01 3.722439408302307129e-01 -1.929789632558822632e-01 -4.363879859447479248e-01 4.664769470691680908e-01
-7.468326091766357422e-01 6.931228935718536377e-02 -2.797273397445678711e-01 -4.484200477600097656e-01 2.067453712224960327e-01 2.433418780565261841e-01 -1.002088189125061035e-01 2.147280871868133545e-01
-3.685063421726226807e-01 -8.135968819260597229e-03 -4.505542516708374023e-01 -2.894676476716995239e-02 4.119147658348083496e-01 -2.646208181977272034e-02 -4.483053982257843018e-01 5.375389456748962402e-01
-5.704975724220275879e-01 8.102779835462570190e-02 3.771771788597106934e-01 -3.135713338851928711e-01 -4.372209310531616211e-02 2.540022134780883789e-01 -4.949178695678710938e-01 3.405953049659729004e-01
-7.609229683876037598e-01 -5.720072239637374878e-02 2.751610800623893738e-02 -2.128938883543014526e-01 -3.012551665306091309e-01 4.526315629482269287e-01 -2.042784243822097778e-01 1.851578205823898315e-01
-3.183921873569488525e-01 3.637088537216186523e-01 3.015523590147495270e-02 1.539100408554077148e-01 7.285636067390441895e-01 -1.016312912106513977e-01 6.463747005909681320e-03 4.478493332862854004e-01
-5.249361991882324219e-01 2.222164422273635864e-01 1.592837460339069366e-02 -2.643141746520996094e-01 -8.728862740099430084e-03 4.165859818458557129e-01 -4.875057339668273926e-01 4.400732517242431641e-01
4.387123975902795792e-03 -8.843953162431716919e-02 -2.787311077117919922e-01 3.914363682270050049e-01 -1.137444674968719482e-01 3.767848610877990723e-01 -2.396673709154129028e-01 7.408782839775085449e-01
-5.888392329216003418e-01 2.327537387609481812e-01 1.699856370687484741e-01 -3.089269697666168213e-01 1.134978309273719788e-01 4.075717329978942871e-01 -5.032498836517333984e-01 2.061703503131866455e-01
-1.298812180757522583e-01 2.854421436786651611e-01 2.964656054973602295e-02 5.256857872009277344e-01 2.714945673942565918e-01 1.641694339923560619e-03 -6.064559519290924072e-02 7.396209836006164551e-01
-1.078218296170234680e-01 -8.583326637744903564e-02 -2.796780169010162354e-01 1.926199048757553101e-01 7.419368624687194824e-01 4.324304163455963135e-01 2.365255206823348999e-01 2.688384950160980225e-01
-3.736125826835632324e-01 -1.941207051277160645e-01 7.169238477945327759e-02 2.940613925457000732e-01 3.550084531307220459e-01 -4.969195127487182617e-01 -5.307093635201454163e-02 5.961060523986816406e-01
-4.786508157849311829e-02 7.551028579473495483e-02 -4.376679286360740662e-02 2.781327068805694580e-01 7.010993361473083496e-01 2.653492391109466553e-01 2.919220328330993652e-01 5.153298377990722656e-01
-4.615653678774833679e-02 2.190114557743072510e-01 3.051895461976528168e-02 3.314003646373748779e-01 4.714092612266540527e-01 3.634153604507446289e-01 -2.631792128086090088e-01 6.446589827537536621e-01
-4.964827895164489746e-01 1.024381294846534729e-01 -5.631823092699050903e-02 4.009675383567810059e-01 3.810842633247375488e-01 8.930670469999313354e-02 5.625979900360107422e-01 3.306764960289001465e-01
-5.353941321372985840e-01 8.957283198833465576e-02 1.946370117366313934e-02 -1.147782579064369202e-01 -1.826894879341125488e-01 2.523903548717498779e-01 -5.171133279800415039e-01 5.720965266227722168e-01
-3.630538880825042725e-01 4.182593896985054016e-02 2.049296796321868896e-01 -1.141825169324874878e-01 -2.402667701244354248e-02 -3.712549507617950439e-01 1.318219155073165894e-01 8.097062110900878906e-01
-4.087478816509246826e-01 7.318805903196334839e-02 -3.042489588260650635e-01 6.092416644096374512e-01 3.991107940673828125e-01 3.631515800952911377e-01 2.678112983703613281e-01 3.056792169809341431e-02
-5.516909956932067871e-01 -2.825478315353393555e-01 6.296094506978988647e-02 -1.932882368564605713e-01 1.620894521474838257e-01 4.250924885272979736e-01 -5.731082558631896973e-01 1.976096034049987793e-01
-4.470838606357574463e-01 -2.460847049951553345e-01 3.090466838330030441e-03 -5.248609781265258789e-01 1.083934381604194641e-01 -1.821586191654205322e-01 4.441734403371810913e-02 6.458839178085327148e-01
-4.537201821804046631e-01 -9.908539801836013794e-02 -4.586696922779083252e-01 -1.950638294219970703e-01 3.161386847496032715e-01 -3.109759688377380371e-01 -1.531691998243331909e-01 5.619446635246276855e-01
-6.587449908256530762e-01 -1.969254165887832642e-01 -6.664404273033142090e-02 -3.503797650337219238e-01 -5.372536554932594299e-02 5.360026359558105469e-01 1.572769284248352051e-01 2.917991876602172852e-01
-6.285014748573303223e-01 2.018699198961257935e-01 -1.821862608194351196e-01 4.240908026695251465e-01 2.392954826354980469e-01 -6.794746220111846924e-02 4.936108589172363281e-01 2.136789411306381226e-01
-5.744110941886901855e-01 -1.888058334589004517e-01 1.175764426589012146e-01 -4.805522561073303223e-01 1.813514977693557739e-01 4.208528399467468262e-01 2.784701585769653320e-01 3.195287883281707764e-01
-3.298110663890838623e-01 6.949335336685180664e-02 3.986804187297821045e-01 2.455132454633712769e-01 7.105574607849121094e-01 5.756993591785430908e-02 1.860521137714385986e-01 3.526343703269958496e-01
-3.157113492488861084e-01 1.074286270886659622e-02 -5.739080719649791718e-03 5.876793861389160156e-01 -1.289288699626922607e-02 6.364812254905700684e-01 2.525669932365417480e-01 2.928244769573211670e-01
-5.660448074340820312e-01 2.611295282840728760e-01 -1.628469824790954590e-01 -1.017063185572624207e-01 -6.108541414141654968e-02 2.029265463352203369e-01 -5.383645892143249512e-01 4.896878898143768311e-01
-3.791095316410064697e-01 1.286110132932662964e-01 -1.782398968935012817e-01 3.277256786823272705e-01 -1.977571994066238403e-01 -1.457184106111526489e-01 -5.051928758621215820e-01 6.204836368560791016e-01
-5.465228557586669922e-01 -1.227849572896957397e-01 6.500989943742752075e-02 -1.324490457773208618e-01 -1.616706512868404388e-02 -5.004358887672424316e-01 -2.535220384597778320e-01 5.911825895309448242e-01
-2.193083316087722778e-01 -1.230272799730300903e-01 4.044460654258728027e-01 5.335735082626342773e-01 -2.392908781766891479e-01 2.370806336402893066e-01 9.543304890394210815e-02 6.049098968505859375e-01
-2.435361891984939575e-01 4.022306799888610840e-01 -3.749688863754272461e-01 1.620465070009231567e-01 6.082909554243087769e-02 6.088351607322692871e-01 -2.816418409347534180e-01 3.979163169860839844e-01
-1.741520911455154419e-01 1.152777746319770813e-01 2.132041305303573608e-01 2.129748910665512085e-01 8.109516501426696777e-01 1.896597445011138916e-01 8.824771642684936523e-02 4.051748216152191162e-01
-1.451322287321090698e-01 5.509818196296691895e-01 1.925030201673507690e-01 -2.026343019679188728e-03 2.613340318202972412e-01 -3.631869331002235413e-03 -2.241305559873580933e-01 7.209375500679016113e-01
-3.266957402229309082e-01 -1.614384502172470093e-01 -1.821835897862911224e-02 5.957789421081542969e-01 -2.290373742580413818e-01 1.583852022886276245e-01 -5.162407159805297852e-01 4.097249805927276611e-01
-5.464421510696411133e-01 -6.159137487411499023e-01 -8.633025735616683960e-02 4.311387240886688232e-01 -2.493281662464141846e-02 -1.081318184733390808e-01 -5.667953938245773315e-02 3.364388048648834229e-01
-6.415225863456726074e-01 1.857603639364242554e-01 -1.603128314018249512e-01 3.966781497001647949e-01 2.176308631896972656e-01 -1.058650016784667969e-01 4.889045357704162598e-01 2.707208096981048584e-01
-4.156354963779449463e-01 -5.227162241935729980e-01 7.320111244916915894e-02 1.157790049910545349e-02 2.227416336536407471e-01 -3.371884822845458984e-01 2.289996296167373657e-01 5.768637061119079590e-01
-2.012499421834945679e-01 -7.040976881980895996e-01 -2.530481219291687012e-01 2.876708470284938812e-02 4.407654106616973877e-01 3.573814779520034790e-02 1.466694772243499756e-01 4.264042973518371582e-01
-1.666027754545211792e-01 -5.349386855959892273e-02 -9.485828876495361328e-02 -1.557974815368652344e-01 1.375197470188140869e-01 4.164663553237915039e-01 -5.177823305130004883e-01 6.896787285804748535e-01
-6.314917802810668945e-01 -3.362966328859329224e-02 1.607981622219085693e-01 -2.351367622613906860e-01 1.082496196031570435e-01 4.987706840038299561e-01 -4.987689256668090820e-01 9.839349240064620972e-02
-5.147729516029357910e-01 -1.825715899467468262e-01 -1.913882046937942505e-01 -2.951663136482238770e-01 5.546289682388305664e-01 1.697567254304885864e-01 3.964419364929199219e-01 2.903909683227539062e-01
-4.367817640304565430e-01 1.731170117855072021e-01 -3.685553371906280518e-01 2.798762917518615723e-01 -1.938167661428451538e-01 3.866052627563476562e-01 -3.872742354869842529e-01 4.775758683681488037e-01
-2.013424597680568695e-02 3.099357187747955322e-01 5.117492005228996277e-02 9.623657166957855225e-02 5.591275691986083984e-01 4.261779189109802246e-01 -3.439981937408447266e-01 5.282691121101379395e-01
-7.237415909767150879e-01 -6.031471118330955505e-02 2.854510247707366943e-01 4.074676036834716797e-01 -2.574708312749862671e-02 -9.547928720712661743e-02 3.558507561683654785e-01 2.977233231067657471e-01
-4.967551529407501221e-01 -3.008104264736175537e-01 -2.150577455759048462e-01 -2.841019928455352783e-01 -2.757051587104797363e-02 -2.945681214332580566e-01 1.251552700996398926e-01 6.577150821685791016e-01
8.320043981075286865e-02 4.449023678898811340e-02 -2.034321278333663940e-01 6.901453733444213867e-01 3.629103302955627441e-01 6.109473481774330139e-02 -1.731551885604858398e-01 5.549719929695129395e-01
-2.713656723499298096e-01 -2.347582429647445679e-01 -2.620830833911895752e-01 -2.526373043656349182e-02 5.356593728065490723e-01 -2.469951212406158447e-01 -4.017819464206695557e-01 5.408853888511657715e-01
-6.826785206794738770e-01 -1.574882715940475464e-01 -1.656244099140167236e-01 -2.107029706239700317e-01 -7.753291726112365723e-02 3.976665735244750977e-01 -4.140809774398803711e-01 3.189158439636230469e-01
-1.252151280641555786e-01 2.202017605304718018e-01 -2.098177373409271240e-01 -5.014727264642715454e-02 -2.170692831277847290e-01 4.257135391235351562e-01 1.293917298316955566e-01 8.026211857795715332e-01
-2.480739206075668335e-01 2.564851045608520508e-01 1.559653878211975098e-01 -4.251400232315063477e-01 9.980688244104385376e-02 5.540156364440917969e-01 -1.852178275585174561e-01 5.624990463256835938e-01
-5.042272806167602539e-01 -5.395277738571166992e-01 -3.021019995212554932e-01 1.057447269558906555e-01 1.051884219050407410e-01 5.247026681900024414e-01 2.565916478633880615e-01 -5.976241081953048706e-04
-7.782132029533386230e-01 -3.502551615238189697e-01 -8.890137076377868652e-02 -2.332821786403656006e-01 -2.824056446552276611e-01 -4.928547516465187073e-02 -2.434322685003280640e-01 2.606534063816070557e-01
-8.702459931373596191e-02 1.552641242742538452e-01 2.663370966911315918e-02 4.736601114273071289e-01 2.976076006889343262e-01 6.494019031524658203e-01 2.001798301935195923e-01 4.391942322254180908e-01
6.813466548919677734e-03 3.909404873847961426e-01 7.173667103052139282e-02 4.282866716384887695e-01 1.691322773694992065e-01 1.630733460187911987e-01 1.111218929290771484e-01 7.687631249427795410e-01
-5.724669694900512695e-01 2.596414387226104736e-01 -5.601256489753723145e-01 4.788863658905029297e-02 5.170104503631591797e-01 -1.132063567638397217e-01 -1.680148392915725708e-02 9.184853732585906982e-02
-4.983865022659301758e-01 9.826136380434036255e-02 -1.418788880109786987e-01 2.783587574958801270e-01 6.745408773422241211e-01 -3.092481195926666260e-01 -1.750943064689636230e-01 2.510874867439270020e-01
-3.054977655410766602e-01 -6.969738751649856567e-02 -6.844852119684219360e-02 2.230977565050125122e-01 3.921644985675811768e-01 -2.470738999545574188e-02 -7.134867906570434570e-01 4.288226068019866943e-01
-3.836316466331481934e-01 -4.963466823101043701e-01 7.950241118669509888e-02 -2.470802050083875656e-03 3.567802309989929199e-01 -3.715968728065490723e-01 1.591405272483825684e-01 5.562714934349060059e-01
-6.434162259101867676e-01 -1.542712301015853882e-01 -9.024813771247863770e-02 -2.139651626348495483e-01 -1.917331367731094360e-01 3.479798436164855957e-01 -4.263382256031036377e-01 4.106999933719635010e-01
-6.285849213600158691e-01 3.247820585966110229e-02 4.105239510536193848e-01 3.491232693195343018e-01 7.481436431407928467e-02 -4.269763454794883728e-02 4.015922248363494873e-01 3.804114460945129395e-01
-5.991517901420593262e-01 -1.575619578361511230e-01 -1.643573492765426636e-01 5.027152299880981445e-01 5.223398804664611816e-01 -1.963519454002380371e-01 7.900975644588470459e-02 1.371859014034271240e-01
-3.943369984626770020e-01 3.178782165050506592e-01 -4.120550453662872314e-01 2.723965644836425781e-01 -1.800731718540191650e-01 1.858147978782653809e-01 -3.303846120834350586e-01 5.686430335044860840e-01
-6.633139848709106445e-01 -1.931257545948028564e-01 -3.357081711292266846e-01 7.688126713037490845e-02 -2.350900322198867798e-01 -2.141723968088626862e-02 -4.536139965057373047e-01 3.776436448097229004e-01
-1.952230632305145264e-01 5.041672587394714355e-01 1.549792736768722534e-01 -1.269737631082534790e-01 2.197608649730682373e-01 5.340591818094253540e-02 -1.955244541168212891e-01 7.603851556777954102e-01
-2.567069232463836670e-01 1.579353958368301392e-01 8.566029369831085205e-03 5.921696424484252930e-01 -1.267874687910079956e-01 4.648624658584594727e-01 2.992987334728240967e-01 4.864851236343383789e-01
-2.539081275463104248e-01 7.683558389544487000e-03 3.488938137888908386e-02 -3.170742690563201904e-01 3.058994710445404053e-01 6.100477576255798340e-01 -3.812600672245025635e-01 4.718328714370727539e-01
-4.651029109954833984e-01 -2.844530642032623291e-01 -4.567973017692565918e-01 6.043260544538497925e-02 5.737578868865966797e-01 2.205003052949905396e-02 -3.692944049835205078e-01 1.561644822359085083e-01
-2.716402411460876465e-01 1.433879137039184570e-01 6.321098655462265015e-02 5.136114954948425293e-01 4.047431945800781250e-01 -2.743103504180908203e-01 -2.116055637598037720e-01 5.949948430061340332e-01
-6.677654385566711426e-01 8.057559281587600708e-02 3.019544482231140137e-01 3.773539662361145020e-01 1.592367440462112427e-01 -2.524858415126800537e-01 3.165467977523803711e-01 3.531530201435089111e-01
-5.202081799507141113e-01 -1.182025745511054993e-01 -2.186657860875129700e-02 4.054694622755050659e-02 -2.531236410140991211e-01 -4.227507114410400391e-01 -2.063681036233901978e-01 6.541497111320495605e-01
-3.168058693408966064e-01 2.485669702291488647e-01 -2.902285009622573853e-02 -8.984511345624923706e-02 5.066105127334594727e-01 -2.171286344528198242e-01 -3.956743478775024414e-01 6.071053147315979004e-01
-3.630201220512390137e-01 1.638962775468826294e-01 -5.675860047340393066e-01 4.090836644172668457e-01 -7.542718946933746338e-02 1.648453027009963989e-01 -3.613686263561248779e-01 4.340515732765197754e-01
-3.015540726482868195e-02 -1.600355356931686401e-01 -2.959557473659515381e-01 1.495500802993774414e-01 4.152287542819976807e-01 1.123497486114501953e-01 -3.925716876983642578e-01 7.241370677947998047e-01
-6.694356203079223633e-01 -4.916610941290855408e-02 2.908918857574462891e-01 -3.497288525104522705e-01 -5.820896849036216736e-02 2.442220896482467651e-01 -4.727899730205535889e-01 2.365313172340393066e-01
-4.803993999958038330e-01 -4.680517911911010742e-01 -3.805416822433471680e-01 9.803011268377304077e-02 -2.569481730461120605e-01 4.468009769916534424e-01 3.975774347782135010e-02 3.584522902965545654e-01
-5.062205195426940918e-01 6.152152642607688904e-02 7.405678927898406982e-02 -2.408087998628616333e-01 4.238763153553009033e-01 6.143289804458618164e-01 -3.376015722751617432e-01 7.373421639204025269e-02
-3.029671311378479004e-01 3.682307898998260498e-01 2.095042169094085693e-01 -1.435370147228240967e-01 5.421324372291564941e-01 7.466824352741241455e-02 -1.855937093496322632e-01 6.117140054702758789e-01
-3.558135330677032471e-01 -2.656531520187854767e-02 -2.731834724545478821e-02 -3.218588531017303467e-01 5.347941517829895020e-01 6.159327030181884766e-01 1.584018468856811523e-01 2.790747880935668945e-01
-4.161231517791748047e-01 5.795523896813392639e-02 5.628854781389236450e-02 3.985971212387084961e-02 7.135041058063507080e-02 -5.260821580886840820e-01 1.140582188963890076e-02 7.326268553733825684e-01
-6.487547159194946289e-01 -3.449991345405578613e-01 -1.390290260314941406e-01 -2.448565512895584106e-01 -3.053235411643981934e-01 2.142637521028518677e-01 -7.064568996429443359e-02 4.865048825740814209e-01
-4.311586022377014160e-01 -2.955241501331329346e-01 -6.962237507104873657e-02 -3.039248287677764893e-01 1.528895199298858643e-01 6.162191629409790039e-01 -1.961248219013214111e-01 4.335711598396301270e-01
-1.239217966794967651e-01 1.878276616334915161e-01 3.723366558551788330e-02 9.939000010490417480e-02 7.914206385612487793e-01 9.662927687168121338e-02 8.199016749858856201e-02 5.437768101692199707e-01
-4.651040434837341309e-01 -2.877991795539855957e-01 -3.935023397207260132e-02 -3.771971464157104492e-01 3.137839436531066895e-01 3.766778111457824707e-01 4.150148034095764160e-01 3.800526559352874756e-01
-3.261773586273193359e-01 1.559719592332839966e-01 -3.607057631015777588e-01 5.268500447273254395e-01 3.751107156276702881e-01 4.712641537189483643e-01 2.995011508464813232e-01 9.540754556655883789e-02
-5.616590976715087891e-01 -5.791760981082916260e-02 2.562060654163360596e-01 4.919485002756118774e-02 -1.644619107246398926e-01 -4.967546463012695312e-01 -2.628296911716461182e-01 5.198370814323425293e-01
-2.467347383499145508e-01 4.347125440835952759e-02 3.950988948345184326e-01 3.268832862377166748e-01 7.342063188552856445e-01 1.478882580995559692e-01 7.042003422975540161e-02 3.292229473590850830e-01
-5.202038288116455078e-01 2.204924076795578003e-01 -1.870613172650337219e-02 4.695500731468200684e-01 1.313113123178482056e-01 -2.224424332380294800e-01 3.730081617832183838e-01 5.040688514709472656e-01
-5.049041509628295898e-01 -3.708267807960510254e-01 -1.892080605030059814e-01 -2.339801490306854248e-01 1.659638732671737671e-01 5.033519268035888672e-01 3.858082890510559082e-01 2.953940629959106445e-01
-4.907200336456298828e-01 1.667127460241317749e-01 -3.920442983508110046e-02 2.414075583219528198e-01 3.008061945438385010e-01 -4.145679473876953125e-01 -3.907987773418426514e-01 5.064696073532104492e-01
-3.996417820453643799e-01 1.869999915361404419e-01 4.218962788581848145e-01 -1.707143783569335938e-01 2.634816467761993408e-01 4.439404010772705078e-01 -2.763680219650268555e-01 5.052650570869445801e-01
-7.671411037445068359e-01 -3.026052936911582947e-02 2.801487594842910767e-02 -1.516863256692886353e-01 -1.720005720853805542e-01 5.951299071311950684e-01 -4.329440370202064514e-02 -3.386740759015083313e-02
-6.184012293815612793e-01 -3.159727752208709717e-01 3.030561096966266632e-02 1.342625617980957031e-01 5.341147780418395996e-01 -4.131013751029968262e-01 2.198180556297302246e-02 2.058685123920440674e-01
-4.885234534740447998e-01 -1.262243986129760742e-01 1.356711983680725098e-01 3.068948090076446533e-01 -1.018215194344520569e-01 -2.685415446758270264e-01 -3.450463414192199707e-01 6.567206978797912598e-01
-4.516355097293853760e-01 -5.623273849487304688e-01 -9.021038562059402466e-02 -2.542591691017150879e-01 3.270768225193023682e-01 2.982383072376251221e-01 3.352248966693878174e-01 3.142077028751373291e-01
-3.912430405616760254e-01 9.925764054059982300e-02 2.044581174850463867e-01 1.767539530992507935e-01 8.602684736251831055e-01 2.057395176962018013e-03 -3.523055836558341980e-02 1.507463008165359497e-01
-3.606090545654296875e-01 -4.581584036350250244e-01 -1.196042969822883606e-01 -3.408153951168060303e-01 1.921602189540863037e-01 4.453412890434265137e-01 1.113851889967918396e-01 5.309713482856750488e-01
-4.148909449577331543e-01 -9.803324192762374878e-02 -4.513750970363616943e-01 -2.407419085502624512e-01 3.658937811851501465e-01 -2.255645245313644409e-01 -2.263404130935668945e-01 5.661900639533996582e-01
-3.821228444576263428e-01 -1.134953275322914124e-01 2.508354187011718750e-01 -4.615927636623382568e-01 4.760537445545196533e-01 3.469859957695007324e-01 -1.882226616144180298e-01 4.273878931999206543e-01
-3.203184008598327637e-01 -9.648136794567108154e-02 1.768731772899627686e-01 -3.756457567214965820e-01 4.604209959506988525e-01 4.380663335323333740e-01 2.725750207901000977e-01 4.873467683792114258e-01
-2.587495446205139160e-01 2.784163355827331543e-01 4.139655083417892456e-02 2.633934617042541504e-01 7.872003316879272461e-01 -7.614874094724655151e-02 -1.076724380254745483e-01 3.838839828968048096e-01
-5.698649287223815918e-01 2.487153708934783936e-01 -2.385394424200057983e-01 -5.429649353027343750e-02 -1.166704483330249786e-02 1.260830163955688477e-01 -5.181279778480529785e-01 5.187058448791503906e-01
-1.684767454862594604e-01 5.181918740272521973e-01 1.185157299041748047e-01 4.197002947330474854e-01 8.357223868370056152e-02 8.450703322887420654e-02 -4.203624129295349121e-01 5.675103664398193359e-01
-3.784919977188110352e-01 1.470482945442199707e-01 -1.804428696632385254e-01 -2.078418582677841187e-01 3.994825184345245361e-01 6.504321098327636719e-01 3.262889683246612549e-01 2.650474905967712402e-01
-6.576831340789794922e-01 1.208926551043987274e-02 1.121350675821304321e-01 -3.478322625160217285e-01 4.623455181717872620e-02 6.398587822914123535e-01 6.055512279272079468e-02 1.360932737588882446e-01
-4.077735543251037598e-01 -2.112274616956710815e-02 5.102363880723714828e-03 -4.959319829940795898e-01 3.826199769973754883e-01 3.745616972446441650e-01 2.898145914077758789e-01 4.654169678688049316e-01
-3.718502521514892578e-01 6.068154051899909973e-02 6.895841658115386963e-02 -2.658506035804748535e-01 2.728607952594757080e-01 -2.025182992219924927e-01 1.043747812509536743e-01 8.100942373275756836e-01
-5.080513358116149902e-01 -2.665182054042816162e-01 6.501998305320739746e-01 2.717227935791015625e-01 5.474079772830009460e-02 2.585574686527252197e-01 -2.008647657930850983e-02 3.225012123584747314e-01
-4.897775053977966309e-01 2.302394621074199677e-02 -2.585449516773223877e-01 -3.733846247196197510e-01 2.036347687244415283e-01 6.144405007362365723e-01 -3.348352853208780289e-03 3.664847016334533691e-01
-2.181662023067474365e-01 1.946305781602859497e-01 -3.254593908786773682e-02 -3.828946501016616821e-02 3.905175030231475830e-01 7.317061722278594971e-02 -5.569462180137634277e-01 6.662957072257995605e-01
-2.762999236583709717e-01 -1.578798443078994751e-01 -3.724876046180725098e-01 -3.530949950218200684e-01 5.015887618064880371e-01 2.152759581804275513e-01 2.681705057621002197e-01 5.152270793914794922e-01
-3.603492379188537598e-01 2.106873393058776855e-01 -4.139055684208869934e-02 2.942629158496856689e-01 8.338905572891235352e-01 -6.746099144220352173e-02 -2.416228689253330231e-02 1.922162920236587524e-01
-5.626478791236877441e-01 4.464052617549896240e-02 -1.727471873164176941e-02 -2.531720995903015137e-01 -3.412880897521972656e-01 5.542663335800170898e-01 -2.724674157798290253e-02 4.388723969459533691e-01
-3.172248303890228271e-01 1.739960014820098877e-01 2.815551161766052246e-01 1.903707534074783325e-01 2.670798599720001221e-01 4.375727176666259766e-01 5.127952098846435547e-01 4.773040711879730225e-01
-7.340102195739746094e-01 -8.981357514858245850e-02 3.325365781784057617e-01 1.985616832971572876e-01 1.496481895446777344e-01 -2.436708658933639526e-01 3.575800359249114990e-01 3.058131337165832520e-01
-3.112533092498779297e-01 -7.731209695339202881e-02 -1.267384644597768784e-02 -2.628715634346008301e-01 1.522643715143203735e-01 6.698124408721923828e-01 3.271733820438385010e-01 4.990057647228240967e-01
-1.017163246870040894e-01 -1.613944321870803833e-01 9.625755250453948975e-02 3.390598669648170471e-02 -3.590225577354431152e-01 1.752128452062606812e-01 -7.193041592836380005e-02 8.879300355911254883e-01
4.739489033818244934e-02 -3.814740851521492004e-02 1.258652061223983765e-01 -1.405763477087020874e-01 2.494543790817260742e-01 5.956431627273559570e-01 -6.841280311346054077e-02 7.341634631156921387e-01
-4.369679391384124756e-01 6.313918530941009521e-02 -2.314698696136474609e-02 -3.611621260643005371e-01 4.733303487300872803e-01 4.285905063152313232e-01 3.722068071365356445e-01 3.575321435928344727e-01
-3.369236588478088379e-01 -4.966304078698158264e-02 -1.319681107997894287e-01 6.429792046546936035e-01 3.518573641777038574e-01 4.582775235176086426e-01 3.026641905307769775e-01 1.665857881307601929e-01
-6.673709750175476074e-01 4.639424011111259460e-02 1.437686830759048462e-01 3.531944751739501953e-01 -1.881078779697418213e-01 -3.732603415846824646e-02 4.605616033077239990e-01 3.976843655109405518e-01
-4.612416923046112061e-01 7.927506417036056519e-02 -2.150276303291320801e-01 5.323494672775268555e-01 3.093126714229583740e-01 -1.378746032714843750e-01 -4.919848442077636719e-01 3.075805604457855225e-01
-3.568319976329803467e-01 1.613681614398956299e-01 -4.150098934769630432e-02 4.288291037082672119e-01 3.529013991355895996e-01 5.687972903251647949e-01 4.161003530025482178e-01 1.995126456022262573e-01
-3.067107200622558594e-01 -1.127743497490882874e-01 -5.243948698043823242e-01 2.406506389379501343e-01 2.293650060892105103e-01 6.897604465484619141e-01 6.948659569025039673e-02 1.646258383989334106e-01
-4.217995703220367432e-01 2.449998110532760620e-01 -1.498110890388488770e-01 3.606891259551048279e-02 3.958528339862823486e-01 4.166873544454574585e-02 -6.575743556022644043e-01 3.840261697769165039e-01
-7.282121181488037109e-01 -1.733815483748912811e-02 9.175374358892440796e-02 -2.257130593061447144e-01 1.179043427109718323e-01 5.574425458908081055e-01 -2.658778131008148193e-01 1.212712600827217102e-01
-8.649505674839019775e-03 3.557025268673896790e-02 -1.144970133900642395e-01 1.824943721294403076e-01 2.371858060359954834e-01 5.673878192901611328e-01 3.620216548442840576e-01 6.655827760696411133e-01
-7.420206665992736816e-01 4.369346797466278076e-02 6.011289730668067932e-02 5.508278608322143555e-01 -2.448308095335960388e-02 -1.865322440862655640e-01 2.702251374721527100e-01 1.790417432785034180e-01
-3.749257326126098633e-01 -1.580793857574462891e-01 -2.169820815324783325e-01 9.686911106109619141e-02 2.281415164470672607e-01 2.916091680526733398e-01 -6.461838483810424805e-01 4.725874364376068115e-01
-5.012754201889038086e-01 -5.168915987014770508e-01 -2.387333363294601440e-01 -1.511390805244445801e-01 -1.180723756551742554e-01 3.526969552040100098e-01 2.779951095581054688e-01 4.313835501670837402e-01
-3.034240901470184326e-01 -3.080732524394989014e-01 -1.446196883916854858e-01 -3.666168451309204102e-01 -8.745748549699783325e-02 -2.376282215118408203e-02 1.942932605743408203e-01 7.821370363235473633e-01
-2.708988487720489502e-01 -2.143762558698654175e-01 -4.174838960170745850e-01 6.487654447555541992e-01 1.579400151968002319e-01 2.641456127166748047e-01 -3.827542066574096680e-01 2.103530615568161011e-01
-2.698540389537811279e-01 5.956288576126098633e-01 -2.574471831321716309e-01 3.756696283817291260e-01 3.235162794589996338e-01 2.853217720985412598e-01 -3.301740884780883789e-01 2.644090652465820312e-01
-9.466347843408584595e-02 -3.184358179569244385e-01 -7.228211965411901474e-03 7.311920076608657837e-02 7.595795989036560059e-01 2.248354554176330566e-01 1.165604889392852783e-01 4.930928051471710205e-01
-6.437491774559020996e-01 -4.042501002550125122e-02 2.465903460979461670e-01 2.929335534572601318e-01 6.056197285652160645e-01 -2.135470360517501831e-01 1.184468194842338562e-01 1.045407578349113464e-01
-5.122107863426208496e-01 -2.460661679506301880e-01 -8.650246262550354004e-02 -3.731095790863037109e-01 -1.076277717947959900e-01 4.442523419857025146e-01 -2.015758305788040161e-01 5.299259424209594727e-01
-2.058035135269165039e-01 1.240512803196907043e-01 1.014619767665863037e-01 3.454373776912689209e-01 8.083034157752990723e-01 1.615989059209823608e-01 8.634313941001892090e-02 3.545573949813842773e-01
-4.829165339469909668e-01 -9.267146140336990356e-02 -1.989585608243942261e-01 -3.837892115116119385e-01 -8.914455771446228027e-02 4.843231141567230225e-01 1.902120113372802734e-01 5.409515500068664551e-01
-1.658469289541244507e-01 -4.047817289829254150e-01 -2.309354394674301147e-01 -5.533931776881217957e-02 5.523452162742614746e-01 1.419641077518463135e-01 2.966008484363555908e-01 5.822731256484985352e-01
-5.567464828491210938e-01 -2.684448957443237305e-01 2.003729939460754395e-01 -4.517474770545959473e-01 1.458687782287597656e-01 5.396834015846252441e-01 -9.080125391483306885e-02 2.301410734653472900e-01
-6.748884320259094238e-01 2.211439907550811768e-01 -1.299382001161575317e-01 9.339784085750579834e-02 -2.038220614194869995e-01 2.087842524051666260e-01 -4.786333441734313965e-01 3.947020471096038818e-01
-4.829477667808532715e-01 5.924664437770843506e-02 6.952037662267684937e-02 -4.452029764652252197e-01 1.573120206594467163e-01 5.352889895439147949e-01 1.686342507600784302e-01 4.695674180984497070e-01
-7.196507453918457031e-01 -2.209353074431419373e-02 -2.288948893547058105e-01 -1.449755299836397171e-02 -2.639004588127136230e-01 2.631607949733734131e-01 -4.729359149932861328e-01 2.577721774578094482e-01
-8.603942394256591797e-01 -1.136209666728973389e-01 4.702682793140411377e-02 -8.463065326213836670e-02 -1.966005712747573853e-01 3.883039057254791260e-01 -1.561784893274307251e-01 1.536709070205688477e-01
-6.976442933082580566e-01 -1.889541298151016235e-01 1.849183887243270874e-01 -3.409533798694610596e-01 -6.965637207031250000e-02 4.819767475128173828e-01 -1.207910254597663879e-01 2.745919525623321533e-01
-2.248075306415557861e-01 1.281891316175460815e-01 2.489788979291915894e-01 6.560396552085876465e-01 -2.026024013757705688e-01 3.709238469600677490e-01 -3.372940048575401306e-02 5.107651948928833008e-01
-5.587626248598098755e-02 3.212004005908966064e-01 -4.423493444919586182e-01 3.680022060871124268e-01 3.988829851150512695e-01 2.262359857559204102e-01 5.812594667077064514e-02 5.907118320465087891e-01
-1.420641988515853882e-01 2.538516186177730560e-02 1.258555892854928970e-02 -1.517119854688644409e-01 -1.613358706235885620e-01 4.466119706630706787e-01 2.417066991329193115e-01 8.198077678680419922e-01
-3.857636153697967529e-01 2.954266667366027832e-01 -2.132449001073837280e-01 -2.529252767562866211e-01 2.970192432403564453e-01 5.077582597732543945e-01 3.132287859916687012e-01 4.585997164249420166e-01
-5.048259496688842773e-01 3.561354801058769226e-02 8.293798565864562988e-02 1.658717244863510132e-01 -5.649350211024284363e-02 3.609384596347808838e-02 -7.245655059814453125e-01 4.242651462554931641e-01
-6.628734469413757324e-01 -2.289718948304653168e-02 2.951673567295074463e-01 2.240195721387863159e-01 3.279700577259063721e-01 -1.826385259628295898e-01 3.970580399036407471e-01 3.524054884910583496e-01
-3.960100412368774414e-01 -5.448771715164184570e-01 -1.037838682532310486e-01 -3.078106641769409180e-01 1.288431435823440552e-01 -7.169861346483230591e-02 1.886446028947830200e-01 6.192239522933959961e-01
-6.671533584594726562e-01 -1.209843084216117859e-01 -2.038642950356006622e-02 -4.291120469570159912e-01 3.248536586761474609e-01 4.882547557353973389e-01 1.051876842975616455e-01 2.700884640216827393e-02
-1.327938586473464966e-01 4.905383288860321045e-02 2.794238626956939697e-01 2.600141465663909912e-01 7.356535792350769043e-01 6.592812947928905487e-03 -1.767737418413162231e-01 5.116598606109619141e-01
-3.754775524139404297e-01 4.190763533115386963e-01 3.901941701769828796e-02 -3.393877148628234863e-01 3.058390021324157715e-01 -7.605200260877609253e-02 -2.441684901714324951e-02 6.832037568092346191e-01
-3.406529426574707031e-01 -1.634205728769302368e-01 -7.914015650749206543e-02 -2.863524258136749268e-01 2.389547973871231079e-01 6.428449153900146484e-01 9.044121205806732178e-02 5.389432907104492188e-01
-4.829529225826263428e-01 -2.093920856714248657e-01 -3.388658165931701660e-01 -4.181089103221893311e-01 2.415247559547424316e-01 -1.169437691569328308e-01 -2.829127013683319092e-01 5.302988290786743164e-01
-2.110621184110641479e-01 -5.811547040939331055e-01 -1.401249915361404419e-01 -1.355249881744384766e-01 3.440834581851959229e-01 3.266933560371398926e-01 3.504267334938049316e-01 4.814448058605194092e-01
-6.366896629333496094e-02 1.800535991787910461e-02 2.781210839748382568e-01 4.015683233737945557e-01 -4.825721308588981628e-02 5.983407497406005859e-01 3.141828998923301697e-02 6.290358304977416992e-01
-2.821515500545501709e-01 -2.600287795066833496e-01 -1.757178902626037598e-01 1.977140605449676514e-01 2.344326227903366089e-01 6.748570203781127930e-01 -4.593400359153747559e-01 2.478383481502532959e-01
-6.872555017471313477e-01 1.115725003182888031e-02 -3.524164259433746338e-01 1.909084171056747437e-01 6.068907212466001511e-03 5.753028988838195801e-01 -1.834282130002975464e-01 -4.749572649598121643e-02
-3.665556311607360840e-01 1.546480953693389893e-01 -8.410885930061340332e-02 -3.966028690338134766e-01 2.768944799900054932e-01 4.522564411163330078e-01 2.456786930561065674e-01 5.794725418090820312e-01
-3.672630339860916138e-02 -1.186556518077850342e-01 5.534996092319488525e-02 -8.041370660066604614e-02 5.332783460617065430e-01 5.794880986213684082e-01 -1.656711101531982422e-01 5.721912384033203125e-01
-6.606225967407226562e-01 -1.709639728069305420e-01 1.075620576739311218e-01 -3.882848322391510010e-01 2.700695022940635681e-02 4.732853174209594727e-01 -2.201247960329055786e-01 3.143738210201263428e-01
-3.823625147342681885e-01 -5.035650730133056641e-01 -4.687271118164062500e-01 2.437154650688171387e-01 2.404307425022125244e-01 4.210730791091918945e-01 2.757373452186584473e-01 9.989077597856521606e-02
-6.188798546791076660e-01 1.632966697216033936e-01 -1.433960348367691040e-01 2.663783431053161621e-01 -7.981452345848083496e-02 8.928196132183074951e-02 -6.212327480316162109e-01 3.138956427574157715e-01
-2.777301073074340820e-01 -1.126252710819244385e-01 9.799594432115554810e-02 -3.363732397556304932e-01 -1.901567280292510986e-01 4.017775952816009521e-01 1.352506875991821289e-01 7.560117840766906738e-01
-7.901526093482971191e-01 -1.466969251632690430e-01 -1.330772936344146729e-01 -2.907667160034179688e-01 -2.208409160375595093e-01 3.039446473121643066e-01 -4.786721616983413696e-02 3.293017148971557617e-01
-1.910091489553451538e-01 1.229467168450355530e-01 -1.866090595722198486e-01 2.556963860988616943e-01 1.643626093864440918e-01 -9.238364547491073608e-02 -5.320933461189270020e-01 7.276833057403564453e-01
-3.318865001201629639e-01 3.153067529201507568e-01 -3.171447217464447021e-01 5.313152074813842773e-02 3.837428092956542969e-01 5.960016250610351562e-01 -3.710169494152069092e-01 2.165622562170028687e-01
-2.910887897014617920e-01 1.409480422735214233e-01 -1.579012870788574219e-01 4.808928966522216797e-01 2.531885802745819092e-01 4.207148551940917969e-01 4.829650819301605225e-01 4.060167372226715088e-01
-6.427192091941833496e-01 1.862136721611022949e-01 1.830181628465652466e-01 3.829176723957061768e-01 3.565843999385833740e-01 -1.952764093875885010e-01 3.541068434715270996e-01 2.853732705116271973e-01
-7.215058207511901855e-01 4.106683656573295593e-02 4.373191595077514648e-01 2.461346536874771118e-01 -1.501059681177139282e-01 6.540951132774353027e-02 3.019924759864807129e-01 3.284858167171478271e-01
-6.692726612091064453e-01 2.846280038356781006e-01 -3.018741123378276825e-02 2.358106970787048340e-01 3.271336555480957031e-01 -4.935458302497863770e-02 4.963052868843078613e-01 2.424291074275970459e-01
-1.195674836635589600e-01 1.206901744008064270e-01 -8.166391402482986450e-02 2.674840390682220459e-01 2.116273045539855957e-01 2.311920225620269775e-01 1.152406930923461914e-01 8.839709162712097168e-01
-5.062193274497985840e-01 9.387454017996788025e-03 -2.801105082035064697e-01 -2.283912338316440582e-02 3.500501811504364014e-01 4.258196055889129639e-01 -5.190684199333190918e-01 3.022926449775695801e-01
-1.608705818653106689e-01 3.701696693897247314e-01 -1.018951460719108582e-01 7.508487701416015625e-01 1.898796707391738892e-01 2.183065116405487061e-01 3.545504435896873474e-02 4.218643307685852051e-01
-2.629162073135375977e-01 2.298146486282348633e-01 -2.414392828941345215e-01 -1.933964714407920837e-02 7.863129675388336182e-02 4.222325682640075684e-01 1.638588868081569672e-02 7.966564893722534180e-01
-1.867744028568267822e-01 4.546462595462799072e-01 9.383152425289154053e-02 5.703182220458984375e-01 3.151615560054779053e-01 3.542528450489044189e-01 8.583927899599075317e-02 4.383546411991119385e-01
-9.563213586807250977e-02 -1.728233098983764648e-01 -2.201811075210571289e-01 -3.141200542449951172e-02 2.945723533630371094e-01 5.361150503158569336e-01 2.679421901702880859e-01 6.823012828826904297e-01
-5.285205245018005371e-01 3.131326436996459961e-01 -2.352448999881744385e-01 3.037790022790431976e-02 -1.506083011627197266e-01 -4.047297686338424683e-02 -4.957670271396636963e-01 5.442840456962585449e-01
-4.489915966987609863e-01 3.371568024158477783e-01 -3.007359504699707031e-01 4.753650128841400146e-01 3.446115553379058838e-01 -2.371052801609039307e-01 7.103223353624343872e-02 4.339309632778167725e-01
-6.163473129272460938e-01 -1.094195842742919922e-01 4.674322605133056641e-01 3.652054965496063232e-01 4.297007024288177490e-01 -1.402188744395971298e-02 2.037533968687057495e-01 1.729763150215148926e-01
-1.636542975902557373e-01 -5.818184465169906616e-03 -3.852703571319580078e-01 -2.537338249385356903e-02 -1.268890053033828735e-01 5.762104392051696777e-01 1.614630967378616333e-01 6.707581877708435059e-01
-7.160071730613708496e-01 3.375265300273895264e-01 -1.371188461780548096e-01 3.506989479064941406e-01 1.140268966555595398e-01 -1.669161170721054077e-01 3.589614629745483398e-01 2.488008737564086914e-01
-2.334315776824951172e-01 -9.065540507435798645e-03 -2.775938510894775391e-01 6.724545359611511230e-01 1.921756714582443237e-01 -1.517498046159744263e-01 -1.687279529869556427e-02 5.965983271598815918e-01
-3.047278225421905518e-01 -2.107245326042175293e-01 1.188497543334960938e-01 -3.951290249824523926e-01 3.041972517967224121e-01 4.430898427963256836e-01 1.845896840095520020e-01 6.079028248786926270e-01
-3.012040853500366211e-01 -1.662688702344894409e-01 -4.037320613861083984e-02 -1.462781131267547607e-01 5.067680478096008301e-01 6.380629539489746094e-01 2.037291973829269409e-01 3.913562893867492676e-01
-4.600222110748291016e-01 2.068794518709182739e-01 -1.438341140747070312e-01 -1.516185700893402100e-01 -1.227844655513763428e-01 3.485134541988372803e-01 -4.489027559757232666e-01 6.032021045684814453e-01
-4.817820191383361816e-01 1.231874898076057434e-01 1.513860672712326050e-01 -2.739930450916290283e-01 4.970096647739410400e-01 3.964892923831939697e-01 -3.315424919128417969e-01 3.749378025531768799e-01
-6.706801652908325195e-01 3.377508223056793213e-01 -2.146072238683700562e-01 4.417041540145874023e-01 -4.050300717353820801e-01 5.447657778859138489e-02 -4.735351726412773132e-02 1.602944284677505493e-01
-8.908383548259735107e-02 -2.238537371158599854e-01 -3.501401543617248535e-01 1.324995011091232300e-01 5.330759286880493164e-01 3.306755423545837402e-01 2.494421154260635376e-01 5.882702469825744629e-01
-6.631608009338378906e-01 -6.855757534503936768e-02 1.515278965234756470e-01 -3.722435235977172852e-01 4.996648058295249939e-02 5.551211833953857422e-01 8.472709357738494873e-02 2.759649455547332764e-01
