# Supplementary material for: Where is your field going? A machine learning approach to study the relative motion of the domains of physics
Source: PLoS One. 2020 Jun 18;15(6):e0233997. doi: 10.1371/journal.pone.0233997 (PMC7302634; doi:10.1371/journal.pone.0233997)
Supplement: S16 Data — (ZIP) [file pone.0233997.s016.zip › 15/Pacs4Run_15_VS_500_embeddings1990-1994ED8.txt]

-5.613273754715919495e-02 -3.769120573997497559e-01 4.847070276737213135e-01 6.283413171768188477e-01 -7.287685573101043701e-02 -2.737460890784859657e-03 -2.986584305763244629e-01 3.612714707851409912e-01
6.707385182380676270e-02 -7.623339295387268066e-01 3.827471733093261719e-01 -3.664431869983673096e-01 2.406774461269378662e-01 -7.082898169755935669e-02 -2.371604740619659424e-01 -1.199352815747261047e-01
2.423841059207916260e-01 -3.841291368007659912e-01 4.811851978302001953e-01 -2.073536254465579987e-02 -5.460144281387329102e-01 5.432925000786781311e-02 -5.266826599836349487e-02 5.078073143959045410e-01
-3.359415233135223389e-01 -4.704337120056152344e-01 5.813027024269104004e-01 -1.115671242587268353e-03 2.216873019933700562e-01 2.527919709682464600e-01 3.699957430362701416e-01 2.792407870292663574e-01
1.872380971908569336e-01 -2.490252256393432617e-01 6.864269375801086426e-01 -2.203325182199478149e-01 -9.212644398212432861e-02 -2.962597906589508057e-01 -4.567137956619262695e-01 2.799201011657714844e-01
5.063003897666931152e-01 -4.782122373580932617e-01 4.697963595390319824e-01 -8.068373054265975952e-02 -4.745986163616180420e-01 9.210062772035598755e-02 2.158150970935821533e-01 8.632475137710571289e-02
2.665323913097381592e-01 -7.390394210815429688e-01 1.527060419321060181e-01 -2.283978164196014404e-01 -3.423536121845245361e-01 -2.091123536229133606e-02 -3.749876320362091064e-01 -2.214444577693939209e-01
3.276502192020416260e-01 -5.495741367340087891e-01 2.980380654335021973e-01 2.170955240726470947e-01 2.534541487693786621e-01 -3.281111717224121094e-01 5.024140477180480957e-01 1.741853952407836914e-01
2.823784053325653076e-01 -3.582982420921325684e-01 4.039330482482910156e-01 1.214422509074211121e-01 -1.408124119043350220e-01 -4.557312428951263428e-01 -9.258723258972167969e-02 6.147221326828002930e-01
2.277028560638427734e-01 -7.816597223281860352e-01 3.651098012924194336e-01 -2.671540677547454834e-01 2.289665937423706055e-01 -2.684677205979824066e-02 -8.763641119003295898e-03 2.815310657024383545e-01
1.589623242616653442e-01 -2.441467046737670898e-01 5.762911438941955566e-01 9.411246329545974731e-02 -5.087209343910217285e-01 1.647442877292633057e-01 -4.931057095527648926e-01 2.122827768325805664e-01
5.884518623352050781e-01 -4.778369665145874023e-01 4.043131768703460693e-01 1.953589171171188354e-01 -2.719908952713012695e-01 3.288235664367675781e-01 -1.897011846303939819e-01 -7.530935108661651611e-02
6.258794665336608887e-01 -4.578498303890228271e-01 4.163198471069335938e-01 5.045619234442710876e-02 -3.221426308155059814e-01 8.658476918935775757e-02 -3.205692172050476074e-01 -9.350335597991943359e-02
2.566106617450714111e-01 -3.332079648971557617e-01 4.093104898929595947e-01 1.510357111692428589e-01 -5.792929530143737793e-01 -1.610364615917205811e-01 3.005182556807994843e-02 5.199620127677917480e-01
1.968378946185112000e-02 -3.818173110485076904e-01 6.243853569030761719e-01 2.527414858341217041e-01 4.999104738235473633e-01 -2.726499438285827637e-01 2.183551937341690063e-01 -1.678256243467330933e-01
4.125270545482635498e-01 -4.648197889328002930e-01 6.981714963912963867e-01 -1.363664418458938599e-01 -5.735092610120773315e-02 2.799517810344696045e-01 -1.261306852102279663e-01 -1.007641777396202087e-01
2.841322124004364014e-02 -5.759344696998596191e-01 2.888508737087249756e-01 6.479746848344802856e-02 1.073516085743904114e-01 -2.357771545648574829e-01 3.178564012050628662e-01 6.416468620300292969e-01
7.063686847686767578e-02 -6.020038723945617676e-01 4.769800603389739990e-01 -8.002498745918273926e-02 5.537676438689231873e-02 4.170643389225006104e-01 -4.489992558956146240e-01 1.416974067687988281e-01
4.401912540197372437e-02 -8.081814646720886230e-01 -2.456095442175865173e-02 7.047224789857864380e-02 -3.350563943386077881e-01 3.470139205455780029e-01 -1.685569882392883301e-01 2.797189354896545410e-01
4.091049730777740479e-01 -5.270132422447204590e-01 5.227872133255004883e-01 1.170704839751124382e-03 3.140740990638732910e-01 6.859111785888671875e-02 -3.631654083728790283e-01 -2.152807265520095825e-01
-7.799411658197641373e-03 -4.118018150329589844e-01 6.279504299163818359e-01 1.968319416046142578e-01 5.332294106483459473e-01 2.715158760547637939e-01 -4.165538400411605835e-02 1.936599016189575195e-01
4.596138298511505127e-01 -7.707235217094421387e-01 2.998138368129730225e-01 -9.905363619327545166e-02 -3.146336972713470459e-02 1.868809163570404053e-01 -1.324244588613510132e-01 2.039357870817184448e-01
4.426959156990051270e-01 -6.397643089294433594e-01 5.620462298393249512e-01 -2.775467336177825928e-01 -1.492429338395595551e-02 2.299301512539386749e-02 -3.220542892813682556e-02 -2.290386706590652466e-03
4.729733765125274658e-01 -6.688840985298156738e-01 3.527416586875915527e-01 -2.980545349419116974e-02 3.048845529556274414e-01 -1.470991671085357666e-01 -2.086868882179260254e-01 2.131486684083938599e-01
1.285342276096343994e-01 -5.542494654655456543e-01 6.520408391952514648e-01 -1.080817133188247681e-01 2.047824859619140625e-01 4.128789603710174561e-01 -1.505917310714721680e-01 6.606664508581161499e-02
1.654724031686782837e-01 -5.499083399772644043e-01 6.530145406723022461e-01 -4.864002466201782227e-01 -8.358145505189895630e-02 1.246586814522743225e-02 7.710110396146774292e-03 -2.413780894130468369e-03
5.999746918678283691e-02 -4.295202791690826416e-01 5.647026300430297852e-01 -3.830448985099792480e-01 -1.520812958478927612e-01 -2.561435699462890625e-01 -4.547524750232696533e-01 2.253046333789825439e-01
5.437796115875244141e-01 -5.197953581809997559e-01 5.814192295074462891e-01 -7.967207580804824829e-02 -1.311458349227905273e-01 1.295875012874603271e-01 8.038423955440521240e-02 -2.219612002372741699e-01
4.018402099609375000e-01 -8.295632004737854004e-01 7.033707201480865479e-02 2.104739286005496979e-02 -3.071690797805786133e-01 2.199332416057586670e-01 -3.487375006079673767e-02 -3.193088993430137634e-02
3.143067657947540283e-02 -5.763934254646301270e-01 4.566385447978973389e-01 -5.374544113874435425e-02 3.789590671658515930e-02 5.162427425384521484e-01 -4.081186056137084961e-01 1.444712728261947632e-01
-8.957027457654476166e-03 -4.700225293636322021e-01 3.442071080207824707e-01 3.428472280502319336e-01 -5.083462595939636230e-01 -9.562723338603973389e-02 5.058757662773132324e-01 -1.396600306034088135e-01
7.441624999046325684e-02 -2.844677269458770752e-01 6.933270096778869629e-01 -2.463489025831222534e-01 -4.204189181327819824e-01 6.165554746985435486e-02 -3.434196412563323975e-01 2.714031934738159180e-01
1.561932861804962158e-01 -4.806421697139739990e-01 1.531805843114852905e-01 3.733829855918884277e-01 -4.557849764823913574e-01 -5.325390696525573730e-01 1.914931684732437134e-01 -2.317331433296203613e-01
2.976043820381164551e-01 -7.637981772422790527e-01 1.550112944096326828e-02 9.144520387053489685e-03 -1.893412321805953979e-01 4.010355845093727112e-02 -4.995963871479034424e-01 -2.016560733318328857e-01
-1.875293324701488018e-03 -2.876951694488525391e-01 8.092828392982482910e-01 -1.228550374507904053e-01 -1.047980189323425293e-01 1.932252645492553711e-01 3.154227137565612793e-01 -3.152549266815185547e-01
-1.552399843931198120e-01 -6.926109194755554199e-01 1.619638800621032715e-01 2.780069410800933838e-01 -7.658293098211288452e-02 2.745633572340011597e-02 -4.229383543133735657e-02 -6.198894381523132324e-01
4.644657075405120850e-01 -7.731328010559082031e-01 2.602062523365020752e-01 -4.783814027905464172e-02 2.781753838062286377e-01 -9.974566102027893066e-02 -7.562100142240524292e-02 1.532724201679229736e-01
-5.528457760810852051e-01 -6.956716775894165039e-01 1.978389918804168701e-01 2.044698894023895264e-01 -1.692805737257003784e-01 5.447725579142570496e-02 -2.618935657665133476e-03 -3.127678632736206055e-01
1.232528761029243469e-01 -6.112365722656250000e-01 2.445915490388870239e-01 2.714173197746276855e-01 -3.259783089160919189e-01 -8.539566397666931152e-02 5.949553847312927246e-01 1.008966341614723206e-01
4.596257209777832031e-01 -6.449619531631469727e-01 2.975090146064758301e-01 4.860877990722656250e-03 -1.182794943451881409e-01 3.641957044601440430e-02 4.727111458778381348e-01 2.132155001163482666e-01
2.933252835646271706e-03 -5.324109792709350586e-01 2.569873034954071045e-01 2.006621062755584717e-01 -5.130579471588134766e-01 7.590460032224655151e-02 5.419353246688842773e-01 2.180332839488983154e-01
-1.215483322739601135e-01 -5.144217610359191895e-01 5.163472294807434082e-01 -4.857570230960845947e-01 -1.362102478742599487e-01 -1.587513536214828491e-01 -3.203589320182800293e-01 2.676509320735931396e-01
3.350893855094909668e-01 -8.150609731674194336e-01 2.431778311729431152e-01 -1.747421324253082275e-01 1.847827434539794922e-01 -1.114380732178688049e-01 -1.192996948957443237e-01 2.700459957122802734e-01
4.779853522777557373e-01 -5.041112303733825684e-01 6.500476002693176270e-01 -2.228279113769531250e-01 -5.026432126760482788e-02 7.162474095821380615e-02 -9.467417746782302856e-02 -1.690205186605453491e-01
-1.662854701280593872e-01 -4.316345751285552979e-01 1.792732030153274536e-01 6.904986500740051270e-01 -4.210947751998901367e-01 2.469542622566223145e-01 1.634001433849334717e-01 1.100308075547218323e-01
6.206493973731994629e-01 -4.786137640476226807e-01 2.930915951728820801e-01 2.404211908578872681e-01 -4.172364473342895508e-01 1.855050474405288696e-01 -1.309825927019119263e-01 1.279187351465225220e-01
1.951498091220855713e-01 -5.093173384666442871e-01 5.952705144882202148e-01 1.231319084763526917e-02 4.120263159275054932e-01 2.007319182157516479e-01 -3.714036941528320312e-01 3.748997114598751068e-03
6.447653472423553467e-02 -2.553845345973968506e-01 4.031388759613037109e-01 5.413928031921386719e-01 -4.657296240329742432e-01 -2.159669995307922363e-01 1.798383146524429321e-01 -4.232101440429687500e-01
9.381762892007827759e-02 -4.686137437820434570e-01 6.907463073730468750e-01 -1.103077456355094910e-01 3.558177649974822998e-01 1.956366300582885742e-01 -2.458850890398025513e-01 2.386665940284729004e-01
1.877204328775405884e-01 -4.983565211296081543e-01 6.548302173614501953e-01 1.075246836990118027e-02 4.419798851013183594e-01 2.139480710029602051e-01 -2.147530317306518555e-01 -1.564823277294635773e-02
-1.087941136211156845e-02 -4.681946039199829102e-01 6.658598184585571289e-01 -3.815228641033172607e-01 -1.507228016853332520e-01 2.411001920700073242e-01 -1.726717948913574219e-01 -2.847529649734497070e-01
6.026676893234252930e-01 -6.864573955535888672e-01 3.711982369422912598e-01 -7.734596729278564453e-02 2.216000342741608620e-03 -8.512126805726438761e-05 -1.079073622822761536e-01 -1.007402986288070679e-01
5.505539178848266602e-01 -3.201036751270294189e-01 3.388482034206390381e-01 2.378961145877838135e-01 -5.190419554710388184e-01 -2.149053961038589478e-01 2.195190452039241791e-02 3.270176053047180176e-01
7.943071424961090088e-02 -8.668622970581054688e-01 6.059441249817609787e-03 -8.313774317502975464e-02 -1.018355563282966614e-01 6.541135162115097046e-02 -1.011501923203468323e-01 4.587064087390899658e-01
-2.530066296458244324e-02 -4.433251917362213135e-01 6.675637960433959961e-01 -4.579018950462341309e-01 1.440039277076721191e-01 -3.256464898586273193e-01 -1.172301545739173889e-01 -8.355508744716644287e-02
2.683218419551849365e-01 -7.705304622650146484e-01 -3.607786027714610100e-03 1.097982078790664673e-01 -2.524546384811401367e-01 1.201143041253089905e-01 -4.936579167842864990e-01 1.894112676382064819e-02
-1.287098824977874756e-01 -2.170097380876541138e-01 7.689837217330932617e-01 -1.725266687572002411e-02 2.171054035425186157e-01 -4.970039129257202148e-01 -6.057332456111907959e-02 -2.165415734052658081e-01
-1.059989929199218750e-01 -2.994606196880340576e-01 3.394886851310729980e-01 5.670154094696044922e-01 -6.236116290092468262e-01 -1.875794976949691772e-01 1.744903922080993652e-01 -8.834160119295120239e-02
3.371828198432922363e-01 -3.512058854103088379e-01 3.988573253154754639e-01 2.714139819145202637e-01 -2.741328068077564240e-02 -3.478589951992034912e-01 1.054160594940185547e-01 6.303488016128540039e-01
1.872812956571578979e-02 -2.917447984218597412e-01 6.826962232589721680e-01 -4.249465465545654297e-01 -2.112061232328414917e-01 -3.464256823062896729e-01 -8.695152401924133301e-02 3.093559145927429199e-01
-5.374162793159484863e-01 -7.055786252021789551e-01 -3.727141395211219788e-02 3.092702627182006836e-01 -2.313638031482696533e-01 -9.939309209585189819e-02 -2.278303205966949463e-01 -3.147105127573013306e-02
1.239846125245094299e-01 -4.509204328060150146e-01 7.019803524017333984e-01 -8.136445283889770508e-02 3.008412718772888184e-01 2.487310320138931274e-01 -2.914552390575408936e-01 2.111479341983795166e-01
4.748328030109405518e-01 -7.680371999740600586e-01 2.164335101842880249e-01 -7.010812405496835709e-03 -2.703234255313873291e-01 2.214170545339584351e-01 1.103381440043449402e-01 -5.903728678822517395e-02
-4.580993950366973877e-01 -6.694957613945007324e-01 3.416717424988746643e-02 1.318176537752151489e-01 -4.013327062129974365e-01 -2.896688878536224365e-01 -2.198683470487594604e-01 -1.733752638101577759e-01
-1.523926109075546265e-01 -3.218324482440948486e-01 6.490176320075988770e-01 -3.158288002014160156e-01 -3.579183518886566162e-01 1.719283908605575562e-01 -4.362516999244689941e-01 6.517726927995681763e-02
5.206573605537414551e-01 -6.600320935249328613e-01 3.395989537239074707e-01 -3.662678971886634827e-02 -1.596393436193466187e-01 1.227083057165145874e-01 -5.696967244148254395e-02 -3.644407689571380615e-01
1.384017169475555420e-01 -8.072779178619384766e-01 1.086605712771415710e-01 -1.607783585786819458e-01 -4.441811740398406982e-01 1.186849176883697510e-01 -2.562890648841857910e-01 1.200973093509674072e-01
1.099014133214950562e-01 -6.238571405410766602e-01 4.894493222236633301e-01 -9.186015464365482330e-03 4.893131852149963379e-01 2.207461744546890259e-01 -2.309463471174240112e-01 1.326137930154800415e-01
2.870298922061920166e-01 -4.456648528575897217e-01 4.873248338699340820e-01 -5.694365873932838440e-02 3.478350490331649780e-02 -1.209049001336097717e-01 -6.641119122505187988e-01 -1.462737172842025757e-01
3.736208677291870117e-01 -7.225865721702575684e-01 3.349394798278808594e-01 -9.956212341785430908e-02 2.752348482608795166e-01 -4.045747220516204834e-02 -3.530262708663940430e-01 1.189969927072525024e-01
-2.247268110513687134e-01 -3.259973824024200439e-01 1.722528487443923950e-01 3.933288156986236572e-01 -7.726158946752548218e-02 -3.299465477466583252e-01 -4.268870651721954346e-01 6.014800667762756348e-01
-9.094531834125518799e-02 5.604563280940055847e-03 6.549665927886962891e-01 5.867124199867248535e-01 2.653616964817047119e-01 -2.782731354236602783e-01 -2.434902787208557129e-01 1.065102815628051758e-01
5.396439433097839355e-01 -5.223743915557861328e-01 5.061375498771667480e-01 6.618874520063400269e-02 1.336276978254318237e-01 1.945951431989669800e-01 -2.647028267383575439e-01 -2.226255685091018677e-01
-1.947585046291351318e-01 -3.785819709300994873e-01 2.977677285671234131e-01 4.756133854389190674e-01 -2.230569869279861450e-01 -6.263134479522705078e-01 2.477243244647979736e-01 -2.192664891481399536e-02
-4.425366818904876709e-01 -1.446609050035476685e-01 5.487709641456604004e-01 5.290157198905944824e-01 1.370477825403213501e-01 9.288830310106277466e-02 -2.123932093381881714e-01 3.601475358009338379e-01
-1.681772470474243164e-01 -1.359127461910247803e-01 5.814164876937866211e-01 2.011284977197647095e-02 -5.261548757553100586e-01 -2.764218449592590332e-01 -1.832140535116195679e-01 4.774714410305023193e-01
-1.589389145374298096e-02 -1.515663415193557739e-01 6.782078742980957031e-01 -1.620076298713684082e-01 -3.742701411247253418e-01 -2.969186305999755859e-01 -4.143764078617095947e-01 3.010250926017761230e-01
-1.659511029720306396e-01 -7.006338834762573242e-01 7.908601313829421997e-02 2.654977440834045410e-01 -1.448410935699939728e-02 -5.419363379478454590e-01 -2.627848088741302490e-02 -3.320140242576599121e-01
5.859308242797851562e-01 -4.056180715560913086e-01 5.343548655509948730e-01 2.180137112736701965e-02 -2.117880582809448242e-01 4.624155536293983459e-02 -3.839028179645538330e-01 1.085120514035224915e-01
5.657552480697631836e-01 -6.293706893920898438e-01 3.911982774734497070e-01 -8.241912722587585449e-02 -1.436490416526794434e-01 8.924565464258193970e-02 -1.763724237680435181e-01 -2.535300254821777344e-01
-1.570433825254440308e-01 -4.306558668613433838e-01 4.504192173480987549e-01 7.819381356239318848e-02 -5.378724932670593262e-01 -4.062598645687103271e-01 3.514545559883117676e-01 -5.483694747090339661e-02
-1.420986950397491455e-01 -7.442479580640792847e-02 7.216109633445739746e-01 1.151837334036827087e-01 -2.871295809745788574e-01 2.477753311395645142e-01 -2.875432670116424561e-01 4.623444378376007080e-01
2.757535576820373535e-01 -1.832282990217208862e-01 8.919743895530700684e-01 -2.178483307361602783e-01 -1.929060369729995728e-01 -4.534065350890159607e-02 7.378224283456802368e-02 -5.097813904285430908e-02
-1.537914425134658813e-01 -5.800578594207763672e-01 1.659088730812072754e-01 1.603518724441528320e-01 -6.418790221214294434e-01 -3.160544931888580322e-01 1.742482185363769531e-01 -2.106679081916809082e-01
4.183356761932373047e-01 -2.468799650669097900e-01 4.308374226093292236e-01 3.975253701210021973e-01 -2.296101003885269165e-01 -3.475188612937927246e-01 6.174571812152862549e-02 4.930474162101745605e-01
1.747467070817947388e-01 4.351200163364410400e-02 7.709274291992187500e-01 2.555113732814788818e-01 -4.312801659107208252e-01 3.071668185293674469e-02 -2.493758946657180786e-01 2.425299882888793945e-01
1.958457231521606445e-01 -2.326741367578506470e-01 6.180532574653625488e-01 -6.426672637462615967e-02 -9.005688130855560303e-02 -4.508301019668579102e-01 -1.092025786638259888e-01 5.459889173507690430e-01
2.736829519271850586e-01 -5.111479163169860840e-01 1.301464587450027466e-01 7.697793245315551758e-01 -8.015053719282150269e-02 -3.529582545161247253e-02 2.011559009552001953e-01 7.869880646467208862e-02
3.633111417293548584e-01 -5.281639099121093750e-01 4.327432215213775635e-01 -1.640121079981327057e-02 -4.011365175247192383e-01 3.568834066390991211e-01 -3.363867104053497314e-01 8.935876190662384033e-03
-1.710458844900131226e-01 -1.767651885747909546e-01 8.197820782661437988e-01 3.289263546466827393e-01 2.649926543235778809e-01 3.007201105356216431e-02 1.510674506425857544e-01 -2.555688321590423584e-01
-1.663075536489486694e-01 -5.899786949157714844e-01 2.097082436084747314e-01 2.643122971057891846e-01 6.056969612836837769e-02 1.047397553920745850e-01 -1.890952885150909424e-01 6.782568097114562988e-01
-4.161285758018493652e-01 -6.355593800544738770e-01 2.549829185009002686e-01 2.560050785541534424e-01 8.062994480133056641e-02 -6.282909773290157318e-03 -2.115276306867599487e-01 -4.909804463386535645e-01
1.367956548929214478e-01 -3.939948678016662598e-01 4.218192994594573975e-01 5.942878872156143188e-02 -3.062884211540222168e-01 8.920083940029144287e-02 -5.873936414718627930e-01 4.447371959686279297e-01
1.589411050081253052e-01 -3.708788752555847168e-02 6.383095383644104004e-01 3.423958122730255127e-01 -2.354072928428649902e-01 -5.867845844477415085e-03 -4.460802376270294189e-01 4.407375752925872803e-01
3.670246303081512451e-01 -2.680312097072601318e-01 4.092660248279571533e-01 1.164210662245750427e-01 4.221295565366744995e-02 -3.007546663284301758e-01 -6.838246583938598633e-01 2.292339205741882324e-01
2.895576655864715576e-01 -6.943632960319519043e-01 4.852794706821441650e-01 -9.756227582693099976e-02 2.078778743743896484e-01 3.425908386707305908e-01 -1.681709289550781250e-01 1.175378635525703430e-02
-2.378733158111572266e-01 -2.534018754959106445e-01 7.990003228187561035e-01 6.545872893184423447e-03 1.713863313198089600e-01 -3.889904022216796875e-01 1.489787399768829346e-01 -1.946225464344024658e-01
-6.581281125545501709e-02 -3.975237905979156494e-01 4.830275475978851318e-01 -1.688956767320632935e-01 1.024960130453109741e-01 -3.039488196372985840e-01 -6.297660470008850098e-01 -2.762365937232971191e-01
3.234059810638427734e-01 -3.282895684242248535e-01 5.886388421058654785e-01 2.038918584585189819e-01 3.843782246112823486e-01 1.066463515162467957e-01 -4.855216443538665771e-01 -6.867043673992156982e-02
4.264986813068389893e-01 -4.319770038127899170e-01 2.215016931295394897e-01 2.186634689569473267e-01 1.126027759164571762e-02 -4.881862103939056396e-01 -1.501257717609405518e-01 5.230942964553833008e-01
1.348779499530792236e-01 -8.655819892883300781e-01 -2.268467471003532410e-02 -7.191520929336547852e-02 -3.105846047401428223e-01 7.086531817913055420e-02 -1.229002773761749268e-01 3.321147263050079346e-01
2.464829534292221069e-01 -3.903594017028808594e-01 5.449405312538146973e-01 -4.221713170409202576e-02 3.891346231102943420e-02 -8.708865940570831299e-02 -6.866645216941833496e-01 -8.669828623533248901e-02
-2.196897268295288086e-01 -4.425622522830963135e-01 4.002085030078887939e-01 2.273640930652618408e-01 -4.755727946758270264e-01 -3.340007066726684570e-01 3.596900403499603271e-01 -2.773282527923583984e-01
-2.832821905612945557e-01 -4.310095012187957764e-01 5.719903707504272461e-01 -5.321778059005737305e-01 -2.725492715835571289e-01 -8.055247366428375244e-02 -1.869797110557556152e-01 8.867172896862030029e-02
-1.301348805427551270e-01 -3.431993126869201660e-01 5.730479955673217773e-01 3.745475411415100098e-01 5.909281373023986816e-01 -8.061591535806655884e-03 -6.248180940747261047e-02 2.084331065416336060e-01
-1.463813781738281250e-01 -5.992507934570312500e-01 8.036401122808456421e-02 6.501888036727905273e-01 -3.065229058265686035e-01 2.284348458051681519e-01 2.077508270740509033e-01 3.111351653933525085e-02
-2.967953085899353027e-01 -1.700845658779144287e-01 8.166295289993286133e-01 2.202448546886444092e-01 1.206788793206214905e-01 1.354873776435852051e-01 1.006755977869033813e-01 -3.528971076011657715e-01
3.078885376453399658e-01 -3.410357534885406494e-01 4.195685386657714844e-01 6.351573467254638672e-01 -1.145143285393714905e-01 1.884064227342605591e-01 4.010212719440460205e-01 2.867525443434715271e-03
-2.690109014511108398e-01 -2.035741508007049561e-01 4.771648943424224854e-01 6.043819189071655273e-01 -4.194190800189971924e-01 -4.451861232519149780e-02 8.418494462966918945e-02 -3.290068507194519043e-01
-1.817532256245613098e-02 -3.325586915016174316e-01 6.495471000671386719e-01 -7.033991068601608276e-02 -1.589709073305130005e-01 4.855035245418548584e-01 -4.449683427810668945e-01 5.685993283987045288e-02
-3.965844511985778809e-01 -8.159091472625732422e-01 7.733991742134094238e-02 3.818560391664505005e-02 -2.622394561767578125e-01 -1.793482899665832520e-01 2.159467339515686035e-01 -1.483413428068161011e-01
-1.218504756689071655e-01 -7.230899930000305176e-01 1.651086211204528809e-01 3.811907768249511719e-02 -3.348596692085266113e-01 -3.622065186500549316e-01 2.475749552249908447e-01 -3.591124117374420166e-01
3.626115620136260986e-02 -4.879553914070129395e-01 5.267624855041503906e-01 -2.724509835243225098e-01 -1.150405555963516235e-01 1.060265824198722839e-01 -5.756382346153259277e-01 2.303070425987243652e-01
1.014609858393669128e-01 -3.207977116107940674e-01 5.009549856185913086e-01 -1.026331409811973572e-01 -5.889549851417541504e-01 1.000680997967720032e-01 -4.620374739170074463e-01 2.344031929969787598e-01
4.180376529693603516e-01 -4.115844070911407471e-01 4.301422834396362305e-01 2.311410903930664062e-01 -3.143660724163055420e-01 -2.102576941251754761e-01 3.362000286579132080e-01 4.016582667827606201e-01
1.053245216608047485e-01 -2.386444807052612305e-01 5.732094645500183105e-01 3.215937688946723938e-02 -6.035115122795104980e-01 3.132565021514892578e-01 -3.734730184078216553e-01 2.267615869641304016e-02
5.644910931587219238e-01 -3.806365430355072021e-01 4.785035252571105957e-01 2.085953652858734131e-01 1.402449458837509155e-01 1.518367230892181396e-01 -4.227400124073028564e-01 -2.062911242246627808e-01
5.262560248374938965e-01 -4.343929886817932129e-01 4.426831901073455811e-01 8.732038736343383789e-02 -4.031323790550231934e-01 1.377330273389816284e-01 -3.467769324779510498e-01 -1.703640073537826538e-01
1.682759225368499756e-01 -4.582021832466125488e-01 4.512478113174438477e-01 3.393770158290863037e-01 -4.053868725895881653e-02 -2.549952864646911621e-01 5.554257035255432129e-01 -2.603247761726379395e-01
2.031340450048446655e-01 5.365079641342163086e-02 7.665119767189025879e-01 2.662264406681060791e-01 -3.768930435180664062e-01 8.271440863609313965e-03 -3.461152017116546631e-01 1.884903758764266968e-01
-3.941690921783447266e-01 -1.751721650362014771e-01 5.119091272354125977e-01 4.106244742870330811e-01 3.723543584346771240e-01 -2.957392334938049316e-01 -3.786529898643493652e-01 1.174503639340400696e-01
-3.796744942665100098e-01 -6.777206659317016602e-01 2.070746123790740967e-01 4.411873221397399902e-01 1.180507540702819824e-01 1.456107664853334427e-02 4.764400422573089600e-02 -3.776215314865112305e-01
-5.099052786827087402e-01 -5.226870179176330566e-01 2.667513787746429443e-01 1.072085350751876831e-01 -4.146669209003448486e-01 -3.306399583816528320e-01 -3.252521529793739319e-02 -3.190855681896209717e-01
-2.584189474582672119e-01 -5.510080456733703613e-01 3.246048688888549805e-01 1.128187999129295349e-01 -5.488555431365966797e-01 -2.941549122333526611e-01 2.146309763193130493e-01 -2.787068188190460205e-01
-1.465100701898336411e-02 -2.811287641525268555e-01 8.327659964561462402e-01 -4.210556298494338989e-02 3.523173630237579346e-01 -2.409309148788452148e-01 2.072507143020629883e-01 1.875788532197475433e-02
3.363333642482757568e-01 -2.852187454700469971e-01 5.673397183418273926e-01 3.452148661017417908e-02 -1.647162139415740967e-01 6.225438788533210754e-02 -6.684176921844482422e-01 6.837175786495208740e-02
-3.047921657562255859e-01 -2.181088030338287354e-01 7.440018653869628906e-01 -1.267738789319992065e-01 5.449028685688972473e-03 -5.117692947387695312e-01 1.935080811381340027e-02 -1.661559045314788818e-01
4.487830698490142822e-01 -4.131444096565246582e-01 2.192258685827255249e-01 1.853703856468200684e-01 -6.250806450843811035e-01 -3.281111121177673340e-01 -2.085110247135162354e-01 6.019719690084457397e-02
-3.692375719547271729e-01 -4.683277010917663574e-01 3.376825749874114990e-01 2.058211416006088257e-01 -3.030422627925872803e-01 -5.786749720573425293e-01 2.269787192344665527e-01 -9.859980642795562744e-02
2.953291237354278564e-01 -2.334711700677871704e-01 6.028853654861450195e-01 6.623888760805130005e-02 -2.062297016382217407e-01 6.972590833902359009e-02 -6.568111181259155273e-01 1.077978909015655518e-01
2.198759317398071289e-01 -2.961637377738952637e-01 7.467855215072631836e-01 4.039754346013069153e-02 -6.442689895629882812e-02 -7.184609305113554001e-03 5.275103449821472168e-01 -1.488333940505981445e-01
-4.163281992077827454e-02 -1.717942208051681519e-01 8.873727917671203613e-01 5.291720479726791382e-02 7.922804355621337891e-02 -1.434030681848526001e-01 3.509294986724853516e-01 -1.689073145389556885e-01
4.629346430301666260e-01 -2.470628172159194946e-01 4.445071220397949219e-01 4.136674404144287109e-01 -5.124191939830780029e-02 -1.836267858743667603e-01 4.105689749121665955e-02 5.638386607170104980e-01
1.456374526023864746e-01 -2.769708931446075439e-01 7.233585715293884277e-01 2.772418558597564697e-01 7.446394860744476318e-02 -4.290983453392982483e-02 3.644778132438659668e-01 -4.021641910076141357e-01
-2.246691882610321045e-01 -6.114960312843322754e-01 -8.112369477748870850e-02 3.744885921478271484e-01 -4.340458810329437256e-01 -4.749956130981445312e-01 -3.495047613978385925e-02 1.163420081138610840e-01
-3.466072678565979004e-02 -5.374357700347900391e-01 1.905294358730316162e-01 3.266668021678924561e-01 1.699160635471343994e-01 -2.876152098178863525e-01 2.812755405902862549e-01 6.133832335472106934e-01
-3.784732818603515625e-01 -6.914814710617065430e-01 2.543899714946746826e-01 1.044597662985324860e-02 -1.344377268105745316e-02 -4.848141670227050781e-01 1.622483730316162109e-01 -2.285560965538024902e-01
1.627691984176635742e-01 -2.846252322196960449e-01 7.651726007461547852e-01 3.052484430372714996e-02 -8.085789531469345093e-02 9.829121828079223633e-02 4.809199869632720947e-01 -2.420546859502792358e-01
-1.615857183933258057e-01 -3.571711480617523193e-01 6.105048060417175293e-01 3.282177448272705078e-01 5.412402749061584473e-01 -5.631441622972488403e-02 6.588242202997207642e-02 2.557792663574218750e-01
6.109516024589538574e-01 -4.120805263519287109e-01 4.925504922866821289e-01 9.522887319326400757e-02 -3.378214836120605469e-01 1.387072354555130005e-01 -1.850601136684417725e-01 1.940183490514755249e-01
-4.375442862510681152e-01 -5.025120377540588379e-01 3.299786448478698730e-01 3.700693249702453613e-01 -2.784976065158843994e-01 1.093945801258087158e-01 8.118847757577896118e-02 -4.626875817775726318e-01
4.151439666748046875e-01 -3.901658654212951660e-01 5.542340278625488281e-01 4.004305973649024963e-02 -1.980301886796951294e-01 3.373238742351531982e-01 -4.492797255516052246e-01 -1.085888668894767761e-01
-2.623853087425231934e-01 -4.418022334575653076e-01 4.074330627918243408e-01 1.958540678024291992e-01 -6.230600476264953613e-01 -1.473890841007232666e-01 3.050459027290344238e-01 -1.691858321428298950e-01
7.678046822547912598e-02 -4.150815904140472412e-01 3.224441409111022949e-01 2.439643293619155884e-01 5.335081834346055984e-03 3.321616351604461670e-01 -7.136195898056030273e-01 1.967501640319824219e-01
2.962585091590881348e-01 -5.810900330543518066e-01 2.353901416063308716e-01 3.847350776195526123e-01 -4.474694281816482544e-02 -6.122790277004241943e-02 5.911073088645935059e-01 1.263988465070724487e-01
-3.325261175632476807e-01 -7.184721827507019043e-01 1.373156607151031494e-01 1.120188459753990173e-01 -1.028364375233650208e-01 -5.081127882003784180e-01 -3.941491991281509399e-02 -2.674185335636138916e-01
-2.763020619750022888e-02 -2.510241866111755371e-01 6.792794466018676758e-01 1.198153123259544373e-01 -1.304019242525100708e-01 -3.440481722354888916e-01 2.781866192817687988e-01 -4.976802170276641846e-01
-2.308392077684402466e-01 -4.353201985359191895e-01 2.148689627647399902e-01 8.136986494064331055e-01 -6.433345377445220947e-02 -1.601302325725555420e-01 6.132690981030464172e-02 -1.240723729133605957e-01
-3.706834614276885986e-01 -6.477897763252258301e-01 1.588560342788696289e-01 4.377304017543792725e-01 8.602675050497055054e-02 -2.626554071903228760e-01 -1.215925626456737518e-02 -3.867594599723815918e-01
-3.835458308458328247e-02 -3.073500394821166992e-01 3.948448300361633301e-01 6.524622440338134766e-01 -4.758309721946716309e-01 -1.169666741043329239e-02 2.821791172027587891e-01 -1.275870203971862793e-01
3.754723668098449707e-01 -4.984463751316070557e-02 7.965149283409118652e-01 1.975883245468139648e-01 -1.438944488763809204e-01 -5.605726689100265503e-02 -1.206802129745483398e-01 3.803247511386871338e-01
-9.128551930189132690e-02 -8.134723901748657227e-01 -3.926615789532661438e-02 3.591394722461700439e-01 -2.499135285615921021e-01 -2.332514524459838867e-01 1.246398910880088806e-01 -2.588602304458618164e-01
1.488803625106811523e-01 -4.901671409606933594e-01 2.324589192867279053e-01 6.420646905899047852e-01 -2.763972282409667969e-01 -7.240021228790283203e-02 4.084857404232025146e-01 1.509594470262527466e-01
1.318078041076660156e-01 -7.139845490455627441e-01 4.570998549461364746e-01 -3.811229169368743896e-01 1.577659547328948975e-01 -6.156317889690399170e-02 -2.561095058917999268e-01 1.561588495969772339e-01
-4.309958219528198242e-02 -4.032835066318511963e-01 5.725562572479248047e-01 2.659114599227905273e-01 3.834310472011566162e-01 3.103522360324859619e-01 -1.966083496809005737e-01 3.936784863471984863e-01
-2.369902282953262329e-01 -3.106548786163330078e-01 2.413166761398315430e-01 4.413172006607055664e-01 -1.613092273473739624e-01 -1.372725814580917358e-01 -1.735237687826156616e-01 7.206662297248840332e-01
-2.670179605484008789e-01 -4.787795841693878174e-01 3.664228022098541260e-01 1.299259960651397705e-01 -6.647975444793701172e-01 -1.132258623838424683e-01 2.303565144538879395e-01 -2.012091577053070068e-01
9.244063496589660645e-02 -2.491108477115631104e-01 6.713952422142028809e-01 -1.995111852884292603e-01 -4.692142605781555176e-01 1.340477913618087769e-01 -4.472419023513793945e-01 -2.581094019114971161e-02
-4.584760665893554688e-01 -6.772896647453308105e-01 1.122498735785484314e-01 6.563500966876745224e-03 -4.184332787990570068e-01 -3.280433416366577148e-01 -7.169370353221893311e-02 -1.749185621738433838e-01
-1.562127768993377686e-01 -7.267516851425170898e-01 -8.547785878181457520e-02 4.059946835041046143e-01 6.004951149225234985e-02 -5.098933577537536621e-01 -7.814468443393707275e-02 -7.475054264068603516e-02
1.782119572162628174e-01 -5.000672936439514160e-01 3.944227695465087891e-01 -8.148720115423202515e-02 -1.389608979225158691e-01 1.222072616219520569e-01 -6.619877219200134277e-01 2.889481484889984131e-01
-3.399683833122253418e-01 -7.214916348457336426e-01 1.810953468084335327e-01 3.586254119873046875e-01 2.139873653650283813e-01 7.567208260297775269e-02 9.265871718525886536e-03 -3.884083330631256104e-01
-3.516855239868164062e-01 -1.852454990148544312e-02 6.795464754104614258e-01 5.389021039009094238e-01 1.713395565748214722e-01 -2.760862186551094055e-02 -2.957884371280670166e-01 7.851657271385192871e-02
-1.172243654727935791e-01 -2.837547957897186279e-01 7.462978959083557129e-01 2.312760949134826660e-01 2.416923195123672485e-01 -1.116300746798515320e-01 4.457331895828247070e-01 -1.604305952787399292e-01
1.395732313394546509e-01 -8.125610351562500000e-01 -7.581492513418197632e-02 4.672434926033020020e-02 -1.637340337038040161e-01 9.491863846778869629e-02 -4.988226890563964844e-01 1.664038151502609253e-01
2.754974663257598877e-01 -2.853758931159973145e-01 5.569812655448913574e-01 2.287494391202926636e-01 -2.298495769500732422e-01 4.253288507461547852e-01 -3.768174052238464355e-01 3.230795264244079590e-01
-5.506421625614166260e-02 -8.279822468757629395e-01 1.282570809125900269e-01 -3.671189546585083008e-01 -3.008979260921478271e-01 5.212172493338584900e-02 -1.672388464212417603e-01 1.973884701728820801e-01
1.699774339795112610e-02 -5.317176505923271179e-02 9.790295362472534180e-01 -6.976201385259628296e-02 1.603187471628189087e-01 -1.065292302519083023e-02 -7.350310683250427246e-02 -4.795958101749420166e-02
4.751803576946258545e-01 -6.076929569244384766e-01 5.548161268234252930e-01 -1.174542680382728577e-01 2.551909983158111572e-01 5.419760569930076599e-02 -1.045420467853546143e-01 -6.563123315572738647e-02
1.325900256633758545e-01 -3.258855342864990234e-01 6.651991009712219238e-01 -1.933835595846176147e-01 -4.015302360057830811e-01 2.312878519296646118e-01 -4.189717471599578857e-01 -7.793259620666503906e-02
-4.734133183956146240e-01 -1.172224134206771851e-01 5.028958916664123535e-01 5.206116437911987305e-01 1.393708437681198120e-01 -1.675361692905426025e-01 -4.249930381774902344e-01 1.004303991794586182e-01
-5.922817811369895935e-02 -2.866475880146026611e-01 4.704239666461944580e-01 -4.644988477230072021e-02 -4.064759612083435059e-01 -2.539370357990264893e-01 -3.238860070705413818e-01 5.968753099441528320e-01
2.434862852096557617e-01 -6.561896950006484985e-02 6.898900270462036133e-01 2.019025981426239014e-01 -3.436908721923828125e-01 -7.607028353959321976e-03 -3.746521472930908203e-01 4.014351665973663330e-01
-2.300120703876018524e-02 -3.127726316452026367e-01 5.934199690818786621e-01 2.401658799499273300e-03 1.656701415777206421e-01 -6.928045153617858887e-01 2.022259235382080078e-01 -3.422046080231666565e-02
-1.196389738470315933e-02 -3.490267693996429443e-01 5.597087740898132324e-01 -3.085628151893615723e-01 -5.881273001432418823e-02 -2.750992476940155029e-01 -5.208375453948974609e-01 3.451693058013916016e-01
1.040650606155395508e-01 -6.102733612060546875e-01 4.903172850608825684e-01 -4.812254309654235840e-01 3.135847672820091248e-02 -3.058476150035858154e-01 -1.280627697706222534e-01 1.839066743850708008e-01
2.156682759523391724e-01 -6.389398574829101562e-01 5.437760949134826660e-01 -3.252481222152709961e-01 1.496222466230392456e-01 -5.035363137722015381e-02 -3.297581374645233154e-01 1.005066260695457458e-01
-2.545962333679199219e-01 -3.562184274196624756e-01 6.542576551437377930e-01 2.347074747085571289e-01 1.036229431629180908e-01 3.235980123281478882e-02 2.434483617544174194e-01 -5.040798783302307129e-01
9.357627481222152710e-02 -4.944283962249755859e-01 4.713307023048400879e-01 1.691546142101287842e-01 -3.791806101799011230e-01 -2.188410907983779907e-01 5.506723523139953613e-01 -3.330069035291671753e-02
3.059867620468139648e-01 -5.076784491539001465e-01 4.227131307125091553e-01 1.742008142173290253e-02 -2.858411967754364014e-01 4.486232101917266846e-01 -4.231324493885040283e-01 8.738273382186889648e-02
-3.206677436828613281e-01 -4.665453135967254639e-01 3.088034689426422119e-01 1.938620060682296753e-01 -5.386692881584167480e-01 -4.677104055881500244e-01 1.331001520156860352e-01 -1.411818414926528931e-01
7.355520129203796387e-02 -2.407655715942382812e-01 3.295462131500244141e-01 2.305708378553390503e-01 -2.979334592819213867e-01 -4.400691986083984375e-01 -4.471564888954162598e-01 5.408177375793457031e-01
1.852250993251800537e-01 -1.405306905508041382e-01 7.375134229660034180e-01 -6.109872832894325256e-02 -4.545186161994934082e-01 -1.048923507332801819e-01 -2.803396284580230713e-01 3.195368945598602295e-01
-4.203141853213310242e-02 -2.642219066619873047e-01 4.454565346240997314e-01 5.734342336654663086e-01 -4.915477931499481201e-01 -2.827408611774444580e-01 2.138891518115997314e-01 -1.839881092309951782e-01
4.658172130584716797e-01 -7.790365815162658691e-01 1.578601449728012085e-01 1.069315522909164429e-01 -4.935941472649574280e-02 1.997175365686416626e-01 9.023697674274444580e-02 -2.988245189189910889e-01
-2.557186186313629150e-01 -8.479392528533935547e-02 6.485105752944946289e-01 5.361096262931823730e-01 3.075654804706573486e-01 -2.106662541627883911e-01 -2.709943056106567383e-01 -8.380791544914245605e-02
1.722299158573150635e-01 -9.047626256942749023e-01 -1.233490183949470520e-01 7.673646509647369385e-02 -1.271276921033859253e-01 2.014926820993423462e-02 -2.973816990852355957e-01 1.601084619760513306e-01
-2.910322844982147217e-01 -6.664230227470397949e-01 8.885847777128219604e-02 2.771207690238952637e-01 -1.173277944326400757e-01 -3.664268255233764648e-01 -1.764768362045288086e-01 -4.553133547306060791e-01
-4.476196467876434326e-01 -7.429831624031066895e-01 1.410141587257385254e-01 2.575101554393768311e-01 1.526677757501602173e-01 -4.765408113598823547e-02 -2.503939904272556305e-03 -3.685534596443176270e-01
1.907694339752197266e-01 -7.964727878570556641e-01 -4.799783229827880859e-03 1.477186828851699829e-01 -2.458610236644744873e-01 2.241652607917785645e-01 -4.247540831565856934e-01 -1.275951862335205078e-01
1.797378063201904297e-01 -3.135520517826080322e-01 2.705444097518920898e-01 8.610171675682067871e-01 -1.278933044523000717e-02 2.321761250495910645e-01 2.570332214236259460e-02 1.023901533335447311e-02
-2.189321368932723999e-01 -3.843755424022674561e-01 2.424098551273345947e-01 3.223976492881774902e-01 -1.445557028055191040e-01 -2.428160756826400757e-01 -1.591684818267822266e-01 7.324143648147583008e-01
2.377824187278747559e-01 -2.175446599721908569e-02 4.606904089450836182e-01 4.801447689533233643e-01 6.259069778025150299e-03 -5.823654532432556152e-01 -2.743944823741912842e-01 2.927985191345214844e-01
5.139206349849700928e-02 -8.024388551712036133e-02 8.678612112998962402e-01 -7.942777872085571289e-02 -1.018876209855079651e-01 -4.557794928550720215e-01 5.324972793459892273e-02 -1.023545041680335999e-01
2.012838423252105713e-01 -2.801826298236846924e-01 8.562222123146057129e-01 -2.934929728507995605e-01 -7.094322890043258667e-02 1.237062066793441772e-01 -1.548535525798797607e-01 -1.319548785686492920e-01
3.402298688888549805e-01 -4.294638037681579590e-01 4.422313272953033447e-01 2.643825411796569824e-01 7.501987367868423462e-02 -2.754756212234497070e-01 4.628720283508300781e-01 3.722531199455261230e-01
-8.184373378753662109e-02 -5.292544960975646973e-01 2.609505951404571533e-01 1.143919825553894043e-01 -6.231454610824584961e-01 -3.127332329750061035e-01 3.541916906833648682e-01 -1.429916024208068848e-01
-4.508459866046905518e-01 -5.809568762779235840e-01 1.611878424882888794e-01 1.970045454800128937e-02 -4.058737754821777344e-01 -3.470802009105682373e-01 -2.047984600067138672e-01 -3.251412212848663330e-01
-1.545328348875045776e-01 -2.805421352386474609e-01 4.975946247577667236e-01 5.187479257583618164e-01 -2.882023751735687256e-01 -3.477821648120880127e-01 2.533836066722869873e-01 -3.354095220565795898e-01
-1.775023639202117920e-01 -6.402413845062255859e-01 5.187330022454261780e-02 3.450609743595123291e-01 -3.913869857788085938e-01 -5.215780735015869141e-01 6.561593711376190186e-02 -8.540005981922149658e-02
6.848800927400588989e-02 -2.905353903770446777e-01 8.460654616355895996e-01 -1.460491865873336792e-01 1.647688001394271851e-01 -1.179108247160911560e-01 3.510447442531585693e-01 9.725030511617660522e-02
7.201790064573287964e-02 -4.262637197971343994e-01 6.755026578903198242e-01 -7.644055038690567017e-02 1.595655679702758789e-01 4.824365675449371338e-01 -2.308178693056106567e-01 -1.987021267414093018e-01
-1.829582154750823975e-01 -3.912674784660339355e-01 2.490759193897247314e-01 4.051899611949920654e-01 -4.995076060295104980e-01 -5.759792923927307129e-01 5.870040133595466614e-02 -5.012646690011024475e-02
-4.642972946166992188e-01 -6.779220104217529297e-01 7.027353346347808838e-02 3.240312337875366211e-01 -1.712453514337539673e-01 -2.318421453237533569e-01 -2.178464233875274658e-01 -2.904861271381378174e-01
1.926157921552658081e-01 -4.083293974399566650e-01 2.833966612815856934e-01 7.809605002403259277e-01 -1.134427115321159363e-01 8.014418184757232666e-02 2.845930159091949463e-01 7.528459280729293823e-02
3.763658553361892700e-02 -4.907671809196472168e-01 1.176917701959609985e-01 3.645429909229278564e-01 7.326979935169219971e-02 1.349251065403223038e-02 -2.428758591413497925e-01 7.392218112945556641e-01
-3.036547899246215820e-01 -4.027368426322937012e-01 6.679643392562866211e-01 1.567096412181854248e-01 3.701916337013244629e-01 -2.047017216682434082e-02 3.019578158855438232e-01 -2.149953246116638184e-01
-3.633570373058319092e-01 -6.511223316192626953e-01 1.848214417695999146e-01 4.602397382259368896e-01 8.659050613641738892e-02 -2.152696102857589722e-01 -1.242964621633291245e-02 -3.795240521430969238e-01
1.242918521165847778e-02 -2.354547828435897827e-01 5.662543773651123047e-01 1.218055933713912964e-01 -1.557359397411346436e-01 3.116745352745056152e-01 -5.282547473907470703e-01 4.565943777561187744e-01
3.865000233054161072e-02 -5.465906262397766113e-01 4.019654691219329834e-01 9.653942286968231201e-02 1.821803860366344452e-02 -1.220306605100631714e-01 5.440453290939331055e-01 4.665190577507019043e-01
-1.813619285821914673e-01 -2.462608069181442261e-01 7.253996133804321289e-01 1.019466891884803772e-01 2.024204879999160767e-01 -4.824687540531158447e-01 6.782680749893188477e-02 -3.025145828723907471e-01
3.596028685569763184e-01 -3.375754356384277344e-01 3.783829808235168457e-01 3.720710277557373047e-01 -1.051177904009819031e-01 -1.646400094032287598e-01 2.078278213739395142e-01 6.275107860565185547e-01
7.398866117000579834e-02 -2.915887534618377686e-02 9.758080840110778809e-01 -6.272245198488235474e-02 -3.994889557361602783e-02 -6.530623137950897217e-02 8.199760690331459045e-03 -1.777974665164947510e-01
-3.657347857952117920e-01 -6.391507387161254883e-01 2.329370677471160889e-01 4.328916668891906738e-01 1.297157555818557739e-01 -4.602293297648429871e-02 4.268730990588665009e-04 -4.439876079559326172e-01
1.313671469688415527e-01 -2.592078149318695068e-01 2.012356072664260864e-01 8.740785121917724609e-01 -1.218562573194503784e-01 -2.854289412498474121e-01 -8.911430090665817261e-02 -8.236993104219436646e-02
-4.523696899414062500e-01 -2.776814699172973633e-01 4.077725708484649658e-01 6.624397039413452148e-01 -1.827362924814224243e-01 -1.825978308916091919e-01 1.994202099740505219e-02 -2.145176529884338379e-01
3.527105553075671196e-03 -8.666645288467407227e-01 -2.125913649797439575e-01 -3.049623046535998583e-04 -6.612443923950195312e-02 -1.921551674604415894e-01 -4.073301702737808228e-02 4.009111523628234863e-01
1.595704816281795502e-02 -8.558537065982818604e-02 6.852132678031921387e-01 6.745047867298126221e-02 -4.917809963226318359e-01 4.183514714241027832e-01 -2.982649505138397217e-01 -1.119169443845748901e-01
-1.585415601730346680e-01 -3.196265920996665955e-02 6.482387781143188477e-01 4.698953777551651001e-02 -5.333110094070434570e-01 -1.915502548217773438e-01 -3.706026375293731689e-01 3.048986792564392090e-01
-6.173345446586608887e-02 -4.213649928569793701e-01 4.717652797698974609e-01 -2.118632495403289795e-01 -1.571856886148452759e-01 8.963813073933124542e-03 -6.321160793304443359e-01 3.561369776725769043e-01
2.524189352989196777e-01 -4.359719902276992798e-02 7.596592903137207031e-01 3.091702163219451904e-01 -7.205080986022949219e-02 2.127590328454971313e-01 -1.615866273641586304e-01 4.302879273891448975e-01
-4.970309138298034668e-02 -1.638494282960891724e-01 9.491027593612670898e-01 -9.930135309696197510e-02 2.266598343849182129e-01 -5.187639966607093811e-02 -6.082575768232345581e-02 -4.754384234547615051e-02
-5.360647439956665039e-01 -3.174921870231628418e-01 4.258829653263092041e-01 4.637701511383056641e-01 3.318100273609161377e-01 -1.812003701925277710e-01 -2.120716124773025513e-01 1.657352149486541748e-01
1.721610873937606812e-01 -5.216332077980041504e-01 2.628999650478363037e-01 3.097960948944091797e-01 -2.428499460220336914e-01 2.713576853275299072e-01 5.048381686210632324e-01 3.817022740840911865e-01
4.591186046600341797e-01 -6.297580003738403320e-01 1.486395001411437988e-01 1.263978928327560425e-01 1.550739258527755737e-01 -1.315935105085372925e-01 -2.015380412340164185e-01 5.220751762390136719e-01
-1.414418816566467285e-01 -5.457266569137573242e-01 5.676344037055969238e-01 1.996709555387496948e-01 3.900678157806396484e-01 3.953808546066284180e-01 -4.621044546365737915e-02 -9.739189594984054565e-02
-1.208121776580810547e-01 -6.465358138084411621e-01 2.535170912742614746e-01 8.049151301383972168e-02 -1.511508673429489136e-01 -4.966602027416229248e-01 4.722276031970977783e-01 -6.426007300615310669e-02
3.545689284801483154e-01 -2.000114619731903076e-01 6.848411560058593750e-01 7.414463162422180176e-02 -4.434687495231628418e-01 6.935412064194679260e-03 -3.442252278327941895e-01 2.111106961965560913e-01
3.452103435993194580e-01 -8.092842102050781250e-01 7.857180386781692505e-02 -3.640222921967506409e-02 -4.346375763416290283e-01 1.623281538486480713e-01 -5.125169083476066589e-02 2.243147604167461395e-02
-6.129118148237466812e-03 -5.854806303977966309e-01 2.858299016952514648e-01 1.135521531105041504e-01 -5.111700892448425293e-01 -2.133626639842987061e-01 3.912867009639739990e-01 -3.204033672809600830e-01
7.848598062992095947e-02 -1.602429598569869995e-01 4.471094906330108643e-01 5.870573595166206360e-02 -7.345234751701354980e-01 -2.684258520603179932e-01 -3.862131536006927490e-01 -6.380531936883926392e-02
2.504562139511108398e-01 -7.095208168029785156e-01 2.843555510044097900e-01 -1.143535599112510681e-01 3.739887177944183350e-01 -1.347820311784744263e-01 -3.929744362831115723e-01 1.656937599182128906e-01
-5.847001671791076660e-01 -4.834422469139099121e-01 2.846540510654449463e-01 3.854727149009704590e-01 1.921816170215606689e-01 -2.322669625282287598e-01 4.678596183657646179e-02 3.189381957054138184e-01
3.851756155490875244e-01 -3.166013956069946289e-01 4.041938483715057373e-01 1.671189069747924805e-01 -5.162442922592163086e-01 -3.954319283366203308e-02 -5.289769768714904785e-01 -1.105146408081054688e-01
-4.146160185337066650e-01 -6.863552331924438477e-01 2.996700108051300049e-01 -7.475835084915161133e-02 -5.695149675011634827e-02 -3.553864359855651855e-01 1.463796943426132202e-01 -3.326396942138671875e-01
-3.988215327262878418e-01 -6.707091331481933594e-01 1.868017911911010742e-01 3.671664893627166748e-01 4.071133956313133240e-02 -2.518739700317382812e-01 -2.353621460497379303e-02 -3.946297764778137207e-01
8.672276884317398071e-02 -2.857079803943634033e-01 7.153701782226562500e-01 -3.495037257671356201e-01 -5.281370133161544800e-02 -3.588631749153137207e-01 -3.094716668128967285e-01 2.227061837911605835e-01
2.868504226207733154e-01 -1.381685733795166016e-01 6.475415229797363281e-01 2.731800675392150879e-01 -2.636129595339298248e-02 -1.309749037027359009e-01 -3.904045373201370239e-02 6.207377314567565918e-01
1.342256274074316025e-02 -4.627994596958160400e-01 2.532922029495239258e-01 8.056450486183166504e-01 1.165540441870689392e-01 1.982931643724441528e-01 1.025298982858657837e-01 -9.485962986946105957e-02
-5.380234122276306152e-01 -4.716523289680480957e-01 3.655327260494232178e-01 3.851537704467773438e-01 3.811888992786407471e-01 -4.199530556797981262e-02 -1.763517968356609344e-02 2.423585802316665649e-01
-1.890640407800674438e-01 -4.503595530986785889e-01 4.537784755229949951e-01 3.730392456054687500e-01 5.467959046363830566e-01 -2.847778797149658203e-01 1.617347300052642822e-01 1.005761846899986267e-01
3.114075586199760437e-02 -4.179451167583465576e-01 7.489859461784362793e-01 -1.375697255134582520e-01 4.195724129676818848e-01 1.612444780766963959e-02 -2.475548535585403442e-01 8.284029364585876465e-02
2.394235134124755859e-01 -2.390362620353698730e-01 5.628769397735595703e-01 9.367266297340393066e-02 -6.239146590232849121e-01 7.841763645410537720e-02 -7.787427306175231934e-02 3.980575501918792725e-01
-4.101799130439758301e-01 -9.696648269891738892e-02 5.050588250160217285e-01 5.676563978195190430e-01 2.097299396991729736e-01 -2.897394299507141113e-01 -3.008570075035095215e-01 1.630370914936065674e-01
5.937882512807846069e-02 -5.411207079887390137e-01 2.979984581470489502e-01 4.758693873882293701e-01 -1.590609923005104065e-02 3.458520472049713135e-01 2.962674796581268311e-01 4.251666665077209473e-01
-4.114114642143249512e-01 -5.495185852050781250e-01 2.422578781843185425e-01 -1.082695573568344116e-01 -6.020225957036018372e-02 -5.153421759605407715e-01 -3.232302069664001465e-01 -2.909967899322509766e-01
4.702947735786437988e-01 -3.221800327301025391e-01 4.498949944972991943e-01 2.659750878810882568e-01 2.884768545627593994e-01 1.796814426779747009e-02 -5.020089745521545410e-01 -2.575263381004333496e-01
-1.154124140739440918e-01 -3.528189361095428467e-01 3.491882383823394775e-01 2.996748685836791992e-01 -4.312140345573425293e-01 -6.296061873435974121e-01 2.596119940280914307e-01 -2.671129442751407623e-02
3.873721063137054443e-01 -1.121517047286033630e-01 4.780689477920532227e-01 2.952827811241149902e-01 -1.278049647808074951e-01 -3.921820819377899170e-01 -5.264667868614196777e-01 2.726075649261474609e-01
1.477935165166854858e-01 -5.446084737777709961e-01 4.633827209472656250e-01 4.202826693654060364e-02 7.966020703315734863e-02 4.667530301958322525e-03 6.239003539085388184e-01 2.635328769683837891e-01
-1.731814593076705933e-01 -7.331220898777246475e-03 6.791118383407592773e-01 4.136303067207336426e-01 1.973777711391448975e-01 -5.157005190849304199e-01 -1.806656271219253540e-01 1.124418713152408600e-02
3.251770734786987305e-01 -3.561684489250183105e-01 6.609348654747009277e-01 9.861141443252563477e-02 -6.160983070731163025e-02 4.111677408218383789e-01 -2.460696846246719360e-01 2.957022190093994141e-01
2.587768621742725372e-02 -4.251759946346282959e-01 2.382596135139465332e-01 1.178688108921051025e-01 -1.879065036773681641e-01 -3.874701214954257011e-03 -5.319696664810180664e-01 6.554231643676757812e-01
1.304313838481903076e-01 -1.318423002958297729e-01 7.121893763542175293e-01 -1.566432863473892212e-01 1.068914216011762619e-02 -6.455954909324645996e-01 -1.268798559904098511e-01 2.912288159132003784e-02
-3.636978268623352051e-01 -7.517046332359313965e-01 2.395936846733093262e-01 -9.136322140693664551e-02 -8.726268261671066284e-02 -2.206431478261947632e-01 2.554171681404113770e-01 -3.396697342395782471e-01
-9.924793243408203125e-02 -4.097329974174499512e-01 7.550225853919982910e-01 -4.611364006996154785e-01 -4.990381374955177307e-02 -4.487267136573791504e-02 -1.156184896826744080e-01 -1.472800374031066895e-01
9.835764020681381226e-02 -5.456695556640625000e-01 5.616952180862426758e-01 9.587969630956649780e-02 4.887078702449798584e-01 3.367770910263061523e-01 -8.385711163282394409e-02 9.268278628587722778e-02
-2.057716846466064453e-01 -3.424914777278900146e-01 1.947589367628097534e-01 4.614845216274261475e-01 -8.607014268636703491e-02 -3.001581728458404541e-01 -2.587598264217376709e-01 6.519195437431335449e-01
-8.474762551486492157e-03 -4.307026565074920654e-01 4.261791408061981201e-01 -1.995213478803634644e-01 -3.662756085395812988e-01 -6.789436936378479004e-02 -4.094538986682891846e-01 5.353186726570129395e-01
-1.296283900737762451e-01 1.579021103680133820e-02 6.265525817871093750e-01 5.328262448310852051e-01 2.044083923101425171e-01 -4.441423118114471436e-01 -2.389484792947769165e-01 1.016549170017242432e-01
3.912471532821655273e-01 -7.984737157821655273e-01 1.492399126291275024e-01 -7.311315834522247314e-02 -2.092771828174591064e-01 2.109643220901489258e-01 -2.613366246223449707e-01 -1.585802733898162842e-01
-4.121313989162445068e-01 -7.286866307258605957e-01 2.654248662292957306e-02 5.097512602806091309e-01 5.597204715013504028e-02 4.964333772659301758e-02 -4.650820419192314148e-02 -1.756479740142822266e-01
1.517110615968704224e-01 -6.335350275039672852e-01 7.499435544013977051e-02 6.102855205535888672e-01 -2.401042133569717407e-01 2.858806252479553223e-01 2.410408109426498413e-01 -8.133125491440296173e-03
4.433520138263702393e-01 -6.500692963600158691e-01 2.287576943635940552e-01 -2.967665158212184906e-02 -2.526674568653106689e-01 1.315544843673706055e-01 -4.708385169506072998e-01 -1.574852615594863892e-01
-2.194517254829406738e-01 -5.009901523590087891e-01 4.089084565639495850e-01 1.850321441888809204e-01 -4.217496812343597412e-01 -3.516919314861297607e-01 4.100132882595062256e-01 -1.724411547183990479e-01
-2.323969006538391113e-01 -2.795428037643432617e-01 4.050246775150299072e-01 5.408702492713928223e-01 -4.244502186775207520e-01 -4.544260203838348389e-01 1.068161502480506897e-01 -1.148526147007942200e-01
-9.303626418113708496e-02 -5.303620696067810059e-01 3.824685811996459961e-01 3.322295248508453369e-01 1.599829494953155518e-01 5.185927748680114746e-01 7.250580936670303345e-02 3.919332623481750488e-01
-1.763467676937580109e-02 -3.607694804668426514e-01 4.224898815155029297e-01 4.558084607124328613e-01 4.857334494590759277e-01 1.468951106071472168e-01 -1.477051824331283569e-01 4.516008794307708740e-01
1.529719233512878418e-01 -5.266468524932861328e-01 2.696534991264343262e-01 1.785401403903961182e-01 1.792374812066555023e-02 3.380579054355621338e-01 -6.367437243461608887e-01 2.731411159038543701e-01
1.853032857179641724e-01 -1.298378407955169678e-01 8.711735010147094727e-01 7.465841621160507202e-02 -4.193488135933876038e-02 -5.952198803424835205e-02 3.822689354419708252e-01 -1.812637746334075928e-01
-3.128821551799774170e-01 -1.240148916840553284e-01 4.226654767990112305e-01 3.379618525505065918e-01 -3.123697638511657715e-01 -2.731113731861114502e-01 -3.161236047744750977e-01 5.672405958175659180e-01
-1.203937605023384094e-01 -6.245285272598266602e-01 3.169260323047637939e-01 -3.553352132439613342e-02 2.009222507476806641e-01 -4.296417236328125000e-01 4.885860085487365723e-01 1.734554767608642578e-01
6.313700228929519653e-02 -5.312545895576477051e-01 4.071571528911590576e-01 3.249878287315368652e-01 2.865845523774623871e-02 5.848596990108489990e-02 4.550001323223114014e-01 4.807508587837219238e-01
-1.870438605546951294e-01 -2.811790108680725098e-01 7.508783340454101562e-01 1.472577005624771118e-01 3.823376297950744629e-01 -2.754279375076293945e-01 3.811103478074073792e-02 -2.774070799350738525e-01
1.822153925895690918e-01 -3.124839663505554199e-01 6.448642015457153320e-01 6.103605031967163086e-02 -1.804144382476806641e-01 3.194643259048461914e-01 -3.854502141475677490e-01 4.079183042049407959e-01
-5.576844885945320129e-02 -2.587993741035461426e-01 6.917062997817993164e-01 1.236316114664077759e-01 4.291133284568786621e-01 2.409903109073638916e-01 -4.205569624900817871e-01 1.307200491428375244e-01
-2.609822452068328857e-01 -2.839791774749755859e-01 5.045683979988098145e-01 4.982667565345764160e-01 -4.265423417091369629e-01 -5.991750210523605347e-02 1.956835687160491943e-01 -3.529371321201324463e-01
2.326803058385848999e-01 -7.192193269729614258e-01 2.028465420007705688e-01 -1.431283801794052124e-01 3.279692232608795166e-01 -3.114555776119232178e-01 1.524019800126552582e-02 4.026790857315063477e-01
4.220016002655029297e-01 -4.092653691768646240e-01 6.134635806083679199e-01 -1.262212693691253662e-01 -1.773286610841751099e-01 2.480740193277597427e-03 -4.801554679870605469e-01 1.208622660487890244e-02
-1.019928902387619019e-01 -2.745572030544281006e-01 8.505399823188781738e-01 -3.351172208786010742e-01 5.964278802275657654e-02 -1.351928114891052246e-01 2.139532119035720825e-01 -1.043246388435363770e-01
6.904283165931701660e-02 -2.844955623149871826e-01 6.363432407379150391e-01 -2.157427519559860229e-01 -1.790715008974075317e-01 -8.211585879325866699e-02 -4.210920035839080811e-01 -4.966786205768585205e-01
1.623077690601348877e-01 -3.422312736511230469e-01 4.716466665267944336e-01 3.489496111869812012e-01 2.982547283172607422e-01 2.401770651340484619e-01 -3.826244771480560303e-01 4.682681560516357422e-01
-3.302051424980163574e-01 -7.070183753967285156e-01 1.437477208673954010e-02 1.309283375740051270e-01 7.944101095199584961e-02 -5.003309249877929688e-01 -2.683258950710296631e-01 -2.123676538467407227e-01
-1.504538357257843018e-01 -2.871643602848052979e-01 2.091533541679382324e-01 7.122648954391479492e-01 -4.401710927486419678e-01 -2.399098873138427734e-01 -1.779346615076065063e-01 -2.467098087072372437e-01
-1.117234528064727783e-01 -5.826306343078613281e-01 3.956413641571998596e-02 5.313918590545654297e-01 8.156669139862060547e-02 -1.534759700298309326e-01 -3.668788373470306396e-01 -4.464400410652160645e-01
5.928056836128234863e-01 -6.104522943496704102e-01 4.091156721115112305e-01 -2.760385628789663315e-03 2.587517797946929932e-01 -1.030432432889938354e-01 -9.635702520608901978e-02 1.472787261009216309e-01
-1.606814563274383545e-01 -5.530964136123657227e-01 2.846235930919647217e-01 7.630654424428939819e-02 -5.598477125167846680e-01 -4.070424437522888184e-01 3.073798120021820068e-01 -8.852850645780563354e-02
-5.274884700775146484e-01 -4.649024903774261475e-01 3.370836079120635986e-01 3.842794001102447510e-01 1.975080221891403198e-01 -3.170946836471557617e-01 8.721019327640533447e-02 3.117073774337768555e-01
6.512239575386047363e-02 -4.477113187313079834e-01 5.355028510093688965e-01 -7.178111374378204346e-02 4.248357713222503662e-01 -1.519438475370407104e-01 -5.240326523780822754e-01 1.587925702333450317e-01
5.569876357913017273e-02 -4.262281358242034912e-01 2.769164443016052246e-01 6.658008098602294922e-01 -4.311477839946746826e-01 8.249641396105289459e-04 3.243456184864044189e-01 -6.453482061624526978e-02
1.303395330905914307e-01 -2.562968432903289795e-01 9.170402884483337402e-01 -1.814725250005722046e-01 3.069111332297325134e-02 -1.281445920467376709e-01 9.001670777797698975e-02 -1.340238600969314575e-01
7.406856864690780640e-02 -4.224382936954498291e-01 5.643205642700195312e-01 -1.087130308151245117e-01 -3.992182612419128418e-01 4.308462142944335938e-01 -3.664679825305938721e-01 8.050474524497985840e-02
-2.908412814140319824e-01 -3.706081807613372803e-01 3.309480845928192139e-01 5.985662341117858887e-01 -3.514139354228973389e-01 -2.902583479881286621e-01 1.619928032159805298e-01 -2.761689722537994385e-01
2.642058432102203369e-01 -3.819864988327026367e-01 3.726762831211090088e-01 1.157182231545448303e-01 -3.160617649555206299e-01 -1.458933800458908081e-01 -4.691829383373260498e-01 5.391573905944824219e-01
-6.267030537128448486e-02 -1.191753670573234558e-01 7.507096529006958008e-01 -5.548641085624694824e-02 -4.365611076354980469e-02 -1.887747794389724731e-01 -3.923962414264678955e-01 4.729791879653930664e-01
1.870825439691543579e-01 -3.917312622070312500e-01 5.046346783638000488e-01 -1.947713345289230347e-01 -5.416766405105590820e-01 2.487721107900142670e-02 -4.025428593158721924e-01 2.507621049880981445e-01
-4.445492625236511230e-01 -4.107289910316467285e-01 3.606864809989929199e-01 3.024521768093109131e-01 2.249633818864822388e-01 -5.302655100822448730e-01 1.716689765453338623e-01 2.254889458417892456e-01
3.545680642127990723e-01 -3.258380293846130371e-01 5.024375915527343750e-01 2.434500902891159058e-01 -1.058272197842597961e-01 3.347681164741516113e-01 -4.270149767398834229e-01 3.883150219917297363e-01
-1.972014158964157104e-01 -2.407607138156890869e-01 3.947713375091552734e-01 4.944291114807128906e-01 -5.194383263587951660e-01 -4.691963493824005127e-01 1.069955378770828247e-01 -3.784008324146270752e-02
9.892987459897994995e-02 -7.037304043769836426e-01 4.614660739898681641e-01 -4.352442622184753418e-01 1.838718503713607788e-01 -1.942094415426254272e-01 -1.219694390892982483e-01 7.864740490913391113e-02
9.599792957305908203e-02 -4.435152113437652588e-01 5.241619944572448730e-01 -2.184173762798309326e-01 -4.354248344898223877e-01 3.278735280036926270e-01 -3.683739602565765381e-01 -1.970572769641876221e-01
3.047453165054321289e-01 -5.161218047142028809e-01 1.868162155151367188e-01 5.767882466316223145e-01 -3.812159895896911621e-01 1.130547896027565002e-01 3.366754055023193359e-01 -4.130765795707702637e-02
4.910183846950531006e-01 -3.706933856010437012e-01 3.800312280654907227e-01 7.496966514736413956e-03 -5.439695119857788086e-01 -3.308245539665222168e-01 -2.144003808498382568e-01 -1.602874547243118286e-01
-2.717957198619842529e-01 -7.350980639457702637e-01 4.432821646332740784e-02 4.060333669185638428e-01 -2.738074399530887604e-02 4.893469437956809998e-02 -2.225495874881744385e-01 -4.077466130256652832e-01
3.087495863437652588e-01 -3.460265100002288818e-01 2.780555784702301025e-01 7.173563241958618164e-01 -3.581365048885345459e-01 -1.014710813760757446e-01 2.330997735261917114e-01 -1.142949424684047699e-02
2.609599530696868896e-01 -4.220622181892395020e-01 4.198069274425506592e-01 2.749795019626617432e-01 1.806772798299789429e-01 -1.197806373238563538e-01 4.947066009044647217e-01 4.584601819515228271e-01
-2.738459035754203796e-02 -4.453300833702087402e-01 3.275181055068969727e-01 2.426225394010543823e-01 4.455913975834846497e-02 5.419737696647644043e-01 -4.713170230388641357e-01 3.419599533081054688e-01
-9.779762476682662964e-02 -8.900941908359527588e-02 6.957622170448303223e-01 4.026713222265243530e-02 1.179070323705673218e-01 -5.538732409477233887e-01 -1.618928164243698120e-01 3.871944248676300049e-01
-3.686281740665435791e-01 -2.857910394668579102e-01 2.991042137145996094e-01 3.631787300109863281e-01 -2.887075543403625488e-01 9.590880572795867920e-02 -3.173108398914337158e-01 6.064963936805725098e-01
5.418953895568847656e-01 -5.045014619827270508e-01 3.352452814579010010e-01 1.046364232897758484e-01 -2.529148459434509277e-01 1.280119419097900391e-01 -4.272581040859222412e-01 2.560995817184448242e-01
-3.394548594951629639e-01 -1.722946763038635254e-01 3.334525227546691895e-01 7.578837871551513672e-01 2.719403617084026337e-02 1.560737006366252899e-02 -3.375258743762969971e-01 2.336663454771041870e-01
-7.926852256059646606e-02 -2.959108054637908936e-01 4.286233484745025635e-01 5.585868358612060547e-01 -3.587412536144256592e-01 -4.001495540142059326e-01 3.471156954765319824e-01 -3.334432840347290039e-02
9.568979591131210327e-02 -1.676660776138305664e-01 6.223657131195068359e-01 1.197445439174771309e-03 -6.457432508468627930e-01 1.095181331038475037e-01 -1.572843194007873535e-01 3.488180339336395264e-01
-1.837720125913619995e-01 -4.489446878433227539e-01 1.857152134180068970e-01 1.466290801763534546e-01 -1.247914284467697144e-01 1.434966027736663818e-01 -7.124255895614624023e-01 4.061674475669860840e-01
6.395105123519897461e-01 -4.087194502353668213e-01 4.188770353794097900e-01 2.280788868665695190e-01 -1.634320020675659180e-01 2.148262858390808105e-01 -3.504632711410522461e-01 -2.849130332469940186e-02
1.766344457864761353e-01 1.063945051282644272e-02 5.810372233390808105e-01 4.830192625522613525e-01 -1.818374246358871460e-01 1.194956060498952866e-02 -4.661630392074584961e-01 3.837443292140960693e-01
-2.998127639293670654e-01 -7.688732743263244629e-01 2.482237517833709717e-01 -1.209928989410400391e-01 -1.045543104410171509e-01 -2.294916510581970215e-01 2.534881830215454102e-01 -3.388770520687103271e-01
-3.410178795456886292e-02 -2.689378559589385986e-01 7.842021584510803223e-01 1.375541742891073227e-02 3.454793989658355713e-01 -3.046914637088775635e-01 2.795312702655792236e-01 1.449702829122543335e-01
3.810857832431793213e-01 -6.370990872383117676e-01 4.697972536087036133e-01 -1.234110295772552490e-01 -4.771549254655838013e-02 1.666661500930786133e-01 3.789726495742797852e-01 1.981514096260070801e-01
2.623811662197113037e-01 -4.758888185024261475e-01 6.583349108695983887e-01 6.325738131999969482e-02 9.552068263292312622e-02 4.357868134975433350e-01 -5.676884576678276062e-02 2.549953758716583252e-01
1.801705062389373779e-01 -4.268675446510314941e-01 5.279121994972229004e-01 -2.477620989084243774e-01 2.946946918964385986e-01 -5.335865020751953125e-01 -1.923113465309143066e-01 -1.915775835514068604e-01
2.210518121719360352e-01 -4.837491214275360107e-01 1.425746977329254150e-01 1.302127838134765625e-01 -2.779802680015563965e-01 1.205130517482757568e-01 -7.351120114326477051e-01 2.182975709438323975e-01
2.199882566928863525e-01 -6.482423841953277588e-02 6.070694327354431152e-01 3.277008533477783203e-01 -2.890923917293548584e-01 -5.343429446220397949e-01 -2.237158268690109253e-01 -2.287712395191192627e-01
-1.682221591472625732e-01 -4.634174704551696777e-01 5.681499242782592773e-01 2.428011745214462280e-01 4.088825583457946777e-01 3.616681694984436035e-01 1.312417089939117432e-01 2.449197024106979370e-01
1.807827800512313843e-01 -2.907202243804931641e-01 5.196133255958557129e-01 1.314874738454818726e-01 -4.840274751186370850e-01 1.916461735963821411e-01 -1.391306817531585693e-01 5.523985028266906738e-01
1.095963716506958008e-01 -5.411126017570495605e-01 1.079024374485015869e-01 7.208433747291564941e-01 -2.237297445535659790e-01 2.527377903461456299e-01 2.017604410648345947e-01 9.637879580259323120e-02
5.803219228982925415e-02 -7.435054332017898560e-02 9.115347266197204590e-01 -7.126910146325826645e-03 3.110712468624114990e-01 -8.496386930346488953e-03 -2.506008148193359375e-01 -2.279657125473022461e-02
-1.277771592140197754e-01 -4.702084958553314209e-01 5.310840010643005371e-01 1.546251475811004639e-01 4.042361080646514893e-01 2.459394186735153198e-01 4.210856184363365173e-02 4.805741906166076660e-01
7.947926968336105347e-02 -7.405461668968200684e-01 3.327767848968505859e-01 -3.852686285972595215e-01 1.817232817411422729e-01 -1.813721060752868652e-01 -3.030497431755065918e-01 1.683559417724609375e-01
-1.072295606136322021e-01 -4.657573401927947998e-01 4.217037856578826904e-01 2.372135519981384277e-01 2.050082683563232422e-01 6.180189251899719238e-01 6.916885823011398315e-02 3.297081291675567627e-01
-3.286163210868835449e-01 -4.408994019031524658e-01 6.203233003616333008e-01 3.000670969486236572e-01 4.238260090351104736e-01 1.835118383169174194e-01 7.592169195413589478e-02 -6.089829280972480774e-02
-4.000795781612396240e-01 -5.285756587982177734e-01 2.768900096416473389e-01 4.946503043174743652e-01 1.638307981193065643e-02 -3.242339193820953369e-02 -1.794340163469314575e-01 -4.535207748413085938e-01
2.838255763053894043e-01 -2.864754796028137207e-01 6.815522313117980957e-01 2.880912423133850098e-01 -2.720475196838378906e-01 -2.339113503694534302e-02 -2.284225076436996460e-01 -4.038947820663452148e-01
-1.715663522481918335e-01 -5.378119349479675293e-01 5.478912591934204102e-01 3.498685657978057861e-01 3.259969949722290039e-01 3.010925948619842529e-01 2.292818576097488403e-01 -9.607009589672088623e-02
-3.023994863033294678e-01 -4.553100466728210449e-01 2.743557095527648926e-01 6.874283552169799805e-01 2.797029539942741394e-02 -1.216256618499755859e-01 -4.789916425943374634e-02 -3.681697845458984375e-01
-9.286074340343475342e-02 -1.667652875185012817e-01 6.824014782905578613e-01 -1.350181400775909424e-01 -2.210462838411331177e-01 -1.391584128141403198e-01 -4.404836893081665039e-01 4.662748575210571289e-01
4.595253989100456238e-02 -3.121037781238555908e-01 6.817187070846557617e-01 -2.397288978099822998e-01 3.256340026855468750e-01 -4.500841200351715088e-01 -2.498260736465454102e-01 8.510586619377136230e-02
-5.228412151336669922e-01 -4.303307533264160156e-01 2.920375764369964600e-01 3.510206043720245361e-01 1.066533923149108887e-01 -4.980135262012481689e-01 8.725427836179733276e-02 2.567988038063049316e-01
-2.953465878963470459e-01 -3.066268563270568848e-01 2.903750836849212646e-01 8.013910055160522461e-01 1.698788106441497803e-01 -1.616814434528350830e-01 3.181204665452241898e-04 1.928865015506744385e-01
3.206449747085571289e-01 -5.045310854911804199e-01 2.838799655437469482e-01 6.177987456321716309e-01 -5.693500116467475891e-02 1.257432699203491211e-01 4.014346599578857422e-01 -1.301524601876735687e-02
-3.107291273772716522e-02 -4.357900321483612061e-01 2.602146565914154053e-01 1.971269249916076660e-01 -7.462277263402938843e-02 2.510361075401306152e-01 -6.972290873527526855e-01 3.844929933547973633e-01
-4.331171885132789612e-02 -4.170798137784004211e-02 4.722537100315093994e-01 5.037553906440734863e-01 -2.882925868034362793e-01 -1.479599475860595703e-01 -4.020119309425354004e-01 5.029643177986145020e-01
-5.592349171638488770e-01 -4.731526076793670654e-01 4.443242847919464111e-01 7.296180725097656250e-02 6.456644833087921143e-02 -4.684660136699676514e-01 -2.752974256873130798e-02 -1.903897821903228760e-01
-4.021760523319244385e-01 -6.774216294288635254e-01 1.544108837842941284e-01 3.468465507030487061e-01 -1.659979969263076782e-01 -3.433714210987091064e-01 1.833410412073135376e-01 -2.369304150342941284e-01
-3.162906169891357422e-01 -2.165655046701431274e-01 3.543587625026702881e-01 3.389696478843688965e-01 -8.387685567140579224e-02 -5.027508735656738281e-01 -4.706059694290161133e-01 3.623883426189422607e-01
3.058318495750427246e-01 -5.750148892402648926e-01 6.640282273292541504e-01 -3.268155753612518311e-01 -2.994696423411369324e-02 1.490372568368911743e-01 -6.968720257282257080e-02 -1.084322668612003326e-02
-1.716673374176025391e-01 -7.817960977554321289e-01 7.373081147670745850e-02 -3.801879007369279861e-03 2.077274620532989502e-01 2.926000356674194336e-01 1.204353198409080505e-01 4.589167237281799316e-01
-2.293619960546493530e-01 -4.670108556747436523e-01 7.565208524465560913e-02 3.492264151573181152e-01 -1.086155604571104050e-02 -3.641473650932312012e-01 -2.700390219688415527e-01 6.292610168457031250e-01
-1.281014233827590942e-01 3.999890014529228210e-02 6.291801929473876953e-01 4.771994352340698242e-01 1.953508108854293823e-01 -4.486282765865325928e-01 -3.423786461353302002e-01 4.184192419052124023e-02
4.385274648666381836e-01 -3.935523033142089844e-01 2.479210346937179565e-01 5.342783331871032715e-01 3.700600191950798035e-02 -1.311563998460769653e-01 -2.324583940207958221e-02 5.355188250541687012e-01
7.625190168619155884e-02 -4.941491484642028809e-01 1.289231181144714355e-01 2.017550170421600342e-01 -4.777204245328903198e-02 -8.753901720046997070e-02 -3.163069784641265869e-01 7.633354067802429199e-01
-1.025146897882223129e-02 -2.095177769660949707e-01 3.415999710559844971e-01 8.453559279441833496e-01 -2.307209372520446777e-01 -2.017980515956878662e-01 7.062724977731704712e-02 -1.604277342557907104e-01
-6.820016354322433472e-02 -2.662438154220581055e-01 3.847319483757019043e-01 4.640682041645050049e-01 -5.721076130867004395e-01 -4.406985640525817871e-01 1.870241165161132812e-01 -6.770940870046615601e-02
6.554661691188812256e-02 -3.003955483436584473e-01 4.183072745800018311e-01 2.090615406632423401e-02 -6.899505853652954102e-01 2.062848508358001709e-01 -3.301109075546264648e-01 3.201401531696319580e-01
1.868569254875183105e-01 -4.986880719661712646e-01 4.318256676197052002e-01 -1.338091939687728882e-01 -2.399935275316238403e-01 1.257281899452209473e-01 -5.688005089759826660e-01 3.392316997051239014e-01
2.139990180730819702e-01 -7.149118185043334961e-01 3.180974125862121582e-01 2.259404659271240234e-01 3.345322608947753906e-01 9.799414128065109253e-02 2.856494784355163574e-01 -2.962439358234405518e-01
-3.874489571899175644e-03 -3.044709265232086182e-01 7.070809006690979004e-01 -3.189352452754974365e-01 8.903520554304122925e-02 -3.212762176990509033e-01 -4.325360059738159180e-01 8.582798391580581665e-02
6.543820500373840332e-01 -3.731276094913482666e-01 4.903931021690368652e-01 2.876567840576171875e-01 -1.272779107093811035e-01 1.938143670558929443e-01 -1.933252066373825073e-01 1.348698884248733521e-01
-1.919578760862350464e-01 -1.652512103319168091e-01 7.722733616828918457e-01 -7.868070155382156372e-02 -2.462705783545970917e-02 -5.220431685447692871e-01 2.320111840963363647e-01 -7.926391065120697021e-02
-2.281071692705154419e-01 -3.203932046890258789e-01 7.004107832908630371e-01 1.543014347553253174e-01 4.543037414550781250e-01 -9.239114075899124146e-02 2.011710219085216522e-02 -3.399977684020996094e-01
-7.842335104942321777e-02 -6.282122731208801270e-01 2.180815339088439941e-01 1.545210033655166626e-01 -5.011464357376098633e-01 -3.503649532794952393e-01 3.906970322132110596e-01 -3.486287966370582581e-02
4.109900593757629395e-01 -1.455944925546646118e-01 2.208618819713592529e-01 4.053988754749298096e-01 -4.411007165908813477e-01 -4.625120759010314941e-01 -3.940662741661071777e-01 -1.816198825836181641e-01
9.445722401142120361e-02 -6.343203783035278320e-01 2.236906439065933228e-01 2.342739105224609375e-01 -1.862559914588928223e-01 -2.827099263668060303e-01 6.071514487266540527e-01 2.334180474281311035e-02
-2.357917092740535736e-02 -1.868851035833358765e-01 8.280385732650756836e-01 -1.629536002874374390e-01 2.587240934371948242e-02 -3.681684136390686035e-01 2.175288349390029907e-01 2.622594833374023438e-01
-4.436673223972320557e-01 -3.554944396018981934e-01 2.888547778129577637e-01 1.520169973373413086e-01 -1.821681857109069824e-01 -9.209028631448745728e-02 -2.694429457187652588e-01 6.752565503120422363e-01
5.243980139493942261e-02 -7.372214645147323608e-02 3.991121351718902588e-01 7.949181199073791504e-01 -2.094317227602005005e-01 -2.106614224612712860e-02 -2.223839759826660156e-01 -3.269096910953521729e-01
2.138085216283798218e-01 -4.215301275253295898e-01 1.432015001773834229e-01 8.170419931411743164e-01 -4.904679208993911743e-02 2.903994023799896240e-01 7.315476424992084503e-03 4.175163060426712036e-02
-3.498548865318298340e-01 -8.076354265213012695e-01 1.213220357894897461e-01 1.637487560510635376e-01 -2.234631776809692383e-01 -9.815409034490585327e-02 2.221052199602127075e-01 -2.736659646034240723e-01
-2.417605966329574585e-01 -2.390947788953781128e-01 6.839678287506103516e-01 4.798135906457901001e-02 1.696613878011703491e-01 -5.651812553405761719e-01 6.000307574868202209e-02 -2.499122172594070435e-01
-1.064730063080787659e-01 -4.384672045707702637e-01 6.520138978958129883e-01 -2.572701498866081238e-02 5.232281088829040527e-01 5.937495734542608261e-03 -2.660381495952606201e-01 1.613899022340774536e-01
5.343463420867919922e-01 -6.378158926963806152e-01 2.106557637453079224e-01 7.937318831682205200e-02 1.433253437280654907e-01 -4.360906407237052917e-02 -2.688101828098297119e-01 4.028475284576416016e-01
3.871030807495117188e-01 -3.170736432075500488e-01 5.373632907867431641e-01 2.587903439998626709e-01 5.080852285027503967e-02 3.501503169536590576e-01 -3.807457089424133301e-01 3.517523705959320068e-01
-4.892912507057189941e-01 -4.907070398330688477e-01 3.595896363258361816e-01 2.692554891109466553e-01 4.144244194030761719e-01 -2.993306815624237061e-01 -1.793403178453445435e-01 1.564857959747314453e-01
2.997231185436248779e-01 -4.129763841629028320e-01 6.143684983253479004e-01 8.938940614461898804e-02 3.158626332879066467e-02 4.508475959300994873e-01 -3.273154497146606445e-01 2.068352848291397095e-01
2.727725915610790253e-02 -3.625996708869934082e-01 2.960003018379211426e-01 1.640255451202392578e-01 -2.735244929790496826e-01 2.342100292444229126e-01 -7.415807247161865234e-01 2.713763713836669922e-01
1.948945671319961548e-01 -2.408020943403244019e-01 7.104177474975585938e-01 9.946039319038391113e-02 -2.096775472164154053e-01 2.720985412597656250e-01 -2.797193527221679688e-01 4.395447671413421631e-01
-9.832986444234848022e-02 -5.816946625709533691e-01 3.239625394344329834e-01 5.168434977531433105e-01 1.461962312459945679e-01 1.119702905416488647e-01 4.538488984107971191e-01 1.999857425689697266e-01
-2.333307862281799316e-01 -5.003400444984436035e-01 4.872974157333374023e-01 2.537521421909332275e-01 6.575009226799011230e-02 -1.459443569183349609e-01 -3.353049457073211670e-01 -5.052874684333801270e-01
7.731969654560089111e-02 -5.644676089286804199e-01 1.614283770322799683e-01 1.165855973958969116e-01 -6.561520975083112717e-03 7.414688915014266968e-02 -4.169597029685974121e-01 6.755371093750000000e-01
-3.575460612773895264e-02 -4.634984731674194336e-01 3.093427121639251709e-01 7.607683539390563965e-01 6.054683774709701538e-02 9.822028130292892456e-02 2.933228015899658203e-01 -1.003908589482307434e-01
-8.699460327625274658e-02 -2.898324131965637207e-01 8.754503130912780762e-01 -2.696463763713836670e-01 7.197315990924835205e-02 1.717128157615661621e-01 7.666897773742675781e-02 -1.695972532033920288e-01
-4.407053291797637939e-01 -5.404152870178222656e-01 4.221513867378234863e-01 2.026304006576538086e-01 4.088223874568939209e-01 1.095114350318908691e-01 -1.008025258779525757e-01 3.242986798286437988e-01
-3.835056126117706299e-01 -2.854031622409820557e-01 6.467195153236389160e-01 1.681122779846191406e-01 2.773716747760772705e-01 1.914920508861541748e-01 -4.044301807880401611e-01 -2.186147570610046387e-01
8.520988374948501587e-02 -2.057056128978729248e-01 3.693216145038604736e-01 8.558706045150756836e-01 -4.232929646968841553e-02 -2.487283498048782349e-01 1.258409023284912109e-01 -4.492346569895744324e-02
-5.342651158571243286e-02 -4.802285432815551758e-01 5.659026503562927246e-01 1.392591297626495361e-01 5.240237116813659668e-01 1.159497797489166260e-01 5.591931566596031189e-02 3.683952093124389648e-01
-7.831245660781860352e-02 -6.734740138053894043e-01 2.512254118919372559e-01 -4.324204921722412109e-01 -5.805074423551559448e-02 -3.261893987655639648e-01 -4.208289384841918945e-01 -5.772246420383453369e-02
2.897154688835144043e-01 -3.414245247840881348e-01 5.576806068420410156e-01 2.286582887172698975e-01 2.038005180656909943e-02 4.366603195667266846e-01 -4.713485240936279297e-01 1.514755934476852417e-01
1.102279424667358398e-01 -6.671365499496459961e-01 3.677944540977478027e-01 -2.943747341632843018e-01 3.904852867126464844e-01 -3.882512748241424561e-01 -1.248852685093879700e-01 -4.511466249823570251e-02
-3.601596355438232422e-01 -1.926156133413314819e-01 3.400648534297943115e-01 5.078783035278320312e-01 -1.619572490453720093e-01 -2.343119308352470398e-02 -3.775679767131805420e-01 5.387606024742126465e-01
2.569980323314666748e-01 -7.074363827705383301e-01 3.329793810844421387e-01 -9.909287095069885254e-03 4.667645692825317383e-01 -9.662650525569915771e-02 -8.452235162258148193e-02 2.969216108322143555e-01
-1.746954917907714844e-01 -5.206903219223022461e-01 8.134765177965164185e-02 1.609443426132202148e-01 -2.261479943990707397e-01 2.168525159358978271e-01 -6.639263629913330078e-01 3.561973273754119873e-01
-1.864173561334609985e-01 -4.991452097892761230e-01 4.941647648811340332e-01 1.642054021358489990e-01 4.146070778369903564e-01 2.224857062101364136e-01 -1.691278666257858276e-01 4.415170848369598389e-01
1.539876312017440796e-01 -6.705936193466186523e-01 4.319390058517456055e-01 -5.379075184464454651e-02 4.618667066097259521e-01 1.165983825922012329e-01 -2.034766077995300293e-01 2.623137831687927246e-01
-2.954894006252288818e-01 -1.169627532362937927e-01 5.602014660835266113e-01 3.014719486236572266e-01 -2.165491925552487373e-03 -3.187364041805267334e-01 -3.528862893581390381e-01 5.178498029708862305e-01
2.383942902088165283e-01 -7.136842608451843262e-01 4.662193953990936279e-01 -1.865542829036712646e-01 2.419494241476058960e-01 2.030089497566223145e-01 -2.651827931404113770e-01 -1.076373606920242310e-01
-1.796551197767257690e-01 -2.264467626810073853e-01 8.953611850738525391e-01 -1.144653260707855225e-01 2.632628679275512695e-01 -5.699412152171134949e-02 1.702283024787902832e-01 -1.177055016160011292e-02
8.504929393529891968e-02 -3.120330572128295898e-01 1.910630911588668823e-01 8.895743489265441895e-01 -1.823503375053405762e-01 -1.782274395227432251e-01 -4.192594438791275024e-02 -2.793346904218196869e-02
-5.361153930425643921e-02 -4.501944482326507568e-01 3.572718799114227295e-01 1.084829270839691162e-01 -2.209601737558841705e-02 3.264339864253997803e-01 -6.234873533248901367e-01 3.990679383277893066e-01
-6.394697725772857666e-02 -4.629919230937957764e-01 5.379890203475952148e-01 -4.361910521984100342e-01 9.966815263032913208e-02 -4.607254862785339355e-01 -1.944949775934219360e-01 2.045104950666427612e-01
6.131476759910583496e-01 -3.242336809635162354e-01 5.719059705734252930e-01 2.072111517190933228e-01 -1.236594021320343018e-01 2.865057587623596191e-01 -2.077330797910690308e-01 -9.153851866722106934e-02
-2.922274917364120483e-02 -3.927513659000396729e-01 2.570133805274963379e-01 1.423153281211853027e-01 -3.597523868083953857e-01 -1.778834611177444458e-01 -4.911128878593444824e-01 5.969309210777282715e-01
-1.717978529632091522e-02 -1.114672198891639709e-01 4.792139530181884766e-01 4.152068793773651123e-01 -1.567672044038772583e-01 3.339388221502304077e-02 -5.212249159812927246e-01 5.365357995033264160e-01
1.363163143396377563e-01 -3.306332230567932129e-01 1.602043807506561279e-01 8.924813270568847656e-01 -2.517817728221416473e-02 9.667613357305526733e-02 -1.830976456403732300e-01 -8.003903180360794067e-02
-1.292003318667411804e-02 -6.285410523414611816e-01 5.277443528175354004e-01 -1.747542768716812134e-01 3.340682089328765869e-01 1.024124696850776672e-01 -3.736486434936523438e-01 1.844262927770614624e-01
-2.035698741674423218e-01 -5.223410129547119141e-01 1.152608022093772888e-01 2.093037962913513184e-01 1.267021298408508301e-01 -1.365834325551986694e-01 -6.228719949722290039e-01 4.538150131702423096e-01
-2.788786590099334717e-01 -1.921019852161407471e-01 3.478919565677642822e-01 3.837538063526153564e-01 -2.640834450721740723e-01 -3.951797783374786377e-01 -2.961610555648803711e-01 5.508259534835815430e-01
-4.965263307094573975e-01 -3.185772895812988281e-01 2.725937068462371826e-01 2.933920621871948242e-01 -2.585832178592681885e-01 -1.515685319900512695e-01 -2.828304171562194824e-01 5.672323703765869141e-01
-7.898870110511779785e-02 -4.009202420711517334e-01 6.737524867057800293e-01 2.407143712043762207e-01 4.315133690834045410e-01 -1.483705490827560425e-01 3.318504393100738525e-01 5.287551507353782654e-02
5.685198307037353516e-01 -4.292054176330566406e-01 6.264167428016662598e-01 -7.786905020475387573e-02 -1.268929690122604370e-01 1.035686656832695007e-01 -1.884867697954177856e-01 -1.781874746084213257e-01
1.171056553721427917e-01 -4.400556385517120361e-01 1.677482724189758301e-01 2.555484771728515625e-01 -3.067768514156341553e-01 -1.421528160572052002e-01 -5.095458030700683594e-01 5.702950358390808105e-01
4.938576743006706238e-02 -6.305062174797058105e-01 1.471717655658721924e-01 6.306955814361572266e-01 -1.722912043333053589e-01 2.249150723218917847e-02 3.821807503700256348e-01 6.583540886640548706e-02
2.621057629585266113e-01 -3.309477269649505615e-01 4.691314995288848877e-01 1.072002127766609192e-01 -7.591664791107177734e-01 -2.033874951303005219e-02 -9.401065111160278320e-02 6.791497021913528442e-02
-5.603308081626892090e-01 -4.704508483409881592e-01 3.747561573982238770e-01 3.153900802135467529e-01 3.385689556598663330e-01 -3.757199645042419434e-02 -7.549889385700225830e-02 3.210166096687316895e-01
-6.764955073595046997e-02 -6.627872586250305176e-01 1.159082259982824326e-02 2.593935728073120117e-01 1.795940399169921875e-01 -1.331985145807266235e-01 9.401886165142059326e-02 6.556537747383117676e-01
9.989722073078155518e-02 7.149592507630586624e-03 5.460419654846191406e-01 5.080972313880920410e-01 -2.034784108400344849e-01 -3.198982179164886475e-01 -3.575913608074188232e-01 4.025356769561767578e-01
-2.335463613271713257e-01 -6.759693622589111328e-01 2.397782355546951294e-01 2.488052248954772949e-01 1.195485666394233704e-01 -4.204943478107452393e-01 1.514708995819091797e-01 -3.937931060791015625e-01
-6.977245956659317017e-02 -7.821251638233661652e-03 7.401120066642761230e-01 2.452938407659530640e-01 -2.686059772968292236e-01 1.699145883321762085e-01 -4.211806356906890869e-01 3.297315239906311035e-01
-6.205295324325561523e-01 -4.482047259807586670e-01 3.460446894168853760e-01 2.865062355995178223e-01 2.239948064088821411e-01 -3.491684794425964355e-01 1.619298383593559265e-02 1.996703445911407471e-01
2.658612430095672607e-01 -1.349438875913619995e-01 7.820191383361816406e-01 4.652326181530952454e-02 -3.296129405498504639e-01 -2.436137758195400238e-03 -3.498558104038238525e-01 2.575652301311492920e-01
7.602682709693908691e-02 -2.549576759338378906e-01 4.342778325080871582e-01 2.963757812976837158e-01 -1.268870979547500610e-01 -4.116026759147644043e-01 -4.536495804786682129e-01 5.113371610641479492e-01
2.688464224338531494e-01 -4.217012524604797363e-01 5.079364180564880371e-01 3.350263535976409912e-01 2.378030270338058472e-01 5.580396652221679688e-01 1.069328710436820984e-01 -1.594519056379795074e-02
1.982982754707336426e-01 -5.774230957031250000e-01 7.607685774564743042e-02 2.636372148990631104e-01 -6.872149705886840820e-01 -4.385333508253097534e-02 -2.215795665979385376e-01 1.693609505891799927e-01
3.960167467594146729e-01 -9.404177218675613403e-02 6.747856140136718750e-01 4.107218086719512939e-01 2.318601161241531372e-01 -1.370391249656677246e-01 -2.349228709936141968e-01 -2.873520851135253906e-01
5.280458927154541016e-02 -5.518669635057449341e-02 4.610535502433776855e-01 2.981438338756561279e-01 -2.151316031813621521e-02 -7.019430398941040039e-01 -4.055587947368621826e-01 1.871931105852127075e-01
1.675433814525604248e-01 -2.945677563548088074e-02 9.263673424720764160e-01 1.591052711009979248e-01 2.216532826423645020e-01 1.148430481553077698e-01 -1.023122295737266541e-01 -1.216696351766586304e-01
7.977958768606185913e-02 -6.373002380132675171e-02 4.642019569873809814e-01 4.894178509712219238e-01 -3.343786597251892090e-01 8.927913010120391846e-02 -4.882099032402038574e-01 4.200376868247985840e-01
3.477963805198669434e-01 -6.655658781528472900e-02 6.482951045036315918e-01 3.201678097248077393e-01 -2.996755540370941162e-01 -1.932459138333797455e-02 -2.197792232036590576e-01 4.618789255619049072e-01
1.948552429676055908e-01 -8.851906657218933105e-02 5.092063546180725098e-01 2.942929565906524658e-01 -5.740616917610168457e-01 1.401100456714630127e-01 -4.585629403591156006e-01 2.209949493408203125e-01
-5.507467985153198242e-01 -5.519008040428161621e-01 3.417309522628784180e-01 1.464353501796722412e-01 4.290047287940979004e-01 -1.327932029962539673e-01 -1.162766292691230774e-01 1.966239660978317261e-01
-5.853767395019531250e-01 -3.974324166774749756e-01 5.066089630126953125e-01 2.632781863212585449e-01 3.677564859390258789e-02 1.272016167640686035e-01 -8.867969363927841187e-02 -3.847294449806213379e-01
4.157052636146545410e-01 -4.491318464279174805e-01 4.276996552944183350e-01 2.558461725711822510e-01 6.522809714078903198e-02 -3.333161398768424988e-02 3.694328963756561279e-01 4.850145280361175537e-01
1.017366722226142883e-02 -4.486137032508850098e-01 7.348660230636596680e-01 2.580161765217781067e-02 3.956289291381835938e-01 2.334140092134475708e-01 -1.875563263893127441e-01 -1.084745153784751892e-01
-4.167677164077758789e-01 -3.272789120674133301e-01 2.126662731170654297e-01 2.356551140546798706e-01 -1.601063758134841919e-01 -3.120236992835998535e-01 -3.063311874866485596e-01 6.337200999259948730e-01
-6.514977216720581055e-01 -4.397994279861450195e-01 3.340059220790863037e-01 3.680905103683471680e-01 1.168962493538856506e-01 -2.606548070907592773e-01 6.976469606161117554e-02 2.204627543687820435e-01
-4.064531624317169189e-01 -7.750837802886962891e-01 1.857466101646423340e-01 1.104070916771888733e-01 -1.645120531320571899e-01 9.813955426216125488e-02 1.146028041839599609e-01 -3.708369433879852295e-01
-1.170860156416893005e-01 -6.054669022560119629e-01 1.815832257270812988e-01 3.496677577495574951e-01 2.472714334726333618e-01 -1.577614098787307739e-01 -3.661903142929077148e-01 4.943009018898010254e-01
-1.602810025215148926e-01 -1.257768422365188599e-01 7.979957461357116699e-01 2.607334852218627930e-01 3.705102205276489258e-01 -1.621078699827194214e-02 -5.481138825416564941e-02 3.364015817642211914e-01
4.683211073279380798e-02 -2.132098674774169922e-01 4.980531334877014160e-01 3.267429172992706299e-01 -4.409660100936889648e-01 2.420191317796707153e-01 -5.292729139328002930e-01 2.537252604961395264e-01
-9.957222267985343933e-03 -5.508858561515808105e-01 -1.471513882279396057e-02 6.533647775650024414e-01 5.794573575258255005e-02 1.414812505245208740e-01 4.515074193477630615e-02 4.938727915287017822e-01
-3.163138329982757568e-01 -5.810349583625793457e-01 3.788542151451110840e-01 2.015600800514221191e-01 -1.017758473753929138e-01 -1.257477849721908569e-01 -1.062681972980499268e-01 -5.837151408195495605e-01
-1.433115899562835693e-01 -7.176322937011718750e-01 -3.963014483451843262e-02 4.815641045570373535e-01 2.704848535358905792e-02 -3.342700004577636719e-01 -1.689965277910232544e-01 -2.999386489391326904e-01
-3.872556388378143311e-01 -5.894295126199722290e-02 6.132171154022216797e-01 4.280425012111663818e-01 1.467993706464767456e-01 -1.584161221981048584e-01 -4.543904662132263184e-01 1.848967671394348145e-01
-3.587037697434425354e-02 -4.142002761363983154e-01 1.174410954117774963e-01 4.497904479503631592e-01 -2.996000051498413086e-01 -1.432638615369796753e-01 -1.943730711936950684e-01 6.804276704788208008e-01
-3.990694284439086914e-01 -2.822467088699340820e-01 2.828172743320465088e-01 3.663606643676757812e-01 -4.296160042285919189e-01 -3.659582138061523438e-02 -1.527559757232666016e-01 5.810603499412536621e-01
1.485968679189682007e-01 -4.704646766185760498e-01 7.141762375831604004e-01 -8.713500946760177612e-02 3.310460969805717468e-02 3.732436597347259521e-01 -2.185915112495422363e-01 2.252835333347320557e-01
4.614713191986083984e-01 -6.223860383033752441e-01 4.442116618156433105e-01 1.454833000898361206e-01 1.719979792833328247e-01 2.959491610527038574e-01 -1.681204438209533691e-01 1.890945136547088623e-01
3.084341622889041901e-02 -6.207445263862609863e-01 -1.477543860673904419e-01 5.774396061897277832e-01 -3.218032419681549072e-01 -3.411195874214172363e-01 1.661903108470141888e-03 1.963019520044326782e-01
5.145761966705322266e-01 -7.804914116859436035e-01 2.665070295333862305e-01 -7.074767351150512695e-02 -1.858758628368377686e-01 3.451743721961975098e-02 -8.016496896743774414e-02 -8.857502788305282593e-02
-2.156771272420883179e-01 -6.060771346092224121e-01 2.828506231307983398e-01 1.136839911341667175e-01 -5.906290411949157715e-01 -1.953091025352478027e-01 3.175213038921356201e-01 -7.360106706619262695e-02
5.528272390365600586e-01 -2.452716529369354248e-01 4.077423810958862305e-01 2.460643947124481201e-01 -3.881027400493621826e-01 -3.465454578399658203e-01 -2.327668368816375732e-01 -2.872707545757293701e-01
-1.085510756820440292e-02 -3.611853718757629395e-02 7.670651674270629883e-01 9.443161636590957642e-02 -8.985044807195663452e-02 -4.442816078662872314e-01 8.150675147771835327e-02 4.349353611469268799e-01
6.016121804714202881e-02 -3.760843575000762939e-01 2.632310390472412109e-01 1.310032308101654053e-01 -4.632409811019897461e-01 -2.613072693347930908e-01 -9.362175315618515015e-02 6.905432343482971191e-01
-3.805169835686683655e-02 -5.973017811775207520e-01 1.779096126556396484e-01 2.362560927867889404e-01 7.163579761981964111e-02 -6.193747520446777344e-01 -3.167877346277236938e-02 -4.056521058082580566e-01
1.698647886514663696e-01 -4.090843200683593750e-01 5.311731696128845215e-01 -3.044743835926055908e-01 -4.895280674099922180e-02 -3.273051381111145020e-01 -3.777832984924316406e-01 4.203583002090454102e-01
4.813657104969024658e-01 -3.219011127948760986e-01 3.295531272888183594e-01 1.984705924987792969e-01 -5.240170955657958984e-01 -1.517664175480604172e-03 -4.868130385875701904e-01 -7.132979482412338257e-02
-1.547181904315948486e-01 -3.090443015098571777e-01 2.601653933525085449e-01 2.481851726770401001e-01 -3.631246387958526611e-01 -3.061981126666069031e-02 -5.717559456825256348e-01 5.399724841117858887e-01
-6.969826668500900269e-02 -4.970820248126983643e-01 2.467730492353439331e-01 6.502501964569091797e-01 2.949694097042083740e-01 2.737508714199066162e-01 -1.868690848350524902e-01 2.597363591194152832e-01
2.139980047941207886e-01 -3.447169959545135498e-01 4.392410516738891602e-01 2.922531068325042725e-01 -2.903501316905021667e-02 -4.139251261949539185e-02 4.151934087276458740e-01 6.181331872940063477e-01
-3.291014432907104492e-01 -3.114481866359710693e-01 5.775471925735473633e-01 8.748774975538253784e-02 1.662953644990921021e-01 -4.176557362079620361e-01 -2.791560888290405273e-01 -4.164840281009674072e-01
3.760489225387573242e-01 -3.213760554790496826e-01 4.601503312587738037e-01 1.056000813841819763e-01 -1.983715295791625977e-01 -1.598267704248428345e-01 -5.137506127357482910e-01 4.511975646018981934e-01
8.420853316783905029e-02 -7.558062672615051270e-01 -1.323696225881576538e-02 -1.552747911773622036e-03 -5.462540388107299805e-01 1.426485329866409302e-01 -2.540544867515563965e-01 1.954540610313415527e-01
3.077526986598968506e-01 -5.909730792045593262e-01 5.706117749214172363e-01 -2.621009945869445801e-01 2.695083022117614746e-01 -1.032540798187255859e-01 -1.272195875644683838e-01 2.495259344577789307e-01
3.840533792972564697e-01 -7.608794569969177246e-01 1.096008867025375366e-01 9.944245219230651855e-02 -2.358119338750839233e-01 -1.853216886520385742e-01 3.935855627059936523e-01 -8.248208463191986084e-02
1.090653762221336365e-01 -7.772446274757385254e-01 1.112573593854904175e-01 1.250110846012830734e-02 3.335178494453430176e-01 -1.328399777412414551e-01 -3.614143729209899902e-01 3.346046209335327148e-01
-7.049842271953821182e-03 -3.356615006923675537e-01 2.359433919191360474e-01 3.972371518611907959e-01 -1.898305118083953857e-01 -3.580200672149658203e-01 -3.980011940002441406e-01 5.926181674003601074e-01
2.792630791664123535e-01 -4.748761057853698730e-01 5.740928649902343750e-01 7.973448187112808228e-02 5.266384687274694443e-03 4.828750789165496826e-01 -2.805993854999542236e-01 2.205277234315872192e-01
2.035332918167114258e-01 -4.206549227237701416e-01 5.446497201919555664e-01 -1.296396851539611816e-01 -4.289848208427429199e-01 2.388729602098464966e-01 -4.489614069461822510e-01 1.597474962472915649e-01
1.266154646873474121e-01 -4.662204161286354065e-02 4.831895828247070312e-01 5.660253167152404785e-01 -3.964349925518035889e-01 -3.616839647293090820e-01 -2.890250384807586670e-01 -2.375424802303314209e-01
-2.828164100646972656e-01 -6.451062560081481934e-01 2.592704892158508301e-01 2.891629934310913086e-01 5.622909069061279297e-01 -1.664870530366897583e-01 2.429275214672088623e-02 9.239749610424041748e-02
1.172113046050071716e-01 -4.227083921432495117e-01 2.912631332874298096e-01 7.916956543922424316e-01 4.733910039067268372e-02 -3.090151585638523102e-02 -8.964750915765762329e-03 -3.044448494911193848e-01
1.158294156193733215e-01 -5.116580724716186523e-01 6.038720011711120605e-01 -9.370839595794677734e-02 -1.192474886775016785e-01 5.565494894981384277e-01 -1.520838737487792969e-01 6.519296020269393921e-02
-6.101930886507034302e-02 -3.376890718936920166e-01 3.849388360977172852e-01 2.614060044288635254e-01 -4.927145242691040039e-01 4.050026834011077881e-02 -2.892850935459136963e-01 5.810664296150207520e-01
1.431322246789932251e-01 -1.823622137308120728e-01 3.872116804122924805e-01 7.960366606712341309e-01 -3.529527783393859863e-01 -1.422796249389648438e-01 1.168000921607017517e-01 -6.471942365169525146e-02
-1.665032804012298584e-01 -1.484378576278686523e-01 5.115923881530761719e-01 5.224961042404174805e-01 2.554929442703723907e-02 -2.244078367948532104e-01 -3.729800581932067871e-01 4.747507572174072266e-01
4.914534986019134521e-01 -3.981875777244567871e-01 4.772895574569702148e-01 6.884087622165679932e-02 9.357000887393951416e-02 -2.492188662290573120e-01 -4.860475957393646240e-01 -2.454955577850341797e-01
6.953278183937072754e-02 -3.408595025539398193e-01 2.199591994285583496e-01 7.616870403289794922e-01 4.755609482526779175e-02 -2.636835277080535889e-01 8.337530493736267090e-02 4.143534302711486816e-01
-5.485207587480545044e-02 -5.587428212165832520e-01 5.898106098175048828e-01 -1.090277731418609619e-01 9.923067688941955566e-02 4.188776612281799316e-01 -3.719713091850280762e-01 -3.696405142545700073e-02
-1.017611250281333923e-01 -5.062333345413208008e-01 2.188320904970169067e-01 2.376977503299713135e-01 1.142637431621551514e-01 2.135536223649978638e-01 -4.564292728900909424e-01 6.016607880592346191e-01
-3.597930669784545898e-01 -7.093189358711242676e-01 1.156676858663558960e-01 5.166217684745788574e-01 2.737326547503471375e-02 -1.949369311332702637e-01 2.301417523995041847e-03 -2.199627161026000977e-01
-5.290464758872985840e-01 -4.917252361774444580e-01 2.866191267967224121e-01 3.633494377136230469e-01 4.026349484920501709e-01 5.516276881098747253e-02 -2.540391087532043457e-01 1.856050342321395874e-01
9.233947843313217163e-02 -1.906330436468124390e-01 5.516639351844787598e-01 4.114727079868316650e-01 -3.375643193721771240e-01 -3.783399611711502075e-02 -2.982076406478881836e-01 5.264794826507568359e-01
-3.006379604339599609e-01 -7.639560699462890625e-01 -1.220526322722434998e-01 4.175317585468292236e-01 1.645057462155818939e-02 -5.647133290767669678e-02 -2.981875538825988770e-01 -2.106723189353942871e-01
-5.207381397485733032e-02 -8.418278396129608154e-02 5.061309337615966797e-01 2.950016856193542480e-01 -4.588481783866882324e-01 -1.318282485008239746e-01 -4.857717752456665039e-01 4.279164671897888184e-01
-1.373073905706405640e-01 -6.671411395072937012e-01 3.438993692398071289e-01 2.973530292510986328e-01 1.363757401704788208e-01 4.704910516738891602e-01 1.511378586292266846e-01 2.580328583717346191e-01
2.258981950581073761e-02 -3.156362175941467285e-01 3.729687631130218506e-01 4.260589480400085449e-01 -2.463166713714599609e-01 -1.212809011340141296e-01 -3.173334598541259766e-01 6.349409818649291992e-01
-7.021700590848922729e-02 -3.069075942039489746e-01 2.511136233806610107e-01 3.862329721450805664e-01 -1.303274482488632202e-01 -2.719479203224182129e-01 -3.205685317516326904e-01 7.035184502601623535e-01
4.505155086517333984e-01 -6.485788822174072266e-01 4.433956742286682129e-01 6.915459781885147095e-02 4.084403216838836670e-01 7.403298467397689819e-02 -4.098088294267654419e-02 -3.186417743563652039e-02
-3.102236092090606689e-01 -3.271642029285430908e-01 3.276606202125549316e-01 4.290884733200073242e-01 -1.881782859563827515e-01 1.339058950543403625e-02 1.822209358215332031e-02 6.850723624229431152e-01
4.245269671082496643e-02 -7.794890403747558594e-01 -2.389120124280452728e-02 4.801479279994964600e-01 -2.138658463954925537e-01 -2.079007923603057861e-01 2.501511871814727783e-01 8.913572877645492554e-02
3.857893496751785278e-02 4.573217779397964478e-02 8.410995602607727051e-01 2.455166429281234741e-01 -4.264648854732513428e-01 -7.621018588542938232e-02 -5.548736453056335449e-02 1.947669833898544312e-01
-3.754291534423828125e-01 -2.638479471206665039e-01 2.683706879615783691e-01 3.782361149787902832e-01 -2.367253154516220093e-01 -3.028746545314788818e-01 -4.262547194957733154e-01 4.948603510856628418e-01
-2.843028903007507324e-01 -3.087362945079803467e-01 3.323922157287597656e-01 5.320982933044433594e-01 -7.809033989906311035e-02 4.092586040496826172e-02 -1.402938961982727051e-01 6.346535682678222656e-01
-2.430925704538822174e-02 -7.566916346549987793e-01 3.759117051959037781e-02 2.500887215137481689e-01 2.972368597984313965e-01 -2.434716373682022095e-02 -1.144758090376853943e-01 5.107077360153198242e-01
4.466802999377250671e-02 -3.615664243698120117e-01 3.322386443614959717e-01 2.528466582298278809e-01 -3.396578729152679443e-01 7.080598175525665283e-02 -6.305903792381286621e-01 4.182526767253875732e-01
-3.761302828788757324e-01 -8.187649846076965332e-01 1.177061125636100769e-01 -1.880290359258651733e-02 -1.975182741880416870e-01 -2.378704547882080078e-01 1.819453537464141846e-01 -2.127007246017456055e-01
1.996244937181472778e-01 -2.089827693998813629e-02 7.416758537292480469e-01 2.649804055690765381e-01 7.741940766572952271e-02 -5.374259948730468750e-01 -9.971383959054946899e-02 1.861507594585418701e-01
9.579642862081527710e-02 -4.251345992088317871e-01 3.643935322761535645e-01 2.143080085515975952e-01 -6.038540005683898926e-01 2.338047176599502563e-01 -3.982499837875366211e-01 2.312267571687698364e-01
2.349884808063507080e-01 -4.820460379123687744e-01 6.422058939933776855e-01 -4.746678844094276428e-02 5.206652730703353882e-02 1.482796519994735718e-01 -4.920065104961395264e-01 1.759609580039978027e-01
-1.413779854774475098e-01 -3.869917988777160645e-01 5.976268053054809570e-01 1.599899530410766602e-01 4.485660791397094727e-01 -6.831538677215576172e-02 -2.309677004814147949e-01 4.339014887809753418e-01
-3.692204877734184265e-02 -9.636537730693817139e-02 5.210025906562805176e-01 5.606403946876525879e-01 -1.749498546123504639e-01 -5.972310155630111694e-02 -3.695764541625976562e-01 4.825227260589599609e-01
