# Supplementary material for: Where is your field going? A machine learning approach to study the relative motion of the domains of physics
Source: PLoS One. 2020 Jun 18;15(6):e0233997. doi: 10.1371/journal.pone.0233997 (PMC7302634; doi:10.1371/journal.pone.0233997)
Supplement: S16 Data — (ZIP) [file pone.0233997.s016.zip › 15/Pacs4Run_15_VS_500_embeddings1991-1995ED8.txt]

5.716339685022830963e-03 -6.002567410469055176e-01 -3.348263502120971680e-01 3.768409192562103271e-01 -8.845232427120208740e-02 -5.008940100669860840e-01 1.895042955875396729e-01 -3.015142977237701416e-01
-1.121156066656112671e-01 -3.262524902820587158e-01 -5.494982600212097168e-01 2.050917297601699829e-01 -1.247579753398895264e-01 -4.602880179882049561e-01 7.465371862053871155e-03 5.563210248947143555e-01
2.971075773239135742e-01 2.187860608100891113e-01 -2.773917615413665771e-01 7.561363577842712402e-01 1.215621549636125565e-02 -3.977702856063842773e-01 1.348312050104141235e-01 -1.965273320674896240e-01
-5.307860299944877625e-02 -8.290368914604187012e-01 -2.603577673435211182e-01 3.221632540225982666e-01 -2.616617679595947266e-01 -6.089806556701660156e-03 -2.610960900783538818e-01 -4.037369042634963989e-02
-7.793688029050827026e-02 -1.707930862903594971e-01 -3.017039597034454346e-01 5.179683566093444824e-01 1.593151986598968506e-01 -6.367478966712951660e-01 -4.170285165309906006e-01 2.640256844460964203e-02
2.254497259855270386e-01 2.494220435619354248e-01 -1.888274103403091431e-01 5.652374625205993652e-01 -5.227077007293701172e-01 -4.622593820095062256e-01 1.253151595592498779e-01 1.708829104900360107e-01
4.140879511833190918e-01 -4.914594888687133789e-01 -1.529640704393386841e-01 4.989522695541381836e-01 -3.279085755348205566e-01 8.626320958137512207e-02 4.222633540630340576e-01 1.462045907974243164e-01
5.025849342346191406e-01 -2.013676315546035767e-01 -4.422639906406402588e-01 4.625297486782073975e-01 -1.570392847061157227e-01 -3.835256695747375488e-01 -8.307995647192001343e-02 -3.444893658161163330e-01
2.736866176128387451e-01 -2.883288860321044922e-01 -7.166647911071777344e-01 2.686682045459747314e-01 -1.464056819677352905e-01 -3.670284748077392578e-01 4.778301343321800232e-02 3.126390874385833740e-01
-1.205234602093696594e-01 8.952277898788452148e-02 -1.812324523925781250e-01 8.185098767280578613e-01 2.953611016273498535e-01 -3.924671113491058350e-01 -4.913807287812232971e-02 -1.759913712739944458e-01
-2.088599950075149536e-01 2.646062076091766357e-01 -4.812842011451721191e-01 6.960727572441101074e-01 -2.119334191083908081e-01 -2.878704071044921875e-01 6.552838534116744995e-02 1.952698081731796265e-01
-2.996907234191894531e-01 2.044855654239654541e-01 -4.518825709819793701e-01 6.907148361206054688e-01 -2.984278202056884766e-01 -2.637782096862792969e-01 -5.415143445134162903e-03 1.685791313648223877e-01
-1.337341070175170898e-01 -7.701347470283508301e-01 2.135594189167022705e-01 4.873356819152832031e-01 1.044040247797966003e-01 -5.763023346662521362e-02 2.849556803703308105e-01 1.023867279291152954e-01
4.394894242286682129e-01 1.993259489536285400e-01 -2.394049614667892456e-01 5.640240311622619629e-01 -2.130675613880157471e-01 -4.798882007598876953e-01 1.491786539554595947e-01 -3.061627745628356934e-01
5.862970948219299316e-01 -5.492370128631591797e-01 -3.186318278312683105e-01 3.476562201976776123e-01 -2.809260487556457520e-01 -1.409104317426681519e-01 1.295757591724395752e-01 -1.289892196655273438e-01
-1.192398220300674438e-01 2.361663877964019775e-01 -6.881948709487915039e-01 4.978002309799194336e-01 6.904034316539764404e-02 -2.600566446781158447e-01 3.429549932479858398e-01 1.362934410572052002e-01
-2.033614087849855423e-03 -1.179866045713424683e-01 -2.931183576583862305e-01 7.345507740974426270e-01 -3.692438453435897827e-02 -3.031633496284484863e-01 6.054065376520156860e-02 5.134736299514770508e-01
1.913312077522277832e-01 2.254875749349594116e-01 -4.699932634830474854e-01 1.731096804141998291e-01 -1.458435971289873123e-02 -5.647469758987426758e-01 5.699470639228820801e-01 1.330250650644302368e-01
-3.634895086288452148e-01 1.905235499143600464e-01 -7.220056056976318359e-01 3.582616150379180908e-01 4.236211627721786499e-02 -2.438883781433105469e-01 3.277741074562072754e-01 1.149814575910568237e-01
8.892679959535598755e-02 -7.274961471557617188e-01 -3.312787413597106934e-01 4.214541316032409668e-01 2.270762324333190918e-01 -1.219356730580329895e-01 7.628182321786880493e-02 3.212809562683105469e-01
1.883098632097244263e-01 -9.175236336886882782e-03 -5.894254446029663086e-01 4.592660069465637207e-01 -2.719039022922515869e-01 -3.482500910758972168e-01 1.784618943929672241e-01 4.231419861316680908e-01
-4.927132651209831238e-02 -1.566699147224426270e-01 -5.038450360298156738e-01 4.913937151432037354e-01 4.488940834999084473e-01 -3.064748942852020264e-01 2.829255163669586182e-01 3.197179138660430908e-01
-1.773008406162261963e-01 -2.093764692544937134e-01 -6.332564353942871094e-01 5.372107028961181641e-01 -4.509235173463821411e-02 -1.871126592159271240e-01 5.691722035408020020e-02 4.413986206054687500e-01
1.226784214377403259e-01 -1.329622566699981689e-01 -3.790977299213409424e-01 6.750496625900268555e-01 -8.518419414758682251e-02 -3.051408529281616211e-01 1.095575839281082153e-01 5.054639577865600586e-01
5.942715704441070557e-02 2.064694762229919434e-01 -4.861158132553100586e-01 5.439072251319885254e-01 -1.651105433702468872e-01 -1.503428965806961060e-01 5.548294186592102051e-01 2.529721260070800781e-01
-3.195046633481979370e-02 -7.801843434572219849e-02 -4.584005773067474365e-01 3.288843035697937012e-01 1.306598782539367676e-01 -7.678551077842712402e-01 -2.421427518129348755e-01 9.638388454914093018e-02
8.238487690687179565e-02 -3.097944855690002441e-01 -8.204770088195800781e-01 2.932867705821990967e-01 -2.789385318756103516e-01 -1.532483994960784912e-01 -7.327473908662796021e-02 1.771425157785415649e-01
-2.959392070770263672e-01 -2.175142765045166016e-01 -2.129861861467361450e-01 4.350180625915527344e-01 -6.115996837615966797e-01 3.148782253265380859e-02 4.807438254356384277e-01 -1.560237705707550049e-01
-9.828545153141021729e-02 2.013302408158779144e-02 -3.243841528892517090e-01 1.945491135120391846e-01 -6.079366207122802734e-01 -3.150588274002075195e-01 5.131773352622985840e-01 -3.386152982711791992e-01
-1.691705137491226196e-01 -2.854370772838592529e-01 -5.412120819091796875e-01 5.878556966781616211e-01 2.121683061122894287e-01 -2.303620129823684692e-01 3.384202718734741211e-02 3.901215791702270508e-01
6.414188444614410400e-02 -4.997497797012329102e-02 -1.772054731845855713e-01 8.011749386787414551e-01 -1.449994146823883057e-01 -1.175142377614974976e-01 2.223107963800430298e-01 4.856426715850830078e-01
5.419530346989631653e-02 -1.415351182222366333e-01 -2.767044603824615479e-01 3.583358228206634521e-01 -1.370324641466140747e-01 -6.630748510360717773e-01 -4.766555875539779663e-02 5.579808354377746582e-01
-8.406955748796463013e-02 -1.384346038103103638e-01 -5.115588903427124023e-01 5.112626552581787109e-01 4.295874834060668945e-01 -3.178099095821380615e-01 2.041735053062438965e-01 3.513557612895965576e-01
6.812208890914916992e-02 -2.337010055780410767e-01 -2.050863057374954224e-01 5.134112834930419922e-01 -7.004703283309936523e-01 4.407437145709991455e-02 3.530411124229431152e-01 -1.336127072572708130e-01
-2.584808170795440674e-01 1.112902089953422546e-01 -4.698558747768402100e-01 3.653897643089294434e-01 9.958557784557342529e-02 -9.163038432598114014e-02 6.930632591247558594e-01 2.605337798595428467e-01
-2.613362371921539307e-01 -1.184998229146003723e-01 3.481113910675048828e-01 3.627309501171112061e-01 -4.558788239955902100e-01 -6.443001627922058105e-01 2.002090811729431152e-01 -4.329126700758934021e-02
-1.124392356723546982e-02 -2.304199934005737305e-01 -4.089917540550231934e-01 4.768524467945098877e-01 -6.460434794425964355e-01 8.802219480276107788e-02 2.253136485815048218e-01 -2.761004269123077393e-01
2.960096895694732666e-01 -2.456567585468292236e-01 -7.410128116607666016e-01 3.141694962978363037e-01 -2.551322877407073975e-01 -1.732504963874816895e-01 1.513924002647399902e-01 2.935993373394012451e-01
-2.430298924446105957e-01 -3.376044929027557373e-01 -1.220483332872390747e-01 4.595789015293121338e-01 -4.025704860687255859e-01 -1.418827772140502930e-01 1.235694624483585358e-02 -6.469195485115051270e-01
-1.019479557871818542e-01 -1.862346678972244263e-01 2.812258899211883545e-01 2.330169528722763062e-01 -3.985232412815093994e-01 -5.917416810989379883e-01 5.590231418609619141e-01 7.245174609124660492e-03
1.194388568401336670e-01 2.635711245238780975e-02 -1.719419062137603760e-01 6.272590756416320801e-01 3.556105494499206543e-01 -6.464485526084899902e-01 5.378006957471370697e-03 1.328086704015731812e-01
4.401983022689819336e-01 -6.639665365219116211e-02 -2.160114496946334839e-01 5.933678150177001953e-01 -5.014727711677551270e-01 -1.191612109541893005e-01 2.717660367488861084e-01 2.520705163478851318e-01
-2.704104781150817871e-02 -4.727655649185180664e-01 -4.950347244739532471e-01 5.102599263191223145e-01 2.162551879882812500e-01 -2.820457220077514648e-01 -1.238299757242202759e-01 3.587297797203063965e-01
-2.420897036790847778e-02 -6.245362013578414917e-02 -1.941061317920684814e-01 7.712979912757873535e-01 -2.491631731390953064e-02 -3.238039016723632812e-01 5.232615768909454346e-02 5.047057867050170898e-01
6.620937585830688477e-02 -1.265696883201599121e-01 -4.888433218002319336e-01 1.450974047183990479e-01 1.532323956489562988e-01 -7.994778752326965332e-01 -6.089780479669570923e-02 2.306984961032867432e-01
-1.079259589314460754e-01 3.622780740261077881e-01 -3.449867367744445801e-01 7.574431300163269043e-01 -2.701727151870727539e-01 -2.558653354644775391e-01 1.609148681163787842e-01 4.094749223440885544e-03
8.601762354373931885e-02 -2.178144752979278564e-01 -8.062035441398620605e-01 2.726093530654907227e-01 -2.602415978908538818e-01 -2.821591198444366455e-01 -3.155703097581863403e-02 2.693372368812561035e-01
-2.963175177574157715e-01 -4.247109293937683105e-01 -5.606286525726318359e-01 5.080857276916503906e-01 -2.111808024346828461e-02 -1.458452492952346802e-01 -1.830114871263504028e-01 3.227248191833496094e-01
-3.276156485080718994e-01 -3.892207741737365723e-01 -1.588026881217956543e-01 2.402630895376205444e-01 -2.882593870162963867e-01 2.414741553366184235e-03 7.277424335479736328e-01 -2.133593708276748657e-01
1.096311584115028381e-01 -2.535280771553516388e-02 -5.460396409034729004e-01 6.687921881675720215e-01 -2.214286625385284424e-01 -1.355477273464202881e-01 1.600485742092132568e-01 3.858455419540405273e-01
-1.262889951467514038e-01 -5.054354667663574219e-01 -4.892025589942932129e-01 4.444166719913482666e-01 1.619898378849029541e-01 -1.847218275070190430e-01 6.498295813798904419e-02 4.766289293766021729e-01
2.678333520889282227e-01 -1.392839942127466202e-02 -6.895154714584350586e-01 1.107746139168739319e-01 -1.602030843496322632e-01 -2.649507522583007812e-01 5.754188299179077148e-01 1.157490611076354980e-01
1.646585911512374878e-01 -3.766218423843383789e-01 2.019774764776229858e-01 4.414815902709960938e-01 -2.066825926303863525e-01 -4.008508622646331787e-01 2.694617509841918945e-01 5.650962591171264648e-01
3.182143270969390869e-01 2.173524647951126099e-01 -2.607294321060180664e-01 7.533041834831237793e-01 -2.638485729694366455e-01 -2.338456362485885620e-01 1.104228347539901733e-01 -2.820592224597930908e-01
-2.957794666290283203e-01 -8.607322722673416138e-02 -1.976260691881179810e-01 4.283441901206970215e-01 5.056358128786087036e-02 -5.915541648864746094e-01 9.069696813821792603e-02 5.673201084136962891e-01
-4.286489188671112061e-01 -8.309404551982879639e-02 -2.080841809511184692e-01 3.483690619468688965e-01 -3.698956072330474854e-01 -1.998616904020309448e-01 4.526366293430328369e-01 -5.128821730613708496e-01
6.377044320106506348e-01 -2.541515529155731201e-01 -2.279078364372253418e-01 4.852218329906463623e-01 -2.503118813037872314e-01 -3.061073124408721924e-01 4.395132884383201599e-02 -2.882156670093536377e-01
6.192908436059951782e-02 -3.883793056011199951e-01 -8.204691857099533081e-02 1.735629290342330933e-01 -6.349804252386093140e-02 -7.492200136184692383e-01 -1.544945389032363892e-01 4.682300090789794922e-01
-6.773196160793304443e-02 -6.808518171310424805e-01 1.884092241525650024e-01 2.639340162277221680e-01 -5.999278649687767029e-02 -5.947351455688476562e-01 -4.372750967741012573e-02 2.597552835941314697e-01
1.602990776300430298e-01 -2.084226459264755249e-01 -1.495871245861053467e-01 3.600747287273406982e-01 4.739383235573768616e-02 -8.212515115737915039e-01 -3.087039589881896973e-01 8.267834782600402832e-02
-2.078710943460464478e-01 -3.574624955654144287e-01 -5.512775778770446777e-01 -6.054811179637908936e-02 -4.596192240715026855e-01 -3.078710734844207764e-01 1.395087093114852905e-01 -4.426511228084564209e-01
-1.851442456245422363e-01 6.524021923542022705e-02 -2.861818373203277588e-01 4.460078477859497070e-01 3.577817380428314209e-01 -7.206033468246459961e-01 1.932136155664920807e-02 1.816365718841552734e-01
1.870872974395751953e-01 -2.835744321346282959e-01 2.351933270692825317e-01 1.798471212387084961e-01 -4.260962605476379395e-01 -5.889216661453247070e-01 4.343305528163909912e-01 -2.826539278030395508e-01
1.182232238352298737e-02 -5.484946370124816895e-01 -5.287187099456787109e-01 3.641973733901977539e-01 2.610442340373992920e-01 -1.465770900249481201e-01 1.685252636671066284e-01 4.108537733554840088e-01
-2.582390606403350830e-01 -3.488303422927856445e-01 -3.063634634017944336e-01 9.216357022523880005e-02 -5.711163282394409180e-01 -1.783809512853622437e-01 5.914016962051391602e-01 -3.908598795533180237e-02
-3.341230154037475586e-01 -6.114523485302925110e-02 -5.087352991104125977e-01 5.350978374481201172e-01 2.221863865852355957e-01 -4.990261495113372803e-01 -1.521645635366439819e-01 1.339170485734939575e-01
-1.588661223649978638e-01 -4.180766940116882324e-01 1.650249660015106201e-01 8.489952981472015381e-02 -4.488689005374908447e-01 -5.336877703666687012e-01 4.723107516765594482e-01 -2.369572967290878296e-01
1.415045261383056641e-01 -6.396021842956542969e-01 3.544780984520912170e-02 6.839428097009658813e-02 2.875041067600250244e-01 -5.197941660881042480e-01 4.602701067924499512e-01 -1.606062799692153931e-02
-2.075426578521728516e-01 1.322895288467407227e-01 -5.883552432060241699e-01 5.014771223068237305e-01 -3.466116189956665039e-01 -4.073480367660522461e-01 -2.268284261226654053e-01 6.527788937091827393e-02
2.133703976869583130e-01 -3.482212722301483154e-01 -4.043319523334503174e-01 1.958622783422470093e-01 2.069249004125595093e-01 -3.973926007747650146e-01 -1.464950572699308395e-02 -6.560604572296142578e-01
2.685492634773254395e-01 -5.617803931236267090e-01 -2.818227112293243408e-01 1.407287735491991043e-02 3.975605070590972900e-01 -3.599383234977722168e-01 4.866564273834228516e-01 -9.065024554729461670e-02
-2.188098132610321045e-01 2.120640315115451813e-02 -3.739128708839416504e-01 6.570733189582824707e-01 -2.744302153587341309e-01 -1.310641318559646606e-01 2.333996295928955078e-01 4.828571677207946777e-01
5.702975019812583923e-02 -5.310215055942535400e-02 -1.230384558439254761e-01 5.095749497413635254e-01 1.310195773839950562e-01 -7.775791883468627930e-01 -2.637929022312164307e-01 -1.665548086166381836e-01
-2.214944809675216675e-01 -3.133322298526763916e-01 1.715151369571685791e-01 7.402853965759277344e-01 -2.059080302715301514e-01 7.492210716009140015e-02 2.564955055713653564e-01 -4.018978476524353027e-01
-3.950533866882324219e-01 -1.036640554666519165e-01 -4.428092837333679199e-01 6.262583732604980469e-01 -1.892136633396148682e-01 -8.528295159339904785e-02 1.815343834459781647e-02 4.488906562328338623e-01
-9.375379979610443115e-02 -1.991746425628662109e-01 7.526311278343200684e-02 6.957030296325683594e-02 -5.628097057342529297e-01 -7.509415149688720703e-01 1.662973761558532715e-01 -1.808656901121139526e-01
5.170072317123413086e-01 -2.742369472980499268e-01 -1.508630365133285522e-01 4.785829782485961914e-01 5.454665422439575195e-02 -6.048796176910400391e-01 -1.228425130248069763e-01 -1.474826782941818237e-01
1.563194096088409424e-01 -6.783252209424972534e-02 -1.077039539813995361e-01 4.889454543590545654e-01 1.818193644285202026e-01 -6.865381598472595215e-01 -6.101058796048164368e-02 -4.606298506259918213e-01
9.791572391986846924e-02 -2.354226857423782349e-01 -7.871418595314025879e-01 3.775250315666198730e-01 -4.865223914384841919e-02 -2.725448012351989746e-01 2.304288186132907867e-02 3.093421161174774170e-01
2.228272408246994019e-01 7.704843766987323761e-03 1.491689085960388184e-01 7.023479938507080078e-01 3.534646034240722656e-01 -4.916652739048004150e-01 2.007007747888565063e-01 -1.667085886001586914e-01
-1.279048738069832325e-03 -4.437657296657562256e-01 -5.686921477317810059e-01 4.596878588199615479e-01 2.127896845340728760e-01 -3.125615715980529785e-01 -1.169189512729644775e-01 3.342193365097045898e-01
2.280680648982524872e-02 -1.381357610225677490e-01 -1.037696003913879395e-01 6.769737601280212402e-01 5.405610799789428711e-01 -3.922255635261535645e-01 1.268370077013969421e-02 -2.552030086517333984e-01
2.013948559761047363e-01 -1.389850378036499023e-01 -8.790186047554016113e-02 7.178131937980651855e-01 3.541320264339447021e-01 -4.226049482822418213e-01 -2.921521477401256561e-02 -3.350861072540283203e-01
1.276184022426605225e-01 -2.655409276485443115e-01 1.788742393255233765e-01 6.308804154396057129e-01 -1.191671341657638550e-01 -5.036763548851013184e-01 -3.642321750521659851e-02 4.625775814056396484e-01
-7.594624161720275879e-02 3.034196496009826660e-01 -4.551405310630798340e-01 6.062733530998229980e-01 5.576534196734428406e-02 -4.496872723102569580e-01 2.866871356964111328e-01 1.998263299465179443e-01
-1.841852068901062012e-01 1.504909545183181763e-01 -3.866980671882629395e-01 6.264626383781433105e-01 -3.618322610855102539e-01 -2.484431713819503784e-01 2.058692872524261475e-01 4.079323112964630127e-01
3.462925851345062256e-01 -4.861965179443359375e-01 -5.753315687179565430e-01 3.171480298042297363e-01 2.217500358819961548e-01 -1.062128990888595581e-01 2.303737103939056396e-01 -3.139724731445312500e-01
6.108343601226806641e-01 -1.148716136813163757e-01 -1.001927852630615234e-01 5.806635022163391113e-01 -9.754198789596557617e-02 -2.987075150012969971e-01 2.564130425453186035e-01 -3.193572163581848145e-01
-1.182307302951812744e-01 -1.675132662057876587e-01 3.551881611347198486e-01 3.168695271015167236e-01 -2.590810954570770264e-01 -5.671724677085876465e-01 5.833592414855957031e-01 -4.775257036089897156e-02
-4.791406448930501938e-03 4.290505871176719666e-02 -4.986611604690551758e-01 6.765718460083007812e-01 3.806900680065155029e-01 -3.497144579887390137e-01 2.157350443303585052e-02 -1.550266742706298828e-01
-2.204440087080001831e-01 -5.139772593975067139e-02 -2.314111590385437012e-01 2.134105414152145386e-01 -7.241530418395996094e-01 -3.515591919422149658e-01 4.190189838409423828e-01 -1.615529656410217285e-01
-7.669324427843093872e-02 -7.021685242652893066e-01 1.545404940843582153e-01 2.697143256664276123e-01 -1.202654093503952026e-02 -2.531436979770660400e-01 4.117410480976104736e-01 4.131488204002380371e-01
-4.233952462673187256e-01 -3.971835374832153320e-01 -3.013551831245422363e-01 1.426931768655776978e-01 -5.620825290679931641e-01 -1.559103578329086304e-01 4.381843209266662598e-01 -1.398401856422424316e-01
-1.441520452499389648e-01 -3.966951966285705566e-01 -8.607449010014533997e-03 7.366101741790771484e-01 -1.992745846509933472e-01 1.708121746778488159e-01 3.142279088497161865e-01 -3.340034782886505127e-01
-1.093367487192153931e-02 -2.559288144111633301e-01 -5.260586738586425781e-01 4.956418275833129883e-01 8.829075843095779419e-02 -1.815007627010345459e-01 2.844502627849578857e-01 5.388250946998596191e-01
6.885450482368469238e-01 -1.492255628108978271e-01 -4.189875125885009766e-01 3.487225472927093506e-01 -1.475571841001510620e-01 -3.305042982101440430e-01 2.427515536546707153e-01 -1.286264806985855103e-01
5.636928081512451172e-01 -5.861446633934974670e-02 -5.791455879807472229e-02 5.977411866188049316e-01 -4.077516496181488037e-01 -2.875536978244781494e-01 2.240285724401473999e-01 -1.379449367523193359e-01
-1.758518069982528687e-01 -5.163808465003967285e-01 6.872977316379547119e-02 4.601020514965057373e-01 -3.517660498619079590e-01 -8.847013860940933228e-02 1.133216395974159241e-01 -5.844667553901672363e-01
-9.681382030248641968e-02 -6.704159826040267944e-02 -4.905237853527069092e-01 6.351212859153747559e-01 2.212132513523101807e-01 -4.961301684379577637e-01 -1.668808013200759888e-01 -1.386012732982635498e-01
-6.994767785072326660e-01 -2.009264826774597168e-01 -4.900254309177398682e-03 3.075318932533264160e-01 -1.205041632056236267e-01 -1.726685166358947754e-01 5.198661088943481445e-01 -2.473141551017761230e-01
-7.544362545013427734e-02 -6.666042804718017578e-01 9.758026152849197388e-02 2.264289855957031250e-01 -1.661098599433898926e-01 -5.145996809005737305e-01 5.577697232365608215e-02 4.400439560413360596e-01
4.277835041284561157e-02 -9.619060158729553223e-02 -2.308825850486755371e-01 1.296847909688949585e-01 1.729699820280075073e-01 -9.001262784004211426e-01 -1.317310146987438202e-03 2.804368734359741211e-01
-4.976222217082977295e-01 -2.507647275924682617e-01 -3.473499119281768799e-01 2.840728163719177246e-01 2.167136222124099731e-01 -6.070981025695800781e-01 -2.524522133171558380e-02 2.682717442512512207e-01
-1.580586582422256470e-01 -4.288342222571372986e-02 -3.856888115406036377e-01 7.565464377403259277e-01 3.281848430633544922e-01 -3.705185651779174805e-01 -8.408318459987640381e-02 9.592028800398111343e-04
1.250790953636169434e-01 1.497184485197067261e-01 -4.159460365772247314e-01 6.434307098388671875e-01 -2.432125508785247803e-01 -1.067457422614097595e-01 4.732446968555450439e-01 2.835806012153625488e-01
-3.314360976219177246e-01 -3.684027791023254395e-01 -4.494405686855316162e-01 6.342278122901916504e-01 1.863266378641128540e-01 -2.822587639093399048e-02 -1.152734551578760147e-02 3.384386301040649414e-01
-8.686977624893188477e-02 -1.957045495510101318e-01 -1.563189923763275146e-01 5.760274082422256470e-02 -7.283058166503906250e-01 -5.009582638740539551e-01 3.530606031417846680e-01 1.426862180233001709e-01
-7.385811209678649902e-02 -4.287954866886138916e-01 3.025970049202442169e-02 4.145352840423583984e-01 -3.995837569236755371e-01 1.074167415499687195e-01 6.551139354705810547e-01 1.937638968229293823e-01
2.310712635517120361e-01 1.360395699739456177e-01 -6.998872756958007812e-01 2.897394001483917236e-01 -6.465332955121994019e-02 -3.077286779880523682e-01 5.052517652511596680e-01 1.233485806733369827e-02
-1.729004830121994019e-01 -6.954998970031738281e-01 9.847711026668548584e-02 1.451408416032791138e-01 -9.989616274833679199e-02 -3.268454074859619141e-01 4.016778171062469482e-01 4.212714135646820068e-01
-3.449823856353759766e-01 -1.859392672777175903e-01 -2.264888733625411987e-01 1.233588531613349915e-01 -6.976382732391357422e-01 -3.806580603122711182e-01 3.771903216838836670e-01 -7.763305306434631348e-02
4.707885161042213440e-02 1.129549592733383179e-01 -4.831814765930175781e-01 5.630579590797424316e-01 2.003931850194931030e-01 -1.200061738491058350e-01 5.931098461151123047e-01 1.678925007581710815e-01
2.501848042011260986e-01 -7.890076041221618652e-01 -2.552229464054107666e-01 2.533735930919647217e-01 1.938761174678802490e-01 -1.962770521640777588e-01 2.459435462951660156e-01 2.212164998054504395e-01
-4.076666831970214844e-01 -2.228019535541534424e-01 -3.264966011047363281e-01 2.961148321628570557e-01 -3.095835149288177490e-01 -2.487324178218841553e-02 5.771304368972778320e-01 -4.004285335540771484e-01
-1.006308495998382568e-01 -2.040446363389492035e-02 -2.213118672370910645e-01 6.943380236625671387e-01 4.676591455936431885e-01 -3.582785427570343018e-01 2.046295553445816040e-01 2.634977400302886963e-01
-4.754200205206871033e-02 3.101472258567810059e-01 -5.384995788335800171e-02 6.570962667465209961e-01 2.244175374507904053e-01 -5.936003923416137695e-01 2.468409538269042969e-01 5.672715604305267334e-02
1.091027408838272095e-01 -2.226265668869018555e-01 -1.362157762050628662e-01 9.612081199884414673e-02 -6.008133292198181152e-01 -4.589460492134094238e-01 3.868344128131866455e-01 -4.353056252002716064e-01
-3.442597985267639160e-01 -7.438085973262786865e-02 -5.041477680206298828e-01 5.955318808555603027e-01 2.535797953605651855e-01 -3.786481320858001709e-01 -6.944499164819717407e-02 2.337302118539810181e-01
-8.077526837587356567e-02 8.023855835199356079e-02 -4.021230340003967285e-01 5.370855331420898438e-01 -3.572830259799957275e-01 -1.424005776643753052e-01 4.210013151168823242e-01 4.601110517978668213e-01
-2.522400617599487305e-01 -1.394597440958023071e-01 -2.492051422595977783e-01 2.516856193542480469e-01 -7.234896421432495117e-01 -2.346185147762298584e-01 4.554773569107055664e-01 -7.439281791448593140e-02
7.496627420186996460e-02 1.991747319698333740e-01 -2.765615880489349365e-01 6.813758611679077148e-01 3.072362244129180908e-01 -5.533170700073242188e-01 7.767577469348907471e-02 -8.580708503723144531e-02
-1.090573146939277649e-01 -5.702588241547346115e-03 -5.666296482086181641e-01 4.469862580299377441e-01 2.695745229721069336e-01 -6.002141237258911133e-01 -1.044362038373947144e-01 1.528851240873336792e-01
-5.476801097393035889e-02 -2.065929397940635681e-02 1.609795391559600830e-01 8.318703770637512207e-01 1.870104223489761353e-01 -4.487530291080474854e-01 -7.972789555788040161e-02 -1.895845085382461548e-01
1.580940186977386475e-01 -3.024362027645111084e-01 2.298185527324676514e-01 6.463793516159057617e-01 -3.823144435882568359e-01 -1.952629983425140381e-01 2.033204883337020874e-01 4.327639937400817871e-01
-3.317959010601043701e-01 -4.497393071651458740e-01 -4.084332585334777832e-01 -9.607501327991485596e-02 -5.293084383010864258e-01 -3.976117372512817383e-01 7.876566052436828613e-02 -2.590975463390350342e-01
-1.862250119447708130e-01 -2.695720791816711426e-01 1.568084806203842163e-01 2.553764879703521729e-01 -6.864216327667236328e-01 -4.729306399822235107e-01 3.286414742469787598e-01 1.314836670644581318e-03
-3.113743066787719727e-01 3.068988323211669922e-01 -2.679754793643951416e-01 7.285318374633789062e-01 -2.412659525871276855e-01 -3.252606391906738281e-01 1.072291955351829529e-01 1.754648685455322266e-01
-1.639692485332489014e-02 -7.566282153129577637e-01 -1.164518389850854874e-02 -1.266827341169118881e-02 2.873486280441284180e-01 -5.052030086517333984e-01 2.137063294649124146e-01 -2.085162103176116943e-01
4.092530906200408936e-01 -2.689021527767181396e-01 -2.925423979759216309e-01 7.412969470024108887e-01 -5.226048082113265991e-02 -2.997617796063423157e-02 -3.697112202644348145e-02 -3.465613424777984619e-01
-3.090290129184722900e-01 -3.965156152844429016e-02 1.158012300729751587e-01 6.640084832906723022e-02 -1.507813334465026855e-01 -7.194553613662719727e-01 5.813363790512084961e-01 -8.250536024570465088e-02
7.001267373561859131e-02 -7.350988388061523438e-01 1.238247528672218323e-01 5.169629454612731934e-01 6.437291949987411499e-02 -2.669994533061981201e-01 -3.404994308948516846e-02 3.091158270835876465e-01
-4.308584332466125488e-01 -2.836791239678859711e-02 -5.100677013397216797e-01 6.737949848175048828e-01 -1.325998008251190186e-01 -1.203824803233146667e-01 -6.976041197776794434e-02 2.498925179243087769e-01
-1.054811477661132812e-01 -5.532413125038146973e-01 2.257378697395324707e-01 2.650542259216308594e-01 -1.392107754945755005e-01 -6.808654069900512695e-01 -2.147048413753509521e-01 1.803639978170394897e-01
1.023694947361946106e-01 -7.190437912940979004e-01 -4.941632449626922607e-01 4.044294953346252441e-01 2.450080215930938721e-01 -6.250471621751785278e-02 -7.500242907553911209e-03 -2.727718651294708252e-02
2.963317632675170898e-01 2.065045237541198730e-01 -1.645823270082473755e-01 6.516924500465393066e-01 -2.589544467628002167e-02 -3.048482239246368408e-01 5.314374566078186035e-01 -2.042651325464248657e-01
-4.810977354645729065e-02 2.609480023384094238e-01 -3.825326859951019287e-01 6.461803913116455078e-01 -3.946170210838317871e-01 -4.359327554702758789e-01 -1.411865949630737305e-01 4.181506577879190445e-03
-4.094389975070953369e-01 -3.496351242065429688e-01 -4.866459071636199951e-01 1.948948651552200317e-01 -5.970382094383239746e-01 -1.021118462085723877e-01 2.409170717000961304e-01 -1.019035354256629944e-01
-3.290197551250457764e-01 -3.891676068305969238e-01 8.230577409267425537e-02 4.134988039731979370e-02 -4.644991159439086914e-01 -4.694049358367919922e-01 5.347995162010192871e-01 -9.848685562610626221e-02
-2.192778140306472778e-01 -4.500128626823425293e-01 1.203599721193313599e-01 2.971951067447662354e-01 -1.449554711580276489e-01 -3.043559491634368896e-01 3.942826390266418457e-01 -6.144029498100280762e-01
-3.624296486377716064e-01 -4.501280486583709717e-01 2.387049198150634766e-01 5.760602951049804688e-01 -2.153339833021163940e-01 6.572427228093147278e-03 3.205443620681762695e-01 3.578315079212188721e-01
-1.611539274454116821e-01 1.489719897508621216e-01 -7.148085832595825195e-01 9.898874163627624512e-02 1.268687099218368530e-01 -4.179846644401550293e-01 4.863979220390319824e-01 6.080301478505134583e-02
-6.998591125011444092e-02 1.481612026691436768e-01 -1.629079878330230713e-01 6.958869099617004395e-01 2.641465961933135986e-01 -5.855079889297485352e-01 7.316835969686508179e-02 2.107273936271667480e-01
-3.782466351985931396e-01 -1.541808843612670898e-01 -5.143860578536987305e-01 2.396878451108932495e-01 -6.491072177886962891e-01 -1.707945913076400757e-01 2.241951078176498413e-01 -1.016853749752044678e-01
-4.279288053512573242e-01 -3.276471793651580811e-01 -2.785150408744812012e-01 3.997265398502349854e-01 -2.809814512729644775e-01 6.719192117452621460e-02 4.544157683849334717e-01 -4.268645048141479492e-01
8.298213779926300049e-02 -5.701912641525268555e-01 2.538658082485198975e-01 4.989193379878997803e-01 -2.125804424285888672e-01 -2.721439599990844727e-01 1.820008754730224609e-01 4.497226178646087646e-01
6.189815998077392578e-01 -5.217277407646179199e-01 -2.759698331356048584e-01 2.701187133789062500e-01 -2.049665004014968872e-01 -7.895008474588394165e-02 3.400960862636566162e-01 -1.778448820114135742e-01
2.438055574893951416e-01 -1.051813364028930664e-01 1.653369329869747162e-02 6.812065839767456055e-02 -4.686433374881744385e-01 -6.720809936523437500e-01 3.920695483684539795e-01 -3.155059814453125000e-01
-3.184757232666015625e-01 -2.012208849191665649e-01 6.878600269556045532e-02 -3.215617686510086060e-02 -2.416415661573410034e-01 -7.318882942199707031e-01 4.685558378696441650e-01 -1.967794001102447510e-01
6.194873526692390442e-02 -1.967614516615867615e-02 7.018265873193740845e-02 2.556747496128082275e-01 -7.061111927032470703e-01 -5.032732486724853516e-01 3.885962963104248047e-01 -1.503196507692337036e-01
-1.398902833461761475e-01 -2.251539081335067749e-01 -2.804800570011138916e-01 5.747306346893310547e-02 -6.961479187011718750e-01 -4.957468211650848389e-01 1.106129214167594910e-01 -3.242566883563995361e-01
-4.773700237274169922e-02 -8.612861633300781250e-01 -1.596584320068359375e-01 3.193963766098022461e-01 2.683025002479553223e-01 -3.199626877903938293e-02 2.096462696790695190e-01 -1.069613397121429443e-01
-2.545278146862983704e-02 -2.604307830333709717e-01 -6.478034257888793945e-01 2.204450070858001709e-01 -4.939930886030197144e-02 -5.377811193466186523e-01 -1.147900745272636414e-01 3.980669081211090088e-01
2.203720808029174805e-01 -2.649839222431182861e-01 -6.399592012166976929e-02 8.507390022277832031e-01 2.000772953033447266e-01 -2.837342321872711182e-01 -1.800003498792648315e-01 -2.076730132102966309e-02
-4.712322354316711426e-02 -1.965671926736831665e-01 -1.127170771360397339e-01 6.332111954689025879e-01 2.455593645572662354e-01 -5.214075446128845215e-01 -4.262936860322952271e-02 4.598878324031829834e-01
2.044976204633712769e-01 -2.926541566848754883e-01 -2.871193736791610718e-02 6.598327159881591797e-01 -4.504395723342895508e-01 1.541123539209365845e-01 4.472610652446746826e-01 -9.819414466619491577e-02
-4.009914994239807129e-01 1.535643935203552246e-01 -2.802963256835937500e-01 6.658521890640258789e-01 8.073770999908447266e-02 -4.239787757396697998e-01 1.295089274644851685e-01 3.010807335376739502e-01
5.297176539897918701e-03 5.470931157469749451e-02 -7.658302783966064453e-01 1.548399925231933594e-01 -4.702880978584289551e-02 -3.650180697441101074e-01 4.910785555839538574e-01 9.949523955583572388e-02
-5.123080611228942871e-01 -3.281035721302032471e-01 2.379588931798934937e-01 2.286596447229385376e-01 -2.525271773338317871e-01 -4.032146930694580078e-01 5.284829139709472656e-01 -1.238252222537994385e-01
-2.073141187429428101e-01 -5.911784619092941284e-02 1.965540647506713867e-01 1.110372096300125122e-01 -1.283410787582397461e-01 -7.839931845664978027e-01 5.206256508827209473e-01 1.988354884088039398e-02
-3.071405589580535889e-01 2.019740343093872070e-01 -4.962190985679626465e-01 2.510595023632049561e-01 6.875829398632049561e-02 -3.967677950859069824e-01 5.885880589485168457e-01 2.168379426002502441e-01
4.103239774703979492e-01 -3.318514525890350342e-01 -2.486897706985473633e-01 2.568311691284179688e-01 2.380909323692321777e-01 -4.017888903617858887e-01 2.783901095390319824e-01 -5.459645390510559082e-01
3.474330529570579529e-02 -6.131454110145568848e-01 -6.709127128124237061e-02 5.630654748529195786e-03 4.067851603031158447e-01 -5.604330301284790039e-01 3.552367985248565674e-01 1.120715960860252380e-01
-2.244299054145812988e-01 -2.523868978023529053e-01 1.230966448783874512e-01 7.173848152160644531e-01 -3.729778230190277100e-01 -5.598476901650428772e-02 -2.177176252007484436e-02 -4.619715809822082520e-01
-1.383020430803298950e-01 2.192534133791923523e-02 -6.651521325111389160e-01 5.726175308227539062e-01 3.012400865554809570e-01 -3.248021602630615234e-01 -1.085174083709716797e-01 -4.533939436078071594e-02
-1.808269321918487549e-01 -1.003173440694808960e-01 -4.712038338184356689e-01 5.646860003471374512e-01 5.757025480270385742e-01 -1.279907673597335815e-01 2.602408230304718018e-01 2.818273380398750305e-02
-2.985378205776214600e-01 -4.186959862709045410e-01 2.493448741734027863e-02 2.971429564058780670e-02 -5.777353048324584961e-01 -6.230247616767883301e-01 1.099951118230819702e-01 -5.236349068582057953e-03
-2.278209775686264038e-01 -4.008872210979461670e-01 2.549106813967227936e-02 -4.728081822395324707e-02 -4.951871633529663086e-01 -6.735669374465942383e-01 2.898772358894348145e-01 -3.962586075067520142e-02
-1.892194747924804688e-01 -4.270704388618469238e-01 1.100066900253295898e-01 9.498255699872970581e-02 -5.621914267539978027e-01 -4.815665781497955322e-01 4.565369486808776855e-01 -6.551501154899597168e-02
1.498374491930007935e-01 -3.654410243034362793e-01 2.742729485034942627e-01 6.214130520820617676e-01 -3.753436505794525146e-01 -1.920981705188751221e-01 2.274093478918075562e-01 3.913081288337707520e-01
-4.112656712532043457e-01 -4.405303597450256348e-01 1.919981092214584351e-01 4.756676554679870605e-01 -4.371676743030548096e-01 -1.845297217369079590e-01 2.593815028667449951e-01 2.849999070167541504e-01
-9.816219657659530640e-02 -2.354719303548336029e-02 -3.138867914676666260e-01 8.432830572128295898e-01 3.487702012062072754e-01 -2.313051819801330566e-01 -5.567590519785881042e-02 -4.377180710434913635e-02
1.170342117547988892e-01 -7.206050157546997070e-01 2.259003520011901855e-01 3.561211228370666504e-01 -2.162225246429443359e-01 -1.924732178449630737e-01 3.545924425125122070e-01 2.822131216526031494e-01
3.207925334572792053e-02 -1.023319736123085022e-02 -1.473509818315505981e-01 8.465694785118103027e-01 2.763028740882873535e-01 -3.372566401958465576e-01 -1.042806580662727356e-01 -2.439554333686828613e-01
-1.457684487104415894e-01 -4.987643063068389893e-01 2.165181934833526611e-01 6.367974281311035156e-01 3.504291772842407227e-01 -3.144392371177673340e-01 -4.143766593188047409e-03 2.364413589239120483e-01
-2.097254991531372070e-01 -3.886291291564702988e-03 -3.328891396522521973e-01 7.458897233009338379e-01 3.524591028690338135e-01 -3.702650964260101318e-01 -1.310844719409942627e-01 1.016205027699470520e-01
-3.035676181316375732e-01 -3.364096879959106445e-01 -2.555644810199737549e-01 5.433874949812889099e-02 -5.364950895309448242e-01 -2.966240942478179932e-01 5.034932494163513184e-01 -3.115945160388946533e-01
-2.361445426940917969e-01 -3.201758563518524170e-01 3.355098143219947815e-02 7.273724079132080078e-01 -1.568910181522369385e-01 9.030623733997344971e-02 3.091054856777191162e-01 -4.280311763286590576e-01
3.266554474830627441e-01 1.471467781811952591e-02 -3.006823956966400146e-01 3.630198240280151367e-01 1.502989530563354492e-01 -5.691220760345458984e-01 1.342192739248275757e-01 -5.535178184509277344e-01
-2.874201238155364990e-01 -4.254535734653472900e-01 1.593917608261108398e-01 6.303678154945373535e-01 7.883626222610473633e-02 -2.907019108533859253e-02 1.721549332141876221e-01 -5.262244343757629395e-01
7.328088581562042236e-02 -6.779867410659790039e-01 3.486372157931327820e-02 1.677300594747066498e-02 2.613701820373535156e-01 -5.511577725410461426e-01 3.008466064929962158e-01 -2.662126123905181885e-01
1.150810718536376953e-02 -2.692517936229705811e-01 -4.853941798210144043e-01 5.942301154136657715e-01 -1.304255574941635132e-01 -2.418092936277389526e-01 -1.200717873871326447e-02 5.128619670867919922e-01
1.305732782930135727e-02 -4.687734544277191162e-01 -1.896366328001022339e-01 4.271963536739349365e-01 -6.111747622489929199e-01 -1.063973084092140198e-01 4.191072881221771240e-01 3.341502323746681213e-02
1.813454031944274902e-01 5.340391770005226135e-02 -2.038014829158782959e-01 7.297850847244262695e-01 1.676643788814544678e-01 -5.746266245841979980e-01 -1.388007998466491699e-01 -1.121069043874740601e-01
6.386186182498931885e-02 -2.068265527486801147e-01 -4.842135310173034668e-01 3.177012205123901367e-01 2.331226915121078491e-01 -6.946615576744079590e-01 -2.807226479053497314e-01 -4.518439248204231262e-02
-1.386061310768127441e-01 -2.388706952333450317e-01 3.956142440438270569e-02 6.449073553085327148e-01 -4.354168176651000977e-01 3.513919422402977943e-03 3.549844324588775635e-01 -4.366284012794494629e-01
-5.235133171081542969e-01 -4.681304991245269775e-01 -2.422661334276199341e-01 1.345176696777343750e-01 -2.694995105266571045e-01 -4.852590709924697876e-02 5.318212509155273438e-01 -2.686656415462493896e-01
-1.841405928134918213e-01 -2.002107799053192139e-01 1.855876445770263672e-01 1.196465939283370972e-01 -4.398941099643707275e-01 -7.264505624771118164e-01 3.101494610309600830e-01 -2.445807158946990967e-01
6.138775944709777832e-01 -3.192624449729919434e-01 -1.327891796827316284e-01 5.229064822196960449e-01 -3.651292324066162109e-01 -1.556910723447799683e-01 2.626446783542633057e-01 -6.017067283391952515e-02
1.231292448937892914e-02 -5.747042894363403320e-01 3.580619692802429199e-01 3.557967245578765869e-01 -2.671393156051635742e-01 -5.664023160934448242e-01 -1.068854406476020813e-01 1.056609228253364563e-01
3.917018473148345947e-01 -3.495676070451736450e-02 -3.408682346343994141e-01 4.070645868778228760e-01 2.711718678474426270e-01 -6.577728986740112305e-01 7.431814447045326233e-03 -2.391659170389175415e-01
1.265322566032409668e-01 -4.270532429218292236e-01 3.185052275657653809e-01 4.651879370212554932e-01 -5.324560217559337616e-03 -6.384363174438476562e-01 2.327344194054603577e-02 2.749526500701904297e-01
4.597849398851394653e-02 -6.809365153312683105e-01 1.137923970818519592e-01 1.015519425272941589e-01 3.110793232917785645e-01 -4.773354530334472656e-01 4.304429590702056885e-01 3.239490464329719543e-02
4.662018120288848877e-01 -3.380441367626190186e-01 -5.108298659324645996e-01 4.276745021343231201e-01 2.383823394775390625e-01 -1.345175206661224365e-01 2.086125314235687256e-01 -3.257134854793548584e-01
-1.839308291673660278e-01 -6.024962663650512695e-02 1.777523010969161987e-01 8.261572569608688354e-02 -2.778881788253784180e-01 -8.062607049942016602e-01 4.423234164714813232e-01 3.449635580182075500e-02
8.913417160511016846e-02 -2.391688972711563110e-01 -4.604017436504364014e-01 9.115904569625854492e-02 -1.370875984430313110e-01 -7.240170240402221680e-01 -1.194322481751441956e-01 3.966308236122131348e-01
-2.086262851953506470e-01 -3.066962659358978271e-01 9.037064760923385620e-02 8.206319808959960938e-02 -5.041598081588745117e-01 -5.148096084594726562e-01 5.711085200309753418e-01 -4.626239091157913208e-02
-1.298950314521789551e-01 -2.485278099775314331e-01 -5.276741981506347656e-01 -1.028789579868316650e-01 -4.400877356529235840e-01 -3.620148897171020508e-01 4.166589975357055664e-01 -3.660610318183898926e-01
4.804457351565361023e-02 -6.385077238082885742e-01 -4.459738731384277344e-01 -1.908387988805770874e-01 8.439492434263229370e-03 -2.821348905563354492e-01 5.238848924636840820e-01 2.368413284420967102e-02
-1.085503250360488892e-01 2.612522840499877930e-01 -4.451459944248199463e-01 6.959488391876220703e-01 8.437216281890869141e-02 -3.455522358417510986e-01 2.232727259397506714e-01 2.471616566181182861e-01
-2.809396088123321533e-01 -2.860184907913208008e-01 -1.120434608310461044e-02 4.312402009963989258e-01 9.495628625154495239e-02 -1.207931339740753174e-01 4.397429227828979492e-01 -6.604477167129516602e-01
6.067715883255004883e-01 -2.378413230180740356e-01 2.690944634377956390e-02 3.335775434970855713e-01 1.338834315538406372e-01 -4.648960828781127930e-01 3.912364542484283447e-01 -2.759396135807037354e-01
-8.371309936046600342e-02 -7.399454712867736816e-03 -4.047511518001556396e-01 6.779857873916625977e-01 4.562290906906127930e-01 -3.629167377948760986e-01 -2.097365073859691620e-02 -1.707503944635391235e-01
-1.282720267772674561e-01 -1.032671183347702026e-01 -1.439353078603744507e-01 6.218621730804443359e-01 -2.441840916872024536e-01 4.926717281341552734e-02 4.700373709201812744e-01 -5.314733982086181641e-01
3.785194456577301025e-01 -2.848190665245056152e-01 -2.248436063528060913e-01 3.133170902729034424e-01 3.257186412811279297e-01 -2.953904271125793457e-01 3.552489280700683594e-01 -5.543724894523620605e-01
-4.597890749573707581e-02 1.468496024608612061e-01 -1.527937501668930054e-01 6.939890980720520020e-01 3.203922212123870850e-01 -5.765321254730224609e-01 6.784696131944656372e-02 1.780753135681152344e-01
-8.482952415943145752e-02 -8.201814293861389160e-01 -4.412353336811065674e-01 -1.221020147204399109e-01 1.935206726193428040e-02 -2.410713583230972290e-01 2.238978743553161621e-01 -4.346177354454994202e-02
-2.638767957687377930e-01 -2.003319114446640015e-01 5.864174664020538330e-02 -5.688109248876571655e-02 -1.794404983520507812e-01 -7.445600032806396484e-01 4.992102980613708496e-01 -2.185928076505661011e-01
1.718797385692596436e-01 6.899506598711013794e-02 -6.632462739944458008e-01 3.449505865573883057e-01 2.098538279533386230e-01 -3.246050477027893066e-01 4.801780283451080322e-01 1.638065874576568604e-01
7.652080804109573364e-02 -5.857045650482177734e-01 -5.525318980216979980e-01 5.082467794418334961e-01 8.785067498683929443e-02 1.214841231703758240e-01 2.458230257034301758e-01 -6.770120561122894287e-02
-2.276385128498077393e-01 -2.924905419349670410e-01 1.266213506460189819e-01 1.209899634122848511e-01 -6.283175349235534668e-01 -5.315383076667785645e-01 3.426866233348846436e-01 1.928946673870086670e-01
6.009910255670547485e-02 -1.521948873996734619e-01 -3.486978113651275635e-01 8.535505533218383789e-01 2.935759723186492920e-01 -1.652581691741943359e-01 2.897885441780090332e-02 9.353797882795333862e-02
2.646901644766330719e-03 -1.909901052713394165e-01 -7.166475653648376465e-01 2.174804359674453735e-01 -5.078908056020736694e-02 -5.069377422332763672e-01 -1.075366046279668808e-02 3.780915141105651855e-01
2.290150225162506104e-01 -3.086902201175689697e-01 -2.382278889417648315e-01 6.968978643417358398e-01 1.656093448400497437e-02 -2.461578398942947388e-01 -3.240348398685455322e-01 -3.794428706169128418e-01
-3.936205804347991943e-02 -3.177976608276367188e-01 -3.648556768894195557e-02 2.758500277996063232e-01 -7.939735054969787598e-01 -2.434170395135879517e-01 3.577388823032379150e-01 -4.907122999429702759e-02
-4.312520325183868408e-01 -9.361972659826278687e-02 -4.417022466659545898e-01 1.775080859661102295e-01 -3.427472114562988281e-01 -2.111278623342514038e-01 4.693142473697662354e-01 -4.431033432483673096e-01
-1.101290807127952576e-01 -8.131393790245056152e-01 1.049057543277740479e-01 3.211314082145690918e-01 -1.385491639375686646e-01 -1.168430820107460022e-01 3.296188712120056152e-01 2.665495574474334717e-01
-1.389189958572387695e-01 -2.847572863101959229e-01 -1.886403709650039673e-01 6.895591616630554199e-01 -3.414105176925659180e-01 1.770650893449783325e-01 2.409779578447341919e-01 -4.272636473178863525e-01
-8.045291900634765625e-02 -3.844012320041656494e-01 2.672254145145416260e-01 1.147530004382133484e-01 -3.073361217975616455e-01 -6.321057677268981934e-01 4.549306333065032959e-01 -2.453779280185699463e-01
2.649257658049464226e-03 -7.126528769731521606e-02 -1.576423272490501404e-02 5.267056822776794434e-01 3.446786701679229736e-01 -6.417481899261474609e-01 -7.252407073974609375e-02 -4.258441329002380371e-01
-3.747712969779968262e-01 -5.790190100669860840e-01 1.809702813625335693e-01 3.214550316333770752e-01 -1.778286695480346680e-01 -8.858198672533035278e-02 4.871236681938171387e-01 3.338269889354705811e-01
-3.015170432627201080e-02 -4.477073624730110168e-02 -6.162853240966796875e-01 4.291356801986694336e-01 2.999944388866424561e-01 -5.627389550209045410e-01 -1.505079716444015503e-01 -6.161975115537643433e-02
-6.610999107360839844e-01 -4.471115171909332275e-01 -5.638990551233291626e-04 1.223822608590126038e-01 -1.537958383560180664e-01 -3.109252452850341797e-01 2.989828884601593018e-01 -3.719437122344970703e-01
5.525664687156677246e-01 -4.000097215175628662e-01 -1.080202832818031311e-01 5.469917058944702148e-01 -4.280689358711242676e-01 -6.244999170303344727e-02 1.906843632459640503e-01 -1.705178245902061462e-02
-4.593082889914512634e-02 -7.175784111022949219e-01 -3.205334544181823730e-01 -1.653273850679397583e-01 2.232755571603775024e-01 -4.112380146980285645e-01 3.615341186523437500e-01 -5.675445124506950378e-02
2.794686257839202881e-01 -3.055035471916198730e-01 -7.201552391052246094e-02 8.412999510765075684e-01 1.895612776279449463e-01 -1.645412594079971313e-01 -1.734094917774200439e-01 -1.500498801469802856e-01
5.683343410491943359e-01 -2.493315786123275757e-01 -2.388886362314224243e-01 6.448233723640441895e-01 -2.033801972866058350e-01 -9.184191375970840454e-02 9.587244689464569092e-02 -2.880539298057556152e-01
-2.409783601760864258e-01 -2.785322666168212891e-01 -3.335739970207214355e-01 6.223563551902770996e-01 2.288262546062469482e-01 -2.341472208499908447e-01 1.018193885684013367e-01 4.981935322284698486e-01
2.784746885299682617e-01 -2.403006553649902344e-01 -7.532277703285217285e-01 3.479791805148124695e-02 7.753641903400421143e-02 -1.827739775180816650e-01 5.066816210746765137e-01 -1.932086743181571364e-04
-3.282627761363983154e-01 -1.034163981676101685e-01 1.230771988630294800e-01 4.355499520897865295e-02 -1.532829850912094116e-01 -7.024766206741333008e-01 5.731368064880371094e-01 -1.380166560411453247e-01
-1.762899160385131836e-01 -8.256368041038513184e-01 -2.151939272880554199e-01 4.625694453716278076e-01 4.858686402440071106e-02 -5.042058601975440979e-02 4.927806556224822998e-02 1.401266455650329590e-01
4.311280250549316406e-01 -5.663881897926330566e-01 -2.041642367839813232e-01 5.714576840400695801e-01 -2.302874475717544556e-01 2.351439371705055237e-02 9.850328415632247925e-02 -2.485918551683425903e-01
1.744660548865795135e-02 -3.051004707813262939e-01 -2.957713305950164795e-01 3.944224417209625244e-01 4.516172409057617188e-02 -6.882622838020324707e-01 -4.112754464149475098e-01 1.366286128759384155e-01
-1.222106590867042542e-01 -5.560442209243774414e-01 1.955220699310302734e-01 6.014516949653625488e-01 2.746721208095550537e-01 -3.481787741184234619e-01 -7.046921551227569580e-02 2.725202441215515137e-01
-2.435566782951354980e-01 -6.757048964500427246e-01 2.745431363582611084e-01 3.125292956829071045e-01 -4.698267579078674316e-02 -5.278986096382141113e-01 4.982462897896766663e-02 1.663964390754699707e-01
1.633077263832092285e-01 -6.372342109680175781e-01 -1.007045507431030273e-01 -5.164504423737525940e-02 2.665062546730041504e-01 -5.246680378913879395e-01 4.302622377872467041e-01 -1.517460346221923828e-01
-4.653845727443695068e-01 -5.939791798591613770e-01 1.321359165012836456e-02 5.043071508407592773e-01 4.196799546480178833e-02 7.540767639875411987e-02 9.527838230133056641e-02 -3.994745910167694092e-01
9.354638308286666870e-02 2.962138876318931580e-02 -3.295485675334930420e-01 8.071346282958984375e-01 1.495670676231384277e-01 -4.025470018386840820e-01 -3.193601965904235840e-02 2.118226736783981323e-01
1.973885446786880493e-01 5.817274563014507294e-03 -2.517902553081512451e-01 6.464995741844177246e-01 1.942003667354583740e-01 -5.532078742980957031e-01 1.803282275795936584e-02 -3.681928813457489014e-01
3.409379348158836365e-02 -4.748553633689880371e-01 1.946614086627960205e-01 7.281661033630371094e-01 -1.852636188268661499e-01 -2.312386184930801392e-01 -8.334410190582275391e-02 3.324020206928253174e-01
-2.096293270587921143e-01 -2.955027818679809570e-01 -5.826135873794555664e-01 3.222956508398056030e-02 -5.379500985145568848e-01 -1.860822737216949463e-01 3.144404888153076172e-01 -3.246020078659057617e-01
5.933112651109695435e-02 -1.220174431800842285e-01 -6.048558950424194336e-01 4.896502494812011719e-01 2.877821922302246094e-01 -2.576210200786590576e-01 -1.242701858282089233e-01 -4.597316086292266846e-01
-1.406104117631912231e-01 -3.639681339263916016e-01 3.480975031852722168e-01 7.109489440917968750e-01 4.413697123527526855e-02 -3.889033794403076172e-01 -9.763729572296142578e-02 2.416793107986450195e-01
4.077564477920532227e-01 -1.656419783830642700e-01 -7.620425224304199219e-01 2.614500224590301514e-01 -3.102603554725646973e-01 -2.450567930936813354e-01 -2.805975452065467834e-02 1.144432183355093002e-02
1.474368870258331299e-01 1.074449867010116577e-01 -9.014985710382461548e-02 8.223857879638671875e-01 2.238832414150238037e-01 -4.437254667282104492e-01 1.458334326744079590e-01 1.182771772146224976e-01
-1.686611585319042206e-02 7.378453016281127930e-02 8.015257120132446289e-02 7.738904953002929688e-01 3.661854565143585205e-01 -3.944083452224731445e-01 2.554985880851745605e-01 1.844208687543869019e-01
-1.953760534524917603e-01 -7.205314934253692627e-02 -2.934993430972099304e-02 3.717869222164154053e-01 -7.150238156318664551e-01 -2.179580479860305786e-01 5.086032152175903320e-01 1.037914399057626724e-02
2.983797490596771240e-01 -3.120578527450561523e-01 -2.423252612352371216e-01 6.647593975067138672e-01 -3.955795168876647949e-01 3.452436998486518860e-02 1.026549935340881348e-01 -3.804599940776824951e-01
4.361992329359054565e-02 -8.372548818588256836e-01 -2.681599855422973633e-01 1.465280652046203613e-01 -2.900091558694839478e-02 4.586983844637870789e-02 4.337660968303680420e-01 1.123526170849800110e-01
-5.545263886451721191e-01 -2.343686819076538086e-01 -4.644095599651336670e-01 5.996637940406799316e-01 -4.203344136476516724e-02 -7.216908968985080719e-03 -1.109233126044273376e-01 2.194904237985610962e-01
-3.264876008033752441e-01 -3.936365246772766113e-01 2.716811373829841614e-02 -3.866063058376312256e-02 -4.949562251567840576e-01 -5.855987668037414551e-01 3.584177792072296143e-01 1.408994793891906738e-01
-4.584474861621856689e-01 -4.297294616699218750e-01 -1.939012110233306885e-01 1.566959470510482788e-01 -5.993294715881347656e-01 -1.724355667829513550e-01 3.811317980289459229e-01 -9.389254450798034668e-02
-1.155939400196075439e-01 -2.432232797145843506e-01 -2.793080210685729980e-01 2.567355930805206299e-01 -7.386153340339660645e-01 -1.853784322738647461e-01 4.299778342247009277e-01 -1.369519233703613281e-01
7.163962582126259804e-04 -3.889888525009155273e-01 -6.993483752012252808e-02 7.171084880828857422e-01 -2.352728843688964844e-01 2.220816165208816528e-01 3.458663821220397949e-01 -3.244297802448272705e-01
-4.467150866985321045e-01 -2.161871790885925293e-01 -5.627127885818481445e-01 9.098125994205474854e-02 -3.290608525276184082e-01 -1.883446574211120605e-01 2.706946730613708496e-01 -4.601685702800750732e-01
-3.530465960502624512e-01 -1.355569064617156982e-01 -4.977111220359802246e-01 1.606822013854980469e-01 -4.381991922855377197e-01 -1.855595856904983521e-01 3.939418196678161621e-01 -4.492286443710327148e-01
-1.270485222339630127e-01 -3.016540110111236572e-01 -8.432350754737854004e-01 3.039345443248748779e-01 -7.100326009094715118e-03 -1.708532422780990601e-01 3.104202263057231903e-02 2.433868050575256348e-01
3.616781206801533699e-03 -6.856594085693359375e-01 -2.706888616085052490e-01 4.779921770095825195e-01 3.563223481178283691e-01 1.108993217349052429e-01 1.298904120922088623e-01 -2.682784199714660645e-01
2.542942464351654053e-01 -6.479334831237792969e-01 1.154595836997032166e-01 6.189652904868125916e-02 1.825914382934570312e-01 -6.150444149971008301e-01 2.838561832904815674e-01 7.849214226007461548e-02
1.717949658632278442e-01 -3.866707086563110352e-01 2.009419053792953491e-01 4.108359515666961670e-01 -1.288381367921829224e-01 -7.090768218040466309e-01 -1.989459246397018433e-01 2.298690676689147949e-01
-2.532717585563659668e-01 -5.616130232810974121e-01 -4.195980429649353027e-01 4.949248433113098145e-01 3.138185143470764160e-01 -1.712542623281478882e-01 -2.367563396692276001e-01 1.247696056962013245e-01
-4.431379958987236023e-02 -6.209964752197265625e-01 -4.392078816890716553e-01 4.266563355922698975e-01 1.889175027608871460e-01 -1.592826247215270996e-01 3.309109434485435486e-02 4.186941087245941162e-01
3.851103186607360840e-01 1.283330619335174561e-01 -1.167408097535371780e-02 7.740263938903808594e-01 1.376411467790603638e-01 -3.508228659629821777e-01 2.996938526630401611e-01 -6.425972282886505127e-02
-9.207852929830551147e-02 3.355631530284881592e-01 -3.997032716870307922e-02 4.618659615516662598e-01 1.969519406557083130e-01 -6.770226359367370605e-01 3.447244167327880859e-01 -2.191271334886550903e-01
-3.165625631809234619e-01 2.748112380504608154e-01 -5.558211803436279297e-01 4.806895256042480469e-01 -1.124452948570251465e-01 -2.928341925144195557e-01 3.672530949115753174e-01 2.258246392011642456e-01
1.080280691385269165e-01 -5.335062742233276367e-01 -5.330386757850646973e-01 4.368142485618591309e-01 -1.660606563091278076e-01 2.044037282466888428e-01 3.417467176914215088e-01 -2.064369320869445801e-01
2.719962000846862793e-01 -1.830715835094451904e-01 -1.262600868940353394e-01 3.090433776378631592e-01 3.334073126316070557e-01 -5.353518128395080566e-01 2.554041743278503418e-01 -5.639684796333312988e-01
-3.568783402442932129e-01 -2.829020321369171143e-01 -1.713785082101821899e-01 5.031886100769042969e-01 -3.477180302143096924e-01 3.447965905070304871e-02 3.522486686706542969e-01 -5.136720538139343262e-01
-7.044778019189834595e-02 -1.904489845037460327e-01 -1.336976587772369385e-01 3.121145963668823242e-01 -1.719574071466922760e-02 -7.392231225967407227e-01 -1.101428759284317493e-03 5.447275042533874512e-01
2.148540914058685303e-01 1.030198410153388977e-01 -4.712188541889190674e-01 3.483403623104095459e-01 2.822400331497192383e-01 -6.858806610107421875e-01 -2.136739669367671013e-03 -2.230249643325805664e-01
3.755074366927146912e-02 8.029115200042724609e-02 1.639655679464340210e-01 1.289242953062057495e-01 -1.511698514223098755e-01 -7.665970325469970703e-01 5.553536415100097656e-01 -1.723254770040512085e-01
3.954734504222869873e-01 -5.129493474960327148e-01 -7.072164863348007202e-02 -3.625256195664405823e-02 1.572401374578475952e-01 -6.520658135414123535e-01 3.447201848030090332e-01 7.363098859786987305e-02
3.476694524288177490e-01 -4.013724625110626221e-01 -2.756778895854949951e-01 2.056785076856613159e-01 2.090903371572494507e-01 -3.572844862937927246e-01 2.415620684623718262e-01 -6.082770824432373047e-01
-1.072302833199501038e-01 1.132560074329376221e-01 -5.761573910713195801e-01 5.531716942787170410e-01 6.024756003171205521e-03 -1.533366292715072632e-01 4.411889016628265381e-01 3.457200527191162109e-01
-2.934052050113677979e-01 1.974231451749801636e-01 -9.832724183797836304e-02 8.368048667907714844e-01 1.038168966770172119e-01 -3.203240334987640381e-01 2.213510721921920776e-01 5.143056064844131470e-02
-5.045733600854873657e-02 -5.717445611953735352e-01 -3.266885876655578613e-01 4.915269315242767334e-01 1.781421303749084473e-01 -3.351881802082061768e-01 -1.411742568016052246e-01 3.977717459201812744e-01
-2.900261580944061279e-01 -2.398680299520492554e-01 9.207481890916824341e-02 -3.200243413448333740e-02 -2.156357318162918091e-01 -7.558479905128479004e-01 4.652933478355407715e-01 -1.205963194370269775e-01
-5.932708978652954102e-01 -4.944231510162353516e-01 -1.097299978137016296e-01 1.975157707929611206e-01 -2.815456688404083252e-01 -1.195878610014915466e-01 4.541016519069671631e-01 -2.296622991561889648e-01
3.699694275856018066e-01 -4.247965812683105469e-01 5.395626067183911800e-04 6.370518207550048828e-01 -4.465631246566772461e-01 -1.084878109395503998e-02 2.455330044031143188e-01 1.304315179586410522e-01
-9.525249898433685303e-02 2.050930410623550415e-01 -5.340095758438110352e-01 5.315270423889160156e-01 9.980664588510990143e-03 -1.354543864727020264e-01 5.776004195213317871e-01 1.706071346998214722e-01
1.713209599256515503e-01 -6.503325104713439941e-01 -4.044467210769653320e-01 -1.646051257848739624e-01 -1.003737449645996094e-01 -2.929154634475708008e-01 5.106678009033203125e-01 -1.971841044723987579e-02
-1.949969381093978882e-01 -5.019440054893493652e-01 -6.557758450508117676e-01 1.440286338329315186e-01 1.277530044317245483e-01 -4.115698635578155518e-01 -1.932951360940933228e-01 1.901803612709045410e-01
-5.552525073289871216e-02 -4.190712422132492065e-02 -5.915645360946655273e-01 5.348073840141296387e-01 4.905837178230285645e-01 -2.027206718921661377e-01 2.568321228027343750e-01 1.070623993873596191e-01
3.325518369674682617e-01 -6.368350982666015625e-01 2.771501988172531128e-02 3.807568550109863281e-01 2.166901230812072754e-01 -4.787890315055847168e-01 -1.528205871582031250e-01 -1.963639855384826660e-01
-2.769364714622497559e-01 -5.080177187919616699e-01 1.884773522615432739e-01 -1.785747706890106201e-02 -3.195613324642181396e-01 -6.555529832839965820e-01 3.122482597827911377e-01 3.632468637079000473e-03
3.576025366783142090e-01 -3.894065320491790771e-01 -7.209032773971557617e-01 2.320562489330768585e-02 -2.494539767503738403e-01 -3.405321240425109863e-01 2.723333425819873810e-02 1.459860503673553467e-01
-1.594427227973937988e-01 -3.205296993255615234e-01 3.510438650846481323e-02 7.254973649978637695e-01 -1.663718968629837036e-01 1.003596782684326172e-01 1.925694644451141357e-01 -5.190621614456176758e-01
-5.064062476158142090e-01 -3.783058226108551025e-01 -7.073126733303070068e-02 1.555765122175216675e-01 -3.708571493625640869e-01 -2.873121201992034912e-01 3.942851722240447998e-01 -4.423645436763763428e-01
-2.410681843757629395e-01 -4.578260481357574463e-01 1.641053110361099243e-01 6.377468109130859375e-01 -2.265034476295113564e-03 -1.483361423015594482e-02 8.216254413127899170e-02 -5.400500297546386719e-01
3.520862460136413574e-01 -6.119809150695800781e-01 -3.160208091139793396e-02 3.089219927787780762e-01 -5.820122361183166504e-01 -2.571161985397338867e-01 1.532261352986097336e-02 -1.232586102560162544e-03
-9.870427101850509644e-02 -4.711392521858215332e-01 1.420940607786178589e-01 5.666752457618713379e-01 -1.577588468790054321e-01 -4.033581912517547607e-01 -2.872724533081054688e-01 3.960587084293365479e-01
2.941974103450775146e-01 -8.403860032558441162e-02 -2.151118218898773193e-01 8.076440095901489258e-01 3.528166115283966064e-01 -2.310028374195098877e-01 1.524434536695480347e-01 8.211367577314376831e-02
-4.253163933753967285e-01 -3.577419817447662354e-01 -1.444740146398544312e-01 3.087524473667144775e-01 5.426731705665588379e-02 -6.725122779607772827e-02 4.792300164699554443e-01 -5.812029838562011719e-01
2.700392901897430420e-02 -3.628892898559570312e-01 3.623389601707458496e-01 6.751628518104553223e-01 -2.373826503753662109e-01 -1.768286675214767456e-01 2.121113836765289307e-01 3.844967186450958252e-01
1.069126725196838379e-01 -6.479031443595886230e-01 -4.588343501091003418e-01 -1.881494224071502686e-01 -1.604341417551040649e-01 -3.286380469799041748e-01 4.265885055065155029e-01 -8.451200276613235474e-02
-4.026674032211303711e-01 -2.752391695976257324e-01 -1.572659462690353394e-01 3.095821850001811981e-02 -1.567426323890686035e-01 -4.460082054138183594e-01 3.008109331130981445e-01 -6.499481797218322754e-01
4.152552783489227295e-01 -4.639720916748046875e-01 -4.727261364459991455e-01 1.935501098632812500e-01 7.740366458892822266e-02 -1.906211227178573608e-01 2.731799483299255371e-01 -4.841552078723907471e-01
-2.441736310720443726e-01 -3.043503761291503906e-01 1.744157075881958008e-01 1.712626516819000244e-01 -5.540578961372375488e-01 -5.248911976814270020e-01 4.260149300098419189e-01 -1.549797654151916504e-01
1.471732705831527710e-01 1.147088855504989624e-01 -6.077079176902770996e-01 4.947784841060638428e-01 6.860330700874328613e-02 -4.452843368053436279e-01 -6.233105063438415527e-02 -3.797334134578704834e-01
-2.175946086645126343e-01 -7.364157438278198242e-01 2.890384495258331299e-01 4.026212096214294434e-01 1.324651539325714111e-01 -2.754442691802978516e-01 2.016411274671554565e-01 1.749906688928604126e-01
-3.316741809248924255e-02 1.273622363805770874e-01 -2.976988852024078369e-01 6.827538609504699707e-01 3.593728244304656982e-01 -4.814384281635284424e-01 1.726472079753875732e-01 1.927756220102310181e-01
4.139856435358524323e-03 1.188998073339462280e-01 2.130113989114761353e-01 2.458420395851135254e-01 -2.585194110870361328e-01 -7.660395503044128418e-01 3.930404782295227051e-01 -2.681488692760467529e-01
3.327940702438354492e-01 -3.326212167739868164e-01 -4.226407706737518311e-01 1.684233546257019043e-01 2.958182692527770996e-01 -4.639501273632049561e-01 1.008803322911262512e-01 -5.086106657981872559e-01
-5.200602859258651733e-02 -3.766061961650848389e-01 1.130874678492546082e-01 -5.092853307723999023e-02 -3.588463664054870605e-01 -7.890942692756652832e-01 2.426660656929016113e-01 -1.724910587072372437e-01
2.695258855819702148e-01 -6.342440843582153320e-01 -3.071801662445068359e-01 -9.765648841857910156e-02 -2.359729707241058350e-01 -2.395514994859695435e-01 5.550785064697265625e-01 3.656955203041434288e-03
-1.404967308044433594e-01 -2.525448799133300781e-02 3.395741581916809082e-01 2.609289288520812988e-01 -2.431338280439376831e-01 -7.294267416000366211e-01 4.164572954177856445e-01 -1.778036952018737793e-01
3.323318809270858765e-02 -7.640660405158996582e-01 -4.704517126083374023e-01 3.793626725673675537e-01 6.623434275388717651e-02 7.662738114595413208e-02 -1.098719313740730286e-01 -1.659144014120101929e-01
1.864319592714309692e-01 -2.803272008895874023e-01 -1.781603991985321045e-01 5.449331998825073242e-01 3.790369629859924316e-01 -6.103464365005493164e-01 -2.008693963289260864e-01 -3.776519000530242920e-02
-2.134932726621627808e-01 -2.961330115795135498e-01 -2.908744215965270996e-01 8.348517864942550659e-02 -6.775700449943542480e-01 -2.945842444896697998e-01 4.513877630233764648e-01 -1.597375273704528809e-01
-1.856372058391571045e-01 2.768504619598388672e-01 -5.476077198982238770e-01 6.416693925857543945e-01 -2.311379760503768921e-01 -3.426759839057922363e-01 -7.971823960542678833e-02 -8.502927608788013458e-03
1.542677581310272217e-01 -2.793416976928710938e-01 -3.657532334327697754e-01 2.982477843761444092e-01 4.152910709381103516e-01 -3.190096318721771240e-01 1.844945996999740601e-01 -6.059458851814270020e-01
3.782020509243011475e-01 -5.907692313194274902e-01 -1.301587224006652832e-01 6.251489520072937012e-01 -2.791340053081512451e-01 9.990709275007247925e-02 -7.261899113655090332e-02 -8.385609835386276245e-02
1.423947960138320923e-01 -4.139223098754882812e-01 -4.612421393394470215e-01 1.401984989643096924e-01 -9.039265662431716919e-02 -6.177762150764465332e-01 -8.792544901371002197e-02 4.224251806735992432e-01
-2.739564180374145508e-01 -8.487799167633056641e-01 -2.395734637975692749e-01 1.571748703718185425e-01 3.730629757046699524e-02 -7.262924313545227051e-02 3.006261289119720459e-01 1.593053042888641357e-01
-2.218616753816604614e-01 -4.269317388534545898e-01 2.974207103252410889e-01 2.684091627597808838e-01 -2.265661358833312988e-01 -4.756304323673248291e-01 3.457750082015991211e-01 -4.592247307300567627e-01
-4.998469054698944092e-01 -6.779211014509201050e-02 1.371236983686685562e-02 5.412015914916992188e-01 7.947967201471328735e-02 -4.788391292095184326e-01 4.096729680895805359e-02 4.638837277889251709e-01
1.490292251110076904e-01 -4.182198643684387207e-01 1.489869207143783569e-01 6.541070342063903809e-01 6.383112072944641113e-02 -4.377879500389099121e-01 -1.445712521672248840e-02 3.960903286933898926e-01
2.528182566165924072e-01 -7.293006032705307007e-02 -1.272367965430021286e-02 5.941548347473144531e-01 4.687204360961914062e-01 -3.977114260196685791e-01 2.982557117938995361e-01 -3.327952623367309570e-01
-1.911232322454452515e-01 -1.257781386375427246e-01 -3.655115664005279541e-01 7.843251228332519531e-01 3.709479570388793945e-01 -2.192900627851486206e-01 -1.120381280779838562e-01 2.537724003195762634e-02
2.996069192886352539e-02 -4.014180302619934082e-01 -1.879653185606002808e-01 -1.886717416346073151e-02 3.707333505153656006e-01 -3.745860457420349121e-01 6.413808465003967285e-01 -3.363803029060363770e-01
-3.544353246688842773e-01 2.087709158658981323e-01 -4.831369221210479736e-01 5.355254411697387695e-01 -4.219329655170440674e-01 -3.250248134136199951e-01 -1.626687943935394287e-01 2.125990390777587891e-02
2.202200591564178467e-01 -4.058972895145416260e-01 1.862334161996841431e-01 4.566145241260528564e-01 -2.549490630626678467e-01 -2.499858886003494263e-01 3.983460068702697754e-01 5.073451995849609375e-01
1.402890086174011230e-01 -7.529817819595336914e-01 -4.598907381296157837e-02 4.748402535915374756e-01 -2.175321578979492188e-01 4.430491477251052856e-02 2.906171083450317383e-01 2.280518114566802979e-01
2.445405572652816772e-01 -2.401659637689590454e-01 -7.352691888809204102e-01 4.459242820739746094e-01 -2.840050458908081055e-01 -1.574397832155227661e-01 -3.457554429769515991e-02 1.908124238252639771e-01
-2.537575364112854004e-01 1.463224589824676514e-01 -6.492434144020080566e-01 5.145312547683715820e-01 3.411646187305450439e-01 -2.757170200347900391e-01 1.486512869596481323e-01 -1.158747002482414246e-01
1.984778791666030884e-01 1.320429146289825439e-01 2.535510435700416565e-02 7.524924278259277344e-01 1.168556734919548035e-01 -5.637807846069335938e-01 1.253352500498294830e-03 -2.116077095270156860e-01
2.128919959068298340e-01 -2.309841215610504150e-01 -4.108985066413879395e-01 5.153965950012207031e-01 5.539427995681762695e-01 -2.267931848764419556e-01 3.100644052028656006e-01 1.114649921655654907e-01
-1.478135287761688232e-01 -4.182035624980926514e-01 -8.473899215459823608e-02 7.863132655620574951e-02 -1.398231387138366699e-01 -7.252626419067382812e-01 -9.701905399560928345e-02 4.846896827220916748e-01
1.259149610996246338e-01 2.394181489944458008e-01 -3.562636375427246094e-01 5.753110051155090332e-01 1.372582465410232544e-01 -6.707407832145690918e-01 -1.065233815461397171e-02 8.453355170786380768e-03
1.571059785783290863e-02 -7.175719141960144043e-01 2.466041594743728638e-01 6.205673813819885254e-01 9.284509718418121338e-02 -1.571775376796722412e-01 -2.453968860208988190e-02 7.070454955101013184e-02
-6.599584221839904785e-02 -1.906153559684753418e-01 -5.729503631591796875e-01 4.172904789447784424e-01 5.484153032302856445e-01 -2.020976394414901733e-01 1.442628204822540283e-01 -3.073959350585937500e-01
2.703631818294525146e-01 1.414745301008224487e-01 -2.391327768564224243e-01 7.437943816184997559e-01 1.554707437753677368e-01 -3.715310096740722656e-01 1.126941666007041931e-01 -3.486653864383697510e-01
3.901384770870208740e-02 -4.549234807491302490e-01 -1.434208899736404419e-01 1.017377227544784546e-01 3.234259486198425293e-01 -6.730548739433288574e-01 1.967331394553184509e-02 -4.501203298568725586e-01
3.709974288940429688e-01 -2.415690273046493530e-01 -5.504196286201477051e-01 5.236119031906127930e-01 2.244138419628143311e-01 -7.237339019775390625e-02 1.193678379058837891e-01 -3.962650597095489502e-01
-4.028639197349548340e-01 -1.873520612716674805e-01 -3.478826880455017090e-01 3.414928019046783447e-01 -3.725047409534454346e-01 -5.938889831304550171e-02 4.339563548564910889e-01 -4.841025471687316895e-01
3.984082490205764771e-02 -1.805853098630905151e-01 -3.301451504230499268e-01 4.870350956916809082e-01 2.935084402561187744e-01 -6.483656764030456543e-01 -3.058614730834960938e-01 -1.397358179092407227e-01
2.798955738544464111e-01 -1.699223965406417847e-01 -1.175817623734474182e-01 5.313011407852172852e-01 3.770932257175445557e-01 -3.663212954998016357e-01 2.327111959457397461e-01 -5.158813595771789551e-01
-9.536436200141906738e-02 -4.992359504103660583e-02 -5.721382498741149902e-01 4.987538456916809082e-01 5.481933951377868652e-01 -2.923859953880310059e-01 1.215015426278114319e-01 -1.074588447809219360e-01
-8.149522542953491211e-02 -5.243789553642272949e-01 -1.230873689055442810e-01 2.937963902950286865e-01 -3.150477260351181030e-02 -6.301370859146118164e-01 -4.420929253101348877e-01 1.529930680990219116e-01
-4.234535098075866699e-01 -5.069358348846435547e-01 -1.902326047420501709e-01 3.413609862327575684e-01 -1.437867283821105957e-01 7.086660712957382202e-02 5.093479752540588379e-01 3.547607660293579102e-01
-5.736733227968215942e-02 -1.855954974889755249e-01 -8.448350429534912109e-02 6.688113808631896973e-01 4.724332988262176514e-01 -3.287583887577056885e-01 -2.403917722404003143e-02 -4.194806814193725586e-01
4.437872171401977539e-01 -1.053041145205497742e-01 -2.845264971256256104e-01 7.141111493110656738e-01 -1.483709514141082764e-01 -8.274471759796142578e-02 3.271067142486572266e-01 2.553316056728363037e-01
7.858349382877349854e-02 -2.355164736509323120e-01 -3.502039313316345215e-01 8.237498998641967773e-01 1.611144095659255981e-01 -1.151074767112731934e-01 1.345289647579193115e-01 2.825672626495361328e-01
1.300603151321411133e-01 -5.674527287483215332e-01 -1.701260916888713837e-02 7.709073275327682495e-02 4.012595117092132568e-02 -2.458365708589553833e-01 6.619382500648498535e-01 -3.932445943355560303e-01
-6.701325625181198120e-02 -2.419299678876996040e-03 -6.146993041038513184e-01 7.048555612564086914e-01 2.855156064033508301e-01 -1.882721781730651855e-01 1.253818348050117493e-02 -6.086120754480361938e-02
-2.076985090970993042e-01 -1.159026324748992920e-01 1.316863149404525757e-01 2.274704575538635254e-01 -6.633006930351257324e-01 -5.378784537315368652e-01 3.802935779094696045e-01 2.096264995634555817e-02
-2.098257392644882202e-01 -3.931832909584045410e-01 -3.726802170276641846e-01 2.931506633758544922e-01 3.969080001115798950e-02 -5.766159892082214355e-01 -4.819266796112060547e-01 1.011804044246673584e-01
-6.083088517189025879e-01 -4.502115547657012939e-01 -2.888303063809871674e-02 2.804343104362487793e-01 9.220464527606964111e-02 -2.220854163169860840e-01 1.365203261375427246e-01 -5.208941698074340820e-01
2.390104979276657104e-01 -1.250968426465988159e-01 2.607690691947937012e-01 5.644893050193786621e-01 -1.085658594965934753e-01 -5.648339390754699707e-01 4.535327851772308350e-01 6.371924281120300293e-02
3.438372313976287842e-01 -4.811643362045288086e-01 -6.220074892044067383e-01 7.705625146627426147e-02 1.176403760910034180e-01 -9.445767849683761597e-02 4.618722498416900635e-01 1.460761427879333496e-01
-6.739867925643920898e-01 -3.483977317810058594e-01 -1.029789000749588013e-01 7.054808735847473145e-02 -7.034509629011154175e-02 -4.860350191593170166e-01 4.047252237796783447e-01 -6.162923201918601990e-02
-3.015840351581573486e-01 -8.088732957839965820e-01 -2.118365466594696045e-01 4.329123497009277344e-01 -8.686956018209457397e-03 5.285941064357757568e-02 1.308399438858032227e-01 -4.994688555598258972e-02
-2.731621451675891876e-02 -6.086728572845458984e-01 3.478634655475616455e-01 2.596803307533264160e-01 -1.772974245250225067e-02 -6.221726536750793457e-01 8.981677889823913574e-02 2.117737680673599243e-01
-1.193064972758293152e-01 1.036950275301933289e-01 -4.519860744476318359e-01 7.869025468826293945e-01 -3.224675059318542480e-01 -1.883261799812316895e-01 -1.068983525037765503e-01 -2.504383772611618042e-02
-2.871252894401550293e-01 -2.422108650207519531e-01 1.412024796009063721e-01 8.181507587432861328e-01 -1.883736550807952881e-01 -3.284124135971069336e-01 2.875005081295967102e-02 1.594308912754058838e-01
4.242895245552062988e-01 -4.477276802062988281e-01 1.733179241418838501e-01 1.928607821464538574e-01 2.089672833681106567e-01 -6.298069953918457031e-01 3.228777945041656494e-01 8.780467510223388672e-02
5.603213980793952942e-02 3.423156738281250000e-01 5.241217464208602905e-02 5.546749830245971680e-01 5.172392725944519043e-02 -4.787943363189697266e-01 5.238444209098815918e-01 -2.508721649646759033e-01
-1.655778884887695312e-01 -5.863165855407714844e-01 5.355624482035636902e-02 5.881112217903137207e-01 3.307969868183135986e-01 -2.684729695320129395e-01 -1.207297667860984802e-01 2.898167371749877930e-01
5.458543077111244202e-02 -2.575427591800689697e-01 -6.832975745201110840e-01 1.643392741680145264e-01 1.204057596623897552e-02 -5.602234005928039551e-01 -7.414599880576133728e-03 3.503414094448089600e-01
-9.189320728182792664e-03 6.527848541736602783e-02 -5.700058937072753906e-01 5.999917387962341309e-01 3.255377113819122314e-01 -4.512167572975158691e-01 3.269450739026069641e-02 1.083278656005859375e-02
-2.002161741256713867e-01 -1.350817829370498657e-01 3.159954249858856201e-01 2.947914302349090576e-01 -1.949149817228317261e-01 -6.464033126831054688e-01 5.187776088714599609e-01 -1.730669289827346802e-01
3.467346429824829102e-01 -1.539884954690933228e-01 -7.678712606430053711e-01 4.814828932285308838e-01 -5.343245342373847961e-02 -1.750987917184829712e-01 -2.477730857208371162e-03 3.301170840859413147e-02
1.471778750419616699e-01 -1.814388632774353027e-01 -1.297371536493301392e-01 5.591191649436950684e-01 5.340859293937683105e-01 -3.492257893085479736e-01 1.843783408403396606e-01 -4.180561602115631104e-01
8.278317004442214966e-02 2.193129211664199829e-01 -3.140140771865844727e-01 7.037285566329956055e-01 3.494166135787963867e-01 -4.277293384075164795e-01 1.894863992929458618e-01 -1.012936681509017944e-01
3.808144927024841309e-01 -4.680243432521820068e-01 -7.783661037683486938e-02 1.673059165477752686e-01 1.811327934265136719e-01 -6.109695434570312500e-01 3.641327470541000366e-02 -4.409817755222320557e-01
-1.650045961141586304e-01 1.471237689256668091e-01 -3.639792203903198242e-01 5.203236937522888184e-01 2.576915621757507324e-01 -5.467060208320617676e-01 2.616860866546630859e-01 3.378439843654632568e-01
2.864581160247325897e-02 -5.773164629936218262e-01 3.651826083660125732e-01 4.052246212959289551e-01 -1.858470886945724487e-01 -5.602235794067382812e-01 -8.281394839286804199e-02 1.143328025937080383e-01
-5.419509410858154297e-01 -5.297857522964477539e-01 -1.835160106420516968e-01 1.523710042238235474e-01 3.846893608570098877e-01 -3.312746584415435791e-01 2.737197577953338623e-01 1.899205148220062256e-01
-2.388559132814407349e-01 -5.601977109909057617e-01 1.907398104667663574e-01 3.872823119163513184e-01 -1.256843060255050659e-01 -1.072643771767616272e-01 4.750520288944244385e-01 4.356381297111511230e-01
1.049432307481765747e-01 -5.942597389221191406e-01 1.980221271514892578e-01 6.145145893096923828e-01 1.465040491893887520e-03 -3.640134036540985107e-01 -2.846476435661315918e-01 7.395526766777038574e-02
2.130295634269714355e-01 2.985911667346954346e-01 -3.594757243990898132e-02 5.763555169105529785e-01 -4.119402170181274414e-02 -4.034641683101654053e-01 6.039600968360900879e-01 5.230434238910675049e-02
-1.480827480554580688e-01 -7.141534686088562012e-01 -4.379832446575164795e-01 2.694108784198760986e-01 1.419384181499481201e-01 -2.717655301094055176e-01 -1.357577592134475708e-01 3.020122647285461426e-01
2.608209252357482910e-01 -2.098766267299652100e-01 -2.486017346382141113e-01 1.577388942241668701e-01 2.788418829441070557e-01 -3.483569025993347168e-01 4.974974989891052246e-01 -5.955088138580322266e-01
-2.864436507225036621e-01 -7.832948565483093262e-01 1.255288571119308472e-01 3.382781147956848145e-01 4.500835761427879333e-02 -1.307135075330734253e-01 2.872311770915985107e-01 2.694365084171295166e-01
-3.172814100980758667e-02 -7.575153112411499023e-01 -1.843632757663726807e-01 4.174053072929382324e-01 -3.184384405612945557e-01 1.566984653472900391e-01 1.986921578645706177e-01 -2.269601821899414062e-01
7.501216232776641846e-02 -5.359438657760620117e-01 -5.321899652481079102e-01 5.773198604583740234e-01 1.637723147869110107e-01 2.488140482455492020e-03 -1.059877127408981323e-01 -2.292424291372299194e-01
-1.617088019847869873e-01 -6.278471350669860840e-01 -1.114600226283073425e-01 -1.668880730867385864e-01 -2.340141236782073975e-01 -5.534341335296630859e-01 2.961284220218658447e-01 3.010635375976562500e-01
1.109254509210586548e-01 -3.797538280487060547e-01 -4.190221428871154785e-01 4.850341677665710449e-01 -2.194697707891464233e-01 -8.910910040140151978e-02 -3.755555152893066406e-01 -4.852788448333740234e-01
-1.132511999458074570e-02 -4.056380987167358398e-01 9.052373468875885010e-02 7.004669308662414551e-01 1.756369918584823608e-01 -3.186342418193817139e-01 3.581561893224716187e-02 4.503578841686248779e-01
2.783020734786987305e-01 -2.082435190677642822e-01 -6.849905848503112793e-01 3.880207240581512451e-01 3.611769080162048340e-01 -3.061073720455169678e-01 9.627006202936172485e-02 -1.612206250429153442e-01
3.256712555885314941e-01 -4.355267286300659180e-01 -6.348704695701599121e-01 1.717825531959533691e-01 -1.475863456726074219e-01 -2.657567262649536133e-01 1.617457717657089233e-01 3.912990689277648926e-01
1.451485306024551392e-01 -2.733807265758514404e-01 -1.622520685195922852e-01 3.978733122348785400e-01 -6.643016934394836426e-01 -2.537654154002666473e-02 5.258372426033020020e-01 -3.347365930676460266e-02
-3.183940425515174866e-02 -6.667499542236328125e-01 -4.641253054141998291e-01 5.648279190063476562e-01 7.289491593837738037e-02 8.139811456203460693e-02 -4.838474560528993607e-03 -8.958215266466140747e-02
-2.216068357229232788e-01 -2.314759492874145508e-01 -1.575447991490364075e-02 3.801255226135253906e-01 -4.873990640044212341e-02 -2.311335951089859009e-01 4.145290553569793701e-01 -7.245225310325622559e-01
8.889548480510711670e-02 -2.116109877824783325e-01 -3.030940592288970947e-01 6.612644791603088379e-01 -4.342803359031677246e-02 -3.987602591514587402e-01 -1.117349602282047272e-02 5.071107745170593262e-01
2.066437751054763794e-01 -2.949272394180297852e-01 -3.629426360130310059e-01 1.326684355735778809e-01 3.859932422637939453e-01 -4.888466000556945801e-01 2.214086502790451050e-01 -5.329207181930541992e-01
-1.237531155347824097e-01 -6.881682872772216797e-01 -4.109417796134948730e-01 3.623936474323272705e-01 4.071607589721679688e-01 -1.890551000833511353e-01 -3.255467116832733154e-02 -9.124614298343658447e-02
-2.337458580732345581e-01 3.448536992073059082e-02 -5.074229240417480469e-01 4.624387323856353760e-01 5.456120371818542480e-01 -3.495882153511047363e-01 1.456240117549896240e-01 -1.781445741653442383e-01
1.505319476127624512e-01 -1.234603449702262878e-01 -1.438012123107910156e-01 8.676772713661193848e-01 3.641003072261810303e-01 -2.337656915187835693e-01 -1.906311698257923126e-02 -3.124619461596012115e-02
-1.480268239974975586e-01 -4.177539348602294922e-01 -5.255950689315795898e-01 4.301532208919525146e-01 3.598290085792541504e-01 -4.019067585468292236e-01 -9.185370057821273804e-02 2.069897055625915527e-01
-3.965508937835693359e-01 -6.204645037651062012e-01 -9.280686080455780029e-02 4.482038617134094238e-01 -2.776695191860198975e-01 7.444822043180465698e-02 2.294626552611589432e-03 -4.069682657718658447e-01
2.073455899953842163e-01 2.407788485288619995e-01 -3.071379959583282471e-01 5.319846272468566895e-01 -8.879821002483367920e-02 -2.929447293281555176e-01 5.819669365882873535e-01 -2.988387942314147949e-01
1.779045015573501587e-01 1.197238191962242126e-01 -4.603939354419708252e-01 1.923992782831192017e-01 2.714165747165679932e-01 -6.065152883529663086e-01 2.045353800058364868e-01 -4.708223640918731689e-01
-9.508977830410003662e-02 -7.096029520034790039e-01 1.259794086217880249e-01 5.357380509376525879e-01 -7.109844009391963482e-04 -2.779580652713775635e-01 -1.810382902622222900e-01 2.729464173316955566e-01
-2.456707209348678589e-01 -1.772785186767578125e-01 -5.597402453422546387e-01 2.652475535869598389e-01 5.421748161315917969e-01 -2.696978747844696045e-01 2.229077368974685669e-01 -3.288986384868621826e-01
3.663470447063446045e-01 -2.331500798463821411e-01 -5.096392035484313965e-01 2.931909561157226562e-01 1.658545285463333130e-01 -3.857221007347106934e-01 6.384985893964767456e-02 -5.342020392417907715e-01
-2.768599800765514374e-02 -2.275205850601196289e-01 1.106279492378234863e-01 1.025232858955860138e-02 -3.011874854564666748e-01 -7.459288835525512695e-01 3.731240034103393555e-01 -3.857188224792480469e-01
4.032382369041442871e-02 -6.220605969429016113e-01 -6.980956792831420898e-01 2.257074862718582153e-01 1.347837317734956741e-02 -1.528877317905426025e-01 -4.543895274400711060e-02 2.179728746414184570e-01
2.735555171966552734e-01 8.411933481693267822e-02 1.248178482055664062e-01 8.029672503471374512e-01 -5.937951058149337769e-02 -3.113798499107360840e-01 3.964795470237731934e-01 8.713254705071449280e-03
-2.044538781046867371e-02 -4.872558116912841797e-01 2.462706863880157471e-01 7.256703376770019531e-01 1.265586018562316895e-01 -2.844230234622955322e-01 8.468074724078178406e-03 2.791628241539001465e-01
9.859012439846992493e-03 -8.628911375999450684e-01 -3.412178456783294678e-01 3.592440485954284668e-01 6.539267301559448242e-02 -3.472967073321342468e-02 -3.885116428136825562e-02 5.332768708467483521e-02
-2.676651477813720703e-01 -2.027123421430587769e-01 9.596840292215347290e-02 2.311306595802307129e-01 -6.485689282417297363e-01 -5.372831225395202637e-01 2.920365035533905029e-01 1.732965856790542603e-01
2.532398402690887451e-01 -7.364679574966430664e-01 -1.296034362167119980e-02 4.208922982215881348e-01 -5.854209512472152710e-02 -2.757328934967517853e-02 1.602000594139099121e-01 -4.316419363021850586e-01
-2.854612469673156738e-01 -2.100472450256347656e-01 -6.252513080835342407e-02 4.020010232925415039e-01 3.883103653788566589e-02 -1.665616780519485474e-01 4.334311485290527344e-01 -7.012594342231750488e-01
4.222127795219421387e-02 -1.297715455293655396e-01 -4.421217143535614014e-01 5.536954998970031738e-01 6.004276275634765625e-01 -2.703986763954162598e-01 2.131473869085311890e-01 1.630420610308647156e-02
6.050029769539833069e-02 -3.673321306705474854e-01 -5.940137505531311035e-01 1.818511486053466797e-01 1.035620495676994324e-01 -5.822177529335021973e-01 -1.133368536829948425e-01 3.360603153705596924e-01
-1.778427064418792725e-01 2.392352372407913208e-02 -4.342491924762725830e-01 6.768087744712829590e-01 -3.983492255210876465e-01 -2.702665328979492188e-01 -2.943405210971832275e-01 5.286763235926628113e-02
-5.846184864640235901e-02 -1.376530379056930542e-01 -5.327203869819641113e-01 7.106189131736755371e-01 3.188624382019042969e-01 -2.811231315135955811e-01 3.080951981246471405e-03 9.028115868568420410e-02
-5.375132337212562561e-02 -7.046952843666076660e-01 -3.130149245262145996e-01 -1.777567565441131592e-01 -4.099218174815177917e-02 -3.212060630321502686e-01 5.156071782112121582e-01 -1.533087156713008881e-02
-7.760772854089736938e-02 -3.151623308658599854e-01 -3.830555081367492676e-01 1.064175069332122803e-01 -6.485272198915481567e-02 -7.824872136116027832e-01 -3.067939877510070801e-01 1.611793786287307739e-01
-6.859585642814636230e-01 -4.048696160316467285e-01 -1.717000454664230347e-01 3.902066051959991455e-01 4.824387282133102417e-02 -2.924300543963909149e-02 1.974893212318420410e-01 -3.763172030448913574e-01
-8.888541907072067261e-02 -2.286479175090789795e-01 -6.437879204750061035e-01 4.078427553176879883e-01 1.486342251300811768e-01 -1.871002018451690674e-01 2.790848612785339355e-01 4.733222424983978271e-01
-2.946988046169281006e-01 1.021574959158897400e-01 -3.425915837287902832e-01 6.775491833686828613e-01 -3.351246416568756104e-01 -3.500023484230041504e-01 -1.387954205274581909e-01 2.687009274959564209e-01
-1.696873307228088379e-01 -1.183165907859802246e-01 -6.134804487228393555e-01 1.726451218128204346e-01 2.005322426557540894e-01 -6.512079238891601562e-01 4.791443049907684326e-02 2.906233370304107666e-01
-1.475356332957744598e-02 -6.858856081962585449e-01 -3.536822199821472168e-01 -1.950877755880355835e-01 -7.512155920267105103e-02 -3.073004484176635742e-01 5.142397284507751465e-01 -4.090925678610801697e-02
-4.500959813594818115e-01 -4.381423592567443848e-01 6.570864468812942505e-02 5.089120268821716309e-01 -3.998045995831489563e-02 -1.621138751506805420e-01 -1.062783971428871155e-01 -5.504192113876342773e-01
7.247594743967056274e-02 -8.188621997833251953e-01 -3.896875679492950439e-01 -1.249701008200645447e-01 -1.470672618597745895e-02 -3.358941376209259033e-01 1.392569839954376221e-01 -1.558982431888580322e-01
2.077095508575439453e-01 -2.279523015022277832e-01 3.019906207919120789e-02 7.934913635253906250e-01 3.502703607082366943e-01 -1.914064884185791016e-01 6.805755943059921265e-02 -3.322595357894897461e-01
5.142632722854614258e-01 -4.967987835407257080e-01 -4.490425288677215576e-01 2.495139837265014648e-01 -4.934661556035280228e-03 1.868956908583641052e-02 3.983754217624664307e-01 -2.564205527305603027e-01
4.009343087673187256e-01 -2.535455860197544098e-02 -1.775298863649368286e-01 2.863673567771911621e-01 1.859860867261886597e-01 -6.251419186592102051e-01 3.007160723209381104e-01 -4.574518799781799316e-01
2.880017161369323730e-01 -2.142390757799148560e-01 -2.945275008678436279e-01 1.719269901514053345e-01 2.991313040256500244e-01 -4.603469967842102051e-01 2.747009992599487305e-01 -6.148105263710021973e-01
3.621140718460083008e-01 -2.801637947559356689e-01 4.985225200653076172e-02 3.454677462577819824e-01 4.083463549613952637e-01 -4.847129285335540771e-01 3.837443590164184570e-01 -3.458259701728820801e-01
-5.315490439534187317e-02 -1.288806349039077759e-01 -6.078189015388488770e-01 6.971302032470703125e-01 2.724640965461730957e-01 -1.842413544654846191e-01 5.989367142319679260e-02 1.155913174152374268e-01
-1.955194026231765747e-01 -4.023255407810211182e-01 -9.613379091024398804e-02 4.043546617031097412e-01 1.156668663024902344e-01 1.145667210221290588e-02 5.366739630699157715e-01 -5.706425309181213379e-01
2.853175103664398193e-01 -1.998013556003570557e-01 1.692106947302818298e-02 3.171044290065765381e-01 1.936187595129013062e-01 -5.626903772354125977e-01 2.705352306365966797e-01 -5.920589566230773926e-01
1.107293516397476196e-01 -1.865617185831069946e-01 9.952321648597717285e-02 6.359512805938720703e-01 4.754622876644134521e-01 -2.942349910736083984e-01 2.170519083738327026e-01 -4.229003787040710449e-01
-2.623087167739868164e-01 -3.249926269054412842e-01 -7.066653668880462646e-02 5.897578597068786621e-01 -5.072743892669677734e-01 2.188221178948879242e-02 9.884743392467498779e-02 -4.529777467250823975e-01
1.588505953550338745e-01 -1.972062885761260986e-02 -1.554803363978862762e-02 7.604238390922546387e-01 3.249643146991729736e-01 -3.793537318706512451e-01 1.540090739727020264e-01 -3.502307832241058350e-01
7.138745393604040146e-03 -4.543991684913635254e-01 -5.062209963798522949e-01 4.091282188892364502e-01 4.005600214004516602e-01 -1.955228894948959351e-01 2.169988006353378296e-01 -3.522199094295501709e-01
-1.276935935020446777e-01 -6.807743012905120850e-02 -8.749848604202270508e-02 8.056735396385192871e-01 4.456701278686523438e-01 -2.274569123983383179e-01 1.020865142345428467e-01 -2.480200231075286865e-01
2.642415463924407959e-01 -2.781702578067779541e-01 2.446472458541393280e-02 2.857872247695922852e-01 3.035676777362823486e-01 -6.893416643142700195e-01 1.991969794034957886e-01 -4.043516218662261963e-01
-1.493352651596069336e-02 -7.217186093330383301e-01 -4.355886280536651611e-01 -1.854180246591567993e-01 9.324489161372184753e-03 -3.752415776252746582e-01 3.373224139213562012e-01 -1.011543720960617065e-02
-9.433223307132720947e-02 -4.713054895401000977e-01 -6.125380396842956543e-01 2.364570945501327515e-01 4.274323284626007080e-01 -2.675577998161315918e-01 4.876733571290969849e-02 -2.849456369876861572e-01
-3.116579167544841766e-02 -3.711638748645782471e-01 -5.698511004447937012e-01 8.199009299278259277e-02 -1.961289197206497192e-01 -5.082036256790161133e-01 -1.541404984891414642e-03 4.827770888805389404e-01
4.150010943412780762e-01 -1.808125674724578857e-01 -2.604684233665466309e-01 4.599558115005493164e-01 7.508607208728790283e-02 -2.388159185647964478e-01 2.602327167987823486e-01 -6.207139492034912109e-01
-1.905503310263156891e-02 5.486760661005973816e-02 -6.839125603437423706e-02 8.259626626968383789e-01 3.562767505645751953e-01 -2.772098779678344727e-01 1.203486621379852295e-01 -3.024442493915557861e-01
2.650873959064483643e-01 3.592436760663986206e-02 -4.953196644783020020e-01 5.707471966743469238e-01 1.894645243883132935e-01 -2.923766672611236572e-01 1.077376827597618103e-01 -4.736621975898742676e-01
5.016457438468933105e-01 -3.682424128055572510e-01 -1.302077025175094604e-01 7.094712853431701660e-01 -2.900843918323516846e-01 6.194911524653434753e-02 6.646384298801422119e-02 -6.455655209720134735e-03
-7.468278706073760986e-02 -8.081241846084594727e-01 -3.992633819580078125e-01 -4.335857927799224854e-02 -1.442112922668457031e-01 -3.666617870330810547e-01 -5.996285006403923035e-02 -1.457163691520690918e-01
2.983539700508117676e-01 -1.799050420522689819e-01 -9.952459484338760376e-02 8.588383197784423828e-01 1.930795758962631226e-01 -1.434309780597686768e-01 -3.328434750437736511e-02 -2.686089873313903809e-01
-1.877559125423431396e-01 -7.864261865615844727e-01 -4.067077338695526123e-01 -1.207890659570693970e-01 4.829880967736244202e-02 -2.959623038768768311e-01 2.761807441711425781e-01 8.843049407005310059e-03
2.893683686852455139e-02 5.200712941586971283e-03 -1.100168228149414062e-01 8.609092831611633301e-01 1.967163980007171631e-01 -3.358574807643890381e-01 -1.329461336135864258e-01 -2.769380509853363037e-01
2.050942033529281616e-01 -2.138110436499118805e-02 2.398737519979476929e-01 2.175021916627883911e-01 -3.499829769134521484e-01 -7.794356942176818848e-01 3.042234778404235840e-01 -1.734148114919662476e-01
-1.293539553880691528e-01 3.879952058196067810e-02 2.697548568248748779e-01 2.868171632289886475e-01 -1.784750372171401978e-01 -7.396759390830993652e-01 4.519363641738891602e-01 -2.085904628038406372e-01
8.879960328340530396e-02 -4.030868113040924072e-01 -3.237755000591278076e-01 6.594321727752685547e-01 1.601099520921707153e-01 1.095597445964813232e-01 3.778625428676605225e-01 3.309617340564727783e-01
-4.938911795616149902e-01 -3.217746317386627197e-02 7.326218485832214355e-02 1.265508681535720825e-01 -1.088167354464530945e-01 -6.010962724685668945e-01 5.992941856384277344e-01 3.663721308112144470e-02
5.169653892517089844e-01 -2.502744197845458984e-01 -4.078390598297119141e-01 5.813883543014526367e-01 -1.796134114265441895e-01 -1.344660222530364990e-01 2.518449723720550537e-02 -3.388038277626037598e-01
3.904575705528259277e-01 -6.119759678840637207e-01 -1.198868229985237122e-01 5.336809754371643066e-01 -3.421188592910766602e-01 -7.695270329713821411e-02 -2.010757774114608765e-01 -1.021844744682312012e-01
7.395443972200155258e-03 -7.709276080131530762e-01 -4.458936154842376709e-01 4.151548147201538086e-01 4.518032819032669067e-02 1.323832478374242783e-02 -1.428174227476119995e-01 1.087561249732971191e-01
-3.340940177440643311e-01 -4.362139403820037842e-01 -1.472019497305154800e-02 7.115978002548217773e-01 -1.686570346355438232e-01 -1.361787319183349609e-01 7.430886477231979370e-02 3.728252649307250977e-01
-1.340222954750061035e-01 -1.067902818322181702e-01 2.919805645942687988e-01 2.948169112205505371e-01 -5.249583721160888672e-01 -6.234847307205200195e-01 3.660424947738647461e-01 1.275112293660640717e-02
-1.816163584589958191e-02 -2.035215795040130615e-01 -5.178674459457397461e-01 6.706286668777465820e-01 3.316398561000823975e-01 -3.110777139663696289e-01 -9.876667708158493042e-02 1.543061733245849609e-01
3.675180375576019287e-01 3.509592264890670776e-02 -4.146096706390380859e-01 4.027388989925384521e-01 -3.195788711309432983e-02 -4.331143200397491455e-01 3.780415654182434082e-02 -5.827183127403259277e-01
2.197860628366470337e-01 -6.749916076660156250e-01 7.562720775604248047e-02 1.438211053609848022e-01 3.078939318656921387e-01 -5.555683970451354980e-01 2.108415067195892334e-01 -1.475376337766647339e-01
-3.214482367038726807e-01 -3.897247016429901123e-01 1.548863351345062256e-01 7.883848547935485840e-01 -3.778573870658874512e-02 -1.133872717618942261e-01 -1.675630062818527222e-01 2.385026365518569946e-01
-2.245021462440490723e-01 -4.975798130035400391e-01 2.314390242099761963e-01 2.795410454273223877e-01 -5.417662858963012695e-02 -2.916993498802185059e-01 6.842986345291137695e-01 1.183957383036613464e-01
1.832531243562698364e-01 -3.333466649055480957e-01 5.339366570115089417e-02 2.827875018119812012e-01 -3.064377903938293457e-01 -2.978242635726928711e-01 4.258856177330017090e-01 -6.391375064849853516e-01
-1.481968611478805542e-01 -3.271382153034210205e-01 -6.479716300964355469e-02 -4.976280033588409424e-02 -5.335687398910522461e-01 -6.246873140335083008e-01 4.322272837162017822e-01 -5.092290788888931274e-02
-4.353298991918563843e-02 -1.671734899282455444e-01 -6.891278624534606934e-01 1.189723089337348938e-01 -4.916093945503234863e-01 -4.474662244319915771e-01 -1.539670024067163467e-02 1.973913758993148804e-01
4.123453497886657715e-01 -2.150277644395828247e-01 -3.216669261455535889e-01 3.938419222831726074e-01 -6.960708647966384888e-03 -4.037657678127288818e-01 -5.862343311309814453e-02 -5.988667011260986328e-01
2.745788097381591797e-01 -2.430069893598556519e-01 -4.527406096458435059e-01 1.138304844498634338e-01 2.293004989624023438e-01 -4.901351630687713623e-01 1.270450800657272339e-01 -5.819543600082397461e-01
1.317738592624664307e-01 -2.624434828758239746e-01 -6.557505726814270020e-01 2.857313752174377441e-01 1.272765994071960449e-01 -5.496965050697326660e-01 -2.883868515491485596e-01 2.398810535669326782e-02
1.489434540271759033e-01 2.778302729129791260e-01 -2.011571824550628662e-02 6.756539344787597656e-01 -1.931460797786712646e-01 -4.096799790859222412e-01 4.878026843070983887e-01 -2.487304620444774628e-02
4.489173591136932373e-01 -5.092899799346923828e-01 7.419037818908691406e-02 4.165555834770202637e-01 -1.649644225835800171e-01 -4.981389045715332031e-01 -2.582089900970458984e-01 -1.343372613191604614e-01
-6.926162168383598328e-03 -2.741733491420745850e-01 -3.264157474040985107e-01 5.676757693290710449e-01 1.878565549850463867e-01 -5.870019197463989258e-01 -3.343769013881683350e-01 6.564176827669143677e-02
-1.643337756395339966e-01 -3.773448243737220764e-02 -6.196479201316833496e-01 5.618342161178588867e-01 -2.458896785974502563e-01 -3.331235423684120178e-02 3.548872470855712891e-01 2.905735969543457031e-01
3.982332944869995117e-01 -5.794669985771179199e-01 2.079694867134094238e-01 5.574736595153808594e-01 -3.281622007489204407e-02 -9.066536277532577515e-02 2.543798387050628662e-01 -2.785567641258239746e-01
-2.934813685715198517e-02 -1.049795299768447876e-01 -8.344620466232299805e-02 5.497612953186035156e-01 5.699485540390014648e-01 -4.154129624366760254e-01 3.282897770404815674e-01 2.715398371219635010e-01
-1.450769305229187012e-01 3.895635604858398438e-01 -4.648648798465728760e-01 6.149052977561950684e-01 -8.923268318176269531e-02 -3.798608779907226562e-01 2.513758540153503418e-01 -1.324334442615509033e-01
-2.168411314487457275e-01 -6.451234817504882812e-01 -2.680486142635345459e-01 3.373279273509979248e-01 1.458432376384735107e-01 -2.337140589952468872e-01 1.553528159856796265e-01 5.011270642280578613e-01
2.737600505352020264e-01 -1.529724597930908203e-01 -2.752585709095001221e-01 2.058350145816802979e-01 2.080704718828201294e-01 -4.261285364627838135e-01 3.353730738162994385e-01 -6.679562926292419434e-01
4.276079535484313965e-01 -3.141659200191497803e-01 -2.504931092262268066e-01 6.163263320922851562e-01 2.258829213678836823e-02 -2.342936545610427856e-01 -5.880492925643920898e-02 -4.658159613609313965e-01
3.994536772370338440e-02 -8.853003978729248047e-01 -1.232066452503204346e-01 3.149247765541076660e-01 1.592637747526168823e-01 -1.852224022150039673e-01 1.782903522253036499e-01 9.397056698799133301e-02
6.594257801771163940e-02 -3.418438509106636047e-02 -1.359878629446029663e-01 8.524809479713439941e-01 3.418303430080413818e-01 -2.156740427017211914e-01 4.025680944323539734e-02 -2.903147041797637939e-01
7.425553351640701294e-02 1.525882165879011154e-02 -1.911135315895080566e-01 4.933230876922607422e-01 5.699746310710906982e-02 -1.318859308958053589e-01 6.266473531723022461e-01 -5.486636161804199219e-01
2.584396600723266602e-01 2.486701011657714844e-01 -5.639076828956604004e-01 3.892932832241058350e-01 5.728971585631370544e-02 -2.688626050949096680e-01 5.624076724052429199e-01 -9.979667514562606812e-02
-2.902910709381103516e-01 -3.788118362426757812e-01 -4.094392359256744385e-01 1.297640204429626465e-01 -6.801545619964599609e-01 -1.813257783651351929e-01 2.993764877319335938e-01 -5.135963857173919678e-02
4.690917432308197021e-01 -3.572777807712554932e-01 -5.142275243997573853e-02 1.942910701036453247e-01 2.833364009857177734e-01 -4.955710172653198242e-01 4.499592483043670654e-01 -2.891000211238861084e-01
2.307855337858200073e-01 -1.392223387956619263e-01 -3.605885207653045654e-01 7.632780671119689941e-01 1.961905062198638916e-01 -3.755374848842620850e-01 -1.710672974586486816e-01 -7.716598361730575562e-02
3.455417156219482422e-01 -4.302502572536468506e-01 -4.705542922019958496e-01 2.212925404310226440e-01 2.080172300338745117e-01 -1.984082162380218506e-01 2.002620249986648560e-01 -5.498655438423156738e-01
-1.397555619478225708e-01 -7.248653769493103027e-01 2.606598734855651855e-01 4.470912218093872070e-01 1.936469078063964844e-01 -3.345675766468048096e-01 1.078361868858337402e-01 1.616826653480529785e-01
9.240132570266723633e-02 -3.987213373184204102e-01 -5.492410063743591309e-01 4.349441826343536377e-01 4.984601736068725586e-01 -8.837587200105190277e-03 2.338122874498367310e-01 -1.960416585206985474e-01
-1.021685600280761719e-01 -3.117373287677764893e-01 8.150659501552581787e-02 -1.335898786783218384e-02 -3.216432929039001465e-01 -7.539743185043334961e-01 3.981043994426727295e-01 -2.348211407661437988e-01
1.020948886871337891e-01 -6.107780933380126953e-01 -3.687095046043395996e-01 6.059297919273376465e-01 -4.688391089439392090e-02 1.070914207957684994e-03 1.838269531726837158e-01 -2.782762646675109863e-01
-4.447598457336425781e-01 -2.447449564933776855e-01 -4.397556558251380920e-02 3.613371253013610840e-01 -1.350450962781906128e-01 -2.937496900558471680e-01 9.177775681018829346e-02 -7.048695087432861328e-01
2.148308157920837402e-01 2.842659316956996918e-02 4.854274541139602661e-02 6.702241897583007812e-01 -7.044881582260131836e-02 -5.742381215095520020e-01 -9.920891374349594116e-02 -3.961411118507385254e-01
-3.369808793067932129e-01 -6.483259797096252441e-01 -3.706704676151275635e-01 3.475027680397033691e-01 6.359606981277465820e-03 -6.770735979080200195e-02 -2.288432568311691284e-01 -3.885468840599060059e-01
8.200976997613906860e-03 -1.821745932102203369e-01 -8.553294539451599121e-01 3.407847583293914795e-01 1.076997350901365280e-02 -2.944650948047637939e-01 1.107671260833740234e-01 1.411643475294113159e-01
1.428501098416745663e-03 -7.919894456863403320e-01 -3.723235130310058594e-01 3.748421967029571533e-01 2.765806913375854492e-01 4.596689250320196152e-03 1.282572299242019653e-01 2.551957592368125916e-02
-2.734194695949554443e-01 -3.689866960048675537e-01 1.039232015609741211e-01 1.972223818302154541e-01 -6.484421491622924805e-01 -4.823361635208129883e-01 2.937141954898834229e-01 -7.930493447929620743e-04
2.615494132041931152e-01 -6.161618605256080627e-02 5.747657641768455505e-02 2.406203448772430420e-01 -9.190560877323150635e-02 -6.404106616973876953e-01 5.420520305633544922e-01 -3.926841020584106445e-01
2.618921697139739990e-01 -1.767950654029846191e-01 -4.258907735347747803e-01 4.844334125518798828e-01 4.153783321380615234e-01 -3.779422044754028320e-01 2.377897500991821289e-01 -3.349236845970153809e-01
7.687527686357498169e-02 -1.163445711135864258e-01 -3.265061974525451660e-01 4.062314927577972412e-01 -6.307224631309509277e-01 3.096192516386508942e-02 5.173975825309753418e-01 2.060439139604568481e-01
1.377523690462112427e-01 -3.681677877902984619e-01 -1.777721196413040161e-01 -7.550686597824096680e-02 3.476577997207641602e-01 -6.337292790412902832e-01 5.331667065620422363e-01 3.777833655476570129e-02
-1.144221872091293335e-01 2.317129969596862793e-01 -6.390180587768554688e-01 6.146711707115173340e-01 -4.699283838272094727e-02 -3.735435903072357178e-01 7.137475162744522095e-02 -1.464143395423889160e-02
2.758475244045257568e-01 -3.371410667896270752e-01 -3.279104530811309814e-01 2.999402582645416260e-01 2.375137954950332642e-01 -2.695969045162200928e-01 2.204247266054153442e-01 -6.596001982688903809e-01
-2.999501861631870270e-02 -2.678354978561401367e-01 -4.119773507118225098e-01 3.442346751689910889e-01 4.034977853298187256e-01 -4.749806523323059082e-01 6.509222090244293213e-02 -4.964749217033386230e-01
4.032526314258575439e-01 -4.592793881893157959e-01 -2.664033472537994385e-01 2.346275299787521362e-01 2.722599804401397705e-01 -3.213401436805725098e-01 3.475136756896972656e-01 -4.497534632682800293e-01
2.815965414047241211e-01 7.865586876869201660e-02 -2.019447237253189087e-01 6.512492895126342773e-01 3.229207396507263184e-01 -3.945269286632537842e-01 3.752413988113403320e-01 -2.210741341114044189e-01
5.730748921632766724e-02 -6.200338602066040039e-01 -4.294431209564208984e-01 -1.577899008989334106e-01 -8.786343969404697418e-03 -4.682168662548065186e-01 4.239700138568878174e-01 6.244829669594764709e-02
9.038048237562179565e-02 -2.626429125666618347e-02 -2.240828871726989746e-01 5.343492627143859863e-01 3.579637706279754639e-01 -4.686457812786102295e-01 1.030306145548820496e-01 -5.449926853179931641e-01
