# Supplementary material for: Where is your field going? A machine learning approach to study the relative motion of the domains of physics
Source: PLoS One. 2020 Jun 18;15(6):e0233997. doi: 10.1371/journal.pone.0233997 (PMC7302634; doi:10.1371/journal.pone.0233997)
Supplement: S16 Data — (ZIP) [file pone.0233997.s016.zip › 15/Pacs4Run_15_VS_500_embeddings1992-1996ED8.txt]

-2.559292316436767578e-01 1.322983503341674805e-01 6.625273227691650391e-01 -8.043796569108963013e-02 -3.129862248897552490e-01 5.586653947830200195e-01 2.210269868373870850e-01 -1.125363111495971680e-01
2.237731032073497772e-02 -1.426649689674377441e-01 6.965265423059463501e-02 -2.684302031993865967e-01 -1.748067587614059448e-01 8.778257966041564941e-01 -2.165631949901580811e-01 2.328187078237533569e-01
-4.434069395065307617e-01 -1.532275378704071045e-01 2.994993627071380615e-01 -2.692493796348571777e-01 2.930884063243865967e-01 5.286732912063598633e-01 4.602006077766418457e-01 -2.013344913721084595e-01
2.258467674255371094e-01 -5.000377297401428223e-01 5.891647338867187500e-01 5.891108885407447815e-02 -2.764683663845062256e-01 4.252189099788665771e-01 -2.728929817676544189e-01 -1.290483325719833374e-01
-5.801255106925964355e-01 5.409416556358337402e-02 3.742271661758422852e-01 -4.781756997108459473e-01 -1.290470361709594727e-02 4.477003514766693115e-01 -4.195698350667953491e-02 2.991115152835845947e-01
-5.259680747985839844e-02 -4.558300077915191650e-01 5.101477503776550293e-01 4.145683050155639648e-01 1.274988502264022827e-01 5.322391390800476074e-01 1.333976984024047852e-01 2.000140100717544556e-01
-1.849251240491867065e-01 -1.797345429658889771e-01 5.909687280654907227e-01 -1.445538848638534546e-01 2.215629816055297852e-01 4.873892366886138916e-01 5.187820196151733398e-01 8.709221333265304565e-02
-3.634560108184814453e-01 -3.407168090343475342e-01 -8.703470230102539062e-02 -1.910176277160644531e-01 1.717671602964401245e-01 7.608282566070556641e-01 1.900139898061752319e-01 -2.515552639961242676e-01
-4.831230044364929199e-01 1.111218780279159546e-01 2.816825509071350098e-01 -5.807433128356933594e-01 -1.644853502511978149e-02 3.672027885913848877e-01 1.056994572281837463e-01 -4.374420344829559326e-01
5.989738926291465759e-02 -1.600029468536376953e-01 3.605723679065704346e-01 -1.852021664381027222e-01 2.128690183162689209e-01 8.348515033721923828e-01 -2.430996671319007874e-02 2.522257268428802490e-01
-1.158632561564445496e-01 -1.872650235891342163e-01 5.840812921524047852e-01 4.778610467910766602e-01 -1.889853328466415405e-01 3.624867200851440430e-01 -3.760360181331634521e-01 2.710908949375152588e-01
-4.478780552744865417e-02 -4.867784678936004639e-02 -1.458409130573272705e-01 -3.257368803024291992e-01 -6.775873713195323944e-03 7.977816462516784668e-01 -7.356572896242141724e-02 -4.757489264011383057e-01
-9.983637183904647827e-02 -1.224762946367263794e-01 1.239171996712684631e-01 -4.495138525962829590e-01 1.430343687534332275e-01 7.071076035499572754e-01 -9.260295331478118896e-02 -4.780993163585662842e-01
-3.175663948059082031e-01 -1.936679929494857788e-01 3.536531925201416016e-01 -2.434024363756179810e-01 1.866739839315414429e-01 5.398748517036437988e-01 5.867744088172912598e-01 -8.193113654851913452e-02
1.304344385862350464e-01 -3.161664605140686035e-01 7.519705891609191895e-01 1.285689473152160645e-01 1.065569072961807251e-01 4.272336065769195557e-01 3.273155093193054199e-01 -4.196377005428075790e-03
-3.246243894100189209e-01 2.023656666278839111e-01 2.933848202228546143e-01 -1.326862722635269165e-01 5.011639595031738281e-01 5.865118503570556641e-01 -2.944980859756469727e-01 -2.609528005123138428e-01
-5.082153677940368652e-01 -6.496912240982055664e-02 1.811636984348297119e-01 6.008346676826477051e-01 -1.889157891273498535e-01 4.609268307685852051e-01 3.006324470043182373e-01 -7.177091389894485474e-02
-3.060498535633087158e-01 -1.323377192020416260e-01 -7.068244367837905884e-02 4.885629415512084961e-01 -2.785065770149230957e-01 6.763570308685302734e-01 2.205923050642013550e-01 -2.478804141283035278e-01
1.134839281439781189e-01 -1.657171696424484253e-01 5.256162285804748535e-01 -2.518192529678344727e-01 -4.723087847232818604e-01 5.411733388900756836e-01 -1.006607636809349060e-01 3.064264953136444092e-01
-4.898704588413238525e-01 2.068106085062026978e-01 8.300202339887619019e-02 7.289780676364898682e-02 4.504856169223785400e-01 6.672762036323547363e-01 -2.378822714090347290e-01 -1.643331162631511688e-02
-1.622615456581115723e-01 4.685521721839904785e-01 3.348628804087638855e-02 -5.487179756164550781e-02 4.353934228420257568e-01 7.074483633041381836e-01 2.098471522331237793e-01 -1.261399090290069580e-01
-5.282114073634147644e-02 -1.254644840955734253e-01 1.364624947309494019e-01 -1.687899380922317505e-01 2.892517745494842529e-01 9.176533222198486328e-01 -9.069188684225082397e-02 -1.942714303731918335e-02
-2.357196658849716187e-01 9.824349731206893921e-02 4.799495339393615723e-01 -4.075337648391723633e-01 3.068816363811492920e-01 5.887458324432373047e-01 -3.087974488735198975e-01 -4.685421288013458252e-02
-2.306164056062698364e-01 6.112991366535425186e-03 7.690335810184478760e-02 1.333095580339431763e-01 5.168498754501342773e-01 7.728717923164367676e-01 -1.578090190887451172e-01 -1.836435496807098389e-01
-4.847834259271621704e-02 3.140752762556076050e-02 2.567633092403411865e-01 -2.328688502311706543e-01 9.711984544992446899e-02 7.906139492988586426e-01 -4.881698787212371826e-01 6.079117953777313232e-02
-1.420729458332061768e-01 -3.347030580043792725e-01 8.610741235315799713e-03 3.848522901535034180e-01 -3.532752394676208496e-02 7.159737944602966309e-01 3.833642005920410156e-01 -2.424234002828598022e-01
-3.929664790630340576e-01 7.614956796169281006e-02 2.131178230047225952e-01 -5.810738801956176758e-01 -1.720231324434280396e-01 6.013527512550354004e-01 -3.939191624522209167e-02 2.528708577156066895e-01
-4.156879186630249023e-01 -4.699070751667022705e-01 2.124873101711273193e-01 -1.029688492417335510e-01 2.223676592111587524e-01 6.069970130920410156e-01 -3.398838043212890625e-01 -1.312389820814132690e-01
-3.666023164987564087e-02 -3.287757635116577148e-01 -2.819335274398326874e-02 3.011973798274993896e-01 -1.043074205517768860e-01 7.147178649902343750e-01 3.723298013210296631e-01 -3.724468052387237549e-01
-3.626544475555419922e-01 1.598072499036788940e-01 6.249113082885742188e-01 4.709314703941345215e-01 -1.493730992078781128e-01 1.353756785392761230e-01 -3.086579144001007080e-01 -3.078053295612335205e-01
4.549906402826309204e-02 6.950381398200988770e-02 3.673538267612457275e-01 -1.662423089146614075e-02 2.305229902267456055e-01 7.948874831199645996e-01 -2.504476308822631836e-01 3.319080471992492676e-01
-3.376259803771972656e-01 -2.667545378208160400e-01 1.969407200813293457e-01 -2.988874614238739014e-01 1.232964396476745605e-01 6.979922652244567871e-01 -4.124301671981811523e-01 -1.193210706114768982e-01
-3.585811555385589600e-01 -3.398545980453491211e-01 2.116067856550216675e-01 -1.306682378053665161e-01 2.686191797256469727e-01 7.070539593696594238e-01 -3.484151065349578857e-01 2.433377131819725037e-02
6.231892853975296021e-03 -1.743033379316329956e-01 3.178367018699645996e-01 -4.576028883457183838e-01 -9.565152227878570557e-02 6.775413155555725098e-01 -4.093404412269592285e-01 -1.529309302568435669e-01
-6.187127903103828430e-02 -8.156276494264602661e-02 5.524098873138427734e-01 -4.288371503353118896e-01 -1.025144532322883606e-01 5.681188702583312988e-01 -3.557143211364746094e-01 2.016445845365524292e-01
1.771940737962722778e-01 1.712201684713363647e-01 6.617443263530731201e-02 1.263892650604248047e-01 -2.099299877882003784e-01 7.439292073249816895e-01 3.836806118488311768e-01 -4.173972606658935547e-01
-2.258380055427551270e-01 1.551648527383804321e-01 3.351958394050598145e-01 -4.210606217384338379e-01 1.936827152967453003e-01 6.379508376121520996e-01 -4.356996119022369385e-01 -3.073169663548469543e-02
-2.881892919540405273e-01 -4.066803306341171265e-02 4.409042298793792725e-01 3.581371307373046875e-01 5.253469198942184448e-02 2.968636751174926758e-01 -3.144746124744415283e-01 -6.347063183784484863e-01
-4.499110579490661621e-01 -1.962113082408905029e-01 -4.865914583206176758e-03 -2.454210966825485229e-01 3.244018554687500000e-02 7.724795341491699219e-01 -2.421694546937942505e-01 2.059194296598434448e-01
-3.555499017238616943e-01 4.068033397197723389e-02 2.355596870183944702e-01 -7.778529077768325806e-02 5.174120664596557617e-01 5.951063632965087891e-01 -3.577876687049865723e-01 -2.459913641214370728e-01
1.427626609802246094e-01 -9.866639226675033569e-02 3.102381229400634766e-01 -5.192765966057777405e-02 3.038109838962554932e-01 8.637824654579162598e-01 -1.415366828441619873e-01 1.117401719093322754e-01
-2.195979654788970947e-01 -1.185082420706748962e-01 3.245078399777412415e-02 -2.540407180786132812e-01 2.715018689632415771e-01 6.518455147743225098e-01 5.306802690029144287e-02 -6.088601350784301758e-01
-9.499321132898330688e-02 -6.149775981903076172e-01 2.793124020099639893e-01 1.341708302497863770e-01 2.203450947999954224e-01 6.562073826789855957e-01 1.820509731769561768e-01 -6.677594035863876343e-02
-3.198876380920410156e-01 1.404204517602920532e-01 -3.814153000712394714e-02 5.461465120315551758e-01 -4.111963510513305664e-01 6.333998441696166992e-01 8.293459564447402954e-02 -3.266825899481773376e-02
-4.009723663330078125e-01 -3.162502348423004150e-01 1.205287650227546692e-01 -2.818407714366912842e-01 1.169440969824790955e-01 6.871860027313232422e-01 -3.868496716022491455e-01 -9.844963252544403076e-02
-4.200809597969055176e-01 1.517233848571777344e-01 1.405689418315887451e-01 -3.942051529884338379e-01 -4.929866641759872437e-02 6.893815994262695312e-01 4.696602001786231995e-02 3.814070820808410645e-01
-1.266019791364669800e-02 4.361046478152275085e-02 3.941771388053894043e-01 -3.011450171470642090e-01 -1.005227267742156982e-01 6.470108032226562500e-01 -5.561384558677673340e-01 1.177125871181488037e-01
5.728774145245552063e-02 -6.060148030519485474e-02 3.074926137924194336e-01 -1.557070910930633545e-01 1.797593235969543457e-01 8.697928786277770996e-01 -1.129461824893951416e-01 2.695166766643524170e-01
-6.476827859878540039e-01 1.332630217075347900e-02 2.742435038089752197e-01 -5.304708480834960938e-01 1.253339052200317383e-01 4.542843699455261230e-01 -3.269240632653236389e-02 -2.384945191442966461e-02
-2.380064278841018677e-01 3.502674400806427002e-01 -5.997256189584732056e-02 5.788350105285644531e-01 -3.389547020196914673e-02 6.796989440917968750e-01 5.598098039627075195e-02 -1.254810094833374023e-01
-2.469128370285034180e-01 1.951652318239212036e-01 1.780711263418197632e-01 2.282324731349945068e-01 4.650834500789642334e-01 7.033140063285827637e-01 7.615384459495544434e-02 3.168481886386871338e-01
-1.279874294996261597e-01 -3.456971943378448486e-01 5.863957405090332031e-01 -4.625769704580307007e-02 1.839579492807388306e-01 4.476777315139770508e-01 5.325142145156860352e-01 1.690278202295303345e-02
-3.910086750984191895e-01 3.827795088291168213e-01 2.580838799476623535e-01 -3.962206542491912842e-01 -6.973468232899904251e-03 5.611318945884704590e-01 -3.829029500484466553e-01 1.243450492620468140e-01
-1.145938262343406677e-01 -2.591130137443542480e-01 1.421735882759094238e-01 -1.027498170733451843e-01 3.027420043945312500e-01 8.207119107246398926e-01 -3.210737407207489014e-01 -1.436967700719833374e-01
3.941099718213081360e-02 -3.883935511112213135e-02 4.425003826618194580e-01 -2.361842095851898193e-01 -1.804027557373046875e-01 6.464579701423645020e-01 -4.899297058582305908e-01 2.342320680618286133e-01
-7.574281096458435059e-02 1.521865930408239365e-02 3.412829041481018066e-01 6.920871734619140625e-01 -1.896697431802749634e-01 5.091612935066223145e-01 1.558901369571685791e-01 -2.811601758003234863e-01
-2.836812734603881836e-01 -2.479410320520401001e-01 1.889538168907165527e-01 -1.926391273736953735e-01 2.263090163469314575e-01 5.158743262290954590e-01 5.399224758148193359e-01 -4.199741184711456299e-01
-5.191975235939025879e-01 -1.638858914375305176e-01 1.657688319683074951e-01 3.029715083539485931e-02 -6.683841347694396973e-01 3.440650105476379395e-01 -2.450395673513412476e-01 2.236416190862655640e-01
-3.960625529289245605e-01 6.870711594820022583e-02 2.694005612283945084e-03 3.943367302417755127e-01 -3.809300959110260010e-01 5.356878638267517090e-01 2.969187200069427490e-01 -4.033302068710327148e-01
-4.443793594837188721e-01 -1.069760248064994812e-01 -1.333970874547958374e-01 -3.093452453613281250e-01 -2.220318466424942017e-01 6.613435149192810059e-01 -4.223740100860595703e-01 -1.118963882327079773e-01
-5.159936547279357910e-01 7.494948059320449829e-02 5.887249112129211426e-01 3.754257559776306152e-01 1.875238418579101562e-01 1.396378874778747559e-01 -4.475771263241767883e-02 -4.288639128208160400e-01
-5.342282652854919434e-01 -1.593613922595977783e-01 2.864423990249633789e-01 -3.982660770416259766e-01 -1.552673131227493286e-01 5.025402307510375977e-01 1.439312547445297241e-01 3.888033926486968994e-01
-5.684418678283691406e-01 1.718330979347229004e-01 1.398293823003768921e-01 -5.866877436637878418e-01 -8.706471323966979980e-02 5.211361646652221680e-01 -6.425983458757400513e-02 -1.732341200113296509e-02
-4.926975965499877930e-01 -1.613443940877914429e-01 5.550846457481384277e-01 -2.584962844848632812e-01 1.497045066207647324e-02 3.597548604011535645e-01 3.646624386310577393e-01 3.060247302055358887e-01
-5.369087457656860352e-01 -1.738591939210891724e-01 1.208441853523254395e-01 -2.274840623140335083e-01 -3.082072436809539795e-01 5.427114963531494141e-01 -2.166563272476196289e-01 4.227083623409271240e-01
5.229938402771949768e-02 1.803143918514251709e-01 1.471368521451950073e-01 2.224008291959762573e-01 -2.668831348419189453e-01 6.805943846702575684e-01 5.985372066497802734e-01 3.095018118619918823e-02
9.758169203996658325e-02 2.174789644777774811e-02 4.952364265918731689e-01 -2.776259481906890869e-01 -1.172340214252471924e-01 6.536260247230529785e-01 -3.536708354949951172e-01 3.187723457813262939e-01
-2.914102077484130859e-01 1.876101829111576080e-02 5.955502390861511230e-01 3.476311564445495605e-01 -2.938957810401916504e-01 1.287446618080139160e-01 1.749347448348999023e-01 -5.528548359870910645e-01
-2.077065035700798035e-02 -5.780983716249465942e-02 1.766805499792098999e-01 -5.604701638221740723e-01 8.172512054443359375e-02 7.642264366149902344e-01 3.573319688439369202e-02 -2.426643520593643188e-01
-3.270854067523032427e-04 1.410159766674041748e-01 6.794050931930541992e-01 -3.125174641609191895e-01 -2.072979658842086792e-01 3.452343046665191650e-01 5.080346465110778809e-01 -2.444927580654621124e-02
-2.086403407156467438e-02 1.385007351636886597e-01 7.729225158691406250e-01 -2.126495093107223511e-01 -5.417829751968383789e-01 1.619704067707061768e-01 1.210245192050933838e-01 -5.781748518347740173e-02
-6.180708408355712891e-01 2.566599547863006592e-01 3.763990998268127441e-01 4.391100108623504639e-01 -7.085973769426345825e-02 1.834983527660369873e-01 -2.363719791173934937e-02 -4.223372340202331543e-01
-2.898701429367065430e-01 -4.749701917171478271e-01 3.637350201606750488e-01 2.280799858272075653e-02 1.781790703535079956e-01 4.854974448680877686e-01 4.845896065235137939e-01 -2.351010739803314209e-01
-5.371788144111633301e-01 1.116211190819740295e-01 2.948276400566101074e-01 -4.650305807590484619e-01 -1.778105199337005615e-01 3.873721361160278320e-01 4.623083770275115967e-01 2.000152319669723511e-02
-4.458710253238677979e-01 2.290617078542709351e-01 4.900454878807067871e-01 -5.499821901321411133e-01 1.133487597107887268e-01 4.315654337406158447e-01 -8.267357945442199707e-02 -1.315771229565143585e-02
-1.924423128366470337e-01 2.305297106504440308e-01 -2.119772695004940033e-02 5.733451247215270996e-01 -2.485898137092590332e-01 7.167125940322875977e-01 3.853221237659454346e-02 -6.074149906635284424e-02
-3.213733136653900146e-01 -4.330151528120040894e-02 7.363794445991516113e-01 -6.489772349596023560e-02 -5.709611773490905762e-01 8.995206654071807861e-02 1.113762855529785156e-01 4.341835901141166687e-02
-6.777268648147583008e-01 -9.817855805158615112e-02 4.492655694484710693e-01 -4.337810277938842773e-01 2.739253081381320953e-02 2.110867053270339966e-01 1.372589766979217529e-01 -2.772975265979766846e-01
-6.390140056610107422e-01 1.248755082488059998e-01 2.868681550025939941e-01 -4.620764851570129395e-01 -1.420901864767074585e-01 3.660320341587066650e-01 3.277573585510253906e-01 1.366208046674728394e-01
-4.789025783538818359e-01 8.228759467601776123e-02 6.169849038124084473e-01 -4.838499724864959717e-01 3.903204202651977539e-02 1.957815140485763550e-01 2.739427983760833740e-01 -1.849360018968582153e-01
-4.652830958366394043e-01 -6.038938164710998535e-01 1.599965393543243408e-01 3.168654069304466248e-02 -2.964953780174255371e-01 4.252269566059112549e-01 -3.425568044185638428e-01 -7.841230928897857666e-02
-4.893954098224639893e-01 -1.053557693958282471e-01 2.073936630040407181e-03 4.546792507171630859e-01 -3.057074546813964844e-01 4.977268576622009277e-01 2.110642343759536743e-01 -3.961281776428222656e-01
-3.465950787067413330e-01 -7.787663955241441727e-03 5.742015838623046875e-01 -6.315374374389648438e-01 -1.108238995075225830e-01 2.260730415582656860e-01 1.023865938186645508e-01 -2.781909406185150146e-01
2.213276550173759460e-02 -6.861958652734756470e-02 1.325060129165649414e-01 -2.464611530303955078e-01 2.817953005433082581e-02 7.596231102943420410e-01 -5.436277985572814941e-01 -2.077209800481796265e-01
-2.421632409095764160e-01 -2.196595072746276855e-01 -4.913280531764030457e-02 5.306569859385490417e-02 3.270166516304016113e-01 8.165066242218017578e-01 -2.665128111839294434e-01 -2.079058438539505005e-01
-6.725374609231948853e-02 -2.329342626035213470e-02 5.529627799987792969e-01 4.479182958602905273e-01 -3.032293543219566345e-02 2.893756628036499023e-01 -3.882653415203094482e-01 -5.031182765960693359e-01
1.795440018177032471e-01 7.471637427806854248e-02 8.295670151710510254e-01 -1.954262554645538330e-01 -2.839326392859220505e-03 4.343667328357696533e-01 2.076112926006317139e-01 6.343319267034530640e-02
-3.301888704299926758e-01 -2.216082066297531128e-01 5.458874106407165527e-01 2.594336867332458496e-02 1.960804909467697144e-01 3.519127964973449707e-01 6.154794692993164062e-01 -4.575796797871589661e-02
-3.128837794065475464e-02 1.303245313465595245e-02 8.497410267591476440e-02 1.698077619075775146e-01 -4.810563027858734131e-01 6.939011216163635254e-01 4.855141043663024902e-01 1.189875528216362000e-01
-3.547822833061218262e-01 -7.239183783531188965e-02 2.182900533080101013e-02 5.688078403472900391e-01 -3.651146888732910156e-01 5.657566785812377930e-01 3.138784784823656082e-03 -3.024418354034423828e-01
-2.036182880401611328e-01 -2.378902882337570190e-01 -3.343410044908523560e-02 -8.274611085653305054e-03 1.658979654312133789e-01 7.559257745742797852e-01 -4.357585310935974121e-01 -3.345597088336944580e-01
9.860011190176010132e-02 9.334256500005722046e-02 3.164572715759277344e-01 -2.601156532764434814e-01 1.709598004817962646e-01 8.343514204025268555e-01 -2.734086811542510986e-01 1.167817488312721252e-01
-6.802601814270019531e-01 -4.011757969856262207e-01 3.180881738662719727e-01 -1.378073841333389282e-01 -1.550372410565614700e-02 3.940583765506744385e-01 -2.984283566474914551e-01 1.074762269854545593e-01
-1.818739622831344604e-01 2.405647337436676025e-01 4.153199791908264160e-01 -5.867415666580200195e-01 2.120471894741058350e-01 5.611826777458190918e-01 2.057434618473052979e-02 -1.788316816091537476e-01
-3.246987760066986084e-01 4.405531883239746094e-01 -8.366796374320983887e-02 4.562917351722717285e-01 -2.811987698078155518e-01 5.963808298110961914e-01 -1.510535180568695068e-01 -1.664966344833374023e-01
-3.342621922492980957e-01 1.401765495538711548e-01 2.174234949052333832e-02 -3.799002468585968018e-01 2.698670029640197754e-01 7.184082865715026855e-01 -7.638052105903625488e-02 -3.592349886894226074e-01
2.513631246984004974e-02 1.968028694391250610e-01 4.582923278212547302e-02 1.155488640069961548e-01 -4.001916050910949707e-01 5.855768322944641113e-01 5.259009599685668945e-01 -4.068901240825653076e-01
-2.489047497510910034e-01 -6.523084640502929688e-02 6.252247095108032227e-01 6.905753165483474731e-02 3.972024023532867432e-01 3.907718062400817871e-01 4.314715564250946045e-01 2.036570906639099121e-01
-1.957571506500244141e-01 -1.255863308906555176e-01 3.518441915512084961e-01 -1.596775650978088379e-01 2.700167894363403320e-01 6.963568925857543945e-01 -4.809237420558929443e-01 8.663865923881530762e-02
-3.178614974021911621e-01 2.616721019148826599e-02 3.632922172546386719e-01 5.510460138320922852e-01 1.646068990230560303e-01 3.844009339809417725e-01 3.364387452602386475e-01 -4.178466200828552246e-01
-5.143274664878845215e-01 -1.338445693254470825e-01 9.385131299495697021e-02 2.593594789505004883e-01 -2.721214592456817627e-01 3.235580921173095703e-01 1.861458718776702881e-01 -6.542837619781494141e-01
-1.114377304911613464e-01 -1.665967702865600586e-01 2.284284308552742004e-02 -1.924001574516296387e-01 2.364839017391204834e-01 8.063358068466186523e-01 -3.164171278476715088e-01 -3.406840860843658447e-01
-2.122246176004409790e-01 -2.979293465614318848e-01 4.934404194355010986e-01 2.296971231698989868e-01 -5.999691486358642578e-01 3.183954656124114990e-01 -3.118600249290466309e-01 1.065797954797744751e-01
-5.710215568542480469e-01 -2.574914693832397461e-02 1.215925719588994980e-02 4.978451728820800781e-01 -1.219832897186279297e-01 4.885641634464263916e-01 1.971748024225234985e-01 -3.644462227821350098e-01
-5.307368040084838867e-01 1.115895807743072510e-02 -5.251060053706169128e-02 3.528220653533935547e-01 -2.335167527198791504e-01 4.676740169525146484e-01 1.375126689672470093e-01 -5.466209650039672852e-01
-4.593968689441680908e-01 -6.951696276664733887e-01 2.594692707061767578e-01 8.546936511993408203e-02 -1.899164915084838867e-01 3.597787022590637207e-01 -2.111551612615585327e-01 -1.448063999414443970e-01
-5.125256180763244629e-01 -3.448202311992645264e-01 2.984679043292999268e-01 1.486278772354125977e-01 -5.972909331321716309e-01 3.220641613006591797e-01 -1.928522437810897827e-01 9.782425314188003540e-02
-2.477808594703674316e-01 -4.573495984077453613e-01 3.564303368330001831e-02 3.944128751754760742e-01 -4.275304079055786133e-01 6.106321811676025391e-01 8.322320133447647095e-02 1.001200750470161438e-01
-4.345505237579345703e-01 4.571443200111389160e-01 4.109889864921569824e-01 -3.744370341300964355e-01 1.641716063022613525e-01 4.862217903137207031e-01 -1.312301456928253174e-01 1.117346137762069702e-01
-4.448008239269256592e-01 6.631882488727569580e-02 -3.111638315021991730e-02 -4.376703798770904541e-01 -2.870096564292907715e-01 6.656349301338195801e-01 2.830677665770053864e-02 2.810421884059906006e-01
-1.728703081607818604e-01 -2.898829281330108643e-01 7.283335328102111816e-01 -6.336332112550735474e-02 3.220998048782348633e-01 3.018311858177185059e-01 3.607000410556793213e-01 -1.632306575775146484e-01
-2.826293408870697021e-01 -1.137410756200551987e-02 2.190877944231033325e-01 5.491803884506225586e-01 -3.531844019889831543e-01 4.260613620281219482e-01 1.364971995353698730e-01 -4.954734146595001221e-01
-2.660839557647705078e-01 -3.823288679122924805e-01 4.210192561149597168e-01 9.347959607839584351e-02 -6.161419153213500977e-01 2.550836205482482910e-01 -3.615676462650299072e-01 -1.469648480415344238e-01
-5.683014988899230957e-01 3.907607793807983398e-01 1.342493891716003418e-01 -2.168512642383575439e-01 -1.877498477697372437e-01 4.591293036937713623e-01 -3.597500920295715332e-01 2.895208001136779785e-01
2.445006519556045532e-01 -3.785058856010437012e-02 6.315293908119201660e-01 -3.275564908981323242e-01 -3.381091356277465820e-01 5.453909039497375488e-01 -9.136291593313217163e-02 1.120175719261169434e-01
-6.978343129158020020e-01 9.804904460906982422e-02 5.249205976724624634e-02 -4.106562733650207520e-01 1.909774541854858398e-01 4.305694103240966797e-01 -2.345313690602779388e-02 -3.310700654983520508e-01
-7.557886838912963867e-01 2.190164476633071899e-02 4.403602778911590576e-01 -3.450216054916381836e-01 7.290466222912073135e-03 1.086304858326911926e-01 1.552057713270187378e-01 -2.817878425121307373e-01
7.120791077613830566e-02 -1.726200133562088013e-01 6.314299702644348145e-01 -1.091155558824539185e-01 -5.140411853790283203e-01 4.302754700183868408e-01 -4.116652533411979675e-02 3.216390609741210938e-01
-4.140748977661132812e-01 6.205803155899047852e-02 4.720329940319061279e-01 -5.484341382980346680e-01 1.320587396621704102e-01 3.468195497989654541e-01 -3.123547434806823730e-01 -2.565283179283142090e-01
-6.624371558427810669e-02 1.708288788795471191e-01 7.284743189811706543e-01 8.533456176519393921e-02 -6.233536601066589355e-01 1.764234602451324463e-01 -2.463992126286029816e-02 9.039010852575302124e-02
1.912380903959274292e-01 1.746353209018707275e-01 1.452701985836029053e-01 1.838707625865936279e-01 -2.158568352460861206e-01 7.465835809707641602e-01 5.200772881507873535e-01 -5.963974446058273315e-02
-2.885876595973968506e-01 -1.323076486587524414e-01 -6.270611286163330078e-02 4.309276044368743896e-01 -2.906971871852874756e-01 6.436868906021118164e-01 -3.706110641360282898e-02 -4.575696587562561035e-01
-1.076256334781646729e-01 4.415843784809112549e-01 3.859807252883911133e-01 2.678999900817871094e-01 -1.452999264001846313e-01 2.966126203536987305e-01 -2.460707426071166992e-01 -6.348436474800109863e-01
-4.019610881805419922e-01 -2.335639148950576782e-01 4.336611032485961914e-01 4.675147533416748047e-01 -1.990296095609664917e-01 2.364151030778884888e-01 -7.785978913307189941e-02 -5.250487923622131348e-01
-2.207287847995758057e-01 2.556377947330474854e-01 2.654210031032562256e-01 9.077615290880203247e-02 5.718310475349426270e-01 6.902949810028076172e-01 4.527149721980094910e-02 4.113227128982543945e-02
-3.722777068614959717e-01 -3.416290581226348877e-01 4.749158024787902832e-01 5.511763319373130798e-02 -3.231722414493560791e-01 3.900127112865447998e-01 -3.093174695968627930e-01 4.048314392566680908e-01
1.804953254759311676e-02 2.618819475173950195e-01 7.305586934089660645e-01 -1.495435684919357300e-01 -4.633978754281997681e-02 3.105707168579101562e-01 5.247983336448669434e-01 -3.159043937921524048e-02
-5.630175024271011353e-02 9.833683073520660400e-02 2.262745946645736694e-01 -4.093021452426910400e-01 -1.244386751204729080e-02 8.112178444862365723e-01 -2.055906802415847778e-01 2.606432139873504639e-01
-4.106268882751464844e-01 -5.197187513113021851e-02 3.309302628040313721e-01 5.158190131187438965e-01 -1.492602676153182983e-01 3.441648185253143311e-01 2.812064290046691895e-01 -4.830064773559570312e-01
-3.109759986400604248e-01 2.341104447841644287e-01 2.591865956783294678e-01 -6.219731569290161133e-01 1.022660266607999802e-02 6.065736413002014160e-01 -1.295640617609024048e-01 9.815767407417297363e-02
-3.655462265014648438e-01 -1.701551675796508789e-01 -3.164531290531158447e-02 5.095632076263427734e-01 -2.017997503280639648e-01 6.341233849525451660e-01 -8.630453050136566162e-02 -3.556444346904754639e-01
-6.041197776794433594e-01 1.447891145944595337e-01 3.030641078948974609e-01 -5.117037296295166016e-01 2.366602122783660889e-01 3.955612182617187500e-01 1.082308143377304077e-01 -1.902528852224349976e-01
-2.572292983531951904e-01 -2.167752571403980255e-02 -8.174182474613189697e-02 -3.604966998100280762e-01 8.127316087484359741e-02 6.898195743560791016e-01 -1.541153341531753540e-01 -5.389950871467590332e-01
-3.181340396404266357e-01 3.851242959499359131e-01 -4.376257769763469696e-03 -5.083570256829261780e-02 3.828636109828948975e-01 7.184897065162658691e-01 -1.972246170043945312e-01 -2.148419469594955444e-01
-5.915295481681823730e-01 -3.613805770874023438e-02 2.577482759952545166e-01 1.067098379135131836e-01 4.405717849731445312e-01 5.015783309936523438e-01 3.538717627525329590e-01 -7.489837706089019775e-03
-3.371327221393585205e-01 3.843307495117187500e-01 2.050084173679351807e-01 -6.771923601627349854e-02 5.036311745643615723e-01 6.548686027526855469e-01 9.407077915966510773e-03 9.711447358131408691e-02
-1.186641529202461243e-01 2.287741154432296753e-01 3.327281475067138672e-01 -1.020741537213325500e-01 -4.701519384980201721e-02 5.546060204505920410e-01 -6.937422156333923340e-01 1.462109535932540894e-01
-6.721477508544921875e-01 6.886156043037772179e-04 1.558176130056381226e-01 -4.842528402805328369e-01 9.845031797885894775e-02 4.558633863925933838e-01 -2.064748853445053101e-01 -1.711758524179458618e-01
-8.818026632070541382e-02 2.249808907508850098e-01 -8.674821257591247559e-02 4.448491334915161133e-01 -3.019230961799621582e-01 7.891232371330261230e-01 1.147469356656074524e-01 -9.566570073366165161e-02
-2.837158739566802979e-02 4.839834272861480713e-01 3.477690517902374268e-01 3.353159725666046143e-01 -4.143514633178710938e-01 4.161011874675750732e-01 3.564630448818206787e-01 -2.442986220121383667e-01
5.287821218371391296e-02 -9.638327360153198242e-02 1.608097851276397705e-01 -4.558373689651489258e-01 1.398043781518936157e-01 7.341727018356323242e-01 2.508606910705566406e-01 -3.643911182880401611e-01
-6.550476551055908203e-01 -1.761996299028396606e-01 1.266032010316848755e-01 -7.716849446296691895e-03 -5.736150741577148438e-01 3.384814262390136719e-01 -5.623627826571464539e-02 2.775098979473114014e-01
-2.078240960836410522e-01 2.585613131523132324e-01 2.366631627082824707e-01 2.809080667793750763e-02 5.057384371757507324e-01 7.566869258880615234e-01 -3.033586591482162476e-02 6.236888468265533447e-02
-1.987342024222016335e-03 1.918727755546569824e-01 1.452687475830316544e-02 -2.868089675903320312e-01 1.123972795903682709e-02 7.343766093254089355e-01 -5.119831562042236328e-01 -2.813332378864288330e-01
-6.495707035064697266e-01 -2.062527835369110107e-01 2.383618205785751343e-01 -3.743876218795776367e-01 2.535222843289375305e-02 4.957852959632873535e-01 -2.984804809093475342e-01 5.476089194416999817e-02
-1.049530953168869019e-01 7.809080928564071655e-02 6.744555830955505371e-01 4.478498399257659912e-01 9.129972755908966064e-02 2.230682224035263062e-01 2.506188452243804932e-01 -4.544468224048614502e-01
-3.462618887424468994e-01 1.122187152504920959e-01 4.200445711612701416e-01 4.108269810676574707e-01 -6.652721017599105835e-02 2.696592211723327637e-01 3.813818395137786865e-01 -5.474479198455810547e-01
-6.306716203689575195e-01 1.868826448917388916e-01 2.392861247062683105e-01 4.946657717227935791e-01 -2.688294053077697754e-01 2.314237356185913086e-01 -1.242662742733955383e-01 -3.522894382476806641e-01
2.481072098016738892e-01 -3.398907482624053955e-01 7.014917135238647461e-01 8.537690341472625732e-02 -1.065022684633731842e-02 4.115839898586273193e-01 3.627843856811523438e-01 -1.496991664171218872e-01
-2.752184867858886719e-01 -3.861141502857208252e-01 2.078695446252822876e-01 4.051538705825805664e-01 -1.948193311691284180e-01 4.243646860122680664e-01 -5.760733485221862793e-01 -1.338319331407546997e-01
-1.198194772005081177e-01 -3.357427194714546204e-02 5.393871665000915527e-01 -3.714000284671783447e-01 -3.083906322717666626e-02 5.968186855316162109e-01 -3.268203437328338623e-01 3.027942180633544922e-01
-5.477429032325744629e-01 -3.835033476352691650e-01 5.578525066375732422e-01 -3.929058611392974854e-01 4.178026691079139709e-03 2.582350969314575195e-01 1.404369026422500610e-01 -3.005439415574073792e-02
-4.498378336429595947e-01 1.382433176040649414e-01 1.227332353591918945e-01 6.406688094139099121e-01 -1.609252989292144775e-01 4.946854710578918457e-01 5.848469957709312439e-02 -2.810400724411010742e-01
2.386431992053985596e-01 4.467713832855224609e-02 7.450951933860778809e-01 1.223290786147117615e-01 -4.093750715255737305e-01 3.539365828037261963e-01 -2.358523458242416382e-01 1.497887670993804932e-01
-4.068455845117568970e-02 3.550239503383636475e-01 4.855337142944335938e-01 1.691287755966186523e-01 -2.067151367664337158e-01 2.528307437896728516e-01 -3.260831236839294434e-01 -6.284668445587158203e-01
-2.282692641019821167e-01 6.721809506416320801e-02 6.297407150268554688e-01 -2.176128774881362915e-01 -6.910331249237060547e-01 1.036382094025611877e-01 -1.054755151271820068e-01 -7.311110850423574448e-03
-2.217047959566116333e-01 3.639630675315856934e-01 4.220462441444396973e-01 2.741069793701171875e-01 -3.098288178443908691e-01 2.061649113893508911e-01 -5.152248218655586243e-02 -6.511281728744506836e-01
-4.032501876354217529e-01 -5.738702416419982910e-01 3.789801597595214844e-01 1.710672378540039062e-01 -3.601078391075134277e-01 3.535045683383941650e-01 -2.666950225830078125e-01 9.696970134973526001e-02
6.098778452724218369e-03 2.742211520671844482e-01 2.665121853351593018e-02 1.527417749166488647e-01 -3.507490754127502441e-01 7.406417131423950195e-01 4.536207914352416992e-01 1.529003083705902100e-01
-2.640483081340789795e-01 1.165499687194824219e-01 -4.336385428905487061e-02 -4.650125205516815186e-01 -5.457938835024833679e-02 6.825246214866638184e-01 -2.890090644359588623e-01 -3.824039101600646973e-01
-6.475167721509933472e-02 3.519456386566162109e-01 3.741345405578613281e-01 -6.138721108436584473e-01 1.287479847669601440e-01 5.497660040855407715e-01 -3.680475056171417236e-02 -1.869566142559051514e-01
-1.522090882062911987e-01 2.459748685359954834e-01 3.576827049255371094e-01 5.455529689788818359e-01 -2.181940078735351562e-01 3.730963170528411865e-01 -4.200821518898010254e-01 -3.570506572723388672e-01
-4.242789000272750854e-02 -2.904539704322814941e-01 1.061054244637489319e-01 2.751770019531250000e-01 -1.091042757034301758e-01 7.321750521659851074e-01 4.811378121376037598e-01 2.176648229360580444e-01
1.227223053574562073e-01 4.965480566024780273e-01 1.913291960954666138e-01 1.026195958256721497e-01 -3.721516728401184082e-01 6.221503019332885742e-01 4.037176966667175293e-01 5.182417854666709900e-02
-2.823303937911987305e-01 2.148585766553878784e-01 3.860881626605987549e-01 -5.542004704475402832e-01 -8.782193809747695923e-02 5.606016516685485840e-01 7.896121591329574585e-02 2.995018362998962402e-01
-5.561745166778564453e-01 -9.084146469831466675e-02 5.315570235252380371e-01 -4.898011982440948486e-01 3.156580775976181030e-02 2.381442934274673462e-01 2.047694623470306396e-01 -2.456015348434448242e-01
-5.741782188415527344e-01 -1.625281870365142822e-01 5.664405822753906250e-01 -2.014591395854949951e-01 -2.280710339546203613e-01 1.838812381029129028e-01 -4.307307302951812744e-01 1.053821220993995667e-01
-2.642300128936767578e-01 2.736859023571014404e-01 6.385997533798217773e-01 -4.048659503459930420e-01 3.021625280380249023e-01 2.744064629077911377e-01 -2.806945145130157471e-01 -1.953511983156204224e-01
-4.841929078102111816e-01 9.854004532098770142e-02 2.932643592357635498e-01 2.128642499446868896e-01 -4.332606494426727295e-01 1.712157875299453735e-01 9.368683397769927979e-02 -6.314468383789062500e-01
-5.256196260452270508e-01 -2.922979891300201416e-01 2.580917254090309143e-02 3.490594625473022461e-01 -4.075074493885040283e-01 4.763143062591552734e-01 -3.260642588138580322e-01 -1.285368502140045166e-01
-1.369191110134124756e-01 6.205879896879196167e-02 -1.996100097894668579e-01 9.279607981443405151e-02 -3.302544355392456055e-01 7.434359192848205566e-01 4.609438180923461914e-01 -2.339067459106445312e-01
-5.793356299400329590e-01 -8.351011783815920353e-04 2.841535508632659912e-01 -5.217992663383483887e-01 3.360055387020111084e-02 4.109425842761993408e-01 3.403015136718750000e-01 -1.598251610994338989e-01
-2.938703894615173340e-01 -2.420062124729156494e-01 1.196009516716003418e-01 3.417642414569854736e-01 -1.140459701418876648e-01 7.343025207519531250e-01 3.748689293861389160e-01 -1.767276078462600708e-01
-4.504132866859436035e-01 -9.274856001138687134e-02 3.360555768013000488e-01 2.193007469177246094e-01 -5.049251317977905273e-01 1.506309807300567627e-01 5.473074968904256821e-03 -5.914646983146667480e-01
-6.845826506614685059e-01 -3.203322365880012512e-02 2.121567875146865845e-01 4.161300361156463623e-01 -1.266376525163650513e-01 2.449044138193130493e-01 -4.264852032065391541e-02 -4.840575754642486572e-01
-3.595250546932220459e-01 3.558420538902282715e-01 3.949297666549682617e-01 -2.434412986040115356e-01 3.943559154868125916e-02 4.106545746326446533e-01 5.974709391593933105e-01 4.148582369089126587e-02
-3.908748626708984375e-01 -6.659733653068542480e-01 3.118327260017395020e-01 1.310159265995025635e-01 -8.652059733867645264e-02 3.526276051998138428e-01 -2.826514542102813721e-01 -2.785097658634185791e-01
-1.429872065782546997e-01 -5.080027580261230469e-01 5.484918951988220215e-01 3.364458084106445312e-01 -4.115435779094696045e-01 3.455087244510650635e-01 -1.351864337921142578e-01 2.071102336049079895e-02
-3.421681821346282959e-01 -2.089175283908843994e-01 1.857632887549698353e-03 1.773474514484405518e-01 4.498448669910430908e-01 7.397047281265258789e-01 -5.165523290634155273e-02 -2.358536273241043091e-01
-1.599644869565963745e-01 -5.634084343910217285e-01 5.099452733993530273e-01 1.130759194493293762e-01 1.188275218009948730e-01 4.832089245319366455e-01 3.668193221092224121e-01 -4.454643279314041138e-02
-1.813921779394149780e-01 2.560808658599853516e-01 -4.174883291125297546e-02 3.233915269374847412e-01 -1.113941222429275513e-01 7.458188533782958984e-01 4.745576977729797363e-01 3.653721138834953308e-02
-8.597513288259506226e-02 2.019090056419372559e-01 7.678424715995788574e-01 1.476043760776519775e-01 -5.518271327018737793e-01 1.191716641187667847e-01 1.474419981241226196e-01 4.223418887704610825e-03
-1.841033995151519775e-01 -9.445635974407196045e-02 4.690869748592376709e-01 -6.126979589462280273e-01 -1.377278752624988556e-02 3.882123529911041260e-01 -1.235467195510864258e-01 -4.422446191310882568e-01
-2.609233260154724121e-01 7.390250265598297119e-02 6.221348047256469727e-01 4.659633040428161621e-01 -1.524388790130615234e-01 1.875064671039581299e-01 8.512831293046474457e-03 -5.136295557022094727e-01
-3.036569952964782715e-01 7.780593633651733398e-02 2.516600787639617920e-01 6.989378333091735840e-01 3.680013492703437805e-02 5.258656144142150879e-01 1.047476381063461304e-01 -2.470445632934570312e-01
-1.803963333368301392e-01 1.328414976596832275e-01 3.922459110617637634e-02 6.150355339050292969e-01 -3.870500922203063965e-01 6.331887841224670410e-01 -1.165484786033630371e-01 -7.539139688014984131e-02
2.179159373044967651e-01 -4.936242103576660156e-02 4.342007935047149658e-01 -8.858888596296310425e-02 -7.066292166709899902e-01 3.524059057235717773e-01 8.007670193910598755e-02 -3.518107533454895020e-01
-7.240901887416839600e-02 6.382573246955871582e-01 2.818638086318969727e-01 4.121526777744293213e-01 -1.045458465814590454e-01 5.019518733024597168e-01 2.262346893548965454e-01 1.549195796251296997e-01
-5.020026564598083496e-01 -1.383035629987716675e-01 3.029310703277587891e-01 2.000495940446853638e-01 -3.816198706626892090e-01 1.533116400241851807e-01 -7.232698053121566772e-02 -6.501607298851013184e-01
1.436147987842559814e-01 1.303520798683166504e-01 8.290841579437255859e-01 -2.169021815061569214e-01 2.499634176492691040e-01 3.210171163082122803e-01 2.055166065692901611e-01 -1.420746892690658569e-01
2.901726663112640381e-01 -2.940737307071685791e-01 6.140501499176025391e-01 -2.057177275419235229e-01 -2.084132283926010132e-01 5.927930474281311035e-01 -4.231540858745574951e-02 -1.153806969523429871e-01
-6.764523983001708984e-01 -2.103784233331680298e-01 4.416645467281341553e-01 3.089099824428558350e-01 -2.522424757480621338e-01 2.345832139253616333e-01 -1.434236112982034683e-02 2.979917526245117188e-01
-1.730615049600601196e-01 -3.283256292343139648e-01 4.622754454612731934e-01 -5.159462690353393555e-01 -3.463921695947647095e-02 5.079380869865417480e-01 -2.296798080205917358e-01 -2.653282284736633301e-01
-7.102186232805252075e-02 -9.576620161533355713e-02 6.253281980752944946e-02 2.215877473354339600e-01 -4.481116831302642822e-01 6.826857328414916992e-01 4.885874688625335693e-01 1.648989021778106689e-01
-5.172712206840515137e-01 9.356046468019485474e-02 9.142179042100906372e-02 1.066097766160964966e-01 5.101224184036254883e-01 6.382365822792053223e-01 -1.834674775600433350e-01 -5.217641592025756836e-02
-7.860755920410156250e-01 -2.207152694463729858e-01 2.926016449928283691e-01 3.071205317974090576e-02 -3.176504969596862793e-01 2.914783954620361328e-01 -1.326849758625030518e-01 2.081923931837081909e-01
2.228677570819854736e-01 -4.350000247359275818e-02 3.813828825950622559e-01 -8.941721916198730469e-02 -7.576145529747009277e-01 4.494422674179077148e-01 3.448990732431411743e-02 -1.334981471300125122e-01
-2.379235327243804932e-01 1.960406005382537842e-01 4.871825128793716431e-02 6.603694558143615723e-01 5.228719860315322876e-02 6.694830060005187988e-01 -7.062061876058578491e-02 -1.028123870491981506e-01
-6.471847295761108398e-01 5.726747214794158936e-02 2.975061535835266113e-01 4.897250533103942871e-01 -1.461506932973861694e-01 2.048512846231460571e-01 -2.042171806097030640e-01 -3.801356256008148193e-01
-2.536070048809051514e-01 8.164528757333755493e-02 6.667244434356689453e-01 6.040842086076736450e-02 -6.778338551521301270e-01 8.002692461013793945e-02 -1.155075132846832275e-01 4.051850363612174988e-02
-1.046402603387832642e-01 -1.542562842369079590e-01 2.651767432689666748e-01 -1.727989614009857178e-01 1.196114346385002136e-01 7.962836027145385742e-01 -4.477064013481140137e-01 1.275204718112945557e-01
-2.845681309700012207e-01 4.542987346649169922e-01 1.891982704401016235e-01 -3.583845794200897217e-01 -4.528988525271415710e-02 5.716608166694641113e-01 -4.685580730438232422e-01 2.063430380076169968e-03
-7.435268163681030273e-02 1.045430600643157959e-01 1.902955770492553711e-02 2.783668041229248047e-01 -2.581103146076202393e-01 7.082491517066955566e-01 5.626358389854431152e-01 -1.445520371198654175e-01
-2.032987773418426514e-01 1.458035707473754883e-01 8.684965968132019043e-02 6.726115345954895020e-01 -4.177799820899963379e-02 6.690109372138977051e-01 1.347447279840707779e-02 -1.672105044126510620e-01
-4.504917860031127930e-01 -3.581326007843017578e-01 2.183337807655334473e-01 5.203157663345336914e-01 -2.597293555736541748e-01 4.129120409488677979e-01 1.990850716829299927e-01 -2.698325514793395996e-01
-1.225548833608627319e-01 2.537230253219604492e-01 5.541693568229675293e-01 1.923467069864273071e-01 -1.097515001893043518e-01 2.203580737113952637e-01 -2.178313285112380981e-01 -6.844345331192016602e-01
-2.052220106124877930e-01 1.340701878070831299e-01 5.052118897438049316e-01 -6.938644647598266602e-01 -5.652085691690444946e-02 3.525736331939697266e-01 5.102407187223434448e-02 -2.703998684883117676e-01
-4.152165353298187256e-01 1.178994104266166687e-01 5.159869194030761719e-01 -5.112695693969726562e-01 4.557507112622261047e-02 3.944655358791351318e-01 3.470558524131774902e-01 8.903905749320983887e-02
-1.702206581830978394e-01 -2.751364409923553467e-01 5.931320786476135254e-01 -4.143070876598358154e-01 -6.329554319381713867e-02 3.812617957592010498e-01 4.596768617630004883e-01 -1.058268174529075623e-01
1.403528004884719849e-01 -3.622935712337493896e-01 6.664159893989562988e-01 9.721232950687408447e-02 -1.032740399241447449e-01 4.900581240653991699e-01 3.767557442188262939e-01 -5.212096124887466431e-02
-3.945576250553131104e-01 1.615611761808395386e-01 3.917106986045837402e-01 -5.432603359222412109e-01 5.435543134808540344e-02 4.955285489559173584e-01 2.781665921211242676e-01 2.092216163873672485e-01
-4.207255244255065918e-01 -4.282847940921783447e-01 6.335721015930175781e-01 -3.592897653579711914e-01 -2.367418725043535233e-03 2.187558710575103760e-01 2.216741591691970825e-01 -1.098193749785423279e-01
-5.743752047419548035e-02 -5.945389866828918457e-01 3.503989875316619873e-01 2.348697930574417114e-01 -2.679483294486999512e-01 5.933569669723510742e-01 1.670805923640727997e-02 2.028131484985351562e-01
-3.663899600505828857e-01 -2.392502725124359131e-01 8.178022503852844238e-02 5.246912837028503418e-01 -1.667379885911941528e-01 5.476470589637756348e-01 2.499978542327880859e-01 -3.692030608654022217e-01
-4.754365086555480957e-01 1.127302497625350952e-01 4.103873670101165771e-01 -5.409748554229736328e-01 -2.525946199893951416e-01 2.839700877666473389e-01 3.706525564193725586e-01 -1.354771107435226440e-01
-4.883801341056823730e-01 2.254301309585571289e-01 6.615270972251892090e-01 1.636469364166259766e-01 1.089708209037780762e-01 1.336237192153930664e-01 3.769132196903228760e-01 2.729001045227050781e-01
-2.488091737031936646e-01 -2.103741094470024109e-02 2.246564179658889771e-01 7.122986316680908203e-01 -1.255970299243927002e-01 5.599487423896789551e-01 1.195229962468147278e-01 -1.902859210968017578e-01
-3.296205997467041016e-01 4.030982777476310730e-02 2.557144165039062500e-01 -3.894911110401153564e-01 3.858490288257598877e-01 5.753133893013000488e-01 -2.908093035221099854e-01 -3.289331495761871338e-01
8.385252952575683594e-02 6.970404088497161865e-02 5.955945849418640137e-01 -4.448270201683044434e-01 -3.330942392349243164e-01 4.395085871219635010e-01 -3.548341095447540283e-01 7.402300834655761719e-02
-1.811443269252777100e-01 4.441852271556854248e-01 3.960303068161010742e-01 2.387529164552688599e-01 -2.607755959033966064e-01 2.244008928537368774e-01 -7.090219855308532715e-02 -6.577662825584411621e-01
-2.618757821619510651e-02 4.266907274723052979e-01 4.623376727104187012e-01 -5.106585025787353516e-01 1.085959747433662415e-01 4.714803099632263184e-01 2.968946993350982666e-01 -1.431353688240051270e-01
-4.552259743213653564e-01 -8.545555919408798218e-02 3.387541472911834717e-01 -4.953222870826721191e-01 1.859630048274993896e-01 5.885473489761352539e-01 -2.107083946466445923e-01 -1.002368935587583110e-05
-5.721206068992614746e-01 2.378335297107696533e-01 6.262042522430419922e-01 -2.831693887710571289e-01 2.141142338514328003e-01 2.334218919277191162e-01 2.084741741418838501e-01 -2.074853517115116119e-03
2.015691101551055908e-01 5.167213678359985352e-01 1.819368302822113037e-01 1.751445084810256958e-01 -4.461341798305511475e-01 6.422650814056396484e-01 1.294206678867340088e-01 1.739644631743431091e-02
-3.144929409027099609e-01 2.881347239017486572e-01 2.735139429569244385e-01 -5.777915716171264648e-01 -4.852565471082925797e-03 6.184898614883422852e-01 6.309723109006881714e-02 1.512780934572219849e-01
-5.194886326789855957e-01 4.653927385807037354e-01 4.730657041072845459e-01 3.581005930900573730e-01 -9.275157004594802856e-02 1.194279119372367859e-01 -2.688744105398654938e-02 -3.713827729225158691e-01
-3.413832485675811768e-01 -2.198940515518188477e-02 -1.496902480721473694e-02 4.662907421588897705e-01 -3.942102789878845215e-01 5.466590523719787598e-01 3.652585670351982117e-02 -4.579856693744659424e-01
-3.510723412036895752e-01 -1.356308460235595703e-01 8.681607991456985474e-02 -2.565500438213348389e-01 -1.200207844376564026e-01 7.460781931877136230e-01 -8.698161691427230835e-02 4.543061256408691406e-01
1.639704555273056030e-01 1.243760064244270325e-01 5.307171344757080078e-01 -7.056177407503128052e-02 -7.421134114265441895e-01 3.391141593456268311e-01 3.672826662659645081e-02 -6.264866888523101807e-02
-1.569908708333969116e-01 1.182034686207771301e-01 6.912164092063903809e-01 -5.251133441925048828e-02 -6.401286125183105469e-01 1.507644057273864746e-01 2.180759012699127197e-01 -2.815506607294082642e-02
-5.921688675880432129e-01 -6.088447943329811096e-02 3.494490981101989746e-01 3.203664422035217285e-01 -5.247322916984558105e-01 2.512104809284210205e-01 -1.775462031364440918e-01 2.256244570016860962e-01
-1.913930475711822510e-01 2.180673927068710327e-01 1.097208037972450256e-01 6.698664426803588867e-01 -6.159378588199615479e-02 6.462749838829040527e-01 -8.962538838386535645e-02 -1.598678380250930786e-01
-4.819605499505996704e-02 2.378639131784439087e-01 7.638596296310424805e-01 -3.318914771080017090e-01 -1.570225954055786133e-01 2.656641900539398193e-01 3.877021372318267822e-01 4.379397258162498474e-02
-1.799995601177215576e-01 -4.490866884589195251e-02 3.645362257957458496e-01 -4.417749345302581787e-01 -9.538929164409637451e-02 5.677197575569152832e-01 -5.468301177024841309e-01 -8.428221195936203003e-02
-5.072175860404968262e-01 -1.092309951782226562e-01 5.763614773750305176e-01 -8.420224487781524658e-02 -1.382304280996322632e-01 2.326011657714843750e-01 -5.224638581275939941e-01 2.129253000020980835e-01
2.866291068494319916e-02 4.392846524715423584e-01 1.148102059960365295e-01 -4.977758601307868958e-02 -4.083611667156219482e-01 5.455088615417480469e-01 5.492057204246520996e-01 -1.567891389131546021e-01
7.559043169021606445e-02 2.785261571407318115e-01 1.235246360301971436e-01 7.618220150470733643e-02 -3.651811480522155762e-01 6.394043564796447754e-01 5.814069509506225586e-01 -1.241695731878280640e-01
5.330748856067657471e-02 4.186438024044036865e-01 1.531676352024078369e-01 3.943822383880615234e-01 -4.591072201728820801e-01 5.376279950141906738e-01 -1.390336602926254272e-01 -3.517733812332153320e-01
9.635378420352935791e-02 2.190821170806884766e-01 4.722336232662200928e-01 3.038904368877410889e-01 5.179849267005920410e-01 5.591284036636352539e-01 -3.342405427247285843e-03 2.154550105333328247e-01
-3.381183743476867676e-02 -2.966069877147674561e-01 4.874678850173950195e-01 3.643958866596221924e-01 -4.892609417438507080e-01 4.207847416400909424e-01 -3.301803767681121826e-01 1.225428655743598938e-01
-6.532616913318634033e-02 2.334361225366592407e-01 -1.154791340231895447e-01 3.225703835487365723e-01 -3.086588680744171143e-01 7.943820953369140625e-01 3.070095479488372803e-01 -5.731391534209251404e-02
4.767221584916114807e-02 -1.196660399436950684e-01 4.675028920173645020e-01 -1.422550231218338013e-01 -4.931527674198150635e-01 6.567884087562561035e-01 -1.980060487985610962e-01 1.755995601415634155e-01
-1.302536427974700928e-01 -3.653362989425659180e-01 6.290575265884399414e-01 -4.748757556080818176e-02 2.359136939048767090e-01 3.779948949813842773e-01 4.864485859870910645e-01 -1.281686574220657349e-01
-6.722865104675292969e-01 -1.245581060647964478e-01 3.549912273883819580e-01 -3.576757609844207764e-01 2.888886332511901855e-01 3.507729470729827881e-01 3.973467275500297546e-02 -2.654961049556732178e-01
-2.481111437082290649e-01 -1.337196677923202515e-01 6.881841421127319336e-01 -2.556862831115722656e-01 -2.626978456974029541e-01 2.815226614475250244e-01 3.826816678047180176e-01 2.947483956813812256e-01
3.434003517031669617e-02 -2.943093180656433105e-01 1.390251815319061279e-01 6.745657883584499359e-03 -1.334123909473419189e-01 6.833779811859130859e-01 6.278789043426513672e-01 -1.174433529376983643e-01
-1.372163593769073486e-01 4.209882915019989014e-01 3.584577441215515137e-01 2.938653528690338135e-01 -1.600918918848037720e-01 3.098701536655426025e-01 -2.413087934255599976e-01 -6.396973729133605957e-01
-4.930706322193145752e-01 2.651961147785186768e-01 3.235751092433929443e-01 -5.190330147743225098e-01 3.945769742131233215e-02 4.227451384067535400e-01 -3.523372411727905273e-01 -8.969087153673171997e-02
2.653680443763732910e-01 1.451866179704666138e-01 8.179966807365417480e-01 -4.972093179821968079e-02 -1.668031215667724609e-01 3.869342505931854248e-01 -1.078124716877937317e-01 2.185063958168029785e-01
1.000940874218940735e-01 -8.816862106323242188e-02 3.730316162109375000e-01 -1.447829455137252808e-01 3.246573805809020996e-01 7.923529148101806641e-01 2.265109270811080933e-01 1.938039660453796387e-01
4.728743806481361389e-02 2.573997676372528076e-01 1.676115095615386963e-01 -2.550216019153594971e-01 -2.211424410343170166e-01 6.490924358367919922e-01 -5.920128822326660156e-01 -1.329482495784759521e-01
-5.224412083625793457e-01 -1.516363173723220825e-01 -1.023480445146560669e-01 3.845557868480682373e-01 -2.983058691024780273e-01 5.231243371963500977e-01 1.604543030261993408e-01 -3.966264724731445312e-01
-1.627818495035171509e-02 -5.342389345169067383e-01 5.453855991363525391e-01 1.868796199560165405e-01 6.995622068643569946e-02 4.850386977195739746e-01 3.455210626125335693e-01 -1.497103273868560791e-01
-6.521266698837280273e-01 -4.030475765466690063e-02 3.503938317298889160e-01 -4.502183794975280762e-01 9.235841780900955200e-02 2.018928825855255127e-01 -2.454750090837478638e-01 -3.715980350971221924e-01
2.944566905498504639e-01 9.632883965969085693e-02 6.521121263504028320e-01 -1.496233642101287842e-01 -1.548872143030166626e-01 4.382230639457702637e-01 4.896513819694519043e-01 2.430102042853832245e-02
-6.875106096267700195e-01 3.417468369007110596e-01 -1.582691371440887451e-01 -2.529293000698089600e-01 -1.272572427988052368e-01 4.292344748973846436e-01 2.951879501342773438e-01 -1.842371970415115356e-01
6.572129577398300171e-02 -1.794086843729019165e-01 3.636139035224914551e-01 4.414603114128112793e-03 -6.873728632926940918e-01 3.070849478244781494e-01 2.561150193214416504e-01 -4.459609389305114746e-01
-4.716943800449371338e-01 -4.522348344326019287e-01 2.381923496723175049e-01 -3.308257460594177246e-01 4.984955489635467529e-02 5.690751671791076660e-01 -2.725284695625305176e-01 -7.876203954219818115e-02
-1.702101826667785645e-01 -2.434923052787780762e-01 2.397122979164123535e-01 4.059605300426483154e-01 -4.582358002662658691e-01 4.145094156265258789e-01 -5.454920530319213867e-01 -1.005709022283554077e-01
1.120690181851387024e-01 -1.842518001794815063e-01 4.933013617992401123e-01 -2.966646254062652588e-01 -3.079937696456909180e-01 6.259907484054565430e-01 -2.907154262065887451e-01 2.256007939577102661e-01
-4.280710220336914062e-01 -6.400742530822753906e-01 2.812124192714691162e-01 3.108411561697721481e-03 -3.426816165447235107e-01 2.560438811779022217e-01 -2.083011418581008911e-01 -3.187344074249267578e-01
-1.773224771022796631e-01 1.589601933956146240e-01 -5.856177955865859985e-02 4.613350033760070801e-01 -5.101912021636962891e-01 6.067563891410827637e-01 -3.453231975436210632e-02 -3.120706975460052490e-01
-7.572916150093078613e-01 -2.087769806385040283e-01 3.010240495204925537e-01 -4.758942127227783203e-02 -1.376665383577346802e-01 2.935590147972106934e-01 8.286681026220321655e-02 4.219542443752288818e-01
-1.032628640532493591e-01 2.038675695657730103e-01 6.792899966239929199e-01 -1.244949698448181152e-01 -2.175533026456832886e-01 2.695572674274444580e-01 5.901650190353393555e-01 5.055338144302368164e-02
1.278803795576095581e-01 3.392741084098815918e-01 3.386828899383544922e-01 -2.900818586349487305e-01 -2.444502860307693481e-01 6.635718941688537598e-01 -2.057895213365554810e-01 3.567255437374114990e-01
3.800953328609466553e-01 -1.827728897333145142e-01 3.723116815090179443e-01 -7.705454528331756592e-02 -2.527540624141693115e-01 6.830385923385620117e-01 3.103534281253814697e-01 -2.254390716552734375e-01
-4.209432601928710938e-01 -3.260077163577079773e-02 5.265544652938842773e-01 7.278887182474136353e-02 -6.588366627693176270e-01 1.534900665283203125e-01 2.132942825555801392e-01 1.899122595787048340e-01
-4.587182998657226562e-01 1.485148221254348755e-01 -2.271130215376615524e-03 -1.666802167892456055e-01 3.586859703063964844e-01 6.878435015678405762e-01 -2.602809667587280273e-01 -2.649583518505096436e-01
-3.049466013908386230e-01 4.269767105579376221e-01 5.646806359291076660e-01 -2.444630265235900879e-01 -1.321872025728225708e-01 2.295522242784500122e-01 5.252205133438110352e-01 6.902079097926616669e-03
-4.965637624263763428e-01 1.388300303369760513e-02 2.531159520149230957e-01 1.995882838964462280e-01 -4.139679670333862305e-01 1.746817231178283691e-01 -1.614184975624084473e-01 -6.491450667381286621e-01
8.099628984928131104e-02 5.226684212684631348e-01 1.727407872676849365e-01 4.786724150180816650e-01 -1.999744474887847900e-01 6.447900533676147461e-01 4.716552048921585083e-02 5.763809755444526672e-02
-2.103609591722488403e-01 3.351092040538787842e-01 4.341413080692291260e-01 2.655696868896484375e-01 -2.215142548084259033e-01 2.436451762914657593e-01 -1.240072920918464661e-01 -6.787008643150329590e-01
1.022978723049163818e-01 -5.173293948173522949e-01 5.671386718750000000e-01 2.757036387920379639e-01 -1.307187881320714951e-02 4.921547770500183105e-01 2.610357999801635742e-01 1.171312108635902405e-01
2.063634395599365234e-01 -1.487801522016525269e-01 4.690000116825103760e-01 -6.964068859815597534e-02 -6.406530737876892090e-01 3.375040888786315918e-01 2.156627327203750610e-01 -3.736467957496643066e-01
2.576045393943786621e-01 -6.280894577503204346e-02 4.715896248817443848e-01 1.859007179737091064e-01 -6.059506535530090332e-01 5.196549892425537109e-01 -4.014935344457626343e-02 1.841451376676559448e-01
-3.298527896404266357e-01 6.018920242786407471e-02 3.866475820541381836e-01 4.936720728874206543e-01 -2.424269318580627441e-01 3.316103518009185791e-01 -1.271584481000900269e-01 -5.562917590141296387e-01
-4.514330923557281494e-01 -5.504479049704968929e-04 3.216281831264495850e-01 -5.032914280891418457e-01 -1.779350638389587402e-01 5.038296580314636230e-01 -3.688520938158035278e-02 3.906341493129730225e-01
-6.309501528739929199e-01 1.059470996260643005e-01 1.818242482841014862e-02 -3.708793222904205322e-01 1.216613948345184326e-01 5.230764746665954590e-01 -9.348239004611968994e-02 -3.945195078849792480e-01
-1.852278113365173340e-01 4.222485125064849854e-01 1.722620576620101929e-01 4.912322461605072021e-01 -4.678348898887634277e-01 4.433367550373077393e-01 8.387102931737899780e-02 -3.065325617790222168e-01
2.131640315055847168e-01 3.212195932865142822e-01 2.635834217071533203e-01 -1.953736394643783569e-01 5.305028706789016724e-02 7.935620546340942383e-01 -2.569575905799865723e-01 2.124849110841751099e-01
1.894070953130722046e-02 -5.584843158721923828e-01 3.558378517627716064e-01 3.558233380317687988e-01 -3.967219963669776917e-02 6.121971011161804199e-01 2.396366298198699951e-01 -2.684929221868515015e-02
-5.557600259780883789e-01 -2.152730710804462433e-02 9.382616728544235229e-02 -2.530395388603210449e-01 -1.601464599370956421e-01 6.344094872474670410e-01 -3.131761550903320312e-01 3.027102947235107422e-01
-4.906300008296966553e-01 -4.309479892253875732e-01 5.261557102203369141e-01 1.269257366657257080e-01 -2.205635793507099152e-02 3.307511210441589355e-01 -3.770464360713958740e-01 1.690246015787124634e-01
-2.744260728359222412e-01 8.972471952438354492e-02 7.007455229759216309e-01 -6.295326352119445801e-02 -6.059463024139404297e-01 1.261687278747558594e-01 1.642441004514694214e-01 1.075492426753044128e-01
-6.153100132942199707e-01 -1.746245920658111572e-01 4.036008417606353760e-01 -3.168922960758209229e-01 3.184129893779754639e-01 3.081566095352172852e-01 2.393096238374710083e-01 -2.719726562500000000e-01
-1.411558389663696289e-01 -1.710130274295806885e-01 4.273319244384765625e-01 -4.125500619411468506e-01 -3.344477415084838867e-01 5.599322915077209473e-01 -3.450048863887786865e-01 2.315421551465988159e-01
1.435074806213378906e-01 -7.702387869358062744e-02 3.469196557998657227e-01 -9.220974892377853394e-02 1.477796882390975952e-01 8.257845640182495117e-01 1.654355525970458984e-01 3.368815779685974121e-01
-9.208238869905471802e-02 3.860192596912384033e-01 5.386561155319213867e-01 3.361916840076446533e-01 1.870119720697402954e-01 2.830035686492919922e-01 -1.657499819993972778e-01 -5.447909235954284668e-01
-6.568011641502380371e-01 -2.831580340862274170e-01 4.148631989955902100e-01 -1.180697754025459290e-01 -3.183478116989135742e-01 2.346695661544799805e-01 -3.655798137187957764e-01 1.109877154231071472e-01
2.993133068084716797e-01 -2.523288130760192871e-01 7.652784585952758789e-01 -1.082789450883865356e-01 -1.520919054746627808e-01 4.611975550651550293e-01 -8.793609589338302612e-02 7.614710181951522827e-02
-1.215244531631469727e-01 -5.362689495086669922e-01 5.287058949470520020e-01 4.199792742729187012e-01 -9.122242778539657593e-02 4.323036670684814453e-01 2.150530219078063965e-01 -1.671342365443706512e-02
-6.902700662612915039e-02 2.587261199951171875e-01 8.161621093750000000e-01 -1.916204988956451416e-01 -1.881715096533298492e-02 2.054142802953720093e-01 4.193402230739593506e-01 -8.403567969799041748e-02
-1.022746935486793518e-01 -7.082156091928482056e-02 5.028892755508422852e-01 -6.059151887893676758e-01 -1.007471308112144470e-01 4.178140461444854736e-01 -2.173948585987091064e-01 -3.640252649784088135e-01
9.983164817094802856e-02 -2.593620121479034424e-01 5.675135850906372070e-01 1.600486785173416138e-01 -5.454102754592895508e-01 3.333929777145385742e-01 3.013525307178497314e-01 -2.750294208526611328e-01
-4.190697073936462402e-01 -2.173063158988952637e-02 6.507447361946105957e-02 1.290427288040518761e-03 4.310517907142639160e-01 6.768803000450134277e-01 -3.626353740692138672e-01 -2.102261334657669067e-01
-4.512491822242736816e-01 1.104942262172698975e-01 2.316364198923110962e-01 -5.134249925613403320e-01 2.381761670112609863e-01 5.977824330329895020e-01 -1.458978801965713501e-01 -1.776135563850402832e-01
-4.978958368301391602e-01 -4.084489643573760986e-01 2.698748707771301270e-01 -1.148844361305236816e-01 -3.467112779617309570e-01 4.079594016075134277e-01 -3.943256437778472900e-01 2.389687895774841309e-01
-2.191849946975708008e-01 6.207033395767211914e-01 1.536692529916763306e-01 4.888210296630859375e-01 -2.167261093854904175e-01 4.201819598674774170e-01 9.670445322990417480e-02 -2.669270634651184082e-01
-6.761764883995056152e-01 4.638601839542388916e-02 2.063021957874298096e-01 -5.429406762123107910e-01 3.447750583291053772e-02 3.782429397106170654e-01 -1.676462441682815552e-01 -1.758603751659393311e-01
-1.912547349929809570e-01 2.726827263832092285e-01 7.163996100425720215e-01 1.993555724620819092e-01 2.479746192693710327e-02 1.198609694838523865e-01 -2.619379460811614990e-01 -5.024955868721008301e-01
-4.807609617710113525e-01 -1.684284210205078125e-01 5.520199537277221680e-01 -3.024486303329467773e-01 4.388495683670043945e-01 3.404414355754852295e-01 -4.985875263810157776e-02 -1.825495362281799316e-01
1.067303866147994995e-01 -7.566306740045547485e-02 4.921856820583343506e-01 9.520438499748706818e-03 -6.132054924964904785e-01 4.293804764747619629e-01 -4.168252050876617432e-01 -8.009179681539535522e-02
-2.014276236295700073e-01 3.489573001861572266e-01 5.604312419891357422e-01 -3.661409318447113037e-01 3.492463529109954834e-01 4.285666644573211670e-01 -2.867465615272521973e-01 -4.058640077710151672e-02
1.077249273657798767e-01 3.498892784118652344e-01 6.741612553596496582e-01 -3.611707091331481934e-01 -1.775020807981491089e-01 3.128825724124908447e-01 3.555737137794494629e-01 -1.587456762790679932e-01
-9.740176796913146973e-02 1.088473275303840637e-01 7.416237592697143555e-01 3.035556972026824951e-01 1.694082468748092651e-01 1.618563383817672729e-01 -9.079404920339584351e-02 -5.228508114814758301e-01
-2.266065776348114014e-01 1.843795925378799438e-01 6.326525211334228516e-01 -5.430958271026611328e-01 -1.222848892211914062e-01 1.783394813537597656e-01 2.372760623693466187e-01 -3.411638140678405762e-01
-4.768895804882049561e-01 1.793095618486404419e-01 1.373693794012069702e-01 6.989393383264541626e-02 5.287628173828125000e-01 6.466370820999145508e-01 -1.163333952426910400e-01 7.352555543184280396e-02
-6.833716630935668945e-01 2.291823327541351318e-01 3.662454485893249512e-01 1.666381061077117920e-01 -3.912867009639739990e-01 8.996494114398956299e-02 -1.323840022087097168e-01 -3.739654123783111572e-01
-4.274816811084747314e-01 1.229150518774986267e-01 6.033272743225097656e-01 -4.570538401603698730e-01 -7.770146429538726807e-02 3.140817284584045410e-01 1.600533425807952881e-01 3.145592808723449707e-01
-4.604949355125427246e-01 8.054938167333602905e-02 5.040524601936340332e-01 1.294925361871719360e-01 -2.620651721954345703e-01 6.468257308006286621e-02 1.076688170433044434e-01 -6.528127789497375488e-01
-2.972825169563293457e-01 -3.785738050937652588e-01 3.484503328800201416e-01 3.090219795703887939e-01 -4.169657230377197266e-01 3.403331339359283447e-01 -4.869463145732879639e-01 -1.568080037832260132e-01
-3.890430927276611328e-01 7.899526506662368774e-02 9.847628325223922729e-02 8.974619954824447632e-02 5.284821391105651855e-01 7.108114361763000488e-01 -1.569384187459945679e-01 -1.244077458977699280e-01
-3.769186884164810181e-02 4.560105800628662109e-01 6.473242640495300293e-01 -2.661686949431896210e-02 -5.157146453857421875e-01 1.462274342775344849e-01 2.250666320323944092e-01 -1.813770085573196411e-01
6.947705894708633423e-02 1.153549179434776306e-01 1.272989157587289810e-02 -4.610651433467864990e-01 6.200158223509788513e-02 7.666981220245361328e-01 -7.453681901097297668e-03 -4.211855828762054443e-01
-9.199590235948562622e-02 1.018857285380363464e-01 2.020260244607925415e-01 -3.630817234516143799e-01 -3.102979250252246857e-02 8.143861293792724609e-01 -2.121467888355255127e-01 3.151496052742004395e-01
8.982141315937042236e-02 5.889696534723043442e-03 2.531491518020629883e-01 -5.248534083366394043e-01 1.549975126981735229e-01 6.457828879356384277e-01 6.957516074180603027e-02 -4.543579518795013428e-01
-3.620774149894714355e-01 3.684235811233520508e-01 6.737744212150573730e-01 -4.141516983509063721e-01 4.811083152890205383e-02 1.528093963861465454e-01 2.597072422504425049e-01 -1.206533834338188171e-01
-2.706649601459503174e-01 -2.134868800640106201e-01 2.375238686800003052e-01 -2.560910284519195557e-01 -8.237856626510620117e-02 7.440420389175415039e-01 -1.175604388117790222e-01 4.300677478313446045e-01
-6.277956366539001465e-01 -9.765823930501937866e-02 3.630491793155670166e-01 -4.280557036399841309e-01 2.101221494376659393e-02 2.654414772987365723e-01 3.787000179290771484e-01 -2.588145136833190918e-01
-1.920585781335830688e-01 4.455199837684631348e-01 4.355809688568115234e-01 5.412906408309936523e-01 -3.366687297821044922e-01 3.146958649158477783e-01 8.960254490375518799e-02 -2.479745894670486450e-01
-4.710355103015899658e-01 -6.145025491714477539e-01 3.102514445781707764e-01 2.132674306631088257e-01 -1.301704943180084229e-01 2.997160851955413818e-01 -3.545267879962921143e-01 -1.622036546468734741e-01
4.317353367805480957e-01 -6.798166036605834961e-02 6.314948201179504395e-01 2.395046316087245941e-02 -2.771399915218353271e-01 5.757318735122680664e-01 -3.464198485016822815e-02 1.224830280989408493e-02
-3.837014734745025635e-01 3.469658792018890381e-01 6.775972843170166016e-01 -2.427500337362289429e-01 7.889921963214874268e-02 1.341026276350021362e-01 4.001325666904449463e-01 -1.732271462678909302e-01
-2.343303114175796509e-01 4.951260089874267578e-01 7.008269429206848145e-01 -1.419041454792022705e-01 -1.175920888781547546e-01 1.968912035226821899e-01 2.163034528493881226e-01 2.987692654132843018e-01
-5.426413416862487793e-01 2.858682870864868164e-01 6.672555208206176758e-01 -2.723693251609802246e-01 1.352204233407974243e-01 6.555397808551788330e-02 2.524777352809906006e-01 -1.344535648822784424e-01
-9.008609503507614136e-02 3.172459006309509277e-01 3.047019839286804199e-01 -4.964621961116790771e-01 2.012639790773391724e-01 5.864831805229187012e-01 3.780439794063568115e-01 -1.566346287727355957e-01
-4.229509234428405762e-01 -5.121387168765068054e-02 4.533497616648674011e-02 5.190507769584655762e-01 -2.330184429883956909e-01 5.278569459915161133e-01 1.897089183330535889e-01 -4.220197200775146484e-01
-2.729096412658691406e-01 1.085865050554275513e-01 7.013817429542541504e-01 -2.644632458686828613e-01 3.841134011745452881e-01 3.383864462375640869e-01 -2.996239066123962402e-01 5.406925920397043228e-03
-6.179715991020202637e-01 -3.591060265898704529e-02 -1.432905346155166626e-01 -1.683325618505477905e-01 -2.969475388526916504e-01 5.276703238487243652e-01 -4.483594894409179688e-01 1.770960353314876556e-02
-4.658582508563995361e-01 6.813443731516599655e-03 3.510493338108062744e-01 -3.548523485660552979e-01 -4.377680718898773193e-01 3.908846080303192139e-01 -1.942325532436370850e-01 3.893790245056152344e-01
-3.695116937160491943e-01 -1.605595350265502930e-01 4.717324972152709961e-01 3.225976526737213135e-01 -4.928868114948272705e-01 2.956721186637878418e-01 -3.500035703182220459e-01 2.412863671779632568e-01
-5.809925794601440430e-01 -2.807250320911407471e-01 5.688732862472534180e-01 1.141798216849565506e-02 -2.557210922241210938e-01 2.228104919195175171e-01 -3.167314231395721436e-01 2.110386043787002563e-01
5.572145804762840271e-02 7.213685512542724609e-01 2.208756804466247559e-01 2.876660823822021484e-01 -2.686051428318023682e-01 5.041571259498596191e-01 -2.161986567080020905e-02 -1.348852962255477905e-01
-4.227503240108489990e-01 -3.614151850342750549e-02 6.274788975715637207e-01 -1.492874026298522949e-01 -2.294297814369201660e-01 2.126553058624267578e-01 -4.971880018711090088e-01 2.427002042531967163e-01
6.561684422194957733e-03 -1.224455088376998901e-01 5.671071633696556091e-02 3.621616959571838379e-01 -4.244401752948760986e-01 7.662560343742370605e-01 -2.362806797027587891e-01 1.657126396894454956e-01
1.120494380593299866e-01 4.985258281230926514e-01 6.024621129035949707e-01 -4.412140250205993652e-01 -1.940720155835151672e-02 4.122255444526672363e-01 7.750897854566574097e-02 -7.051465660333633423e-02
-5.969170928001403809e-01 -3.534837961196899414e-01 5.509096980094909668e-01 -2.265904285013675690e-02 4.637314006686210632e-02 2.962144911289215088e-01 -2.633220553398132324e-01 2.355678975582122803e-01
1.485491245985031128e-01 1.722825467586517334e-01 6.247434020042419434e-01 -2.859361171722412109e-01 2.749608159065246582e-01 4.619886279106140137e-01 4.104697108268737793e-01 -1.366225928068161011e-01
-3.165706992149353027e-01 -4.460076987743377686e-01 3.608631491661071777e-01 1.859872192144393921e-01 4.386993646621704102e-01 5.828569531440734863e-01 -6.230048369616270065e-03 6.187501549720764160e-02
-4.565068483352661133e-01 -7.752154022455215454e-02 -4.173365235328674316e-02 4.861338064074516296e-03 -2.984688282012939453e-01 6.222716569900512695e-01 -2.789863348007202148e-01 4.792574644088745117e-01
-1.917117387056350708e-01 7.881256937980651855e-02 4.634486138820648193e-01 2.355332970619201660e-01 -6.250342130661010742e-01 2.818445265293121338e-01 4.647334814071655273e-01 -2.633333019912242889e-02
-3.197449743747711182e-01 4.827370345592498779e-01 2.443917542695999146e-01 5.347124934196472168e-01 3.170414594933390617e-03 4.232336282730102539e-01 -3.569920361042022705e-01 1.118183955550193787e-01
-3.185036778450012207e-01 2.609674036502838135e-01 5.619953274726867676e-01 2.250362336635589600e-01 -1.197219192981719971e-01 1.123007610440254211e-01 8.316978812217712402e-02 -6.558272838592529297e-01
-1.989682912826538086e-01 4.578422904014587402e-01 2.742125093936920166e-01 -4.729296267032623291e-01 3.087056875228881836e-01 5.406867265701293945e-01 -1.383295096457004547e-02 -2.531885802745819092e-01
-5.119209885597229004e-01 3.922998905181884766e-02 6.762151122093200684e-01 -3.565116822719573975e-01 3.215335309505462646e-02 9.523215889930725098e-02 3.021168708801269531e-01 -2.250618785619735718e-01
-5.360755324363708496e-02 5.839053988456726074e-01 2.583111226558685303e-01 3.743309676647186279e-01 -9.318374842405319214e-02 5.306155681610107422e-01 3.986364603042602539e-01 1.361430902034044266e-02
-3.477914035320281982e-01 -3.032497167587280273e-01 6.818732619285583496e-01 2.497779577970504761e-01 -2.081365734338760376e-01 2.720645368099212646e-01 -2.613826990127563477e-01 2.721758484840393066e-01
1.722074300050735474e-02 3.055864870548248291e-01 7.305769324302673340e-01 -1.277477741241455078e-01 -7.727362960577011108e-02 2.838912010192871094e-01 5.075322389602661133e-01 -1.100168675184249878e-01
-2.494905143976211548e-01 1.628541648387908936e-01 7.306048274040222168e-01 -1.863315850496292114e-01 -2.095868885517120361e-01 2.364235669374465942e-01 4.348819553852081299e-01 2.319161891937255859e-01
-4.286690354347229004e-01 1.484152972698211670e-01 3.744593858718872070e-01 -6.011909246444702148e-01 -4.135889932513237000e-02 4.945053756237030029e-01 1.318148523569107056e-01 1.701296269893646240e-01
-2.102067172527313232e-01 -2.327505946159362793e-01 3.288359045982360840e-01 -5.697110891342163086e-01 -4.999757707118988037e-01 4.399494528770446777e-01 -6.551809608936309814e-02 1.453023999929428101e-01
3.962804377079010010e-02 3.242319226264953613e-01 5.400277376174926758e-01 -3.295743763446807861e-01 -3.875650465488433838e-01 3.464180529117584229e-01 4.583294391632080078e-01 -1.130311191082000732e-01
-1.044723168015480042e-01 4.526650905609130859e-01 4.763661921024322510e-01 -4.932180643081665039e-01 1.828038692474365234e-01 5.142977237701416016e-01 -1.262235492467880249e-01 -1.179619412869215012e-02
-5.940122008323669434e-01 -1.897358745336532593e-01 3.021976947784423828e-01 3.149757385253906250e-01 -4.881843924522399902e-01 2.952639758586883545e-01 -4.188662767410278320e-02 3.055439591407775879e-01
2.391882836818695068e-01 -5.176735669374465942e-02 3.820031881332397461e-01 -1.553696841001510620e-01 2.342798709869384766e-01 8.342199325561523438e-01 -5.485663935542106628e-02 1.273719966411590576e-01
1.243217065930366516e-01 -2.786474488675594330e-02 2.250256985425949097e-01 -3.183106482028961182e-01 2.459377795457839966e-01 7.205770611763000488e-01 -8.059151470661163330e-02 -4.955781102180480957e-01
1.752739101648330688e-01 -8.324982225894927979e-02 3.458269238471984863e-01 2.104898542165756226e-01 -5.617648959159851074e-01 6.621788144111633301e-01 -2.098953425884246826e-01 1.815613731741905212e-02
-3.159011900424957275e-01 -1.417464166879653931e-01 4.093192517757415771e-01 4.202793836593627930e-01 -2.994071841239929199e-01 2.614182829856872559e-01 -8.089734613895416260e-02 -6.094331145286560059e-01
-8.051096647977828979e-02 -3.786434829235076904e-01 3.200045228004455566e-01 -4.669289886951446533e-01 -2.117116600275039673e-01 6.498321890830993652e-01 -1.381830722093582153e-01 -2.086219191551208496e-01
-1.326401382684707642e-01 1.057295650243759155e-01 -6.314147263765335083e-02 5.515956878662109375e-01 -1.488452255725860596e-01 7.874255180358886719e-01 5.106817930936813354e-02 -1.348381489515304565e-01
-5.363761782646179199e-01 -3.601033389568328857e-01 6.136651039123535156e-01 6.135563924908638000e-02 -1.557328402996063232e-01 2.802082300186157227e-01 -1.264547854661941528e-01 2.889925241470336914e-01
-3.020202815532684326e-01 -4.764419794082641602e-02 4.676850736141204834e-01 -4.740689992904663086e-01 8.899565041065216064e-02 3.300235271453857422e-01 3.913166522979736328e-01 -4.394069910049438477e-01
-7.648567110300064087e-02 2.678690850734710693e-01 7.230455875396728516e-01 -1.488457173109054565e-01 1.319937258958816528e-01 3.780601024627685547e-01 4.590876996517181396e-01 7.957969605922698975e-02
-4.943203926086425781e-01 1.694616824388504028e-01 1.501158922910690308e-01 -5.502124428749084473e-01 1.989597380161285400e-01 5.738386511802673340e-01 1.207422614097595215e-01 -1.349339187145233154e-01
-9.856625646352767944e-02 -3.369470238685607910e-01 6.308041810989379883e-01 4.286346212029457092e-02 2.346190512180328369e-01 4.401405751705169678e-01 4.719415307044982910e-01 -7.417343556880950928e-02
-1.449637711048126221e-01 2.479659914970397949e-01 2.456645816564559937e-01 -3.458227217197418213e-01 -6.265907883644104004e-01 3.935580253601074219e-01 -4.196666777133941650e-01 -1.180250570178031921e-01
-1.153874173760414124e-01 -2.241535484790802002e-01 5.033067464828491211e-01 2.162201106548309326e-01 -5.320286750793457031e-01 3.816240131855010986e-01 -4.106231927871704102e-01 1.976601779460906982e-01
3.254526108503341675e-02 -1.484286040067672729e-01 2.858592271804809570e-01 -2.600196599960327148e-01 1.515822708606719971e-01 8.701913356781005859e-01 -2.038181573152542114e-01 7.636775076389312744e-02
2.431525737047195435e-01 -1.788555681705474854e-01 3.858523368835449219e-01 -2.065595388412475586e-01 4.929519072175025940e-02 8.255797624588012695e-01 -6.665086746215820312e-02 1.699537932872772217e-01
1.895076483488082886e-01 8.122899383306503296e-02 3.896191716194152832e-01 -3.577569723129272461e-01 2.791335284709930420e-01 7.726683616638183594e-01 4.650261998176574707e-02 -2.452069148421287537e-02
1.131873950362205505e-01 -4.473098739981651306e-02 5.079436898231506348e-01 -2.828218340873718262e-01 -3.990058004856109619e-01 5.511140823364257812e-01 -3.592996597290039062e-01 2.348703742027282715e-01
-9.512792341411113739e-03 6.059882044792175293e-01 1.283547729253768921e-01 3.074601590633392334e-01 -2.105769217014312744e-01 6.271693110466003418e-01 2.895430624485015869e-01 -1.272261887788772583e-02
-7.809159159660339355e-01 3.158329129219055176e-01 -2.269249409437179565e-03 -1.293849316425621510e-03 2.062242329120635986e-01 3.680029809474945068e-01 3.035586476325988770e-01 -1.425152868032455444e-01
-7.911264896392822266e-03 6.761969327926635742e-01 1.915898025035858154e-01 3.562312126159667969e-01 -3.167959749698638916e-01 5.262436270713806152e-01 -1.616233401000499725e-02 3.917420655488967896e-02
1.938700377941131592e-01 -1.835409253835678101e-01 3.693310320377349854e-01 3.313379585742950439e-01 -4.214342832565307617e-01 6.011781692504882812e-01 3.748013675212860107e-01 -5.512447655200958252e-02
-3.616430610418319702e-02 3.397671040147542953e-03 2.615989148616790771e-01 -2.889504730701446533e-01 -2.840215805917978287e-03 8.347784876823425293e-01 -1.046570017933845520e-01 3.727439641952514648e-01
-4.924254417419433594e-01 -2.809509932994842529e-01 3.353478014469146729e-01 -3.849258646368980408e-02 -3.278408348560333252e-01 4.190211594104766846e-01 -4.478689432144165039e-01 -2.846035063266754150e-01
-4.940058887004852295e-01 -3.566940501332283020e-02 5.842955708503723145e-01 -5.623856186866760254e-02 -5.766139030456542969e-01 8.306565135717391968e-02 2.334883809089660645e-01 1.273635178804397583e-01
-2.415137887001037598e-01 2.490125000476837158e-01 3.657090365886688232e-01 -5.799176692962646484e-01 2.289292663335800171e-01 5.861993432044982910e-01 4.324783757328987122e-02 -1.082014963030815125e-01
-2.097074389457702637e-01 -1.794839948415756226e-01 3.223156929016113281e-01 2.252667993307113647e-01 -6.398397684097290039e-01 2.245826572179794312e-01 -2.875383794307708740e-01 -4.760936200618743896e-01
-7.252817749977111816e-01 -7.432281225919723511e-02 2.645942568778991699e-01 2.423148751258850098e-01 -1.341847479343414307e-01 5.025546550750732422e-01 6.891226023435592651e-02 2.537721991539001465e-01
-5.512002110481262207e-01 -2.658142745494842529e-01 5.962595939636230469e-01 -3.847112357616424561e-01 7.865399122238159180e-02 1.508414447307586670e-01 2.096985578536987305e-01 -2.215395569801330566e-01
-2.410808801651000977e-01 1.851600408554077148e-01 5.238189101219177246e-01 -5.587043762207031250e-01 1.784258782863616943e-01 5.116795301437377930e-01 1.457120478153228760e-01 7.858249545097351074e-02
-4.928581714630126953e-01 2.115425169467926025e-01 2.424100041389465332e-01 8.319969475269317627e-02 4.151452779769897461e-01 5.450006127357482910e-01 4.206887185573577881e-01 -1.747908815741539001e-02
9.828692674636840820e-02 -6.073424816131591797e-01 5.813704133033752441e-01 1.529017090797424316e-01 -1.967746391892433167e-02 4.120794236660003662e-01 2.553019523620605469e-01 -1.572541743516921997e-01
-5.285548567771911621e-01 -3.767266273498535156e-01 4.264396429061889648e-01 8.710063062608242035e-03 -5.313116684556007385e-02 3.786461055278778076e-01 -4.856606125831604004e-01 1.213197261095046997e-01
3.075622916221618652e-01 6.790068745613098145e-02 4.953358471393585205e-01 1.675708591938018799e-01 -3.855931460857391357e-01 5.740061998367309570e-01 3.770639896392822266e-01 8.375498652458190918e-02
-2.901948690414428711e-01 2.460342645645141602e-01 5.577527880668640137e-01 -2.009016424417495728e-01 -1.896224915981292725e-01 1.997991204261779785e-01 6.362867951393127441e-01 -1.518787592649459839e-01
-5.469737052917480469e-01 2.999350726604461670e-01 6.264318823814392090e-01 -2.960953414440155029e-01 4.082363098859786987e-02 5.175405368208885193e-02 2.777029573917388916e-01 -2.220479846000671387e-01
-6.425146758556365967e-02 -3.298670426011085510e-02 3.853759467601776123e-01 -5.770915150642395020e-01 -3.585453629493713379e-01 5.880505442619323730e-01 -1.970894783735275269e-01 -5.647844169288873672e-03
-4.701177775859832764e-01 1.757152676582336426e-01 3.852806687355041504e-01 -5.314208269119262695e-01 2.976995110511779785e-01 3.882586061954498291e-01 1.006296500563621521e-01 -2.603232264518737793e-01
3.209756910800933838e-01 -2.463789135217666626e-01 4.108419716358184814e-01 1.411405950784683228e-02 1.110009774565696716e-01 7.935274839401245117e-01 6.355726718902587891e-02 1.457224786281585693e-01
-1.971515119075775146e-01 -2.394336611032485962e-01 1.206180229783058167e-01 -2.523555159568786621e-01 6.696736067533493042e-02 7.927143573760986328e-01 -4.387820363044738770e-01 -1.266970578581094742e-02
-4.960047900676727295e-01 9.628647565841674805e-02 5.327106714248657227e-01 -4.217240810394287109e-01 -2.270928351208567619e-03 1.696455776691436768e-01 2.957379221916198730e-01 -4.084489047527313232e-01
-3.682265281677246094e-01 -3.192300796508789062e-01 4.865580201148986816e-01 -1.749936863780021667e-02 -3.844085633754730225e-01 3.005534112453460693e-01 -5.099121928215026855e-01 1.653596907854080200e-01
6.803855299949645996e-02 1.333185881376266479e-01 5.723866224288940430e-01 -3.490363955497741699e-01 -3.944829404354095459e-01 5.034943222999572754e-01 -8.734091371297836304e-02 3.337548375129699707e-01
-7.381239533424377441e-01 -3.436211943626403809e-01 2.094637304544448853e-01 -6.361765414476394653e-02 2.403111457824707031e-01 4.188618361949920654e-01 1.781775057315826416e-01 -1.556705534458160400e-01
1.398465931415557861e-01 6.819602847099304199e-01 2.495298683643341064e-01 7.229752093553543091e-02 -2.335766404867172241e-01 5.415319800376892090e-01 3.140949308872222900e-01 -3.755658119916915894e-02
-4.387999773025512695e-01 4.023844301700592041e-01 5.136730074882507324e-01 -1.389578282833099365e-01 2.040647566318511963e-01 3.100427091121673584e-01 4.690729975700378418e-01 6.762985885143280029e-02
-2.869397103786468506e-01 5.060433149337768555e-01 3.320664167404174805e-01 -3.356640040874481201e-01 1.684717386960983276e-01 4.455904364585876465e-01 4.596368968486785889e-01 2.115360461175441742e-02
6.445066630840301514e-02 6.104542016983032227e-01 6.313675045967102051e-01 -1.459197103977203369e-01 -3.072971850633621216e-02 3.582969903945922852e-01 1.477390248328447342e-02 2.715418934822082520e-01
2.738909125328063965e-01 -5.599075183272361755e-02 4.618448913097381592e-01 -2.418347299098968506e-01 -2.260234504938125610e-01 7.124501466751098633e-01 -1.874642074108123779e-01 2.371694147586822510e-01
-5.104860663414001465e-01 -1.366511136293411255e-01 5.632924437522888184e-01 -4.422978460788726807e-01 2.194267064332962036e-01 3.028091788291931152e-01 -6.287264078855514526e-02 -2.530024051666259766e-01
1.304313093423843384e-01 5.417251586914062500e-02 3.923164010047912598e-01 -1.167016699910163879e-01 1.410781592130661011e-01 6.481668353080749512e-01 5.837368965148925781e-01 1.781835108995437622e-01
-3.776820302009582520e-01 -2.829543948173522949e-01 3.003909885883331299e-01 -3.717065751552581787e-01 1.011964678764343262e-01 6.794334053993225098e-01 -2.690053582191467285e-01 6.825110316276550293e-02
1.226461902260780334e-01 -1.040932685136795044e-01 2.923308610916137695e-01 -7.878791540861129761e-02 -7.681466937065124512e-01 3.548090457916259766e-01 1.190399825572967529e-01 -3.903182744979858398e-01
2.852689325809478760e-01 -3.370993211865425110e-02 7.291055917739868164e-01 2.396630346775054932e-01 1.270372867584228516e-01 4.566620588302612305e-01 2.910879850387573242e-01 1.379892379045486450e-01
-2.127293795347213745e-01 3.674181401729583740e-01 6.488955020904541016e-01 -4.037169814109802246e-01 2.511551976203918457e-01 3.533281683921813965e-01 -2.179776728153228760e-01 1.623522490262985229e-02
-4.393943771719932556e-02 1.838808506727218628e-01 7.164621949195861816e-01 -4.199760854244232178e-01 1.765936464071273804e-01 4.569364786148071289e-01 1.197770982980728149e-01 1.422553062438964844e-01
-1.578123420476913452e-01 -3.840858638286590576e-01 4.345075576566159725e-04 4.541974067687988281e-01 -1.739471703767776489e-01 7.304928898811340332e-01 2.392654716968536377e-01 -1.233840268105268478e-02
-1.028610914945602417e-01 2.900381684303283691e-01 6.218116879463195801e-01 4.079828858375549316e-01 1.003970019519329071e-02 2.519015967845916748e-01 -2.817770242691040039e-01 -4.574318826198577881e-01
-1.234380826354026794e-01 5.030346661806106567e-02 3.219486474990844727e-01 -8.496369421482086182e-02 2.032431960105895996e-01 6.832754611968994141e-01 -5.996910333633422852e-01 5.966907739639282227e-02
-5.199557542800903320e-01 1.364235877990722656e-01 6.763396859169006348e-01 -1.292822211980819702e-01 -1.705206334590911865e-01 6.744256615638732910e-02 4.506985545158386230e-01 -1.142705045640468597e-02
-1.878582835197448730e-01 2.326356768608093262e-01 7.092459201812744141e-01 3.190937042236328125e-01 2.947075963020324707e-01 2.003632932901382446e-01 3.131278231739997864e-02 -4.216169118881225586e-01
1.162450015544891357e-01 1.832074485719203949e-02 6.079766154289245605e-02 -3.581294119358062744e-01 -4.039186611771583557e-02 7.755182981491088867e-01 -2.137435376644134521e-01 -4.532682597637176514e-01
-3.780944645404815674e-02 6.133900284767150879e-01 5.655870437622070312e-01 -3.121149539947509766e-01 1.144838035106658936e-01 4.334180057048797607e-01 3.201486542820930481e-02 5.510111153125762939e-02
-5.817164182662963867e-01 -3.421190977096557617e-01 2.807982563972473145e-01 1.424538791179656982e-01 -5.019136071205139160e-01 3.359707295894622803e-01 -4.837823659181594849e-02 2.797957956790924072e-01
-6.136967986822128296e-02 -1.641025766730308533e-02 2.709877490997314453e-01 -4.332313239574432373e-01 -1.193922534584999084e-01 7.751837372779846191e-01 -9.755603224039077759e-02 3.319026231765747070e-01
2.032577618956565857e-02 -1.288125663995742798e-01 2.315219044685363770e-01 -1.155472695827484131e-01 -8.272303342819213867e-01 3.589960336685180664e-01 1.416660398244857788e-01 -2.877205908298492432e-01
-4.048601686954498291e-01 6.312203407287597656e-02 1.290651857852935791e-01 -2.759828865528106689e-01 -2.556980848312377930e-01 6.498066186904907227e-01 -1.236541792750358582e-01 4.861675202846527100e-01
2.068100720643997192e-01 3.113884925842285156e-01 2.492240965366363525e-01 4.209830760955810547e-01 -2.990928292274475098e-01 7.175357341766357422e-01 1.274431943893432617e-01 1.927779242396354675e-02
-3.836444318294525146e-01 4.060692340135574341e-02 3.911262452602386475e-01 -5.528144836425781250e-01 -4.577112197875976562e-02 2.090661078691482544e-01 2.223816663026809692e-01 -5.452771186828613281e-01
-1.587327271699905396e-01 2.019260078668594360e-01 3.996678292751312256e-01 -6.225502490997314453e-01 3.714906796813011169e-02 5.286888480186462402e-01 -5.665837600827217102e-02 -3.203504979610443115e-01
-1.351793259382247925e-01 3.909584879875183105e-01 6.515890955924987793e-01 -2.712787687778472900e-01 -1.539534777402877808e-01 2.657119929790496826e-01 4.782253205776214600e-01 -8.782584220170974731e-02
-2.461626678705215454e-01 6.008566021919250488e-01 4.080146253108978271e-01 -4.314680099487304688e-01 1.769787371158599854e-01 4.143415987491607666e-01 -1.108571887016296387e-01 -1.022005081176757812e-01
-2.060505151748657227e-01 1.210906654596328735e-01 4.574016630649566650e-01 -4.061085879802703857e-01 1.380927413702011108e-01 6.632259488105773926e-01 1.062369346618652344e-01 3.138716816902160645e-01
-1.920944601297378540e-01 3.162958323955535889e-01 3.776721656322479248e-01 2.409007996320724487e-01 -1.259314715862274170e-01 3.114497363567352295e-01 -5.179651379585266113e-01 -5.303205251693725586e-01
-2.537343204021453857e-01 -1.808045208454132080e-01 8.572644740343093872e-02 -4.525391459465026855e-01 4.576310515403747559e-02 6.834980845451354980e-01 -2.482190728187561035e-01 -3.998895883560180664e-01
5.609263479709625244e-02 4.491706192493438721e-01 7.480629086494445801e-01 -1.541307121515274048e-01 -5.972898751497268677e-02 4.232607185840606689e-01 9.379751980304718018e-02 -1.422310918569564819e-01
-7.499347329139709473e-01 -1.425027251243591309e-01 1.041519492864608765e-01 9.276398271322250366e-02 2.633608579635620117e-01 5.399546027183532715e-01 1.764784604310989380e-01 -7.604970037937164307e-02
-1.749002784490585327e-01 3.597562015056610107e-01 4.151232838630676270e-01 -4.555864930152893066e-01 2.031017243862152100e-01 4.658233523368835449e-01 4.359810054302215576e-01 -1.085262671113014221e-01
-4.266205132007598877e-01 -2.192536145448684692e-01 3.621561229228973389e-01 -4.248799681663513184e-01 -1.659560501575469971e-01 5.940886735916137695e-01 -7.157231122255325317e-02 2.695132791996002197e-01
-2.761932909488677979e-01 1.176955103874206543e-01 4.717913568019866943e-01 -3.382672071456909180e-01 1.033716276288032532e-01 4.429292380809783936e-01 6.047834157943725586e-01 1.477678027004003525e-02
-1.058732122182846069e-01 5.204165577888488770e-01 1.837925016880035400e-01 3.611676096916198730e-01 -4.466907680034637451e-01 4.331468641757965088e-01 -2.136266678571701050e-01 -3.477796316146850586e-01
-6.693769097328186035e-01 -1.478459984064102173e-01 9.694443643093109131e-02 8.363932371139526367e-02 4.269580245018005371e-01 5.466233491897583008e-01 1.474340409040451050e-01 -1.041890978813171387e-01
-2.361152023077011108e-01 -9.711219370365142822e-02 7.003273367881774902e-01 -2.949400544166564941e-01 -4.597680270671844482e-02 3.066681325435638428e-01 5.066487789154052734e-01 6.722068786621093750e-02
-2.139700204133987427e-01 4.969455897808074951e-01 6.157445311546325684e-01 3.214848935604095459e-01 1.573496758937835693e-01 1.822012364864349365e-01 -1.275174021720886230e-01 -3.880091011524200439e-01
1.302642375230789185e-01 -5.509448647499084473e-01 4.358430504798889160e-01 -2.411470934748649597e-02 1.763185719028115273e-03 5.577422976493835449e-01 4.121356010437011719e-01 -8.952601253986358643e-02
-5.309342145919799805e-01 -8.680868148803710938e-02 3.193860948085784912e-01 5.241124629974365234e-01 -4.989476501941680908e-02 2.831098437309265137e-01 3.895803913474082947e-02 -4.997133612632751465e-01
-9.412163496017456055e-02 6.598936021327972412e-02 6.091172695159912109e-01 -2.831521928310394287e-01 -2.324834465980529785e-03 3.949840068817138672e-01 6.152972579002380371e-01 -3.129176795482635498e-02
3.674728423357009888e-02 9.988082945346832275e-02 -4.543971270322799683e-02 2.056236863136291504e-01 -3.104902803897857666e-01 7.291816473007202148e-01 5.227406024932861328e-01 -2.072674036026000977e-01
-4.878519177436828613e-01 4.007139205932617188e-01 5.786563754081726074e-01 -5.068493261933326721e-02 -1.139067336916923523e-01 1.835236996412277222e-01 2.816697657108306885e-01 3.715145289897918701e-01
-3.827685117721557617e-01 2.481557577848434448e-01 6.840702891349792480e-02 -3.076496422290802002e-01 3.261354267597198486e-01 6.414188146591186523e-01 2.381919175386428833e-01 -3.436005711555480957e-01
-2.485459744930267334e-01 2.652057409286499023e-01 4.050979018211364746e-01 4.359681904315948486e-01 -2.189584635198116302e-02 3.401285409927368164e-01 6.146041154861450195e-01 -1.407595574855804443e-01
-1.985301077365875244e-01 2.015820145606994629e-01 6.349598169326782227e-01 -3.673118352890014648e-02 1.408428791910409927e-02 3.144112527370452881e-01 6.353905200958251953e-01 -1.124876439571380615e-01
1.455610394477844238e-01 4.484674707055091858e-02 3.993362784385681152e-01 -5.897948145866394043e-01 -4.062954336404800415e-02 6.389618515968322754e-01 -1.441442221403121948e-01 -1.969081908464431763e-01
-4.300296008586883545e-01 1.563136577606201172e-01 4.013448655605316162e-01 -5.427297353744506836e-01 5.316885188221931458e-02 3.508223593235015869e-01 3.577493727207183838e-01 -2.848146259784698486e-01
-5.946921110153198242e-01 -1.417746488004922867e-02 6.603256613016128540e-02 5.622120946645736694e-02 -4.326319694519042969e-01 5.146858096122741699e-01 -1.824671328067779541e-01 3.914754688739776611e-01
-2.807410359382629395e-01 1.427995860576629639e-01 7.133674621582031250e-01 -1.254775822162628174e-01 -5.568048954010009766e-01 1.217982470989227295e-01 1.518415808677673340e-01 1.680259406566619873e-01
3.203321099281311035e-01 -3.667411580681800842e-02 6.121269464492797852e-01 1.692812293767929077e-01 -5.594329237937927246e-01 3.867132961750030518e-01 1.405469258315861225e-03 -1.737024039030075073e-01
-4.657691121101379395e-01 -1.082924101501703262e-02 -6.230735778808593750e-02 -4.279729127883911133e-01 -7.484969496726989746e-02 6.096565723419189453e-01 -3.317370414733886719e-01 -3.294931054115295410e-01
-4.281552881002426147e-02 7.170544266700744629e-01 1.286944001913070679e-01 2.442008256912231445e-01 -1.298663914203643799e-01 5.467070937156677246e-01 2.118849456310272217e-01 -2.171507179737091064e-01
1.134221032261848450e-01 -3.436974287033081055e-01 4.708576798439025879e-01 -1.865066587924957275e-01 -2.211023122072219849e-01 7.025750875473022461e-01 -2.525582909584045410e-01 7.894346117973327637e-02
-5.122996568679809570e-01 2.967219054698944092e-01 4.664913415908813477e-01 -4.834448099136352539e-01 -3.038596734404563904e-02 2.566430270671844482e-01 1.009115129709243774e-01 -3.481381833553314209e-01
-5.088023543357849121e-01 -1.362490952014923096e-01 4.201674163341522217e-01 1.692566722631454468e-01 -4.708008766174316406e-01 3.166312277317047119e-01 -3.282081484794616699e-01 2.962067425251007080e-01
-1.756698489189147949e-01 3.225410878658294678e-01 3.297183215618133545e-01 2.471224367618560791e-01 3.076376616954803467e-01 5.546027421951293945e-01 5.216572284698486328e-01 -1.448183506727218628e-01
2.797067463397979736e-01 -1.117133125662803650e-01 4.742916524410247803e-01 -4.843443166464567184e-03 -6.437785029411315918e-01 4.692466557025909424e-01 -1.581245958805084229e-01 -1.570400148630142212e-01
-4.522023200988769531e-01 -4.982368648052215576e-02 2.078751921653747559e-01 -4.875300228595733643e-01 -3.854494392871856689e-01 5.143364667892456055e-01 2.410135604441165924e-02 3.137498199939727783e-01
3.140853345394134521e-02 -1.371782124042510986e-01 6.280835270881652832e-01 3.623859286308288574e-01 -1.045099571347236633e-01 4.134646058082580566e-01 5.088564753532409668e-01 1.165025010704994202e-01
-2.655112147331237793e-01 1.714176833629608154e-01 4.583087861537933350e-01 2.597395181655883789e-01 -1.179127693176269531e-01 2.687184810638427734e-01 1.039761453866958618e-01 -7.250407338142395020e-01
-2.933508455753326416e-01 -1.207496076822280884e-01 5.009309649467468262e-01 2.710644900798797607e-01 -4.892507791519165039e-01 3.620856106281280518e-01 -3.953497409820556641e-01 -2.195071429014205933e-01
-3.748736977577209473e-01 4.200149327516555786e-02 2.943122386932373047e-01 -2.401587367057800293e-01 2.097815424203872681e-01 7.323455810546875000e-01 -1.433155089616775513e-01 3.354579508304595947e-01
1.414520293474197388e-01 -1.487234830856323242e-01 2.173725068569183350e-01 -2.834299802780151367e-01 2.616267800331115723e-01 8.562551736831665039e-01 3.890297934412956238e-02 -1.647856980562210083e-01
-2.357601001858711243e-02 3.834422826766967773e-01 1.899436116218566895e-01 4.086953699588775635e-01 -4.588516354560852051e-01 6.010939478874206543e-01 2.649051249027252197e-01 8.527674525976181030e-02
-3.062808811664581299e-01 -3.309880197048187256e-01 4.674054086208343506e-01 -4.488843306899070740e-02 -3.340919911861419678e-01 3.227268159389495850e-01 -5.718667507171630859e-01 -1.826324909925460815e-01
1.472306102514266968e-01 1.445449739694595337e-01 6.208297610282897949e-01 -6.301559507846832275e-02 -1.577091217041015625e-01 7.333291769027709961e-01 1.585640199482440948e-02 7.165302336215972900e-02
-6.772197484970092773e-01 5.391286313533782959e-02 3.331509828567504883e-01 -2.889519035816192627e-01 1.929327696561813354e-01 3.286858201026916504e-01 -4.273063540458679199e-01 -1.270268857479095459e-01
-4.521287977695465088e-01 -2.384477108716964722e-01 6.303466558456420898e-01 -1.929380148649215698e-01 -1.446352005004882812e-01 2.245092689990997314e-01 3.985671699047088623e-01 2.719938755035400391e-01
-2.059615254402160645e-01 1.548615992069244385e-01 6.396402716636657715e-01 4.978970587253570557e-01 -1.892737462185323238e-03 2.431435137987136841e-01 -2.254391014575958252e-01 -4.081805348396301270e-01
-3.833601176738739014e-01 1.007154658436775208e-01 1.559952795505523682e-01 8.386839926242828369e-02 5.686244368553161621e-01 6.783757805824279785e-01 1.661606580018997192e-01 1.964961551129817963e-02
-3.089118599891662598e-01 -6.661598384380340576e-02 3.612306416034698486e-01 3.491083383560180664e-01 -3.349684476852416992e-01 3.023556768894195557e-01 5.667412653565406799e-02 -6.640307903289794922e-01
-1.420396417379379272e-01 -2.016098052263259888e-01 1.602444797754287720e-01 -1.275434643030166626e-01 2.826009988784790039e-01 8.189297914505004883e-01 -2.908936440944671631e-01 -2.492068409919738770e-01
-3.092390298843383789e-02 1.027746498584747314e-01 6.236090064048767090e-01 -4.492570161819458008e-01 3.225636482238769531e-02 4.503793120384216309e-01 -3.639813959598541260e-01 -2.477836757898330688e-01
2.179085910320281982e-01 -1.429363489151000977e-01 6.265631914138793945e-01 -1.780071258544921875e-01 -4.759374260902404785e-01 4.618247449398040771e-01 -1.705300360918045044e-01 1.973269283771514893e-01
-1.621754765510559082e-01 -1.211789622902870178e-01 2.919876947999000549e-02 -2.133392393589019775e-01 -4.865739345550537109e-01 4.913880825042724609e-01 -5.769271254539489746e-01 -3.187277913093566895e-01
-3.627727180719375610e-02 1.191527172923088074e-01 7.676191329956054688e-01 -2.882342040538787842e-01 -1.829668879508972168e-01 2.497743666172027588e-01 4.638596773147583008e-01 -3.374302014708518982e-02
-4.485386312007904053e-01 -2.027853280305862427e-01 -1.447891723364591599e-02 4.818020462989807129e-01 -1.897567808628082275e-01 5.443370342254638672e-01 1.081094294786453247e-01 -4.258523285388946533e-01
-5.757588744163513184e-01 8.576823770999908447e-02 2.301775366067886353e-01 -5.521203875541687012e-01 -1.834188550710678101e-01 4.426474273204803467e-01 2.547668516635894775e-01 9.403067827224731445e-02
-4.000870883464813232e-01 -1.425916254520416260e-01 5.658390522003173828e-01 1.960562169551849365e-01 -3.203349411487579346e-01 2.774185240268707275e-01 -4.628509581089019775e-01 2.591902911663055420e-01
-2.342713773250579834e-01 8.759355545043945312e-02 5.405088663101196289e-01 -5.718899965286254883e-01 1.704758405685424805e-01 5.363824963569641113e-01 -1.280128862708806992e-02 -3.611402958631515503e-02
6.374814547598361969e-03 2.068932503461837769e-01 7.332278490066528320e-01 -1.393216103315353394e-01 -6.994796544313430786e-02 3.598251342773437500e-01 5.152618288993835449e-01 -1.610287837684154510e-02
-2.008182257413864136e-01 3.647263348102569580e-01 5.278974175453186035e-01 3.978932201862335205e-01 -1.774684786796569824e-01 2.549254000186920166e-01 -8.136818557977676392e-02 -5.353029966354370117e-01
3.971753641963005066e-03 -1.690052300691604614e-01 3.209974765777587891e-01 -1.238281875848770142e-01 -4.354301989078521729e-01 6.523092389106750488e-01 -4.591789245605468750e-01 1.646100580692291260e-01
-1.400447040796279907e-01 1.479586362838745117e-01 7.452564239501953125e-01 -2.836869955062866211e-01 -1.842669248580932617e-01 2.276978194713592529e-01 4.836612939834594727e-01 5.367767065763473511e-02
-1.079157367348670959e-01 -7.230110466480255127e-02 1.283281594514846802e-01 -1.941064000129699707e-02 -1.813664287328720093e-01 8.087096214294433594e-01 -1.262203902006149292e-01 5.132693052291870117e-01
-3.556423187255859375e-01 3.165372014045715332e-01 5.351950526237487793e-01 -5.922793969511985779e-02 -6.724455356597900391e-01 6.656781584024429321e-02 1.656434684991836548e-02 -1.627649366855621338e-01
-2.323806285858154297e-01 9.554227441549301147e-02 8.827954530715942383e-01 5.419503152370452881e-02 -1.286649852991104126e-01 1.592193245887756348e-01 3.023197650909423828e-01 1.459573507308959961e-01
-5.885085463523864746e-01 -7.754249125719070435e-02 3.347188830375671387e-01 -5.284616947174072266e-01 8.556242287158966064e-02 4.697916209697723389e-01 -1.386255025863647461e-01 -9.536375850439071655e-02
-2.901649773120880127e-01 4.924837648868560791e-01 5.932247638702392578e-01 -2.851862013339996338e-01 3.317912667989730835e-02 3.201770484447479248e-01 3.620641529560089111e-01 -7.288732379674911499e-02
1.586091965436935425e-01 3.473755121231079102e-01 7.753806114196777344e-01 -2.255768477916717529e-01 1.304735988378524780e-01 4.203788936138153076e-01 -8.894550800323486328e-02 2.050415612757205963e-02
-2.037643045186996460e-01 2.310798317193984985e-02 4.260682761669158936e-01 -6.067619919776916504e-01 -3.441984653472900391e-01 4.860967099666595459e-01 -2.988453209400177002e-02 2.293383628129959106e-01
-2.322789579629898071e-01 4.892387688159942627e-01 1.315496116876602173e-01 4.346316158771514893e-01 -3.682658076286315918e-01 4.936241507530212402e-01 5.709167197346687317e-02 -3.434211909770965576e-01
-1.566782444715499878e-01 1.809974312782287598e-01 8.173863291740417480e-01 -1.535898894071578979e-01 2.202646583318710327e-01 2.723676264286041260e-01 3.329683542251586914e-01 -1.319582313299179077e-01
-1.251145452260971069e-01 -2.608046233654022217e-01 4.957390576601028442e-02 4.567497968673706055e-01 2.654731869697570801e-01 7.446980476379394531e-01 1.949612647294998169e-01 -2.053979933261871338e-01
3.676710426807403564e-01 3.637286424636840820e-01 5.169249773025512695e-01 5.615530908107757568e-02 -2.041817456483840942e-01 6.391540169715881348e-01 4.483237490057945251e-02 9.968359023332595825e-02
2.872411906719207764e-01 2.782941050827503204e-02 3.028100132942199707e-01 -3.894186913967132568e-01 -1.007516775280237198e-02 8.075733780860900879e-01 -9.920416772365570068e-02 -1.061108112335205078e-01
2.246395451948046684e-03 3.804720193147659302e-02 5.433951020240783691e-01 -5.139026641845703125e-01 6.050365045666694641e-02 4.534730017185211182e-01 -2.903427779674530029e-01 -3.815440833568572998e-01
-3.317420780658721924e-01 3.285894989967346191e-01 5.048129558563232422e-01 -1.553364843130111694e-01 2.942294478416442871e-01 3.680669069290161133e-01 4.844297468662261963e-01 -2.151606082916259766e-01
-3.044808804988861084e-01 3.949410021305084229e-01 2.047533541917800903e-01 3.858796358108520508e-01 2.846511453390121460e-02 4.456797242164611816e-01 2.901513278484344482e-01 -5.261723995208740234e-01
-3.203665018081665039e-01 2.008208334445953369e-01 4.990737140178680420e-01 2.130360603332519531e-01 1.618313230574131012e-02 1.931582987308502197e-01 -2.447370886802673340e-01 -6.819890737533569336e-01
