# Supplementary material for: Where is your field going? A machine learning approach to study the relative motion of the domains of physics
Source: PLoS One. 2020 Jun 18;15(6):e0233997. doi: 10.1371/journal.pone.0233997 (PMC7302634; doi:10.1371/journal.pone.0233997)
Supplement: S16 Data — (ZIP) [file pone.0233997.s016.zip › 15/Pacs4Run_15_VS_500_embeddings1993-1997ED8.txt]

1.272153407335281372e-01 -4.336602985858917236e-01 1.035825237631797791e-01 6.827871799468994141e-01 1.814579218626022339e-01 6.874488666653633118e-03 5.314409732818603516e-01 -5.850914865732192993e-02
1.942018270492553711e-01 -3.524046018719673157e-02 3.160107731819152832e-01 3.909151554107666016e-01 5.560398697853088379e-01 -5.718718171119689941e-01 -5.341144278645515442e-02 2.632409334182739258e-01
2.140054106712341309e-01 -4.625161588191986084e-01 -2.768960297107696533e-01 6.190915107727050781e-01 -1.330896764993667603e-01 -3.764985501766204834e-01 -2.145274579524993896e-01 2.735850512981414795e-01
-3.025780022144317627e-01 -7.820856571197509766e-02 6.676869839429855347e-02 6.177278757095336914e-01 6.569136977195739746e-01 -1.199321448802947998e-01 2.647626698017120361e-01 -1.629541628062725067e-02
2.890052795410156250e-01 -2.206078022718429565e-01 -3.183835744857788086e-01 5.346353650093078613e-01 6.535531282424926758e-01 -3.780675306916236877e-02 1.648863404989242554e-01 -1.576594561338424683e-01
-3.171378374099731445e-01 -3.729600310325622559e-01 4.596932232379913330e-01 4.780969619750976562e-01 2.725832164287567139e-02 -4.197264015674591064e-01 -2.392022609710693359e-01 2.937666475772857666e-01
1.623866260051727295e-01 -4.426734447479248047e-01 -1.871965229511260986e-01 4.544443786144256592e-01 6.329455226659774780e-02 -4.105118215084075928e-01 2.319701015949249268e-01 5.565718412399291992e-01
4.613449871540069580e-01 -5.645859837532043457e-01 -3.227082490921020508e-01 3.468373715877532959e-01 2.524220645427703857e-01 -3.197573721408843994e-01 -2.539466917514801025e-01 -1.162590682506561279e-01
1.961998194456100464e-01 -3.298751115798950195e-01 4.370927214622497559e-01 4.421895146369934082e-01 6.241708993911743164e-02 3.997339308261871338e-02 -6.711482405662536621e-01 1.008604913949966431e-01
-4.125854372978210449e-02 -2.323091030120849609e-01 2.684708833694458008e-01 5.011487007141113281e-01 6.208181381225585938e-01 -5.038025602698326111e-02 -2.875332832336425781e-01 3.879109919071197510e-01
3.643811047077178955e-01 -4.699172675609588623e-01 1.482931375503540039e-01 2.363562732934951782e-01 -2.120856642723083496e-01 -7.173950076103210449e-01 2.632044721394777298e-03 9.437265992164611816e-02
1.728803664445877075e-01 -1.080171614885330200e-01 9.155011177062988281e-02 4.028744101524353027e-01 5.112492442131042480e-01 -2.992456257343292236e-01 4.778687357902526855e-01 -4.565886557102203369e-01
-6.574532948434352875e-03 -4.313651323318481445e-01 8.907521516084671021e-02 5.716784000396728516e-01 2.724284529685974121e-01 -3.446965813636779785e-01 -4.600674510002136230e-01 -2.728280127048492432e-01
-1.334456503391265869e-01 -5.172358155250549316e-01 -2.377406060695648193e-01 5.705135464668273926e-01 4.607934951782226562e-01 1.614584773778915405e-01 1.476663351058959961e-01 2.691623270511627197e-01
7.733719795942306519e-02 -4.336455762386322021e-01 8.634150773286819458e-02 5.532922148704528809e-01 1.718112975358963013e-01 -5.023371577262878418e-01 -4.513013660907745361e-01 -8.275730907917022705e-02
2.932508885860443115e-01 -3.768087923526763916e-01 -2.878753244876861572e-01 6.225306391716003418e-01 -1.576464027166366577e-01 -3.106320798397064209e-01 2.682072669267654419e-02 4.237197339534759521e-01
4.369578063488006592e-01 -4.436455965042114258e-01 3.353058993816375732e-01 3.397588133811950684e-01 6.856575608253479004e-02 -7.701679598540067673e-03 -5.500488877296447754e-01 2.776075601577758789e-01
5.862070918083190918e-01 -4.212070405483245850e-01 2.946692332625389099e-02 4.858429431915283203e-01 3.147134557366371155e-02 4.651426076889038086e-01 4.279077425599098206e-02 1.511791050434112549e-01
5.924526453018188477e-01 -1.722003333270549774e-02 9.798660129308700562e-02 7.035502195358276367e-01 6.772173941135406494e-02 3.331569433212280273e-01 -7.297400385141372681e-02 1.523618847131729126e-01
-8.914511650800704956e-02 -5.554142594337463379e-01 2.145277708768844604e-01 2.114353477954864502e-01 6.803810596466064453e-01 -1.413670778274536133e-01 2.754034996032714844e-01 -1.846377253532409668e-01
-1.519923508167266846e-01 -5.245722532272338867e-01 4.815452396869659424e-01 1.942448318004608154e-01 5.474018454551696777e-01 -3.637030720710754395e-01 1.314644701778888702e-02 2.002147259190678596e-03
3.678985238075256348e-01 -4.778225719928741455e-01 9.040763229131698608e-02 3.154683411121368408e-01 5.318235158920288086e-01 -2.453919351100921631e-01 -3.916515409946441650e-01 1.794387698173522949e-01
8.290597796440124512e-02 -8.138760924339294434e-01 1.017831861972808838e-01 2.489355355501174927e-01 1.296371370553970337e-01 2.082725763320922852e-01 -3.883353769779205322e-01 2.177520990371704102e-01
2.763209939002990723e-01 -4.617063105106353760e-01 6.798722594976425171e-02 4.747729003429412842e-01 2.667981982231140137e-01 9.945947676897048950e-02 -6.298484206199645996e-01 5.157569050788879395e-02
6.434733271598815918e-01 -4.847993329167366028e-02 -2.273244708776473999e-01 6.827934980392456055e-01 2.022943943738937378e-01 1.451503783464431763e-01 -1.568880677223205566e-02 5.891094356775283813e-02
-1.047787740826606750e-01 -2.530265748500823975e-01 2.030820697546005249e-01 7.810704708099365234e-01 -2.391825616359710693e-01 2.164936661720275879e-01 -9.858364611864089966e-02 -3.998614251613616943e-01
3.548781573772430420e-01 -7.130469679832458496e-01 3.365729451179504395e-01 -2.951499074697494507e-02 2.804389595985412598e-01 -3.988266885280609131e-01 -9.588577598333358765e-02 6.760430335998535156e-02
3.215950429439544678e-01 -3.199849724769592285e-01 5.709190964698791504e-01 1.349288821220397949e-01 5.204938054084777832e-01 -3.491728305816650391e-01 -2.313795983791351318e-01 6.049640849232673645e-02
1.732182800769805908e-01 1.075779348611831665e-01 3.573941066861152649e-02 9.056242704391479492e-01 -1.866888552904129028e-01 1.804999560117721558e-01 3.934908285737037659e-02 2.607845664024353027e-01
-1.872392296791076660e-01 -2.861719429492950439e-01 4.044614136219024658e-01 4.632454216480255127e-01 6.343452632427215576e-02 -5.784054994583129883e-01 -1.475979387760162354e-01 3.801311850547790527e-01
7.795574069023132324e-01 -1.265449821949005127e-02 -1.602484732866287231e-01 5.678874850273132324e-01 1.302336305379867554e-01 -9.776819497346878052e-02 -4.757720232009887695e-02 1.231716647744178772e-01
4.754146039485931396e-01 -5.606140196323394775e-02 1.220794469118118286e-01 4.970524907112121582e-01 3.903816044330596924e-01 -4.513417184352874756e-01 -3.883620500564575195e-01 -4.406081512570381165e-02
1.142796352505683899e-01 -4.881148934364318848e-01 2.856583893299102783e-01 2.293072193861007690e-01 5.201163887977600098e-01 -5.670506954193115234e-01 -1.130442097783088684e-01 -9.825900197029113770e-02
1.177500784397125244e-01 -3.451895415782928467e-01 6.287089735269546509e-02 6.946122050285339355e-01 6.341654807329177856e-02 3.293787837028503418e-01 1.842244714498519897e-01 -4.838280975818634033e-01
1.619374454021453857e-01 -4.443999230861663818e-01 2.631673514842987061e-01 2.453757524490356445e-01 6.714167594909667969e-01 -1.520206183195114136e-01 -1.830035895109176636e-01 3.733866512775421143e-01
7.982286810874938965e-02 -7.182152271270751953e-01 4.531171619892120361e-01 2.029831521213054657e-02 2.500604093074798584e-01 -4.291543662548065186e-01 -1.200853511691093445e-01 -1.046129018068313599e-01
2.180213034152984619e-01 -2.276209741830825806e-01 3.484728932380676270e-01 4.431174099445343018e-01 5.138130187988281250e-01 -3.759948909282684326e-01 -3.998363018035888672e-01 1.327558457851409912e-01
-1.288788020610809326e-02 -2.412526160478591919e-01 4.411239326000213623e-01 5.028446316719055176e-01 3.284810185432434082e-01 -3.834774494171142578e-01 -4.887283444404602051e-01 -1.944351755082607269e-02
2.065481841564178467e-01 -4.344437718391418457e-01 -5.636186152696609497e-02 6.028838157653808594e-01 5.127928406000137329e-02 -4.207150042057037354e-01 -4.698217809200286865e-01 -3.984737023711204529e-02
3.381134867668151855e-01 -2.835317552089691162e-01 7.225104570388793945e-01 5.562451854348182678e-02 9.542239457368850708e-02 -4.300820529460906982e-01 -1.267177164554595947e-01 2.646507322788238525e-01
1.460719704627990723e-01 -1.770886033773422241e-01 -3.517448902130126953e-01 7.352643013000488281e-01 4.773229360580444336e-01 -7.682524621486663818e-02 -2.166136056184768677e-01 -4.799849539995193481e-02
3.804740905761718750e-01 -9.320766478776931763e-02 3.834885954856872559e-01 3.703904747962951660e-01 4.238599836826324463e-01 -5.015364289283752441e-01 -3.620071709156036377e-01 7.357164751738309860e-03
-1.076438352465629578e-01 -9.574495255947113037e-02 4.725764691829681396e-01 4.876197874546051025e-01 1.458645313978195190e-01 -4.759555757045745850e-01 -1.153003573417663574e-01 5.069907903671264648e-01
1.832462102174758911e-01 -3.118079006671905518e-01 1.606894135475158691e-01 3.967452347278594971e-01 7.068217396736145020e-01 -8.332535624504089355e-02 -2.255769222974777222e-01 3.585299551486968994e-01
-1.841043680906295776e-02 -4.668345749378204346e-01 6.146511435508728027e-01 1.165388152003288269e-01 5.371890068054199219e-01 -3.173595368862152100e-01 -2.976282313466072083e-02 -1.320349145680665970e-02
3.267728388309478760e-01 -2.303819358348846436e-01 3.338780701160430908e-01 3.503657281398773193e-01 3.996839225292205811e-01 -5.758386254310607910e-01 -3.317112922668457031e-01 -6.740497797727584839e-02
4.486553370952606201e-01 -3.284148871898651123e-01 1.778156161308288574e-01 3.433273434638977051e-01 5.078516602516174316e-01 -3.222830891609191895e-01 -4.162435233592987061e-01 7.950927317142486572e-02
2.031373977661132812e-01 -6.242252588272094727e-01 8.378767967224121094e-02 2.456260323524475098e-01 3.455635607242584229e-01 2.688328325748443604e-01 -3.398063778877258301e-01 4.411028325557708740e-01
-3.923775628209114075e-02 -3.878798186779022217e-01 2.171221524477005005e-01 4.149545729160308838e-01 6.366830468177795410e-01 -1.632531285285949707e-01 -2.040285170078277588e-01 3.937456309795379639e-01
-4.952712729573249817e-02 -4.723744392395019531e-01 -4.068281650543212891e-01 6.437461376190185547e-01 1.710069477558135986e-01 -1.355441361665725708e-01 8.097190409898757935e-02 3.745919764041900635e-01
6.097066998481750488e-01 5.161275342106819153e-02 3.486366569995880127e-01 4.686616957187652588e-01 2.802388072013854980e-01 2.813952863216400146e-01 2.411191910505294800e-01 2.618146836757659912e-01
5.601068139076232910e-01 -4.571029916405677795e-02 3.411919176578521729e-01 5.529325604438781738e-01 1.028588488698005676e-01 3.564527034759521484e-01 2.466867268085479736e-01 2.520945668220520020e-01
4.336292445659637451e-01 -2.193949222564697266e-01 1.392050087451934814e-01 4.763300120830535889e-01 4.119757115840911865e-01 -2.573875188827514648e-01 -5.306514501571655273e-01 -1.873645232990384102e-04
3.641987219452857971e-02 -4.174041748046875000e-01 3.856147229671478271e-01 2.094966918230056763e-01 6.945227384567260742e-01 -3.800621330738067627e-01 -1.516755786724388599e-03 -7.105311751365661621e-02
7.007049918174743652e-01 -2.480516433715820312e-01 1.626740097999572754e-01 5.319424867630004883e-01 -1.496375817805528641e-02 3.359881639480590820e-01 -1.323498785495758057e-01 -8.619053661823272705e-02
5.090119838714599609e-01 -5.573690310120582581e-02 2.499038279056549072e-01 6.249185800552368164e-01 1.113570332527160645e-01 4.500361084938049316e-01 1.045590862631797791e-01 2.428161203861236572e-01
1.871483772993087769e-01 -4.794120490550994873e-01 -1.761519163846969604e-01 6.010884642601013184e-01 -6.758398562669754028e-02 1.219388470053672791e-01 2.951482832431793213e-01 -4.860591292381286621e-01
6.319726109504699707e-01 -2.979064881801605225e-01 3.554013371467590332e-01 3.561580479145050049e-01 -3.480414748191833496e-01 2.083045989274978638e-01 1.950180679559707642e-01 2.369554042816162109e-01
3.166437745094299316e-01 -2.731176316738128662e-01 -3.522936105728149414e-01 6.522939205169677734e-01 -6.738003343343734741e-02 -3.952359557151794434e-01 -1.345757395029067993e-01 3.109394013881683350e-01
-3.013916015625000000e-01 1.106972694396972656e-01 6.561686992645263672e-01 6.138411760330200195e-01 1.892262101173400879e-01 -1.251906156539916992e-01 7.430134713649749756e-02 -1.804191768169403076e-01
3.379056453704833984e-01 -5.520936846733093262e-01 1.500407010316848755e-01 4.522282481193542480e-01 -2.947590947151184082e-01 1.902915537357330322e-01 3.520098030567169189e-01 -3.270854353904724121e-01
2.357525527477264404e-01 -6.512583494186401367e-01 3.901519179344177246e-01 1.195877641439437866e-01 -4.808279499411582947e-02 -5.484124422073364258e-01 -6.495022773742675781e-02 2.155850231647491455e-01
-9.037181735038757324e-02 -4.830697178840637207e-01 1.437074691057205200e-01 5.003512501716613770e-01 2.718634307384490967e-01 -5.233323574066162109e-01 -3.618696630001068115e-01 9.347394853830337524e-02
-3.532365858554840088e-01 -1.089045554399490356e-01 3.249719440937042236e-01 6.524494886398315430e-01 8.392686396837234497e-02 -5.186595320701599121e-01 -7.760948687791824341e-02 2.235890030860900879e-01
3.060756921768188477e-01 -4.720719456672668457e-01 -3.662997484207153320e-01 6.790044903755187988e-01 -5.415533483028411865e-02 -2.727781236171722412e-01 7.081443071365356445e-02 -7.673133164644241333e-02
8.932079374790191650e-02 -2.806395292282104492e-01 5.211864709854125977e-01 3.730849623680114746e-01 2.074533104896545410e-01 -4.738436639308929443e-01 -4.171253144741058350e-01 -2.467335760593414307e-01
2.854079306125640869e-01 -3.709521889686584473e-01 3.226542770862579346e-01 3.636313676834106445e-01 -1.646040827035903931e-01 -6.518067121505737305e-01 -2.259031683206558228e-01 2.040209025144577026e-01
6.715136021375656128e-02 -4.016369581222534180e-01 4.564607441425323486e-01 3.278084099292755127e-01 -9.820498526096343994e-02 -6.837586760520935059e-01 -2.026692777872085571e-01 1.089585479348897934e-02
-1.843361258506774902e-01 -3.380963802337646484e-01 -7.861082255840301514e-02 6.632504463195800781e-01 -1.881889067590236664e-02 -4.209497272968292236e-01 1.121613681316375732e-01 4.642168879508972168e-01
7.612041234970092773e-01 -2.357510626316070557e-01 2.777329683303833008e-01 4.187682271003723145e-01 1.095278114080429077e-01 2.619224190711975098e-01 -1.405438035726547241e-01 -1.101581975817680359e-01
-1.766713410615921021e-01 -6.269977092742919922e-01 9.035324305295944214e-02 3.698833882808685303e-01 -1.601515710353851318e-02 -1.544029265642166138e-01 4.941817522048950195e-01 4.029532670974731445e-01
7.248768955469131470e-02 -4.985261559486389160e-01 3.542557954788208008e-01 1.167943775653839111e-01 6.707549691200256348e-01 -3.888727426528930664e-01 7.693173736333847046e-02 -5.133217200636863708e-03
4.444249868392944336e-01 1.630289554595947266e-01 -9.787460416555404663e-02 7.391090393066406250e-01 -6.783504504710435867e-03 -2.345803081989288330e-01 3.490162491798400879e-01 2.077499628067016602e-01
-1.724328547716140747e-01 -2.731700539588928223e-01 3.857158124446868896e-01 3.508804738521575928e-01 1.912004649639129639e-01 -5.128814652562141418e-02 6.931108832359313965e-01 3.227387666702270508e-01
1.973317377269268036e-02 -5.091025233268737793e-01 2.953600883483886719e-01 5.411594510078430176e-01 6.433930993080139160e-02 4.816757142543792725e-01 -4.192085471004247665e-03 -3.523712754249572754e-01
1.835001409053802490e-01 -5.838423371315002441e-01 7.261219620704650879e-02 4.273225665092468262e-01 -3.397898674011230469e-01 -5.585739612579345703e-01 5.098063126206398010e-02 -8.670480549335479736e-02
9.319393895566463470e-03 -7.344112396240234375e-01 8.115647733211517334e-02 3.180303573608398438e-01 -3.004463911056518555e-01 -4.615420401096343994e-01 1.662174016237258911e-01 1.480082124471664429e-01
2.569093406200408936e-01 -4.214752018451690674e-01 -2.708140313625335693e-01 5.327722430229187012e-01 -1.012958586215972900e-01 -3.239307403564453125e-01 2.770747840404510498e-01 4.552004337310791016e-01
-1.940337568521499634e-01 1.393013596534729004e-01 6.951524019241333008e-01 5.413759946823120117e-01 2.872581481933593750e-01 -2.401250302791595459e-01 -1.461133211851119995e-01 7.137902081012725830e-02
3.921218812465667725e-01 -3.212388753890991211e-01 1.072722077369689941e-01 5.792010426521301270e-01 -3.912141919136047363e-02 2.198158949613571167e-01 2.785062491893768311e-01 -5.183142423629760742e-01
-2.242653667926788330e-01 -8.014152050018310547e-01 1.198679432272911072e-01 2.998832762241363525e-01 -1.668261587619781494e-01 -3.979445993900299072e-01 8.726252615451812744e-02 -9.661723673343658447e-02
-2.740955650806427002e-01 -4.514225721359252930e-01 1.436304897069931030e-01 5.846794843673706055e-01 -2.749900221824645996e-01 -4.642629027366638184e-01 7.207169383764266968e-02 2.495105415582656860e-01
1.581788361072540283e-01 -2.061217874288558960e-01 3.872055411338806152e-01 2.675639688968658447e-01 1.271592378616333008e-01 -2.771251499652862549e-01 7.765756845474243164e-01 1.222176551818847656e-01
2.145165055990219116e-01 -3.710311055183410645e-01 3.564517796039581299e-01 3.105901479721069336e-01 4.830410778522491455e-01 -4.887712001800537109e-01 -3.275956511497497559e-01 -1.151075214147567749e-01
-1.392429023981094360e-01 -7.850231528282165527e-01 6.095078960061073303e-02 2.267714142799377441e-01 3.823251724243164062e-01 -3.055394627153873444e-04 3.038056790828704834e-01 2.659688293933868408e-01
2.661871910095214844e-01 1.915445923805236816e-01 3.773776441812515259e-02 6.654658317565917969e-01 3.423429429531097412e-01 -4.331413209438323975e-01 4.351692739874124527e-03 -3.786252439022064209e-01
2.895230054855346680e-01 -3.068751990795135498e-01 4.057609140872955322e-01 4.203962385654449463e-01 1.106921285390853882e-01 -8.783053606748580933e-02 -6.770081520080566406e-01 4.818913340568542480e-02
2.942228913307189941e-01 -6.908212304115295410e-01 1.804009377956390381e-01 1.136773154139518738e-01 -1.222503837198019028e-02 -5.113680958747863770e-01 -5.492909345775842667e-03 3.592422306537628174e-01
6.934338212013244629e-01 -5.243599414825439453e-01 -1.104224398732185364e-01 3.459542393684387207e-01 -1.026626452803611755e-01 7.968278229236602783e-02 2.340519875288009644e-01 -2.016174048185348511e-01
-2.908346056938171387e-01 -3.250159919261932373e-01 1.998924165964126587e-01 6.303233504295349121e-01 -2.640130519866943359e-01 -4.911388456821441650e-01 -5.145141854882240295e-02 2.427914440631866455e-01
2.321557402610778809e-01 1.204787120223045349e-01 -9.817682951688766479e-02 8.950489759445190430e-01 -1.531555652618408203e-01 -1.489437371492385864e-01 2.126636654138565063e-01 1.731201112270355225e-01
1.018646210432052612e-01 -7.139695882797241211e-01 1.515391469001770020e-01 3.486573696136474609e-01 8.050715923309326172e-02 -2.651151418685913086e-01 -4.971227645874023438e-01 -1.069882139563560486e-01
3.852992951869964600e-01 1.366967707872390747e-01 -8.485824614763259888e-02 7.457000613212585449e-01 2.721997499465942383e-01 -5.409402400255203247e-02 3.345269262790679932e-01 2.840102910995483398e-01
1.881887912750244141e-01 -5.771031379699707031e-01 -1.559787690639495850e-01 3.936097621917724609e-01 1.144820824265480042e-01 -8.565845340490341187e-02 4.173494502902030945e-02 6.558153629302978516e-01
3.233531117439270020e-01 -3.236071467399597168e-01 4.088933169841766357e-01 2.026628851890563965e-01 5.563149452209472656e-01 -2.682522535324096680e-01 -2.472738474607467651e-01 3.739858567714691162e-01
5.841908454895019531e-01 -2.497353404760360718e-01 2.499475926160812378e-01 5.619223713874816895e-01 -2.271209955215454102e-01 1.532481312751770020e-01 -1.104767061769962311e-02 -3.780632913112640381e-01
6.346305608749389648e-01 -1.161296367645263672e-01 3.647404611110687256e-01 5.544857382774353027e-01 -3.854883834719657898e-02 3.755384385585784912e-01 2.299175783991813660e-02 1.497781090438365936e-02
6.641359925270080566e-01 -2.842062115669250488e-01 4.019904732704162598e-01 4.079571664333343506e-01 1.413722336292266846e-02 2.969785034656524658e-01 -5.862162448465824127e-03 -2.483833879232406616e-01
1.379918903112411499e-01 -4.948885738849639893e-01 -3.925161957740783691e-01 5.204893350601196289e-01 1.078725233674049377e-01 -3.907534778118133545e-01 2.758767008781433105e-01 2.657679617404937744e-01
3.031366169452667236e-01 -4.959077835083007812e-01 3.858754634857177734e-01 1.487571597099304199e-01 6.042444109916687012e-01 -2.750660479068756104e-01 -2.242785096168518066e-01 -9.037472307682037354e-03
3.501545190811157227e-01 -1.475008577108383179e-01 2.957871258258819580e-01 4.986067712306976318e-01 3.817221224308013916e-01 -3.142977952957153320e-01 -5.229987502098083496e-01 -3.891076147556304932e-02
4.132668375968933105e-01 1.779578924179077148e-01 4.097485542297363281e-01 6.450949311256408691e-01 5.826749280095100403e-02 2.067105323076248169e-01 4.036075472831726074e-01 -6.690841913223266602e-02
1.094160322099924088e-02 -9.225982241332530975e-03 2.159969359636306763e-01 6.399744749069213867e-01 1.853858977556228638e-01 -6.002539992332458496e-01 -1.336386352777481079e-01 -3.619959056377410889e-01
4.269558787345886230e-01 -3.220666348934173584e-01 1.184124797582626343e-01 4.418814182281494141e-01 3.234269022941589355e-01 -3.712819814682006836e-01 -5.103636980056762695e-01 -4.212762042880058289e-02
-7.587537914514541626e-02 -6.099105477333068848e-01 -2.700389735400676727e-02 3.998951911926269531e-01 2.456972608342766762e-03 6.980167329311370850e-02 3.938917517662048340e-01 5.491608381271362305e-01
-9.970522671937942505e-02 1.171237230300903320e-01 5.610609650611877441e-01 6.412670016288757324e-01 3.686135113239288330e-01 -9.986166656017303467e-02 2.339719533920288086e-01 -2.230177819728851318e-01
6.866167783737182617e-01 -2.876358628273010254e-01 5.192242264747619629e-01 2.772722542285919189e-01 -2.226257324218750000e-01 1.387747079133987427e-01 1.289963722229003906e-01 -1.178501620888710022e-01
-5.250652902759611607e-04 -2.382453680038452148e-01 4.009661376476287842e-01 3.846359550952911377e-01 5.925382375717163086e-01 -4.152871370315551758e-01 -1.621505767107009888e-01 2.909685075283050537e-01
2.361695468425750732e-01 2.249386757612228394e-01 -2.977824956178665161e-02 9.062380194664001465e-01 -1.199527308344841003e-01 1.294829137623310089e-02 2.242658138275146484e-01 8.137057721614837646e-02
1.482114642858505249e-01 1.348894536495208740e-01 4.063040912151336670e-01 4.362707436084747314e-01 5.937994122505187988e-01 -1.367275565862655640e-01 4.274626672267913818e-01 -2.245142906904220581e-01
4.846878051757812500e-01 8.356416225433349609e-02 -7.491870317608118057e-03 6.156713366508483887e-01 5.420655012130737305e-01 2.213899642229080200e-01 2.738833427429199219e-02 -1.881192326545715332e-01
1.879464536905288696e-01 -5.639630556106567383e-01 4.502972066402435303e-01 2.339761406183242798e-01 1.797394454479217529e-02 -4.158382117748260498e-01 -1.315795183181762695e-01 4.455917775630950928e-01
1.785818636417388916e-01 -6.430984139442443848e-01 1.888684779405593872e-01 3.350993692874908447e-01 -1.587740927934646606e-01 -5.012342929840087891e-01 -3.577037155628204346e-01 -4.661645740270614624e-02
-5.923627689480781555e-02 -5.520214438438415527e-01 1.911630928516387939e-01 1.773830205202102661e-01 6.384336948394775391e-01 -3.230357170104980469e-01 3.233803212642669678e-01 8.503322303295135498e-02
1.861098855733871460e-01 -4.292541146278381348e-01 1.295950561761856079e-01 4.450705945491790771e-01 -4.434137940406799316e-01 -6.045271158218383789e-01 2.866875007748603821e-02 -5.771280452609062195e-02
2.940066754817962646e-01 -5.708393454551696777e-01 4.172950387001037598e-01 2.838112711906433105e-01 7.727567106485366821e-02 9.075443446636199951e-02 -5.560222864151000977e-01 9.823319315910339355e-02
1.335435267537832260e-02 -5.017629861831665039e-01 2.408076375722885132e-01 4.623015820980072021e-01 2.788064777851104736e-01 2.278406769037246704e-01 -4.860096871852874756e-01 3.324073255062103271e-01
3.955893814563751221e-01 -5.830601453781127930e-01 3.954890668392181396e-01 4.866504296660423279e-02 -8.114364743232727051e-02 -5.566486120223999023e-01 -1.399050801992416382e-01 -9.356611222028732300e-02
-7.494023157050833106e-05 -2.745641171932220459e-01 2.617845237255096436e-01 2.647274434566497803e-01 6.959439516067504883e-01 -1.829626411199569702e-01 5.178303122520446777e-01 6.413656286895275116e-03
-6.625834852457046509e-02 -7.775715738534927368e-02 4.818096458911895752e-01 5.130101442337036133e-01 7.692150026559829712e-02 -6.177363991737365723e-01 -1.220024973154067993e-01 3.030577301979064941e-01
2.488677576184272766e-02 -2.688009142875671387e-01 4.928085505962371826e-01 4.077958762645721436e-01 1.639350801706314087e-01 -6.040167808532714844e-01 -2.626171708106994629e-01 -2.393539547920227051e-01
7.774688005447387695e-01 -6.204616650938987732e-02 3.996976017951965332e-01 4.495276212692260742e-01 -8.339594304561614990e-02 1.161133050918579102e-01 -9.704599529504776001e-02 2.036703517660498619e-03
-5.730539560317993164e-02 -3.484914600849151611e-01 2.769016921520233154e-01 6.372552514076232910e-01 -9.575171768665313721e-02 4.390434920787811279e-01 3.970532417297363281e-01 -1.814444214105606079e-01
9.042872488498687744e-02 -5.754733085632324219e-01 3.687678873538970947e-01 3.530356585979461670e-01 5.252520367503166199e-02 1.173184216022491455e-01 -4.915997087955474854e-01 3.766119182109832764e-01
8.049917221069335938e-02 1.962138712406158447e-01 3.537696897983551025e-01 5.625755786895751953e-01 5.367982983589172363e-01 -1.255987137556076050e-01 4.007978141307830811e-01 -2.209283858537673950e-01
6.768197417259216309e-01 -3.905498683452606201e-01 1.225151568651199341e-01 4.087475538253784180e-01 -2.712026238441467285e-01 7.150930911302566528e-02 2.959607243537902832e-01 -2.025939971208572388e-01
1.254504770040512085e-01 -4.498968422412872314e-01 1.842178553342819214e-01 5.146138668060302734e-01 7.652819901704788208e-02 -4.710877835750579834e-01 -4.862515032291412354e-01 -1.373700499534606934e-01
2.154751569032669067e-01 -1.844647973775863647e-01 5.049772858619689941e-01 8.957180380821228027e-02 2.795591354370117188e-01 -2.039479315280914307e-01 7.078825831413269043e-01 1.888704895973205566e-01
7.410076856613159180e-01 -3.340825438499450684e-01 1.782553941011428833e-01 4.412404298782348633e-01 -1.486411504447460175e-02 2.970844507217407227e-01 1.089308336377143860e-01 -1.117245480418205261e-01
1.483615487813949585e-01 1.827878355979919434e-01 2.497139573097229004e-01 6.446769833564758301e-01 4.266784787178039551e-01 -2.906419336795806885e-01 -1.143126860260963440e-01 -4.324549138545989990e-01
3.678913116455078125e-01 -3.315556347370147705e-01 4.303477704524993896e-01 2.923677563667297363e-01 -1.374811381101608276e-01 -5.890803337097167969e-01 -3.432824015617370605e-01 1.701025851070880890e-02
4.074985980987548828e-01 -3.393351137638092041e-01 1.299721747636795044e-01 6.190571784973144531e-01 -1.267785876989364624e-01 2.447666674852371216e-01 4.868546500802040100e-02 -4.902226626873016357e-01
-1.216196045279502869e-01 -2.675791084766387939e-01 3.197384774684906006e-01 4.039360880851745605e-01 5.145846009254455566e-01 -2.247655987739562988e-01 1.462030559778213501e-01 -5.581405758857727051e-01
9.224128909409046173e-03 -2.236561477184295654e-01 9.095213413238525391e-01 1.842591017484664917e-01 8.895747363567352295e-02 -2.516609728336334229e-01 -4.542440176010131836e-02 1.241053491830825806e-01
4.055632650852203369e-02 -6.468592286109924316e-01 8.946826308965682983e-02 4.044357836246490479e-01 1.854713857173919678e-01 2.445463687181472778e-01 -4.280348420143127441e-01 3.618549406528472900e-01
5.762058496475219727e-01 1.565727889537811279e-01 -3.828378394246101379e-02 6.913742423057556152e-01 1.564544290304183960e-01 -1.043458878993988037e-01 6.577432900667190552e-02 3.525840342044830322e-01
7.270117998123168945e-01 -1.093743070960044861e-01 3.924728035926818848e-01 5.042730569839477539e-01 -1.638494879007339478e-01 1.407398879528045654e-01 -6.390257924795150757e-02 2.066197246313095093e-02
1.393435522913932800e-04 -5.723494887351989746e-01 -1.145247593522071838e-01 5.249637961387634277e-01 2.125540524721145630e-01 -4.884339272975921631e-01 -3.082700669765472412e-01 7.025518268346786499e-02
3.884202539920806885e-01 -4.034427404403686523e-01 -1.026283279061317444e-01 6.636928915977478027e-01 -2.942024767398834229e-01 2.199653238058090210e-01 2.451306283473968506e-01 -2.007829695940017700e-01
4.063040018081665039e-01 -1.064606532454490662e-01 2.765083014965057373e-01 4.360322058200836182e-01 2.656124234199523926e-01 -6.471384763717651367e-01 -2.591991722583770752e-01 2.190370298922061920e-02
-2.783592045307159424e-02 -4.888839125633239746e-01 4.836915433406829834e-01 2.698842585086822510e-01 1.713820397853851318e-01 -5.676653981208801270e-01 -2.091443687677383423e-01 2.409679144620895386e-01
2.178115844726562500e-01 -5.459187626838684082e-01 2.640369236469268799e-01 3.277088999748229980e-01 -3.799157738685607910e-01 -5.022423863410949707e-01 -2.020985186100006104e-01 1.999875903129577637e-01
-1.724101603031158447e-01 -2.949449121952056885e-01 -1.428885459899902344e-01 8.502735495567321777e-01 -5.374279990792274475e-02 4.220427013933658600e-03 -3.653093576431274414e-01 5.952349677681922913e-02
2.210040390491485596e-01 -6.877279281616210938e-01 -1.385027468204498291e-01 4.584408998489379883e-01 -8.970744162797927856e-02 3.378802537918090820e-01 3.025022149085998535e-01 -1.873990148305892944e-01
4.014858901500701904e-01 1.153108924627304077e-01 -4.060427099466323853e-02 7.554872632026672363e-01 1.165154725313186646e-01 -7.417549937963485718e-02 3.645766973495483398e-01 3.179759085178375244e-01
1.828852226026356220e-03 -2.885809242725372314e-01 -1.954035907983779907e-01 5.693776607513427734e-01 6.600599288940429688e-01 1.182521507143974304e-01 2.964185364544391632e-02 -3.221844732761383057e-01
-2.281324714422225952e-01 1.796875745058059692e-01 7.356030344963073730e-01 5.874289274215698242e-01 5.371740087866783142e-02 -7.161390036344528198e-02 6.429193913936614990e-02 -1.316650658845901489e-01
2.495141923427581787e-01 -1.283495221287012100e-02 1.114297658205032349e-01 7.142577767372131348e-01 -1.520184427499771118e-01 1.397367715835571289e-01 5.989132523536682129e-01 1.168940812349319458e-01
2.842753827571868896e-01 -5.292946100234985352e-01 3.896759450435638428e-01 1.521409600973129272e-01 3.794590234756469727e-01 -4.319592118263244629e-01 -3.134061098098754883e-01 -1.877209991216659546e-01
5.082437992095947266e-01 -1.257226467132568359e-01 -1.220875009894371033e-01 6.462620496749877930e-01 4.719505831599235535e-02 1.310541033744812012e-01 2.719428837299346924e-01 4.471763670444488525e-01
5.791214108467102051e-01 8.438523858785629272e-02 2.934204041957855225e-01 6.144695878028869629e-01 1.382619291543960571e-01 2.203668355941772461e-01 1.497602164745330811e-01 3.220607340335845947e-01
-1.907650083303451538e-01 -3.841121792793273926e-01 4.740805923938751221e-01 3.752946257591247559e-01 5.820503458380699158e-02 -5.175675749778747559e-01 -5.969820171594619751e-02 4.190946221351623535e-01
2.789166569709777832e-01 1.692131161689758301e-01 6.459188461303710938e-02 7.159796953201293945e-01 -2.590378560125827789e-02 -1.778916418552398682e-01 5.407358407974243164e-01 2.281701117753982544e-01
5.939139127731323242e-01 -1.772878021001815796e-01 -6.090614199638366699e-02 7.226006984710693359e-01 1.631194055080413818e-01 2.486423254013061523e-01 -3.251446411013603210e-02 2.204585634171962738e-02
6.933042407035827637e-01 -1.363871097564697266e-01 4.408425688743591309e-01 3.998488485813140869e-01 8.659661561250686646e-02 3.219448626041412354e-01 1.700136810541152954e-01 -8.034014701843261719e-02
4.237700700759887695e-01 1.848538964986801147e-01 2.051115185022354126e-01 5.291069149971008301e-01 3.096662759780883789e-01 -3.097098171710968018e-01 2.478284090757369995e-01 -4.593373537063598633e-01
1.360033005475997925e-01 -3.864363431930541992e-01 3.332641422748565674e-01 5.430549979209899902e-01 -2.636092901229858398e-01 2.568977773189544678e-01 4.358183443546295166e-01 -3.174469470977783203e-01
1.270755976438522339e-01 -4.565629363059997559e-01 -2.071917653083801270e-01 4.299890398979187012e-01 5.364228487014770508e-01 1.048561781644821167e-01 3.508551418781280518e-01 3.545975685119628906e-01
1.314451396465301514e-01 -5.336831212043762207e-01 1.735127717256546021e-02 4.171283245086669922e-01 -3.018606305122375488e-01 -5.490290522575378418e-01 8.134828507900238037e-02 3.527564108371734619e-01
4.240108728408813477e-01 -2.848774194717407227e-01 3.206520974636077881e-01 5.025403499603271484e-01 -2.017808146774768829e-02 3.472747206687927246e-01 2.437639981508255005e-01 -4.508515298366546631e-01
1.802765280008316040e-01 -6.668213009834289551e-01 2.756389081478118896e-01 4.897958040237426758e-02 1.164672449231147766e-01 -5.073829293251037598e-01 -4.464009404182434082e-02 4.141004681587219238e-01
-1.841042339801788330e-01 -5.051330924034118652e-01 4.066758751869201660e-01 5.047324895858764648e-01 -8.188094943761825562e-02 2.934769988059997559e-01 3.157921135425567627e-01 -3.134457468986511230e-01
-1.293121371418237686e-02 -3.688422739505767822e-01 1.233992576599121094e-01 3.097491562366485596e-01 5.510553717613220215e-01 -1.649547368288040161e-01 6.390060782432556152e-01 -1.158247664570808411e-01
3.561905324459075928e-01 -7.196043431758880615e-02 1.731689423322677612e-01 5.728027224540710449e-01 -1.401053071022033691e-01 9.237917512655258179e-02 6.296382546424865723e-01 2.919791936874389648e-01
7.929600775241851807e-02 -8.544594049453735352e-01 -2.429243735969066620e-02 1.406481713056564331e-01 1.469827592372894287e-01 -4.366613179445266724e-02 1.848601251840591431e-01 4.307612478733062744e-01
-1.336958855390548706e-01 -1.770852506160736084e-01 5.150645375251770020e-01 3.213770985603332520e-01 1.598117798566818237e-01 -1.037250608205795288e-01 7.388167381286621094e-01 6.532173138111829758e-03
4.368849396705627441e-01 9.543112665414810181e-02 -1.681428700685501099e-01 7.197473049163818359e-01 3.369919657707214355e-01 -1.203402690589427948e-02 2.747048437595367432e-01 2.540571987628936768e-01
1.305141448974609375e-01 -5.849735736846923828e-01 2.925938069820404053e-01 2.963509857654571533e-01 1.649761199951171875e-01 -5.427772402763366699e-01 -3.512195348739624023e-01 -1.488537490367889404e-01
3.328557610511779785e-01 -6.200436353683471680e-01 1.136123538017272949e-01 8.298259973526000977e-02 2.141119837760925293e-01 -6.450325250625610352e-01 1.312920916825532913e-02 -1.512468010187149048e-01
1.248383149504661560e-01 -5.673093795776367188e-01 -1.163362339138984680e-02 3.979723453521728516e-01 -2.576607763767242432e-01 -6.563572883605957031e-01 6.356652081012725830e-02 5.313627794384956360e-02
-1.490931957960128784e-03 -3.502909541130065918e-01 -1.444477140903472900e-01 5.634104013442993164e-01 -1.400693133473396301e-02 -7.107473611831665039e-01 1.565787643194198608e-01 -9.551178663969039917e-02
7.590956091880798340e-01 -9.182049334049224854e-02 4.282664954662322998e-01 2.881450355052947998e-01 1.558318287134170532e-01 1.939883232116699219e-01 1.667966842651367188e-01 2.432424128055572510e-01
3.760750964283943176e-02 -7.845152914524078369e-02 3.744124770164489746e-01 7.556777596473693848e-01 -6.921727955341339111e-02 4.903635382652282715e-01 -2.029678784310817719e-02 -1.885158419609069824e-01
3.703425228595733643e-01 -7.433471679687500000e-01 4.106321036815643311e-01 -1.184628754854202271e-01 2.683114074170589447e-02 -3.509491086006164551e-01 -3.652396053075790405e-02 4.909299314022064209e-02
-1.903119087219238281e-01 -3.166236579418182373e-01 3.594372570514678955e-01 4.448058605194091797e-01 1.639392971992492676e-01 -4.535328447818756104e-01 8.212077617645263672e-02 -5.451345443725585938e-01
-1.183245703577995300e-01 -5.258517265319824219e-01 8.928521722555160522e-02 5.265293121337890625e-01 -3.069345653057098389e-01 -7.204261422157287598e-02 1.227669715881347656e-01 5.565998554229736328e-01
2.888773977756500244e-01 -2.804767191410064697e-01 1.048532724380493164e-01 2.095030397176742554e-01 6.057538986206054688e-01 -3.227507770061492920e-01 4.414021968841552734e-01 3.421335220336914062e-01
2.030214965343475342e-01 -4.807642400264739990e-01 1.799167394638061523e-01 6.076714396476745605e-01 -1.959787607192993164e-01 3.408221006393432617e-01 2.047922015190124512e-01 -3.598697185516357422e-01
2.538895606994628906e-01 -3.768093287944793701e-01 6.761959195137023926e-01 -1.893174275755882263e-02 4.925110042095184326e-01 -2.742584347724914551e-01 -2.280979417264461517e-02 -1.328555047512054443e-01
4.151825606822967529e-01 -2.239720523357391357e-01 2.958270311355590820e-01 5.594385266304016113e-01 -1.166376620531082153e-01 1.323947906494140625e-01 1.107958927750587463e-01 -5.775521397590637207e-01
-7.034619338810443878e-03 1.831942945718765259e-01 2.790771126747131348e-01 6.604725122451782227e-01 4.529032707214355469e-01 -3.070216178894042969e-01 1.184391677379608154e-01 -3.726539909839630127e-01
4.157182574272155762e-01 -3.246308267116546631e-01 3.907308876514434814e-01 3.576785027980804443e-01 -2.477516531944274902e-01 9.027826786041259766e-02 3.352526426315307617e-01 -5.091789364814758301e-01
2.637585103511810303e-01 -3.063077330589294434e-01 -3.625746071338653564e-01 6.327278017997741699e-01 4.014770984649658203e-01 -2.525241076946258545e-01 2.131437063217163086e-01 1.855252981185913086e-01
5.288878083229064941e-01 -3.687807619571685791e-01 2.347225695848464966e-01 4.127963483333587646e-01 1.100680977106094360e-02 1.819116771221160889e-01 5.951523408293724060e-02 -5.674750208854675293e-01
7.676253914833068848e-01 -3.325052261352539062e-01 3.293317258358001709e-01 2.275825887918472290e-01 -9.850853681564331055e-02 1.970925033092498779e-01 2.648342549800872803e-01 1.457792669534683228e-01
1.283879191760206595e-05 1.217951998114585876e-01 1.072298735380172729e-01 6.611658334732055664e-01 5.347778201103210449e-01 -1.531554162502288818e-01 3.777647614479064941e-01 -2.904780805110931396e-01
4.132353067398071289e-01 -2.403367608785629272e-01 4.222633242607116699e-01 4.501848518848419189e-01 -2.837421596050262451e-01 3.402510657906532288e-02 1.670763939619064331e-01 -5.300192832946777344e-01
4.284444749355316162e-01 2.010416388511657715e-01 4.705975949764251709e-01 6.170275211334228516e-01 1.361926943063735962e-01 2.031646668910980225e-03 -2.169898338615894318e-02 -3.934580385684967041e-01
2.914035320281982422e-01 -6.977609395980834961e-01 1.638134270906448364e-01 6.507563591003417969e-02 6.372272968292236328e-02 -6.011933684349060059e-01 4.706426709890365601e-02 -1.715659946203231812e-01
-5.284878425300121307e-04 7.470028847455978394e-02 5.994276404380798340e-01 6.175618171691894531e-01 1.622860878705978394e-01 -1.422257870435714722e-01 2.548895776271820068e-01 -3.770808875560760498e-01
6.965574622154235840e-01 8.799055358394980431e-04 4.996702373027801514e-01 2.687808871269226074e-01 2.705815732479095459e-01 2.181371748447418213e-01 1.785387545824050903e-01 2.005473971366882324e-01
-8.237358927726745605e-02 -5.333709716796875000e-01 3.163157999515533447e-01 1.210909336805343628e-01 4.269086718559265137e-01 -5.501067042350769043e-01 3.140317499637603760e-01 -1.026010662317276001e-01
-7.874637842178344727e-02 -3.881502449512481689e-01 2.863512337207794189e-01 4.466145038604736328e-01 -1.413350999355316162e-01 -5.306841135025024414e-01 -1.329398155212402344e-02 5.098028779029846191e-01
-2.785559892654418945e-01 -6.248096823692321777e-01 1.029153317213058472e-01 4.018123745918273926e-01 -9.496273845434188843e-02 -1.322720050811767578e-01 4.379773736000061035e-01 3.763464391231536865e-01
3.531567156314849854e-01 1.429863125085830688e-01 -9.603403508663177490e-03 6.209269165992736816e-01 3.357004821300506592e-01 -4.477378129959106445e-01 6.556481868028640747e-02 -3.895258009433746338e-01
1.759333163499832153e-01 -2.623004019260406494e-01 4.198413491249084473e-01 1.655219346284866333e-01 3.684424236416816711e-02 -1.889080554246902466e-01 7.912310361862182617e-01 1.830066442489624023e-01
4.965892806649208069e-02 6.805618107318878174e-02 4.309933185577392578e-01 6.907226443290710449e-01 6.778904050588607788e-02 -4.329092800617218018e-01 1.517225503921508789e-01 -3.391517102718353271e-01
-1.726469695568084717e-01 -5.681356191635131836e-01 -2.299174815416336060e-01 5.798196196556091309e-01 3.288701921701431274e-02 -4.265356957912445068e-01 1.654580831527709961e-01 2.190239280462265015e-01
2.051046788692474365e-01 -4.414132833480834961e-01 -3.755356967449188232e-01 5.246175527572631836e-01 4.408271312713623047e-01 -7.630151510238647461e-02 3.254147768020629883e-01 2.019668668508529663e-01
7.350858449935913086e-01 -2.278641313314437866e-01 9.365817904472351074e-02 5.284977555274963379e-01 1.135500594973564148e-01 3.073439598083496094e-01 -2.188427560031414032e-02 -1.086838319897651672e-01
1.212992817163467407e-01 2.024428844451904297e-01 8.730117231607437134e-02 7.597685456275939941e-01 1.854513888247311115e-03 -2.033476829528808594e-01 4.853059351444244385e-01 2.873291671276092529e-01
-1.916443370282649994e-02 -2.742806971073150635e-01 5.470500588417053223e-01 2.768012881278991699e-01 4.524096548557281494e-01 4.064578711986541748e-01 3.377169370651245117e-01 2.541353702545166016e-01
5.465085506439208984e-01 -5.922693014144897461e-02 -3.855644464492797852e-01 5.814664959907531738e-01 4.425895214080810547e-01 -2.660005912184715271e-02 1.106720492243766785e-01 4.707457125186920166e-02
-1.024190783500671387e-01 -5.324847698211669922e-01 2.916257977485656738e-01 5.212352871894836426e-01 -8.208180963993072510e-02 3.129913210868835449e-01 3.177953958511352539e-01 -3.788711130619049072e-01
3.541960939764976501e-02 -4.938061237335205078e-01 -1.863489300012588501e-01 4.336141645908355713e-01 -1.323847938328981400e-02 -6.742923259735107422e-01 2.776564061641693115e-01 1.467469893395900726e-02
5.437391400337219238e-01 9.405010193586349487e-02 5.598994493484497070e-01 4.678379297256469727e-01 1.098806709051132202e-01 2.930932939052581787e-01 2.096148431301116943e-01 1.456946283578872681e-01
4.076588749885559082e-01 -2.776163518428802490e-01 3.575597703456878662e-01 3.233905732631683350e-01 1.315760314464569092e-01 -5.911523103713989258e-01 -3.058426082134246826e-01 2.529824972152709961e-01
2.089458703994750977e-01 1.512993872165679932e-01 -4.264412820339202881e-02 8.154732584953308105e-01 2.335393056273460388e-02 -9.638538956642150879e-02 3.927125632762908936e-01 3.202751874923706055e-01
4.125159382820129395e-01 -4.340493083000183105e-01 2.980090975761413574e-01 3.930822014808654785e-01 7.401654869318008423e-02 3.812921643257141113e-01 5.224952101707458496e-02 -4.944860637187957764e-01
6.451485753059387207e-01 -1.307495087385177612e-01 1.304689943790435791e-01 5.412363409996032715e-01 1.712395548820495605e-01 2.831626832485198975e-01 4.187806323170661926e-02 -3.814068436622619629e-01
4.977551475167274475e-02 -6.102694198489189148e-02 4.728499650955200195e-01 3.136224150657653809e-01 1.453728824853897095e-01 -2.221101522445678711e-01 7.692231535911560059e-01 -9.839477390050888062e-02
1.763632446527481079e-01 -1.278793364763259888e-01 5.146124958992004395e-01 1.871019601821899414e-01 6.497206091880798340e-01 1.329624205827713013e-01 3.920498490333557129e-01 2.432918846607208252e-01
-8.399676531553268433e-03 -3.759757280349731445e-01 -4.750805199146270752e-01 5.665092468261718750e-01 4.832071363925933838e-01 -3.972430154681205750e-02 2.317025512456893921e-01 -1.522640287876129150e-01
1.092323064804077148e-01 -2.184767127037048340e-01 4.434682130813598633e-01 1.914570331573486328e-01 4.622337222099304199e-02 -1.289168447256088257e-01 7.975627779960632324e-01 2.283721417188644409e-01
2.190048843622207642e-01 2.243071347475051880e-01 1.376806497573852539e-01 6.636250019073486328e-01 3.938436210155487061e-01 -3.113480508327484131e-01 5.196734517812728882e-02 -4.331491291522979736e-01
-1.214031577110290527e-01 -7.592522501945495605e-01 2.904562354087829590e-01 1.320607215166091919e-01 2.833866886794567108e-02 -5.440801382064819336e-01 7.620057463645935059e-02 6.602758914232254028e-02
2.994410097599029541e-01 -5.740278959274291992e-01 -8.407966047525405884e-02 3.779321014881134033e-01 -1.799074858427047729e-01 -1.029063165187835693e-01 4.500425457954406738e-01 4.306161701679229736e-01
-1.152513548731803894e-01 -5.370637178421020508e-01 -4.768873006105422974e-02 3.950015306472778320e-01 2.014188766479492188e-01 1.175295859575271606e-01 4.687753617763519287e-01 5.156027078628540039e-01
1.549013853073120117e-01 -4.519735574722290039e-01 5.279310941696166992e-01 7.669852674007415771e-02 4.505019485950469971e-01 -5.248321294784545898e-01 -1.542949397116899490e-02 -9.215723723173141479e-02
6.322724819183349609e-01 -7.590583711862564087e-02 3.890527784824371338e-01 5.853490829467773438e-01 -1.178958639502525330e-01 2.400911301374435425e-01 -7.545011490583419800e-02 -1.524405926465988159e-01
-2.986865043640136719e-01 -3.743600547313690186e-01 7.538196444511413574e-02 5.056836009025573730e-01 8.859547227621078491e-02 -2.613816559314727783e-01 4.731210470199584961e-01 4.574161469936370850e-01
2.468457370996475220e-01 -5.530650615692138672e-01 9.519128501415252686e-02 3.655387461185455322e-01 -3.503744006156921387e-01 -4.535087943077087402e-01 1.207201927900314331e-01 3.840581476688385010e-01
3.317250683903694153e-02 -3.382532596588134766e-01 -2.155467169359326363e-03 4.630010426044464111e-01 7.046533226966857910e-01 4.283018037676811218e-02 -1.911571174860000610e-01 3.676927387714385986e-01
5.531220436096191406e-01 1.521053463220596313e-01 1.786881089210510254e-01 6.293228268623352051e-01 1.422785818576812744e-01 9.360142797231674194e-02 1.680671870708465576e-01 4.309202432632446289e-01
2.481413930654525757e-01 -5.487086176872253418e-01 2.135538160800933838e-01 7.822917401790618896e-02 -3.782200813293457031e-02 -3.955292105674743652e-01 2.558436691761016846e-01 6.019049882888793945e-01
7.797233462333679199e-01 -2.596592307090759277e-01 3.474644720554351807e-01 3.368667364120483398e-01 -5.918872728943824768e-02 2.090006172657012939e-01 7.101518660783767700e-02 1.953714638948440552e-01
-3.516046106815338135e-01 -5.008185505867004395e-01 1.201601997017860413e-01 5.399031043052673340e-01 -2.812163531780242920e-01 -4.691923260688781738e-01 1.333415806293487549e-01 5.115731433033943176e-02
9.254653006792068481e-02 -3.903474807739257812e-01 3.016721606254577637e-01 5.803134441375732422e-01 -2.422234714031219482e-01 3.129191398620605469e-01 4.316950738430023193e-01 -2.614250183105468750e-01
2.240425050258636475e-01 2.799476385116577148e-01 2.633772790431976318e-01 7.188347578048706055e-01 8.417606353759765625e-03 -1.044933646917343140e-01 4.800704717636108398e-01 2.094902694225311279e-01
3.315200209617614746e-01 -5.303418040275573730e-01 1.689575016498565674e-01 7.062808424234390259e-02 1.871730536222457886e-01 -7.223256826400756836e-01 1.178633347153663635e-01 -6.794967502355575562e-02
-8.866391144692897797e-03 -7.373136878013610840e-01 1.993862725794315338e-02 9.001246094703674316e-02 4.348975419998168945e-01 -1.794262826442718506e-01 4.627915620803833008e-01 -1.108340471982955933e-01
2.086788043379783630e-02 -3.710442781448364258e-01 1.982899755239486694e-01 4.662496149539947510e-01 -3.668185770511627197e-01 -3.433843553066253662e-01 6.620123516768217087e-03 5.938608646392822266e-01
3.415427207946777344e-01 4.788377508521080017e-02 2.707716822624206543e-01 6.300150156021118164e-01 -1.799845397472381592e-01 1.769942492246627808e-01 4.150558710098266602e-01 4.181227684020996094e-01
1.560003757476806641e-01 -3.337495923042297363e-01 7.203316688537597656e-02 6.880210638046264648e-01 -1.919274330139160156e-01 1.210090592503547668e-01 3.394012153148651123e-01 -4.680178761482238770e-01
-1.528855860233306885e-01 -5.237965583801269531e-01 3.587222993373870850e-01 3.337239027023315430e-01 -3.857486322522163391e-02 -5.864775180816650391e-01 -5.297867953777313232e-02 3.375788033008575439e-01
-1.950360983610153198e-01 -3.763427138328552246e-01 4.822711944580078125e-01 2.875018119812011719e-01 2.123116403818130493e-01 -3.879444003105163574e-01 1.096077933907508850e-01 -5.454294681549072266e-01
1.472164038568735123e-02 -2.987552881240844727e-01 5.502851605415344238e-01 1.622793972492218018e-01 4.535394608974456787e-01 1.983950138092041016e-01 5.632289052009582520e-01 1.381839811801910400e-01
7.352361679077148438e-01 -4.085825011134147644e-02 5.327961444854736328e-01 2.614414989948272705e-01 7.718713581562042236e-02 9.684871882200241089e-02 1.620791554450988770e-01 2.528399229049682617e-01
1.104909032583236694e-01 -8.014872670173645020e-02 5.877649784088134766e-01 4.703398346900939941e-01 2.196688354015350342e-01 -5.924478173255920410e-02 4.198393821716308594e-01 -4.320316314697265625e-01
9.818792343139648438e-02 -4.023534655570983887e-01 4.859051406383514404e-01 1.803775131702423096e-01 3.658261001110076904e-01 5.306286215782165527e-01 3.149972856044769287e-01 2.126319259405136108e-01
4.123299419879913330e-01 -7.037351727485656738e-01 1.152453273534774780e-01 1.298183798789978027e-01 1.324890106916427612e-01 -3.660721480846405029e-01 -3.411741256713867188e-01 -1.914273351430892944e-01
6.031246855854988098e-02 -7.833435535430908203e-01 8.838837593793869019e-02 1.263405233621597290e-01 -1.816293001174926758e-01 -4.228169918060302734e-01 3.616638779640197754e-01 1.280496865510940552e-01
1.479198336601257324e-01 -4.905802309513092041e-01 -4.087494015693664551e-01 4.791837930679321289e-01 1.924262791872024536e-01 -3.921669423580169678e-01 1.983056515455245972e-01 3.325804471969604492e-01
-6.259544938802719116e-02 -3.416926860809326172e-01 3.537555336952209473e-01 6.417667269706726074e-01 -1.220978423953056335e-01 3.907249867916107178e-01 3.768206536769866943e-01 -1.809769570827484131e-01
5.214571952819824219e-01 -3.912719786167144775e-01 9.428170509636402130e-03 3.803859651088714600e-01 -7.207293063402175903e-02 -6.147847175598144531e-01 -2.169087827205657959e-01 -1.415745471604168415e-03
2.940808832645416260e-01 -1.072937101125717163e-01 -4.094311296939849854e-01 7.288919091224670410e-01 2.993974983692169189e-01 -1.069100797176361084e-01 9.368770569562911987e-02 3.053539395332336426e-01
1.090913265943527222e-01 -3.777914643287658691e-01 5.362274050712585449e-01 6.058431044220924377e-02 5.509362220764160156e-01 -2.793026566505432129e-01 2.503350079059600830e-01 3.315933048725128174e-01
2.878618836402893066e-01 -2.358483076095581055e-01 4.473733007907867432e-01 2.618208229541778564e-01 6.516914367675781250e-01 -3.028246164321899414e-01 -2.388826161623001099e-01 1.390994191169738770e-01
6.198358535766601562e-02 -4.555884301662445068e-01 -9.777408838272094727e-02 4.127700030803680420e-01 5.175810456275939941e-01 -1.372607350349426270e-01 -1.027140170335769653e-01 5.580122470855712891e-01
-1.543161273002624512e-02 -4.398370087146759033e-01 3.036243319511413574e-01 2.227380722761154175e-01 7.016603946685791016e-01 -3.785314857959747314e-01 7.243935018777847290e-02 -1.537674069404602051e-01
-8.669576793909072876e-02 -5.325655341148376465e-01 1.106438860297203064e-01 3.645917177200317383e-01 3.670290708541870117e-01 3.642276823520660400e-01 -2.352113425731658936e-01 4.909095168113708496e-01
5.303229093551635742e-01 -4.419093132019042969e-01 2.842834889888763428e-01 1.372170150279998779e-01 -3.113237917423248291e-01 -5.559502243995666504e-01 -5.540687963366508484e-02 -1.214698478579521179e-01
2.746149711310863495e-02 -2.656182944774627686e-01 2.168442606925964355e-01 4.412761926651000977e-01 6.558997631072998047e-01 -3.484463989734649658e-01 3.529373407363891602e-01 -1.037424802780151367e-01
3.374278843402862549e-01 -4.791395068168640137e-01 3.035744428634643555e-01 3.610192239284515381e-01 7.356028258800506592e-02 -2.265293449163436890e-01 -6.134618520736694336e-01 -3.183485940098762512e-02
-1.832171082496643066e-01 5.438854350359179080e-05 4.670678973197937012e-01 5.683740973472595215e-01 3.636155724525451660e-01 -3.166781961917877197e-01 -2.354210913181304932e-01 3.705479204654693604e-01
5.098171159625053406e-02 -5.150205641984939575e-02 1.863066554069519043e-01 5.082310438156127930e-01 5.678268074989318848e-01 -9.794656187295913696e-03 4.799042940139770508e-01 -3.858862519264221191e-01
2.377682924270629883e-01 -5.099921822547912598e-01 5.574210882186889648e-01 3.869492933154106140e-02 4.141635596752166748e-01 -3.752478361129760742e-01 -1.257720142602920532e-01 -2.073588520288467407e-01
4.407948255538940430e-01 3.730561211705207825e-02 4.274106025695800781e-01 6.718182563781738281e-01 -3.362225368618965149e-02 3.926084339618682861e-01 1.063842624425888062e-01 6.082183122634887695e-02
-2.554375529289245605e-01 -6.380621790885925293e-01 1.298426240682601929e-01 4.397329688072204590e-01 -2.870066463947296143e-01 -9.182640910148620605e-02 3.170153200626373291e-01 3.551063537597656250e-01
1.050275936722755432e-01 -5.431548357009887695e-01 3.903693556785583496e-01 1.888398677110671997e-01 -9.518366307020187378e-02 -5.000294446945190430e-01 1.177218705415725708e-01 4.826546013355255127e-01
3.046841919422149658e-01 -2.272826284170150757e-01 1.504940390586853027e-01 3.833779990673065186e-01 6.272015571594238281e-01 -4.440416991710662842e-01 -2.093858569860458374e-01 2.269043326377868652e-01
-1.647937744855880737e-01 -5.889586210250854492e-01 -6.057766452431678772e-02 4.721359014511108398e-01 -3.091917000710964203e-02 2.184994146227836609e-02 4.808709323406219482e-01 4.083119332790374756e-01
-2.114498168230056763e-01 -8.310163021087646484e-02 6.505708098411560059e-01 5.449036955833435059e-01 1.195941045880317688e-01 -3.625022768974304199e-01 -2.749162912368774414e-01 8.325278759002685547e-02
2.226692140102386475e-01 9.300801157951354980e-02 5.068138241767883301e-01 6.701194643974304199e-01 -1.157763600349426270e-01 3.128883838653564453e-01 3.286883831024169922e-01 1.284843087196350098e-01
8.315461874008178711e-02 -3.024687469005584717e-01 -4.028420746326446533e-01 6.844354271888732910e-01 4.882829189300537109e-01 -1.464670747518539429e-01 8.466965705156326294e-02 -6.182713061571121216e-02
3.598488569259643555e-01 5.126817151904106140e-02 3.938299715518951416e-01 6.751681566238403320e-01 -1.824384182691574097e-01 3.152976334095001221e-01 3.522533774375915527e-01 1.213779114186763763e-02
8.068031072616577148e-02 -3.512423038482666016e-01 3.082036375999450684e-01 5.970575213432312012e-01 -2.056961655616760254e-01 3.088639080524444580e-01 4.014424681663513184e-01 -3.461049199104309082e-01
-1.331726610660552979e-01 4.256875067949295044e-02 4.728913307189941406e-01 6.717146635055541992e-01 -8.843065798282623291e-02 -5.434381365776062012e-01 4.958715289831161499e-02 -4.719758871942758560e-03
-3.854219913482666016e-01 -3.493075668811798096e-01 2.046128809452056885e-01 6.770413517951965332e-01 -2.682772874832153320e-01 -1.562492251396179199e-01 -3.637580275535583496e-01 -2.182243391871452332e-02
-1.335816737264394760e-02 -2.296792864799499512e-01 6.165841966867446899e-02 4.859698414802551270e-01 6.182509660720825195e-01 -1.726119369268417358e-01 -9.281283617019653320e-02 5.352169871330261230e-01
2.599504888057708740e-01 -3.646962344646453857e-01 4.392485916614532471e-01 1.274472177028656006e-01 5.758755207061767578e-01 -2.350845038890838623e-01 -4.718372598290443420e-02 4.484604299068450928e-01
2.808591425418853760e-01 -2.036071419715881348e-01 -1.413337439298629761e-01 5.052021145820617676e-01 6.148747205734252930e-01 1.838028579950332642e-01 2.415149509906768799e-01 3.664341270923614502e-01
5.461779609322547913e-02 -1.630455106496810913e-01 3.118215799331665039e-01 3.365117311477661133e-01 6.371744275093078613e-01 -2.827909886837005615e-01 4.778433442115783691e-01 -2.136913836002349854e-01
2.371052652597427368e-01 1.570594459772109985e-01 3.133675158023834229e-01 5.629267096519470215e-01 4.317140281200408936e-01 -1.494353413581848145e-01 3.172158300876617432e-01 -4.412415325641632080e-01
1.987626701593399048e-01 -6.892995834350585938e-01 1.283122301101684570e-01 1.246258094906806946e-01 -2.439728826284408569e-01 -4.230830073356628418e-01 4.049228131771087646e-01 2.255649268627166748e-01
-2.395538240671157837e-02 -3.194575607776641846e-01 4.401912987232208252e-01 2.717006206512451172e-01 4.421957433223724365e-01 4.491361975669860840e-01 3.435724973678588867e-01 3.383504450321197510e-01
-8.247811347246170044e-02 -4.693143069744110107e-01 -4.296690225601196289e-02 3.094334602355957031e-01 6.388039588928222656e-01 -3.179342448711395264e-01 4.076469540596008301e-01 -4.178038332611322403e-03
4.931399524211883545e-01 1.125505641102790833e-01 -8.027236908674240112e-02 8.210253119468688965e-01 -5.109773948788642883e-02 -9.728859178721904755e-03 2.146529704332351685e-01 1.218093261122703552e-01
3.822494149208068848e-01 -3.125381171703338623e-01 4.197930693626403809e-01 4.302541017532348633e-01 -1.090594828128814697e-01 1.352493166923522949e-01 2.196073681116104126e-01 -5.625360608100891113e-01
2.844545245170593262e-01 -1.211762726306915283e-01 -3.402119278907775879e-01 6.846950054168701172e-01 5.456777811050415039e-01 -6.864377111196517944e-02 1.297266483306884766e-01 2.335353940725326538e-02
-4.991403222084045410e-02 -4.482066035270690918e-01 1.424045413732528687e-01 5.828642249107360840e-01 -1.625447869300842285e-01 -4.081909060478210449e-01 -4.682526588439941406e-01 -1.559118032455444336e-01
-1.281279772520065308e-01 -5.759782195091247559e-01 1.935206949710845947e-01 5.788897275924682617e-01 -1.282702684402465820e-01 1.949396282434463501e-01 7.401848584413528442e-02 -4.683322012424468994e-01
3.726997375488281250e-01 -2.356324642896652222e-01 1.652659624814987183e-01 6.766297221183776855e-01 -3.869639709591865540e-02 3.399487435817718506e-01 1.836105138063430786e-01 -4.118933677673339844e-01
4.622837528586387634e-03 -1.554746627807617188e-01 2.790405452251434326e-01 4.403581917285919189e-01 2.032635360956192017e-01 -5.022378563880920410e-01 2.855021953582763672e-01 -5.735475420951843262e-01
-2.548293173313140869e-01 -7.814809679985046387e-01 1.737589687108993530e-01 2.336058765649795532e-01 9.008135646581649780e-03 -2.540049701929092407e-02 3.913309574127197266e-01 2.927787899971008301e-01
5.093299150466918945e-01 -3.746961057186126709e-01 -2.551005966961383820e-02 4.004982113838195801e-01 -3.265490531921386719e-01 -5.546297430992126465e-01 -6.486670672893524170e-02 1.438059657812118530e-01
9.635266661643981934e-02 -9.745875746011734009e-02 5.133630633354187012e-01 3.014449179172515869e-01 1.728995144367218018e-01 -1.688779592514038086e-01 7.535542845726013184e-01 2.343365736305713654e-02
-1.069544777274131775e-01 -1.639116257429122925e-01 3.847502470016479492e-01 3.654003441333770752e-01 1.468438953161239624e-01 -1.702473163604736328e-01 7.121727466583251953e-01 3.498659431934356689e-01
6.269993185997009277e-01 -1.741860657930374146e-01 6.759178638458251953e-02 5.809889435768127441e-01 1.879220604896545410e-01 3.449735641479492188e-01 -1.206421554088592529e-01 -2.560042440891265869e-01
-2.657070755958557129e-02 -6.765195727348327637e-01 1.439289748668670654e-01 4.583270251750946045e-01 9.126253426074981689e-03 3.996315896511077881e-01 2.007023394107818604e-01 -3.328152596950531006e-01
8.738085627555847168e-02 -3.634131252765655518e-01 3.949732482433319092e-01 2.797881364822387695e-01 4.312852323055267334e-01 5.373274683952331543e-01 3.630816340446472168e-01 1.394792497158050537e-01
3.340729773044586182e-01 -5.867549777030944824e-01 2.828783690929412842e-01 2.181717902421951294e-01 -4.679135605692863464e-02 -5.735954046249389648e-01 -2.873369753360748291e-01 -5.225994437932968140e-02
3.015537559986114502e-01 -9.693615138530731201e-02 3.646303415298461914e-01 5.415422916412353516e-01 -4.048240929841995239e-02 4.620531499385833740e-01 4.854305386543273926e-01 1.505675315856933594e-01
1.373519599437713623e-01 -5.908849835395812988e-01 -4.615775123238563538e-02 4.209721982479095459e-01 1.859481185674667358e-01 -5.686993002891540527e-01 -2.958996295928955078e-01 8.419690281152725220e-02
4.716404080390930176e-01 -6.291924715042114258e-01 -7.256454322487115860e-03 1.716267764568328857e-01 -2.444270066916942596e-02 -5.844655632972717285e-01 -5.294219031929969788e-02 -8.463688194751739502e-02
7.592710107564926147e-02 -7.477586269378662109e-01 1.299701035022735596e-01 3.329039812088012695e-01 -1.250131707638502121e-02 2.517595589160919189e-01 6.620503962039947510e-02 -4.893389046192169189e-01
-2.494132332503795624e-02 -7.123321294784545898e-01 -5.106856115162372589e-03 3.081656098365783691e-01 -2.094551324844360352e-01 -4.625653326511383057e-01 3.729251623153686523e-01 -7.592651061713695526e-03
-4.041072726249694824e-01 -5.886962413787841797e-01 9.506812691688537598e-02 5.156557559967041016e-01 3.480723500251770020e-02 2.128060013055801392e-01 2.275889068841934204e-01 3.419074118137359619e-01
-2.960193455219268799e-01 -1.013686042279005051e-02 2.789698541164398193e-01 6.453764438629150391e-01 2.256235778331756592e-01 -4.584822952747344971e-01 -1.177831962704658508e-01 -3.780871927738189697e-01
-5.008976161479949951e-02 -1.156251281499862671e-01 4.551072418689727783e-01 3.380964100360870361e-01 6.058360934257507324e-01 -5.229919552803039551e-01 1.214907318353652954e-01 8.585963398218154907e-02
2.617277503013610840e-01 1.138858571648597717e-01 3.645829856395721436e-01 5.241583585739135742e-01 4.157527387142181396e-01 4.096315801143646240e-02 3.132576942443847656e-01 -4.880647659301757812e-01
-4.113185033202171326e-02 -6.148146986961364746e-01 3.457250073552131653e-02 4.612543582916259766e-01 2.755944132804870605e-01 -4.429250955581665039e-01 -3.637257218360900879e-01 -4.392030835151672363e-02
1.007121875882148743e-01 -7.901951670646667480e-01 4.616434872150421143e-02 1.977329999208450317e-01 -3.026510477066040039e-01 -1.579981297254562378e-01 3.611973226070404053e-01 2.778391838073730469e-01
-9.366068989038467407e-02 -3.536741733551025391e-01 1.700301021337509155e-01 4.581332206726074219e-01 -7.283008843660354614e-02 -6.148703694343566895e-01 2.757629156112670898e-01 4.097936749458312988e-01
-1.744578629732131958e-01 -1.717391461133956909e-01 4.805009067058563232e-01 4.846964478492736816e-01 1.587352454662322998e-01 -5.580449104309082031e-01 -4.229273647069931030e-02 3.685900866985321045e-01
1.704339087009429932e-01 -1.584898233413696289e-01 2.806942462921142578e-01 2.733893990516662598e-01 7.897127270698547363e-01 1.546411961317062378e-01 3.791610896587371826e-01 -3.128834068775177002e-02
2.678341604769229889e-02 -2.911657392978668213e-01 3.583518862724304199e-01 3.306604921817779541e-01 -9.837280213832855225e-02 5.491071566939353943e-02 7.856807112693786621e-01 2.162545472383499146e-01
1.739727258682250977e-01 -2.521110177040100098e-01 -2.062240242958068848e-01 6.464837789535522461e-01 6.036636829376220703e-01 1.768226623535156250e-01 1.944933086633682251e-01 -1.104540452361106873e-01
3.370749652385711670e-01 -8.171204328536987305e-01 3.387595415115356445e-01 -7.234548032283782959e-02 1.649389714002609253e-01 -1.808407157659530640e-01 -1.379767358303070068e-01 1.405599415302276611e-01
-1.049369797110557556e-01 -4.592521190643310547e-01 -1.758332401514053345e-01 6.221666336059570312e-01 4.357227981090545654e-01 -1.344385743141174316e-01 -2.775955200195312500e-01 -2.740071415901184082e-01
2.079249620437622070e-01 2.045913226902484894e-02 1.319137066602706909e-01 7.437594532966613770e-01 -2.483006268739700317e-01 5.689685791730880737e-02 5.023339986801147461e-01 -2.618000209331512451e-01
2.076321393251419067e-01 -3.178030550479888916e-01 -3.249115943908691406e-01 5.291053652763366699e-01 2.408418804407119751e-01 -4.300964474678039551e-01 3.183090388774871826e-01 3.550515472888946533e-01
1.370326876640319824e-01 -4.662643671035766602e-01 8.610428869724273682e-02 5.387043356895446777e-01 -2.977043092250823975e-01 4.372276365756988525e-02 4.468784630298614502e-01 -4.194798469543457031e-01
2.443353980779647827e-01 -1.035918518900871277e-01 1.194013208150863647e-01 6.503469347953796387e-01 -1.091637536883354187e-01 2.689216732978820801e-01 5.301073193550109863e-01 3.565275669097900391e-01
4.004922807216644287e-01 -3.382412493228912354e-01 3.884616196155548096e-01 3.802747726440429688e-01 1.418877243995666504e-01 -9.298700839281082153e-02 -6.320369839668273926e-01 -3.792276605963706970e-02
-3.055805526673793793e-02 -3.607218265533447266e-01 2.371536493301391602e-01 2.282580882310867310e-01 7.217165231704711914e-01 1.973881274461746216e-01 3.525601327419281006e-01 2.765263319015502930e-01
2.225446403026580811e-01 -2.281372547149658203e-01 4.654456079006195068e-01 3.785057663917541504e-01 4.637570977210998535e-01 -3.329534530639648438e-01 -4.610515534877777100e-01 4.878809675574302673e-03
2.210562080144882202e-01 -1.807344555854797363e-01 2.719013094902038574e-01 6.108130812644958496e-01 -1.235043779015541077e-01 1.296620666980743408e-01 3.217113912105560303e-01 -5.795537233352661133e-01
1.845647841691970825e-01 -3.794781565666198730e-01 -1.610864512622356415e-02 5.353927612304687500e-01 -4.671899080276489258e-01 -5.344403386116027832e-01 4.064118489623069763e-02 1.717054247856140137e-01
-7.280355691909790039e-02 -2.444412559270858765e-01 -4.177256226539611816e-01 6.974325180053710938e-01 4.516260325908660889e-01 -1.248893737792968750e-01 2.104116529226303101e-01 -1.010184809565544128e-01
2.328237593173980713e-01 -4.466213583946228027e-01 1.440490186214447021e-01 4.718859493732452393e-01 -2.653640210628509521e-01 3.459610044956207275e-03 4.654954075813293457e-01 -4.645212590694427490e-01
-1.406299322843551636e-01 -9.455584734678268433e-02 4.049081206321716309e-01 4.910216033458709717e-01 5.281414389610290527e-01 -4.032468795776367188e-01 -7.958301156759262085e-02 3.440274298191070557e-01
3.666765987873077393e-01 9.387178719043731689e-02 7.815978527069091797e-01 2.678218185901641846e-01 7.884746789932250977e-02 -2.564837932586669922e-01 -3.131608963012695312e-01 -6.357593834400177002e-02
1.586013585329055786e-01 -2.197892069816589355e-01 2.009018808603286743e-01 4.371743500232696533e-01 2.943328917026519775e-01 -5.981413125991821289e-01 9.811861068010330200e-02 -4.909410178661346436e-01
7.118806242942810059e-02 -1.442034989595413208e-01 2.563246190547943115e-01 5.110753178596496582e-01 3.997340202331542969e-01 -3.389492034912109375e-01 2.472281828522682190e-02 -6.098790168762207031e-01
-1.487993746995925903e-01 -3.861516714096069336e-01 4.592375159263610840e-01 2.058046013116836548e-01 2.792232930660247803e-01 -4.563743174076080322e-01 2.412616163492202759e-01 -4.806668758392333984e-01
1.671222969889640808e-02 -5.450354814529418945e-01 -1.782349869608879089e-02 3.764382004737854004e-01 -1.257809530943632126e-02 -1.683949306607246399e-02 3.761996030807495117e-01 6.470438838005065918e-01
1.726197451353073120e-01 -7.269337177276611328e-01 1.027498673647642136e-02 2.532227933406829834e-01 -3.962608277797698975e-01 -3.782755136489868164e-01 2.642933428287506104e-01 8.704355359077453613e-02
2.493483722209930420e-01 1.378661990165710449e-01 4.427812695503234863e-01 6.388418674468994141e-01 -2.033597528934478760e-01 1.679988205432891846e-01 4.708658158779144287e-01 1.528091579675674438e-01
5.140155553817749023e-01 -7.362669706344604492e-01 2.408067137002944946e-01 -1.082226485013961792e-01 1.489168554544448853e-01 -3.172492384910583496e-01 -4.013896919786930084e-03 3.405370563268661499e-02
-1.660317480564117432e-01 -3.007585108280181885e-01 1.571352928876876831e-01 4.721466898918151855e-01 -1.977309435606002808e-01 -1.879894137382507324e-01 6.673104166984558105e-01 3.385604619979858398e-01
-1.970764100551605225e-01 -5.437671542167663574e-01 4.475393593311309814e-01 2.286714166402816772e-01 9.205500595271587372e-03 -9.016174823045730591e-02 5.167096257209777832e-01 3.710706830024719238e-01
3.218347206711769104e-02 -1.284912228584289551e-01 4.101344347000122070e-01 3.966023921966552734e-01 1.698413640260696411e-01 -5.358361005783081055e-01 1.478710919618606567e-01 -5.649056434631347656e-01
3.656301200389862061e-01 2.194365561008453369e-01 2.695349454879760742e-01 6.052551865577697754e-01 5.569092035293579102e-01 7.778692245483398438e-02 2.368540465831756592e-01 -8.295026421546936035e-02
1.586096584796905518e-01 -3.844749629497528076e-01 1.989357322454452515e-01 3.062211871147155762e-01 6.694744825363159180e-01 -5.267008766531944275e-02 -1.928973495960235596e-01 4.533160626888275146e-01
2.747098505496978760e-01 -2.118816971778869629e-01 1.808660775423049927e-01 4.080189168453216553e-01 1.782523691654205322e-01 1.803624331951141357e-01 7.606254816055297852e-01 1.938894689083099365e-01
-3.024937510490417480e-01 -3.561890423297882080e-01 1.554329097270965576e-01 5.373466610908508301e-01 -4.731844738125801086e-02 -1.539657115936279297e-01 4.741693139076232910e-01 4.668458998203277588e-01
3.020413517951965332e-01 -4.876695573329925537e-01 2.826882302761077881e-01 4.079847335815429688e-01 1.344691514968872070e-01 2.698300778865814209e-02 -6.080237030982971191e-01 1.899538189172744751e-01
2.334026992321014404e-01 -7.839439511299133301e-01 2.642154395580291748e-01 -6.177852675318717957e-02 1.401625424623489380e-01 -2.460967898368835449e-01 2.773285806179046631e-01 3.165571093559265137e-01
3.190553188323974609e-01 -3.244537413120269775e-01 1.539551913738250732e-01 3.007143735885620117e-01 5.291107892990112305e-01 -3.416585624217987061e-01 -1.853623986244201660e-01 4.977490007877349854e-01
-4.060970544815063477e-01 -1.418126672506332397e-01 5.945495367050170898e-01 4.910220205783843994e-01 8.604238927364349365e-02 -4.376081228256225586e-01 1.397311538457870483e-01 4.420023411512374878e-02
2.481597363948822021e-01 -7.051851749420166016e-01 -1.423222571611404419e-01 1.816833615303039551e-01 1.077249720692634583e-01 -2.382684648036956787e-01 2.300656437873840332e-01 5.162940621376037598e-01
-1.459336578845977783e-01 -2.913318574428558350e-01 -1.831139810383319855e-02 7.511516213417053223e-01 -3.442388400435447693e-02 2.442367225885391235e-01 -3.797197043895721436e-01 3.524789214134216309e-01
1.626830920577049255e-02 -6.665186285972595215e-01 -2.206916958093643188e-01 4.682826697826385498e-01 3.115395605564117432e-01 -2.708696722984313965e-01 -2.805194258689880371e-01 -1.958986520767211914e-01
2.413375526666641235e-01 2.158743888139724731e-01 4.146234691143035889e-01 6.491036415100097656e-01 1.014956273138523102e-02 7.731409743428230286e-03 4.810472726821899414e-01 2.652112841606140137e-01
1.931037753820419312e-01 -5.168015882372856140e-02 1.262318640947341919e-01 6.682800650596618652e-01 -7.034694403409957886e-02 2.252974808216094971e-01 5.207306146621704102e-01 4.130853116512298584e-01
2.728829979896545410e-01 -7.338113784790039062e-01 3.182276785373687744e-01 8.511754125356674194e-02 -7.376610487699508667e-02 -2.997411489486694336e-01 -2.299914062023162842e-01 3.610535264015197754e-01
-4.539795815944671631e-01 -3.187325894832611084e-01 4.443611204624176025e-01 4.265989363193511963e-01 2.508708834648132324e-01 -4.880105257034301758e-01 9.972324967384338379e-02 4.281829297542572021e-02
1.405205130577087402e-01 -6.726459264755249023e-01 -6.212515290826559067e-03 2.652879655361175537e-01 -3.037379682064056396e-01 -4.993051886558532715e-01 3.402424752712249756e-01 7.626528386026620865e-03
3.336722552776336670e-01 -3.046004176139831543e-01 2.920873463153839111e-01 6.038630008697509766e-01 -1.571654826402664185e-01 3.071839511394500732e-01 -7.367499172687530518e-03 -4.762338399887084961e-01
-1.815259270370006561e-02 2.093309462070465088e-01 7.405970692634582520e-01 4.433867037296295166e-01 4.017291665077209473e-01 -1.654618084430694580e-01 -6.547658145427703857e-02 1.331315338611602783e-01
-1.183322891592979431e-01 -5.684881210327148438e-01 -1.168900984339416027e-03 5.577387213706970215e-01 -3.440312147140502930e-01 -4.722633585333824158e-02 3.019525110721588135e-01 3.741413056850433350e-01
1.214518994092941284e-01 -6.291462182998657227e-01 1.701126806437969208e-02 2.789496183395385742e-01 -3.942503333091735840e-01 -3.753084838390350342e-01 4.496878385543823242e-01 1.131963282823562622e-01
1.998363584280014038e-01 -7.380056381225585938e-01 4.253117442131042480e-01 9.701542556285858154e-03 9.690331667661666870e-02 -4.311800003051757812e-01 -5.342682451009750366e-02 1.904419213533401489e-01
1.164245158433914185e-01 2.034860700368881226e-01 1.688942462205886841e-01 7.063147425651550293e-01 3.034497201442718506e-01 -3.475812375545501709e-01 1.672524400055408478e-02 -4.521713256835937500e-01
1.852578520774841309e-01 -1.936505585908889771e-01 5.902265310287475586e-01 5.823999047279357910e-01 1.242358684539794922e-01 4.714693129062652588e-01 5.012347921729087830e-02 1.978821307420730591e-02
2.708507329225540161e-02 1.474438756704330444e-01 7.516598105430603027e-01 4.563593268394470215e-01 9.397153556346893311e-02 -8.419678360223770142e-02 2.448029518127441406e-01 -3.583604395389556885e-01
-1.279221624135971069e-01 -2.029759436845779419e-01 1.061685681343078613e-01 5.285234451293945312e-01 3.777826130390167236e-01 -3.005452454090118408e-01 3.069486021995544434e-01 -5.697044730186462402e-01
-1.488773245364427567e-02 -1.101269125938415527e-01 4.394426643848419189e-01 4.325341880321502686e-01 3.526209890842437744e-01 -1.416755169630050659e-01 4.468423724174499512e-01 -5.131992101669311523e-01
-7.879274338483810425e-02 -4.151312112808227539e-01 4.195999801158905029e-01 1.726248860359191895e-01 6.548872590065002441e-01 -3.666181564331054688e-01 2.278840243816375732e-01 1.941646821796894073e-02
-2.461836934089660645e-01 -2.980648279190063477e-01 1.004584431648254395e-01 7.646547555923461914e-01 -3.350791633129119873e-01 -3.765489906072616577e-02 -3.766924440860748291e-01 -1.300630904734134674e-02
3.120727650821208954e-02 -6.653206348419189453e-01 1.195027083158493042e-01 3.165053129196166992e-01 -1.094168499112129211e-01 -2.974726259708404541e-01 -2.949321083724498749e-02 5.835976004600524902e-01
-1.325456649065017700e-01 -4.169046580791473389e-01 7.149367332458496094e-01 1.623326092958450317e-01 2.714179754257202148e-01 -3.427370190620422363e-01 2.244359999895095825e-01 -1.721276193857192993e-01
5.484095588326454163e-02 -6.357262283563613892e-02 1.026214733719825745e-01 6.644535660743713379e-01 5.745429992675781250e-01 7.224190980195999146e-02 4.345294833183288574e-01 -1.295643895864486694e-01
2.294418364763259888e-01 8.637911826372146606e-02 4.714503288269042969e-01 6.679049134254455566e-01 -1.088833138346672058e-01 2.965222597122192383e-01 4.132802486419677734e-01 3.084171004593372345e-02
-1.170668303966522217e-01 -4.794986248016357422e-01 2.331148833036422729e-01 3.873432874679565430e-01 -2.561510913074016571e-02 -6.671326160430908203e-01 1.645460724830627441e-02 3.255862593650817871e-01
-2.832145094871520996e-01 -1.507908254861831665e-01 1.497366130352020264e-01 6.422399282455444336e-01 2.776770889759063721e-01 -4.090972244739532471e-01 3.172469139099121094e-01 -3.421222269535064697e-01
2.574463374912738800e-02 -5.167542099952697754e-01 -1.809757202863693237e-01 4.705291092395782471e-01 -1.280730217695236206e-01 -6.410600543022155762e-01 1.922441273927688599e-01 -1.176179647445678711e-01
4.585759639739990234e-01 -3.053349554538726807e-01 1.494701206684112549e-01 2.179265320301055908e-01 3.761564195156097412e-01 -6.847044825553894043e-01 3.213208168745040894e-02 -1.236894056200981140e-01
1.421880722045898438e-01 -2.868418097496032715e-01 6.270590424537658691e-01 3.235020041465759277e-01 2.082277834415435791e-01 4.442429542541503906e-01 2.789676785469055176e-01 -2.848054170608520508e-01
1.628640890121459961e-01 -6.214569807052612305e-01 3.132288157939910889e-01 1.798382550477981567e-01 3.518741950392723083e-02 -5.817404389381408691e-01 -1.315782964229583740e-01 3.159736692905426025e-01
-6.215034425258636475e-02 -1.366130262613296509e-01 3.129090368747711182e-01 4.302392005920410156e-01 5.649748444557189941e-01 -9.993886202573776245e-02 4.387620687484741211e-01 -4.156439304351806641e-01
2.068991512060165405e-01 -4.131280183792114258e-01 3.382482230663299561e-01 7.798683643341064453e-02 3.084297180175781250e-01 -7.176389694213867188e-01 2.333543747663497925e-01 3.788615390658378601e-02
2.405488640069961548e-01 -5.934843420982360840e-01 -1.573003530502319336e-01 4.783262312412261963e-01 -1.898502409458160400e-01 -5.294861793518066406e-01 4.882505163550376892e-03 1.412473917007446289e-01
-1.757518351078033447e-01 -1.506408601999282837e-01 8.828182220458984375e-01 3.296283781528472900e-01 1.806647479534149170e-01 1.606976799666881561e-02 2.476957067847251892e-02 -1.577471494674682617e-01
2.538075447082519531e-01 -1.590732336044311523e-01 -8.403608947992324829e-02 6.159800887107849121e-01 4.955435097217559814e-01 3.647098839282989502e-01 3.742990791797637939e-01 7.146601378917694092e-02
-1.337797790765762329e-01 -3.260326087474822998e-01 4.822200536727905273e-01 3.968692421913146973e-01 2.587365806102752686e-01 -2.721626460552215576e-01 -1.644840985536575317e-01 5.636417865753173828e-01
9.566701948642730713e-02 -4.453639686107635498e-02 -1.373215764760971069e-01 6.273723244667053223e-01 3.927761316299438477e-01 2.323025139048695564e-03 5.948188900947570801e-01 2.613868713378906250e-01
6.887575984001159668e-02 -2.564114630222320557e-01 5.258754491806030273e-01 4.207158982753753662e-01 -1.927514821290969849e-01 -5.973581671714782715e-01 -2.716796100139617920e-01 9.034805744886398315e-02
7.247830629348754883e-01 -3.451056182384490967e-01 2.911488115787506104e-01 3.954749703407287598e-01 -2.366225607693195343e-02 3.307969570159912109e-01 -2.218930795788764954e-02 -6.280594319105148315e-02
3.082537651062011719e-01 -4.700470566749572754e-01 -2.439750581979751587e-01 5.882390737533569336e-01 1.088785082101821899e-01 -1.896417737007141113e-01 -3.455643951892852783e-01 -3.335461914539337158e-01
-4.630765318870544434e-02 -8.178049325942993164e-01 4.915083348751068115e-01 7.143767550587654114e-03 7.567584514617919922e-02 1.019571814686059952e-02 8.971262723207473755e-02 2.711827456951141357e-01
4.453442990779876709e-01 -4.195651412010192871e-01 4.331163689494132996e-02 1.663455963134765625e-01 4.473105370998382568e-01 -3.511452674865722656e-01 -9.754382818937301636e-02 5.130128860473632812e-01
-1.169001758098602295e-01 -2.200258970260620117e-01 4.089356064796447754e-01 4.439824819564819336e-01 4.926753938198089600e-01 -2.255709320306777954e-01 -1.872387081384658813e-01 4.948782622814178467e-01
-3.304921984672546387e-01 -1.972396522760391235e-01 1.670605391263961792e-01 8.361327648162841797e-01 1.733331233263015747e-01 2.124813646078109741e-01 -2.185800820589065552e-01 -4.329219833016395569e-02
-1.836720854043960571e-01 -4.189381897449493408e-01 1.365712285041809082e-01 2.984263598918914795e-01 4.678218066692352295e-01 -5.413855314254760742e-01 4.043809473514556885e-01 8.698276430368423462e-02
-1.754432469606399536e-01 -1.505983769893646240e-01 4.187480509281158447e-01 4.349486231803894043e-01 -1.101758033037185669e-01 -2.416461110115051270e-01 7.112808823585510254e-01 7.454798370599746704e-02
-1.602958589792251587e-01 -2.980429530143737793e-01 8.084276318550109863e-02 6.141132712364196777e-01 1.489619165658950806e-01 -3.949352502822875977e-01 6.846274435520172119e-02 -5.647606253623962402e-01
1.101705953478813171e-01 2.185035943984985352e-01 2.124506533145904541e-01 7.222599983215332031e-01 -2.027300000190734863e-02 -1.462868303060531616e-01 5.393286347389221191e-01 2.462467700242996216e-01
-1.528365164995193481e-01 -1.141431480646133423e-01 5.915323495864868164e-01 3.838036358356475830e-01 2.938777394592761993e-02 -5.198758840560913086e-01 1.088317632675170898e-01 4.282728731632232666e-01
1.162566943094134331e-03 -5.924553275108337402e-01 -1.153841987252235413e-01 2.617727220058441162e-01 5.496389269828796387e-01 2.261703163385391235e-01 1.972320228815078735e-01 4.183303415775299072e-01
-2.217421233654022217e-01 -7.194497585296630859e-01 4.459074735641479492e-01 9.087820351123809814e-02 1.360951215028762817e-01 1.047181189060211182e-01 2.381826341152191162e-01 3.740474581718444824e-01
6.777060031890869141e-02 -8.082472085952758789e-01 -1.495454907417297363e-01 3.627909123897552490e-01 -9.617146104574203491e-03 1.614877283573150635e-01 1.424490362405776978e-01 -3.764303922653198242e-01
-7.482495903968811035e-02 -3.348298072814941406e-01 4.697468876838684082e-01 5.678546428680419922e-01 4.137766733765602112e-02 4.745761752128601074e-01 6.809372454881668091e-02 -3.280210793018341064e-01
1.661901473999023438e-01 -5.923901796340942383e-01 1.731579750776290894e-01 3.009512424468994141e-01 -2.606712579727172852e-01 -2.058158516883850098e-01 -5.487485602498054504e-02 6.225581169128417969e-01
4.087589681148529053e-02 -1.976072788238525391e-01 5.982769727706909180e-01 2.719145417213439941e-01 3.802550137042999268e-01 3.799646198749542236e-01 3.398134112358093262e-01 3.506670892238616943e-01
-6.948624551296234131e-02 -2.799108326435089111e-01 1.225200220942497253e-01 5.085989832878112793e-01 1.788332313299179077e-01 -7.440909147262573242e-01 2.586654014885425568e-02 2.383611202239990234e-01
3.148091137409210205e-01 -5.999787449836730957e-01 2.010236866772174835e-02 3.045401871204376221e-01 -2.640293240547180176e-01 -4.492589458823204041e-02 4.977752268314361572e-02 6.111989617347717285e-01
2.708029448986053467e-01 -4.759763479232788086e-01 2.461619377136230469e-01 3.015951216220855713e-01 -2.337822318077087402e-01 -5.783645510673522949e-01 -2.439313679933547974e-01 3.160614073276519775e-01
-1.955160647630691528e-01 -3.088209331035614014e-01 3.252070164307951927e-04 7.888807654380798340e-01 -7.072754949331283569e-02 6.504984945058822632e-02 -4.824844896793365479e-01 -4.522184282541275024e-02
2.163659781217575073e-01 -7.748252749443054199e-01 4.417810142040252686e-01 -1.271643768996000290e-02 1.336140483617782593e-01 -3.512997627258300781e-01 -1.182491928339004517e-01 4.745678231120109558e-02
1.232119351625442505e-01 -4.240777790546417236e-01 2.067006975412368774e-01 1.724830418825149536e-01 7.194577455520629883e-01 -3.416499793529510498e-01 2.125985920429229736e-01 2.301286906003952026e-01
1.484814286231994629e-01 3.861921653151512146e-02 3.224089741706848145e-01 4.622663259506225586e-01 4.714796245098114014e-01 -6.384015679359436035e-01 -1.368191838264465332e-01 -1.012678295373916626e-01
-7.157727144658565521e-03 -6.424425244331359863e-01 -1.163731068372726440e-01 4.585873484611511230e-01 -2.321877330541610718e-01 -1.550126168876886368e-02 3.103734850883483887e-01 4.613979458808898926e-01
2.434793561697006226e-01 -5.063414573669433594e-01 3.988570570945739746e-01 1.100022867321968079e-01 6.168109774589538574e-01 -3.003987371921539307e-01 -2.018334120512008667e-01 4.143261909484863281e-02
-3.185174763202667236e-01 -4.179430305957794189e-01 4.372758567333221436e-01 3.084726035594940186e-01 2.496206760406494141e-01 -5.000753998756408691e-01 1.365226805210113525e-01 3.263134360313415527e-01
7.636692374944686890e-02 -2.944898307323455811e-01 -4.515453279018402100e-01 6.988568902015686035e-01 3.926991522312164307e-01 -1.504332423210144043e-01 1.849203407764434814e-01 6.411879509687423706e-02
1.076429337263107300e-01 -7.085892558097839355e-01 -6.534118670970201492e-03 3.040166795253753662e-01 -3.427448570728302002e-01 -5.086659789085388184e-01 7.211826741695404053e-02 -1.114863455295562744e-01
-2.768543064594268799e-01 -2.105676382780075073e-01 1.991794258356094360e-01 5.430427193641662598e-01 4.104501008987426758e-01 -3.826063275337219238e-01 1.440709978342056274e-01 -4.569808244705200195e-01
2.492190748453140259e-01 -5.596252083778381348e-01 1.821085959672927856e-01 6.434495002031326294e-02 3.388130962848663330e-01 -6.654386520385742188e-01 3.654498606920242310e-02 1.687220185995101929e-01
2.345737218856811523e-01 -3.539153039455413818e-01 -3.308083117008209229e-02 4.255718886852264404e-01 -2.941131293773651123e-01 -3.811596333980560303e-01 2.154992669820785522e-01 5.994065403938293457e-01
2.530345506966114044e-02 -5.745677351951599121e-01 9.505785256624221802e-02 4.308067858219146729e-01 -3.564945459365844727e-01 -1.889449357986450195e-01 4.841373860836029053e-01 2.782510519027709961e-01
1.082952618598937988e-01 -5.790880918502807617e-01 4.313497617840766907e-02 3.647608757019042969e-01 4.666165113449096680e-01 -3.721460700035095215e-01 -2.696776390075683594e-01 -2.984432280063629150e-01
2.631012536585330963e-02 -5.901122093200683594e-02 2.927614450454711914e-01 5.563945174217224121e-01 3.353203833103179932e-01 -5.600348114967346191e-01 -1.765927299857139587e-02 -4.173133671283721924e-01
4.244929552078247070e-01 -6.431425213813781738e-01 1.470049321651458740e-01 1.817267686128616333e-01 -2.477138936519622803e-01 -4.620294868946075439e-01 -1.797200739383697510e-01 2.107265144586563110e-01
6.885568611323833466e-03 -8.536229133605957031e-01 3.151633143424987793e-01 1.155114080756902695e-02 1.836511194705963135e-01 5.120602995157241821e-02 2.969809174537658691e-01 2.174206525087356567e-01
-9.676267206668853760e-02 -2.317318767309188843e-01 4.285314083099365234e-01 3.792260587215423584e-01 4.206794798374176025e-01 -5.783213973045349121e-01 -4.498120397329330444e-02 3.098962008953094482e-01
-9.793958812952041626e-02 -5.032218694686889648e-01 -1.313439663499593735e-02 5.343804955482482910e-01 4.370840489864349365e-01 -3.088853955268859863e-01 -3.367756605148315430e-01 2.270906120538711548e-01
2.413987070322036743e-01 -2.959270775318145752e-01 2.200679183006286621e-01 4.551972448825836182e-01 2.605154514312744141e-01 -5.631525516510009766e-01 -3.859789967536926270e-01 -2.540284395217895508e-01
-1.017268821597099304e-01 -6.691448688507080078e-01 -9.950841963291168213e-02 3.415076136589050293e-01 4.279539734125137329e-02 -3.725072741508483887e-01 3.701374232769012451e-01 3.711775243282318115e-01
-2.155463546514511108e-01 -6.015015840530395508e-01 1.427488774061203003e-01 4.330128729343414307e-01 -2.621481418609619141e-01 4.207983985543251038e-02 2.395505160093307495e-01 5.059460401535034180e-01
-4.479513317346572876e-02 -7.998343110084533691e-01 1.888531073927879333e-02 2.049422860145568848e-01 3.219225704669952393e-01 -2.639415860176086426e-01 8.145510405302047729e-02 3.687361478805541992e-01
-7.610904425382614136e-02 -6.769707798957824707e-01 6.674371659755706787e-02 5.319366455078125000e-01 -6.472712010145187378e-02 2.899316251277923584e-01 7.619545608758926392e-02 -3.930025696754455566e-01
5.080698430538177490e-02 -2.025854587554931641e-01 -2.726755142211914062e-01 5.823718905448913574e-01 3.004616796970367432e-01 -2.419426739215850830e-01 1.918787658214569092e-01 5.976937413215637207e-01
-1.334898173809051514e-01 -3.507756888866424561e-01 -1.514635533094406128e-01 7.767461538314819336e-01 -7.785342633724212646e-02 3.503578007221221924e-01 -1.975762993097305298e-01 2.549759745597839355e-01
2.289274781942367554e-01 5.739206820726394653e-02 2.960743010044097900e-01 6.599773168563842773e-01 -1.392811685800552368e-01 2.154654711484909058e-01 4.822055697441101074e-01 3.503162264823913574e-01
3.520674705505371094e-01 -4.866818189620971680e-01 1.867176741361618042e-01 2.413020730018615723e-01 -2.711686193943023682e-01 -2.824046313762664795e-01 5.911559611558914185e-02 6.239548325538635254e-01
2.619031965732574463e-01 -7.544286251068115234e-01 -6.712221354246139526e-02 1.819292455911636353e-01 4.746989905834197998e-02 -5.614776015281677246e-01 3.869201242923736572e-02 -7.505415380001068115e-02
3.816915303468704224e-02 -7.165562361478805542e-02 6.303935050964355469e-01 3.350087404251098633e-01 3.589370250701904297e-01 3.703124225139617920e-01 2.956924736499786377e-01 3.610829114913940430e-01
5.046202540397644043e-01 -4.368236958980560303e-01 1.309705674648284912e-01 4.859892129898071289e-01 -4.803425818681716919e-02 2.706739306449890137e-01 -1.036887019872665405e-01 -4.635531306266784668e-01
-2.356136888265609741e-01 -1.477991789579391479e-01 5.727609992027282715e-01 5.392876863479614258e-01 2.378777414560317993e-01 -8.487690985202789307e-02 2.638340294361114502e-01 -4.127430617809295654e-01
1.902276575565338135e-01 1.770164519548416138e-01 4.138113185763359070e-02 8.176066279411315918e-01 2.821409404277801514e-01 1.841794550418853760e-01 3.232027590274810791e-01 2.104757279157638550e-01
-1.051267683506011963e-01 -6.077015995979309082e-01 1.042926460504531860e-01 5.747732520103454590e-01 4.796800017356872559e-02 3.918744027614593506e-01 1.242735758423805237e-01 -3.272543549537658691e-01
-2.722983360290527344e-01 -4.096624553203582764e-01 2.273997515439987183e-01 4.545142650604248047e-01 7.801302708685398102e-03 -6.735939979553222656e-01 8.237109333276748657e-02 1.978932172060012817e-01
1.523403227329254150e-01 -7.691750526428222656e-01 5.244697928428649902e-01 -1.132229063659906387e-02 -1.494669020175933838e-01 -2.183681577444076538e-01 -5.864949896931648254e-02 1.910509467124938965e-01
1.773688793182373047e-01 -6.695142388343811035e-01 1.552513986825942993e-01 2.427943646907806396e-01 -2.420435100793838501e-01 -5.326671004295349121e-01 1.695299595594406128e-01 2.572531998157501221e-01
3.560509383678436279e-01 -9.219148755073547363e-02 -1.031766682863235474e-01 8.289471864700317383e-01 -3.042597472667694092e-01 4.372911155223846436e-02 1.067206338047981262e-01 -2.470911741256713867e-01
1.131424382328987122e-01 -6.288636326789855957e-01 2.593513391911983490e-02 5.396613478660583496e-01 -1.080684512853622437e-01 -2.301811724901199341e-01 -4.822879731655120850e-01 5.058212205767631531e-02
-2.093756198883056641e-01 -3.630701079964637756e-02 6.002172231674194336e-01 5.230542421340942383e-01 1.982728838920593262e-01 -3.123320937156677246e-01 -8.958434313535690308e-02 4.196526110172271729e-01
7.953763753175735474e-02 -6.131635308265686035e-01 -1.737144775688648224e-03 4.990771114826202393e-01 -1.329564899206161499e-01 8.539623022079467773e-02 3.813490271568298340e-01 4.452262222766876221e-01
2.376355528831481934e-01 -4.519500136375427246e-01 2.120727598667144775e-01 5.825009942054748535e-01 -2.745185494422912598e-01 1.655645817518234253e-01 3.081101179122924805e-01 -3.965908885002136230e-01
3.585600852966308594e-02 -4.588205516338348389e-01 1.913273930549621582e-01 6.198870539665222168e-01 2.574653923511505127e-02 3.911398351192474365e-01 1.986590474843978882e-01 -4.173886179924011230e-01
6.661615967750549316e-01 2.292316965758800507e-02 1.819500923156738281e-01 6.130649447441101074e-01 1.098664551973342896e-01 2.153895050287246704e-01 9.670569002628326416e-02 2.809510827064514160e-01
-1.089815646409988403e-01 1.223380789160728455e-01 4.984220266342163086e-01 6.830766797065734863e-01 3.277657926082611084e-01 -9.764201194047927856e-02 1.376995146274566650e-01 -3.495892584323883057e-01
6.912644207477569580e-02 -2.320016026496887207e-01 2.430391311645507812e-01 5.114091634750366211e-01 3.955494463443756104e-01 -6.469995379447937012e-01 -2.136180996894836426e-01 9.428429417312145233e-03
4.017619490623474121e-01 -2.990801930427551270e-01 -1.299593001604080200e-01 5.455026030540466309e-01 -1.683783233165740967e-01 1.485453099012374878e-01 5.696768760681152344e-01 2.443915158510208130e-01
-2.632108628749847412e-01 -6.824363470077514648e-01 7.043250650167465210e-02 3.633930087089538574e-01 1.098083108663558960e-01 3.739205375313758850e-02 3.101903498172760010e-01 4.672378301620483398e-01
-2.476699650287628174e-01 -9.557093679904937744e-02 3.694535195827484131e-01 5.674313902854919434e-01 3.820398151874542236e-01 -1.948578208684921265e-01 3.567047417163848877e-01 -3.998616039752960205e-01
-1.893595606088638306e-01 -4.830013513565063477e-01 3.201525509357452393e-01 5.483124256134033203e-01 -2.348391711711883545e-01 -9.978319704532623291e-02 3.199322521686553955e-01 4.003069698810577393e-01
5.865511894226074219e-01 -2.208128105849027634e-03 -7.902476936578750610e-02 7.093566060066223145e-01 2.143222838640213013e-01 3.051722943782806396e-01 -8.018039166927337646e-02 -3.205988183617591858e-02
2.974995970726013184e-01 -8.763522654771804810e-02 1.848196238279342651e-01 6.615002155303955078e-01 -8.746237307786941528e-02 3.711864054203033447e-01 5.328391194343566895e-01 -5.221774429082870483e-02
-2.553608417510986328e-01 -6.870644092559814453e-01 5.591273680329322815e-02 4.643719792366027832e-01 6.087812408804893494e-02 1.633244156837463379e-01 2.989602684974670410e-01 3.524309992790222168e-01
5.345480144023895264e-02 -4.388043880462646484e-01 -1.089571863412857056e-01 6.004333496093750000e-01 2.372679412364959717e-01 -5.159225463867187500e-01 -3.250895142555236816e-01 -6.360670179128646851e-02
1.495478600263595581e-01 -2.315925210714340210e-01 1.992608755826950073e-01 6.695321798324584961e-01 -2.272447943687438965e-01 1.846537739038467407e-01 4.635031223297119141e-01 -3.680349588394165039e-01
-5.308302119374275208e-02 -1.777860820293426514e-01 3.657118976116180420e-01 3.103134334087371826e-01 6.064068078994750977e-01 2.542559504508972168e-01 4.705971777439117432e-01 2.858281433582305908e-01
4.089968204498291016e-01 -3.031741678714752197e-01 2.194306552410125732e-01 1.376877874135971069e-01 6.933820247650146484e-01 -3.585171103477478027e-01 2.528095245361328125e-01 2.176004089415073395e-02
-9.850440174341201782e-02 -6.842931509017944336e-01 3.554134666919708252e-01 2.889480292797088623e-01 -2.985894083976745605e-01 -4.316010773181915283e-01 1.142712682485580444e-01 -1.540685296058654785e-01
-4.342624545097351074e-02 -4.830160439014434814e-01 5.413651932030916214e-03 5.722221732139587402e-01 6.360560655593872070e-02 -1.069709733128547668e-01 5.579224228858947754e-01 3.325299918651580811e-01
-8.822061866521835327e-02 -5.095797181129455566e-01 3.031020462512969971e-01 1.865396499633789062e-01 6.978513598442077637e-01 -2.019403725862503052e-01 2.793834507465362549e-01 -6.807492580264806747e-03
3.879037499427795410e-02 -8.163764476776123047e-01 3.287405967712402344e-01 2.352373301982879639e-01 -1.309251785278320312e-01 -5.621148645877838135e-02 1.850620657205581665e-01 3.377406299114227295e-01
1.649816753342747688e-03 -3.608742058277130127e-01 2.311753332614898682e-01 5.193287134170532227e-01 5.263438820838928223e-01 -2.230978906154632568e-01 3.057865202426910400e-01 3.553967475891113281e-01
-1.182395666837692261e-01 -6.100329756736755371e-01 -2.353352308273315430e-02 5.570683479309082031e-01 -4.906767513602972031e-03 8.455418050289154053e-02 -4.353698194026947021e-01 3.260059952735900879e-01
9.216505289077758789e-02 -1.538668870925903320e-01 -3.186132907867431641e-01 6.578248143196105957e-01 2.696028351783752441e-01 -1.545607745647430420e-01 5.491088032722473145e-01 1.883813291788101196e-01
7.033449364826083183e-04 -4.030039012432098389e-01 7.405716180801391602e-01 1.704778969287872314e-01 -1.427273601293563843e-01 -4.609450101852416992e-01 -1.251489520072937012e-01 1.075858175754547119e-01
1.565652787685394287e-01 -2.750478386878967285e-01 2.045476138591766357e-01 6.214872002601623535e-01 -2.435242384672164917e-01 2.013065963983535767e-01 5.062139630317687988e-01 -3.401013612747192383e-01
6.108098849654197693e-02 -4.194353222846984863e-01 -2.073202133178710938e-01 4.600555896759033203e-01 4.143692851066589355e-01 1.456703245639801025e-01 3.911074995994567871e-01 4.688532054424285889e-01
-3.024281561374664307e-01 -4.818959832191467285e-01 1.952917277812957764e-01 4.766165614128112793e-01 -1.426353007555007935e-01 2.892683446407318115e-02 3.849570155143737793e-01 4.915665686130523682e-01
-6.707131117582321167e-02 -5.254410207271575928e-02 5.611461400985717773e-01 3.381485044956207275e-01 1.204752996563911438e-01 -1.913169622421264648e-01 6.910796165466308594e-01 1.865572780370712280e-01
-9.173937886953353882e-02 -2.650268971920013428e-01 4.099538028240203857e-01 3.451986312866210938e-01 5.864186286926269531e-01 3.310924470424652100e-01 3.859016299247741699e-01 1.780200153589248657e-01
1.661513447761535645e-01 -2.446094900369644165e-01 4.751445651054382324e-01 3.637273013591766357e-01 4.598562717437744141e-01 -2.686824500560760498e-01 -1.787627488374710083e-01 -4.887594580650329590e-01
1.376433223485946655e-01 -6.200204491615295410e-01 5.088154077529907227e-01 2.947603352367877960e-02 3.754469156265258789e-01 -4.346134364604949951e-01 -2.221760153770446777e-02 8.077144622802734375e-02
-1.758732199668884277e-01 -1.293853074312210083e-01 1.884582936763763428e-01 9.027810096740722656e-01 -1.029738709330558777e-01 1.197924390435218811e-01 2.173078805208206177e-01 1.721091270446777344e-01
-1.193987485021352768e-02 -1.403415054082870483e-01 4.583358466625213623e-01 3.175903558731079102e-01 2.767600119113922119e-02 -3.726074993610382080e-01 7.052146792411804199e-01 1.797115653753280640e-01
-8.028327673673629761e-02 8.231558836996555328e-03 3.466420471668243408e-01 7.849167585372924805e-01 3.594792485237121582e-01 2.653560340404510498e-01 1.281844377517700195e-01 -2.028821408748626709e-01
1.293920166790485382e-02 -3.310095965862274170e-01 3.809525668621063232e-01 3.609574735164642334e-01 1.914708316326141357e-01 -7.453169822692871094e-01 -1.314594447612762451e-01 7.355308532714843750e-02
1.041234359145164490e-01 -2.950808405876159668e-01 5.342853665351867676e-01 3.916177451610565186e-01 -8.077930659055709839e-02 -3.470706045627593994e-01 -3.938572108745574951e-01 4.256212115287780762e-01
-6.431671977043151855e-02 -5.391843914985656738e-01 -4.527090862393379211e-02 6.542986035346984863e-01 -2.768906056880950928e-01 -7.807543128728866577e-02 -1.445936262607574463e-01 4.139033555984497070e-01
3.819073140621185303e-01 -7.204142212867736816e-01 2.235592603683471680e-01 3.171745315194129944e-02 -2.407509088516235352e-02 -4.314828515052795410e-01 -1.383615434169769287e-01 -2.797579467296600342e-01
1.368591785430908203e-01 4.995489120483398438e-02 5.335834622383117676e-01 4.608007967472076416e-01 -9.637510776519775391e-02 4.396077990531921387e-02 6.136646866798400879e-01 3.064641356468200684e-01
-1.175638735294342041e-01 -3.087134361267089844e-01 6.755459308624267578e-02 5.810078978538513184e-01 4.673509895801544189e-01 -1.307434886693954468e-01 -5.182375386357307434e-02 -5.572652220726013184e-01
-1.240800470113754272e-01 -1.240073740482330322e-01 4.135997593402862549e-01 6.031925678253173828e-01 3.570410013198852539e-01 -1.133298128843307495e-02 -3.966153562068939209e-01 3.865355551242828369e-01
-2.567724287509918213e-01 -4.936004579067230225e-01 7.694769650697708130e-02 4.158739149570465088e-01 4.009879529476165771e-01 -4.793493449687957764e-02 5.700383782386779785e-01 1.533669978380203247e-01
8.075944334268569946e-02 -4.526515603065490723e-01 2.277248799800872803e-01 1.590061336755752563e-01 4.142659604549407959e-01 -4.346526861190795898e-01 4.804978966712951660e-01 3.464468419551849365e-01
-8.558997511863708496e-02 -5.399710536003112793e-01 -7.667014747858047485e-02 6.295187473297119141e-01 -5.699915066361427307e-02 -1.298752874135971069e-01 5.660146474838256836e-02 5.249887704849243164e-01
-2.408178001642227173e-01 -1.753743290901184082e-01 2.706861197948455811e-01 4.963644146919250488e-01 4.559941887855529785e-01 -2.525928020477294922e-01 5.369561314582824707e-01 -1.776129007339477539e-01
1.902655325829982758e-02 -2.095451653003692627e-01 4.772458970546722412e-01 3.195982277393341064e-01 -1.395450830459594727e-01 -1.343489140272140503e-01 7.659676671028137207e-01 -3.991457819938659668e-02
5.198224186897277832e-01 5.695109441876411438e-02 3.995644152164459229e-01 5.454465150833129883e-01 -9.338435530662536621e-02 2.373744845390319824e-01 4.209132194519042969e-01 1.647488027811050415e-01
3.366661071777343750e-01 2.148923724889755249e-01 4.816956788999959826e-05 8.457840085029602051e-01 4.246019572019577026e-02 1.296496391296386719e-01 1.564715057611465454e-01 2.864115238189697266e-01
-3.306037783622741699e-01 -1.721625626087188721e-01 -8.717863261699676514e-02 7.314746379852294922e-01 6.019229814410209656e-02 -3.206113576889038086e-01 2.172755450010299683e-01 4.059341847896575928e-01
1.028625965118408203e-01 -7.597597241401672363e-01 -7.802354544401168823e-02 4.842322468757629395e-01 -3.020024001598358154e-01 -7.728547602891921997e-02 -5.133603885769844055e-02 2.679593563079833984e-01
3.505326062440872192e-02 -5.491306781768798828e-01 -2.358513921499252319e-01 3.775475919246673584e-01 4.100041091442108154e-01 8.997809141874313354e-02 4.521833360195159912e-01 3.440780639648437500e-01
3.253222107887268066e-01 -5.219749808311462402e-01 -1.697075180709362030e-02 5.490112304687500000e-01 -1.729776561260223389e-01 1.068542003631591797e-01 1.995503157377243042e-01 -4.887195825576782227e-01
-2.076862901449203491e-01 -7.673979401588439941e-01 2.871061861515045166e-02 3.805663585662841797e-01 5.303557496517896652e-03 1.540649682283401489e-01 2.321298271417617798e-01 3.803465068340301514e-01
1.456374078989028931e-01 -4.676209688186645508e-01 2.483484745025634766e-01 2.246699035167694092e-01 5.912040472030639648e-01 -1.677575558423995972e-01 -1.035730242729187012e-01 5.094847083091735840e-01
-8.436078578233718872e-02 -1.734821051359176636e-01 3.872058689594268799e-01 4.383549690246582031e-01 7.320058941841125488e-01 -1.984387189149856567e-01 1.006567627191543579e-01 -1.880467683076858521e-01
6.700052618980407715e-01 -2.298170328140258789e-01 2.830072641372680664e-01 5.355358123779296875e-01 -1.691894084215164185e-01 3.088203668594360352e-01 -7.721562683582305908e-02 3.778809309005737305e-02
2.966129481792449951e-01 -5.101563930511474609e-01 2.238117605447769165e-01 1.178188547492027283e-01 6.018569469451904297e-01 -1.974170207977294922e-01 -8.411393314599990845e-02 4.236837923526763916e-01
-3.048248961567878723e-02 -6.899557709693908691e-01 1.021335795521736145e-01 3.543432354927062988e-01 1.680573634803295135e-02 -5.371444821357727051e-01 1.063591986894607544e-01 2.948265671730041504e-01
1.422143280506134033e-01 -8.247839808464050293e-01 2.192874997854232788e-01 -6.455232203006744385e-02 3.390606641769409180e-01 -1.736647039651870728e-01 3.013130128383636475e-01 1.064950972795486450e-01
2.652675611898303032e-03 -5.184090733528137207e-01 -1.946646869182586670e-01 4.217408299446105957e-01 4.563831686973571777e-01 -2.965522706508636475e-01 9.966466575860977173e-02 4.575189054012298584e-01
