# Supplementary material for: Where is your field going? A machine learning approach to study the relative motion of the domains of physics
Source: PLoS One. 2020 Jun 18;15(6):e0233997. doi: 10.1371/journal.pone.0233997 (PMC7302634; doi:10.1371/journal.pone.0233997)
Supplement: S16 Data — (ZIP) [file pone.0233997.s016.zip › 15/Pacs4Run_15_VS_500_embeddings1994-1998ED8.txt]

5.324299335479736328e-01 -2.607584595680236816e-01 4.126969575881958008e-01 -5.090324282646179199e-01 -1.848206156864762306e-03 6.458015739917755127e-02 3.186492025852203369e-01 -3.367182016372680664e-01
2.422540336847305298e-01 -4.318990409374237061e-01 7.194578647613525391e-01 1.578073352575302124e-01 4.060340523719787598e-01 1.486816704273223877e-01 -1.544026732444763184e-01 3.799277171492576599e-02
2.355280332267284393e-02 -1.333956723101437092e-03 4.516580104827880859e-01 -6.903939843177795410e-01 2.308439910411834717e-01 8.668737113475799561e-02 1.162762492895126343e-01 -4.944499135017395020e-01
3.302064538002014160e-01 -4.976789951324462891e-01 4.040108323097229004e-01 1.917834281921386719e-01 -2.202620059251785278e-01 -1.049343943595886230e-01 5.092028900980949402e-02 -6.173771023750305176e-01
-1.046688333153724670e-01 -3.049611449241638184e-01 6.469702720642089844e-01 1.697051227092742920e-01 -3.662261879071593285e-03 -3.528253361582756042e-02 5.230306386947631836e-01 -4.169572293758392334e-01
2.006473541259765625e-01 1.969218850135803223e-01 7.962918877601623535e-01 -3.773190975189208984e-01 2.867625281214714050e-02 1.200172677636146545e-01 -3.545432388782501221e-01 -5.987224727869033813e-02
1.787688732147216797e-01 1.725909113883972168e-01 5.229424238204956055e-01 -3.362755477428436279e-01 2.451490610837936401e-01 3.286407142877578735e-02 3.101554512977600098e-01 -6.279568076133728027e-01
2.071761041879653931e-01 -6.107509732246398926e-01 5.444548130035400391e-01 2.992387115955352783e-01 -6.372834742069244385e-02 -3.870759606361389160e-01 2.099544852972030640e-01 1.079525984823703766e-02
1.544526815414428711e-01 -2.919550538063049316e-01 6.897086501121520996e-01 3.780658170580863953e-02 2.499949038028717041e-01 4.608727395534515381e-01 1.601981744170188904e-02 -3.723188340663909912e-01
-2.779558300971984863e-01 -3.749160170555114746e-01 5.593737959861755371e-01 -4.584317207336425781e-01 4.212085306644439697e-01 -4.738505929708480835e-02 2.271983027458190918e-01 -1.668494194746017456e-01
-3.268874436616897583e-02 -4.645121991634368896e-01 5.732291936874389648e-01 -4.687655568122863770e-01 4.018614590167999268e-01 6.490202993154525757e-02 -1.796036809682846069e-01 -1.920017898082733154e-01
1.649013608694076538e-01 -1.850826740264892578e-01 4.083861410617828369e-01 6.121571362018585205e-02 -1.948043406009674072e-01 3.044041693210601807e-01 3.209143280982971191e-01 -7.310463190078735352e-01
2.028534561395645142e-01 -1.514510065317153931e-01 3.933722674846649170e-01 -7.000930905342102051e-01 1.582541316747665405e-01 -5.091112107038497925e-02 -3.573679924011230469e-01 -3.683651983737945557e-01
-8.031605929136276245e-02 1.341088116168975830e-01 4.557325541973114014e-01 -6.102677583694458008e-01 2.627114653587341309e-01 9.570423513650894165e-02 3.764473795890808105e-01 -4.189940690994262695e-01
2.428376674652099609e-01 -4.598445594310760498e-01 2.246885150671005249e-01 -4.389444291591644287e-01 2.142332494258880615e-01 6.625738143920898438e-01 1.094125863164663315e-02 -3.736229613423347473e-02
3.628943264484405518e-01 -6.602637171745300293e-01 1.214928850531578064e-01 -3.172869980335235596e-01 4.173815548419952393e-01 3.505743741989135742e-01 -7.763151079416275024e-02 -1.174372583627700806e-01
2.006061375141143799e-02 -5.801360607147216797e-01 4.539602994918823242e-01 -4.345353543758392334e-01 3.514460325241088867e-01 -4.758678004145622253e-02 -2.020569890737533569e-01 -3.186423480510711670e-01
2.699446678161621094e-01 -3.541372120380401611e-01 2.763631343841552734e-01 -1.657688617706298828e-01 1.061618477106094360e-01 3.762638270854949951e-01 7.071348428726196289e-01 2.120763808488845825e-01
-8.432322181761264801e-03 -1.927563995122909546e-01 5.685980916023254395e-01 -2.328074127435684204e-01 6.090342998504638672e-02 -1.767475769156590104e-04 7.382955551147460938e-01 1.910005211830139160e-01
4.847341179847717285e-01 -1.705958247184753418e-01 6.220192909240722656e-01 2.657885849475860596e-01 1.095433998852968216e-02 -3.082874119281768799e-01 -1.482367366552352905e-01 -4.015508890151977539e-01
3.898780345916748047e-01 -3.358938694000244141e-01 6.741190552711486816e-01 8.875537663698196411e-02 1.344540417194366455e-01 -6.847538053989410400e-02 -3.882874250411987305e-01 -3.151546120643615723e-01
2.475799620151519775e-01 -2.600514888763427734e-01 3.175281882286071777e-01 -6.040365695953369141e-01 -5.662065744400024414e-01 -1.860091835260391235e-01 1.228214576840400696e-01 1.873999983072280884e-01
-1.496425364166498184e-02 -4.952343106269836426e-01 6.076067686080932617e-01 -1.098074913024902344e-01 4.048780500888824463e-01 3.433929383754730225e-01 1.049036756157875061e-01 -2.835941612720489502e-01
-2.103823721408843994e-01 -2.171304523944854736e-01 4.869161546230316162e-01 -2.985614538192749023e-01 1.125126928091049194e-01 3.764741867780685425e-02 7.486627697944641113e-01 -8.828996121883392334e-02
3.277136385440826416e-01 -1.905885785818099976e-01 2.751468122005462646e-01 -4.061898291110992432e-01 6.386396884918212891e-01 4.113913476467132568e-01 1.858962327241897583e-01 -6.263354420661926270e-02
-2.023513019084930420e-01 -8.400915563106536865e-02 6.293309926986694336e-01 -2.223544269800186157e-01 -2.079013735055923462e-02 1.304155141115188599e-01 6.887435913085937500e-01 -1.211992055177688599e-01
-1.769997477531433105e-01 -6.529129147529602051e-01 6.091785430908203125e-01 -2.133177518844604492e-01 6.466220319271087646e-02 2.943352460861206055e-01 -2.721589431166648865e-02 -1.849801391363143921e-01
2.030012011528015137e-01 -5.439403653144836426e-01 8.429391682147979736e-02 -6.537492871284484863e-01 -1.520977765321731567e-01 -3.201623558998107910e-01 2.967001497745513916e-01 1.214792057871818542e-01
2.842250466346740723e-01 7.773316651582717896e-02 2.159545123577117920e-01 -5.283120870590209961e-01 4.126574695110321045e-01 -1.669587194919586182e-01 6.231777667999267578e-01 -3.019789606332778931e-02
1.080529689788818359e-01 -6.093266010284423828e-01 2.241648584604263306e-01 -3.331840336322784424e-01 3.959809839725494385e-01 4.849472343921661377e-01 2.059960514307022095e-01 -1.462022513151168823e-01
3.579756617546081543e-01 -5.171848535537719727e-01 3.383706212043762207e-01 -3.060607314109802246e-01 1.612931042909622192e-01 3.299123644828796387e-01 -3.898609876632690430e-01 -3.306904733180999756e-01
2.477456927299499512e-01 -5.933998823165893555e-01 5.317763686180114746e-01 -8.940345793962478638e-02 3.014272749423980713e-01 -4.636518284678459167e-02 -3.307507038116455078e-01 -3.054757416248321533e-01
-8.448890596628189087e-02 -4.604130685329437256e-01 4.014287292957305908e-01 -6.357262730598449707e-01 3.296949267387390137e-01 6.640596687793731689e-02 -2.555173635482788086e-02 -3.191038072109222412e-01
2.600062787532806396e-01 -4.728282988071441650e-01 6.323865652084350586e-01 -2.663932740688323975e-02 2.944462373852729797e-02 4.562635719776153564e-01 -3.121194839477539062e-01 -4.178318381309509277e-02
2.511519491672515869e-01 1.007480621337890625e-01 7.816030979156494141e-01 -2.909613251686096191e-01 3.499321639537811279e-01 7.406180351972579956e-02 -3.169862329959869385e-01 5.284808576107025146e-02
-1.920779943466186523e-01 -5.374561548233032227e-01 3.676510155200958252e-01 -1.441710889339447021e-01 5.781944841146469116e-02 1.165236979722976685e-01 4.059758186340332031e-01 -5.801355242729187012e-01
2.726809121668338776e-03 -4.849834144115447998e-01 6.595848798751831055e-01 -3.152284622192382812e-01 -3.172484040260314941e-02 3.631325066089630127e-01 -3.100397586822509766e-01 -3.696183115243911743e-02
4.057215154170989990e-01 -9.638971835374832153e-02 4.847848415374755859e-01 -7.621515542268753052e-02 2.617020905017852783e-01 1.651797816157341003e-02 6.164507865905761719e-01 3.694613873958587646e-01
-1.015343591570854187e-01 -3.055947422981262207e-01 8.309268951416015625e-01 -2.282070219516754150e-01 3.039584457874298096e-01 1.080516502261161804e-01 -1.472120285034179688e-01 1.674733608961105347e-01
4.646995663642883301e-01 -5.123357772827148438e-01 4.024123549461364746e-01 -1.546437740325927734e-01 3.779339492321014404e-01 1.533083766698837280e-01 -4.093903601169586182e-01 -4.216517135500907898e-02
1.351603716611862183e-01 -4.088240563869476318e-01 5.012027025222778320e-01 -1.638042479753494263e-01 -1.757654398679733276e-01 2.703747451305389404e-01 6.227837204933166504e-01 2.114309966564178467e-01
3.807989656925201416e-01 -2.166104912757873535e-01 5.983810424804687500e-01 -3.051425814628601074e-01 4.450812190771102905e-02 3.919969201087951660e-01 -4.425906538963317871e-01 7.328842580318450928e-02
2.054038047790527344e-01 -3.139475584030151367e-01 6.776171922683715820e-01 1.296272426843643188e-01 2.410284429788589478e-01 4.671794474124908447e-01 -3.668054193258285522e-02 -3.249323368072509766e-01
2.968504726886749268e-01 5.809143185615539551e-02 7.577052116394042969e-01 -2.109566330909729004e-01 4.626446366310119629e-01 1.303507685661315918e-01 -2.203893810510635376e-01 1.014022901654243469e-01
-1.073583662509918213e-01 -7.251455783843994141e-01 4.805918037891387939e-01 -2.161500602960586548e-01 2.493695765733718872e-01 3.305151164531707764e-01 9.130574762821197510e-02 -7.201668620109558105e-02
-2.076713554561138153e-02 -5.580114722251892090e-01 6.867170929908752441e-01 -1.028113737702369690e-01 3.047782368957996368e-02 3.904744982719421387e-01 -1.388733685016632080e-01 -1.826379597187042236e-01
-5.374538525938987732e-02 -6.248204708099365234e-01 6.089527606964111328e-01 -1.627936959266662598e-01 2.094042301177978516e-01 3.476057946681976318e-01 -2.051011659204959869e-02 -2.104398161172866821e-01
1.479697525501251221e-01 -3.967674970626831055e-01 6.494343280792236328e-01 9.657079726457595825e-02 2.513263821601867676e-01 4.871797859668731689e-01 8.076926320791244507e-02 -2.873273491859436035e-01
2.328219264745712280e-02 -4.263737797737121582e-01 6.330941915512084961e-01 -2.678651213645935059e-01 5.262265801429748535e-01 -1.288357377052307129e-01 -1.797223091125488281e-01 -1.388892084360122681e-01
4.485835731029510498e-01 -3.492844104766845703e-01 6.678797602653503418e-01 1.068643182516098022e-01 1.061187610030174255e-01 1.087640970945358276e-01 -4.268677234649658203e-01 -1.182489320635795593e-01
3.258470296859741211e-01 -2.780208289623260498e-01 3.195221722126007080e-01 -1.331892162561416626e-01 5.164867639541625977e-01 5.610092282295227051e-01 2.762384414672851562e-01 -1.972223371267318726e-01
4.046884477138519287e-01 -4.809476435184478760e-01 1.043262630701065063e-01 -3.827904760837554932e-01 -4.728056192398071289e-01 1.876715421676635742e-01 4.316899180412292480e-01 -4.880867525935173035e-02
3.103377521038055420e-01 -3.398023173213005066e-02 5.644152760505676270e-01 -5.069084167480468750e-01 1.568761654198169708e-02 2.918759584426879883e-01 -3.962529301643371582e-01 -2.907935082912445068e-01
1.185538917779922485e-01 -6.374417245388031006e-02 9.077988862991333008e-01 4.765514284372329712e-02 -3.286848664283752441e-01 -1.884682178497314453e-01 -5.002519115805625916e-02 9.723824262619018555e-02
2.361046820878982544e-01 -2.391575127840042114e-01 6.963953375816345215e-01 8.289328217506408691e-02 4.711149036884307861e-01 3.297312855720520020e-01 -5.620858632028102875e-03 -2.540017366409301758e-01
2.306823581457138062e-01 -3.837769031524658203e-01 -2.324926666915416718e-02 -8.240437507629394531e-01 -1.146514341235160828e-01 8.060387335717678070e-04 3.261835575103759766e-01 -1.926594600081443787e-02
1.221617087721824646e-01 1.402704119682312012e-01 5.230332016944885254e-01 -2.687728404998779297e-01 -5.205808579921722412e-02 2.019666284322738647e-01 3.104443848133087158e-01 -6.926196813583374023e-01
-5.486301705241203308e-02 -1.515154391527175903e-01 3.510225415229797363e-01 -4.964935481548309326e-01 -1.765529960393905640e-01 1.219512596726417542e-01 3.559005260467529297e-01 -6.569645404815673828e-01
3.449814617633819580e-01 6.084351986646652222e-02 4.499419629573822021e-01 -3.223667442798614502e-01 2.253247350454330444e-01 1.131869852542877197e-01 6.433311104774475098e-01 3.057128787040710449e-01
4.382435083389282227e-01 -5.646463483572006226e-02 3.949942290782928467e-01 -1.762529015541076660e-01 -1.695109903812408447e-01 3.702760338783264160e-01 6.227881908416748047e-01 2.529139518737792969e-01
3.373093008995056152e-01 -4.995503127574920654e-01 6.616249680519104004e-01 2.063011229038238525e-01 2.420309633016586304e-01 -4.860076680779457092e-02 -2.765031158924102783e-01 -1.377287656068801880e-01
1.335508227348327637e-01 3.897464275360107422e-01 7.561256885528564453e-01 -3.362584710121154785e-01 -1.061655655503273010e-01 1.353721022605895996e-01 3.274267166852951050e-02 -3.388173580169677734e-01
2.461453825235366821e-01 -1.771074980497360229e-01 5.305316448211669922e-01 -5.445684194564819336e-01 3.706244528293609619e-01 -2.626914158463478088e-02 -4.002720415592193604e-01 1.782034784555435181e-01
-1.435707807540893555e-01 -1.421414688229560852e-02 4.328344166278839111e-01 -6.139326691627502441e-01 2.708527445793151855e-01 7.779022306203842163e-02 3.366475105285644531e-01 -4.713623821735382080e-01
6.923510432243347168e-01 3.201321959495544434e-01 2.679383456707000732e-01 -2.680025398731231689e-01 2.137396037578582764e-01 -1.372646540403366089e-01 1.000579744577407837e-01 -4.472265839576721191e-01
5.789059773087501526e-02 1.930682808160781860e-01 8.860590457916259766e-01 -3.001861870288848877e-01 9.625331312417984009e-02 -1.302861720323562622e-01 -2.192923128604888916e-01 -9.915989637374877930e-02
2.224960923194885254e-01 -8.854865282773971558e-02 6.064930558204650879e-01 -6.951136142015457153e-02 5.783569812774658203e-02 2.310632355511188507e-02 6.630187630653381348e-01 3.556911945343017578e-01
7.580686360597610474e-02 -5.557418465614318848e-01 5.989602804183959961e-01 -2.756855785846710205e-01 2.471017092466354370e-01 8.374104648828506470e-02 -2.917480468750000000e-01 3.121854364871978760e-01
2.864993810653686523e-01 -1.623150110244750977e-01 2.620145380496978760e-01 -3.113564848899841309e-01 4.664360880851745605e-01 -3.922952115535736084e-01 5.854909420013427734e-01 -1.082568168640136719e-01
2.715000510215759277e-01 -5.634978413581848145e-01 2.161921113729476929e-01 -4.638775885105133057e-01 -4.583966135978698730e-01 -3.187374472618103027e-01 1.835358440876007080e-01 -3.781698644161224365e-02
4.001440703868865967e-01 -4.596208035945892334e-01 6.252090930938720703e-01 1.843736916780471802e-01 2.911706864833831787e-01 -1.015375852584838867e-01 -2.654248774051666260e-01 -1.954807043075561523e-01
7.934098839759826660e-01 1.720277369022369385e-01 4.582627117633819580e-01 2.181754410266876221e-01 -1.434386372566223145e-01 1.163741350173950195e-01 1.535937786102294922e-01 -1.599790006875991821e-01
-1.587749272584915161e-01 -4.207843542098999023e-01 7.033056616783142090e-01 -1.462795883417129517e-01 -4.830157756805419922e-01 -3.145003691315650940e-02 5.386870726943016052e-02 -2.109486609697341919e-01
6.713718175888061523e-02 -3.352419137954711914e-01 5.288926959037780762e-01 -2.949767410755157471e-01 -1.375166606158018112e-02 3.668617904186248779e-01 4.684816300868988037e-01 4.026347994804382324e-01
1.436853259801864624e-01 1.313590109348297119e-01 3.931140601634979248e-01 -4.710247218608856201e-01 -1.090141758322715759e-01 2.723598480224609375e-01 2.849410176277160645e-01 -6.468701362609863281e-01
3.058461248874664307e-01 -7.306662201881408691e-02 2.851701676845550537e-01 -3.360284268856048584e-01 1.224462762475013733e-01 -4.785859584808349609e-01 6.336284279823303223e-01 -2.477087229490280151e-01
3.657923042774200439e-01 1.242179423570632935e-01 4.165573716163635254e-01 -6.423648595809936523e-01 -3.647527843713760376e-02 -8.843269944190979004e-02 -2.432038933038711548e-01 -4.430738985538482666e-01
1.218618005514144897e-01 -1.107308454811573029e-02 4.437443614006042480e-01 -8.126836419105529785e-01 -1.364751160144805908e-01 -7.124093919992446899e-02 -1.879021376371383667e-01 -2.620215415954589844e-01
-1.015891209244728088e-01 -3.668552339076995850e-01 7.514460682868957520e-01 -3.669238090515136719e-01 -8.566709607839584351e-02 2.538703978061676025e-01 -2.841734886169433594e-01 -5.700045824050903320e-02
4.633665382862091064e-01 -5.258640274405479431e-02 2.758142352104187012e-01 -5.746404528617858887e-01 2.033124268054962158e-01 -4.016920328140258789e-01 -2.589938044548034668e-01 -3.262984752655029297e-01
6.411536335945129395e-01 -4.783829301595687866e-02 4.096894860267639160e-01 4.829301312565803528e-02 -5.692111253738403320e-01 1.892859935760498047e-01 1.135898977518081665e-01 -2.090992629528045654e-01
1.944542080163955688e-01 -6.248337626457214355e-01 2.706785500049591064e-01 -2.978232204914093018e-01 -1.652400046586990356e-01 1.508499830961227417e-01 5.592497587203979492e-01 2.167592793703079224e-01
6.817910075187683105e-01 -1.567099243402481079e-01 1.634168028831481934e-01 2.567688748240470886e-02 2.807665169239044189e-01 -2.383585274219512939e-02 5.611711740493774414e-02 -6.330019831657409668e-01
3.845053911209106445e-01 2.800155580043792725e-01 5.065430998802185059e-01 -5.539242625236511230e-01 2.885973751544952393e-01 -2.727946937084197998e-01 -1.063178405165672302e-01 -2.032728493213653564e-01
2.942550480365753174e-01 -4.959438145160675049e-01 1.332555115222930908e-01 -6.282008290290832520e-01 -2.546082139015197754e-01 7.516734302043914795e-02 3.514168560504913330e-01 2.471663802862167358e-01
1.051438823342323303e-01 2.404057681560516357e-01 6.069472432136535645e-01 -3.044420480728149414e-01 -3.097890876233577728e-02 -1.758549660444259644e-01 2.029215544462203979e-01 -6.300936937332153320e-01
8.986376225948333740e-02 -1.084191650152206421e-01 6.078267693519592285e-01 -6.567445397377014160e-01 3.527044877409934998e-02 2.572860121726989746e-01 -3.338499367237091064e-01 -2.251847274601459503e-02
2.038678526878356934e-01 -1.971618384122848511e-01 2.308040857315063477e-01 -4.983502626419067383e-01 -3.552770614624023438e-01 4.663996994495391846e-01 5.235815644264221191e-01 -7.313941605389118195e-03
4.626409411430358887e-01 -4.966077953577041626e-02 3.749310076236724854e-01 -5.513439774513244629e-01 2.487802207469940186e-01 2.772427797317504883e-01 -3.371412754058837891e-01 -2.941503822803497314e-01
3.637209767475724220e-03 -5.634671449661254883e-01 6.552903056144714355e-01 -2.645121812820434570e-01 1.207704842090606689e-01 3.181256949901580811e-01 -2.440014630556106567e-01 -8.828068524599075317e-02
1.460454761981964111e-01 -6.807085871696472168e-01 5.920879840850830078e-01 -9.071838855743408203e-02 2.507626414299011230e-01 5.936932563781738281e-02 -2.989372909069061279e-01 -2.717367187142372131e-02
7.649321854114532471e-02 -1.143272146582603455e-01 9.295945763587951660e-01 4.827381297945976257e-02 2.874719444662332535e-03 -6.450752913951873779e-02 -1.941809207201004028e-01 2.696777582168579102e-01
3.812853619456291199e-02 -4.589996337890625000e-01 4.262826144695281982e-01 -5.506297945976257324e-01 5.005090236663818359e-01 1.278841346502304077e-01 -1.038771644234657288e-01 -1.590637713670730591e-01
3.403917253017425537e-01 -1.501569002866744995e-01 4.356236755847930908e-01 -3.051712810993194580e-01 -3.079745471477508545e-01 3.680182695388793945e-01 4.038560390472412109e-01 4.304690957069396973e-01
2.160782814025878906e-01 9.959840029478073120e-02 4.263095855712890625e-01 -2.455008924007415771e-01 -8.593802154064178467e-02 5.136375427246093750e-01 2.171302735805511475e-01 -6.188905239105224609e-01
1.672456264495849609e-01 -4.148871600627899170e-01 3.277450501918792725e-01 -4.587804377079010010e-01 -5.233981832861900330e-02 2.392081320285797119e-01 4.739091396331787109e-01 4.443550109863281250e-01
2.245008498430252075e-01 -7.868908047676086426e-01 1.541455239057540894e-01 -3.234491348266601562e-01 3.135312497615814209e-01 2.830474078655242920e-01 -1.166206374764442444e-01 -1.000202074646949768e-01
6.429743170738220215e-01 3.012320697307586670e-01 2.795900702476501465e-01 -2.692926228046417236e-01 4.080935567617416382e-02 -2.794861048460006714e-02 2.311756908893585205e-01 -5.378338694572448730e-01
2.922034263610839844e-01 -2.305966317653656006e-01 7.725374698638916016e-01 8.354378491640090942e-02 3.812807798385620117e-01 2.407826185226440430e-01 -2.178939878940582275e-01 -8.258119970560073853e-02
2.677093148231506348e-01 2.682807743549346924e-01 5.759551525115966797e-01 -6.076874136924743652e-01 2.346039563417434692e-01 -2.704999446868896484e-01 -1.222949996590614319e-01 -1.103786528110504150e-01
4.326778650283813477e-01 -1.838840842247009277e-01 3.962196707725524902e-01 -1.622808277606964111e-01 9.824452549219131470e-02 -3.675208687782287598e-01 5.307373404502868652e-01 4.113948643207550049e-01
2.375390231609344482e-01 -2.834898233413696289e-01 5.000353455543518066e-01 -1.771836578845977783e-01 -1.386085003614425659e-01 1.122716367244720459e-01 6.361739635467529297e-01 3.811100423336029053e-01
-4.407867044210433960e-02 -3.617027699947357178e-01 4.862609207630157471e-01 -1.116645783185958862e-01 1.350625418126583099e-02 -6.513243913650512695e-01 2.358622699975967407e-01 -3.718503713607788086e-01
2.453457713127136230e-01 -3.985966145992279053e-01 6.098920702934265137e-01 -1.430146209895610809e-02 1.743866950273513794e-01 5.172367095947265625e-01 -2.131599336862564087e-01 -2.556786537170410156e-01
-1.155187189579010010e-01 -7.288910150527954102e-01 5.067192912101745605e-01 -3.115721344947814941e-01 2.710859775543212891e-01 1.478812992572784424e-01 -2.476214431226253510e-02 -7.457943260669708252e-02
1.954840123653411865e-01 -7.051953673362731934e-01 4.659763574600219727e-01 -8.407779783010482788e-02 2.286260277032852173e-01 3.295759856700897217e-01 -2.302652001380920410e-01 -1.623895764350891113e-01
1.105525940656661987e-01 -2.876832894980907440e-02 3.829363882541656494e-01 -3.400911986827850342e-01 2.153814435005187988e-01 1.087082922458648682e-02 8.023698925971984863e-01 -1.853198707103729248e-01
-1.814291626214981079e-01 -2.340606600046157837e-01 8.619519472122192383e-01 -2.851729094982147217e-01 -1.485401540994644165e-01 -1.833128780126571655e-01 -1.774336397647857666e-01 -2.939090505242347717e-02
3.178025484085083008e-01 -1.795123517513275146e-01 3.536900579929351807e-01 -5.590392649173736572e-02 2.491307407617568970e-01 -1.248666793107986450e-01 7.679821848869323730e-01 -2.666466832160949707e-01
6.024962663650512695e-01 -2.604238390922546387e-01 4.865137934684753418e-01 2.557772099971771240e-01 1.383562386035919189e-01 -1.323674768209457397e-01 -7.890401780605316162e-02 -4.734664857387542725e-01
-4.584607481956481934e-02 -4.037188887596130371e-01 6.024668812751770020e-01 1.408907324075698853e-01 -1.052517741918563843e-01 -1.374805718660354614e-01 6.495640873908996582e-01 -1.343011390417814255e-02
1.916650980710983276e-01 -3.355899751186370850e-01 3.141826987266540527e-01 -7.322506904602050781e-01 3.620862960815429688e-01 8.414990454912185669e-02 -2.724167108535766602e-01 -5.782376229763031006e-02
1.630544960498809814e-01 -1.068959571421146393e-02 4.430306553840637207e-01 -7.045345306396484375e-01 -1.974640190601348877e-01 -1.417421549558639526e-01 -3.483893275260925293e-01 -3.165374696254730225e-01
3.179032206535339355e-01 -3.877590000629425049e-01 6.053707599639892578e-01 2.520809173583984375e-01 -4.518004357814788818e-01 -2.850807905197143555e-01 1.243256032466888428e-01 -1.330808401107788086e-01
3.050082921981811523e-01 -5.352659225463867188e-01 2.260420769453048706e-01 -3.712580502033233643e-01 4.623780548572540283e-01 4.484701156616210938e-01 4.059901833534240723e-02 1.223335638642311096e-01
4.021672308444976807e-01 -3.523004353046417236e-01 3.147744834423065186e-01 -1.396357566118240356e-01 5.873824357986450195e-01 4.330359995365142822e-01 1.092181056737899780e-01 -2.260485142469406128e-01
6.075207591056823730e-01 -3.219250738620758057e-01 6.670780479907989502e-02 -4.802055656909942627e-01 -3.057898283004760742e-01 -3.404413461685180664e-01 2.727926075458526611e-01 9.171599149703979492e-02
1.175671666860580444e-01 -1.581503599882125854e-01 8.154973983764648438e-01 6.234925612807273865e-02 -4.945194423198699951e-01 -2.016458660364151001e-01 8.385233581066131592e-02 -1.120701781474053860e-03
4.364793598651885986e-01 -1.585798412561416626e-01 1.433779299259185791e-01 -3.493508398532867432e-01 5.937359109520912170e-02 -1.949883401393890381e-01 7.716453075408935547e-01 -6.894017755985260010e-02
7.005213946104049683e-02 -2.462985515594482422e-01 7.780724167823791504e-01 -3.160591423511505127e-01 -1.074796989560127258e-01 -1.087731216102838516e-02 -4.649478495121002197e-01 -3.595704957842826843e-02
3.249603807926177979e-01 4.562426358461380005e-03 5.617238283157348633e-01 -4.592736959457397461e-01 -4.437061771750450134e-02 5.083811283111572266e-01 -3.174374997615814209e-01 -8.201967179775238037e-02
-7.407943904399871826e-02 -7.338604927062988281e-01 5.498326420783996582e-01 -2.353379875421524048e-01 1.062005609273910522e-01 2.719991207122802734e-01 -1.085952967405319214e-01 -3.472962230443954468e-02
5.922052860260009766e-01 -1.096639856696128845e-01 6.081271767616271973e-01 3.634272515773773193e-01 -1.107801422476768494e-01 -2.070212215185165405e-01 -3.647737577557563782e-02 -2.809060215950012207e-01
7.774459123611450195e-01 -8.147592097520828247e-02 3.744769990444183350e-01 1.523045152425765991e-01 -4.480273723602294922e-01 1.312255561351776123e-01 -6.576681509613990784e-03 -8.670457452535629272e-02
-2.104075998067855835e-02 -5.308807492256164551e-01 4.947345554828643799e-01 -5.560492873191833496e-01 3.445390164852142334e-01 8.212120272219181061e-03 -2.118236273527145386e-01 -1.123337820172309875e-02
1.026108339428901672e-01 -2.661048471927642822e-01 5.385994315147399902e-01 -4.026748538017272949e-01 -1.698239520192146301e-02 1.479093432426452637e-01 5.165240168571472168e-01 4.212602078914642334e-01
2.397754490375518799e-01 -3.276151120662689209e-01 2.319517433643341064e-01 -5.208264589309692383e-01 -1.740397959947586060e-01 3.386134207248687744e-01 5.771186351776123047e-01 1.791635006666183472e-01
1.117619350552558899e-01 -2.573528885841369629e-01 7.161149978637695312e-01 4.120867326855659485e-02 -7.976447790861129761e-02 -6.220952272415161133e-01 -4.452517628669738770e-02 -1.068304255604743958e-01
2.009462714195251465e-01 -2.487034052610397339e-01 5.558888316154479980e-01 -2.936550676822662354e-01 -1.111590713262557983e-01 1.351606696844100952e-01 5.556414127349853516e-01 4.039296805858612061e-01
3.163788914680480957e-01 -4.428923130035400391e-01 2.978087961673736572e-01 -5.666419267654418945e-01 -3.878715261816978455e-02 1.667526662349700928e-01 -5.029299855232238770e-01 -1.082972437143325806e-01
1.505102515220642090e-01 -6.218680739402770996e-01 1.935891360044479370e-01 -4.621099829673767090e-01 -3.433035612106323242e-01 9.014811366796493530e-03 4.499775767326354980e-01 1.385127753019332886e-01
2.726891636848449707e-01 -8.378181606531143188e-03 4.553402960300445557e-01 -1.241185218095779419e-01 2.140126526355743408e-01 -3.275979682803153992e-02 8.026089072227478027e-01 -1.085106208920478821e-01
3.468279838562011719e-01 -4.379219710826873779e-01 5.108375549316406250e-01 5.371427536010742188e-02 -5.855123996734619141e-01 -2.565892636775970459e-01 8.532314002513885498e-02 -9.028652310371398926e-02
1.383266448974609375e-01 5.150324478745460510e-02 8.078642487525939941e-01 -2.825489342212677002e-01 3.484255075454711914e-01 -2.242511138319969177e-02 -2.471651881933212280e-01 2.504808008670806885e-01
-1.713823061436414719e-03 -2.901188135147094727e-01 4.796233177185058594e-01 -4.534459710121154785e-01 5.507399439811706543e-01 -8.648081123828887939e-02 -1.727435737848281860e-03 -4.115579426288604736e-01
2.360271811485290527e-01 -4.172325432300567627e-01 9.014596045017242432e-02 -5.023214221000671387e-01 -2.277060449123382568e-01 1.431544870138168335e-01 6.553112864494323730e-01 -8.932472020387649536e-02
-1.334373801946640015e-01 -3.698035180568695068e-01 5.870130658149719238e-01 -1.754795908927917480e-01 7.224053889513015747e-02 1.652511209249496460e-01 6.512753963470458984e-01 -1.156545206904411316e-01
4.824914634227752686e-01 -2.317037284374237061e-01 1.879998445510864258e-01 -2.962492406368255615e-01 6.003220677375793457e-01 4.476697146892547607e-01 6.939399242401123047e-02 -1.574725061655044556e-01
1.886402070522308350e-01 -2.533716857433319092e-01 5.968003273010253906e-01 1.340314596891403198e-01 3.746029734611511230e-01 3.852915763854980469e-01 2.341924160718917847e-01 -4.271527528762817383e-01
4.091833531856536865e-01 -6.694873422384262085e-02 3.453778624534606934e-01 -1.455636620521545410e-01 2.994573414325714111e-01 -3.153954148292541504e-01 7.004841566085815430e-01 -8.823446184396743774e-02
7.914658635854721069e-02 -4.891704618930816650e-01 1.442454308271408081e-01 -3.945943713188171387e-01 3.176173567771911621e-01 -2.906318902969360352e-01 2.334322333335876465e-01 -5.814623236656188965e-01
3.334233462810516357e-01 -2.359600961208343506e-01 2.410065978765487671e-01 -2.933563888072967529e-01 5.891168713569641113e-01 4.537917673587799072e-01 2.107076197862625122e-01 -3.026981949806213379e-01
3.948475122451782227e-01 1.659431159496307373e-01 6.946889162063598633e-01 -2.897100448608398438e-01 3.523278832435607910e-01 1.559407114982604980e-01 -3.168190419673919678e-01 3.474242612719535828e-02
2.139086723327636719e-01 -1.443727314472198486e-01 4.385723471641540527e-01 -4.897551238536834717e-02 1.110398098826408386e-01 -1.271056085824966431e-01 7.791543006896972656e-01 -3.210732638835906982e-01
4.081788659095764160e-01 -2.216586619615554810e-01 6.279441714286804199e-01 -1.264733523130416870e-01 -4.389755055308341980e-02 3.040251433849334717e-01 -4.101994335651397705e-01 3.336557149887084961e-01
5.709768831729888916e-02 -2.722981870174407959e-01 5.474412441253662109e-01 -6.527821421623229980e-01 7.808735221624374390e-02 1.796123981475830078e-01 -3.931027650833129883e-01 6.236231327056884766e-02
6.864363551139831543e-01 2.798202633857727051e-01 3.579412996768951416e-01 -1.825437247753143311e-01 1.075106933712959290e-01 -1.080237254500389099e-01 3.834946826100349426e-02 -5.141625404357910156e-01
3.505007028579711914e-01 1.197272725403308868e-02 4.727553129196166992e-01 -2.993896603584289551e-01 5.032255500555038452e-02 3.397800326347351074e-01 5.282714366912841797e-01 4.084367752075195312e-01
3.890957534313201904e-01 -9.519588947296142578e-02 6.071974039077758789e-01 -2.813695669174194336e-01 4.800078570842742920e-01 4.363536834716796875e-02 -3.955417275428771973e-01 5.403794720768928528e-02
5.717896819114685059e-01 -2.801331691443920135e-02 1.942082941532135010e-01 -2.431961297988891602e-01 2.291225343942642212e-01 -4.938286542892456055e-01 5.132183432579040527e-01 -1.251139640808105469e-01
4.508343338966369629e-01 -1.697155982255935669e-01 4.149765372276306152e-01 -1.925318688154220581e-01 -1.667339950799942017e-01 3.349213898181915283e-01 4.746651649475097656e-01 4.397628903388977051e-01
6.504375338554382324e-01 -3.381296992301940918e-02 1.840915977954864502e-01 -2.460370361804962158e-01 -1.060382127761840820e-01 -2.108315825462341309e-01 6.519486904144287109e-01 -2.515396103262901306e-02
2.052667140960693359e-01 3.761877492070198059e-02 4.192657470703125000e-01 -8.070514798164367676e-01 1.512441784143447876e-01 2.274774312973022461e-01 -2.319457530975341797e-01 -3.024757280945777893e-02
6.093049645423889160e-01 -4.491674900054931641e-01 7.707123458385467529e-02 -3.985303938388824463e-01 -3.702929317951202393e-01 -8.644626289606094360e-02 2.770330905914306641e-01 2.022194564342498779e-01
7.346342802047729492e-01 -2.940117418766021729e-01 3.167105019092559814e-01 3.668406605720520020e-01 -2.240941859781742096e-02 2.423013299703598022e-01 2.786350846290588379e-01 4.628480598330497742e-02
3.198074102401733398e-01 -3.415237069129943848e-01 6.329012662172317505e-02 -4.829479753971099854e-01 -4.212682545185089111e-01 1.332103908061981201e-01 5.295917987823486328e-01 -2.610765099525451660e-01
6.221907734870910645e-01 -3.799920678138732910e-01 4.003618955612182617e-01 2.238417416810989380e-01 1.808839142322540283e-01 1.670457571744918823e-01 1.072745919227600098e-01 -4.312295317649841309e-01
5.628502964973449707e-01 7.617416232824325562e-02 2.693152725696563721e-01 -2.862463891506195068e-01 4.958223178982734680e-02 3.840902745723724365e-01 -1.699447445571422577e-02 -6.104562282562255859e-01
1.997772604227066040e-01 2.013743817806243896e-01 5.394123792648315430e-01 -7.309284210205078125e-01 1.749216765165328979e-01 -3.905658423900604248e-02 -1.236636564135551453e-01 -2.165633141994476318e-01
7.220922112464904785e-01 3.608037531375885010e-02 2.466225177049636841e-01 -1.159062907099723816e-01 -3.858046606183052063e-02 -1.482686698436737061e-01 6.148993968963623047e-01 3.808842226862907410e-02
7.907181382179260254e-01 -3.517329692840576172e-01 9.435087442398071289e-02 1.341954171657562256e-01 -6.271893531084060669e-02 3.971910178661346436e-01 2.498625665903091431e-01 3.536093514412641525e-03
6.533359885215759277e-01 -1.178271099925041199e-01 4.490464180707931519e-02 -2.740097939968109131e-01 1.720575243234634399e-01 -1.830954998731613159e-01 5.999900698661804199e-01 -2.430129647254943848e-01
1.284587830305099487e-01 2.359820529818534851e-02 8.152081966400146484e-01 -1.368220597505569458e-01 -4.338115155696868896e-01 -2.300742864608764648e-01 -2.267702296376228333e-02 2.408651113510131836e-01
-1.317939460277557373e-01 -6.173406839370727539e-01 6.244852542877197266e-01 1.424962305463850498e-03 -3.810971975326538086e-01 -1.554681658744812012e-01 2.048070877790451050e-01 1.362735871225595474e-02
6.511062979698181152e-01 1.654775440692901611e-02 5.204705595970153809e-01 1.433589905500411987e-01 -5.125493407249450684e-01 8.703953027725219727e-02 -7.381080836057662964e-02 -9.281644225120544434e-02
2.816020846366882324e-01 3.434318602085113525e-01 6.453135609626770020e-01 -5.058674216270446777e-01 2.745589911937713623e-01 1.607152223587036133e-01 -1.580780148506164551e-01 -6.498190760612487793e-02
2.407138347625732422e-01 -7.133954167366027832e-01 4.050084948539733887e-01 -2.204808592796325684e-01 2.694622576236724854e-01 1.291714012622833252e-01 -3.621941506862640381e-01 6.310637691058218479e-04
2.616803050041198730e-01 -3.490523993968963623e-01 3.565051555633544922e-01 -3.520964086055755615e-01 -5.246755480766296387e-02 3.169873356819152832e-01 5.967303514480590820e-01 3.151144683361053467e-01
4.289949834346771240e-01 -9.739161282777786255e-02 4.344854652881622314e-01 -4.311982393264770508e-01 3.330618143081665039e-01 2.743933796882629395e-01 -3.842103183269500732e-01 -3.129362463951110840e-01
5.979743599891662598e-01 -4.105444550514221191e-01 9.312324970960617065e-02 -4.035398662090301514e-01 -4.006325900554656982e-01 -3.678803443908691406e-01 5.885262414813041687e-02 5.529322475194931030e-02
5.641255378723144531e-01 -4.226509630680084229e-01 4.201932847499847412e-01 7.506594061851501465e-02 2.164724618196487427e-01 -2.081801444292068481e-01 -3.671042323112487793e-01 -3.097847104072570801e-01
4.997279047966003418e-01 3.470861911773681641e-01 3.072706460952758789e-01 -5.887799859046936035e-01 1.407613158226013184e-01 9.610633552074432373e-02 1.430478543043136597e-01 -3.731128573417663574e-01
3.476197421550750732e-01 -4.745345711708068848e-01 2.424386292695999146e-01 -4.010578393936157227e-01 -3.172194361686706543e-01 -3.199639543890953064e-02 4.466017484664916992e-01 3.650321662425994873e-01
2.715501785278320312e-01 -2.381594926118850708e-01 2.958619892597198486e-01 4.818416759371757507e-02 -1.482858955860137939e-01 3.526754379272460938e-01 3.561411499977111816e-01 -7.116736173629760742e-01
5.775678530335426331e-02 -3.504090905189514160e-01 5.116307139396667480e-01 -1.456450670957565308e-01 -1.771141737699508667e-01 2.426516413688659668e-01 6.892954111099243164e-01 1.597553789615631104e-01
7.360200285911560059e-01 -2.684390544891357422e-01 3.612925708293914795e-01 3.596249222755432129e-01 -2.209189347922801971e-02 -2.831201255321502686e-01 6.279138475656509399e-02 -2.043644040822982788e-01
2.883259654045104980e-01 -4.677135944366455078e-01 4.206018745899200439e-01 -3.894854187965393066e-01 1.187046021223068237e-01 -8.610985428094863892e-02 -4.097393453121185303e-01 -4.243999719619750977e-01
3.619486391544342041e-01 7.952157407999038696e-02 5.055239200592041016e-01 -3.249818682670593262e-01 1.418465673923492432e-01 2.581683695316314697e-01 4.639159739017486572e-01 4.466680586338043213e-01
1.872814744710922241e-01 4.930282011628150940e-02 5.139153599739074707e-01 -6.287877559661865234e-01 -9.312981739640235901e-03 -1.582184880971908569e-01 -3.544996082782745361e-01 -3.901561796665191650e-01
1.527561843395233154e-01 3.465282544493675232e-02 5.585801601409912109e-01 -4.360221028327941895e-01 -9.856604039669036865e-02 -2.136246860027313232e-01 -1.722681373357772827e-01 -6.231456398963928223e-01
2.162479907274246216e-01 -7.058256864547729492e-01 2.244098335504531860e-01 -3.203405141830444336e-01 -3.834076821804046631e-01 3.835706785321235657e-02 3.339236080646514893e-01 2.051617503166198730e-01
4.028907716274261475e-01 -4.109467864036560059e-01 1.414287388324737549e-01 -4.905569851398468018e-01 -4.881304800510406494e-01 -6.262961775064468384e-02 4.066756665706634521e-01 2.396793290972709656e-02
4.818375408649444580e-01 -9.006565064191818237e-02 1.295381486415863037e-01 -3.024176657199859619e-01 2.374711632728576660e-01 -2.026133984327316284e-01 6.745663881301879883e-01 -3.146420121192932129e-01
2.256830334663391113e-01 1.222159191966056824e-01 5.534747242927551270e-01 -3.329652547836303711e-01 1.574968397617340088e-01 -2.426005303859710693e-01 -9.033815003931522369e-03 -6.581704020500183105e-01
1.761871278285980225e-01 -3.617938160896301270e-01 6.310363411903381348e-01 -1.535876840353012085e-01 -2.741043865680694580e-01 -4.769915342330932617e-01 -3.278644979000091553e-01 -7.821694016456604004e-02
1.109304279088973999e-02 -2.125171869993209839e-01 4.209528267383575439e-01 -1.754722148180007935e-01 -1.295319795608520508e-01 2.782200872898101807e-01 4.834972023963928223e-01 -6.471221446990966797e-01
1.029768958687782288e-01 -5.589466094970703125e-01 4.485164582729339600e-01 -4.336741566658020020e-01 4.244760572910308838e-01 -3.289152309298515320e-02 -3.204087018966674805e-01 6.173051521182060242e-02
1.277060359716415405e-01 -2.102480828762054443e-01 8.083320856094360352e-01 5.180436372756958008e-02 -3.914191424846649170e-01 -2.417035847902297974e-01 1.444347798824310303e-01 2.256361395120620728e-01
2.105753868818283081e-01 8.070374280214309692e-02 5.794840455055236816e-01 -2.391342818737030029e-01 1.681896597146987915e-01 -1.449755281209945679e-01 6.839442849159240723e-01 1.976671367883682251e-01
2.651376426219940186e-01 -2.467013299465179443e-01 3.024604022502899170e-01 -2.434144727885723114e-02 1.034608185291290283e-01 8.465913683176040649e-02 4.565022587776184082e-01 -7.419568896293640137e-01
1.013407856225967407e-01 9.930768981575965881e-03 6.342397928237915039e-01 -4.509505927562713623e-01 -1.806759238243103027e-01 -1.037982776761054993e-01 -2.511555254459381104e-01 -5.267996191978454590e-01
2.599679231643676758e-01 -2.326250523328781128e-01 3.381370902061462402e-01 -4.422769844532012939e-01 -3.843031823635101318e-01 -4.556559622287750244e-01 3.896790146827697754e-01 2.473771423101425171e-01
4.616014361381530762e-01 -3.356257677078247070e-01 1.738084554672241211e-01 -4.741868674755096436e-01 -1.629781275987625122e-01 3.568327724933624268e-01 -4.409341812133789062e-01 -2.662752866744995117e-01
-1.202891021966934204e-01 -2.851245105266571045e-01 7.611179947853088379e-01 -1.440367102622985840e-01 -3.634053468704223633e-01 -1.561826318502426147e-01 2.940818369388580322e-01 2.474810332059860229e-01
4.904868900775909424e-01 -2.994684875011444092e-02 3.555629551410675049e-01 -2.408124208450317383e-01 -1.794843077659606934e-01 4.762624502182006836e-01 4.872235059738159180e-01 2.787165343761444092e-01
1.923920661211013794e-01 -2.030407339334487915e-01 3.470486402511596680e-01 -2.279678732156753540e-02 1.159684509038925171e-01 -3.055404722690582275e-01 3.215395212173461914e-01 -7.685090899467468262e-01
1.815569549798965454e-01 -3.596659302711486816e-01 5.668610334396362305e-01 1.583500057458877563e-01 -5.295755863189697266e-01 -1.097917333245277405e-01 2.960726320743560791e-01 -3.333285748958587646e-01
4.504830837249755859e-01 -6.190342903137207031e-01 1.608054786920547485e-01 -3.009095191955566406e-01 -3.603471219539642334e-01 1.609548479318618774e-01 2.293477654457092285e-01 2.984954118728637695e-01
3.642411231994628906e-01 -3.748953342437744141e-01 2.865613400936126709e-01 -4.472213685512542725e-01 1.774906814098358154e-01 -1.683020889759063721e-01 -4.742501378059387207e-01 -3.998948335647583008e-01
3.017813265323638916e-01 -6.488830447196960449e-01 2.161420136690139771e-01 -3.152667880058288574e-01 -4.144786596298217773e-01 2.094549685716629028e-01 2.008976191282272339e-01 2.928214073181152344e-01
1.091093122959136963e-01 -5.373376011848449707e-01 2.975820302963256836e-01 -4.974184930324554443e-01 -3.776344358921051025e-01 1.876354962587356567e-01 2.782803475856781006e-01 3.288287222385406494e-01
4.417414665222167969e-01 1.835779398679733276e-01 5.400523543357849121e-01 -4.739010632038116455e-01 9.970883280038833618e-02 3.425538241863250732e-01 -2.409542351961135864e-01 -2.637818455696105957e-01
7.686730474233627319e-02 -2.946419417858123779e-01 8.461154103279113770e-01 -9.707279503345489502e-02 -3.051737248897552490e-01 -2.907895445823669434e-01 -6.513158977031707764e-02 -3.388046054169535637e-03
6.830491423606872559e-01 2.207058249041438103e-03 3.382952213287353516e-01 -4.033400863409042358e-02 -6.011325120925903320e-01 1.906776130199432373e-01 -1.589169539511203766e-02 -1.392759531736373901e-01
6.759152412414550781e-01 8.950372785329818726e-02 4.102842509746551514e-01 7.123106718063354492e-02 -4.487272799015045166e-01 3.302832543849945068e-01 1.663153469562530518e-01 -1.536771655082702637e-01
3.302062749862670898e-01 -5.453178882598876953e-01 2.292420119047164917e-01 -3.737906515598297119e-01 -2.840724885463714600e-01 1.294485628604888916e-01 3.710719347000122070e-01 4.076425433158874512e-01
-5.517889186739921570e-02 -4.280995130538940430e-01 6.060245037078857422e-01 -7.772862911224365234e-02 -6.498979330062866211e-01 4.724076017737388611e-02 -1.472209230996668339e-03 -1.256085336208343506e-01
-1.827888563275337219e-02 -3.857952058315277100e-01 7.783353328704833984e-01 3.979542106389999390e-02 -4.606561660766601562e-01 -1.466234624385833740e-01 7.107101380825042725e-02 -6.844604760408401489e-02
9.051633626222610474e-02 -1.922514140605926514e-01 5.990373492240905762e-01 -5.557177662849426270e-01 2.913107536733150482e-02 3.942346870899200439e-01 -3.210915923118591309e-01 -1.667601615190505981e-01
-2.126464247703552246e-01 -4.999466836452484131e-01 6.072568893432617188e-01 -9.473499655723571777e-02 -5.131874680519104004e-01 8.307780325412750244e-02 1.197727695107460022e-01 -2.061317563056945801e-01
5.784304141998291016e-01 -4.434494376182556152e-01 4.957653954625129700e-02 -4.871098101139068604e-01 -3.569504320621490479e-01 -2.946994900703430176e-01 1.210011467337608337e-01 1.158791594207286835e-02
7.003794908523559570e-01 -3.881900906562805176e-01 3.162907361984252930e-01 3.974896669387817383e-01 -1.096375808119773865e-01 2.458869665861129761e-01 1.575184613466262817e-01 -5.870587006211280823e-02
5.101146697998046875e-01 3.683188855648040771e-01 6.307202577590942383e-01 -7.048913091421127319e-02 -1.952286995947360992e-02 -1.129027754068374634e-01 4.738083854317665100e-02 -4.312474131584167480e-01
1.524641364812850952e-02 -5.251221060752868652e-01 4.658369123935699463e-01 -1.549791693687438965e-01 -2.090044766664505005e-01 1.553734689950942993e-01 6.220271587371826172e-01 1.680780798196792603e-01
4.347450733184814453e-01 -3.832394480705261230e-01 3.586154282093048096e-01 -3.122563362121582031e-01 2.093297094106674194e-01 -1.776839792728424072e-01 -4.608846604824066162e-01 -3.875695765018463135e-01
5.705424547195434570e-01 -4.996351525187492371e-02 5.439798831939697266e-01 1.614875793457031250e-01 -5.673940777778625488e-01 1.633431315422058105e-01 2.626120112836360931e-02 -2.618924155831336975e-02
3.814738690853118896e-01 -4.540291130542755127e-01 6.080796122550964355e-01 -4.189397022128105164e-02 1.276545375585556030e-01 -3.883190825581550598e-02 -4.991092085838317871e-01 -9.952771663665771484e-02
2.650207579135894775e-01 2.760702744126319885e-02 4.286117255687713623e-01 -3.152545988559722900e-01 2.432950586080551147e-01 -1.788685917854309082e-01 7.380765676498413086e-01 9.982479363679885864e-02
5.814147591590881348e-01 6.018434464931488037e-02 1.809275597333908081e-01 -5.663146972656250000e-01 8.168821036815643311e-02 -9.748107939958572388e-02 -2.204157114028930664e-01 -4.900296926498413086e-01
3.945763111114501953e-01 -1.393495034426450729e-02 5.965754389762878418e-01 -4.745944961905479431e-02 -4.326578974723815918e-02 -4.195435717701911926e-02 5.570685267448425293e-01 4.147325754165649414e-01
2.272339537739753723e-02 -3.945541977882385254e-01 7.201892137527465820e-01 -7.249955087900161743e-02 7.122960686683654785e-02 4.312362968921661377e-01 -1.524519175291061401e-01 -3.249646127223968506e-01
-1.229664832353591919e-01 -5.271986126899719238e-01 7.174361348152160645e-01 -3.944912180304527283e-02 -4.236367046833038330e-01 -2.612014301121234894e-02 -2.304966188967227936e-02 -9.994197636842727661e-02
3.689796030521392822e-01 9.266059100627899170e-02 3.784547448158264160e-01 -6.637532114982604980e-01 -1.421941220760345459e-01 2.096051871776580811e-01 -2.243569940328598022e-01 -3.962096273899078369e-01
6.364678740501403809e-01 2.828815281391143799e-01 4.008935689926147461e-01 -1.134800631552934647e-02 1.349541097879409790e-01 1.564410701394081116e-02 2.656104266643524170e-01 -5.148166418075561523e-01
3.962688148021697998e-01 1.854282468557357788e-01 3.701875209808349609e-01 -3.839286565780639648e-01 -4.308399558067321777e-01 2.372232377529144287e-01 1.949304789304733276e-01 -4.942182004451751709e-01
3.121932744979858398e-01 -6.638120114803314209e-02 5.578373074531555176e-01 -1.461504101753234863e-01 -5.653930082917213440e-02 4.271517395973205566e-01 5.034011006355285645e-01 3.556945025920867920e-01
6.255747675895690918e-01 1.612315773963928223e-01 2.944777309894561768e-01 -3.434657752513885498e-01 3.547364473342895508e-01 2.264402359724044800e-01 -1.907629966735839844e-01 -4.055504202842712402e-01
6.254156827926635742e-01 1.703588217496871948e-01 3.489743471145629883e-01 -2.208854407072067261e-01 1.070679575204849243e-01 -1.378374099731445312e-01 5.963442921638488770e-01 1.522181779146194458e-01
4.522368907928466797e-01 -2.178612053394317627e-01 3.518731296062469482e-01 -3.541660904884338379e-01 4.323112666606903076e-01 -2.373491227626800537e-01 -4.340214729309082031e-01 -2.591671645641326904e-01
-6.363075971603393555e-02 -3.085345923900604248e-01 5.631576776504516602e-01 1.164503544569015503e-01 2.100930958986282349e-01 -1.219645589590072632e-01 6.451815962791442871e-01 -3.078581094741821289e-01
6.840025782585144043e-01 -2.819175720214843750e-01 2.032728195190429688e-01 1.387429088354110718e-01 2.474842965602874756e-01 -2.506866753101348877e-01 -8.194066584110260010e-03 -5.176234841346740723e-01
7.962460517883300781e-01 -8.162362873554229736e-02 3.708763718605041504e-01 3.768216073513031006e-01 -1.085134074091911316e-01 2.000438123941421509e-01 1.539824008941650391e-01 -6.544235348701477051e-02
1.627058088779449463e-01 -3.094788193702697754e-01 5.442284941673278809e-01 -2.443200349807739258e-01 -1.668812781572341919e-01 3.085445985198020935e-02 5.484704375267028809e-01 4.384650886058807373e-01
3.579221963882446289e-01 1.883706301450729370e-01 4.298936128616333008e-01 -5.276287794113159180e-01 2.966010868549346924e-01 -4.336352646350860596e-01 -1.176909953355789185e-01 -2.886945009231567383e-01
6.662105321884155273e-01 -3.084416985511779785e-01 2.270521074533462524e-01 3.147208392620086670e-01 -8.048717677593231201e-02 4.405757486820220947e-01 3.045032620429992676e-01 -1.308355480432510376e-01
6.552553176879882812e-01 -1.390486061573028564e-01 5.467472672462463379e-01 3.041080832481384277e-01 3.402712345123291016e-01 9.878440946340560913e-02 -1.799825727939605713e-01 -4.421756044030189514e-02
1.379848718643188477e-01 -5.857406854629516602e-01 5.111290216445922852e-01 2.464320696890354156e-02 -4.926296770572662354e-01 -3.313198089599609375e-01 1.464444100856781006e-01 -4.588083922863006592e-02
6.503415703773498535e-01 -2.013143450021743774e-01 1.347827464342117310e-01 -1.229109913110733032e-01 2.228312045335769653e-01 -4.131467044353485107e-01 5.260859131813049316e-01 -7.838827371597290039e-02
2.136999368667602539e-01 -3.473162651062011719e-01 6.388407945632934570e-01 -1.009409651160240173e-01 -2.074768394231796265e-01 -5.076137185096740723e-01 -3.385474383831024170e-01 8.003965020179748535e-03
6.330631971359252930e-01 -3.876175880432128906e-01 3.404136002063751221e-02 -4.388592839241027832e-01 -3.377250432968139648e-01 -1.830737739801406860e-01 2.990521192550659180e-01 1.349859088659286499e-01
2.245461344718933105e-01 -1.387486010789871216e-01 7.350275516510009766e-01 -6.940469890832901001e-02 -4.233926236629486084e-01 -3.740413188934326172e-01 2.333844006061553955e-01 1.077454015612602234e-01
4.159553050994873047e-01 1.023027971386909485e-01 5.538436770439147949e-01 -3.720834851264953613e-01 4.880248010158538818e-01 1.729114796034991741e-03 -3.362635672092437744e-01 -1.417112797498703003e-01
5.737328529357910156e-01 -3.472816348075866699e-01 8.890397846698760986e-02 -5.143790245056152344e-01 -2.898662984371185303e-01 -2.314584553241729736e-01 3.161980211734771729e-01 2.003988027572631836e-01
4.572395384311676025e-01 -5.269057154655456543e-01 5.256270766258239746e-01 2.079214155673980713e-02 -1.223569083958864212e-02 2.140114456415176392e-01 -4.318829476833343506e-01 6.413103640079498291e-02
3.703408837318420410e-01 1.544225215911865234e-01 5.835597515106201172e-01 -2.488068640232086182e-01 8.488317579030990601e-02 2.919786274433135986e-01 3.928250372409820557e-01 4.356446862220764160e-01
3.956258893013000488e-01 -4.151817560195922852e-01 8.446215093135833740e-02 -6.277213096618652344e-01 -3.976918160915374756e-01 -7.297865301370620728e-02 2.676774263381958008e-01 1.865489333868026733e-01
2.168263792991638184e-01 -1.252089440822601318e-01 6.836956143379211426e-01 1.289425790309906006e-01 4.385365247726440430e-01 3.528324961662292480e-01 1.453719586133956909e-01 -3.395661711692810059e-01
1.319634765386581421e-01 -6.593442708253860474e-02 4.197120368480682373e-01 -3.001450300216674805e-01 9.421791881322860718e-02 -1.114955730736255646e-02 1.133968532085418701e-01 -8.307423591613769531e-01
6.405238509178161621e-01 -4.003108143806457520e-01 2.133911103010177612e-01 2.939316034317016602e-01 -1.542832404375076294e-01 3.118315041065216064e-01 4.020834565162658691e-01 -1.218006834387779236e-01
5.664581656455993652e-01 1.271625012159347534e-01 2.630263864994049072e-01 -5.300833582878112793e-01 -9.720838069915771484e-02 -6.083751097321510315e-02 -2.356494814157485962e-01 -4.940670430660247803e-01
5.946219563484191895e-01 -3.222254812717437744e-01 1.042148098349571228e-01 -4.746762812137603760e-01 -3.142082095146179199e-01 -3.661857843399047852e-01 2.374585717916488647e-01 1.311931908130645752e-01
3.803073465824127197e-01 -4.149838685989379883e-01 6.152678132057189941e-01 2.126105129718780518e-01 2.221098989248275757e-01 -1.965884417295455933e-01 -2.500368952751159668e-01 -3.299979269504547119e-01
5.844142436981201172e-01 -1.235424503684043884e-01 2.808911502361297607e-01 -2.365805655717849731e-01 -1.084705293178558350e-01 -2.198424637317657471e-01 5.544903278350830078e-01 3.751946687698364258e-01
3.044030964374542236e-01 4.299210011959075928e-01 5.383208394050598145e-01 -5.893754363059997559e-01 5.532128736376762390e-02 2.809093296527862549e-01 -4.692873731255531311e-02 -3.436830267310142517e-02
5.265801399946212769e-02 -1.177965626120567322e-01 9.091156721115112305e-01 -1.809777766466140747e-01 8.889167755842208862e-02 1.083945408463478088e-01 -2.236811369657516479e-01 2.332862466573715210e-01
-3.037213534116744995e-02 9.335011988878250122e-02 5.299223065376281738e-01 -2.786880135536193848e-01 2.829213440418243408e-01 -1.479117125272750854e-01 6.084037423133850098e-01 -3.997515439987182617e-01
3.595721125602722168e-01 1.357546299695968628e-01 4.107870161533355713e-01 -4.974325895309448242e-01 -1.138266474008560181e-01 -2.405203133821487427e-01 -2.003106921911239624e-01 -5.702303051948547363e-01
6.092416495084762573e-02 -5.817736983299255371e-01 3.163073062896728516e-01 -5.658552050590515137e-01 2.609376609325408936e-01 2.187167108058929443e-01 -2.421552091836929321e-01 -2.510391771793365479e-01
7.247645407915115356e-02 -3.653724491596221924e-01 6.597252488136291504e-01 -1.910844445228576660e-01 -3.172864913940429688e-01 -4.966768920421600342e-01 -1.761407852172851562e-01 -1.054288446903228760e-01
6.293901801109313965e-01 2.789824306964874268e-01 1.799670606851577759e-01 -4.812348186969757080e-01 1.667426526546478271e-01 -2.563916146755218506e-01 1.276502162218093872e-01 -3.901635706424713135e-01
1.718858629465103149e-01 -1.187764406204223633e-01 5.841323137283325195e-01 1.586700417101383209e-02 3.723102509975433350e-01 4.521704614162445068e-01 1.561179906129837036e-01 -4.974326491355895996e-01
5.484525561332702637e-01 -1.235550269484519958e-01 2.036837190389633179e-01 1.934724743478000164e-03 5.124517083168029785e-01 4.657962620258331299e-01 1.859623938798904419e-01 -3.581731021404266357e-01
-1.554583548568189144e-03 -2.160838544368743896e-01 4.772750139236450195e-01 -7.181830406188964844e-01 -5.715228151530027390e-03 2.792036235332489014e-01 -9.116756916046142578e-02 -3.513233363628387451e-01
3.898774087429046631e-01 -1.219363734126091003e-01 4.661641120910644531e-01 -2.171855717897415161e-01 -9.332481771707534790e-02 -1.525600403547286987e-01 6.224558353424072266e-01 3.862814307212829590e-01
5.093438550829887390e-02 -6.034800782799720764e-02 9.243378043174743652e-01 3.399538621306419373e-02 2.739942073822021484e-01 1.952029168605804443e-01 -7.893201708793640137e-02 1.371151357889175415e-01
6.685732603073120117e-01 2.880672216415405273e-01 2.526631951332092285e-01 -2.148564904928207397e-01 2.924758195877075195e-02 1.693068891763687134e-01 2.574547827243804932e-01 -5.140252709388732910e-01
1.786050498485565186e-01 9.964359924197196960e-03 4.807635545730590820e-01 -2.364207953214645386e-01 9.042467921972274780e-02 2.126972191035747528e-02 3.420067727565765381e-01 -7.452347278594970703e-01
2.236096709966659546e-01 -3.018615543842315674e-01 2.074042409658432007e-01 -7.890650033950805664e-01 -1.198185831308364868e-01 2.379665076732635498e-01 -3.458703756332397461e-01 5.125873908400535583e-02
5.681593418121337891e-01 -5.041969418525695801e-01 4.253327250480651855e-01 1.956596970558166504e-01 2.409880161285400391e-01 -3.174839615821838379e-01 -1.142576569691300392e-03 -2.119362801313400269e-01
1.031295508146286011e-01 -5.835050940513610840e-01 2.606225907802581787e-01 -5.655706524848937988e-01 4.397605061531066895e-01 2.432285249233245850e-01 -9.182284027338027954e-02 -1.054825354367494583e-02
4.369191825389862061e-01 -3.276894986629486084e-01 4.263828992843627930e-01 2.397554367780685425e-01 1.047498136758804321e-01 -1.789727956056594849e-01 7.977353408932685852e-03 -6.475868821144104004e-01
5.347196459770202637e-01 -5.043203830718994141e-01 4.523983001708984375e-01 2.476845830678939819e-01 -2.427679002285003662e-01 -3.333694040775299072e-01 4.804572090506553650e-02 -1.460971832275390625e-01
3.730496466159820557e-01 -6.815905570983886719e-01 4.008143544197082520e-01 -8.712042868137359619e-02 1.836469769477844238e-01 -6.299595814198255539e-03 -4.406515657901763916e-01 9.300700388848781586e-03
-2.260474720969796181e-03 -5.274031162261962891e-01 6.610245108604431152e-01 -2.319295853376388550e-01 2.571352422237396240e-01 3.501131534576416016e-01 -1.747561097145080566e-01 1.088978946208953857e-01
3.207348287105560303e-01 -4.721067845821380615e-01 5.018175244331359863e-01 2.541273832321166992e-01 -2.676031887531280518e-01 -4.243002831935882568e-01 2.926352918148040771e-01 -1.434050351381301880e-01
-8.543067425489425659e-02 1.376556456089019775e-01 8.868435025215148926e-01 -2.362830638885498047e-01 -3.311823606491088867e-01 -1.166998520493507385e-01 -8.680903166532516479e-02 2.439233288168907166e-02
5.391278266906738281e-01 -4.140545725822448730e-01 6.271262466907501221e-02 -3.927865326404571533e-01 -4.959357976913452148e-01 -3.182457089424133301e-01 1.205778941512107849e-01 -1.338438391685485840e-01
5.122620463371276855e-01 -3.014888465404510498e-01 2.405615895986557007e-01 2.171111702919006348e-01 2.694598734378814697e-01 1.404111534357070923e-01 5.135107636451721191e-01 -4.308917224407196045e-01
1.948811411857604980e-01 -1.045905724167823792e-01 3.317093849182128906e-01 -5.159295797348022461e-01 4.919371604919433594e-01 -5.732975602149963379e-01 -8.143025450408458710e-03 -6.425801664590835571e-02
2.097342312335968018e-01 -4.811071455478668213e-01 2.902463376522064209e-01 -4.226790666580200195e-01 -3.197571337223052979e-01 -1.181659325957298279e-01 5.165175199508666992e-01 2.804440259933471680e-01
6.794584989547729492e-01 8.428086340427398682e-02 1.787140965461730957e-01 -4.128077328205108643e-01 8.426136523485183716e-02 3.001968190073966980e-02 3.810191452503204346e-01 4.191744327545166016e-01
9.350746870040893555e-02 -4.439957439899444580e-01 4.038297235965728760e-01 -4.570243954658508301e-01 4.950987398624420166e-01 -1.328943520784378052e-01 -1.846733689308166504e-01 -3.539581596851348877e-01
5.927591919898986816e-01 1.249202415347099304e-01 3.340155780315399170e-01 -3.594104945659637451e-01 -1.561850756406784058e-01 -2.766871452331542969e-01 3.805881142616271973e-01 3.827429115772247314e-01
7.076706886291503906e-01 5.022922158241271973e-02 6.729266047477722168e-02 -1.892174929380416870e-01 2.554371356964111328e-01 -9.827640652656555176e-02 2.046627849340438843e-01 -5.827130079269409180e-01
4.051418900489807129e-01 7.603766769170761108e-02 6.888327002525329590e-01 2.265251576900482178e-01 -4.706489741802215576e-01 2.095485031604766846e-01 1.514051854610443115e-01 -1.262131631374359131e-01
5.280761122703552246e-01 -3.396458029747009277e-01 -2.287107519805431366e-02 -6.243496537208557129e-01 -3.522069752216339111e-01 1.613914407789707184e-02 2.933945059776306152e-01 7.106413692235946655e-02
7.369673252105712891e-01 2.006797939538955688e-01 2.467473000288009644e-01 -1.912828087806701660e-01 1.473142504692077637e-01 -1.675713807344436646e-01 -7.488759700208902359e-03 -5.189374089241027832e-01
3.705648705363273621e-02 -7.988776266574859619e-02 2.911871671676635742e-01 -8.844701647758483887e-01 -5.018399283289909363e-02 2.403275668621063232e-01 -5.941453389823436737e-03 -2.546688318252563477e-01
4.284456968307495117e-01 -3.616463243961334229e-01 1.579207926988601685e-01 -5.534960627555847168e-01 -4.775728285312652588e-01 -3.329576253890991211e-01 1.047769114375114441e-01 -6.659268587827682495e-02
4.240732192993164062e-01 -3.847545087337493896e-01 5.549651384353637695e-01 1.873493939638137817e-01 2.592531144618988037e-01 4.696537256240844727e-01 -1.666067540645599365e-01 -1.161685585975646973e-01
2.927663624286651611e-01 -6.727946400642395020e-01 2.061406672000885010e-01 -3.844079971313476562e-01 -2.840986847877502441e-01 5.872858315706253052e-02 2.757842242717742920e-01 3.333971500396728516e-01
1.007531061768531799e-01 -5.400663241744041443e-02 7.005214095115661621e-01 -4.985986053943634033e-01 -1.375535875558853149e-01 1.460047215223312378e-01 -4.538097679615020752e-01 3.767701610922813416e-02
5.557712316513061523e-01 1.677702069282531738e-01 2.001067399978637695e-01 -5.990749001502990723e-01 -1.813294589519500732e-01 -1.843665144406259060e-03 -7.637276500463485718e-02 -4.746804237365722656e-01
1.426210403442382812e-01 -4.425407648086547852e-01 4.466491937637329102e-01 -2.837970256805419922e-01 6.114594340324401855e-01 -1.436215937137603760e-01 -1.513117849826812744e-01 -2.938971817493438721e-01
6.372752189636230469e-01 -2.565847039222717285e-01 3.880209028720855713e-01 4.335327148437500000e-01 7.196342945098876953e-02 1.719473302364349365e-01 1.783464998006820679e-01 -3.506872653961181641e-01
4.608853906393051147e-02 -2.083327621221542358e-01 4.188082218170166016e-01 -8.342140167951583862e-02 -1.265568733215332031e-01 -1.820898205041885376e-01 3.609324097633361816e-01 -7.698495984077453613e-01
1.925993114709854126e-01 -4.629560112953186035e-01 6.802127361297607422e-01 5.462831258773803711e-02 -2.346005104482173920e-02 4.514879882335662842e-01 -2.780507504940032959e-01 -3.463827818632125854e-02
4.955031275749206543e-01 1.829750239849090576e-01 5.409360527992248535e-01 1.132147237658500671e-01 -4.711281657218933105e-01 3.530218601226806641e-01 1.246224790811538696e-01 -2.311933785676956177e-01
3.968179523944854736e-01 -3.789899647235870361e-01 4.472995176911354065e-02 -6.182590723037719727e-01 -3.929550647735595703e-01 -2.732284367084503174e-01 2.068389207124710083e-01 -2.068987786769866943e-01
4.508860036730766296e-02 -4.349737465381622314e-01 4.127062559127807617e-01 -5.471505522727966309e-01 3.601984381675720215e-01 -3.518452048301696777e-01 -2.187015861272811890e-01 -1.941557526588439941e-01
-1.845425181090831757e-02 -3.682309389114379883e-01 4.725555479526519775e-01 -6.947357952594757080e-02 -1.805157284252345562e-03 -1.468587853014469147e-02 3.174420893192291260e-01 -7.313970923423767090e-01
1.694228872656822205e-02 -3.354581892490386963e-01 4.303184747695922852e-01 3.032193332910537720e-02 -5.483016371726989746e-02 1.415674239397048950e-01 5.798642635345458984e-01 -5.846342444419860840e-01
1.519019603729248047e-01 -4.307956099510192871e-01 3.541948795318603516e-01 -6.822721362113952637e-01 2.714114189147949219e-01 2.120932191610336304e-01 -2.773459851741790771e-01 -6.944912672042846680e-02
4.927696585655212402e-01 3.132309019565582275e-01 3.703487217426300049e-01 -3.519980609416961670e-01 1.650976687669754028e-01 2.051404714584350586e-01 2.592234909534454346e-01 -5.113382935523986816e-01
-4.129333421587944031e-02 -4.976166486740112305e-01 4.707968235015869141e-01 8.682208508253097534e-02 -2.152981460094451904e-01 9.604898840188980103e-02 5.498971939086914062e-01 -4.043753147125244141e-01
9.123828262090682983e-02 -2.766330242156982422e-01 8.161911368370056152e-01 -9.344977140426635742e-02 -2.440691441297531128e-01 -2.967504560947418213e-01 -1.980518102645874023e-01 -2.310714870691299438e-01
3.057255744934082031e-01 2.226960211992263794e-01 7.135779857635498047e-01 -2.704684436321258545e-01 -1.276824921369552612e-01 4.000866319984197617e-03 -3.431101143360137939e-01 -3.748976588249206543e-01
-7.153445482254028320e-02 -3.572511970996856689e-01 7.611339092254638672e-01 -1.318214982748031616e-01 -8.691836148500442505e-02 -4.364160001277923584e-01 -2.681895196437835693e-01 2.476785518229007721e-02
-1.816004328429698944e-02 -5.272871851921081543e-01 3.767552077770233154e-01 -2.613797187805175781e-01 2.354241535067558289e-02 -4.074844717979431152e-02 6.810583472251892090e-01 2.128839492797851562e-01
6.677342057228088379e-01 -2.414700537919998169e-01 1.586603075265884399e-01 -2.647795714437961578e-02 3.720871508121490479e-01 -3.536444008350372314e-01 3.979973196983337402e-01 2.191666215658187866e-01
8.329042792320251465e-01 3.217983245849609375e-01 2.011461853981018066e-01 -2.635345458984375000e-01 1.665153913199901581e-02 7.667018100619316101e-03 1.517561078071594238e-01 -2.635147273540496826e-01
3.545480221509933472e-02 1.364696919918060303e-01 5.070033669471740723e-01 -8.211336135864257812e-01 -5.219126120209693909e-02 -1.720059849321842194e-02 -1.098168566823005676e-01 -1.836480349302291870e-01
1.172721944749355316e-02 -6.380727887153625488e-01 3.352035284042358398e-01 -1.704935431480407715e-01 1.673793941736221313e-01 -2.920851409435272217e-01 4.738408699631690979e-02 -5.794146656990051270e-01
8.116520643234252930e-01 2.244815975427627563e-01 2.941649258136749268e-01 -1.660268157720565796e-01 -3.522896766662597656e-01 -9.541363269090652466e-02 2.031336277723312378e-01 -4.749586805701255798e-02
-7.110233604907989502e-02 -3.025510609149932861e-01 8.252413868904113770e-01 -2.001962363719940186e-01 -1.927235275506973267e-01 1.945033110678195953e-02 -3.703719079494476318e-01 -8.723141252994537354e-02
7.018056511878967285e-01 1.292092055082321167e-01 2.142612487077713013e-01 -1.853633373975753784e-01 1.215073317289352417e-01 -1.001652628183364868e-01 6.204296350479125977e-01 2.786094136536121368e-02
5.594125390052795410e-01 3.518282175064086914e-01 2.424805760383605957e-01 -5.325340628623962402e-01 -6.912587583065032959e-02 -2.801717631518840790e-02 1.943630874156951904e-01 -4.213606417179107666e-01
1.247669979929924011e-01 -3.534526824951171875e-01 2.902179956436157227e-01 -6.789427399635314941e-01 -9.319331496953964233e-02 1.821600943803787231e-01 -2.247580140829086304e-01 -4.710958898067474365e-01
3.240160644054412842e-01 -2.833693623542785645e-01 6.224848628044128418e-01 -4.190832749009132385e-02 -1.282566636800765991e-01 -5.052609443664550781e-01 -3.766756355762481689e-01 -1.088517382740974426e-01
3.444676697254180908e-01 -2.968736290931701660e-01 7.818066477775573730e-01 1.880793422460556030e-01 -5.719572678208351135e-02 2.475755289196968079e-02 -3.506094217300415039e-01 -1.407180428504943848e-01
5.185791254043579102e-01 -2.843429148197174072e-01 1.733610928058624268e-01 -2.888850271701812744e-01 -2.220342308282852173e-01 -3.766091763973236084e-01 5.834803581237792969e-01 7.164614647626876831e-02
4.321876168251037598e-01 1.594458073377609253e-01 2.927656173706054688e-01 -6.022596955299377441e-01 -2.714702486991882324e-01 -1.211739853024482727e-01 -1.908389776945114136e-01 -4.632103741168975830e-01
5.722658038139343262e-01 -1.326973587274551392e-01 2.268071025609970093e-01 -4.186279475688934326e-01 -5.768640711903572083e-02 -3.267900347709655762e-01 3.314041197299957275e-01 4.563599526882171631e-01
1.225212141871452332e-01 -2.427738010883331299e-01 5.336987376213073730e-01 1.094250157475471497e-01 3.049996308982372284e-02 -3.155657947063446045e-01 3.628809452056884766e-01 -6.301162838935852051e-01
8.540323972702026367e-01 2.170360684394836426e-01 2.871526479721069336e-01 -2.065051048994064331e-01 -1.524782776832580566e-01 -7.220100611448287964e-02 -8.153562992811203003e-02 -2.516197860240936279e-01
5.622723698616027832e-01 3.527149558067321777e-02 3.577637374401092529e-01 1.298326402902603149e-01 -3.451868593692779541e-01 2.591502368450164795e-01 5.481485724449157715e-01 -2.257755696773529053e-01
3.859053850173950195e-01 6.673633120954036713e-03 2.233064472675323486e-01 -6.950248479843139648e-01 -2.433184981346130371e-01 -3.851230442523956299e-02 -2.494341135025024414e-01 -4.418175518512725830e-01
2.879707515239715576e-01 -6.196377277374267578e-01 1.525176614522933960e-01 -5.390210151672363281e-01 -3.053447604179382324e-01 -7.276826351881027222e-02 2.186687588691711426e-01 2.701299786567687988e-01
1.204206198453903198e-01 -1.429741680622100830e-01 9.438604712486267090e-01 1.312074512243270874e-01 9.600996226072311401e-02 1.030368730425834656e-01 -1.852652281522750854e-01 -5.302540957927703857e-02
3.829708099365234375e-01 -4.694204330444335938e-01 2.860127985477447510e-01 -3.126845359802246094e-01 2.630538046360015869e-01 4.979671537876129150e-01 -2.407102435827255249e-01 -2.798086106777191162e-01
7.840279489755630493e-02 -4.291011095046997070e-01 6.310443878173828125e-01 -2.175363153219223022e-01 -8.307400345802307129e-02 1.967914700508117676e-01 -2.578764557838439941e-01 5.020534992218017578e-01
3.343721628189086914e-01 1.452544238418340683e-02 2.823140323162078857e-01 -6.955828070640563965e-01 -3.128062933683395386e-02 -2.623466849327087402e-01 -2.484347224235534668e-01 -4.392306506633758545e-01
5.422446131706237793e-01 -4.969631731510162354e-01 -4.078560322523117065e-02 -5.494830608367919922e-01 -2.455528229475021362e-01 1.566802412271499634e-01 2.196535319089889526e-01 1.493679583072662354e-01
1.001291871070861816e-01 -6.528403162956237793e-01 3.064934909343719482e-01 -4.274665117263793945e-01 2.326686084270477295e-01 4.718103408813476562e-01 -1.004143729805946350e-01 -1.688633859157562256e-02
6.696032881736755371e-01 2.379300445318222046e-01 2.772492170333862305e-01 -2.129541933536529541e-01 1.849673390388488770e-01 -1.679643839597702026e-01 5.571168065071105957e-01 -1.758360740495845675e-04
2.156211137771606445e-01 -2.960872650146484375e-01 4.110009968280792236e-02 -4.995227158069610596e-01 4.480948150157928467e-01 -1.231147572398185730e-01 3.179219067096710205e-01 -5.455339550971984863e-01
7.098665237426757812e-01 6.954426411539316177e-03 2.111782878637313843e-01 -2.332389652729034424e-01 1.782049983739852905e-01 -2.439616322517395020e-01 4.710692465305328369e-01 2.895929515361785889e-01
3.482795357704162598e-01 -3.714115917682647705e-01 4.937105178833007812e-01 1.517165005207061768e-01 2.459396123886108398e-01 5.554143190383911133e-01 -1.903542503714561462e-02 -3.235012590885162354e-01
5.022969245910644531e-01 -3.873708248138427734e-01 2.789097428321838379e-01 -3.516561090946197510e-01 1.185629293322563171e-01 3.899700045585632324e-01 -3.819743692874908447e-01 -2.900873124599456787e-01
5.189157128334045410e-01 3.957708179950714111e-01 5.224320888519287109e-01 -2.348039150238037109e-01 -1.948756128549575806e-01 -8.426683396100997925e-02 1.314366161823272705e-01 -4.285683035850524902e-01
1.896283328533172607e-01 -4.376187920570373535e-01 5.324810147285461426e-01 5.931879952549934387e-02 -1.343057006597518921e-01 -4.776681363582611084e-01 4.880182445049285889e-01 -3.331015259027481079e-02
2.900914847850799561e-01 5.596818868070840836e-03 8.475815057754516602e-01 2.594075538218021393e-02 -1.377255171537399292e-01 -1.883462816476821899e-01 -3.693086504936218262e-01 -7.692087441682815552e-02
-1.290893554687500000e-02 -5.124954581260681152e-01 3.335020840167999268e-01 -3.816803991794586182e-01 2.526660859584808350e-01 -6.654267013072967529e-02 -2.840514481067657471e-02 -6.412512660026550293e-01
1.954095065593719482e-01 -6.309681534767150879e-01 2.664827108383178711e-01 -3.559128344058990479e-01 -3.510032594203948975e-01 -5.363913252949714661e-02 4.267812371253967285e-01 2.403846234083175659e-01
3.210216760635375977e-01 2.215802967548370361e-01 8.312531113624572754e-01 -1.553023010492324829e-01 -4.186773672699928284e-03 3.464056551456451416e-02 -3.433994352817535400e-01 1.166465282440185547e-01
2.371638119220733643e-01 1.254813373088836670e-01 8.615937829017639160e-01 -1.836135089397430420e-01 1.414410173892974854e-01 3.434750065207481384e-02 -3.532369136810302734e-01 7.738501578569412231e-02
1.403125524520874023e-01 -3.298391997814178467e-01 6.357372403144836426e-01 2.452704356983304024e-03 1.773971766233444214e-01 5.238609313964843750e-01 -4.003422707319259644e-02 -3.998097479343414307e-01
3.923917412757873535e-01 -2.793417870998382568e-01 6.913971900939941406e-01 1.303283572196960449e-01 -4.304000362753868103e-02 4.312193393707275391e-02 -1.421825736761093140e-01 4.990524947643280029e-01
1.037570536136627197e-01 2.707404084503650665e-02 8.174909949302673340e-01 -2.715624868869781494e-01 1.386473774909973145e-01 -1.953514516353607178e-01 -2.753040194511413574e-01 -3.365800678730010986e-01
3.928038775920867920e-01 7.358527928590774536e-02 7.240630388259887695e-01 -3.501151502132415771e-02 3.910208940505981445e-01 3.567368090152740479e-01 -1.502879709005355835e-01 -1.097827181220054626e-01
6.346358656883239746e-01 -2.312223911285400391e-01 2.548995316028594971e-01 -3.444950878620147705e-01 4.229724705219268799e-01 8.553466945886611938e-02 -4.160425662994384766e-01 -2.845318801701068878e-02
8.531838655471801758e-01 -6.359256058931350708e-02 9.411820769309997559e-02 -1.772925704717636108e-01 2.792505621910095215e-01 1.118831261992454529e-01 -1.837626248598098755e-01 -3.216752111911773682e-01
4.866540729999542236e-01 -8.441219478845596313e-02 6.431979537010192871e-01 1.958537101745605469e-02 3.250508606433868408e-01 -3.129945099353790283e-01 -3.625869750976562500e-01 -8.283977955579757690e-02
5.547060966491699219e-01 -2.252490073442459106e-01 1.568605452775955200e-01 -5.237006545066833496e-01 3.419092297554016113e-01 3.318153023719787598e-01 -3.122340738773345947e-01 -1.349185258150100708e-01
2.903010249137878418e-01 -4.070978164672851562e-01 -7.764377165585756302e-03 -5.800139307975769043e-01 1.147000789642333984e-01 1.580472104251384735e-02 6.316071152687072754e-01 3.444974496960639954e-02
3.946611881256103516e-01 5.344656482338905334e-02 7.702312469482421875e-01 -1.544428803026676178e-02 3.121334910392761230e-01 -6.703417003154754639e-02 -3.617977499961853027e-01 -1.227701753377914429e-01
8.485262095928192139e-02 -1.510526090860366821e-01 8.154931068420410156e-01 7.228948175907135010e-02 -3.130045831203460693e-01 -3.647873997688293457e-01 1.475691348314285278e-01 2.165868282318115234e-01
5.679393410682678223e-01 -2.412225604057312012e-01 6.194140315055847168e-01 2.833446264266967773e-01 2.125645056366920471e-02 -6.500990688800811768e-02 -2.796009480953216553e-01 -2.691538631916046143e-01
6.263872981071472168e-01 -5.912169218063354492e-01 1.925292760133743286e-01 5.054781585931777954e-02 -3.925355374813079834e-01 -8.385217934846878052e-02 1.805130839347839355e-01 1.574119031429290771e-01
8.655477762222290039e-01 3.117232024669647217e-02 2.097340822219848633e-01 -1.981805823743343353e-02 3.299238085746765137e-01 -1.252980083227157593e-01 -8.789377659559249878e-02 -2.705544233322143555e-01
6.825999617576599121e-01 -6.162090301513671875e-01 1.920374035835266113e-01 -2.841219492256641388e-02 2.434884011745452881e-02 1.232877839356660843e-03 -2.959949076175689697e-01 1.686735749244689941e-01
7.577936649322509766e-01 -3.731725215911865234e-01 1.883433461189270020e-01 2.466595619916915894e-01 -9.062305092811584473e-02 3.019144833087921143e-01 3.008683025836944580e-01 1.704114116728305817e-02
5.893592834472656250e-01 -5.327166318893432617e-01 1.478057950735092163e-01 -2.223030179738998413e-01 8.922828733921051025e-02 1.437161266803741455e-01 4.037069082260131836e-01 3.255887627601623535e-01
4.334376156330108643e-01 -4.544327259063720703e-01 3.859455883502960205e-01 1.186434626579284668e-01 -2.465061247348785400e-01 -4.834872186183929443e-01 2.468219399452209473e-01 -2.952052950859069824e-01
4.362182021141052246e-01 1.472400724887847900e-01 3.773933947086334229e-01 -3.137766122817993164e-01 1.977999508380889893e-01 3.720143735408782959e-01 8.745089173316955566e-02 -6.016522049903869629e-01
4.135759174823760986e-01 -6.046862602233886719e-01 1.028324812650680542e-01 -4.840696156024932861e-01 -3.685370087623596191e-01 -2.606204450130462646e-01 3.556225076317787170e-02 1.157767847180366516e-01
5.457832217216491699e-01 -2.302205711603164673e-01 5.070222616195678711e-01 -5.505268648266792297e-02 3.999066650867462158e-01 -1.765900701284408569e-01 -4.182134866714477539e-01 -1.516728848218917847e-01
1.133302599191665649e-01 5.587816983461380005e-02 5.877137780189514160e-01 -5.251441001892089844e-01 -8.135101944208145142e-02 -2.577523589134216309e-01 -2.589573562145233154e-01 -4.719498753547668457e-01
1.347696483135223389e-01 -3.310732245445251465e-01 6.871935725212097168e-01 6.069858744740486145e-02 -1.965495645999908447e-01 -5.821381807327270508e-01 -2.672433329280465841e-04 -1.370824575424194336e-01
1.406918615102767944e-01 -5.147130489349365234e-01 5.483838915824890137e-01 7.967706769704818726e-02 -3.662267029285430908e-01 -4.313105642795562744e-01 2.792200446128845215e-01 1.004407256841659546e-01
5.767086744308471680e-01 -9.228739142417907715e-02 1.909872740507125854e-01 -4.488893784582614899e-03 4.689914360642433167e-02 -3.679820895195007324e-01 5.063051581382751465e-01 -4.779526591300964355e-01
4.695783928036689758e-02 -3.231332600116729736e-01 1.944887787103652954e-01 -5.882171392440795898e-01 2.784445285797119141e-01 -5.795108675956726074e-01 1.017348244786262512e-01 -2.929853498935699463e-01
8.313707709312438965e-01 -1.353938430547714233e-01 1.418301314115524292e-01 -1.791893541812896729e-01 4.073198139667510986e-01 -5.051505565643310547e-02 -1.681972593069076538e-01 -2.037526667118072510e-01
5.717299580574035645e-01 -3.760405480861663818e-01 4.270348846912384033e-01 4.730527997016906738e-01 -3.829575702548027039e-02 -1.313567757606506348e-01 2.981258332729339600e-01 -1.340913772583007812e-01
3.670069277286529541e-01 4.069119393825531006e-01 3.923077583312988281e-01 -4.734520018100738525e-01 -1.140766367316246033e-01 1.876589655876159668e-01 2.862101793289184570e-01 -4.376310706138610840e-01
4.705101847648620605e-01 -5.229005590081214905e-02 3.568176329135894775e-01 2.091097831726074219e-01 2.040244936943054199e-01 2.221712023019790649e-01 3.222372233867645264e-01 -6.403260231018066406e-01
6.596558690071105957e-01 -1.517662107944488525e-01 4.815710484981536865e-01 8.518805354833602905e-02 2.983809411525726318e-01 -3.188961148262023926e-01 -2.270714789628982544e-01 -2.456951737403869629e-01
-7.667481154203414917e-02 -4.950620830059051514e-01 4.238437116146087646e-01 -4.467371702194213867e-01 4.926494359970092773e-01 -1.344707608222961426e-01 6.197440624237060547e-02 -3.243307769298553467e-01
4.638717174530029297e-01 2.689332962036132812e-01 4.192879498004913330e-01 -3.541817367076873779e-01 1.106964647769927979e-01 -2.434295266866683960e-01 -2.471684478223323822e-02 -5.823471546173095703e-01
3.256489336490631104e-01 -5.862353444099426270e-01 4.095273911952972412e-01 -3.646464645862579346e-01 1.889636367559432983e-01 9.076153486967086792e-02 -4.402877390384674072e-01 -1.086412072181701660e-01
3.654237687587738037e-01 -8.729344606399536133e-02 6.519538760185241699e-01 -2.925370335578918457e-01 -8.092260360717773438e-02 1.492719948291778564e-01 -5.197237133979797363e-01 2.219912707805633545e-01
-6.271984428167343140e-03 -6.654301285743713379e-01 6.684355735778808594e-01 9.038560092449188232e-02 -1.607927978038787842e-01 -2.404521703720092773e-01 4.420458897948265076e-02 -1.286943256855010986e-01
2.092747837305068970e-01 -2.020994722843170166e-01 5.231178402900695801e-01 -1.705853492021560669e-01 1.804945021867752075e-01 5.511053204536437988e-01 -1.037372127175331116e-01 -5.153169631958007812e-01
3.587372004985809326e-01 -4.130919575691223145e-01 5.435199141502380371e-01 2.081495523452758789e-01 -2.734717428684234619e-01 -4.948596060276031494e-01 1.320286542177200317e-01 -1.575374007225036621e-01
4.304066002368927002e-01 1.540506333112716675e-01 2.980981171131134033e-01 -4.162326455116271973e-01 -5.105471238493919373e-02 6.470155715942382812e-01 8.751145750284194946e-02 -3.162475824356079102e-01
3.549492359161376953e-02 -9.829133749008178711e-02 8.374914526939392090e-01 -5.335471406579017639e-02 -1.403678655624389648e-01 -4.840613603591918945e-01 -3.717132657766342163e-02 -1.715809106826782227e-01
2.115227729082107544e-01 -4.771286249160766602e-01 2.792473733425140381e-01 -3.659430742263793945e-01 3.921599388122558594e-01 5.749124884605407715e-01 7.395279407501220703e-02 -1.610282659530639648e-01
3.517713844776153564e-01 1.371120661497116089e-01 6.593958735466003418e-01 -3.392646610736846924e-01 2.392314821481704712e-01 -9.235373884439468384e-02 -3.885440230369567871e-01 -3.013744652271270752e-01
-1.972938627004623413e-01 -4.823427498340606689e-01 6.257510185241699219e-01 -1.513543426990509033e-01 -5.069956779479980469e-01 -1.432761847972869873e-01 2.788694761693477631e-02 -1.886735111474990845e-01
3.818932175636291504e-02 -4.000136852264404297e-01 2.547990977764129639e-01 -5.415408015251159668e-01 3.550996482372283936e-01 -4.694170057773590088e-01 1.327683776617050171e-01 -3.409783840179443359e-01
6.367474794387817383e-01 -2.041312009096145630e-01 5.784131586551666260e-02 -1.975526660680770874e-01 3.068479597568511963e-01 -4.217620193958282471e-01 4.763222634792327881e-01 -1.076508015394210815e-01
5.054139494895935059e-01 -8.310772478580474854e-02 4.683099091053009033e-01 -3.605256676673889160e-01 3.744240105152130127e-01 1.367915123701095581e-01 -3.941248953342437744e-01 -2.722448706626892090e-01
3.882949054241180420e-01 -3.879383504390716553e-01 2.653303146362304688e-01 1.580472737550735474e-01 4.317966476082801819e-02 6.661377847194671631e-02 7.271346449851989746e-01 -2.613907456398010254e-01
2.990956008434295654e-01 -1.143624559044837952e-01 1.004128009080886841e-01 -8.204305171966552734e-01 2.443837076425552368e-01 -2.595398724079132080e-01 -9.003999829292297363e-02 -2.812159061431884766e-01
1.806275099515914917e-01 -3.683440387248992920e-01 4.775737226009368896e-01 -8.039964735507965088e-02 7.070552110671997070e-01 -1.856625638902187347e-02 4.391157627105712891e-02 -3.081487715244293213e-01
4.521679282188415527e-01 -3.514282703399658203e-01 -3.430083766579627991e-02 -5.291420817375183105e-01 -4.496783018112182617e-01 -7.456671446561813354e-02 1.814056336879730225e-01 -3.875504732131958008e-01
8.737248927354812622e-02 -5.140243768692016602e-01 4.345929622650146484e-01 -3.221009969711303711e-01 -1.039352044463157654e-01 -5.578088760375976562e-01 -1.163090690970420837e-01 -3.162968754768371582e-01
-1.208000779151916504e-01 -5.772972106933593750e-01 2.723149061203002930e-01 -4.459089338779449463e-01 1.758079528808593750e-01 -2.259757667779922485e-01 1.979001611471176147e-01 -5.079441070556640625e-01
7.664126157760620117e-02 -5.032638907432556152e-01 3.495848178863525391e-01 -2.178485542535781860e-01 5.485868826508522034e-02 -6.242357492446899414e-01 1.772649139165878296e-01 -3.835121393203735352e-01
4.247944653034210205e-01 -2.327856272459030151e-01 6.441791653633117676e-01 -7.061604410409927368e-02 2.318397313356399536e-01 2.237086445093154907e-01 -4.435181915760040283e-01 -2.119040936231613159e-01
3.700475394725799561e-01 2.360466271638870239e-01 3.494704663753509521e-01 -5.505625605583190918e-01 -4.149467349052429199e-01 8.820376545190811157e-02 6.662370264530181885e-02 -4.446332752704620361e-01
3.347953259944915771e-01 -3.785075247287750244e-02 7.203596234321594238e-01 6.531916558742523193e-02 4.529621899127960205e-01 3.450095653533935547e-01 -1.039353311061859131e-01 -1.681842058897018433e-01
3.057996928691864014e-01 1.972120404243469238e-01 6.517878174781799316e-01 -9.859864600002765656e-03 -5.309821963310241699e-01 3.201786279678344727e-01 8.676882833242416382e-02 -2.251316606998443604e-01
4.665484428405761719e-01 2.401429563760757446e-01 3.112673461437225342e-01 -5.322946906089782715e-01 3.411756753921508789e-01 4.153255224227905273e-01 3.303023800253868103e-02 -2.333492040634155273e-01
2.693275213241577148e-01 -9.578148834407329559e-03 3.880509734153747559e-01 -6.824368834495544434e-01 -2.518688328564167023e-02 3.594416379928588867e-02 -1.756779700517654419e-01 -5.275210738182067871e-01
2.632701396942138672e-01 -4.008060693740844727e-01 5.411440134048461914e-01 -3.201158642768859863e-01 2.550817467272281647e-02 9.721737354993820190e-02 -3.793956339359283447e-01 -4.697760045528411865e-01
-1.105372011661529541e-01 -5.889296531677246094e-01 5.418357849121093750e-01 -5.047118663787841797e-01 1.625879853963851929e-01 4.519689828157424927e-02 -2.413132935762405396e-01 7.690059393644332886e-02
3.244339525699615479e-01 -4.844673275947570801e-01 9.632813185453414917e-02 -6.375457644462585449e-01 -2.034271508455276489e-01 -3.540970385074615479e-01 2.731023430824279785e-01 5.420380458235740662e-02
-2.244938537478446960e-02 -1.922685056924819946e-01 4.287835657596588135e-01 -1.278031766414642334e-01 7.146277278661727905e-02 -9.646386653184890747e-02 5.186333656311035156e-01 -6.920599937438964844e-01
2.038287371397018433e-01 -4.515255987644195557e-01 6.217744946479797363e-01 4.587707668542861938e-02 -1.295314729213714600e-01 -5.264759063720703125e-01 -1.809488832950592041e-01 -1.979210078716278076e-01
2.300995141267776489e-01 -3.412070870399475098e-01 6.614661216735839844e-01 8.931296318769454956e-02 -3.080954551696777344e-01 -5.360536575317382812e-01 5.223405361175537109e-02 1.062490325421094894e-02
1.033538058400154114e-01 -1.433770507574081421e-01 9.006584286689758301e-01 1.280699223279953003e-01 -5.603959411382675171e-02 4.364513978362083435e-02 -9.051348268985748291e-02 3.576806783676147461e-01
8.648542761802673340e-01 -9.612153470516204834e-02 1.087695956230163574e-01 -9.819885343313217163e-02 2.757473587989807129e-01 -7.087307423353195190e-02 -8.369332551956176758e-02 -3.650341331958770752e-01
3.724126219749450684e-01 -5.693341493606567383e-01 4.826874136924743652e-01 1.326336245983839035e-02 3.722460269927978516e-01 2.016180604696273804e-01 -3.080848157405853271e-01 -1.728331148624420166e-01
2.155187278985977173e-01 -7.523038983345031738e-02 7.275239825248718262e-01 -3.686241507530212402e-01 2.796245813369750977e-01 4.931432381272315979e-02 -2.799521386623382568e-01 3.517412245273590088e-01
3.494505286216735840e-01 -4.381394386291503906e-01 5.137221813201904297e-01 7.588719576597213745e-02 -1.900231540203094482e-01 -6.118106245994567871e-01 -4.793700948357582092e-02 5.941142886877059937e-02
4.663292169570922852e-01 -2.228249013423919678e-01 6.463087797164916992e-01 2.877292335033416748e-01 3.746300637722015381e-01 1.234344094991683960e-01 -1.821476817131042480e-01 -2.088578790426254272e-01
3.916116058826446533e-01 -4.182446002960205078e-01 5.846353769302368164e-01 2.501965761184692383e-01 -2.054009586572647095e-01 -4.318575561046600342e-01 1.832853257656097412e-01 7.093044370412826538e-02
5.343843102455139160e-01 -1.119669824838638306e-01 2.054342776536941528e-01 -3.558867871761322021e-01 -2.544292509555816650e-01 -2.880761027336120605e-01 6.056459546089172363e-01 1.360484212636947632e-01
5.579597353935241699e-01 -3.208499252796173096e-01 2.312012575566768646e-02 -5.342342853546142578e-01 -2.294109463691711426e-01 -2.088309377431869507e-01 3.954972326755523682e-01 2.171120643615722656e-01
3.441889882087707520e-01 1.812036931514739990e-01 4.502661526203155518e-01 -5.215386748313903809e-01 3.858439326286315918e-01 1.483777314424514771e-01 -6.036567687988281250e-02 -4.465663135051727295e-01
3.887277543544769287e-01 -3.159624040126800537e-01 4.671906232833862305e-01 -1.650232374668121338e-01 4.239221215248107910e-01 -8.774324506521224976e-02 -3.986291885375976562e-01 -3.965406715869903564e-01
3.811008930206298828e-01 -2.728212177753448486e-01 -8.802203461527824402e-03 -3.831489980220794678e-01 5.152491331100463867e-01 -3.018966317176818848e-01 2.598225772380828857e-01 -4.575138390064239502e-01
7.485187053680419922e-01 4.481472447514533997e-02 1.724427640438079834e-01 -1.320789605379104614e-01 2.976893186569213867e-01 -1.148775517940521240e-01 1.198021695017814636e-01 -5.237954258918762207e-01
1.524205654859542847e-01 -5.946815013885498047e-01 4.118846058845520020e-01 -3.087400794029235840e-01 4.358992874622344971e-01 -1.250740736722946167e-01 -2.684952318668365479e-01 -2.835687100887298584e-01
3.038539886474609375e-01 1.080125868320465088e-01 6.973795890808105469e-01 -2.935072779655456543e-01 3.590949773788452148e-01 -1.732348203659057617e-01 -3.469892740249633789e-01 -2.101430743932723999e-01
6.381688266992568970e-02 -3.596520423889160156e-01 7.685241103172302246e-01 -7.817307859659194946e-02 -3.195087015628814697e-01 -3.468491435050964355e-01 -1.830888390541076660e-01 1.180080026388168335e-01
4.914269149303436279e-01 -2.895002961158752441e-01 7.628931850194931030e-02 -5.213315486907958984e-01 -5.061365962028503418e-01 -2.864997088909149170e-01 1.277353316545486450e-01 -2.061787247657775879e-01
4.864200651645660400e-01 1.648499220609664917e-01 2.584195137023925781e-01 -6.744623780250549316e-01 1.480981260538101196e-01 3.863742947578430176e-01 -1.211903244256973267e-01 -1.692172735929489136e-01
2.776981294155120850e-01 3.850488960742950439e-01 4.375915229320526123e-01 -6.430855393409729004e-01 1.247841939330101013e-01 2.186639159917831421e-01 1.716884970664978027e-01 -2.769727110862731934e-01
7.143827080726623535e-01 5.698689073324203491e-02 2.009810209274291992e-01 -2.184868305921554565e-01 2.829210162162780762e-01 -1.317214369773864746e-01 5.211743712425231934e-01 1.710624098777770996e-01
7.158124446868896484e-01 -3.347112238407135010e-01 2.925912737846374512e-01 3.201453387737274170e-01 -1.640730202198028564e-01 2.153151333332061768e-01 3.163847923278808594e-01 1.187372133135795593e-01
1.319855600595474243e-01 -4.537687003612518311e-01 3.917610645294189453e-01 -2.903929054737091064e-01 -5.268225073814392090e-01 8.836589008569717407e-02 4.857142567634582520e-01 1.326659321784973145e-01
3.723410964012145996e-01 -9.733228385448455811e-02 7.831487655639648438e-01 1.073500886559486389e-01 3.624792397022247314e-01 9.723343700170516968e-02 -2.922012507915496826e-01 -2.855432592332363129e-02
7.191070318222045898e-01 3.203465342521667480e-01 2.087184190750122070e-01 -4.086549878120422363e-01 5.048822239041328430e-02 -4.636383429169654846e-02 1.344656348228454590e-01 -3.833031058311462402e-01
2.486474066972732544e-01 -2.448225915431976318e-01 3.485848903656005859e-01 -5.386529564857482910e-01 1.026417165994644165e-01 -1.904888637363910675e-02 -3.412487804889678955e-01 -5.824335813522338867e-01
4.942523837089538574e-01 -2.631317973136901855e-01 2.468465566635131836e-01 -2.300426512956619263e-01 2.691483795642852783e-01 8.992605656385421753e-02 -1.516371071338653564e-01 -6.849102377891540527e-01
5.158178210258483887e-01 -3.155007958412170410e-01 3.895660117268562317e-02 -6.001526713371276855e-01 -2.325486242771148682e-01 -2.532418370246887207e-01 3.602012395858764648e-01 1.572743505239486694e-01
-3.618769720196723938e-02 -6.653192639350891113e-01 6.236704587936401367e-01 -2.011908441781997681e-01 -1.603796333074569702e-01 -2.609448432922363281e-01 -1.623775362968444824e-01 -8.011213690042495728e-02
3.933980762958526611e-01 1.275022048503160477e-02 4.477860629558563232e-01 2.069885432720184326e-01 9.620488435029983521e-02 1.412754058837890625e-01 4.737812280654907227e-01 -5.899458527565002441e-01
6.354262232780456543e-01 3.994252532720565796e-02 5.187338590621948242e-01 9.056966006755828857e-02 -5.303872823715209961e-01 1.585374623537063599e-01 1.037318706512451172e-01 -1.205425616353750229e-02
3.940607011318206787e-01 -1.583628952503204346e-01 2.782178819179534912e-01 -6.847266554832458496e-01 9.758678078651428223e-02 -3.535412847995758057e-01 -2.959241271018981934e-01 -2.264859378337860107e-01
4.552958607673645020e-01 2.922128140926361084e-02 3.341930508613586426e-01 -7.174981832504272461e-01 7.615198194980621338e-02 -7.134225685149431229e-03 -2.988918125629425049e-01 -2.649094164371490479e-01
1.464890688657760620e-01 -3.487816452980041504e-01 2.488292306661605835e-01 -6.114573478698730469e-01 5.621256232261657715e-01 -8.622606098651885986e-02 7.450070977210998535e-02 -3.035222291946411133e-01
2.722726948559284210e-02 7.368189096450805664e-02 9.490736722946166992e-01 -1.359446644783020020e-01 1.337188184261322021e-01 2.223339490592479706e-02 -1.335240304470062256e-01 1.959701627492904663e-01
3.318181633949279785e-01 4.024683684110641479e-02 4.213624596595764160e-01 -2.931128144264221191e-01 -2.783571481704711914e-01 7.513195276260375977e-02 2.765367031097412109e-01 -6.820669770240783691e-01
6.170967817306518555e-01 -4.367514848709106445e-01 3.751114308834075928e-01 3.163833320140838623e-01 1.117188856005668640e-01 -1.047127619385719299e-01 -1.186477839946746826e-01 -3.874397575855255127e-01
7.864891886711120605e-01 -4.961518570780754089e-02 1.718315184116363525e-01 -4.357237517833709717e-01 -1.001309528946876526e-01 5.948122963309288025e-02 -1.026507839560508728e-01 -3.680900931358337402e-01
4.834317564964294434e-01 -5.284964442253112793e-01 -2.172334305942058563e-02 -6.265429854393005371e-01 -1.644394695758819580e-01 9.242934733629226685e-02 1.962057054042816162e-01 1.409854143857955933e-01
4.566394388675689697e-01 -5.760561674833297729e-03 1.878638565540313721e-01 -3.098323345184326172e-01 -7.826870679855346680e-02 1.564225181937217712e-02 7.647439837455749512e-01 -2.625914812088012695e-01
2.311414182186126709e-01 -1.313307881355285645e-01 1.726244539022445679e-01 -4.846802353858947754e-01 6.747310161590576172e-01 1.075944676995277405e-01 2.212598472833633423e-01 -3.857685625553131104e-01
5.752285122871398926e-01 -2.839401066303253174e-01 1.237755864858627319e-01 -5.949358940124511719e-01 1.869728416204452515e-01 4.650126770138740540e-02 -3.905027210712432861e-01 -1.720683127641677856e-01
3.476528823375701904e-01 -9.272616356611251831e-02 2.481282651424407959e-01 -7.479104995727539062e-01 3.912578523159027100e-01 1.648268699645996094e-01 -2.586412727832794189e-01 -4.955466464161872864e-02
9.423763304948806763e-02 -4.591649398207664490e-02 5.909445881843566895e-01 -6.521300077438354492e-01 1.549682915210723877e-01 2.025365531444549561e-01 -3.162969946861267090e-01 -2.223553359508514404e-01
7.866839766502380371e-01 -2.551977038383483887e-01 2.718344926834106445e-01 6.912029534578323364e-02 3.781856596469879150e-02 -2.123716920614242554e-01 3.021852578967809677e-03 -4.367949366569519043e-01
5.408053398132324219e-01 2.577333450317382812e-01 3.041498363018035889e-01 -4.568978250026702881e-01 -1.245829388499259949e-01 1.928451061248779297e-01 3.126561343669891357e-01 -4.351740479469299316e-01
2.981160581111907959e-01 5.795418471097946167e-02 4.465051591396331787e-01 -5.031899362802505493e-02 -1.583958417177200317e-02 -1.297313868999481201e-01 5.287948250770568848e-01 -6.396595835685729980e-01
6.635414958000183105e-01 2.713281214237213135e-01 3.379105031490325928e-01 -1.557603478431701660e-01 1.232003495097160339e-01 -2.195356339216232300e-01 1.698592007160186768e-01 -5.053933262825012207e-01
2.154292464256286621e-01 2.235597819089889526e-01 7.045396566390991211e-01 -2.040075212717056274e-01 7.926663383841514587e-03 -1.372493654489517212e-01 1.149072200059890747e-01 -5.775051116943359375e-01
2.476941943168640137e-01 -3.998539745807647705e-01 1.491042077541351318e-01 -5.955945253372192383e-01 -4.360319972038269043e-01 -3.522071540355682373e-01 2.542906999588012695e-01 -1.515317410230636597e-01
6.005308032035827637e-01 -4.258557558059692383e-01 4.562833011150360107e-01 1.451318114995956421e-01 4.116674885153770447e-02 6.237940862774848938e-02 -4.608805850148200989e-02 -4.701508283615112305e-01
4.872183203697204590e-01 3.169691562652587891e-01 3.871104717254638672e-01 -4.803095459938049316e-01 -2.234918773174285889e-01 1.325352936983108521e-01 1.932748407125473022e-01 -4.203899800777435303e-01
3.014862537384033203e-01 1.278523057699203491e-01 2.922774851322174072e-01 -6.932798027992248535e-01 5.721040442585945129e-02 7.248205691576004028e-02 1.253763884305953979e-01 -5.499554872512817383e-01
-3.015088476240634918e-02 -5.675143003463745117e-01 6.479826569557189941e-01 -3.519682884216308594e-01 2.009378932416439056e-02 2.956213653087615967e-01 -2.109896987676620483e-01 -3.070485964417457581e-02
7.939617037773132324e-01 -1.470920890569686890e-01 2.739509344100952148e-01 1.896098554134368896e-01 1.305439043790102005e-02 -1.000230014324188232e-01 1.683622002601623535e-01 -4.454962909221649170e-01
6.905472278594970703e-01 3.348573148250579834e-01 2.528503537178039551e-01 -2.419758737087249756e-01 5.094885081052780151e-02 2.775698304176330566e-01 2.536322176456451416e-01 -3.802096545696258545e-01
3.458111286163330078e-01 1.253349892795085907e-02 3.324283957481384277e-01 -3.692269921302795410e-01 -3.021888434886932373e-02 4.394968450069427490e-01 9.151766449213027954e-02 -6.564862132072448730e-01
7.365865111351013184e-01 3.733728080987930298e-02 2.923386991024017334e-01 9.053179062902927399e-03 -4.576726257801055908e-01 2.814568579196929932e-01 2.126614749431610107e-01 -1.912987679243087769e-01
6.033514738082885742e-01 -1.342408955097198486e-01 3.981050252914428711e-01 1.799012422561645508e-01 2.982338964939117432e-01 4.943568110466003418e-01 1.774918735027313232e-01 -2.495170533657073975e-01
3.513615131378173828e-01 -1.362775266170501709e-01 6.879374980926513672e-01 1.980321407318115234e-01 5.086785554885864258e-01 2.930287420749664307e-01 -2.058074995875358582e-02 -2.133958414196968079e-02
8.358371853828430176e-01 -5.903877317905426025e-03 3.547127246856689453e-01 1.692108660936355591e-01 4.877238348126411438e-02 3.380784392356872559e-02 2.793044149875640869e-01 2.556467950344085693e-01
4.079400002956390381e-01 1.294948458671569824e-01 2.992817759513854980e-01 -2.005780786275863647e-01 5.906301140785217285e-01 -1.319142132997512817e-01 3.501906394958496094e-01 -4.451247453689575195e-01
1.207804009318351746e-01 7.743512094020843506e-02 6.498908400535583496e-01 -1.605113446712493896e-01 8.070095628499984741e-02 -9.805693477392196655e-02 9.109842032194137573e-02 -7.119461297988891602e-01
-2.202365547418594360e-02 -5.409532785415649414e-01 6.289310455322265625e-01 1.151873543858528137e-02 -1.953012794256210327e-01 -5.106447339057922363e-01 2.562384121119976044e-02 -1.078903973102569580e-01
6.348661780357360840e-01 -1.009984016418457031e-01 4.752185046672821045e-01 -2.333628833293914795e-01 3.566768467426300049e-01 1.671080291271209717e-01 -3.887010216712951660e-01 1.488573662936687469e-02
5.662326216697692871e-01 -4.514680802822113037e-01 5.060817599296569824e-01 3.340498805046081543e-01 3.204638659954071045e-01 -6.407408416271209717e-02 -1.617782376706600189e-02 -2.801514416933059692e-02
2.496493607759475708e-01 -1.067692190408706665e-01 3.308613896369934082e-01 -6.866717338562011719e-01 6.394850462675094604e-02 -9.989436715841293335e-02 -1.571008414030075073e-01 -5.536600351333618164e-01
5.517317056655883789e-01 1.801321208477020264e-01 5.370571017265319824e-01 -9.774146229028701782e-02 -5.606097579002380371e-01 1.492961943149566650e-01 1.690339297056198120e-01 3.955665510147809982e-03
6.846950650215148926e-01 2.268836088478565216e-02 5.111959576606750488e-01 5.668611824512481689e-02 -4.545273780822753906e-01 2.013995796442031860e-01 -6.280916929244995117e-02 -1.226434111595153809e-01
5.055273771286010742e-01 -3.593878149986267090e-01 3.467644751071929932e-01 3.773422539234161377e-01 -2.481685429811477661e-01 3.316237032413482666e-01 2.626944780349731445e-01 -3.347828984260559082e-01
2.938826978206634521e-01 -2.026720941066741943e-01 5.038317441940307617e-01 -1.559672951698303223e-01 -4.210408329963684082e-01 -5.796799063682556152e-01 2.079109847545623779e-01 -1.945598274469375610e-01
5.438415408134460449e-01 -2.931672334671020508e-02 1.412234306335449219e-01 -6.100615262985229492e-01 1.545026451349258423e-01 -2.324465662240982056e-01 -1.148511320352554321e-01 -4.692169427871704102e-01
2.282589375972747803e-01 -4.179374873638153076e-01 2.194161862134933472e-01 -5.747378617525100708e-02 6.504895631223917007e-03 -1.709405183792114258e-01 7.018154859542846680e-01 -4.471816718578338623e-01
5.862824916839599609e-01 5.984472110867500305e-02 3.346387147903442383e-01 -2.689344286918640137e-01 -6.918538361787796021e-02 1.438117586076259613e-02 6.430810093879699707e-01 2.232400774955749512e-01
1.014349833130836487e-01 -7.130171060562133789e-01 5.835508704185485840e-01 -3.226465778425335884e-04 -2.642589211463928223e-01 -1.555761694908142090e-01 -1.799223870038986206e-01 -1.199038848280906677e-01
5.438297390937805176e-01 2.518783509731292725e-01 5.489748120307922363e-01 -3.981306254863739014e-01 -2.001761049032211304e-01 -2.514697238802909851e-02 3.605838716030120850e-01 -1.010037511587142944e-01
-1.434584259986877441e-01 -2.735974192619323730e-01 6.622756719589233398e-01 -4.941599965095520020e-01 -2.043099254369735718e-01 2.222277820110321045e-01 -2.719171643257141113e-01 -2.381059080362319946e-01
2.076787799596786499e-01 -5.125421285629272461e-01 2.948201894760131836e-01 -6.590080261230468750e-01 1.434777677059173584e-01 -1.478565856814384460e-02 -3.884640932083129883e-01 -3.536882624030113220e-02
7.573261260986328125e-01 -2.135084122419357300e-01 3.835832327604293823e-02 -1.217755973339080811e-01 3.341607153415679932e-01 -2.129869908094406128e-01 4.487051665782928467e-01 -7.878880202770233154e-02
3.019596338272094727e-01 -5.537620186805725098e-02 2.129198759794235229e-01 -7.169814109802246094e-01 2.773376405239105225e-01 -1.927690953016281128e-01 1.536850780248641968e-01 -4.567948281764984131e-01
4.334542155265808105e-02 3.486083075404167175e-02 5.441254377365112305e-01 -1.812837719917297363e-01 3.057969547808170319e-02 2.430131658911705017e-02 2.636265158653259277e-01 -7.726221084594726562e-01
6.247069835662841797e-01 6.094950810074806213e-02 3.371603786945343018e-01 -5.361176133155822754e-01 -1.416457593441009521e-01 1.728483885526657104e-01 -3.504632711410522461e-01 -1.793390959501266479e-01
8.101661801338195801e-01 2.090568691492080688e-01 3.589010536670684814e-01 -6.706843525171279907e-02 -3.728409111499786377e-01 9.101279079914093018e-02 1.389838457107543945e-01 -2.750161103904247284e-03
7.495439648628234863e-01 -4.308359026908874512e-01 2.880858480930328369e-01 3.549910485744476318e-01 -4.945179447531700134e-02 1.058200076222419739e-01 1.663322448730468750e-01 -4.735476151108741760e-02
7.585954070091247559e-01 2.821606211364269257e-02 3.912721276283264160e-01 -2.505387961864471436e-01 -6.767888367176055908e-02 -2.137467712163925171e-01 3.721312880516052246e-01 1.382878571748733521e-01
7.906332612037658691e-02 -1.017618402838706970e-01 8.327929377555847168e-01 5.794055014848709106e-02 -2.364148646593093872e-01 -4.497060775756835938e-01 1.673180758953094482e-01 -1.922614313662052155e-02
4.531585574150085449e-01 1.535356938838958740e-01 4.717418253421783447e-01 4.497529566287994385e-02 -4.895880445837974548e-02 3.137442842125892639e-02 3.445000648498535156e-01 -6.514979600906372070e-01
1.988076567649841309e-01 -4.532469809055328369e-01 6.235100626945495605e-01 7.039381563663482666e-02 -3.649241626262664795e-01 -4.494682252407073975e-01 1.580800563097000122e-01 -3.379565477371215820e-02
1.250748336315155029e-01 -5.987697839736938477e-01 1.478559672832489014e-01 -5.990712642669677734e-01 -1.911588162183761597e-01 -2.811173163354396820e-02 4.467584192752838135e-01 9.032255411148071289e-02
2.453048229217529297e-01 -4.662693440914154053e-01 4.615758359432220459e-01 1.691224873065948486e-01 4.750921428203582764e-01 2.809225320816040039e-01 2.563011050224304199e-01 -3.323304653167724609e-01
