# Supplementary material for: Where is your field going? A machine learning approach to study the relative motion of the domains of physics
Source: PLoS One. 2020 Jun 18;15(6):e0233997. doi: 10.1371/journal.pone.0233997 (PMC7302634; doi:10.1371/journal.pone.0233997)
Supplement: S16 Data — (ZIP) [file pone.0233997.s016.zip › 15/Pacs4Run_15_VS_500_embeddings1995-1999ED8.txt]

3.808937072753906250e-01 -7.830094546079635620e-02 -1.939996778964996338e-01 6.970024704933166504e-01 1.566757797263562679e-03 -2.786071896553039551e-01 -1.091092973947525024e-01 -4.856041669845581055e-01
4.246855080127716064e-01 -5.314899682998657227e-01 2.291216999292373657e-01 2.572870552539825439e-01 -1.880046874284744263e-01 -4.203321635723114014e-01 6.588998436927795410e-02 -4.495562314987182617e-01
3.131013214588165283e-01 -5.054019689559936523e-01 -2.915731072425842285e-01 3.682874441146850586e-01 -5.529725179076194763e-02 1.179787963628768921e-01 6.800100952386856079e-02 -6.358340978622436523e-01
-3.357280045747756958e-02 -1.726473271846771240e-01 -3.027241528034210205e-01 2.883185148239135742e-01 -8.553773909807205200e-02 -5.068621039390563965e-01 -7.270328998565673828e-01 -3.864465281367301941e-02
2.323271930217742920e-01 -1.809306442737579346e-01 -1.730597317218780518e-01 2.165623754262924194e-01 -2.968948483467102051e-01 3.165832161903381348e-02 -3.847003877162933350e-01 -7.741422057151794434e-01
5.932355523109436035e-01 -2.624139487743377686e-01 -3.714737594127655029e-01 -2.309422753751277924e-02 -2.628675699234008789e-01 -5.940039753913879395e-01 -1.284402310848236084e-01 4.740514978766441345e-02
-3.754672780632972717e-02 -8.768079429864883423e-02 -4.013831317424774170e-01 4.072686731815338135e-01 -3.943688869476318359e-01 -5.211542844772338867e-01 -3.945831954479217529e-01 -2.847834825515747070e-01
5.257503986358642578e-01 -3.348878622055053711e-01 -4.408261477947235107e-01 1.467137336730957031e-01 1.702836900949478149e-01 3.800571560859680176e-01 -2.483221739530563354e-01 -4.005996882915496826e-01
2.391550391912460327e-01 -7.321877479553222656e-01 -7.819703221321105957e-02 1.620879173278808594e-01 1.457977145910263062e-01 -3.343126773834228516e-01 -4.867256581783294678e-01 -6.629300117492675781e-02
-3.213224932551383972e-02 -2.295295745134353638e-01 -4.263962805271148682e-01 4.677048027515411377e-01 -3.761945962905883789e-01 -1.590662598609924316e-01 -2.810190618038177490e-01 -5.476549863815307617e-01
4.809432476758956909e-02 -3.942296206951141357e-01 -9.212984144687652588e-02 -4.339614138007164001e-02 1.155027225613594055e-01 -4.883453547954559326e-01 -6.669107675552368164e-01 -3.678409755229949951e-01
2.851642370223999023e-01 -5.413569211959838867e-01 -4.372413083910942078e-02 2.526594400405883789e-01 -4.450956583023071289e-01 -2.889866530895233154e-01 -3.145334720611572266e-01 -4.234510660171508789e-01
4.468479454517364502e-01 -2.723782956600189209e-01 -4.316206574440002441e-01 5.855335667729377747e-02 -7.064916426315903664e-04 -3.401201963424682617e-01 -5.575818419456481934e-01 3.314097821712493896e-01
2.671991884708404541e-01 -2.280028015375137329e-01 4.541257023811340332e-01 3.603221774101257324e-01 -1.011434867978096008e-01 -5.172073245048522949e-01 -5.126535296440124512e-01 3.142929403111338615e-03
-8.403747528791427612e-02 -1.556440293788909912e-01 -3.450738787651062012e-01 2.654930055141448975e-01 -1.299995481967926025e-01 -5.853404998779296875e-01 -6.303967237472534180e-01 -1.490859091281890869e-01
1.983246654272079468e-01 -7.083206176757812500e-01 2.888921461999416351e-02 1.888535916805267334e-01 2.392642199993133545e-01 -4.374415874481201172e-01 -4.141211807727813721e-01 -4.847825318574905396e-02
3.151376843452453613e-01 -5.068619847297668457e-01 4.264122247695922852e-01 5.076797008514404297e-01 9.758103638887405396e-02 -1.852384805679321289e-01 -3.729952275753021240e-01 1.457810699939727783e-01
1.035197228193283081e-01 1.383090466260910034e-01 2.418745458126068115e-01 5.072029232978820801e-01 1.698210090398788452e-01 -2.631187438964843750e-01 -4.297511875629425049e-01 -6.096225976943969727e-01
1.076178103685379028e-01 3.282055631279945374e-02 1.132789030671119690e-01 5.423036813735961914e-01 2.243849635124206543e-01 4.803133010864257812e-02 -5.534162521362304688e-01 -5.670015215873718262e-01
6.079021096229553223e-01 -3.062004148960113525e-01 -3.313135504722595215e-01 4.135026037693023682e-01 -3.949657678604125977e-01 9.112081676721572876e-02 1.075823530554771423e-01 -2.829634547233581543e-01
7.320750355720520020e-01 -5.234633684158325195e-01 -1.352022737264633179e-01 1.713275164365768433e-01 -3.423758149147033691e-01 -6.544136255979537964e-02 -9.870430082082748413e-02 -1.057024747133255005e-01
5.922287106513977051e-01 3.809247910976409912e-01 -8.262413740158081055e-02 -3.196826949715614319e-02 4.632008373737335205e-01 -2.779729962348937988e-01 -3.274852633476257324e-01 -3.118365406990051270e-01
1.813191361725330353e-02 -1.010833457112312317e-01 -6.193821877241134644e-02 3.943768441677093506e-01 2.211715579032897949e-01 5.914186313748359680e-02 -7.080263495445251465e-01 -5.257071852684020996e-01
2.598559558391571045e-01 -5.043898820877075195e-01 1.657834947109222412e-01 1.832512170076370239e-01 -3.251638412475585938e-01 -3.211726248264312744e-01 -4.910513162612915039e-01 -4.086387157440185547e-01
4.057149589061737061e-01 -3.834233880043029785e-01 2.022069245576858521e-01 -1.271544098854064941e-01 -2.015321888029575348e-02 -1.993627995252609253e-01 -6.295740604400634766e-01 -4.413737058639526367e-01
-3.011713549494743347e-02 -8.266584575176239014e-02 -1.528328657150268555e-01 5.463349819183349609e-01 1.733551919460296631e-01 9.827400743961334229e-02 -6.931009292602539062e-01 -3.877126574516296387e-01
2.588163688778877258e-02 -6.047158837318420410e-01 -8.151588588953018188e-02 1.903378516435623169e-01 2.445976734161376953e-01 -3.759453296661376953e-01 -6.168473362922668457e-01 -9.545664489269256592e-02
3.150655925273895264e-01 -2.451994568109512329e-01 1.121505573391914368e-01 4.067071974277496338e-01 -3.886616230010986328e-01 -2.037259489297866821e-01 -6.707331538200378418e-01 1.420465856790542603e-01
4.910994768142700195e-01 3.780341744422912598e-01 4.312614619266241789e-04 1.976812034845352173e-01 3.127476871013641357e-01 -4.189305305480957031e-01 -5.319198220968246460e-02 -5.483521819114685059e-01
5.978451967239379883e-01 -7.434642314910888672e-01 -6.413998454809188843e-02 1.816453784704208374e-01 -4.199929907917976379e-02 -7.195593416690826416e-02 -2.065977156162261963e-01 -5.575685948133468628e-02
6.835003495216369629e-01 -4.564571678638458252e-01 8.668456226587295532e-02 -1.506928205490112305e-01 8.915011421777307987e-04 -3.861675858497619629e-01 -3.244283199310302734e-01 -1.996788680553436279e-01
3.047458529472351074e-01 1.371869295835494995e-01 -2.503460943698883057e-01 5.272711515426635742e-01 1.777585744857788086e-01 2.964477837085723877e-01 -6.537047028541564941e-01 2.849999256432056427e-02
6.671361923217773438e-01 -4.862152040004730225e-01 1.315133124589920044e-01 2.271064370870590210e-01 -2.198605090379714966e-01 -2.756685018539428711e-01 -3.351112604141235352e-01 1.141049712896347046e-01
3.886773884296417236e-01 2.429672777652740479e-01 3.809282779693603516e-01 5.929094552993774414e-01 1.585828810930252075e-01 -8.868674049153923988e-04 -3.863854706287384033e-01 -3.446820974349975586e-01
2.007763832807540894e-01 -3.887068927288055420e-01 2.199916392564773560e-01 3.656271100044250488e-01 -2.218577861785888672e-01 -1.336237639188766479e-01 -7.406736016273498535e-01 -1.041290089488029480e-01
-3.205035254359245300e-02 -4.199716150760650635e-01 -2.916291654109954834e-01 1.133309975266456604e-01 -8.565724827349185944e-03 -7.911353558301925659e-02 -5.676721930503845215e-01 -6.293815374374389648e-01
3.422969207167625427e-02 -7.711306214332580566e-02 9.327909350395202637e-02 5.519208312034606934e-01 4.622083008289337158e-01 -1.521658748388290405e-01 -3.661366701126098633e-01 -5.556232929229736328e-01
4.161205589771270752e-01 -4.104704856872558594e-01 -3.140571415424346924e-01 1.786431521177291870e-01 -1.433526724576950073e-01 -7.111043930053710938e-01 3.749614581465721130e-02 1.368047576397657394e-02
3.856268823146820068e-01 -5.373708605766296387e-01 2.686667144298553467e-01 1.475157216191291809e-02 6.826665997505187988e-02 -2.169388532638549805e-01 -5.726622343063354492e-01 -3.323553502559661865e-01
1.358474642038345337e-01 -6.938810348510742188e-01 5.187138170003890991e-02 2.580128312110900879e-01 1.329182535409927368e-01 -5.730600357055664062e-01 -1.759440749883651733e-01 -2.319311350584030151e-01
7.443482279777526855e-01 -4.521078467369079590e-01 5.262612551450729370e-02 1.152671352028846741e-01 -2.274810820817947388e-01 -9.880733489990234375e-02 -3.563634753227233887e-01 1.923089623451232910e-01
7.568526268005371094e-01 -3.508076369762420654e-01 2.127075195312500000e-01 5.153450742363929749e-02 -3.010054528713226318e-01 -3.109575212001800537e-01 -1.997805982828140259e-01 -1.702844053506851196e-01
4.643214344978332520e-01 -3.487288355827331543e-01 -1.255446970462799072e-01 1.210473254323005676e-01 -2.810932099819183350e-01 -7.311692237854003906e-01 8.755993098020553589e-03 -1.366801708936691284e-01
7.284140586853027344e-01 -1.790069192647933960e-01 1.727907955646514893e-01 5.887967348098754883e-02 -1.275562494993209839e-01 -6.043707132339477539e-01 -1.181436330080032349e-01 9.248571842908859253e-02
5.222009420394897461e-01 -4.920061826705932617e-01 -1.668051816523075104e-02 -1.564052700996398926e-01 -1.056144610047340393e-01 -5.331119298934936523e-01 -3.230943381786346436e-01 -2.464600950479507446e-01
3.957992792129516602e-01 -5.552133321762084961e-01 2.664181888103485107e-01 5.538944527506828308e-02 -6.833668798208236694e-02 -3.814987838268280029e-01 -3.952333033084869385e-01 -3.932098150253295898e-01
6.620309352874755859e-01 -3.329649567604064941e-01 1.437293551862239838e-02 -2.328800559043884277e-01 -7.518352568149566650e-02 -3.986658751964569092e-01 -4.253651201725006104e-01 -2.255815863609313965e-01
1.567578911781311035e-01 3.230829536914825439e-01 -1.546138823032379150e-01 3.397305011749267578e-01 4.293554425239562988e-01 -6.247354745864868164e-01 -2.118070274591445923e-01 -3.349918127059936523e-01
5.046207308769226074e-01 -1.627462655305862427e-01 -4.237067401409149170e-01 2.122817561030387878e-02 1.056056320667266846e-01 -2.872346341609954834e-01 2.173441797494888306e-01 -6.308714747428894043e-01
5.752943754196166992e-01 -1.731603741645812988e-01 -2.177964001893997192e-01 1.498392075300216675e-01 -2.546365857124328613e-01 -5.910382270812988281e-01 -2.972207963466644287e-01 2.581832706928253174e-01
5.071182176470756531e-02 2.712245564907789230e-03 -4.242568612098693848e-01 3.218923136591911316e-02 -8.505137264728546143e-02 -4.796096384525299072e-01 -6.312251687049865723e-01 -4.250723421573638916e-01
4.538082480430603027e-01 -3.310054242610931396e-01 2.045319676399230957e-01 1.650472730398178101e-01 -4.951811134815216064e-01 -3.402151465415954590e-01 -2.205313295125961304e-01 -4.536903202533721924e-01
1.362921595573425293e-01 -2.868326902389526367e-01 2.064460217952728271e-01 4.691835045814514160e-01 -4.963813722133636475e-01 -2.831214368343353271e-01 -5.244439840316772461e-01 -1.865600049495697021e-01
8.621358871459960938e-01 -3.734105825424194336e-01 -7.732855156064033508e-03 1.284764856100082397e-01 -2.944204807281494141e-01 -8.959233015775680542e-02 -2.265576273202896118e-02 -7.414136826992034912e-02
3.299267590045928955e-01 5.252928137779235840e-01 -2.815818488597869873e-01 1.226064488291740417e-01 1.747601926326751709e-01 -4.769165813922882080e-01 -1.267421096563339233e-01 -4.968309700489044189e-01
3.340677917003631592e-01 -4.798257648944854736e-01 2.394834160804748535e-01 2.634309232234954834e-01 -3.827740848064422607e-01 -2.728991508483886719e-01 -2.678677439689636230e-01 -4.885436892509460449e-01
3.171100020408630371e-01 9.694341570138931274e-02 2.706098556518554688e-01 5.916391611099243164e-01 3.821845352649688721e-01 -6.888747680932283401e-03 -5.631449222564697266e-01 -5.943020805716514587e-02
2.508628368377685547e-02 1.042114477604627609e-02 -4.764446318149566650e-01 3.062690496444702148e-01 -3.948484063148498535e-01 -4.303257465362548828e-01 -4.951978921890258789e-01 -3.035708069801330566e-01
5.674131512641906738e-01 -1.778728067874908447e-01 -2.619327902793884277e-01 -2.177618592977523804e-01 1.498565226793289185e-01 -1.099027693271636963e-01 -3.332570791244506836e-01 -6.203053593635559082e-01
2.834709584712982178e-01 -5.027791261672973633e-01 6.156040728092193604e-02 3.434876799583435059e-01 -4.872139394283294678e-01 -3.439794182777404785e-01 -2.084926515817642212e-01 -3.819888830184936523e-01
7.774912714958190918e-01 -4.753148853778839111e-01 -6.646286696195602417e-02 1.486464440822601318e-01 -3.003185391426086426e-01 3.505117073655128479e-02 -1.466394811868667603e-01 -1.736292839050292969e-01
5.076221227645874023e-01 -4.372494816780090332e-01 -1.657609045505523682e-01 1.128303036093711853e-01 2.579978294670581818e-02 -6.114956736564636230e-01 -2.507097721099853516e-01 2.710670530796051025e-01
2.768789231777191162e-01 2.021063305437564850e-02 -5.568804144859313965e-01 1.133534312248229980e-01 -3.455663919448852539e-01 -6.287279129028320312e-01 -2.160217612981796265e-01 -1.964293867349624634e-01
6.116338968276977539e-01 -4.848487675189971924e-01 1.084807366132736206e-01 -8.447626233100891113e-02 -1.527031213045120239e-01 -2.524977028369903564e-01 -4.410047531127929688e-01 -3.006041049957275391e-01
3.343259915709495544e-02 2.254501730203628540e-01 -4.420866817235946655e-02 8.458803296089172363e-01 2.582389712333679199e-01 -2.733862102031707764e-01 -1.657663434743881226e-01 -2.483559548854827881e-01
3.449912667274475098e-01 2.414635568857192993e-01 -2.476721554994583130e-01 5.034018754959106445e-01 -1.926999092102050781e-01 2.965467870235443115e-01 -6.043686270713806152e-01 -1.326150298118591309e-01
-1.658200621604919434e-01 -1.935871392488479614e-01 -3.209048211574554443e-01 1.997969299554824829e-01 -5.200273916125297546e-02 -4.933313727378845215e-01 -7.032160758972167969e-01 -2.270156741142272949e-01
-6.422261893749237061e-02 1.766949892044067383e-02 -4.977314174175262451e-01 3.778780698776245117e-01 -2.152783423662185669e-01 -4.614041745662689209e-01 -5.532385706901550293e-01 -1.993073970079421997e-01
5.872682929039001465e-01 3.820080757141113281e-01 2.705846726894378662e-01 1.666221916675567627e-01 2.330860197544097900e-01 -5.315840244293212891e-01 -9.735596179962158203e-02 -2.486324906349182129e-01
4.233864247798919678e-01 -2.554988563060760498e-01 -5.475671887397766113e-01 -4.454544186592102051e-02 -1.551985442638397217e-01 -6.436957120895385742e-01 -5.807372555136680603e-02 -1.088433563709259033e-01
6.572271585464477539e-01 -5.497239828109741211e-01 8.932811766862869263e-02 -7.714762538671493530e-02 2.209887206554412842e-01 -4.012463092803955078e-01 -2.051034420728683472e-01 -4.752775188535451889e-03
9.638910740613937378e-02 -1.033123731613159180e-01 -5.858405828475952148e-01 6.964884400367736816e-01 -1.960936635732650757e-01 -3.313611149787902832e-01 6.087652873247861862e-03 5.865439027547836304e-02
3.613915443420410156e-01 -1.803192645311355591e-01 -6.682556271553039551e-01 6.049836426973342896e-02 4.993792995810508728e-02 2.793136835098266602e-01 -4.395918846130371094e-01 -3.360126614570617676e-01
3.978595137596130371e-01 -2.603683248162269592e-02 -5.749695301055908203e-01 2.947815060615539551e-01 -9.005071222782135010e-02 -3.842352330684661865e-01 -3.559669256210327148e-01 3.756133317947387695e-01
7.363242506980895996e-01 -5.083603262901306152e-01 -1.328894048929214478e-01 2.607448101043701172e-01 -3.121801018714904785e-01 4.024652019143104553e-02 -1.024043709039688110e-01 -6.470006704330444336e-02
5.606800690293312073e-02 -1.488595455884933472e-01 1.377473324537277222e-01 5.535050034523010254e-01 5.518704056739807129e-01 -2.604328393936157227e-01 -2.931379377841949463e-01 -4.370803833007812500e-01
3.904695510864257812e-01 -6.428445130586624146e-02 -5.648653507232666016e-01 6.758987307548522949e-01 1.823287308216094971e-01 1.470196992158889771e-01 1.006302163004875183e-01 5.004110187292098999e-02
3.297691941261291504e-01 8.028458058834075928e-02 2.569193243980407715e-01 6.703974008560180664e-01 2.934853434562683105e-01 9.690842032432556152e-02 -3.051854670047760010e-01 -4.250921905040740967e-01
3.986450433731079102e-01 -1.072086095809936523e-01 -4.797206819057464600e-01 1.070716157555580139e-01 1.153684630990028381e-01 -4.532432258129119873e-01 -4.987615644931793213e-01 3.471162915229797363e-01
2.400505840778350830e-01 3.732276558876037598e-01 -3.677518665790557861e-01 2.118165791034698486e-01 -5.294308066368103027e-01 -4.278045296669006348e-01 -3.280562162399291992e-01 -2.281110584735870361e-01
4.319931864738464355e-01 2.438089102506637573e-01 1.038021780550479889e-02 3.814520537853240967e-01 -2.631177604198455811e-01 1.628007888793945312e-01 -6.841139197349548340e-01 -2.111365646123886108e-01
3.971180021762847900e-01 -3.277367949485778809e-01 -4.524542987346649170e-01 3.843836486339569092e-01 1.839070767164230347e-02 -2.122513204813003540e-01 -2.761982083320617676e-01 5.106329321861267090e-01
8.250351995229721069e-02 3.086797334253787994e-02 -8.747668564319610596e-02 3.234122395515441895e-01 5.797370076179504395e-01 -3.799227178096771240e-01 -2.399858832359313965e-01 -5.847761034965515137e-01
5.121166706085205078e-01 -4.720823764801025391e-01 5.994850397109985352e-02 1.652023643255233765e-01 -3.900692462921142578e-01 -4.665860831737518311e-01 -4.243368655443191528e-02 -3.351595103740692139e-01
-1.429050881415605545e-02 1.953080445528030396e-01 -2.100790292024612427e-01 3.265078067779541016e-01 4.542576670646667480e-01 -4.419059455394744873e-01 -5.531468987464904785e-01 -3.214149177074432373e-01
5.840840935707092285e-01 2.190892845392227173e-01 2.797388136386871338e-01 4.668774306774139404e-01 4.115957021713256836e-01 1.383370608091354370e-01 -3.379315435886383057e-01 -1.089555472135543823e-01
4.402242302894592285e-01 2.335809171199798584e-02 -5.541131496429443359e-01 5.940077304840087891e-01 3.171429634094238281e-01 1.364876329898834229e-01 6.997741013765335083e-02 -1.471906155347824097e-01
2.989488542079925537e-01 -2.728338837623596191e-01 -5.896762609481811523e-01 2.912688255310058594e-01 -1.171432808041572571e-02 -6.066263318061828613e-01 -3.931892290711402893e-02 1.842739582061767578e-01
2.029730230569839478e-01 -3.866834938526153564e-01 8.095812052488327026e-02 3.330033421516418457e-01 -5.148631930351257324e-01 -2.544487118721008301e-01 -2.919239103794097900e-01 -5.261031389236450195e-01
2.949658036231994629e-01 8.017729967832565308e-03 1.129477694630622864e-01 3.477933108806610107e-01 9.758961945772171021e-02 2.171807438135147095e-01 -8.083655238151550293e-01 -2.628069221973419189e-01
1.187490895390510559e-01 9.134411811828613281e-02 -7.062660902738571167e-02 6.631236076354980469e-01 6.148019433021545410e-01 -2.860824763774871826e-01 -1.796317696571350098e-01 -2.018460631370544434e-01
3.036303222179412842e-01 -4.832372665405273438e-01 3.265124931931495667e-02 8.469492197036743164e-02 2.644829265773296356e-02 -4.937314391136169434e-01 -6.488317847251892090e-01 2.445250190794467926e-02
5.274059772491455078e-01 -7.107929885387420654e-02 7.113927602767944336e-02 3.085317313671112061e-01 -3.338238000869750977e-01 -6.437496542930603027e-01 -2.026795148849487305e-01 2.227268666028976440e-01
3.715213537216186523e-01 4.116375446319580078e-01 -1.971461027860641479e-01 2.918896973133087158e-01 5.083370804786682129e-01 -2.971706688404083252e-01 -1.924777477979660034e-01 -4.297623038291931152e-01
1.959169954061508179e-01 2.606747671961784363e-02 5.762575939297676086e-02 5.083973407745361328e-01 6.291363835334777832e-01 -2.379023879766464233e-01 -2.292006760835647583e-01 -4.406873881816864014e-01
-8.486789464950561523e-02 -1.756053045392036438e-02 -3.339502215385437012e-01 4.920388460159301758e-01 -3.430542051792144775e-01 -5.396732687950134277e-01 -3.942978978157043457e-01 -2.728735506534576416e-01
6.438195705413818359e-01 -6.306537389755249023e-01 1.127004548907279968e-01 3.954275697469711304e-02 -3.963463380932807922e-02 -2.862817943096160889e-01 -1.834191381931304932e-01 -2.373530566692352295e-01
2.214089781045913696e-01 1.555564403533935547e-01 5.134983360767364502e-02 6.974383592605590820e-01 4.079523086547851562e-01 -9.861736558377742767e-03 -1.730657368898391724e-01 -4.911713004112243652e-01
3.220431804656982422e-01 -3.611407279968261719e-01 -6.174849271774291992e-01 1.473755538463592529e-01 8.058199286460876465e-02 -5.802482962608337402e-01 -7.622037082910537720e-02 1.177601963281631470e-01
4.443124309182167053e-02 1.001102402806282043e-01 -5.200785398483276367e-01 7.619878053665161133e-01 -2.765104174613952637e-01 -1.514895558357238770e-01 -1.921765804290771484e-01 2.361615002155303955e-02
6.255378723144531250e-01 -1.823685616254806519e-01 -1.386144906282424927e-01 -1.282174140214920044e-01 3.353015705943107605e-02 -5.397650003433227539e-01 -4.494777023792266846e-01 2.128136456012725830e-01
4.900909066200256348e-01 -4.514304399490356445e-01 2.587957382202148438e-01 2.317575514316558838e-01 -3.806168735027313232e-01 -4.150412678718566895e-01 -1.964994370937347412e-01 -2.821245491504669189e-01
5.141196846961975098e-01 -4.772264063358306885e-01 -2.137413620948791504e-01 5.716353654861450195e-01 -2.986665964126586914e-01 8.436767756938934326e-02 1.480075065046548843e-02 -1.973447501659393311e-01
1.932034641504287720e-01 -2.864818871021270752e-01 -3.827371001243591309e-01 7.392268180847167969e-01 -4.056892096996307373e-01 5.173925682902336121e-02 -1.382948607206344604e-01 -3.564389422535896301e-02
6.050493717193603516e-01 -2.839423418045043945e-01 -4.274162650108337402e-01 -2.826791703701019287e-01 1.361313760280609131e-01 -2.953459024429321289e-01 -1.984423100948333740e-01 -3.815223872661590576e-01
5.122518539428710938e-01 -5.017362236976623535e-01 -3.194099068641662598e-01 -1.183324828743934631e-01 1.310916543006896973e-01 -4.184468388557434082e-01 1.057208701968193054e-01 -4.078899323940277100e-01
2.527893781661987305e-01 -5.221168398857116699e-01 3.297061324119567871e-01 8.924393355846405029e-02 1.630083471536636353e-01 -4.084900617599487305e-01 -4.899970591068267822e-01 -3.365826904773712158e-01
3.899507224559783936e-01 -3.810445964336395264e-01 -1.319206058979034424e-01 4.586308822035789490e-02 8.539953827857971191e-02 -4.985373318195343018e-01 -5.810548067092895508e-01 2.996329367160797119e-01
3.728387057781219482e-01 -6.945924460887908936e-02 3.663190081715583801e-02 2.466452121734619141e-01 2.063381522893905640e-01 2.903133630752563477e-01 -4.322240352630615234e-01 -6.930484771728515625e-01
2.483337521553039551e-01 -4.211920499801635742e-01 1.838880479335784912e-01 5.344071388244628906e-01 -4.117765128612518311e-01 -2.714808285236358643e-01 -4.445048272609710693e-01 -2.599174529314041138e-02
3.990882635116577148e-01 -4.892999827861785889e-01 4.885044693946838379e-01 3.179249167442321777e-01 2.011316716670989990e-01 -2.396986633539199829e-01 -3.988724350929260254e-01 6.776922196149826050e-02
4.313688278198242188e-01 -3.592199087142944336e-01 3.333051502704620361e-01 3.453061282634735107e-01 -1.043598353862762451e-01 -3.262165188789367676e-01 -5.470181107521057129e-01 1.949776262044906616e-01
2.982667684555053711e-01 2.490379512310028076e-01 -3.922005370259284973e-02 2.880026996135711670e-01 -1.213873252272605896e-01 8.367010205984115601e-02 -7.599492073059082031e-01 -4.065401256084442139e-01
4.709859192371368408e-01 -1.081492751836776733e-01 -5.510119795799255371e-01 7.491976767778396606e-02 1.311699599027633667e-01 -3.367352485656738281e-01 -4.349413514137268066e-01 3.707810342311859131e-01
6.272174119949340820e-01 -5.472317934036254883e-01 2.584980428218841553e-01 1.855882853269577026e-01 -2.242676168680191040e-01 -1.282087713479995728e-01 -3.521704971790313721e-01 -1.229391992092132568e-01
5.129247903823852539e-01 1.122289523482322693e-01 8.005650341510772705e-02 4.029178246855735779e-02 5.220690369606018066e-01 -4.847628772258758545e-01 -1.449496001005172729e-01 -4.332652986049652100e-01
7.357568144798278809e-01 6.323022767901420593e-03 -5.417588949203491211e-01 -7.651372998952865601e-02 -2.054335325956344604e-01 6.583178788423538208e-02 -1.205408945679664612e-02 -3.355337679386138916e-01
1.623754352331161499e-01 -6.821790337562561035e-02 -2.513782121241092682e-02 7.816177010536193848e-01 4.062379598617553711e-01 2.328149974346160889e-02 -2.336074411869049072e-01 -3.705112934112548828e-01
5.515887141227722168e-01 -9.646892547607421875e-03 3.883395344018936157e-02 1.016791537404060364e-01 -2.980876564979553223e-01 -7.257502675056457520e-01 -2.484552413225173950e-01 8.068691939115524292e-02
9.293641895055770874e-03 2.795780599117279053e-01 -2.387049794197082520e-01 5.936351418495178223e-01 3.653640449047088623e-01 -3.607530891895294189e-01 -3.224108517169952393e-01 -3.805057704448699951e-01
5.243591666221618652e-01 -2.489739656448364258e-01 -4.016824960708618164e-01 2.604916319251060486e-02 2.458785623311996460e-01 -1.726786196231842041e-01 1.565436720848083496e-01 -6.214916110038757324e-01
1.340700834989547729e-01 -1.101472526788711548e-01 5.930281057953834534e-02 3.384203910827636719e-01 3.243691027164459229e-01 -1.252256482839584351e-01 -6.338773369789123535e-01 -5.737162232398986816e-01
2.868740260601043701e-01 -7.215405702590942383e-01 4.938236624002456665e-02 1.548524349927902222e-01 2.941797375679016113e-01 -3.596016168594360352e-01 -3.931262791156768799e-01 -1.616666279733181000e-02
7.092940807342529297e-01 -3.595133423805236816e-01 -3.137052357196807861e-01 -2.069066762924194336e-01 -5.635837092995643616e-02 -4.329698979854583740e-01 -1.754244863986968994e-01 -7.083630561828613281e-02
5.857234001159667969e-01 -7.422710955142974854e-02 -3.767029047012329102e-01 5.957480669021606445e-01 1.232223957777023315e-01 6.289008259773254395e-02 3.415904343128204346e-01 -1.370206177234649658e-01
1.354597955942153931e-01 -7.396112382411956787e-02 -2.724744565784931183e-02 7.772592902183532715e-01 4.473400115966796875e-01 -1.003334112465381622e-02 -2.065799981355667114e-01 -3.583533763885498047e-01
6.311674118041992188e-01 -1.882269680500030518e-01 -3.338080644607543945e-01 4.187928438186645508e-01 -3.041349947452545166e-01 1.919916868209838867e-01 1.827402263879776001e-01 -3.415114879608154297e-01
4.914753437042236328e-01 4.689678251743316650e-01 -2.249535322189331055e-01 2.818138897418975830e-01 1.770238429307937622e-01 1.638693958520889282e-01 -5.526866316795349121e-01 -2.117660343647003174e-01
4.668508470058441162e-01 -3.455057144165039062e-01 -2.321488708257675171e-01 2.606171965599060059e-01 -2.753851711750030518e-01 -6.741398572921752930e-01 9.257704764604568481e-02 4.460588470101356506e-02
3.271524608135223389e-01 2.849381268024444580e-01 -1.153047978878021240e-01 1.822032779455184937e-01 5.801950097084045410e-01 -3.144620656967163086e-01 -3.241787850856781006e-01 -4.740083813667297363e-01
7.180035114288330078e-01 -9.132108837366104126e-02 -2.826711833477020264e-01 1.446269601583480835e-01 1.979258209466934204e-01 2.892365753650665283e-01 9.390940889716148376e-03 -5.023850798606872559e-01
7.099057435989379883e-01 -3.085324764251708984e-01 1.195829734206199646e-02 3.053668141365051270e-02 2.122579813003540039e-01 -2.511007189750671387e-01 -3.642988801002502441e-01 3.986823260784149170e-01
9.526580572128295898e-03 -7.053602337837219238e-01 -2.373733818531036377e-01 3.147487342357635498e-01 7.540980726480484009e-02 -4.489323198795318604e-01 -3.591252565383911133e-01 -1.037574931979179382e-01
1.196667850017547607e-01 2.094651162624359131e-01 3.652855753898620605e-02 5.091799497604370117e-01 -6.038907542824745178e-02 3.911019768565893173e-03 -7.966700196266174316e-01 -2.070278525352478027e-01
3.066571429371833801e-02 -4.779496192932128906e-01 -5.293869972229003906e-01 2.437581419944763184e-01 2.362775057554244995e-01 4.928360506892204285e-02 -5.989907979965209961e-01 -1.179380267858505249e-01
1.177985668182373047e-01 -1.381328254938125610e-01 -5.950531959533691406e-01 6.390252709388732910e-01 -2.896218597888946533e-01 -3.468299210071563721e-01 -1.882448792457580566e-02 -8.667404763400554657e-03
3.639188110828399658e-01 3.147067725658416748e-01 1.902720332145690918e-02 4.301037490367889404e-01 -1.171660572290420532e-01 9.367666393518447876e-02 -7.261525392532348633e-01 -1.826768517494201660e-01
5.113315582275390625e-01 -2.555811703205108643e-01 -1.634991019964218140e-01 2.859397828578948975e-01 -2.919172346591949463e-01 -6.493413448333740234e-01 -1.713044047355651855e-01 1.688782274723052979e-01
4.270509779453277588e-01 -3.914524614810943604e-01 -1.312790215015411377e-01 5.928057059645652771e-02 -7.288274914026260376e-02 -7.816544175148010254e-01 8.616724610328674316e-02 -1.411516517400741577e-01
6.469076275825500488e-01 -5.126338601112365723e-01 -3.164733052253723145e-01 3.822888433933258057e-01 -1.925316303968429565e-01 1.232545375823974609e-01 -5.041497573256492615e-02 1.327218413352966309e-01
4.493861794471740723e-01 -5.679059028625488281e-01 2.808790206909179688e-01 -2.900304272770881653e-02 2.073663920164108276e-01 -2.456326633691787720e-01 -4.255946576595306396e-01 -3.336671292781829834e-01
3.105391263961791992e-01 1.794811636209487915e-01 -3.078712709248065948e-02 2.781526148319244385e-01 -1.529222577810287476e-01 1.482088118791580200e-01 -7.283669710159301758e-01 -4.660105109214782715e-01
7.904452830553054810e-02 2.871894538402557373e-01 -7.507481426000595093e-02 1.926814168691635132e-01 3.892423510551452637e-01 -4.857851862907409668e-01 -5.072309970855712891e-01 -4.730027318000793457e-01
3.518592119216918945e-01 -5.098329782485961914e-01 -3.750004246830940247e-02 7.073780298233032227e-01 -2.342450618743896484e-01 8.185201883316040039e-02 -7.353416085243225098e-02 -2.179397940635681152e-01
3.683528900146484375e-01 -2.021122723817825317e-01 -2.793048918247222900e-01 1.309249699115753174e-01 -2.387101352214813232e-01 -7.727162837982177734e-01 -2.426979094743728638e-01 1.238509342074394226e-01
7.114579677581787109e-01 -2.954398281872272491e-02 -8.313577622175216675e-02 1.606245338916778564e-01 1.203992813825607300e-01 8.964208513498306274e-02 1.983192414045333862e-01 -6.311740875244140625e-01
3.940444290637969971e-01 5.443802475929260254e-01 1.359030008316040039e-01 5.391801595687866211e-01 -1.721429824829101562e-02 -1.643498837947845459e-01 -4.597826898097991943e-01 2.206302434206008911e-02
5.643309354782104492e-01 4.443650841712951660e-01 -1.834789067506790161e-01 1.770453900098800659e-01 -8.883896283805370331e-03 1.620733737945556641e-01 -6.100609898567199707e-01 -1.433163434267044067e-01
1.362248510122299194e-01 -3.386129736900329590e-01 8.252012729644775391e-02 5.502417683601379395e-01 -3.944855630397796631e-01 -2.114825099706649780e-01 -5.966856479644775391e-01 2.882916852831840515e-02
1.553382426500320435e-01 9.450392425060272217e-02 1.742100268602371216e-01 8.214277029037475586e-01 3.244596719741821289e-01 -1.510713994503021240e-01 -3.318525552749633789e-01 -1.537006050348281860e-01
4.314398765563964844e-01 2.426194995641708374e-01 -1.218002215027809143e-01 1.891557425260543823e-01 6.463715434074401855e-01 -4.740631878376007080e-01 -1.358085423707962036e-01 -2.083365321159362793e-01
1.783102899789810181e-01 1.937636435031890869e-01 8.990807086229324341e-02 7.275491952896118164e-01 4.739332199096679688e-01 -2.336290031671524048e-01 -2.075609266757965088e-01 -2.664079070091247559e-01
2.513559162616729736e-01 -4.337853565812110901e-02 -4.750926792621612549e-01 2.385472208261489868e-01 -1.134579908102750778e-02 -6.999928951263427734e-01 -3.142703175544738770e-01 2.518654763698577881e-01
6.194114685058593750e-01 -2.460417151451110840e-01 -2.344858087599277496e-02 -1.528313457965850830e-01 8.982310444116592407e-02 -5.626787543296813965e-01 -4.102813899517059326e-01 1.971785426139831543e-01
4.949387609958648682e-01 4.934608638286590576e-01 -2.610353231430053711e-01 4.330410659313201904e-01 1.436346471309661865e-01 1.581369042396545410e-01 -4.193112850189208984e-01 -1.854936480522155762e-01
5.809552669525146484e-01 3.923258185386657715e-01 -3.097395226359367371e-02 3.416180014610290527e-01 -2.434750646352767944e-01 1.288219541311264038e-01 -5.609997510910034180e-01 -1.770415715873241425e-02
3.078199923038482666e-01 -4.155208170413970947e-01 2.037888467311859131e-01 5.470853447914123535e-01 -2.773403525352478027e-01 -3.402484357357025146e-01 -3.889632225036621094e-01 2.185817956924438477e-01
5.411181449890136719e-01 1.097705736756324768e-01 -5.590199232101440430e-01 -5.369400605559349060e-03 -2.709754109382629395e-01 -2.845309972763061523e-01 -4.600557386875152588e-01 1.287341415882110596e-01
5.540798902511596680e-01 -4.932846128940582275e-01 -1.136195287108421326e-01 2.121885567903518677e-01 -1.913782209157943726e-01 -5.855093598365783691e-01 1.967435330152511597e-02 1.090802550315856934e-01
-2.490361779928207397e-02 2.526540867984294891e-02 -4.326726198196411133e-01 6.129608750343322754e-01 -8.007749170064926147e-02 -6.362311244010925293e-01 -1.366381794214248657e-01 7.708744704723358154e-02
1.102781966328620911e-01 1.600265204906463623e-01 4.720946773886680603e-02 5.755677223205566406e-01 4.386200904846191406e-01 -3.145536184310913086e-01 -3.235219717025756836e-01 -4.824159741401672363e-01
4.173750579357147217e-01 -1.663266271352767944e-01 -1.994049847126007080e-01 7.604705542325973511e-02 1.432709745131433010e-03 -6.571615934371948242e-01 -4.559353291988372803e-01 3.359283208847045898e-01
3.062134087085723877e-01 -4.143765866756439209e-01 -1.040669977664947510e-01 7.043600082397460938e-01 3.626271486282348633e-01 4.254523664712905884e-02 2.211766541004180908e-01 -2.129430770874023438e-01
1.091327667236328125e-01 3.574080169200897217e-01 -7.968450337648391724e-02 1.430765688419342041e-01 1.373593211174011230e-01 -7.028157114982604980e-01 -3.542049527168273926e-01 -4.418717026710510254e-01
7.595160007476806641e-01 -1.636256426572799683e-01 1.093091741204261780e-01 5.838424339890480042e-02 -8.307358622550964355e-02 -6.027624011039733887e-01 8.507204055786132812e-02 -5.952822044491767883e-02
5.561112761497497559e-01 9.901089966297149658e-02 1.545099616050720215e-01 1.884402707219123840e-02 4.985240995883941650e-01 -4.915265142917633057e-01 -1.235882639884948730e-01 -3.889859914779663086e-01
6.146243810653686523e-01 -1.334730833768844604e-01 1.173942834138870239e-01 -2.889875322580337524e-02 3.456105589866638184e-01 1.944286823272705078e-01 -2.503296434879302979e-01 -6.081867814064025879e-01
2.638341784477233887e-01 -1.673519909381866455e-01 1.457739323377609253e-01 6.740165948867797852e-01 1.911719292402267456e-01 -3.254946768283843994e-01 4.215464890003204346e-01 -3.265601694583892822e-01
7.267712950706481934e-01 -2.220403999090194702e-01 -5.633520483970642090e-01 -1.899161040782928467e-01 1.147141307592391968e-01 -1.702194660902023315e-02 -1.252797842025756836e-01 -1.998094618320465088e-01
4.113526940345764160e-01 3.717758059501647949e-01 -6.755336374044418335e-02 3.461517393589019775e-01 5.455260872840881348e-01 -1.951249092817306519e-01 -2.108957469463348389e-01 -4.336332678794860840e-01
5.002476572990417480e-01 -1.493418812751770020e-01 1.903407648205757141e-02 3.540476560592651367e-01 -2.493161857128143311e-01 -6.763248443603515625e-01 -1.647749245166778564e-01 2.345476746559143066e-01
4.832522571086883545e-01 3.577519357204437256e-01 -2.183468788862228394e-01 2.682906985282897949e-01 -3.636911883950233459e-02 1.718042343854904175e-01 -6.955054402351379395e-01 -6.525593996047973633e-02
6.089019179344177246e-01 -2.149337157607078552e-02 -4.585317671298980713e-01 4.521521329879760742e-01 1.262990683317184448e-01 -4.086932167410850525e-02 4.060564041137695312e-01 -1.777071803808212280e-01
6.619551181793212891e-01 -4.747748672962188721e-01 1.178725510835647583e-01 -1.398045420646667480e-01 -7.223533093929290771e-02 -2.743235826492309570e-01 -4.286997318267822266e-01 -1.967490166425704956e-01
2.833110094070434570e-01 7.906831800937652588e-02 -2.547753453254699707e-01 1.562387496232986450e-01 6.868157982826232910e-01 -2.486640363931655884e-01 -2.330872565507888794e-01 -4.860889315605163574e-01
4.763960540294647217e-01 -2.416026294231414795e-01 -4.865107536315917969e-01 -3.583929315209388733e-02 3.518540263175964355e-01 -3.436188995838165283e-01 1.581054329872131348e-01 -4.580669403076171875e-01
6.517747640609741211e-01 -5.454289317131042480e-01 2.524898946285247803e-01 1.313486695289611816e-01 -3.593140095472335815e-02 -2.931845188140869141e-01 -3.234940767288208008e-01 6.925749778747558594e-02
1.767390966415405273e-01 -2.922534383833408356e-02 -4.331853091716766357e-01 2.264330089092254639e-01 -4.539437294006347656e-01 3.965030610561370850e-02 -4.061120748519897461e-01 -5.970121026039123535e-01
7.647347450256347656e-02 2.963921055197715759e-02 -1.513191685080528259e-02 5.116712450981140137e-01 4.515082240104675293e-01 -9.761221706867218018e-02 -4.718099236488342285e-01 -5.433639287948608398e-01
5.796915292739868164e-01 -3.676909804344177246e-01 2.257761508226394653e-01 -4.353630915284156799e-02 -3.037418723106384277e-01 -3.930688798427581787e-01 -3.034557104110717773e-01 -3.701934218406677246e-01
5.035326480865478516e-01 -8.496620506048202515e-02 -4.886395037174224854e-01 1.325989514589309692e-01 -1.419617831707000732e-01 -4.051140546798706055e-01 -4.063606262207031250e-01 3.653562366962432861e-01
2.441240847110748291e-01 1.361650377511978149e-01 -1.849325150251388550e-01 6.081182360649108887e-01 -5.023925900459289551e-01 -4.248643219470977783e-01 -2.361110448837280273e-01 1.708752065896987915e-01
6.053877472877502441e-01 -4.168437421321868896e-01 -3.529025614261627197e-01 1.540003120899200439e-01 -1.145201474428176880e-01 -7.585950940847396851e-02 -4.466924965381622314e-01 3.051015436649322510e-01
7.157791256904602051e-01 -6.217459961771965027e-02 6.976990029215812683e-03 -1.475223600864410400e-01 4.562675952911376953e-02 3.550051152706146240e-02 -1.917533576488494873e-01 -6.495165824890136719e-01
8.277300745248794556e-02 -6.732307374477386475e-02 -2.937356531620025635e-01 2.674055993556976318e-01 -2.979854941368103027e-01 -3.150613307952880859e-01 -5.785901546478271484e-01 -5.549812912940979004e-01
3.483391404151916504e-01 4.459087550640106201e-01 -9.043438732624053955e-02 1.810220927000045776e-01 3.958567082881927490e-01 -5.722693204879760742e-01 -2.256817370653152466e-01 -3.221040368080139160e-01
4.931150376796722412e-02 -1.979043483734130859e-01 -3.465268909931182861e-01 5.210911035537719727e-01 -3.576551973819732666e-01 -6.334854662418365479e-02 -5.229257941246032715e-01 -4.017508924007415771e-01
3.679435253143310547e-01 -2.543097734451293945e-01 -5.204689502716064453e-01 3.114572493359446526e-03 3.843532204627990723e-01 -2.132010757923126221e-01 2.280447818338871002e-02 -5.790892243385314941e-01
7.992354631423950195e-01 -5.649262070655822754e-01 2.351093105971813202e-02 1.535549014806747437e-01 -8.024367690086364746e-02 -7.682290673255920410e-02 -6.739396601915359497e-02 3.265717998147010803e-02
6.249914765357971191e-01 -2.349042147397994995e-01 -4.134664237499237061e-01 4.737921655178070068e-01 -1.494282186031341553e-01 3.433068394660949707e-01 8.498735725879669189e-02 -1.065878644585609436e-01
2.762675285339355469e-01 5.375270918011665344e-02 1.477920711040496826e-01 7.497288584709167480e-01 1.707131415605545044e-01 2.092604935169219971e-01 -4.782837033271789551e-01 -1.875177472829818726e-01
2.653467953205108643e-01 -4.568238556385040283e-02 -3.596430420875549316e-01 5.522601008415222168e-01 -5.506088957190513611e-02 -4.737005233764648438e-01 -1.715444773435592651e-01 4.861258864402770996e-01
5.752743482589721680e-01 3.349711298942565918e-01 2.437490075826644897e-01 2.023819833993911743e-01 5.031268000602722168e-01 -1.146949976682662964e-01 -2.631659805774688721e-01 -3.477552831172943115e-01
6.829851865768432617e-01 -2.175379395484924316e-01 1.253757327795028687e-01 2.950036525726318359e-01 -2.724792249500751495e-02 -2.655895948410034180e-01 -2.512820065021514893e-01 4.990384280681610107e-01
6.842325329780578613e-01 -3.916423618793487549e-01 -2.841651141643524170e-01 1.162075027823448181e-01 -1.287423372268676758e-01 -1.068216040730476379e-01 -3.452827930450439453e-01 3.701113462448120117e-01
4.292089939117431641e-01 3.804441168904304504e-02 -4.703554809093475342e-01 6.804929971694946289e-01 2.415738254785537720e-01 2.018383331596851349e-02 2.590624392032623291e-01 -6.441020220518112183e-02
3.768566846847534180e-01 -1.987190246582031250e-01 -8.259250968694686890e-02 1.338546629995107651e-02 4.661592245101928711e-01 -1.009080708026885986e-01 -1.484176814556121826e-01 -7.496496438980102539e-01
6.089643836021423340e-01 6.406085938215255737e-02 -5.745921134948730469e-01 -7.643491029739379883e-02 -2.005584537982940674e-01 -2.625662088394165039e-01 -4.123251736164093018e-01 9.941650927066802979e-02
3.898138999938964844e-01 3.580196499824523926e-01 -5.938673391938209534e-02 3.821696043014526367e-01 4.238467812538146973e-01 -2.562272250652313232e-01 1.811581104993820190e-02 -5.697894692420959473e-01
2.277311980724334717e-01 8.668068796396255493e-02 -3.209142088890075684e-01 2.916364073753356934e-01 7.240901589393615723e-01 -3.648648560047149658e-01 -6.902749091386795044e-02 -3.006483018398284912e-01
6.540509462356567383e-01 -3.245344161987304688e-01 -4.322626292705535889e-01 -1.556627750396728516e-01 2.401396334171295166e-01 -1.674644052982330322e-01 -9.742303192615509033e-02 -4.007621407508850098e-01
4.552102982997894287e-01 -6.541796922683715820e-01 5.358919873833656311e-02 2.157360315322875977e-02 3.333364129066467285e-01 -3.752469718456268311e-01 -3.309292197227478027e-01 7.595080882310867310e-03
1.160762161016464233e-01 1.226725871674716473e-03 -1.347018629312515259e-01 3.263207674026489258e-01 5.153508782386779785e-01 -1.317756474018096924e-01 -3.663705587387084961e-01 -6.668706536293029785e-01
5.312276482582092285e-01 7.405491918325424194e-02 -2.326276153326034546e-01 1.591942608356475830e-01 -4.447349905967712402e-02 9.999562799930572510e-02 1.493542548269033432e-02 -7.878161668777465820e-01
2.730318903923034668e-01 3.375958278775215149e-02 -6.755631566047668457e-01 3.963827490806579590e-01 -3.959211707115173340e-01 -3.533845543861389160e-01 5.145140737295150757e-02 -1.628726273775100708e-01
2.219617515802383423e-01 5.116285383701324463e-02 2.647516429424285889e-01 7.486135959625244141e-01 4.151457548141479492e-01 -9.836911410093307495e-02 -3.598240017890930176e-01 -7.812755554914474487e-02
5.972208380699157715e-01 -4.139498174190521240e-01 -3.044254183769226074e-01 1.841632127761840820e-01 -9.100478887557983398e-02 -1.125551685690879822e-01 -3.500638604164123535e-01 4.493181407451629639e-01
2.672559916973114014e-01 1.299697011709213257e-01 -2.719718515872955322e-01 3.655914366245269775e-01 7.139765024185180664e-01 -3.579540252685546875e-01 -5.578238889575004578e-02 -2.510999739170074463e-01
2.109940350055694580e-02 2.110069096088409424e-01 5.091872066259384155e-02 8.217691183090209961e-01 2.788363993167877197e-01 -3.525443077087402344e-01 -2.428004294633865356e-01 -1.270612031221389771e-01
5.509013533592224121e-01 2.281558513641357422e-01 -4.366602301597595215e-01 5.552886128425598145e-01 8.284574747085571289e-02 -6.642325967550277710e-02 3.471357226371765137e-01 -1.168599724769592285e-01
3.684976994991302490e-01 -3.745383396744728088e-02 -6.852501630783081055e-01 2.476072311401367188e-01 -3.988896906375885010e-01 -2.528140842914581299e-01 -3.275450766086578369e-01 4.019875824451446533e-02
3.246117234230041504e-01 1.177760288119316101e-01 1.945173293352127075e-01 5.858622789382934570e-01 2.993435412645339966e-02 1.477797478437423706e-01 -6.667072176933288574e-01 -1.801415532827377319e-01
3.217312097549438477e-01 -9.979387372732162476e-02 -3.428795635700225830e-01 2.610256671905517578e-01 -4.430142343044281006e-01 1.540089100599288940e-01 -3.323659300804138184e-01 -6.085901856422424316e-01
7.137870788574218750e-01 -5.749014206230640411e-03 -8.339401334524154663e-02 2.378140203654766083e-02 2.185440957546234131e-01 1.322502791881561279e-01 -4.489213600754737854e-02 -6.447386145591735840e-01
7.366613298654556274e-02 4.822356626391410828e-02 -1.664961576461791992e-01 5.567672252655029297e-01 -4.336191117763519287e-01 -2.609984576702117920e-01 -1.439014822244644165e-01 -6.145598888397216797e-01
2.962839007377624512e-01 1.397364586591720581e-01 -2.117020487785339355e-01 1.888749599456787109e-01 6.933379769325256348e-01 -1.943291127681732178e-01 -2.699274420738220215e-01 -4.699528217315673828e-01
5.322539806365966797e-01 -2.842743396759033203e-01 2.203177101910114288e-02 -6.216540932655334473e-02 -3.644267469644546509e-02 -6.589202284812927246e-01 -4.427626729011535645e-01 -1.023266813717782497e-03
4.201262891292572021e-01 4.331149160861968994e-01 1.068267896771430969e-01 6.955693364143371582e-01 9.786104410886764526e-02 3.758962079882621765e-02 -3.574616909027099609e-01 4.368095099925994873e-02
3.651395142078399658e-01 -3.788993358612060547e-01 9.241023659706115723e-02 6.853624582290649414e-01 9.948101639747619629e-02 1.028885021805763245e-01 2.921076416969299316e-01 -3.728777170181274414e-01
6.286510229110717773e-01 -4.636480659246444702e-02 -8.103473484516143799e-02 -2.582271099090576172e-01 1.594771593809127808e-01 8.511915802955627441e-02 -4.362948238849639893e-01 -5.535061955451965332e-01
4.804601371288299561e-01 1.418971121311187744e-01 7.619760185480117798e-02 -1.150575745850801468e-02 4.757678806781768799e-01 -5.557392835617065430e-01 -1.427715122699737549e-01 -4.330124557018280029e-01
3.849667906761169434e-01 -1.589510031044483185e-02 -3.853953480720520020e-01 3.173266053199768066e-01 -1.089450567960739136e-01 -5.114122033119201660e-01 -4.542109966278076172e-01 3.501473963260650635e-01
2.649765610694885254e-01 -4.255990982055664062e-01 3.454509377479553223e-02 3.304826319217681885e-01 -5.020355582237243652e-01 -3.877784013748168945e-01 -1.101056784391403198e-01 -4.729752838611602783e-01
6.824505925178527832e-01 -8.646018058061599731e-02 -2.599850893020629883e-01 -1.002071499824523926e-01 9.369475394487380981e-02 1.520956587046384811e-02 -3.873306140303611755e-02 -6.623005270957946777e-01
6.922193765640258789e-01 4.691034089773893356e-03 -3.686923384666442871e-01 4.286341965198516846e-01 1.891036629676818848e-01 5.353356525301933289e-02 3.453035950660705566e-01 -2.080583721399307251e-01
4.026515185832977295e-01 1.460527926683425903e-01 2.385099232196807861e-01 7.262825965881347656e-01 2.302855104207992554e-01 1.171628981828689575e-01 -1.812500208616256714e-01 -3.640835285186767578e-01
3.578381985425949097e-02 6.616594642400741577e-02 -4.175892770290374756e-01 7.508401870727539062e-01 -3.716884851455688477e-01 -2.396807521581649780e-01 3.749737143516540527e-02 -2.432992905378341675e-01
4.856645762920379639e-01 -5.894044041633605957e-01 -2.595199346542358398e-01 3.384571075439453125e-01 8.644770085811614990e-02 -2.674619257450103760e-01 -1.168955042958259583e-01 3.770345151424407959e-01
6.855224967002868652e-01 4.513269364833831787e-01 -1.661413349211215973e-02 4.066476821899414062e-01 -2.013439536094665527e-01 2.283523976802825928e-01 -2.027337700128555298e-01 -1.641322970390319824e-01
2.833880186080932617e-01 8.254668861627578735e-02 3.076839074492454529e-02 5.741626620292663574e-01 5.903177261352539062e-01 -2.020973153412342072e-02 -2.299829125404357910e-01 -4.248435497283935547e-01
5.844196081161499023e-01 -4.727692604064941406e-01 2.819334864616394043e-01 -9.069589897990226746e-03 -5.805616080760955811e-02 -3.909746706485748291e-01 -3.992934823036193848e-01 -1.992668360471725464e-01
4.885675311088562012e-01 -2.261997014284133911e-01 -2.041971236467361450e-01 7.168722748756408691e-01 1.232639253139495850e-01 1.076142415404319763e-01 3.232711553573608398e-01 -1.524933278560638428e-01
4.162260890007019043e-01 -3.464330732822418213e-01 -3.731591105461120605e-01 6.114951968193054199e-01 -3.151297569274902344e-01 2.654156982898712158e-01 -1.477049738168716431e-01 -4.468841850757598877e-02
3.074736595153808594e-01 -2.621028423309326172e-01 -6.986587643623352051e-01 2.846860587596893311e-01 -8.695351891219615936e-03 -4.310522079467773438e-01 -1.453402489423751831e-01 2.461434155702590942e-01
7.360436320304870605e-01 -1.363265365362167358e-01 -5.062105655670166016e-01 -2.318057864904403687e-01 1.823938339948654175e-01 2.353876829147338867e-02 -2.580498754978179932e-01 -1.710566878318786621e-01
1.741620898246765137e-02 1.096255630254745483e-01 -6.892373561859130859e-01 5.790854692459106445e-01 6.705337762832641602e-02 -3.282563388347625732e-01 -1.564492434263229370e-01 -2.014099061489105225e-01
6.276468634605407715e-01 -2.147583216428756714e-01 5.282168835401535034e-02 4.847215116024017334e-01 -4.746941626071929932e-01 -1.239368543028831482e-01 1.785712540149688721e-01 -2.227344363927841187e-01
2.744044363498687744e-01 2.478759437799453735e-01 -3.860809803009033203e-01 2.484171539545059204e-01 -5.498631000518798828e-01 -3.479751348495483398e-01 -3.530946373939514160e-01 -3.230761587619781494e-01
2.693825960159301758e-01 1.124859377741813660e-01 -4.106687605381011963e-01 5.489435791969299316e-01 -3.683206811547279358e-02 -5.674887299537658691e-01 -4.952298477292060852e-02 3.448759615421295166e-01
5.436515808105468750e-01 4.018684923648834229e-01 6.268846243619918823e-02 5.618685483932495117e-01 3.778259456157684326e-01 7.657583057880401611e-02 -2.055800259113311768e-01 -1.801087260246276855e-01
4.037233293056488037e-01 2.305717021226882935e-01 -4.925342202186584473e-01 3.723344504833221436e-01 -1.579551845788955688e-01 -4.695062637329101562e-01 -2.106617540121078491e-01 3.359419405460357666e-01
-1.451025251299142838e-02 4.211476072669029236e-02 3.424735739827156067e-02 8.607748746871948242e-01 2.845871746540069580e-01 -2.221315205097198486e-01 -1.872661411762237549e-01 -3.008465170860290527e-01
7.426275014877319336e-01 -4.808223843574523926e-01 -1.094715297222137451e-01 2.510863840579986572e-01 -2.890555858612060547e-01 1.794518977403640747e-01 -1.138180047273635864e-01 -1.165129840373992920e-01
3.293587267398834229e-01 1.419058889150619507e-01 -5.731143057346343994e-02 4.884671568870544434e-01 -3.710812628269195557e-01 -6.707601547241210938e-01 -5.842654034495353699e-02 1.961294114589691162e-01
5.406519770622253418e-01 9.562689810991287231e-02 1.441478878259658813e-01 4.852854460477828979e-02 5.759395360946655273e-01 -4.553022682666778564e-01 -1.208705529570579529e-01 -3.490000069141387939e-01
7.077764272689819336e-01 -1.959153562784194946e-01 -1.664650142192840576e-01 -2.291095554828643799e-01 -3.090404905378818512e-02 -5.852291584014892578e-01 -1.892826408147811890e-01 3.452316299080848694e-02
5.513082146644592285e-01 2.611961960792541504e-01 6.001455709338188171e-02 1.116261780261993408e-01 5.827407836914062500e-01 -3.994573652744293213e-01 -1.956494301557540894e-01 -2.726573348045349121e-01
4.815196692943572998e-01 2.493482679128646851e-01 -4.194593429565429688e-02 1.289722770452499390e-01 6.088776588439941406e-01 -5.172175168991088867e-01 -1.143599078059196472e-01 -1.903853714466094971e-01
1.492872089147567749e-01 -2.053094357252120972e-01 -9.785126149654388428e-02 4.082262217998504639e-01 -1.211080551147460938e-01 3.408171832561492920e-01 -5.964365601539611816e-01 -5.222814083099365234e-01
7.829812765121459961e-01 -1.600532233715057373e-01 -5.471506118774414062e-01 -1.656604111194610596e-01 8.259322494268417358e-02 1.944950036704540253e-02 -3.057235106825828552e-02 -1.623935997486114502e-01
1.427754908800125122e-01 -4.662341475486755371e-01 -9.302481263875961304e-02 7.420461773872375488e-01 3.436105847358703613e-01 -9.272053837776184082e-02 2.096455991268157959e-01 -1.798285096883773804e-01
3.689704835414886475e-01 -4.219999313354492188e-01 -3.264661729335784912e-01 3.528808057308197021e-01 -1.445360332727432251e-01 -5.988628864288330078e-01 -1.788000576198101044e-02 2.735410034656524658e-01
6.915562152862548828e-01 -3.243585824966430664e-01 -1.588982939720153809e-01 -1.721269786357879639e-01 -5.579213052988052368e-02 -5.427039861679077148e-01 -3.264407068490982056e-02 -2.509165108203887939e-01
1.190024241805076599e-01 1.051882877945899963e-01 -4.024727344512939453e-01 3.173805773258209229e-01 -5.558781027793884277e-01 -3.248327970504760742e-01 -4.757740199565887451e-01 -2.667984962463378906e-01
3.479355573654174805e-01 -4.444049298763275146e-01 -3.814235031604766846e-01 4.834260046482086182e-01 -3.320843875408172607e-01 1.577562242746353149e-01 -2.045410126447677612e-02 -4.082583189010620117e-01
1.882001757621765137e-01 6.904891133308410645e-02 1.984883397817611694e-01 8.607451915740966797e-01 2.968479096889495850e-01 -1.282148063182830811e-01 -2.620259523391723633e-01 -7.948469370603561401e-02
2.212800458073616028e-02 -1.715182960033416748e-01 -6.303686499595642090e-01 6.548374295234680176e-01 -1.156513486057519913e-02 -3.193364143371582031e-01 -1.230720654129981995e-01 1.632755398750305176e-01
6.742040067911148071e-02 -3.271263241767883301e-01 -4.205321893095970154e-02 3.610986173152923584e-01 -5.672077536582946777e-01 -3.510176837444305420e-01 -3.513605296611785889e-01 -4.334628582000732422e-01
7.834020256996154785e-01 -2.084446549415588379e-01 -1.765256077051162720e-01 2.126311957836151123e-01 1.105337962508201599e-01 2.620762288570404053e-01 3.888039616867899895e-03 -4.307459890842437744e-01
-2.695631608366966248e-02 -3.862288221716880798e-02 -5.988054871559143066e-01 7.298145294189453125e-01 -1.028196364641189575e-01 -2.793848812580108643e-01 -1.331361085176467896e-01 -1.520983222872018814e-02
3.199461698532104492e-01 -1.643551290035247803e-01 -1.935905069112777710e-01 -3.765664994716644287e-02 1.068369448184967041e-01 -4.227918088436126709e-01 -7.985603809356689453e-01 6.213561818003654480e-02
4.336947798728942871e-01 4.632759392261505127e-01 -2.543639540672302246e-01 1.359831988811492920e-01 4.121040999889373779e-01 -4.095157682895660400e-01 -2.533875703811645508e-01 -3.351918458938598633e-01
3.274349272251129150e-01 3.755861520767211914e-01 -3.042160570621490479e-01 2.059636563062667847e-01 5.163125991821289062e-01 -5.417594313621520996e-01 -1.743271797895431519e-01 -1.621141731739044189e-01
1.882296055555343628e-01 -4.014134109020233154e-01 -1.372945010662078857e-01 6.787229180335998535e-01 4.205553829669952393e-01 -9.129309654235839844e-02 2.185926437377929688e-01 -3.015598952770233154e-01
-7.124213734641671181e-04 2.746382355690002441e-02 -3.558109402656555176e-01 4.595065712928771973e-01 -2.711356878280639648e-01 3.367134928703308105e-02 -6.908608078956604004e-01 -3.309993445873260498e-01
4.384588301181793213e-01 4.130122661590576172e-01 7.584626972675323486e-02 6.139179468154907227e-01 3.904821574687957764e-01 -6.336472928524017334e-02 -3.065114021301269531e-01 6.392247974872589111e-02
4.206091463565826416e-01 -9.877756983041763306e-02 -5.514265298843383789e-01 6.262019276618957520e-02 3.657366931438446045e-01 -1.231401413679122925e-01 1.336236577481031418e-02 -5.968527197837829590e-01
5.659742951393127441e-01 -7.110443711280822754e-02 -1.165437102317810059e-01 -6.558464467525482178e-02 3.664257526397705078e-01 -2.763987779617309570e-01 -5.614563226699829102e-01 3.617129623889923096e-01
-7.655237615108489990e-02 -3.976314365863800049e-01 -5.263612866401672363e-01 7.106601595878601074e-01 -8.413858711719512939e-02 -7.229671627283096313e-02 -2.040004581212997437e-01 3.539769910275936127e-03
2.163890302181243896e-01 -1.106095537543296814e-01 -3.916753828525543213e-01 2.754610180854797363e-01 -1.976741403341293335e-01 -7.599644064903259277e-01 -2.511239647865295410e-01 1.787972450256347656e-01
7.375482320785522461e-01 -3.876470029354095459e-01 -1.556331366300582886e-01 -2.624543905258178711e-01 -8.637131750583648682e-02 -2.529831826686859131e-01 -2.317862361669540405e-01 -2.957412898540496826e-01
4.103012084960937500e-01 2.042262405157089233e-01 9.274782240390777588e-02 6.559894680976867676e-01 3.871572017669677734e-01 1.421699225902557373e-01 -2.935540080070495605e-01 -3.078040480613708496e-01
4.134541451930999756e-01 1.622629910707473755e-01 1.686840206384658813e-01 -7.946295291185379028e-02 2.900091707706451416e-01 -5.721924304962158203e-01 -2.459586560726165771e-01 -5.440152287483215332e-01
3.485588133335113525e-01 -4.672630727291107178e-01 2.555697262287139893e-01 1.994824111461639404e-01 3.190559148788452148e-02 -4.292680919170379639e-01 -6.025339961051940918e-01 8.201540261507034302e-02
4.360194802284240723e-01 -3.247263133525848389e-01 8.829309791326522827e-02 2.565615065395832062e-02 2.494793944060802460e-02 -4.221220910549163818e-01 -7.163041234016418457e-01 6.391245871782302856e-02
5.170094370841979980e-01 5.079568624496459961e-01 -4.042649175971746445e-03 5.744813084602355957e-01 3.465581834316253662e-01 -7.782638818025588989e-02 -6.398742645978927612e-02 -1.199247613549232483e-01
1.122523173689842224e-01 -3.531055152416229248e-01 8.600678294897079468e-02 7.015138864517211914e-01 -4.949224293231964111e-01 -1.555274873971939087e-01 -2.804410755634307861e-01 -1.241477429866790771e-01
1.769980788230895996e-01 -5.596030950546264648e-01 -6.269419789314270020e-01 1.767021864652633667e-01 2.898342013359069824e-01 -2.145191878080368042e-01 -2.914735078811645508e-01 1.275029182434082031e-01
1.293481737375259399e-01 -1.803086996078491211e-01 -4.670163691043853760e-01 7.513783574104309082e-01 -3.098643422126770020e-01 -2.334121614694595337e-01 1.649826765060424805e-02 1.315852850675582886e-01
1.326864212751388550e-01 -1.378215756267309189e-02 -4.536693096160888672e-01 2.185661345720291138e-01 -4.090293645858764648e-01 -1.326043307781219482e-01 -3.135374188423156738e-01 -6.674000620841979980e-01
3.673230111598968506e-01 3.868297934532165527e-01 1.680022776126861572e-01 4.296385869383811951e-02 6.529925018548965454e-02 -5.840585827827453613e-01 -1.673972457647323608e-01 -5.585300922393798828e-01
8.368241190910339355e-01 -4.244002997875213623e-01 1.685066074132919312e-01 6.442821770906448364e-02 -4.717726260423660278e-02 -1.340040713548660278e-01 -2.354184538125991821e-01 1.070498526096343994e-01
5.002281665802001953e-01 3.921524435281753540e-02 -6.146280765533447266e-01 3.421352505683898926e-01 1.641763299703598022e-01 -1.356434524059295654e-01 3.020943701267242432e-01 -3.417541980743408203e-01
4.688621461391448975e-01 2.187916040420532227e-01 4.065881296992301941e-02 1.677287071943283081e-01 6.011230945587158203e-01 -1.601752191781997681e-01 -3.084906637668609619e-01 -4.694047868251800537e-01
4.607757031917572021e-01 -2.246924638748168945e-01 3.103291615843772888e-03 -7.068166881799697876e-02 -2.559622526168823242e-01 -6.346992254257202148e-01 1.297420635819435120e-02 -5.134836435317993164e-01
5.819426774978637695e-01 -3.989786803722381592e-01 -2.508013248443603516e-01 1.908482611179351807e-01 -3.682522177696228027e-01 -4.775317609310150146e-01 1.420793682336807251e-01 -1.378467231988906860e-01
4.381511509418487549e-01 -7.026370614767074585e-02 -6.132947206497192383e-01 -1.936839371919631958e-01 1.020433828234672546e-01 -5.275629758834838867e-01 -8.782871812582015991e-02 -3.049477338790893555e-01
5.447582602500915527e-01 -4.306263029575347900e-01 -2.712212204933166504e-01 3.981835544109344482e-01 2.153172157704830170e-02 1.943329274654388428e-01 -1.841488629579544067e-01 -4.621132612228393555e-01
1.015247628092765808e-01 -7.688627839088439941e-01 9.944949299097061157e-03 4.472293555736541748e-01 1.520093083381652832e-01 -3.852776885032653809e-01 -1.585818976163864136e-01 -4.166542738676071167e-02
7.416976690292358398e-01 4.017560780048370361e-01 1.814991533756256104e-01 4.172608256340026855e-01 -6.714518368244171143e-02 1.609655469655990601e-01 -2.116920500993728638e-01 -7.871501147747039795e-02
3.774792551994323730e-01 -3.259023427963256836e-01 -1.189349815249443054e-01 7.458465099334716797e-01 -9.649364650249481201e-02 2.111326903104782104e-01 1.703163534402847290e-01 -3.129995167255401611e-01
4.555730819702148438e-01 -3.103110194206237793e-01 6.394199281930923462e-02 6.518281996250152588e-02 1.273618489503860474e-01 -5.036563873291015625e-01 -5.875661969184875488e-01 2.696259021759033203e-01
2.783859372138977051e-01 2.132614143192768097e-02 -3.111189901828765869e-01 1.007353067398071289e-01 3.942813351750373840e-02 -4.365772008895874023e-01 -7.647842764854431152e-01 1.950758695602416992e-01
1.260691285133361816e-01 -7.242672443389892578e-01 -6.569258868694305420e-02 2.973032593727111816e-01 2.110920250415802002e-01 -4.685222506523132324e-01 -3.192726969718933105e-01 -2.882513962686061859e-02
1.056159511208534241e-01 2.554295957088470459e-01 -4.821930229663848877e-01 5.787658691406250000e-01 -5.493124015629291534e-03 -5.333105325698852539e-01 -1.452696174383163452e-01 2.248717844486236572e-01
-3.978537768125534058e-02 1.138397082686424255e-01 -6.620605587959289551e-01 5.895738005638122559e-01 5.653344467282295227e-02 -3.937384784221649170e-01 -1.961479932069778442e-01 5.325736477971076965e-02
2.557017207145690918e-01 2.607778310775756836e-01 -4.734680354595184326e-01 4.820610284805297852e-01 1.873975805938243866e-02 -4.611845314502716064e-01 -2.485205382108688354e-01 3.677661418914794922e-01
2.125153541564941406e-01 -4.157897531986236572e-01 -2.235107310116291046e-02 7.480155825614929199e-01 -7.305210083723068237e-02 3.162461519241333008e-01 -2.582163214683532715e-01 -2.233952432870864868e-01
5.573176741600036621e-01 3.708328008651733398e-01 6.580124050378799438e-02 -1.088006189092993736e-03 2.896263003349304199e-01 -5.522375702857971191e-01 -1.674891263246536255e-01 -3.614508509635925293e-01
3.503298163414001465e-01 -7.484930101782083511e-03 -5.570527911186218262e-01 5.623979568481445312e-01 1.479053795337677002e-01 -2.269054502248764038e-01 3.804582953453063965e-01 -1.802862137556076050e-01
-4.525066167116165161e-02 3.092230297625064850e-02 -4.235535562038421631e-01 6.733352541923522949e-01 -3.151380121707916260e-01 -4.702422320842742920e-01 -1.628524363040924072e-01 -1.313680708408355713e-01
4.431626498699188232e-01 4.411992728710174561e-01 -6.241858005523681641e-02 5.033059716224670410e-01 5.941905826330184937e-02 7.446496933698654175e-02 -5.803259611129760742e-01 7.670217752456665039e-02
2.046364545822143555e-01 1.071903854608535767e-01 -6.249063014984130859e-01 7.074338793754577637e-01 -1.183928735554218292e-02 -9.141778945922851562e-02 -6.840922683477401733e-02 2.061225026845932007e-01
7.224099636077880859e-01 -2.915411591529846191e-01 -4.957224130630493164e-01 -1.320264041423797607e-01 -7.575637102127075195e-02 -7.872313261032104492e-02 -2.262790054082870483e-01 -2.584906220436096191e-01
7.191048264503479004e-01 -3.081247210502624512e-01 -4.408386349678039551e-01 -2.742170691490173340e-01 3.495103120803833008e-02 -1.616949141025543213e-01 -8.582641184329986572e-02 -2.892764210700988770e-01
6.503601670265197754e-01 3.739317059516906738e-01 1.711608171463012695e-01 4.678117632865905762e-01 2.444227933883666992e-01 1.046927273273468018e-01 -3.320791423320770264e-01 8.990672230720520020e-02
3.392055928707122803e-01 8.407179266214370728e-02 -1.683775484561920166e-01 2.017028033733367920e-01 7.467559576034545898e-01 -3.428446948528289795e-01 -1.082962676882743835e-01 -3.491725027561187744e-01
2.246893756091594696e-02 -4.265241920948028564e-01 -4.084485769271850586e-01 3.592904508113861084e-01 1.748226583003997803e-01 8.650000393390655518e-02 -6.954188346862792969e-01 -1.487387780798599124e-04
-2.097224257886409760e-02 -6.876956224441528320e-01 -1.379888653755187988e-01 2.522662281990051270e-01 2.169833928346633911e-01 -3.843130469322204590e-01 -4.281499683856964111e-01 -2.566416561603546143e-01
1.423040311783552170e-02 -2.228149175643920898e-01 -2.678370475769042969e-01 3.564747869968414307e-01 -2.236233353614807129e-01 -5.289223417639732361e-02 -4.648827910423278809e-01 -6.945638656616210938e-01
5.093302726745605469e-01 3.925887644290924072e-01 -1.054661422967910767e-01 6.757627129554748535e-01 3.158873915672302246e-01 8.746595680713653564e-02 -7.573896646499633789e-02 -7.420774549245834351e-02
5.687583088874816895e-01 -1.218669041991233826e-01 -3.041647672653198242e-01 2.584700286388397217e-01 9.742861986160278320e-02 3.796817958354949951e-01 -9.209700673818588257e-02 -5.832728147506713867e-01
2.010738402605056763e-01 -4.069754108786582947e-02 -6.054385304450988770e-01 3.764469176530838013e-02 1.158348321914672852e-01 -5.427358746528625488e-01 -5.231417417526245117e-01 9.100971370935440063e-02
2.105040997266769409e-01 -5.712257027626037598e-01 -4.649724066257476807e-01 9.280075132846832275e-02 8.905647695064544678e-02 1.734497994184494019e-01 -5.256570577621459961e-01 -3.004111647605895996e-01
5.589328408241271973e-01 5.644527673721313477e-01 -1.673590540885925293e-01 2.387297004461288452e-01 3.056190013885498047e-01 -5.813423171639442444e-02 -3.650538921356201172e-01 -2.322483658790588379e-01
3.675963580608367920e-01 1.644149273633956909e-01 -5.276083946228027344e-01 6.916830539703369141e-01 2.311005890369415283e-01 8.593731373548507690e-02 2.305542305111885071e-02 1.404296904802322388e-01
5.221042037010192871e-01 -5.729971826076507568e-02 -1.805039644241333008e-01 -8.119416236877441406e-02 -1.245787888765335083e-01 -2.788099348545074463e-01 -7.425698637962341309e-01 2.007110416889190674e-01
5.472617745399475098e-01 -3.741411864757537842e-01 2.296299785375595093e-01 3.193237483501434326e-01 -5.168829560279846191e-01 -1.492035835981369019e-01 -1.997947692871093750e-01 -2.765461504459381104e-01
5.769986510276794434e-01 1.030012965202331543e-02 1.725556999444961548e-01 2.314178645610809326e-01 4.160086810588836670e-02 1.697434484958648682e-01 -7.918436080217361450e-02 -7.394748330116271973e-01
5.532487034797668457e-01 3.440111503005027771e-02 -4.133195579051971436e-01 1.733932048082351685e-01 -3.911997377872467041e-01 -5.485817790031433105e-01 -9.678477793931961060e-02 1.687828600406646729e-01
6.291245222091674805e-01 -1.531691551208496094e-01 -3.174103200435638428e-01 8.659642189741134644e-02 -1.994355767965316772e-01 -6.359297633171081543e-01 1.682615280151367188e-01 -2.777031040750443935e-04
3.424777686595916748e-01 -6.255927085876464844e-01 -3.062857687473297119e-01 8.489350229501724243e-02 3.992195427417755127e-01 -3.349625170230865479e-01 -3.295678794384002686e-01 1.006665453314781189e-01
2.982277870178222656e-01 2.159275673329830170e-02 -4.470245242118835449e-01 4.015630185604095459e-01 9.542708098888397217e-02 -4.743895232677459717e-01 -2.719742357730865479e-01 4.913129806518554688e-01
8.396667242050170898e-01 -1.597050428390502930e-01 -4.969023466110229492e-01 -4.421728104352951050e-02 -8.324314653873443604e-02 2.925083413720130920e-02 5.984669551253318787e-02 -9.602210670709609985e-02
2.416901737451553345e-01 1.469246745109558105e-01 1.147049362771213055e-03 4.307073056697845459e-01 4.761213362216949463e-01 -4.366511851549148560e-02 -4.325575232505798340e-01 -5.646101832389831543e-01
3.304300606250762939e-01 4.816725850105285645e-02 -5.109064579010009766e-01 3.510713577270507812e-01 8.800570666790008545e-02 -2.594924569129943848e-01 -4.720432162284851074e-01 4.542174041271209717e-01
4.562065303325653076e-01 3.741941750049591064e-01 -3.081090152263641357e-01 1.517075896263122559e-01 5.445089340209960938e-01 -3.530995547771453857e-01 -1.222017258405685425e-01 -3.127386271953582764e-01
2.782742381095886230e-01 4.793569445610046387e-01 -2.199098765850067139e-01 2.477956265211105347e-01 3.688365817070007324e-01 -1.326099783182144165e-01 -6.090686321258544922e-01 -2.417163252830505371e-01
6.780467629432678223e-01 -4.783418178558349609e-01 -1.005489751696586609e-02 2.955586016178131104e-01 -3.147642314434051514e-01 -3.470683097839355469e-01 1.971673406660556793e-02 -6.375009566545486450e-02
8.466513752937316895e-01 -1.779303103685379028e-01 -4.315061122179031372e-02 -8.702562004327774048e-02 6.692168768495321274e-03 -4.768961071968078613e-01 4.608380608260631561e-03 1.207925900816917419e-01
4.673621952533721924e-01 -1.773395985364913940e-01 -6.343669444322586060e-02 1.859409660100936890e-01 -4.466279149055480957e-01 -6.832080483436584473e-01 3.351375833153724670e-02 -2.101248204708099365e-01
3.980375826358795166e-02 -2.235647290945053101e-01 -3.293828964233398438e-01 2.599400281906127930e-01 -7.225698232650756836e-02 -1.061680838465690613e-01 -2.043565660715103149e-01 -8.450551629066467285e-01
2.370364665985107422e-01 1.209610104560852051e-01 -4.338254928588867188e-01 7.339138388633728027e-01 2.159443944692611694e-01 1.770635992288589478e-01 -2.807947993278503418e-02 -3.515337407588958740e-01
5.261384248733520508e-01 -3.864523172378540039e-01 -2.079170197248458862e-01 6.035153940320014954e-02 4.210418164730072021e-01 -4.031732380390167236e-01 2.783388197422027588e-01 -3.311554789543151855e-01
6.208519935607910156e-01 -1.174023076891899109e-01 -4.759467840194702148e-01 -5.653270334005355835e-02 -4.051747620105743408e-01 -4.075088500976562500e-01 -1.883018463850021362e-01 -7.314722239971160889e-02
1.981630176305770874e-01 6.204842776060104370e-02 -7.645238637924194336e-01 4.143246412277221680e-01 -2.177305221557617188e-01 -3.487750589847564697e-01 -1.514913421124219894e-02 -1.773130446672439575e-01
7.314882278442382812e-01 -5.901858210563659668e-01 -2.126659154891967773e-01 1.723313033580780029e-01 -8.111439645290374756e-02 -6.091002002358436584e-02 3.629023954272270203e-02 -1.734196543693542480e-01
4.423086941242218018e-01 2.631956338882446289e-02 -6.125994324684143066e-01 6.136348247528076172e-01 -1.102600097656250000e-01 -9.226751327514648438e-02 1.640798449516296387e-01 6.520768254995346069e-02
3.770403563976287842e-01 4.572309255599975586e-01 -4.189921170473098755e-02 4.985795617103576660e-01 5.890437215566635132e-02 -5.715584382414817810e-02 -6.025116443634033203e-01 1.693710535764694214e-01
3.020741045475006104e-01 9.460858255624771118e-02 -1.088831946253776550e-01 2.497255206108093262e-01 6.394225955009460449e-01 -2.984992265701293945e-01 -1.641514003276824951e-01 -5.483368039131164551e-01
9.118457436561584473e-01 -1.816126853227615356e-01 1.478412002325057983e-01 1.225043386220932007e-01 -2.829277217388153076e-01 -9.490169584751129150e-02 -8.273604512214660645e-02 5.282123386859893799e-02
5.461648702621459961e-01 -4.404985904693603516e-01 -2.361636757850646973e-01 -1.588002033531665802e-02 -3.308168053627014160e-01 -4.200513362884521484e-01 -4.769852012395858765e-02 -4.043284356594085693e-01
4.411004483699798584e-01 -6.958780437707901001e-02 -5.170155316591262817e-02 7.521394491195678711e-01 -3.457992970943450928e-01 -2.440744638442993164e-01 4.942209343425929546e-04 2.303289920091629028e-01
7.277661561965942383e-01 -1.468730270862579346e-01 -4.294869899749755859e-01 -2.334297262132167816e-02 -2.261172086000442505e-01 -3.265912830829620361e-01 1.903296560049057007e-01 -2.641297578811645508e-01
3.108613491058349609e-01 -5.302293896675109863e-01 1.949914842844009399e-01 4.592197835445404053e-01 -4.315771162509918213e-01 -2.346776872873306274e-01 -3.399021029472351074e-01 -1.282640546560287476e-01
5.133344531059265137e-01 -4.146591722965240479e-01 2.423239350318908691e-01 2.409549802541732788e-01 -2.947526276111602783e-01 -3.314290940761566162e-01 -4.988337755203247070e-01 4.696641862392425537e-02
4.785837233066558838e-01 -3.877887725830078125e-01 -7.545038312673568726e-02 -1.737505570054054260e-02 1.323164999485015869e-01 -7.588176131248474121e-01 -1.458445787429809570e-01 -5.846467101946473122e-04
5.779972672462463379e-01 -4.016101360321044922e-01 7.726797461509704590e-02 3.939177095890045166e-01 -1.140103787183761597e-01 -4.555505216121673584e-01 -2.029016315937042236e-01 2.859953343868255615e-01
3.124490976333618164e-01 3.270473182201385498e-01 -3.446684777736663818e-01 2.326835840940475464e-01 5.833036899566650391e-01 -4.800722599029541016e-01 -1.496808975934982300e-01 -1.713498830795288086e-01
1.024113148450851440e-01 -2.032029926776885986e-01 -4.005070328712463379e-01 3.603746294975280762e-01 -3.721217811107635498e-01 -6.644760258495807648e-03 -4.213292598724365234e-01 -5.847286581993103027e-01
4.504193365573883057e-02 2.039394527673721313e-01 -2.564303576946258545e-01 6.787387132644653320e-01 -2.777070701122283936e-01 -5.390537381172180176e-01 -2.021238803863525391e-01 1.462292075157165527e-01
-5.662122741341590881e-02 1.667926162481307983e-01 -5.622640848159790039e-01 4.978694319725036621e-01 -1.805525124073028564e-01 -5.041761994361877441e-01 -3.161431550979614258e-01 -1.349816918373107910e-01
5.186311006546020508e-01 -5.574181079864501953e-01 -8.058195561170578003e-02 3.410088419914245605e-01 4.100690484046936035e-01 -2.419231384992599487e-01 2.127534151077270508e-01 1.599346995353698730e-01
3.270558267831802368e-02 -7.308989763259887695e-01 -2.221094816923141479e-01 3.894053995609283447e-01 1.246069557964801788e-02 -2.602192759513854980e-01 -4.180077612400054932e-01 -1.454234719276428223e-01
2.894723415374755859e-01 -2.911537587642669678e-01 -2.688110172748565674e-01 7.659298181533813477e-01 -2.777661681175231934e-01 -1.985940039157867432e-01 2.154508382081985474e-01 9.754396229982376099e-02
4.591849744319915771e-01 -6.479429602622985840e-01 -4.748007357120513916e-01 2.923006117343902588e-01 -3.909740224480628967e-02 -1.654533445835113525e-01 1.575918197631835938e-01 -6.859290599822998047e-02
6.783201098442077637e-01 -4.113767743110656738e-01 -6.950450688600540161e-02 4.604399800300598145e-01 -3.534310758113861084e-01 5.015483126044273376e-02 1.255329996347427368e-01 -1.030897200107574463e-01
4.593428969383239746e-01 -1.224131807684898376e-01 -9.741001576185226440e-02 3.714151978492736816e-01 6.402111053466796875e-01 -9.282481670379638672e-02 2.455583065748214722e-01 -3.844418525695800781e-01
2.879207134246826172e-01 1.509857475757598877e-01 -2.491941004991531372e-01 6.502197384834289551e-01 -4.358487725257873535e-01 -4.602143168449401855e-01 -8.721995353698730469e-02 -7.276664488017559052e-03
6.742750406265258789e-01 -3.926156461238861084e-01 2.405682355165481567e-01 -9.943660348653793335e-02 3.584701418876647949e-01 -3.318045735359191895e-01 -2.310598641633987427e-02 -2.903729975223541260e-01
4.124446511268615723e-01 -3.433622121810913086e-01 4.359543323516845703e-01 1.722385287284851074e-01 8.501132950186729431e-03 -3.418206274509429932e-01 -6.115867495536804199e-01 -3.630147129297256470e-02
4.526870548725128174e-01 9.836625307798385620e-02 3.782911300659179688e-01 5.005501508712768555e-01 3.315474689006805420e-01 -3.144864141941070557e-01 -1.292112916707992554e-01 -4.077044129371643066e-01
5.402059555053710938e-01 4.678856134414672852e-01 -1.000633686780929565e-01 3.784236013889312744e-01 -4.032781720161437988e-01 6.343539804220199585e-02 -1.115920990705490112e-01 -3.961481451988220215e-01
5.461544990539550781e-01 -3.017939254641532898e-02 -2.504413425922393799e-01 3.825869262218475342e-01 -3.630717843770980835e-02 2.082654833793640137e-01 -2.269607037305831909e-02 -6.682090163230895996e-01
1.256419420242309570e-01 -4.239780306816101074e-01 -6.197317242622375488e-01 1.028887778520584106e-01 4.660525321960449219e-01 -1.411013007164001465e-01 -4.084065854549407959e-01 7.676471024751663208e-02
4.465875923633575439e-01 -2.494324296712875366e-01 -1.289568841457366943e-01 7.018038034439086914e-01 -3.265207409858703613e-01 -2.619001269340515137e-01 1.542299147695302963e-02 2.318176180124282837e-01
7.496379017829895020e-01 -1.815531104803085327e-01 1.408191323280334473e-01 1.730022877454757690e-01 -1.705195903778076172e-01 -3.882167637348175049e-01 -3.098223805427551270e-01 2.820329070091247559e-01
8.231864869594573975e-02 2.007820308208465576e-01 -1.442418694496154785e-01 5.999963283538818359e-01 -5.230944156646728516e-01 -4.148036241531372070e-01 -3.554928600788116455e-01 -6.625559180974960327e-03
6.048593521118164062e-01 3.898949921131134033e-01 2.025104686617851257e-02 1.923287212848663330e-01 3.420621454715728760e-01 -4.751343727111816406e-01 -4.258702695369720459e-02 -3.164705038070678711e-01
8.160270750522613525e-02 -8.330899477005004883e-02 -2.935829460620880127e-01 6.818675994873046875e-01 -2.607913613319396973e-01 -5.014531016349792480e-01 -3.368455767631530762e-01 4.831035807728767395e-02
5.223624110221862793e-01 -9.790617972612380981e-02 -5.074772834777832031e-01 -3.461815416812896729e-02 2.444652616977691650e-01 -2.499262690544128418e-01 1.795151084661483765e-01 -5.516957640647888184e-01
-9.309135377407073975e-02 7.093233615159988403e-02 -2.450514733791351318e-01 6.249551773071289062e-01 -3.815334737300872803e-01 -5.105333328247070312e-01 -3.379690647125244141e-01 -1.234829723834991455e-01
2.073701024055480957e-01 2.218156605958938599e-01 -6.592041999101638794e-02 -1.096459627151489258e-01 1.044084057211875916e-01 -7.021329998970031738e-01 -3.069831728935241699e-01 -5.415691733360290527e-01
5.883057713508605957e-01 1.096877977252006531e-01 1.093596145510673523e-01 7.751417905092239380e-02 4.977083504199981689e-01 -4.552452266216278076e-01 6.617424637079238892e-02 -4.056551158428192139e-01
3.697552680969238281e-01 -4.745625853538513184e-01 2.161542475223541260e-01 2.785528600215911865e-01 -3.714148402214050293e-01 -4.313076734542846680e-01 -2.031217813491821289e-01 -3.853873014450073242e-01
4.650976061820983887e-01 -8.101168274879455566e-02 1.245788857340812683e-01 3.734857439994812012e-01 -1.866975575685501099e-01 -6.269868016242980957e-01 -2.493672072887420654e-01 3.632593452930450439e-01
3.544485270977020264e-01 -4.002709984779357910e-01 4.180888831615447998e-02 6.775210499763488770e-01 4.098358452320098877e-01 6.046829745173454285e-02 2.418136000633239746e-01 -1.525477468967437744e-01
6.893073916435241699e-01 -3.985736966133117676e-01 -2.966509163379669189e-01 1.703054606914520264e-01 -3.564986288547515869e-01 -1.585055738687515259e-01 -1.824705004692077637e-01 2.519479393959045410e-01
4.073078334331512451e-01 5.946671962738037109e-01 -1.369151170365512371e-03 3.936249613761901855e-01 2.578869760036468506e-01 -1.553549319505691528e-01 -4.281064271926879883e-01 -2.271846681833267212e-01
-2.009095698595046997e-01 -1.338492780923843384e-01 -3.397364914417266846e-01 3.208916783332824707e-01 -1.664669513702392578e-01 -5.466055870056152344e-01 -5.512323379516601562e-01 -3.049283623695373535e-01
4.519479274749755859e-01 -2.549144923686981201e-01 -6.155956983566284180e-01 8.944716304540634155e-02 3.459616005420684814e-01 1.332900822162628174e-01 -5.483273044228553772e-02 -4.509328603744506836e-01
7.886444926261901855e-01 -3.209496140480041504e-01 5.458951368927955627e-02 -2.105923369526863098e-02 1.955112665891647339e-01 -2.653092443943023682e-01 -4.020912945270538330e-01 3.628551214933395386e-02
8.056353032588958740e-02 1.061337348073720932e-02 -2.704151868820190430e-01 1.692344695329666138e-01 -3.367303609848022461e-01 -1.331571191549301147e-01 -6.477659344673156738e-01 -5.838776230812072754e-01
4.392631947994232178e-01 -3.300834214314818382e-03 6.289905309677124023e-02 4.503774642944335938e-01 2.584633827209472656e-01 -1.893844753503799438e-01 -5.455749630928039551e-01 -4.471232295036315918e-01
6.455436348915100098e-01 -8.183076232671737671e-02 -4.254015684127807617e-01 1.692235916852951050e-01 1.979097165167331696e-02 2.718675732612609863e-01 -2.931253612041473389e-02 -5.401954650878906250e-01
5.180188417434692383e-01 5.126900672912597656e-01 -6.911642104387283325e-02 3.647211492061614990e-01 4.684994518756866455e-01 -2.868800461292266846e-01 -1.320963501930236816e-01 -1.084690615534782410e-01
4.808479249477386475e-01 7.538085430860519409e-02 -5.790674090385437012e-01 -1.241379044950008392e-02 -1.141258031129837036e-01 -3.468806147575378418e-01 -4.965278208255767822e-01 2.184926420450210571e-01
6.075054407119750977e-01 -4.203232228755950928e-01 -4.181458353996276855e-01 4.119289293885231018e-02 -6.035774480551481247e-03 3.599672764539718628e-02 2.204696647822856903e-02 -5.252660512924194336e-01
2.363365590572357178e-01 -4.287109076976776123e-01 -4.455225765705108643e-01 1.664222776889801025e-02 2.202779799699783325e-01 5.110952630639076233e-02 -7.118647694587707520e-01 -6.081615015864372253e-02
1.369949877262115479e-01 2.146676629781723022e-01 -5.445386767387390137e-01 3.728510141372680664e-01 -4.646139740943908691e-01 -3.848652839660644531e-01 -3.283783197402954102e-01 -1.667038649320602417e-01
2.223392128944396973e-01 -3.080172091722488403e-02 -2.654809951782226562e-01 6.155924797058105469e-01 -2.793341875076293945e-02 3.265818059444427490e-01 -3.126944899559020996e-01 -5.431098937988281250e-01
6.348024010658264160e-01 -5.035521388053894043e-01 -2.023206949234008789e-01 3.295699656009674072e-01 -3.574492931365966797e-01 -5.268685892224311829e-02 -1.471435278654098511e-01 2.042403370141983032e-01
4.184795320034027100e-01 -6.528983116149902344e-01 1.207707542926073074e-02 1.482390519231557846e-02 2.437492758035659790e-01 -4.593102335929870605e-01 -3.482369482517242432e-01 -8.114381134510040283e-02
5.076833367347717285e-01 -4.518538415431976318e-01 -5.871933102607727051e-01 3.878149390220642090e-01 -2.006204724311828613e-01 -3.397100791335105896e-02 -3.086637705564498901e-02 -2.311134152114391327e-02
1.159826517105102539e-01 -1.145025491714477539e-01 -1.983427554368972778e-01 6.700054407119750977e-01 -5.500041246414184570e-01 -7.703709602355957031e-02 -2.631893940269947052e-02 -4.195925295352935791e-01
6.516420245170593262e-01 -2.007077187299728394e-01 -4.940409958362579346e-01 5.065462365746498108e-02 2.255387455224990845e-01 3.058182001113891602e-01 -1.165073215961456299e-01 -3.612069785594940186e-01
5.182470679283142090e-01 4.610852599143981934e-01 -1.243475899100303650e-01 3.156220912933349609e-01 5.192062854766845703e-01 -3.355964720249176025e-01 -1.461755633354187012e-01 -1.317194756120443344e-02
7.371864318847656250e-01 4.617018699645996094e-01 8.374752476811408997e-03 2.229948043823242188e-01 -2.238088548183441162e-01 1.300528198480606079e-01 -3.547769188880920410e-01 -2.683335915207862854e-02
6.427555084228515625e-01 -3.099125325679779053e-01 -5.565112829208374023e-01 -5.237802863121032715e-02 6.456844508647918701e-02 1.392365843057632446e-01 -1.162416413426399231e-01 -3.759032785892486572e-01
3.186659216880798340e-01 -1.905370950698852539e-01 -4.199333190917968750e-01 2.797119021415710449e-01 1.418866515159606934e-01 -1.803726851940155029e-01 -5.832535624504089355e-01 4.633724689483642578e-01
-1.425457000732421875e-02 -7.307825684547424316e-01 -2.596545964479446411e-02 5.124690532684326172e-01 2.904067048802971840e-03 -3.751278221607208252e-01 -2.065851539373397827e-02 -2.475860863924026489e-01
3.714202046394348145e-01 -2.546724975109100342e-01 -2.172300666570663452e-01 7.984316349029541016e-01 -2.348628640174865723e-01 3.795634256675839424e-03 -9.282516688108444214e-02 2.207159996032714844e-01
2.655363380908966064e-01 1.857459247112274170e-01 -5.837296843528747559e-01 4.550933241844177246e-01 -3.608640134334564209e-01 -4.193910360336303711e-01 -1.849951148033142090e-01 8.248534053564071655e-02
4.041045308113098145e-01 -4.582909643650054932e-01 2.858075499534606934e-02 2.511317133903503418e-01 -4.697741270065307617e-01 -5.054056048393249512e-01 -9.867079555988311768e-02 -2.773563265800476074e-01
7.213346660137176514e-02 -4.690872728824615479e-01 -6.201302409172058105e-01 1.991745978593826294e-01 3.724546730518341064e-01 -3.317332267761230469e-02 -4.580456316471099854e-01 -2.988784387707710266e-02
4.492120146751403809e-01 -4.604954123497009277e-01 -4.084856808185577393e-01 2.647018134593963623e-01 -1.912109404802322388e-01 -5.240722894668579102e-01 -3.477809950709342957e-02 1.918389052152633667e-01
1.009044498205184937e-01 1.703913509845733643e-02 -7.628941535949707031e-01 3.970857858657836914e-01 1.926672160625457764e-01 -3.360571563243865967e-01 -3.157644271850585938e-01 9.018157608807086945e-03
3.347745537757873535e-01 -3.645544052124023438e-01 1.185984611511230469e-01 2.663732469081878662e-01 -5.182960629463195801e-01 -4.186384081840515137e-01 -4.319483041763305664e-01 -1.988405734300613403e-01
4.344344735145568848e-01 -4.251613281667232513e-03 -3.665650188922882080e-01 -8.521836996078491211e-02 -1.335158348083496094e-01 -4.103122353553771973e-01 -6.832597255706787109e-01 1.288028955459594727e-01
6.187088489532470703e-01 -1.674434393644332886e-01 -6.014230251312255859e-01 -1.788981556892395020e-01 -1.219009608030319214e-01 -1.797134280204772949e-01 -1.242743209004402161e-01 -3.644818067550659180e-01
7.860932946205139160e-01 -2.130044102668762207e-01 1.629157960414886475e-01 4.514837265014648438e-02 -4.522286653518676758e-01 -2.038298249244689941e-01 -2.278043776750564575e-01 -1.007684990763664246e-01
2.961501777172088623e-01 3.168666968122124672e-03 -6.723174452781677246e-01 4.097598493099212646e-01 2.235844880342483521e-01 -3.375775516033172607e-01 2.836586833000183105e-01 -2.189982831478118896e-01
3.330621719360351562e-01 1.491502970457077026e-01 -6.142162680625915527e-01 9.167151153087615967e-02 -1.604706048965454102e-01 -5.996927022933959961e-01 -3.094510734081268311e-01 4.045392852276563644e-03
4.086264967918395996e-01 -4.287130832672119141e-01 -3.609820008277893066e-01 2.824465036392211914e-01 -1.809797137975692749e-01 -5.962228178977966309e-01 -6.988492608070373535e-02 2.145374119281768799e-01
7.996686547994613647e-02 -2.369662523269653320e-01 -5.416475534439086914e-01 7.450095415115356445e-01 -1.940030753612518311e-01 -1.794783174991607666e-01 -1.327313929796218872e-01 -3.954416140913963318e-02
6.193227767944335938e-01 -2.416667491197586060e-01 -4.567891359329223633e-01 -8.705089986324310303e-02 3.600985407829284668e-01 -7.314537465572357178e-02 -3.137220442295074463e-01 -3.291798532009124756e-01
3.877619802951812744e-01 3.830655813217163086e-01 1.718367636203765869e-01 -7.465303689241409302e-02 8.846267312765121460e-02 -5.067784786224365234e-01 -4.300918579101562500e-01 -4.670881330966949463e-01
3.121193945407867432e-01 -1.865905821323394775e-01 -1.319246739149093628e-01 3.989282250404357910e-01 -2.555832564830780029e-01 -7.578960657119750977e-01 -1.398952603340148926e-01 1.786560863256454468e-01
5.571236014366149902e-01 3.293358385562896729e-01 1.533891856670379639e-01 4.770310521125793457e-01 1.834574490785598755e-01 2.074068970978260040e-02 -5.029131174087524414e-01 2.074988633394241333e-01
4.042150378227233887e-01 -7.416105866432189941e-01 -3.257337212562561035e-02 1.696753650903701782e-01 8.836077526211738586e-03 -3.539222478866577148e-01 -3.500315248966217041e-01 -9.440440684556961060e-02
6.330059766769409180e-01 -2.802629768848419189e-01 7.811842858791351318e-02 3.001021444797515869e-01 -5.956816077232360840e-01 -1.216756626963615417e-01 -5.078433826565742493e-02 -2.288489192724227905e-01
-4.035929590463638306e-02 -1.202039141207933426e-02 -2.928956449031829834e-01 4.311623573303222656e-01 -1.610246151685714722e-01 -7.032234072685241699e-01 -4.396056830883026123e-01 1.132817268371582031e-01
5.874654650688171387e-01 -6.071895360946655273e-01 2.071641236543655396e-01 2.806778550148010254e-01 -2.936263978481292725e-01 -1.635722517967224121e-01 -1.626930087804794312e-01 -1.583252549171447754e-01
4.816738665103912354e-01 1.173166111111640930e-01 -1.230815798044204712e-01 2.100380212068557739e-01 -5.463978275656700134e-02 -6.531266570091247559e-01 -4.009875059127807617e-01 3.234366774559020996e-01
1.503863781690597534e-01 -4.051515758037567139e-01 -6.744233965873718262e-01 1.209570690989494324e-01 3.321256637573242188e-01 3.938508778810501099e-02 -3.069419264793395996e-01 -3.710614442825317383e-01
5.155957490205764771e-02 -3.100125193595886230e-01 -5.238411426544189453e-01 4.361652135848999023e-01 1.635001450777053833e-01 2.315443903207778931e-01 -5.927280187606811523e-01 7.009036093950271606e-02
6.525646448135375977e-01 -2.633112668991088867e-01 -2.303248941898345947e-01 -1.176426708698272705e-01 1.171046420931816101e-01 -4.326901733875274658e-01 2.482203245162963867e-01 -4.187954366207122803e-01
1.379596590995788574e-01 8.309461921453475952e-02 9.025804698467254639e-03 1.574338078498840332e-01 4.231555759906768799e-01 -4.117899835109710693e-01 -2.948039472103118896e-01 -7.166969776153564453e-01
5.406857132911682129e-01 -3.206732869148254395e-02 -5.061846971511840820e-01 5.018848180770874023e-01 3.578897714614868164e-01 1.268205326050519943e-02 2.646341621875762939e-01 1.556425821036100388e-02
1.002501845359802246e-01 9.041534364223480225e-02 -1.273830980062484741e-01 6.127026677131652832e-01 -4.660905003547668457e-01 -2.203766703605651855e-01 5.833048839122056961e-03 -5.694766640663146973e-01
5.005563497543334961e-01 -1.993663161993026733e-01 -3.352411985397338867e-01 7.455686479806900024e-02 -2.335007339715957642e-01 -7.233924865722656250e-01 9.130063652992248535e-02 -7.480700314044952393e-02
1.058104783296585083e-01 -3.396302461624145508e-02 -1.995814889669418335e-01 5.245053768157958984e-01 -3.767573237419128418e-01 -6.467396616935729980e-01 -3.250884413719177246e-01 8.253043889999389648e-02
7.529743909835815430e-01 -2.875162959098815918e-01 1.288386881351470947e-01 -2.147423662245273590e-02 -1.438733041286468506e-01 -2.647486329078674316e-01 -4.219464957714080811e-01 -2.539160251617431641e-01
6.109138131141662598e-01 -2.196795791387557983e-01 -4.201680719852447510e-01 -1.915595233440399170e-01 1.885830461978912354e-01 5.244179442524909973e-02 -3.548888862133026123e-01 -4.483627974987030029e-01
6.863484382629394531e-01 -3.289960324764251709e-01 -1.262710392475128174e-01 -1.653412580490112305e-01 1.739551499485969543e-02 -3.581961691379547119e-01 -4.970143139362335205e-01 4.213063791394233704e-02
5.330093950033187866e-02 1.866846382617950439e-01 -4.190122783184051514e-01 3.098577558994293213e-01 -4.937469363212585449e-01 -3.419471085071563721e-01 -4.097295105457305908e-01 -4.026570916175842285e-01
4.968671500682830811e-02 5.273949354887008667e-02 -5.974378585815429688e-01 5.986251235008239746e-01 -9.301315248012542725e-02 -5.199683308601379395e-01 7.396464701741933823e-03 1.981775090098381042e-02
5.697582364082336426e-01 -2.027924060821533203e-01 -1.414982974529266357e-01 -1.885513365268707275e-01 1.899528950452804565e-01 1.966607756912708282e-03 -2.421914190053939819e-01 -6.956542134284973145e-01
2.607938349246978760e-01 1.445500999689102173e-01 -1.658753156661987305e-01 1.413661688566207886e-01 6.905611753463745117e-01 -4.430059194564819336e-01 -3.423110842704772949e-01 -2.707159221172332764e-01
5.564983487129211426e-01 -2.081658393144607544e-01 -2.035772949457168579e-01 5.070777535438537598e-01 -5.648967623710632324e-02 4.187775254249572754e-01 1.508589740842580795e-02 -4.118393361568450928e-01
4.923821091651916504e-01 -3.194526731967926025e-01 -3.566383719444274902e-01 6.607868671417236328e-01 -1.813080161809921265e-01 2.335891276597976685e-01 -2.459849603474140167e-02 6.031624972820281982e-02
8.216755837202072144e-02 -1.303290873765945435e-01 -7.845365405082702637e-01 3.439434766769409180e-01 2.511172294616699219e-01 -1.041142269968986511e-01 -3.500247895717620850e-01 -2.145952880382537842e-01
2.312600761651992798e-01 -4.886809885501861572e-01 -2.828807234764099121e-01 5.296995043754577637e-01 -2.775646746158599854e-01 -6.305810064077377319e-02 -4.993499219417572021e-01 1.293756812810897827e-01
4.443363547325134277e-01 3.094159066677093506e-01 -4.583960175514221191e-01 1.510116606950759888e-01 -4.841727912425994873e-01 -3.952786326408386230e-01 -1.269893348217010498e-01 -2.590385377407073975e-01
2.653572857379913330e-01 -3.646291196346282959e-01 -3.555190563201904297e-02 4.243701696395874023e-01 3.070063292980194092e-01 -4.367572367191314697e-01 -5.300236344337463379e-01 2.221311479806900024e-01
6.133034229278564453e-01 -2.130674272775650024e-01 -4.381601512432098389e-01 2.569015324115753174e-01 1.548772752285003662e-01 -1.865352392196655273e-01 -3.162788748741149902e-01 4.020743370056152344e-01
2.208311706781387329e-01 -3.683223724365234375e-01 3.292676210403442383e-01 4.974839985370635986e-01 -2.956484556198120117e-01 -2.518530786037445068e-01 -5.555112361907958984e-01 -1.530172675848007202e-02
3.430867493152618408e-01 -1.208457499742507935e-01 -2.374359518289566040e-01 4.800920784473419189e-01 1.069062501192092896e-01 -5.187874436378479004e-01 -3.029642403125762939e-01 4.565816223621368408e-01
6.101114749908447266e-01 -4.820464849472045898e-01 -2.136040776968002319e-01 4.987145662307739258e-01 -2.053792476654052734e-01 2.221168279647827148e-01 1.315819937735795975e-02 -9.676147997379302979e-02
4.587121009826660156e-01 -2.074017226696014404e-01 8.352399617433547974e-02 7.093042135238647461e-01 3.953278958797454834e-01 1.591146886348724365e-01 1.562104821205139160e-01 -1.745733767747879028e-01
2.309514433145523071e-01 4.742734134197235107e-01 -2.898869514465332031e-01 4.859649837017059326e-01 -3.670611977577209473e-02 -2.646822668612003326e-02 -6.209560036659240723e-01 -1.178785338997840881e-01
6.884723901748657227e-01 -1.947799921035766602e-01 -2.526299655437469482e-01 -1.181898266077041626e-01 -3.045078516006469727e-01 -4.899286925792694092e-01 -2.825464494526386261e-02 -2.769882977008819580e-01
4.128175079822540283e-01 -3.604496419429779053e-01 -1.371887028217315674e-01 2.700473368167877197e-01 6.022685766220092773e-02 -4.242736101150512695e-01 -5.265969038009643555e-01 3.833692073822021484e-01
3.121750652790069580e-01 1.533975899219512939e-01 -6.016797423362731934e-01 2.073744088411331177e-01 -4.427452087402343750e-01 -4.112877547740936279e-01 -1.301963627338409424e-01 -3.030860722064971924e-01
2.130194604396820068e-01 -1.217577978968620300e-01 -3.578148782253265381e-01 7.150390744209289551e-01 8.467565476894378662e-02 -5.308226346969604492e-01 -7.911596447229385376e-02 7.268626987934112549e-02
-4.742647334933280945e-02 -1.546241939067840576e-01 -5.496941804885864258e-01 7.225473523139953613e-01 -1.736626029014587402e-01 -3.202854692935943604e-01 -1.983506418764591217e-02 -1.283309012651443481e-01
1.243619248270988464e-02 1.998606026172637939e-01 -4.172663688659667969e-01 3.318764865398406982e-01 -4.679883420467376709e-01 -4.069184362888336182e-01 -4.449873268604278564e-01 -3.050224483013153076e-01
5.345602631568908691e-01 2.070927619934082031e-01 -3.558067232370376587e-02 7.640092372894287109e-01 1.718004047870635986e-01 -6.255835294723510742e-02 2.186505347490310669e-01 7.172650843858718872e-02
1.993965059518814087e-01 2.232226878404617310e-01 -5.112038850784301758e-01 3.287374973297119141e-01 -5.126447677612304688e-01 -3.883458077907562256e-01 -1.570739448070526123e-01 -3.205083012580871582e-01
4.935382604598999023e-01 -3.721216320991516113e-01 -5.570147186517715454e-02 3.150516748428344727e-01 -6.748244166374206543e-02 -6.784422993659973145e-01 -6.887626834213733673e-03 2.251672893762588501e-01
-4.320434108376502991e-02 -4.494988918304443359e-01 -1.789860725402832031e-01 4.302050173282623291e-01 -1.222623735666275024e-01 -2.898066043853759766e-01 -6.907361149787902832e-01 5.403103679418563843e-02
5.366442352533340454e-02 2.304295599460601807e-01 -5.666675567626953125e-01 6.171858906745910645e-01 -3.226169943809509277e-02 -4.108062982559204102e-01 -1.737893670797348022e-01 -2.049058526754379272e-01
5.341024994850158691e-01 2.161768972873687744e-01 -1.563478410243988037e-01 6.895316839218139648e-01 5.281354486942291260e-02 -1.071519553661346436e-01 3.919645547866821289e-01 -1.402102690190076828e-02
-1.016681864857673645e-01 -1.457881182432174683e-01 -5.989240407943725586e-01 7.023627758026123047e-01 2.757686004042625427e-02 -3.100650906562805176e-01 -1.280204206705093384e-01 -5.564045533537864685e-02
5.123377442359924316e-01 -5.453810691833496094e-01 -1.758475452661514282e-01 2.465336024761199951e-01 -2.830763459205627441e-01 -4.926978349685668945e-01 9.535276144742965698e-02 -1.280346810817718506e-01
5.707411468029022217e-02 -1.335730105638504028e-01 -3.618229925632476807e-01 4.644226431846618652e-01 -2.175378948450088501e-01 -7.124487161636352539e-01 -2.308566868305206299e-01 1.552285254001617432e-01
2.527779936790466309e-01 -3.966686129570007324e-01 -4.570874273777008057e-01 2.100330144166946411e-01 1.928084790706634521e-01 3.083801269531250000e-01 -2.994088530540466309e-01 -5.511766076087951660e-01
3.900201916694641113e-01 1.456345766782760620e-01 -5.886701345443725586e-01 8.507926017045974731e-03 -9.834408760070800781e-02 -3.314517736434936523e-01 -5.797889232635498047e-01 1.561492979526519775e-01
5.066527724266052246e-01 -4.691536128520965576e-01 1.172941401600837708e-01 -1.742743402719497681e-01 2.640799283981323242e-01 -3.964293301105499268e-01 -4.049602746963500977e-01 -2.969532310962677002e-01
3.428187966346740723e-01 -1.415049098432064056e-02 -1.608254909515380859e-01 3.878611922264099121e-01 9.406519122421741486e-03 -5.538343787193298340e-01 -5.228831768035888672e-01 3.546067774295806885e-01
2.027042806148529053e-01 -2.814649343490600586e-01 -3.798618614673614502e-01 7.948423027992248535e-01 -1.766868233680725098e-01 1.311375945806503296e-01 -1.034174263477325439e-01 -2.109711468219757080e-01
4.223931133747100830e-01 -3.966869413852691650e-01 1.065571382641792297e-01 7.405763268470764160e-01 -2.622697949409484863e-01 9.725806862115859985e-02 -1.617703437805175781e-01 -1.250626519322395325e-03
5.459241271018981934e-01 3.396942913532257080e-01 -3.089382648468017578e-01 5.275833010673522949e-01 3.264787793159484863e-01 2.323394268751144409e-02 -3.250257074832916260e-01 -4.187056794762611389e-03
5.407579541206359863e-01 -2.832160294055938721e-01 1.356184482574462891e-01 2.704980373382568359e-01 -5.071111917495727539e-01 -4.336518347263336182e-01 6.213492155075073242e-02 -2.945019602775573730e-01
1.160490214824676514e-01 -9.698387980461120605e-02 -7.643024325370788574e-01 4.593945443630218506e-01 4.274621978402137756e-02 -3.676150143146514893e-01 -6.941290944814682007e-02 -2.003469616174697876e-01
4.511934518814086914e-02 8.609911799430847168e-02 -3.214121162891387939e-01 5.926816463470458984e-01 -4.614793062210083008e-01 -1.809010207653045654e-01 -5.223261564970016479e-02 -5.362438559532165527e-01
6.707239747047424316e-01 -6.075403839349746704e-02 -4.879582226276397705e-01 -8.165521919727325439e-02 -6.775943934917449951e-02 8.444324880838394165e-02 -1.249409615993499756e-01 -5.237701535224914551e-01
1.743109226226806641e-01 -1.850996166467666626e-01 -4.362040162086486816e-01 5.975491404533386230e-01 7.095617800951004028e-02 -4.531978368759155273e-01 -1.382110565900802612e-01 3.981072604656219482e-01
7.051370739936828613e-01 -2.457696646451950073e-01 8.044114336371421814e-03 -1.051746830344200134e-01 -8.466471731662750244e-02 -3.128107190132141113e-01 -5.705023407936096191e-01 -2.758453227579593658e-02
1.700871586799621582e-01 -2.991778850555419922e-01 -6.272131204605102539e-01 3.257616460323333740e-01 -1.760261654853820801e-01 -2.969148457050323486e-01 -5.121222138404846191e-01 -2.516838535666465759e-02
4.813155829906463623e-01 -3.171750009059906006e-01 -6.567282974720001221e-02 3.818228542804718018e-01 -1.118637770414352417e-01 -4.035063385963439941e-01 -3.474389016628265381e-01 4.707324802875518799e-01
6.967474818229675293e-01 4.769125878810882568e-01 1.013924032449722290e-01 4.361117780208587646e-01 -2.061878740787506104e-01 1.067622452974319458e-01 -1.496444791555404663e-01 -1.015793681144714355e-01
1.397745311260223389e-01 -4.150616377592086792e-02 -8.290497213602066040e-02 5.132602453231811523e-01 -1.137022376060485840e-01 -8.325363993644714355e-01 1.890894025564193726e-02 4.503847658634185791e-02
5.845961570739746094e-01 9.152601705864071846e-04 -4.169411957263946533e-01 9.557326883077621460e-02 1.611837148666381836e-01 3.048018179833889008e-02 8.311849087476730347e-02 -6.644202470779418945e-01
3.060217499732971191e-01 -4.646657034754753113e-02 -1.842853277921676636e-01 5.049098134040832520e-01 -1.309438794851303101e-02 -6.501463651657104492e-01 -3.990938663482666016e-01 1.820964068174362183e-01
3.890320360660552979e-01 -5.939647555351257324e-01 -2.094109505414962769e-01 5.870707035064697266e-01 -1.864053457975387573e-01 -1.551705598831176758e-02 -1.248063296079635620e-01 -2.383077442646026611e-01
-1.845378614962100983e-02 -1.716478168964385986e-01 -3.315322399139404297e-01 5.617126226425170898e-01 -1.998920887708663940e-01 -5.162606239318847656e-01 -4.842512309551239014e-01 -6.148744001984596252e-02
4.014482200145721436e-01 3.651910275220870972e-02 -5.048193931579589844e-01 4.852945804595947266e-01 4.731129705905914307e-01 -1.657331287860870361e-01 3.062780499458312988e-01 -4.519458487629890442e-02
3.245358765125274658e-01 1.278169900178909302e-01 -1.062785610556602478e-01 1.805446296930313110e-01 1.055817529559135437e-01 2.087280899286270142e-01 -7.776178121566772461e-01 -4.183817207813262939e-01
1.621790677309036255e-01 2.140703424811363220e-02 -4.785000085830688477e-01 3.959678709506988525e-01 -5.251795649528503418e-01 -2.781256735324859619e-01 -3.710020184516906738e-01 -3.109291493892669678e-01
5.195281505584716797e-01 -3.084415197372436523e-01 6.496699992567300797e-03 1.135758087038993835e-01 2.375187575817108154e-01 -3.742386996746063232e-01 -5.153849124908447266e-01 3.999016582965850830e-01
1.606349796056747437e-01 -2.392023205757141113e-01 -6.984580159187316895e-01 3.062167167663574219e-01 2.229653447866439819e-01 -5.676759406924247742e-02 -4.840130507946014404e-01 2.194581180810928345e-01
8.894249796867370605e-02 -6.229362487792968750e-01 2.779062837362289429e-02 4.663329422473907471e-01 -1.507959067821502686e-01 2.532008476555347443e-02 -3.018926680088043213e-01 -5.208468437194824219e-01
6.289049983024597168e-01 -4.500837028026580811e-01 -2.311888188123703003e-01 4.380191862583160400e-01 -2.665472924709320068e-01 2.020706683397293091e-01 -1.317702531814575195e-01 -1.653800755739212036e-01
3.775621056556701660e-01 3.741215169429779053e-01 1.574523560702800751e-02 6.569020152091979980e-01 2.357100695371627808e-01 5.631319060921669006e-02 -4.312516450881958008e-01 -2.024929523468017578e-01
1.813939660787582397e-01 1.774602830410003662e-01 -4.236694872379302979e-01 8.190180063247680664e-01 1.606715917587280273e-01 6.827483326196670532e-02 -1.652380079030990601e-01 1.659443378448486328e-01
2.514842748641967773e-01 2.378167062997817993e-01 -4.662380814552307129e-01 5.683465003967285156e-01 -3.488934934139251709e-01 7.043727487325668335e-02 -3.990399837493896484e-01 -2.321254163980484009e-01
4.657916724681854248e-01 5.250521302223205566e-01 4.135191440582275391e-03 2.774053812026977539e-01 4.101893305778503418e-01 -1.699245870113372803e-01 -3.598797619342803955e-01 -3.220939934253692627e-01
6.476808786392211914e-01 1.140433102846145630e-01 -1.441373080015182495e-01 9.352188557386398315e-02 -4.592140763998031616e-02 -1.926368474960327148e-01 1.529976874589920044e-01 -6.894603371620178223e-01
4.572024643421173096e-01 3.411098718643188477e-01 -5.737359523773193359e-01 3.826594948768615723e-01 -1.077223047614097595e-01 8.275758475065231323e-02 -4.249106943607330322e-01 -2.584956120699644089e-03
