# Supplementary material for: Where is your field going? A machine learning approach to study the relative motion of the domains of physics
Source: PLoS One. 2020 Jun 18;15(6):e0233997. doi: 10.1371/journal.pone.0233997 (PMC7302634; doi:10.1371/journal.pone.0233997)
Supplement: S16 Data — (ZIP) [file pone.0233997.s016.zip › 15/Pacs4Run_15_VS_500_embeddings1996-2000ED8.txt]

4.520325064659118652e-01 6.882763504981994629e-01 4.457682743668556213e-02 1.590705960988998413e-01 -6.096270307898521423e-02 1.765419691801071167e-01 4.820176959037780762e-01 1.656114310026168823e-01
-2.410731278359889984e-03 5.296028256416320801e-01 3.682580292224884033e-01 3.074749708175659180e-01 -5.817445516586303711e-01 1.478354185819625854e-01 2.058832794427871704e-01 2.944321632385253906e-01
4.051339626312255859e-01 6.869475841522216797e-01 1.137024089694023132e-01 1.087024062871932983e-01 -4.707130193710327148e-01 -2.986775934696197510e-01 1.678080707788467407e-01 1.692565530538558960e-02
2.636787891387939453e-01 3.412255346775054932e-01 3.214294612407684326e-01 4.893989562988281250e-01 -1.457195878028869629e-01 -3.213366270065307617e-01 5.309377908706665039e-01 -2.546057105064392090e-01
2.967793345451354980e-01 3.942999243736267090e-02 4.677040278911590576e-01 1.098986789584159851e-01 -6.990948319435119629e-02 6.145736575126647949e-01 4.743216931819915771e-01 -2.682783901691436768e-01
5.041245222091674805e-01 3.244681656360626221e-01 3.478678762912750244e-01 -4.836294054985046387e-02 -3.407549560070037842e-01 6.196801066398620605e-01 -1.152459010481834412e-01 6.187855079770088196e-02
5.229743719100952148e-01 4.135536849498748779e-01 3.049049973487854004e-01 -4.279494285583496094e-02 -3.621830046176910400e-01 -1.801656931638717651e-01 5.308597683906555176e-01 -1.233876198530197144e-01
-1.118000298738479614e-01 3.078307211399078369e-01 6.032552719116210938e-01 5.232674479484558105e-01 -7.202194631099700928e-02 3.335666954517364502e-01 3.661116957664489746e-01 6.725799292325973511e-02
1.695282161235809326e-01 2.244731932878494263e-01 2.984623312950134277e-01 -1.046135276556015015e-01 -3.807580769062042236e-01 3.315459787845611572e-01 7.175065875053405762e-01 -2.261262387037277222e-01
-1.125262826681137085e-01 8.101562857627868652e-01 2.227404117584228516e-01 3.118406832218170166e-01 -1.025720685720443726e-01 -1.273491382598876953e-01 1.665953993797302246e-01 -3.600468933582305908e-01
2.208253294229507446e-01 5.498557910323143005e-02 5.235489010810852051e-01 4.754845499992370605e-01 -2.250306159257888794e-01 4.989599883556365967e-01 1.957817673683166504e-01 -3.318034410476684570e-01
5.139419436454772949e-01 1.929047554731369019e-01 4.112397432327270508e-01 3.782453238964080811e-01 -5.191638469696044922e-01 8.625645935535430908e-02 2.540453076362609863e-01 2.120222747325897217e-01
9.413739293813705444e-02 -7.128820754587650299e-03 1.320664770901203156e-02 5.732382535934448242e-01 -4.275875985622406006e-01 6.560654044151306152e-01 1.774137318134307861e-01 1.325971633195877075e-01
3.099897801876068115e-01 6.974209845066070557e-02 3.453288078308105469e-01 3.509266674518585205e-02 -2.048194259405136108e-01 5.439721345901489258e-01 5.438107848167419434e-01 -3.807520568370819092e-01
-1.598582714796066284e-01 3.503241539001464844e-01 3.799556493759155273e-01 2.351839467883110046e-02 1.506771594285964966e-01 7.590776085853576660e-01 3.259166181087493896e-01 4.092420265078544617e-02
4.442968964576721191e-02 1.547349542379379272e-01 6.373021006584167480e-01 4.164652824401855469e-01 6.302212178707122803e-02 4.838654100894927979e-01 3.814483880996704102e-01 1.043336614966392517e-01
5.578717589378356934e-01 7.281592488288879395e-02 -1.778892427682876587e-01 5.036221146583557129e-01 5.648729577660560608e-02 5.278429985046386719e-01 1.267502903938293457e-01 -3.167372345924377441e-01
8.186577558517456055e-01 1.233774647116661072e-01 -8.146931976079940796e-02 4.668857157230377197e-01 1.439769566059112549e-01 1.293409615755081177e-01 2.164822965860366821e-01 -7.506689429283142090e-02
2.478458583354949951e-01 -1.196757107973098755e-01 5.946663767099380493e-02 4.843668937683105469e-01 -1.321763396263122559e-01 5.650185346603393555e-01 3.122877478599548340e-01 5.018589496612548828e-01
1.740431934595108032e-01 7.089900374412536621e-01 2.800115942955017090e-01 9.195933490991592407e-02 -6.239465624094009399e-02 -2.516035735607147217e-01 4.551413953304290771e-01 3.253121376037597656e-01
7.246224880218505859e-01 9.662830829620361328e-02 4.867513850331306458e-02 5.109394192695617676e-01 3.408855199813842773e-02 2.840421907603740692e-02 3.469747900962829590e-01 -2.824828922748565674e-01
3.426821529865264893e-01 6.366564035415649414e-01 5.469492077827453613e-01 9.115716069936752319e-02 -5.299539119005203247e-02 2.500120550394058228e-02 1.105838343501091003e-01 3.925715386867523193e-01
1.677539795637130737e-01 1.894661784172058105e-01 5.063835382461547852e-01 5.663939118385314941e-01 -3.583155572414398193e-01 1.818611323833465576e-01 3.963821232318878174e-01 2.003810405731201172e-01
3.798701614141464233e-02 4.176291227340698242e-01 -1.634798198938369751e-01 6.252020597457885742e-01 4.347134232521057129e-01 3.141194581985473633e-02 4.637500047683715820e-01 3.889947757124900818e-02
2.862568497657775879e-01 1.419176310300827026e-01 4.351575970649719238e-01 7.634840011596679688e-01 -2.298792898654937744e-01 1.553911119699478149e-01 1.951413303613662720e-01 1.028364226222038269e-01
1.033873185515403748e-01 4.432130604982376099e-02 5.604324340820312500e-01 4.151864647865295410e-01 5.755619704723358154e-02 4.406876862049102783e-01 5.471851229667663574e-01 -6.286777555942535400e-02
2.226440161466598511e-01 3.889201581478118896e-01 5.062353014945983887e-01 4.952943921089172363e-01 -9.698870033025741577e-02 4.162430167198181152e-01 -9.520275890827178955e-02 3.253477513790130615e-01
7.539793252944946289e-01 1.369650810956954956e-01 1.821176260709762573e-01 3.336850404739379883e-01 1.488463282585144043e-01 -4.798328503966331482e-02 4.537622332572937012e-01 -1.946410685777664185e-01
-6.318759918212890625e-02 5.667465925216674805e-01 6.007918715476989746e-01 2.828197181224822998e-01 -4.191228654235601425e-03 1.443377435207366943e-01 2.594077289104461670e-01 3.817386329174041748e-01
2.434902042150497437e-01 4.618166089057922363e-01 5.804063081741333008e-01 4.441578090190887451e-01 -1.647166013717651367e-01 3.848627805709838867e-01 -1.109556332230567932e-01 7.568490505218505859e-02
5.932679176330566406e-01 5.094489827752113342e-02 -2.480004429817199707e-01 1.754447817802429199e-01 8.392917364835739136e-02 1.028606295585632324e-01 6.910376548767089844e-01 2.408224940299987793e-01
2.216354571282863617e-02 2.581159472465515137e-01 -3.146549761295318604e-01 6.421444416046142578e-01 3.216543793678283691e-01 4.268026053905487061e-01 3.671817779541015625e-01 3.291168436408042908e-02
6.605544686317443848e-01 1.526881158351898193e-01 -3.935168981552124023e-01 4.200841784477233887e-01 -2.183567173779010773e-02 4.347467720508575439e-01 7.304345816373825073e-02 1.192093193531036377e-01
2.278049141168594360e-01 2.489784210920333862e-01 2.937386929988861084e-01 4.560652077198028564e-01 -4.937265217304229736e-01 4.494750872254371643e-02 2.936921417713165283e-01 -5.097013711929321289e-01
6.681594997644424438e-03 4.218719005584716797e-01 3.733780086040496826e-01 2.683098912239074707e-01 7.741721719503402710e-02 3.179070353507995605e-01 3.373602926731109619e-01 6.242658495903015137e-01
-9.036096185445785522e-02 -4.278787970542907715e-02 -4.026988893747329712e-02 4.254600107669830322e-01 -3.535242080688476562e-01 5.484518408775329590e-01 5.977556705474853516e-01 1.558064967393875122e-01
1.906125694513320923e-01 1.907621026039123535e-01 5.711488127708435059e-01 2.120593041181564331e-01 -3.048630356788635254e-01 5.212293863296508789e-01 3.331640958786010742e-01 2.836841046810150146e-01
5.809937119483947754e-01 2.205789685249328613e-01 -5.808694660663604736e-02 6.020106077194213867e-01 3.177515566349029541e-01 2.465429753065109253e-01 1.684552580118179321e-01 -2.405701130628585815e-01
1.883142292499542236e-01 9.614444524049758911e-02 4.046516120433807373e-01 7.871932983398437500e-01 -1.052979454398155212e-01 3.155739903450012207e-01 1.832736432552337646e-01 1.661747246980667114e-01
-1.424578130245208740e-01 4.396231770515441895e-01 4.233905673027038574e-01 3.703735172748565674e-01 -4.354814812541007996e-02 3.669335842132568359e-01 2.475887387990951538e-01 5.216935873031616211e-01
8.880940079689025879e-02 4.979094564914703369e-01 2.906247973442077637e-01 2.598247118294239044e-02 -6.046983599662780762e-01 5.146412253379821777e-01 6.912762671709060669e-02 1.541652083396911621e-01
7.598853111267089844e-02 -7.184755522757768631e-03 8.518354594707489014e-02 7.691885828971862793e-01 -3.055969774723052979e-01 3.005762994289398193e-01 4.305702447891235352e-01 1.616804450750350952e-01
1.960937380790710449e-01 3.976228535175323486e-01 1.665754616260528564e-01 1.841638684272766113e-01 -2.133939117193222046e-01 6.412982940673828125e-01 -9.355450421571731567e-02 5.255728363990783691e-01
1.933131814002990723e-01 2.031352072954177856e-01 5.159404277801513672e-01 6.592709422111511230e-01 -1.329300403594970703e-01 3.291743695735931396e-01 1.944047808647155762e-01 2.381470352411270142e-01
1.215826813131570816e-02 4.942229092121124268e-01 2.831686735153198242e-01 -1.004037633538246155e-01 -4.348664283752441406e-01 6.491286754608154297e-01 1.000397130846977234e-01 2.117683887481689453e-01
2.605725228786468506e-01 3.720026016235351562e-01 4.045140147209167480e-01 3.671011924743652344e-01 -1.203479617834091187e-01 3.134555816650390625e-01 1.089131161570549011e-01 6.088688969612121582e-01
1.421769149601459503e-02 3.375365436077117920e-01 -1.855129450559616089e-01 4.732368290424346924e-01 2.690295577049255371e-01 4.007095098495483398e-01 3.722707033157348633e-01 -5.059329867362976074e-01
9.048382192850112915e-02 3.843413293361663818e-01 4.375363886356353760e-01 4.970877766609191895e-01 -4.419158101081848145e-01 4.401456117630004883e-01 -9.213372319936752319e-02 8.974384516477584839e-02
-1.500135753303766251e-02 4.621618986129760742e-01 -5.566250160336494446e-02 5.554981827735900879e-01 -4.917140305042266846e-01 -1.832031607627868652e-01 3.528750836849212646e-01 -2.731993496417999268e-01
2.633764743804931641e-01 7.166061997413635254e-01 -7.792134582996368408e-02 1.762375533580780029e-01 -4.587301015853881836e-01 2.524181604385375977e-01 -2.905963063240051270e-01 -1.462277621030807495e-01
1.273280829191207886e-01 3.331444263458251953e-01 4.443932771682739258e-01 -5.628566443920135498e-02 3.588671982288360596e-02 7.520859837532043457e-01 2.687940597534179688e-01 1.815966069698333740e-01
1.931324154138565063e-01 3.239678740501403809e-01 4.145540893077850342e-01 2.792105972766876221e-01 -6.209924221038818359e-01 1.527281850576400757e-01 3.609495460987091064e-01 2.620860636234283447e-01
3.765787780284881592e-01 2.324353903532028198e-01 4.080030918121337891e-01 2.348687350749969482e-01 -4.183743614703416824e-03 3.083749413490295410e-01 4.200473129749298096e-01 -5.576556921005249023e-01
3.502940237522125244e-01 6.169937849044799805e-01 3.813120722770690918e-01 5.380097031593322754e-01 -4.931354150176048279e-02 6.315003335475921631e-02 -1.673086136579513550e-01 -1.653703004121780396e-01
8.185210824012756348e-01 2.634003758430480957e-01 -3.007442653179168701e-01 1.767908036708831787e-01 7.282579690217971802e-02 3.413071036338806152e-01 1.178334504365921021e-01 5.711930617690086365e-02
4.337575137615203857e-01 1.908551901578903198e-01 3.403163254261016846e-01 -9.679890424013137817e-02 -2.535037994384765625e-01 1.999358087778091431e-01 6.240666508674621582e-01 -3.956588208675384521e-01
-7.269714772701263428e-02 1.225669085979461670e-01 3.821406513452529907e-02 4.240373075008392334e-01 -6.494159102439880371e-01 2.826144993305206299e-01 5.271986722946166992e-01 1.373835802078247070e-01
3.439287841320037842e-01 1.917613595724105835e-01 3.645876348018646240e-01 3.196335434913635254e-01 -6.035777926445007324e-01 4.087574034929275513e-02 4.644932150840759277e-01 1.676908582448959351e-01
1.692528873682022095e-01 6.371927261352539062e-01 4.012824296951293945e-01 1.953217685222625732e-01 -1.160598546266555786e-01 1.318098604679107666e-01 7.866771519184112549e-02 5.736972093582153320e-01
1.277623474597930908e-01 6.580237746238708496e-01 5.326355695724487305e-01 3.048838973045349121e-01 -1.170551627874374390e-01 -5.345203354954719543e-02 1.482263058423995972e-01 3.680985569953918457e-01
-2.468937775120139122e-03 1.649745404720306396e-01 -3.200436830520629883e-01 2.367469221353530884e-01 3.604857921600341797e-01 4.319475293159484863e-01 6.902295351028442383e-01 -1.461324989795684814e-01
-1.568129360675811768e-01 4.678741395473480225e-01 4.291206598281860352e-01 1.953043043613433838e-01 -5.346264690160751343e-02 7.028971314430236816e-01 6.218889355659484863e-02 1.828254908323287964e-01
3.044596612453460693e-01 2.495860457420349121e-01 4.735844731330871582e-01 3.294202089309692383e-01 -3.316430449485778809e-01 7.734254747629165649e-02 4.384452104568481445e-01 4.516723752021789551e-01
4.084194600582122803e-01 4.178040921688079834e-01 4.096854031085968018e-01 -2.107332348823547363e-01 -3.177627921104431152e-01 4.353591799736022949e-01 2.627498507499694824e-01 -2.946769595146179199e-01
4.757172465324401855e-01 7.532603293657302856e-02 -2.642587423324584961e-01 2.687831223011016846e-01 -9.822532534599304199e-02 -9.272863157093524933e-03 7.791367173194885254e-01 9.567575156688690186e-02
5.102480053901672363e-01 2.255219668149948120e-01 -2.537077963352203369e-01 2.102886140346527100e-01 5.227798819541931152e-01 5.113843679428100586e-01 2.091268897056579590e-01 4.063308238983154297e-02
2.938765883445739746e-01 2.568157911300659180e-01 3.852109611034393311e-01 4.010951519012451172e-01 -5.133671164512634277e-01 7.345667481422424316e-02 3.835623264312744141e-01 3.497935831546783447e-01
2.312291860580444336e-01 1.495661139488220215e-01 2.644370794296264648e-01 -4.720960184931755066e-02 -5.252999812364578247e-02 3.697115480899810791e-01 7.252812385559082031e-01 -4.318895936012268066e-01
3.409806191921234131e-01 2.797569036483764648e-01 4.648107588291168213e-01 6.435215473175048828e-01 -2.495038360357284546e-01 2.035338878631591797e-01 6.640277057886123657e-02 2.592523097991943359e-01
1.425757408142089844e-01 -2.489086799323558807e-02 3.610272705554962158e-01 1.557780504226684570e-01 -4.102472960948944092e-02 4.085997641086578369e-01 6.867498159408569336e-01 -4.291655421257019043e-01
2.123936116695404053e-01 4.286837279796600342e-01 4.204007983207702637e-01 2.058719992637634277e-01 -5.611845254898071289e-01 2.238273918628692627e-01 2.194294035434722900e-01 3.725896775722503662e-01
-2.101581692695617676e-01 4.726941585540771484e-01 4.156046807765960693e-01 4.590866267681121826e-01 -8.492586016654968262e-02 5.440696477890014648e-01 1.218616147525608540e-03 2.137295305728912354e-01
8.906140178442001343e-02 5.041924118995666504e-01 -5.265626683831214905e-02 -4.457538723945617676e-01 -2.398841232061386108e-01 3.440145850181579590e-01 5.994679331779479980e-01 3.371474519371986389e-02
-7.968701422214508057e-02 5.876148343086242676e-01 -1.390134692192077637e-01 5.013396143913269043e-01 5.264881253242492676e-01 2.624929249286651611e-01 1.483689695596694946e-01 9.791383147239685059e-02
-1.540760882198810577e-02 6.468691825866699219e-01 5.077064633369445801e-01 2.634377479553222656e-01 -3.489084914326667786e-02 3.663279581815004349e-03 2.444861680269241333e-01 4.394920468330383301e-01
1.250942349433898926e-01 7.715507745742797852e-01 -3.350940048694610596e-01 -2.867662310600280762e-01 -2.504366338253021240e-01 9.921993315219879150e-02 2.986351847648620605e-01 1.810852885246276855e-01
1.785279214382171631e-01 5.283413529396057129e-01 4.004238247871398926e-01 -1.053571030497550964e-01 -3.917467594146728516e-01 5.667008757591247559e-01 -9.482243098318576813e-03 -2.069744169712066650e-01
7.131465673446655273e-01 2.328128963708877563e-01 -2.082221359014511108e-01 5.035078525543212891e-01 1.477685719728469849e-01 3.027830719947814941e-01 -2.223682962357997894e-02 1.622833311557769775e-01
1.408338248729705811e-01 4.202657043933868408e-01 3.924738168716430664e-01 -1.359239667654037476e-01 3.075245320796966553e-01 6.831089854240417480e-01 1.995537579059600830e-01 -1.732072532176971436e-01
5.805576443672180176e-01 4.791081845760345459e-01 -5.638208389282226562e-01 2.372185736894607544e-01 -2.386571094393730164e-02 1.732873767614364624e-01 8.224424719810485840e-02 1.479171067476272583e-01
7.611135840415954590e-01 3.605260699987411499e-02 -9.686266630887985229e-02 4.172511398792266846e-01 -2.171631455421447754e-01 3.079787641763687134e-02 4.227132201194763184e-01 9.555352479219436646e-02
1.993654668331146240e-01 4.970663785934448242e-01 4.001101851463317871e-01 -3.265106976032257080e-01 2.256561219692230225e-01 5.461977124214172363e-01 3.010703623294830322e-01 -8.114866167306900024e-02
4.753133952617645264e-01 4.490372538566589355e-01 4.230327308177947998e-01 -3.335714936256408691e-01 3.564020991325378418e-01 3.738919198513031006e-01 1.121696382761001587e-01 5.306945368647575378e-02
6.277543902397155762e-01 2.779857516288757324e-01 -2.729818522930145264e-01 9.785366058349609375e-02 -3.330700099468231201e-01 -7.974930852651596069e-02 5.508838295936584473e-01 1.542243659496307373e-01
2.645750343799591064e-01 3.669705986976623535e-01 3.265596032142639160e-01 -1.817479431629180908e-01 -3.673881292343139648e-02 1.389044374227523804e-01 6.409081220626831055e-01 -4.735522568225860596e-01
5.829785466194152832e-01 3.626097142696380615e-01 -1.637707948684692383e-01 4.468895494937896729e-01 1.567542701959609985e-01 3.814279735088348389e-01 -6.902202963829040527e-02 -3.567853868007659912e-01
2.992208302021026611e-01 3.491112887859344482e-01 -5.144651979207992554e-02 2.710087597370147705e-01 3.768117427825927734e-01 2.472397089004516602e-01 4.474307000637054443e-01 -5.560457706451416016e-01
2.781505286693572998e-01 3.713130354881286621e-01 -2.220488935708999634e-01 6.078953146934509277e-01 9.454844892024993896e-02 3.140403926372528076e-01 6.910093128681182861e-02 -5.035681128501892090e-01
7.795929163694381714e-02 5.432885885238647461e-01 2.426768988370895386e-01 -3.108429610729217529e-01 -2.219801992177963257e-01 6.725178956985473633e-01 1.767751872539520264e-01 -1.021739989519119263e-01
3.764385282993316650e-01 1.998032331466674805e-01 2.869692146778106689e-01 -8.857674896717071533e-02 -1.260268036276102066e-02 7.038127779960632324e-01 2.461219727993011475e-01 4.148353934288024902e-01
4.811749756336212158e-01 5.386964678764343262e-01 -2.535583972930908203e-01 1.682394295930862427e-01 4.174150228500366211e-01 3.769116997718811035e-01 1.005929708480834961e-02 -2.632137537002563477e-01
1.333729326725006104e-01 8.966506719589233398e-01 -2.785710096359252930e-01 -1.923323720693588257e-01 5.495493113994598389e-02 8.559028059244155884e-02 2.298715412616729736e-01 -2.118872106075286865e-02
-1.509966850280761719e-01 2.100376039743423462e-01 4.769563078880310059e-01 4.689200222492218018e-01 1.814424432814121246e-02 5.693407058715820312e-01 3.996533155441284180e-01 3.886024653911590576e-02
4.888153374195098877e-01 4.416260421276092529e-01 -3.472800254821777344e-01 4.548704624176025391e-01 1.323656141757965088e-01 3.243144750595092773e-01 8.116431534290313721e-03 -3.402190208435058594e-01
1.445628106594085693e-01 4.064508676528930664e-01 5.763843655586242676e-01 4.891154766082763672e-01 -1.544316262006759644e-01 1.859281510114669800e-01 2.071786522865295410e-01 3.756394088268280029e-01
3.517180681228637695e-01 2.017266005277633667e-01 5.407106280326843262e-01 3.072115480899810791e-01 -1.578504592180252075e-01 2.286629229784011841e-01 3.608358800411224365e-01 4.913734793663024902e-01
1.275414824485778809e-01 4.373058974742889404e-01 -4.324719309806823730e-01 3.937652409076690674e-01 3.704458177089691162e-01 2.784132659435272217e-01 4.634319245815277100e-01 -1.445702463388442993e-01
3.839374780654907227e-01 1.218038871884346008e-01 2.514421343803405762e-01 -1.346894800662994385e-01 -2.997843027114868164e-01 3.070848584175109863e-01 7.319849133491516113e-01 -1.908348053693771362e-01
4.218088686466217041e-01 3.675071895122528076e-01 -6.004026159644126892e-03 -4.072045683860778809e-01 -1.465136464685201645e-02 1.823022365570068359e-01 6.907312273979187012e-01 -1.029846966266632080e-01
1.753925234079360962e-01 7.145099043846130371e-01 3.102610707283020020e-01 3.860169323161244392e-03 -1.846103221178054810e-01 -1.437201052904129028e-01 4.300411939620971680e-01 3.503773510456085205e-01
2.674268186092376709e-01 4.113494455814361572e-01 3.532268106937408447e-01 -2.071073204278945923e-01 -2.436417192220687866e-01 6.084522604942321777e-01 2.897612452507019043e-01 2.794184684753417969e-01
6.256773471832275391e-01 3.692111670970916748e-01 -2.358513772487640381e-01 5.119668245315551758e-01 2.739718854427337646e-01 2.521932721138000488e-01 3.937089070677757263e-02 -1.194270178675651550e-01
5.346767231822013855e-02 4.936061501502990723e-01 2.487718760967254639e-01 -2.095808237791061401e-01 -2.460370808839797974e-01 7.389409542083740234e-01 5.181799083948135376e-02 -1.960343718528747559e-01
2.551685869693756104e-01 6.128504499793052673e-02 4.650651812553405762e-01 6.744640469551086426e-01 -9.219524264335632324e-02 4.163986742496490479e-01 2.355767339468002319e-01 1.502054631710052490e-01
8.937303721904754639e-02 6.253407001495361328e-01 5.035178065299987793e-01 3.006956875324249268e-01 -1.953537762165069580e-01 3.392449319362640381e-01 -1.812913715839385986e-01 -2.662642002105712891e-01
1.606398969888687134e-01 2.116202842444181442e-03 -5.331888422369956970e-02 4.288424551486968994e-01 -6.025859117507934570e-01 3.764295578002929688e-01 4.029441475868225098e-01 3.467975556850433350e-01
-9.130477905273437500e-02 3.007377684116363525e-02 3.274229913949966431e-02 5.133364200592041016e-01 -2.460017353296279907e-01 6.251857280731201172e-01 3.908776938915252686e-01 3.493039608001708984e-01
4.197289645671844482e-01 4.649597704410552979e-01 3.979926109313964844e-01 3.045343160629272461e-01 -1.465832591056823730e-01 -3.434934616088867188e-01 4.103772044181823730e-01 -2.204924523830413818e-01
-4.143488407135009766e-02 2.255537658929824829e-01 5.576433539390563965e-01 4.637807309627532959e-01 3.108574636280536652e-02 5.464518666267395020e-01 3.164761066436767578e-01 1.470271050930023193e-01
-2.446527481079101562e-01 3.122430145740509033e-01 4.653468132019042969e-01 3.374688923358917236e-01 6.335005164146423340e-02 6.715307235717773438e-01 2.388705611228942871e-01 -1.380318589508533478e-02
6.007577478885650635e-02 4.508010745048522949e-01 2.790946662425994873e-01 -1.392616182565689087e-01 -4.704230427742004395e-01 6.102200150489807129e-01 1.379950940608978271e-01 2.883969545364379883e-01
4.532356560230255127e-02 4.551084339618682861e-01 3.736475110054016113e-01 -1.142299696803092957e-01 3.280162215232849121e-01 6.739156842231750488e-01 1.929329037666320801e-01 -1.979421526193618774e-01
6.574280858039855957e-01 3.221772015094757080e-01 1.919056177139282227e-01 5.071507096290588379e-01 -1.988956145942211151e-02 3.710781410336494446e-02 3.267832994461059570e-01 -2.477912753820419312e-01
2.549493014812469482e-01 2.237968593835830688e-01 5.118683576583862305e-01 5.207896828651428223e-01 -4.898939281702041626e-02 2.294815629720687866e-01 2.628015577793121338e-01 4.770307242870330811e-01
9.278104454278945923e-02 5.031372904777526855e-01 8.585336059331893921e-02 -4.443868696689605713e-01 -2.612486481666564941e-01 2.697531282901763916e-01 6.252398490905761719e-01 3.809845075011253357e-02
6.697826981544494629e-01 4.514454901218414307e-01 -1.105767711997032166e-01 3.917243182659149170e-01 3.228127658367156982e-01 2.739015519618988037e-01 -1.984046772122383118e-02 -4.784607514739036560e-02
5.897935628890991211e-01 3.560630977153778076e-01 5.035414546728134155e-02 6.197445392608642578e-01 -2.004319615662097931e-02 -2.786846756935119629e-01 2.229960262775421143e-01 -1.046397760510444641e-01
6.527124047279357910e-01 5.503243952989578247e-02 -3.189653754234313965e-01 2.739410698413848877e-01 -2.515737712383270264e-01 2.097611576318740845e-01 5.339146256446838379e-01 4.244451969861984253e-02
2.252147495746612549e-01 2.798711657524108887e-01 3.840688765048980713e-01 2.409015893936157227e-01 2.146850228309631348e-01 7.522722482681274414e-01 -1.112277358770370483e-01 2.025665640830993652e-01
-2.764341607689857483e-02 7.180956006050109863e-01 4.510407447814941406e-01 2.749139908701181412e-03 9.294984489679336548e-02 5.978053901344537735e-03 3.305996954441070557e-01 4.026882052421569824e-01
-2.214908599853515625e-01 4.542968869209289551e-01 -3.150631189346313477e-01 6.711875796318054199e-01 1.242807731032371521e-01 2.332080155611038208e-01 3.523059785366058350e-01 -2.910902909934520721e-02
-1.579272150993347168e-01 8.618768453598022461e-01 -2.447802722454071045e-01 -1.137113645672798157e-01 4.436289519071578979e-02 1.197810401208698750e-03 3.966621160507202148e-01 -8.322781883180141449e-03
8.234156668186187744e-02 8.838620781898498535e-01 2.641882002353668213e-01 2.979415655136108398e-01 -1.529264450073242188e-01 -1.202774271368980408e-01 -3.870467841625213623e-02 -1.187091544270515442e-01
2.432394623756408691e-01 -7.403491437435150146e-02 1.988888978958129883e-01 5.717797279357910156e-01 -9.812897443771362305e-02 5.582497119903564453e-01 2.461628615856170654e-01 4.324305355548858643e-01
-3.381526470184326172e-02 6.887220740318298340e-01 1.525636166334152222e-01 1.674362570047378540e-01 -5.214314460754394531e-01 3.860229849815368652e-01 -2.284623235464096069e-01 1.041266601532697678e-02
7.087424993515014648e-01 4.737710952758789062e-01 -1.059638261795043945e-01 3.535335361957550049e-01 1.970553547143936157e-01 2.510896027088165283e-01 -8.836054801940917969e-02 -1.653075367212295532e-01
-5.178295820951461792e-02 7.830418944358825684e-01 1.218696013092994690e-01 7.012459635734558105e-02 -2.429732680320739746e-01 -2.364786565303802490e-01 4.507595598697662354e-01 2.150625437498092651e-01
4.450582265853881836e-01 2.454734295606613159e-01 -5.658652186393737793e-01 3.781345188617706299e-01 -1.633013635873794556e-01 8.664219081401824951e-02 4.942491352558135986e-01 -4.534050822257995605e-03
3.779921233654022217e-01 2.841178178787231445e-01 -2.026042938232421875e-01 4.209402203559875488e-01 2.941430211067199707e-01 3.683732450008392334e-01 3.585139513015747070e-01 -4.554213881492614746e-01
9.811892360448837280e-02 3.973220288753509521e-01 2.654268443584442139e-01 7.585247512906789780e-03 -2.408174425363540649e-01 7.697199583053588867e-01 1.929638385772705078e-01 2.725840210914611816e-01
2.141997665166854858e-01 6.308159828186035156e-01 5.480243563652038574e-01 9.908457100391387939e-02 -7.244241982698440552e-02 4.311161637306213379e-01 -2.335353046655654907e-01 1.983487978577613831e-02
6.555526852607727051e-01 8.261188119649887085e-02 -1.434490382671356201e-01 3.573310375213623047e-01 -3.279293775558471680e-01 2.600805461406707764e-02 5.469977259635925293e-01 -8.799126744270324707e-02
2.572534382343292236e-01 3.609889149665832520e-01 4.362585246562957764e-01 1.858916431665420532e-01 4.425418376922607422e-01 4.851422905921936035e-01 -3.547625988721847534e-02 3.823162019252777100e-01
1.582222878932952881e-01 4.432060718536376953e-01 -3.537133634090423584e-01 5.698671340942382812e-01 2.406039983034133911e-01 1.933887451887130737e-01 3.446686565876007080e-01 -3.385060131549835205e-01
2.651126086711883545e-01 8.183863162994384766e-01 -7.310123741626739502e-02 2.267298996448516846e-01 -3.327906429767608643e-01 1.329314112663269043e-01 -2.316351085901260376e-01 -1.453744024038314819e-01
-4.315254092216491699e-02 2.209527492523193359e-01 6.073244214057922363e-01 2.452983558177947998e-01 -2.097010016441345215e-01 4.451636970043182373e-01 5.182910561561584473e-01 -9.763403236865997314e-02
7.595039159059524536e-02 2.340769171714782715e-01 8.099879324436187744e-02 3.592321872711181641e-01 -5.814835429191589355e-01 2.923173904418945312e-01 2.514550983905792236e-01 -5.630530714988708496e-01
4.003645777702331543e-01 1.878580749034881592e-01 -4.595728814601898193e-01 2.054461538791656494e-01 -4.044523537158966064e-01 1.027122288942337036e-01 5.756246447563171387e-01 2.133705466985702515e-01
3.388242423534393311e-01 4.658091962337493896e-01 1.687368750572204590e-01 -2.834042906761169434e-01 -1.648123413324356079e-01 -6.541035324335098267e-02 6.685457229614257812e-01 2.846661806106567383e-01
5.318849086761474609e-01 2.454264760017395020e-01 -5.876171588897705078e-01 2.745987661182880402e-02 -2.710967957973480225e-01 4.206486046314239502e-01 2.251590341329574585e-01 9.839187562465667725e-02
1.895548999309539795e-01 3.834524750709533691e-01 3.623474240303039551e-01 -2.113866657018661499e-01 -3.320249915122985840e-01 7.048484086990356445e-01 1.748887151479721069e-01 5.844203010201454163e-02
2.664871513843536377e-01 5.548639297485351562e-01 5.096460506319999695e-02 4.832509905099868774e-02 -2.982434928417205811e-01 -1.661382168531417847e-01 5.874797105789184570e-01 3.930578529834747314e-01
7.916693091392517090e-01 3.294014185667037964e-02 -1.826635599136352539e-01 1.529183238744735718e-01 -2.113059908151626587e-01 2.426283955574035645e-01 4.583961367607116699e-01 -4.217669740319252014e-02
7.247439622879028320e-01 1.783989071846008301e-01 -1.353682726621627808e-01 3.018446266651153564e-01 -3.495185971260070801e-01 -6.079590693116188049e-02 4.491015374660491943e-01 -7.703038305044174194e-02
1.387534141540527344e-01 8.736803531646728516e-01 -4.978414997458457947e-02 3.977039456367492676e-01 3.685272112488746643e-02 -2.077013999223709106e-01 4.829572048038244247e-03 1.107333824038505554e-01
3.072859942913055420e-01 3.444218933582305908e-01 5.674949884414672852e-01 4.879756569862365723e-01 -1.655454784631729126e-01 2.180708944797515869e-01 1.860778033733367920e-01 3.423346281051635742e-01
1.716355681419372559e-01 1.518917530775070190e-01 -1.898792684078216553e-01 5.787090659141540527e-01 1.796666830778121948e-01 2.769702076911926270e-01 5.061872005462646484e-01 -4.596669375896453857e-01
9.798187017440795898e-02 5.378844738006591797e-01 5.530723333358764648e-01 -1.331796646118164062e-01 1.310962438583374023e-01 2.770297527313232422e-01 3.228672444820404053e-01 -4.234137237071990967e-01
-4.172173514962196350e-02 5.527222156524658203e-01 3.192360997200012207e-01 7.431985437870025635e-02 -5.012841820716857910e-01 5.733701586723327637e-01 -2.468234300613403320e-02 6.836529821157455444e-02
4.295076727867126465e-01 3.627204298973083496e-01 -5.011724233627319336e-01 6.621340662240982056e-02 -2.428987175226211548e-01 6.649569142609834671e-03 6.069917082786560059e-01 3.026970662176609039e-02
5.391030758619308472e-02 3.020080626010894775e-01 2.757213115692138672e-01 -1.896010339260101318e-01 -6.319246720522642136e-03 7.770640254020690918e-01 3.670853674411773682e-01 -2.351468205451965332e-01
2.113384455442428589e-01 2.199832201004028320e-01 4.583352506160736084e-01 7.227324843406677246e-01 -1.019181963056325912e-02 3.588841557502746582e-01 4.004035890102386475e-02 2.098213434219360352e-01
2.501258393749594688e-03 -4.521056264638900757e-02 1.464668195694684982e-02 4.039722383022308350e-01 -4.534244537353515625e-01 4.522625207901000977e-01 6.299555897712707520e-01 1.660192161798477173e-01
3.091654777526855469e-01 3.656371235847473145e-01 4.259965717792510986e-01 1.599614024162292480e-01 -1.252864897251129150e-01 -2.204671800136566162e-01 5.706957578659057617e-01 -4.167365729808807373e-01
4.863576591014862061e-01 4.623869955539703369e-01 -5.758302807807922363e-01 9.927586466073989868e-02 -1.289412379264831543e-01 -3.428250318393111229e-03 4.264348447322845459e-01 -9.866012632846832275e-02
7.629710435867309570e-02 8.515073060989379883e-01 -1.957510113716125488e-01 4.120641052722930908e-01 3.726151213049888611e-02 -1.382497102022171021e-01 -5.490528419613838196e-02 1.936046928167343140e-01
7.421764731407165527e-01 3.085382580757141113e-01 -2.404876053333282471e-01 1.518747657537460327e-01 2.610502541065216064e-01 4.522435963153839111e-01 1.976573467254638672e-02 -3.991283942013978958e-03
-6.543955206871032715e-02 5.778997540473937988e-01 -4.874268174171447754e-01 4.520733654499053955e-01 1.965272575616836548e-01 2.114157229661941528e-01 3.027815520763397217e-01 -2.116556763648986816e-01
1.102832332253456116e-01 5.232526063919067383e-01 4.227607846260070801e-01 -4.445752128958702087e-02 -3.868678510189056396e-01 5.208453536033630371e-01 1.037137508392333984e-01 3.188070654869079590e-01
4.427334964275360107e-01 1.627757400274276733e-01 -4.288241863250732422e-01 2.137413322925567627e-01 -2.934537231922149658e-01 1.325936317443847656e-01 6.664730310440063477e-01 5.765891633927822113e-03
5.406100749969482422e-01 4.794120192527770996e-01 -3.700643777847290039e-01 1.705625057220458984e-01 3.248415291309356689e-01 4.208666682243347168e-01 3.682443499565124512e-02 -1.669095903635025024e-01
3.899887800216674805e-01 2.783855795860290527e-01 6.493160128593444824e-02 -3.405968546867370605e-01 -2.003243863582611084e-01 5.906540155410766602e-01 4.938230514526367188e-01 -1.316230297088623047e-01
1.276186853647232056e-01 5.861880779266357422e-01 4.438472986221313477e-01 2.642320096492767334e-01 7.008683681488037109e-02 1.755064129829406738e-01 9.992986172437667847e-02 5.723437666893005371e-01
3.244960606098175049e-01 1.684086769819259644e-01 2.872834503650665283e-01 -1.388112306594848633e-01 -5.588804185390472412e-02 6.576915979385375977e-01 3.160785734653472900e-01 4.784904122352600098e-01
5.202597379684448242e-01 3.575228452682495117e-01 -2.392120361328125000e-01 3.976772129535675049e-01 2.109557986259460449e-01 4.533219039440155029e-01 3.618470579385757446e-02 -3.671852946281433105e-01
2.075390964746475220e-01 4.457447528839111328e-01 6.250610351562500000e-01 -5.899167433381080627e-02 3.430593013763427734e-01 2.763425707817077637e-01 2.679198682308197021e-01 3.134035468101501465e-01
1.995203271508216858e-02 8.916554972529411316e-03 2.168316766619682312e-02 2.845482528209686279e-01 -4.444141685962677002e-01 6.078963279724121094e-01 4.576291441917419434e-01 3.763218820095062256e-01
1.348030269145965576e-01 3.043323755264282227e-01 4.266118407249450684e-01 3.151066303253173828e-01 5.533981695771217346e-02 7.405776381492614746e-01 -1.009419113397598267e-01 2.149723619222640991e-01
3.911090493202209473e-01 3.767971098423004150e-01 6.541935205459594727e-01 2.474295906722545624e-02 3.830767273902893066e-01 1.946784108877182007e-01 1.873710900545120239e-01 2.381613254547119141e-01
3.402211368083953857e-01 6.969800591468811035e-01 1.235236227512359619e-01 5.443723201751708984e-01 2.544958293437957764e-01 -7.299979776144027710e-02 -1.280865520238876343e-01 -1.912456937134265900e-02
8.306396752595901489e-02 3.539168238639831543e-01 1.921823024749755859e-01 -4.059435427188873291e-01 2.083270996809005737e-01 5.251056551933288574e-01 5.595865249633789062e-01 1.839722841978073120e-01
-3.094463422894477844e-02 3.834998011589050293e-01 4.733244478702545166e-01 4.754607677459716797e-01 1.491058059036731720e-02 3.104629814624786377e-01 2.800297439098358154e-01 4.762827455997467041e-01
-2.558200061321258545e-01 6.265990734100341797e-01 -4.564955532550811768e-01 9.032573550939559937e-02 -3.270675837993621826e-01 1.258881688117980957e-01 4.055567979812622070e-01 1.951545923948287964e-01
-6.739567220211029053e-02 2.300794869661331177e-01 -5.112833902239799500e-02 4.187646210193634033e-01 2.297968417406082153e-01 2.536260187625885010e-01 6.339886188507080078e-01 -4.954483509063720703e-01
-2.584500312805175781e-01 5.210896134376525879e-01 -3.080867230892181396e-01 6.360831856727600098e-01 1.345015913248062134e-01 2.120787501335144043e-01 3.135473132133483887e-01 2.775152586400508881e-02
1.977753490209579468e-01 8.324664831161499023e-01 3.761169314384460449e-01 1.878849267959594727e-01 7.993475347757339478e-02 1.573702394962310791e-01 -1.922758519649505615e-01 -1.516413241624832153e-01
-3.059373497962951660e-01 5.369599461555480957e-01 -4.529916942119598389e-01 9.814330935478210449e-02 -2.605506479740142822e-01 2.498120069503784180e-01 5.161316990852355957e-01 -8.098193258047103882e-02
1.593198627233505249e-01 7.562213540077209473e-01 -2.026012539863586426e-02 2.039596736431121826e-01 -2.111103236675262451e-01 1.867778450250625610e-01 -1.709697991609573364e-01 -5.020480155944824219e-01
5.935657396912574768e-02 9.081459045410156250e-01 -3.173160552978515625e-01 -1.375056356191635132e-01 1.965959928929805756e-02 5.269479379057884216e-02 1.584330052137374878e-01 1.545514017343521118e-01
1.305368095636367798e-01 5.508434176445007324e-01 -3.449656069278717041e-01 5.673550963401794434e-01 1.088654473423957825e-01 1.000775396823883057e-01 2.134158760309219360e-01 -4.137936234474182129e-01
3.420091867446899414e-01 1.199312582612037659e-01 2.830572426319122314e-01 -2.528730034828186035e-02 3.870242461562156677e-02 8.782681822776794434e-01 1.137580946087837219e-01 4.573448747396469116e-02
2.812717258930206299e-01 4.770137667655944824e-01 -4.976925253868103027e-01 4.715215563774108887e-01 2.949353754520416260e-01 1.841159164905548096e-01 2.850543558597564697e-01 -1.455060541629791260e-01
2.551483809947967529e-01 6.758770942687988281e-01 -1.334194540977478027e-01 2.478421777486801147e-01 -3.319975137710571289e-01 3.119531571865081787e-01 -3.938004970550537109e-01 -1.903868317604064941e-01
3.870771229267120361e-01 2.724989354610443115e-01 1.698532551527023315e-01 2.758906781673431396e-01 -3.501753881573677063e-02 2.246819250285625458e-02 6.652850508689880371e-01 -4.760405421257019043e-01
2.113962173461914062e-01 4.304769635200500488e-01 4.246650636196136475e-01 1.672165989875793457e-01 -5.965139865875244141e-01 2.477683313190937042e-02 3.922223150730133057e-01 2.267560213804244995e-01
-8.067724294960498810e-03 4.911746382713317871e-01 -3.200840577483177185e-02 2.072677165269851685e-01 -3.598445355892181396e-01 6.286469101905822754e-01 -1.531145572662353516e-01 4.081286489963531494e-01
1.022503748536109924e-01 3.949487209320068359e-01 4.940141737461090088e-01 -1.716140955686569214e-01 1.575200110673904419e-01 6.548281311988830566e-01 3.095279932022094727e-01 -1.031452789902687073e-01
5.568212866783142090e-01 3.317079544067382812e-01 2.564796209335327148e-01 4.610161483287811279e-02 -1.406559050083160400e-01 -8.302579075098037720e-02 6.557881236076354980e-01 -2.351115942001342773e-01
1.375593245029449463e-01 2.479748725891113281e-01 2.829996943473815918e-01 5.294666811823844910e-02 3.544128239154815674e-01 5.422112345695495605e-01 3.082478940486907959e-01 5.675169825553894043e-01
4.023686945438385010e-01 6.825619339942932129e-01 -9.625919163227081299e-02 4.769850075244903564e-01 -4.704147111624479294e-03 1.263486891984939575e-01 -2.286827862262725830e-01 -2.591260671615600586e-01
-3.267354518175125122e-02 8.200364112854003906e-01 -3.953730762004852295e-01 -2.073257863521575928e-01 -4.438754916191101074e-02 1.602040231227874756e-01 3.148633241653442383e-01 -1.986292190849781036e-02
6.659361124038696289e-01 3.122852146625518799e-01 -8.642399311065673828e-02 4.787712991237640381e-01 2.182003110647201538e-01 1.655744612216949463e-01 1.396261304616928101e-01 -3.574833273887634277e-01
1.204877868294715881e-01 8.167182207107543945e-01 1.525145173072814941e-01 -7.218365371227264404e-02 -7.820287346839904785e-02 -2.335972040891647339e-01 4.559217691421508789e-01 1.464069783687591553e-01
1.697207391262054443e-01 5.196927189826965332e-01 1.590660065412521362e-01 -3.628924489021301270e-01 -4.463463723659515381e-01 2.449151277542114258e-01 5.213868021965026855e-01 -1.143190041184425354e-01
2.163522839546203613e-01 6.792945265769958496e-01 1.334118843078613281e-01 6.456205248832702637e-01 1.504988130182027817e-02 -2.092535793781280518e-02 -2.368135303258895874e-01 1.951745338737964630e-02
-3.538957983255386353e-02 4.595625102519989014e-01 -2.447979301214218140e-01 4.860606789588928223e-01 4.129917025566101074e-01 2.252693772315979004e-01 4.576119482517242432e-01 -2.462755143642425537e-01
1.224645227193832397e-01 7.599406838417053223e-01 2.251687943935394287e-01 2.705153524875640869e-01 -2.892688214778900146e-01 2.654469609260559082e-01 -2.455465793609619141e-01 -2.630235850811004639e-01
8.465285897254943848e-01 1.070140823721885681e-01 -1.264687180519104004e-01 2.354640662670135498e-01 -1.796717792749404907e-01 1.160395368933677673e-01 3.648244440555572510e-01 1.471585929393768311e-01
2.804809808731079102e-01 4.637835025787353516e-01 4.039236903190612793e-01 2.181997299194335938e-01 -1.926223784685134888e-01 6.065931320190429688e-01 -2.621046900749206543e-01 1.473510116338729858e-01
2.475018948316574097e-01 3.527494370937347412e-01 6.236268281936645508e-01 2.084561623632907867e-02 4.186300933361053467e-01 2.670320272445678711e-01 3.061392307281494141e-01 2.910108864307403564e-01
8.372505903244018555e-01 2.285569161176681519e-01 -2.311553359031677246e-01 2.878459692001342773e-01 1.243603229522705078e-02 1.713576018810272217e-01 1.693190634250640869e-01 2.286877334117889404e-01
2.579907178878784180e-01 4.412958323955535889e-01 -3.624590635299682617e-01 6.225824952125549316e-01 3.517834842205047607e-01 2.397355064749717712e-02 2.208856493234634399e-01 2.158624380826950073e-01
2.273337692022323608e-01 4.459601640701293945e-01 -3.620412945747375488e-01 4.665720164775848389e-01 4.775797426700592041e-01 3.082963824272155762e-01 2.436436414718627930e-01 -1.348487883806228638e-01
-4.127047490328550339e-03 8.502362370491027832e-01 -2.944930791854858398e-01 -1.935725957155227661e-01 1.400506645441055298e-01 1.247631087899208069e-01 3.188734650611877441e-01 -1.265876889228820801e-01
5.699859261512756348e-01 2.995411455631256104e-01 -2.373878806829452515e-01 7.073068618774414062e-02 4.038247466087341309e-01 5.549539327621459961e-01 1.698426604270935059e-01 -1.553715318441390991e-01
3.119102120399475098e-01 7.417448163032531738e-01 -7.713137567043304443e-02 3.881048262119293213e-01 -2.231982052326202393e-01 -2.857703268527984619e-01 1.659805327653884888e-01 -1.921470165252685547e-01
1.006721556186676025e-01 5.715144276618957520e-01 -4.251064360141754150e-01 4.168795347213745117e-01 6.990113109350204468e-02 2.376052290201187134e-01 1.991231590509414673e-01 -4.557849168777465820e-01
5.017978549003601074e-01 4.435575008392333984e-01 -1.849338710308074951e-01 4.517034292221069336e-01 1.070941761136054993e-01 7.632817327976226807e-02 1.610101908445358276e-01 -5.196149349212646484e-01
3.108333647251129150e-01 1.660882681608200073e-01 2.095335274934768677e-01 -2.889659702777862549e-01 9.660283103585243225e-03 3.735339641571044922e-01 7.320401072502136230e-01 2.699778079986572266e-01
6.801294088363647461e-01 1.952579617500305176e-01 -5.007778406143188477e-01 7.717467099428176880e-02 -4.975867271423339844e-02 3.469920158386230469e-01 2.865443229675292969e-01 1.938472837209701538e-01
1.173637956380844116e-01 5.653370022773742676e-01 -4.573802053928375244e-01 4.199991226196289062e-01 1.833944618701934814e-01 2.769087553024291992e-01 2.162344455718994141e-01 -3.520716428756713867e-01
9.975770115852355957e-02 2.875337898731231689e-01 3.937811553478240967e-01 6.744931340217590332e-01 -2.710421085357666016e-01 3.755610883235931396e-01 4.576401785016059875e-02 2.841897308826446533e-01
1.338250041007995605e-01 6.220118999481201172e-01 5.498486757278442383e-01 -1.440767496824264526e-01 2.157516330480575562e-01 2.704282402992248535e-01 1.793332248926162720e-01 -3.467847704887390137e-01
-2.677891552448272705e-01 3.590464890003204346e-01 5.192186832427978516e-01 4.848696887493133545e-01 8.471252769231796265e-02 4.535163342952728271e-01 2.606764435768127441e-01 1.178250238299369812e-01
1.997237056493759155e-01 7.541106939315795898e-01 -4.257298260927200317e-02 5.629871487617492676e-01 1.326568871736526489e-01 -1.457207500934600830e-01 -1.263382285833358765e-01 1.336662322282791138e-01
3.039499521255493164e-01 2.409275919198989868e-01 4.549420475959777832e-01 2.404772341251373291e-01 -5.134866386651992798e-02 7.329718470573425293e-01 7.019308954477310181e-02 1.998878568410873413e-01
-2.085949927568435669e-01 6.523391008377075195e-01 -2.642661035060882568e-01 2.282040119171142578e-01 -2.626366615295410156e-01 -6.964045763015747070e-02 4.865811169147491455e-01 3.137499988079071045e-01
7.779887914657592773e-01 3.649109899997711182e-01 -2.885179817676544189e-01 9.473317861557006836e-02 1.146749258041381836e-01 3.943893909454345703e-01 -1.806547120213508606e-02 1.834740489721298218e-02
2.555688321590423584e-01 6.067896485328674316e-01 3.286193311214447021e-01 6.025839447975158691e-01 2.114615142345428467e-01 -7.126169279217720032e-03 -1.555652022361755371e-01 -1.625591218471527100e-01
-8.678102865815162659e-03 9.503968358039855957e-01 -2.463126778602600098e-01 -5.695991590619087219e-02 1.198204830288887024e-01 2.741394191980361938e-02 1.095578297972679138e-01 7.513131946325302124e-02
1.941109448671340942e-01 4.372894167900085449e-01 4.129968583583831787e-01 -2.004904896020889282e-01 2.448094822466373444e-02 6.586738228797912598e-01 3.527874052524566650e-01 -3.776974976062774658e-02
1.610575020313262939e-01 3.376181423664093018e-01 3.523189127445220947e-01 -8.025084435939788818e-02 -2.412232160568237305e-01 1.667197048664093018e-01 7.525204420089721680e-01 -2.779107987880706787e-01
2.046555578708648682e-01 5.585567951202392578e-01 -3.062498271465301514e-01 4.959817230701446533e-01 2.517721354961395264e-01 1.366863697767257690e-01 2.360617369413375854e-01 -4.105437695980072021e-01
-2.598244547843933105e-01 5.381830334663391113e-01 -2.388861924409866333e-01 6.457676291465759277e-01 1.754525154829025269e-01 1.762091815471649170e-01 3.251566588878631592e-01 -3.475027158856391907e-02
4.307900369167327881e-01 3.942483663558959961e-01 -4.638795852661132812e-01 1.754082441329956055e-01 -2.777485847473144531e-01 -1.024630367755889893e-01 4.892734587192535400e-01 2.932651937007904053e-01
1.459038406610488892e-01 5.155293941497802734e-01 2.469836622476577759e-01 -4.011301100254058838e-01 1.947934329509735107e-01 4.991508722305297852e-01 4.346436262130737305e-01 -1.225731745362281799e-01
5.493459701538085938e-01 4.596519768238067627e-01 -2.822644114494323730e-01 5.277001261711120605e-01 2.877153754234313965e-01 1.682635098695755005e-01 5.043211951851844788e-02 -1.231354847550392151e-01
4.196417927742004395e-01 3.927354812622070312e-01 -6.360480785369873047e-01 4.160559773445129395e-01 6.348388642072677612e-02 2.201160937547683716e-01 1.264090090990066528e-01 1.534258872270584106e-01
2.461668401956558228e-01 4.675588607788085938e-01 4.885560870170593262e-01 -2.774104475975036621e-01 -1.291226297616958618e-01 2.984008193016052246e-01 4.870493113994598389e-01 -2.494280189275741577e-01
2.015102207660675049e-01 6.342425346374511719e-01 5.961008071899414062e-01 3.019325137138366699e-01 -7.537351548671722412e-02 2.471831887960433960e-01 -1.655009686946868896e-01 1.282956451177597046e-01
1.700281053781509399e-01 4.754443764686584473e-01 1.207828447222709656e-01 -4.229281246662139893e-01 1.646539121866226196e-01 5.487180352210998535e-01 4.716573059558868408e-01 3.038569912314414978e-02
5.724653005599975586e-01 5.993306040763854980e-01 1.649711579084396362e-01 -1.280578374862670898e-01 -1.520458459854125977e-01 -9.137381613254547119e-02 1.532468646764755249e-01 4.631634354591369629e-01
1.766909961588680744e-03 5.016285777091979980e-01 2.334628850221633911e-01 -3.082601130008697510e-01 -1.437727659940719604e-01 7.043993473052978516e-01 2.218388766050338745e-01 -1.810381263494491577e-01
1.499901264905929565e-01 8.123764395713806152e-01 1.282971203327178955e-01 4.788374006748199463e-01 -9.381031990051269531e-02 7.196012418717145920e-03 -2.248034775257110596e-01 -1.114151030778884888e-01
2.740201354026794434e-01 5.290470644831657410e-02 3.877514004707336426e-01 7.022732496261596680e-02 -1.896750777959823608e-01 3.588967621326446533e-01 6.552310585975646973e-01 -4.155955314636230469e-01
2.077181339263916016e-01 5.952007770538330078e-01 3.234303593635559082e-01 -1.390795856714248657e-01 -7.213723845779895782e-03 -1.960190683603286743e-01 6.063641905784606934e-01 2.692320346832275391e-01
6.659794449806213379e-01 3.682219386100769043e-01 -3.768030405044555664e-01 3.804652392864227295e-01 2.046040296554565430e-01 2.296171486377716064e-01 5.456634983420372009e-02 1.912729144096374512e-01
1.063578203320503235e-01 8.095299601554870605e-01 4.148460030555725098e-01 2.209745049476623535e-01 1.468153446912765503e-01 1.248275637626647949e-01 -1.292732954025268555e-01 -2.420206218957901001e-01
-1.840961128473281860e-01 7.415876388549804688e-01 -2.853515148162841797e-01 2.979339472949504852e-02 -2.358244657516479492e-01 1.078365370631217957e-02 4.216807782649993896e-01 3.167001307010650635e-01
-2.049598395824432373e-01 4.681762158870697021e-01 -2.946745753288269043e-01 7.355782389640808105e-01 1.195609420537948608e-01 1.669177711009979248e-01 2.566680014133453369e-01 5.347006767988204956e-02
-1.001065820455551147e-01 4.660596549510955811e-01 -4.166278541088104248e-01 4.076572656631469727e-01 1.930704116821289062e-01 3.158189952373504639e-01 4.618435800075531006e-01 -2.875525653362274170e-01
2.175032496452331543e-01 4.267253577709197998e-01 -5.110084637999534607e-02 -3.408263623714447021e-01 -2.509348690509796143e-01 8.970151096582412720e-02 7.620260119438171387e-01 1.120806671679019928e-02
1.612402051687240601e-01 4.820055961608886719e-01 -1.119270995259284973e-01 -2.357098907232284546e-01 -1.585578322410583496e-01 4.082370102405548096e-01 4.509888887405395508e-01 -5.276327729225158691e-01
1.975751221179962158e-01 6.407006382942199707e-01 4.230189025402069092e-01 2.273120284080505371e-01 1.525706611573696136e-02 -1.617285609245300293e-01 2.428158372640609741e-01 4.842549860477447510e-01
3.928598761558532715e-02 4.690900146961212158e-01 6.047478914260864258e-01 -8.203164488077163696e-02 2.252040058374404907e-01 4.033350348472595215e-01 2.786006033420562744e-01 3.390393555164337158e-01
1.713979989290237427e-01 3.370694518089294434e-01 1.885116994380950928e-01 6.638625264167785645e-02 -2.287127375602722168e-01 -5.054594948887825012e-02 8.678190112113952637e-01 -9.533473849296569824e-02
2.955288589000701904e-01 6.419804692268371582e-01 4.325570166110992432e-01 3.276363015174865723e-02 -1.202526465058326721e-01 -2.672185301780700684e-01 4.322276115417480469e-01 1.991423368453979492e-01
-6.110195815563201904e-02 4.353923201560974121e-01 -4.671618044376373291e-01 6.102986335754394531e-01 1.684046387672424316e-01 1.857817322015762329e-01 3.912878334522247314e-01 -3.776133293285965919e-03
8.274373412132263184e-02 8.642622232437133789e-01 1.285098046064376831e-01 3.225731849670410156e-01 1.430085599422454834e-01 -2.125786244869232178e-01 1.825770884752273560e-01 1.632808297872543335e-01
2.887565195560455322e-01 1.687068343162536621e-01 1.608619689941406250e-01 -3.604955971240997314e-01 -2.574607357382774353e-02 4.374461472034454346e-01 7.103388905525207520e-01 1.889996379613876343e-01
4.285269677639007568e-01 8.316027373075485229e-02 3.863023519515991211e-01 1.666352152824401855e-01 -5.382826924324035645e-01 7.175024598836898804e-02 5.520669221878051758e-01 1.810469329357147217e-01
1.476154327392578125e-01 4.450124204158782959e-01 4.583617150783538818e-01 -2.058494240045547485e-01 -1.871064752340316772e-01 6.586892604827880859e-01 1.555206179618835449e-01 1.861104369163513184e-01
6.370299458503723145e-01 3.544799387454986572e-01 -1.046601384878158569e-01 2.040741890668869019e-01 3.558426499366760254e-01 5.181304216384887695e-01 -2.773240394890308380e-02 -1.417206078767776489e-01
3.142409920692443848e-01 5.124483108520507812e-01 -5.773653388023376465e-01 3.545629382133483887e-01 1.480847299098968506e-01 2.282974869012832642e-01 1.723296493291854858e-01 2.753862142562866211e-01
1.346573829650878906e-01 6.160144805908203125e-01 3.770787119865417480e-01 2.659952342510223389e-01 -3.418302834033966064e-01 4.589377641677856445e-01 -2.309262007474899292e-01 9.302143752574920654e-02
1.857475340366363525e-01 6.387444138526916504e-01 3.691489100456237793e-01 -8.736306428909301758e-02 -4.972720146179199219e-01 2.864949703216552734e-01 9.761165082454681396e-02 2.733373939990997314e-01
-2.787317335605621338e-01 6.035235524177551270e-01 -1.202980577945709229e-01 5.438850522041320801e-01 3.454565107822418213e-01 1.661795377731323242e-01 3.171249926090240479e-01 -1.616476662456989288e-02
2.230468094348907471e-01 8.887201547622680664e-01 2.675122916698455811e-01 5.597838759422302246e-02 -1.144031155854463577e-02 9.845054894685745239e-02 -2.633661329746246338e-01 -8.090147376060485840e-02
4.931847155094146729e-01 3.178624808788299561e-01 -6.176146864891052246e-01 1.119073405861854553e-01 7.403651624917984009e-02 4.309511184692382812e-01 1.971470713615417480e-01 1.780276596546173096e-01
5.986590981483459473e-01 2.285815775394439697e-01 2.585663199424743652e-01 3.946194946765899658e-01 4.092730954289436340e-02 -3.610559403896331787e-01 4.793015420436859131e-01 -7.078351080417633057e-02
-1.772612780332565308e-01 4.867259562015533447e-01 -4.046502411365509033e-01 5.785756111145019531e-01 1.117685511708259583e-01 2.377366274595260620e-01 3.877813816070556641e-01 -1.174709498882293701e-01
2.977147102355957031e-01 4.371798038482666016e-01 -1.051755025982856750e-01 -3.394469618797302246e-01 -5.026600360870361328e-01 2.281716614961624146e-01 5.337494015693664551e-01 -6.584618240594863892e-02
2.654727697372436523e-01 1.836693286895751953e-01 5.342761874198913574e-01 2.812151610851287842e-01 2.108605951070785522e-01 6.070132255554199219e-01 3.241889476776123047e-01 -1.150260642170906067e-01
6.190667152404785156e-01 3.420533835887908936e-01 -3.866980671882629395e-01 4.703383147716522217e-01 2.091977745294570923e-01 1.967014670372009277e-01 9.945662319660186768e-02 1.914562582969665527e-01
3.684782683849334717e-01 3.525458872318267822e-01 -1.483955830335617065e-01 -3.808586299419403076e-01 -2.140849530696868896e-01 3.471603393554687500e-01 6.002851724624633789e-01 -2.148624360561370850e-01
2.076308242976665497e-02 4.100830852985382080e-01 -4.015836119651794434e-01 4.621575474739074707e-01 3.710716068744659424e-01 2.169310003519058228e-01 5.075399875640869141e-01 -1.191291362047195435e-01
1.625053733587265015e-01 2.982835769653320312e-01 2.586179077625274658e-01 2.388720959424972534e-01 5.261953473091125488e-01 6.843748092651367188e-01 1.478498429059982300e-02 1.233155950903892517e-01
5.910631418228149414e-01 2.200946658849716187e-01 2.548937797546386719e-01 1.060405448079109192e-01 -1.354950964450836182e-01 1.306819077581167221e-02 6.223300099372863770e-01 -3.466455340385437012e-01
1.846496015787124634e-01 1.169861704111099243e-01 1.566975712776184082e-01 -1.965234577655792236e-01 -3.469210267066955566e-01 3.729523122310638428e-01 7.803964614868164062e-01 -1.434466391801834106e-01
3.087428212165832520e-01 2.561244368553161621e-01 4.308369755744934082e-01 -4.780360683798789978e-02 -1.079543903470039368e-01 1.031848639249801636e-01 7.582093477249145508e-01 -2.323567420244216919e-01
1.221864372491836548e-01 4.124315083026885986e-01 -1.716105490922927856e-01 -4.192746579647064209e-01 -1.890404373407363892e-01 5.056436061859130859e-01 5.434181094169616699e-01 -1.517045795917510986e-01
3.849858045578002930e-02 1.864005476236343384e-01 6.252132058143615723e-01 4.140239357948303223e-01 -1.352119147777557373e-01 3.182999491691589355e-01 5.071989297866821289e-01 -1.569003909826278687e-01
2.240653038024902344e-01 1.128800585865974426e-01 5.634142756462097168e-01 4.100330471992492676e-01 2.476538568735122681e-01 4.876489043235778809e-01 3.218983411788940430e-01 2.207659929990768433e-01
-2.473293393850326538e-01 5.483177304267883301e-01 -4.539662897586822510e-01 2.135534733533859253e-01 -3.528157174587249756e-01 9.784872829914093018e-02 4.967313110828399658e-01 -7.543297111988067627e-02
-2.157199829816818237e-01 5.146707296371459961e-01 -4.225963056087493896e-01 5.816167220473289490e-02 -5.127815008163452148e-01 2.658159732818603516e-01 4.116563200950622559e-01 5.953832715749740601e-02
1.033940389752388000e-01 5.126636624336242676e-01 3.724606931209564209e-01 1.280271410942077637e-01 -1.625453084707260132e-01 3.238843083381652832e-01 2.480678111314773560e-01 6.152302026748657227e-01
3.122381865978240967e-01 2.034902274608612061e-01 2.066642343997955322e-01 -3.006641864776611328e-01 -1.090823262929916382e-01 5.190885066986083984e-01 5.458739399909973145e-01 3.855642378330230713e-01
-3.423808515071868896e-02 4.589231684803962708e-02 2.950235605239868164e-01 5.120589733123779297e-01 -1.312541663646697998e-01 7.082200646400451660e-01 2.990755438804626465e-01 1.980623453855514526e-01
7.309725284576416016e-01 3.240550160408020020e-01 -2.611850500106811523e-01 6.706862151622772217e-02 2.379840761423110962e-01 4.743910729885101318e-01 6.793746352195739746e-02 4.065441340208053589e-02
4.288208782672882080e-01 3.735410869121551514e-01 4.182227551937103271e-01 1.422456204891204834e-01 -1.761644929647445679e-01 -2.170371264219284058e-01 5.229157805442810059e-01 -3.603551387786865234e-01
3.804254233837127686e-01 3.428257405757904053e-01 -8.534862846136093140e-02 1.945431828498840332e-01 -2.549100816249847412e-01 -2.779305577278137207e-01 6.694946289062500000e-01 3.196374177932739258e-01
1.350190788507461548e-01 8.092027306556701660e-01 -7.560982555150985718e-02 1.935998052358627319e-01 -1.152338087558746338e-01 1.491265296936035156e-01 -1.122953891754150391e-01 -4.854226708412170410e-01
1.069035157561302185e-01 5.245356559753417969e-01 1.713403761386871338e-01 8.383641391992568970e-02 -1.433588564395904541e-01 6.517845988273620605e-01 -1.613242626190185547e-01 4.534836411476135254e-01
-1.377180367708206177e-01 2.535343468189239502e-01 9.762676805257797241e-02 1.857786625623703003e-01 -3.461605310440063477e-01 7.254635691642761230e-01 7.782595604658126831e-02 -4.696042239665985107e-01
-1.317817121744155884e-01 1.759810745716094971e-01 5.122299194335937500e-01 2.478995472192764282e-01 -1.259846687316894531e-01 5.187182426452636719e-01 5.451446771621704102e-01 2.137928456068038940e-01
3.730518817901611328e-01 4.349150359630584717e-01 3.996478021144866943e-02 -4.614093601703643799e-01 -2.768507227301597595e-02 2.001503854990005493e-01 6.254361271858215332e-01 1.587081849575042725e-01
-1.198395043611526489e-01 6.012113690376281738e-01 -4.838694259524345398e-02 1.316302865743637085e-01 -4.238176643848419189e-01 -1.592865735292434692e-01 5.498688220977783203e-01 3.117148876190185547e-01
-1.935853213071823120e-01 4.793386459350585938e-01 -1.349754035472869873e-01 3.100529015064239502e-01 5.288406610488891602e-01 2.828364372253417969e-01 5.086460113525390625e-01 4.281349014490842819e-03
1.044196784496307373e-01 1.141797378659248352e-01 -6.216727942228317261e-02 1.600406914949417114e-01 -6.834675073623657227e-01 1.541683077812194824e-01 6.378639936447143555e-01 2.209430187940597534e-01
2.285811752080917358e-01 6.106454730033874512e-01 2.112475037574768066e-01 -3.267287975177168846e-03 -2.446326613426208496e-01 5.255061984062194824e-01 -2.546598911285400391e-01 -3.596848249435424805e-01
1.367609500885009766e-01 1.258401274681091309e-01 -2.408647723495960236e-02 2.750925123691558838e-01 -6.135396957397460938e-01 4.493643939495086670e-01 2.652543485164642334e-01 -4.903932213783264160e-01
2.993364036083221436e-01 2.772421836853027344e-01 -1.283467411994934082e-01 -3.690331280231475830e-01 -1.361075881868600845e-02 4.654560387134552002e-01 6.211368441581726074e-01 -2.796971797943115234e-01
2.828087210655212402e-01 4.588505625724792480e-02 -4.011591374874114990e-01 5.312260985374450684e-01 7.661464065313339233e-02 2.598750591278076172e-01 5.898022651672363281e-01 -2.313274145126342773e-01
3.429534435272216797e-01 3.517224192619323730e-01 -6.378543376922607422e-01 2.387340962886810303e-01 -2.982612848281860352e-01 2.005313634872436523e-01 2.271387875080108643e-01 3.377239108085632324e-01
5.764438584446907043e-02 4.485419988632202148e-01 -3.146466612815856934e-01 -4.161368012428283691e-01 -7.472681254148483276e-02 4.183824956417083740e-01 5.665348768234252930e-01 1.473951637744903564e-01
5.411103963851928711e-01 2.694653272628784180e-01 -5.384961962699890137e-01 -6.991036981344223022e-02 -1.451396793127059937e-01 3.147571384906768799e-01 4.583016932010650635e-01 9.769565612077713013e-02
9.236941486597061157e-02 4.482511878013610840e-01 2.541688382625579834e-01 -2.147430032491683960e-01 -2.574626207351684570e-01 1.609227955341339111e-01 6.774190068244934082e-01 -3.588075935840606689e-01
3.835151791572570801e-01 2.180997282266616821e-01 1.475380361080169678e-01 -3.335489332675933838e-01 -2.461023479700088501e-01 7.597886323928833008e-01 1.832903027534484863e-01 2.976747602224349976e-02
5.124189332127571106e-02 5.805248618125915527e-01 3.338277041912078857e-01 -2.459082603454589844e-01 -7.083395868539810181e-02 3.630092740058898926e-01 4.013574719429016113e-01 -4.365460276603698730e-01
8.057717978954315186e-02 1.419918090105056763e-01 3.647675514221191406e-01 3.062405884265899658e-01 2.180318087339401245e-01 7.953914999961853027e-01 2.062839418649673462e-01 1.541701555252075195e-01
2.018108963966369629e-01 4.048697948455810547e-01 2.978586824610829353e-03 -4.281892776489257812e-01 1.677184849977493286e-01 5.384004712104797363e-01 5.225489139556884766e-01 -1.446927636861801147e-01
1.245159134268760681e-01 4.224165081977844238e-01 1.260093003511428833e-01 -3.687982857227325439e-01 3.157527148723602295e-01 5.481746792793273926e-01 4.760697185993194580e-01 -1.653243005275726318e-01
-8.550762198865413666e-03 9.086484313011169434e-01 -2.075115293264389038e-01 -8.980538696050643921e-02 -1.869547963142395020e-01 1.191586926579475403e-01 8.925820887088775635e-02 -2.569842040538787842e-01
-4.448449239134788513e-02 8.443366289138793945e-01 -2.101710289716720581e-01 -2.617172002792358398e-01 -1.708659380674362183e-01 1.639537662267684937e-01 2.919558882713317871e-01 -1.764502823352813721e-01
3.063307106494903564e-01 6.966937780380249023e-01 -4.203231036663055420e-01 -2.732095718383789062e-01 1.316679716110229492e-01 1.018198877573013306e-01 3.555960953235626221e-01 1.237418204545974731e-01
2.262450307607650757e-01 2.016681134700775146e-01 3.490183353424072266e-01 7.982537895441055298e-02 2.135264128446578979e-01 7.446964979171752930e-01 2.452930212020874023e-01 -3.458642661571502686e-01
1.182425171136856079e-01 6.331309080123901367e-01 2.050649523735046387e-01 -1.333230733871459961e-01 -4.682233035564422607e-01 5.274595022201538086e-01 -9.216412156820297241e-02 1.392718106508255005e-01
7.034981250762939453e-02 1.653253436088562012e-01 5.926117300987243652e-01 2.219660729169845581e-01 8.973795920610427856e-03 5.667915344238281250e-01 4.478493928909301758e-01 2.129756808280944824e-01
4.262273907661437988e-01 2.692845463752746582e-01 -6.421539783477783203e-01 1.591620892286300659e-01 -1.163391768932342529e-01 3.540725708007812500e-01 2.269773781299591064e-01 3.430754542350769043e-01
6.988851726055145264e-02 6.557349562644958496e-01 6.097937822341918945e-01 -1.056274771690368652e-01 -1.277607083320617676e-01 3.473311066627502441e-01 1.253274530172348022e-01 -1.716191023588180542e-01
1.366344932466745377e-02 4.558892250061035156e-01 2.929475903511047363e-01 4.271899461746215820e-01 -5.802652798593044281e-03 3.258111476898193359e-01 9.212480485439300537e-02 6.395273208618164062e-01
-2.450058609247207642e-01 5.142336487770080566e-01 -1.827227324247360229e-01 5.094074606895446777e-01 3.416758179664611816e-01 1.496727764606475830e-01 4.872252643108367920e-01 7.822610437870025635e-02
1.773814707994461060e-01 7.901771068572998047e-01 5.152420401573181152e-01 1.953700333833694458e-01 -5.434243381023406982e-02 1.543792635202407837e-01 -5.143067985773086548e-02 -1.052662134170532227e-01
6.265614628791809082e-01 3.414537906646728516e-01 3.488321006298065186e-01 2.572921216487884521e-01 -9.439427405595779419e-02 -2.552172243595123291e-01 4.184750020503997803e-01 -2.319040894508361816e-01
3.110452592372894287e-01 2.901690900325775146e-01 3.224662840366363525e-01 -8.568568527698516846e-02 2.255874872207641602e-02 7.438315153121948242e-01 8.912816643714904785e-02 -3.820838034152984619e-01
2.855742573738098145e-01 4.503038227558135986e-01 -4.056671261787414551e-01 6.569377779960632324e-01 2.576299607753753662e-01 8.320091664791107178e-02 1.998768448829650879e-01 -7.933782786130905151e-02
1.118924468755722046e-01 7.599591612815856934e-01 4.528337121009826660e-01 2.623592019081115723e-01 -1.417767852544784546e-01 1.726642847061157227e-01 -2.578062415122985840e-01 -1.402630209922790527e-01
1.440393030643463135e-01 7.075469493865966797e-01 9.030419588088989258e-02 2.626149058341979980e-01 -3.936411738395690918e-01 -1.891501694917678833e-01 3.974120616912841797e-01 2.298718243837356567e-01
5.289226174354553223e-01 5.584859251976013184e-01 -1.671783924102783203e-01 5.402566194534301758e-01 -2.965484000742435455e-02 -2.515497505664825439e-01 1.360197514295578003e-01 7.648713886737823486e-02
1.141062844544649124e-02 4.054621756076812744e-01 1.955019831657409668e-01 4.925661981105804443e-01 -5.994097590446472168e-01 8.146725594997406006e-02 1.697701364755630493e-01 -3.998462259769439697e-01
1.637243926525115967e-01 4.563389718532562256e-01 2.914608716964721680e-01 2.410070747137069702e-01 -7.044949531555175781e-01 3.171120285987854004e-01 -5.259514227509498596e-02 1.492506116628646851e-01
2.231822311878204346e-01 4.561282396316528320e-01 3.396629393100738525e-01 1.834605820477008820e-03 -6.388349533081054688e-01 3.775917887687683105e-01 1.748053133487701416e-01 2.133536040782928467e-01
1.276537477970123291e-01 3.912741541862487793e-01 9.873253852128982544e-02 -2.771682143211364746e-01 -1.573495566844940186e-01 3.879526555538177490e-01 7.325862646102905273e-01 1.791366040706634521e-01
2.851762473583221436e-01 2.856891453266143799e-01 9.307418018579483032e-02 -3.133720457553863525e-01 -2.592269182205200195e-01 2.675892412662506104e-01 7.646067738533020020e-01 -8.225218951702117920e-02
-2.187719941139221191e-01 6.577045917510986328e-01 -1.501979231834411621e-01 2.924462556838989258e-01 -3.864417970180511475e-01 4.562886357307434082e-01 -2.284550964832305908e-01 4.184540361166000366e-02
2.282711267471313477e-01 6.078202724456787109e-01 4.551236331462860107e-01 -3.674094974994659424e-01 -1.088099926710128784e-01 4.088306427001953125e-01 2.392303496599197388e-01 -1.031366549432277679e-02
3.930228203535079956e-02 4.280169010162353516e-01 3.514204323291778564e-01 -2.669522166252136230e-01 2.346376031637191772e-01 5.948107838630676270e-01 4.559772312641143799e-01 -6.105076149106025696e-02
-6.308674067258834839e-02 3.056541085243225098e-01 3.493221402168273926e-01 3.385859131813049316e-01 -1.685143560171127319e-01 7.829229831695556641e-01 6.480080634355545044e-02 -1.427042931318283081e-01
1.834198981523513794e-01 1.909923851490020752e-01 5.051441788673400879e-01 2.374383211135864258e-01 2.707705199718475342e-01 6.161299943923950195e-01 4.051800966262817383e-01 -3.504014387726783752e-02
1.288474053144454956e-01 8.984052538871765137e-01 4.056401848793029785e-01 3.716126829385757446e-02 -7.010744418948888779e-03 2.185287140309810638e-02 -8.530153334140777588e-02 5.038283765316009521e-02
2.140418440103530884e-01 3.533928394317626953e-01 4.092180132865905762e-01 3.411310911178588867e-01 -3.479226231575012207e-01 2.423291467130184174e-02 4.080136418342590332e-01 5.073038935661315918e-01
4.571852684020996094e-01 6.835203170776367188e-01 -4.950816184282302856e-02 -4.582622051239013672e-01 2.579910494387149811e-02 2.126224935054779053e-01 2.558290660381317139e-01 1.923825242556631565e-03
8.885128051042556763e-02 5.457960963249206543e-01 -3.917295932769775391e-01 5.939602851867675781e-01 1.912545561790466309e-01 2.101228684186935425e-01 1.817488223314285278e-01 -2.724128067493438721e-01
-1.445823162794113159e-01 4.908098876476287842e-01 2.402583658695220947e-01 8.070176839828491211e-02 -3.784304857254028320e-01 7.243193984031677246e-01 -4.118721932172775269e-02 6.648535281419754028e-02
1.172351464629173279e-01 1.373884826898574829e-01 3.698274791240692139e-01 3.949993252754211426e-01 1.125949472188949585e-01 5.544727444648742676e-01 4.388011395931243896e-01 4.023922681808471680e-01
1.975407265126705170e-02 5.697323083877563477e-01 -4.204275012016296387e-01 3.722636699676513672e-01 3.187109529972076416e-01 1.983673125505447388e-01 4.178159236907958984e-01 -2.101880460977554321e-01
2.951778769493103027e-01 7.006382942199707031e-01 -4.804887175559997559e-01 -5.323132034391164780e-03 -2.315919660031795502e-02 -1.360772252082824707e-01 4.017847180366516113e-01 -1.029268726706504822e-01
-5.491894483566284180e-02 8.666017651557922363e-01 3.460140526294708252e-01 1.352514773607254028e-01 -1.001061648130416870e-01 9.012524038553237915e-02 9.243886917829513550e-02 2.850922048091888428e-01
2.729552388191223145e-01 4.719913303852081299e-01 -6.112223267555236816e-01 3.567245602607727051e-01 4.122922942042350769e-02 2.015518024563789368e-02 4.469309449195861816e-01 -4.580865614116191864e-03
5.317260026931762695e-01 2.828702032566070557e-01 -2.388366311788558960e-01 6.782066822052001953e-01 1.292753368616104126e-01 1.287306845188140869e-01 2.236315310001373291e-01 -1.922235786914825439e-01
6.013700962066650391e-01 4.908217787742614746e-01 3.925187047570943832e-03 -3.880773186683654785e-01 -1.085907518863677979e-01 1.350621730089187622e-01 2.235826551914215088e-01 4.084186851978302002e-01
4.126217365264892578e-01 5.811422467231750488e-01 -6.159114837646484375e-01 9.387338906526565552e-02 4.619836807250976562e-02 1.352526098489761353e-01 1.356865614652633667e-01 2.549889683723449707e-01
1.835639327764511108e-01 1.816999465227127075e-01 3.080679476261138916e-01 -1.684657931327819824e-01 -2.691087424755096436e-01 2.163992822170257568e-01 7.793692946434020996e-01 -2.886835038661956787e-01
1.908181607723236084e-01 4.385574758052825928e-01 -3.302360773086547852e-01 6.904709935188293457e-01 1.927704066038131714e-01 1.730567216873168945e-01 1.598327308893203735e-01 -3.046215176582336426e-01
2.105813473463058472e-01 7.984055876731872559e-01 1.819047331809997559e-02 4.193610846996307373e-01 -1.110733449459075928e-01 -3.293068408966064453e-01 1.316672861576080322e-01 -6.239225715398788452e-02
3.746619522571563721e-01 2.220296412706375122e-01 2.839599363505840302e-02 -2.987355291843414307e-01 -1.480850130319595337e-01 3.939243853092193604e-01 6.466986536979675293e-01 -3.534930944442749023e-01
3.993724286556243896e-01 5.027921199798583984e-01 1.410245746374130249e-01 -3.997697830200195312e-01 -3.177630305290222168e-01 2.557029724121093750e-01 4.044963419437408447e-01 -2.793265879154205322e-01
-7.444439828395843506e-02 8.182935118675231934e-01 3.762191832065582275e-01 -5.772009491920471191e-02 -3.031111061573028564e-01 1.231252327561378479e-01 1.649829894304275513e-01 2.138359099626541138e-01
7.190681099891662598e-01 4.473567903041839600e-01 4.356786981225013733e-02 3.222264051437377930e-01 3.101395675912499428e-03 9.272451698780059814e-02 4.102978706359863281e-01 1.153504103422164917e-02
-5.830946192145347595e-02 2.697969675064086914e-01 3.251985609531402588e-01 3.096617572009563446e-02 4.491956159472465515e-02 6.435245871543884277e-01 4.351158738136291504e-01 4.600320160388946533e-01
3.881377577781677246e-01 3.538897335529327393e-01 9.704877436161041260e-02 -1.903265565633773804e-01 2.391041964292526245e-01 1.707560271024703979e-01 4.710044264793395996e-01 6.085186004638671875e-01
1.315607726573944092e-01 6.062564253807067871e-01 2.861134707927703857e-01 1.149405539035797119e-01 -6.750974804162979126e-02 -1.006918773055076599e-01 3.533296287059783936e-01 6.168747544288635254e-01
-9.760625660419464111e-02 4.126023352146148682e-01 -3.659446537494659424e-01 4.589533209800720215e-01 3.923280537128448486e-01 3.654281795024871826e-01 4.273496568202972412e-01 7.477997243404388428e-02
-2.806862443685531616e-02 3.905897438526153564e-01 2.011778056621551514e-01 -1.555276215076446533e-01 3.668204545974731445e-01 6.568583846092224121e-01 4.270284473896026611e-01 -1.833496838808059692e-01
3.133471012115478516e-01 7.416349053382873535e-01 -1.007033437490463257e-01 3.585712909698486328e-01 -1.761313527822494507e-01 -3.468858003616333008e-01 2.483589351177215576e-01 -6.536367349326610565e-03
-2.611806690692901611e-01 5.277161002159118652e-01 -2.323100566864013672e-01 6.013900637626647949e-01 2.471747100353240967e-01 2.417874336242675781e-01 2.858780920505523682e-01 1.907341033220291138e-01
7.746019400656223297e-04 1.761431545019149780e-01 6.197727322578430176e-01 3.843429386615753174e-01 -8.615326881408691406e-02 2.555059194564819336e-01 6.035662889480590820e-01 1.171662658452987671e-02
2.738429978489875793e-02 3.703382313251495361e-01 -6.403392553329467773e-01 4.012328088283538818e-01 1.583379507064819336e-01 3.499818742275238037e-01 3.775243163108825684e-01 3.153574839234352112e-02
2.117070257663726807e-01 8.189873099327087402e-01 2.450541257858276367e-01 -5.692993849515914917e-02 -3.783657550811767578e-01 1.917261630296707153e-01 -1.960322558879852295e-01 5.290681496262550354e-02
-6.873049587011337280e-02 4.961080551147460938e-01 -4.711026251316070557e-01 3.559914827346801758e-01 1.929247826337814331e-01 3.413473665714263916e-01 3.757737874984741211e-01 -3.248715698719024658e-01
1.237226724624633789e-01 2.067010700702667236e-01 1.863168776035308838e-01 4.459942579269409180e-01 -5.529285073280334473e-01 2.643180489540100098e-01 3.597910702228546143e-01 4.508870542049407959e-01
4.015867710113525391e-01 3.649711012840270996e-01 -6.480889916419982910e-01 3.342705667018890381e-01 -2.041030377149581909e-01 2.794211208820343018e-01 1.927515864372253418e-01 -1.299248784780502319e-01
5.585957169532775879e-01 1.483538001775741577e-01 -4.532508552074432373e-01 -1.046101078391075134e-01 -1.697756797075271606e-01 3.919312357902526855e-01 5.040302276611328125e-01 1.144642382860183716e-01
5.851903557777404785e-01 3.794317841529846191e-01 1.782096922397613525e-01 -2.384613156318664551e-01 3.825728595256805420e-02 2.572450637817382812e-01 3.441467881202697754e-01 4.887592494487762451e-01
-1.400003582239151001e-01 7.005199193954467773e-01 -5.133160352706909180e-01 4.175500571727752686e-01 -3.861589729785919189e-02 1.491010785102844238e-01 1.413952708244323730e-01 -9.008462727069854736e-02
3.655259311199188232e-01 5.998065695166587830e-02 3.040390312671661377e-01 2.507817149162292480e-01 -4.924759268760681152e-02 -5.069578066468238831e-02 7.741881012916564941e-01 -3.210908472537994385e-01
1.445896327495574951e-01 8.498594760894775391e-01 -3.945928066968917847e-02 3.157907426357269287e-01 -1.741782724857330322e-01 -3.054705262184143066e-01 1.779916137456893921e-01 1.485034637153148651e-02
4.992204010486602783e-01 5.220111608505249023e-01 2.392934411764144897e-01 2.908050715923309326e-01 -3.314541280269622803e-01 -1.943034976720809937e-01 2.435224354267120361e-01 -3.599107265472412109e-01
3.223904073238372803e-01 5.238093733787536621e-01 3.644852340221405029e-01 2.439093291759490967e-01 -5.571603178977966309e-01 2.733537852764129639e-01 -1.058387234807014465e-01 1.816458106040954590e-01
-4.471963942050933838e-01 6.803992986679077148e-01 2.892933599650859833e-02 1.855118721723556519e-01 -6.276398897171020508e-02 4.187604784965515137e-01 1.680184602737426758e-01 3.070678710937500000e-01
-7.377094030380249023e-02 2.468466609716415405e-01 5.217882990837097168e-01 2.029853314161300659e-01 -3.765855133533477783e-01 3.332218229770660400e-01 5.850580334663391113e-01 1.581522375345230103e-01
2.288857102394104004e-01 8.691939711570739746e-01 3.731913268566131592e-01 1.433824747800827026e-01 -1.327647268772125244e-01 -7.791128009557723999e-02 -4.830817133188247681e-02 -7.907358556985855103e-02
-1.083869580179452896e-02 5.557143092155456543e-01 2.199329808354377747e-02 5.362313389778137207e-01 -1.012782827019691467e-01 4.733185172080993652e-01 -3.308222591876983643e-01 2.435269951820373535e-01
2.483374476432800293e-01 2.173167169094085693e-01 2.778923213481903076e-01 -6.547436118125915527e-02 -2.704463005065917969e-01 8.556943386793136597e-02 7.441516518592834473e-01 -4.187672138214111328e-01
3.115315735340118408e-01 2.014281600713729858e-01 1.069906800985336304e-01 -1.725433170795440674e-01 -4.763551428914070129e-02 4.035896956920623779e-01 8.073901534080505371e-01 6.421837955713272095e-02
8.638498187065124512e-02 9.011196494102478027e-01 4.746281541883945465e-03 3.266194164752960205e-01 -1.703839004039764404e-01 -1.777972280979156494e-01 7.576928474009037018e-03 -1.145349442958831787e-01
4.975508525967597961e-02 3.323465585708618164e-01 3.800878226757049561e-01 2.526241540908813477e-01 2.609275281429290771e-01 4.813578128814697266e-01 3.170210123062133789e-01 5.277251005172729492e-01
8.759848773479461670e-02 3.524442911148071289e-01 2.678620219230651855e-01 -1.430893391370773315e-01 -1.164562925696372986e-01 1.193213984370231628e-01 7.553141713142395020e-01 -4.214092195034027100e-01
1.867309212684631348e-01 3.655143380165100098e-01 -4.937521219253540039e-01 4.801350235939025879e-01 -1.509825885295867920e-01 5.669698119163513184e-01 6.231491267681121826e-02 9.527032077312469482e-02
3.600304126739501953e-01 4.055018126964569092e-01 6.133642196655273438e-01 -1.679349504411220551e-02 2.154509723186492920e-01 7.862176001071929932e-02 2.896566689014434814e-01 4.392574429512023926e-01
-8.627666532993316650e-02 3.163182735443115234e-01 5.841761231422424316e-01 5.222279429435729980e-01 -1.074580252170562744e-01 4.584816098213195801e-01 2.160554379224777222e-01 1.004141494631767273e-01
3.392618894577026367e-01 4.031462967395782471e-01 -3.014045655727386475e-01 -2.093755826354026794e-02 -3.489030897617340088e-01 -1.368251442909240723e-01 6.937122941017150879e-01 9.695421159267425537e-02
9.078196599148213863e-04 5.192862749099731445e-01 5.488623976707458496e-01 -8.102728426456451416e-02 1.447846144437789917e-01 3.116948604583740234e-01 3.563714325428009033e-01 -4.211992621421813965e-01
-2.563328444957733154e-01 5.074858665466308594e-01 -4.522549360990524292e-02 2.807987928390502930e-01 4.181282222270965576e-01 2.504665851593017578e-01 5.639023184776306152e-01 -2.007678300142288208e-01
2.357269113417714834e-04 4.073369801044464111e-01 -5.707020759582519531e-01 4.022801518440246582e-01 2.041104733943939209e-01 3.526953160762786865e-01 4.222536981105804443e-01 -4.682877287268638611e-02
-1.035737991333007812e-01 2.126482129096984863e-01 8.242156356573104858e-02 2.843530774116516113e-01 -3.329822421073913574e-01 6.351758837699890137e-01 5.817821994423866272e-02 -5.819730758666992188e-01
2.630503773689270020e-01 3.232753574848175049e-01 -5.714745521545410156e-01 6.996518373489379883e-02 -3.632637858390808105e-01 6.490442901849746704e-02 5.762485265731811523e-01 1.630448848009109497e-01
2.133482843637466431e-01 1.168366968631744385e-01 2.043551355600357056e-01 -1.918326877057552338e-02 6.503718346357345581e-02 7.210072875022888184e-01 3.698717653751373291e-01 4.876641035079956055e-01
2.788938395678997040e-02 2.059571444988250732e-01 3.317166268825531006e-01 -4.191821068525314331e-02 3.900665640830993652e-01 7.237766385078430176e-01 4.004058241844177246e-01 -9.317414462566375732e-02
1.277149021625518799e-01 7.783282399177551270e-01 -9.375096857547760010e-02 2.923478186130523682e-01 -3.277697563171386719e-01 1.138417720794677734e-01 -2.010142058134078979e-01 -3.504823148250579834e-01
-9.069847315549850464e-02 2.977634072303771973e-01 5.050043016672134399e-02 2.720354497432708740e-01 -3.773875236511230469e-01 5.492135882377624512e-01 2.938940525054931641e-01 -5.441751480102539062e-01
2.918094098567962646e-01 4.920597076416015625e-01 6.208190917968750000e-01 -4.953191056847572327e-02 1.491945087909698486e-01 2.007438540458679199e-01 2.480402439832687378e-01 4.009660184383392334e-01
3.481615781784057617e-01 4.414104223251342773e-01 3.332377225160598755e-02 -1.922318935394287109e-01 2.166452854871749878e-01 5.280366167426109314e-02 5.662983655929565430e-01 5.248423814773559570e-01
-2.878910005092620850e-01 5.561503767967224121e-01 -4.552621841430664062e-01 1.926985979080200195e-01 -3.427400887012481689e-01 1.356802284717559814e-01 4.719127714633941650e-01 6.955433636903762817e-02
3.950609564781188965e-01 2.170354723930358887e-01 4.816360175609588623e-01 4.509272873401641846e-01 -3.161602616310119629e-01 1.278543472290039062e-01 3.115196228027343750e-01 3.849224150180816650e-01
1.085290908813476562e-01 4.041114449501037598e-01 4.115060269832611084e-01 5.612115859985351562e-01 -1.080318465828895569e-01 4.712249636650085449e-01 3.217296004295349121e-01 5.818969756364822388e-02
4.943137243390083313e-02 7.818559408187866211e-01 3.960813879966735840e-01 -1.108820810914039612e-01 -1.847402006387710571e-01 -6.312275218078866601e-05 4.106701016426086426e-01 1.195977926254272461e-01
4.998162090778350830e-01 4.359820187091827393e-01 2.914628684520721436e-01 1.021910384297370911e-01 -1.961029022932052612e-01 -2.749091684818267822e-01 5.257901549339294434e-01 -2.724393606185913086e-01
1.607989072799682617e-01 5.010216832160949707e-01 2.768866121768951416e-01 -2.605114579200744629e-01 -2.658337354660034180e-01 2.194714248180389404e-01 5.263537764549255371e-01 -4.274401366710662842e-01
4.847693443298339844e-01 5.672277882695198059e-02 2.108594924211502075e-01 -2.132532149553298950e-01 -5.910312011837959290e-02 3.391329050064086914e-01 7.391424775123596191e-01 8.370590209960937500e-02
4.804382100701332092e-02 7.781377434730529785e-01 2.598077617585659027e-02 3.291482627391815186e-01 -3.543379008769989014e-01 -5.085049569606781006e-02 3.410048410296440125e-02 -3.922701478004455566e-01
1.932063847780227661e-01 4.980376362800598145e-01 5.135577917098999023e-01 -2.500218451023101807e-01 -2.152260839939117432e-01 5.442333221435546875e-01 1.614052653312683105e-01 1.407603919506072998e-01
-1.697196215391159058e-01 3.568474352359771729e-01 2.580181062221527100e-01 4.945852756500244141e-01 -2.201335132122039795e-01 4.141273498535156250e-01 2.417577505111694336e-01 -5.042422413825988770e-01
2.407606542110443115e-01 4.217725396156311035e-01 4.828232228755950928e-01 -1.913457214832305908e-01 1.028500348329544067e-01 5.281277894973754883e-01 2.714606523513793945e-01 -3.622471690177917480e-01
2.077834904193878174e-01 4.732581675052642822e-01 -1.624389365315437317e-02 -2.512254416942596436e-01 -2.178625762462615967e-02 5.555858016014099121e-01 4.063967168331146240e-01 -4.417761266231536865e-01
2.724952995777130127e-01 8.355172872543334961e-01 3.526350855827331543e-01 1.438808441162109375e-01 1.415502862073481083e-03 -1.308048069477081299e-01 -9.991014376282691956e-03 -2.557189464569091797e-01
1.623844951391220093e-01 5.317320227622985840e-01 6.197549104690551758e-01 1.924218088388442993e-01 2.345586270093917847e-01 4.008571803569793701e-01 -5.562273040413856506e-02 2.257696539163589478e-01
2.155670374631881714e-01 4.324628114700317383e-01 -1.745410263538360596e-01 -3.584365844726562500e-01 -4.024358093738555908e-01 3.400376737117767334e-01 5.679040551185607910e-01 8.643153309822082520e-02
2.758722603321075439e-01 1.418580263853073120e-01 1.071316823363304138e-01 -2.085577882826328278e-02 2.353552132844924927e-01 7.924695014953613281e-01 3.708826005458831787e-01 2.662791609764099121e-01
3.939471542835235596e-01 4.634515643119812012e-01 -2.072667628526687622e-01 2.736781239509582520e-01 -2.342898994684219360e-01 -3.433783948421478271e-01 5.706783533096313477e-01 -1.169821321964263916e-01
1.848189830780029297e-01 3.715270459651947021e-01 6.241768598556518555e-01 1.864355057477951050e-01 2.821629345417022705e-01 4.368510842323303223e-01 1.519571989774703979e-01 -3.315251171588897705e-01
4.100113213062286377e-01 2.185393720865249634e-01 2.405908256769180298e-01 2.571365833282470703e-01 -6.039287447929382324e-01 2.872532606124877930e-01 1.541797518730163574e-01 4.348704516887664795e-01
3.591169118881225586e-01 4.038696289062500000e-01 4.871685206890106201e-01 1.853733211755752563e-01 -1.608971655368804932e-01 -4.514378681778907776e-02 4.070982336997985840e-01 4.925170540809631348e-01
5.363485962152481079e-02 3.723229765892028809e-01 1.026852726936340332e-01 -6.867890805006027222e-02 -4.252726137638092041e-01 -1.232398301362991333e-01 7.965997457504272461e-01 1.123468130826950073e-01
1.369009464979171753e-01 7.706277370452880859e-01 3.997652828693389893e-01 1.921549290418624878e-01 -9.013989567756652832e-02 1.382139325141906738e-01 -1.543086171150207520e-01 -3.736522197723388672e-01
4.717428982257843018e-01 1.668269336223602295e-01 -5.738558173179626465e-01 -1.902159303426742554e-02 -1.656836718320846558e-01 4.649429619312286377e-01 3.480287194252014160e-01 2.349638640880584717e-01
1.565116643905639648e-01 2.806911170482635498e-01 4.329173564910888672e-01 -2.123409211635589600e-01 -1.136965006589889526e-01 5.868395566940307617e-01 4.371900260448455811e-01 3.402470350265502930e-01
5.379881709814071655e-03 9.961381554603576660e-02 1.482521295547485352e-01 6.900020837783813477e-01 -2.560103535652160645e-01 5.500605702400207520e-01 2.083946317434310913e-01 2.836026251316070557e-01
2.014339268207550049e-01 3.657490313053131104e-01 3.907610177993774414e-01 4.353094995021820068e-01 -2.863290905952453613e-01 1.403369903564453125e-01 2.180405855178833008e-01 5.781374573707580566e-01
9.312936104834079742e-03 8.106396198272705078e-01 -1.863702982664108276e-01 -2.479565143585205078e-01 -9.886527806520462036e-02 3.960351645946502686e-01 8.284169435501098633e-02 -2.703321576118469238e-01
3.323458135128021240e-01 5.337595939636230469e-01 -1.552236527204513550e-01 4.713612496852874756e-01 4.240721762180328369e-01 8.112388104200363159e-02 2.297060191631317139e-01 -3.452362716197967529e-01
7.158679515123367310e-02 5.605445504188537598e-01 4.484469890594482422e-01 -2.295687645673751831e-01 -3.173750042915344238e-01 4.993024170398712158e-01 2.221401333808898926e-01 1.657791584730148315e-01
2.376216053962707520e-01 4.541675448417663574e-01 2.656772434711456299e-01 -4.246376156806945801e-01 -6.562969088554382324e-02 3.704077303409576416e-01 5.654180645942687988e-01 -1.586174517869949341e-01
3.054478764533996582e-01 1.197253763675689697e-01 5.529296398162841797e-01 2.255879938602447510e-01 -1.879620701074600220e-01 2.678894698619842529e-01 5.420377254486083984e-01 3.672149181365966797e-01
1.558678597211837769e-01 3.161324560642242432e-01 6.677292287349700928e-02 -7.093217968940734863e-02 -4.653071463108062744e-01 -4.623239114880561829e-02 7.967100739479064941e-01 -1.134918257594108582e-01
-4.515015333890914917e-02 5.424538850784301758e-01 8.975242823362350464e-02 3.865806758403778076e-01 -4.511073827743530273e-01 1.286418139934539795e-01 1.699547320604324341e-01 -5.452283620834350586e-01
1.417008489370346069e-01 7.638763189315795898e-01 2.551838755607604980e-01 2.403685078024864197e-02 -1.290708333253860474e-01 -1.686970889568328857e-01 3.546954095363616943e-01 3.997379243373870850e-01
2.057169526815414429e-01 5.456367880105972290e-02 4.348455369472503662e-02 -1.520965546369552612e-01 -1.694602817296981812e-01 8.140311241149902344e-01 4.594268202781677246e-01 -1.650533825159072876e-01
-4.788081720471382141e-02 1.939219385385513306e-01 -2.750184535980224609e-01 1.577625870704650879e-01 -5.556994080543518066e-01 3.435855507850646973e-01 5.281289219856262207e-01 -3.921789228916168213e-01
2.354683130979537964e-01 7.083059549331665039e-01 1.521536260843276978e-01 -1.540605872869491577e-01 2.134237438440322876e-02 -1.706357151269912720e-01 4.727841615676879883e-01 3.779881298542022705e-01
1.085411086678504944e-01 5.658150315284729004e-01 3.904374539852142334e-01 -1.776051521301269531e-01 -2.988524138927459717e-01 1.150719895958900452e-01 4.854063391685485840e-01 -3.819863796234130859e-01
4.272287786006927490e-01 3.100379109382629395e-01 2.431903779506683350e-01 -3.336396217346191406e-01 -3.378508090972900391e-01 5.541861653327941895e-01 2.926532030105590820e-01 2.097232043743133545e-01
-5.646910984069108963e-03 3.317420780658721924e-01 6.418248414993286133e-01 3.863791823387145996e-01 9.840828180313110352e-02 2.619951665401458740e-01 4.249469339847564697e-01 2.641626000404357910e-01
-8.552426099777221680e-02 8.471238017082214355e-01 -3.701159656047821045e-01 -1.063131093978881836e-01 2.836340479552745819e-02 1.530187875032424927e-01 2.196196615695953369e-01 2.330811321735382080e-01
1.693151444196701050e-01 4.540117084980010986e-01 2.938425838947296143e-01 -1.325533092021942139e-01 -1.311910152435302734e-01 7.131954431533813477e-01 1.046550124883651733e-01 3.528178334236145020e-01
-1.395884901285171509e-01 7.623990178108215332e-01 3.361452817916870117e-01 4.008667767047882080e-01 1.468076705932617188e-01 4.546765610575675964e-02 2.230980396270751953e-01 -2.284343689680099487e-01
2.548328042030334473e-01 4.471118152141571045e-01 3.894333243370056152e-01 1.045553982257843018e-01 -6.263431906700134277e-01 1.784616112709045410e-01 2.441480904817581177e-01 2.979909181594848633e-01
1.286345422267913818e-01 5.981876850128173828e-01 6.104409694671630859e-03 3.926227092742919922e-01 -4.572283327579498291e-01 -1.832067668437957764e-01 2.274982929229736328e-01 -4.207812249660491943e-01
4.628049433231353760e-01 1.165033280849456787e-01 5.115536972880363464e-02 -2.268153578042984009e-01 -4.210232570767402649e-02 6.355759501457214355e-01 3.876213431358337402e-01 4.027366340160369873e-01
3.794986009597778320e-01 6.469363570213317871e-01 3.363495767116546631e-01 4.052839875221252441e-01 -1.732126474380493164e-01 1.780715072527527809e-03 -6.807634979486465454e-02 -3.541577458381652832e-01
-3.350558876991271973e-02 5.102747678756713867e-01 -4.422638937830924988e-02 3.554422259330749512e-01 5.707653164863586426e-01 3.530068323016166687e-02 5.293376445770263672e-01 5.462942644953727722e-02
2.605111300945281982e-01 3.223244547843933105e-01 5.289186835289001465e-01 3.867135345935821533e-01 2.762980163097381592e-01 1.763890087604522705e-01 3.356983959674835205e-01 4.228377342224121094e-01
-2.855627425014972687e-02 4.314666390419006348e-01 -2.486878484487533569e-01 6.078640818595886230e-01 1.605113446712493896e-01 3.165126442909240723e-01 3.184009492397308350e-01 -3.928782045841217041e-01
4.131540954113006592e-01 5.111625194549560547e-01 2.834850251674652100e-01 1.844426840543746948e-01 -5.789125561714172363e-01 2.529039084911346436e-01 -1.318251788616180420e-01 1.927581429481506348e-01
3.588454127311706543e-01 4.288492500782012939e-01 -7.738773524761199951e-02 -4.771691560745239258e-01 -1.455799192190170288e-01 4.191192686557769775e-01 4.959683120250701904e-01 -1.039232984185218811e-01
2.040010541677474976e-01 2.867856621742248535e-01 1.162301898002624512e-01 -2.861770093441009521e-01 -1.698607206344604492e-01 6.281291842460632324e-01 5.800614953041076660e-01 1.444320082664489746e-01
3.465063273906707764e-01 3.151295185089111328e-01 -6.219381690025329590e-01 3.771518170833587646e-02 -3.429334163665771484e-01 1.946400552988052368e-01 4.192687869071960449e-01 2.472305148839950562e-01
9.402564913034439087e-02 -3.677424043416976929e-02 -1.688640266656875610e-01 5.770968198776245117e-01 -4.963157773017883301e-01 4.518702030181884766e-01 4.128384590148925781e-01 8.543712645769119263e-02
2.962382435798645020e-01 1.947619616985321045e-01 3.478136658668518066e-01 -9.525489807128906250e-02 -2.799636721611022949e-01 2.158162742853164673e-01 7.148002982139587402e-01 -3.291914761066436768e-01
1.042438596487045288e-01 5.727160573005676270e-01 -5.047135353088378906e-01 -1.393053531646728516e-01 5.998314823955297470e-03 1.624644845724105835e-01 5.279524326324462891e-01 2.860476672649383545e-01
9.488605707883834839e-02 8.706279993057250977e-01 -3.301879763603210449e-02 3.491393923759460449e-01 -1.732545495033264160e-01 -7.875499129295349121e-02 -7.601968944072723389e-02 -2.607996463775634766e-01
-2.396851032972335815e-02 3.031468987464904785e-01 3.543961048126220703e-01 1.836830228567123413e-01 7.322441786527633667e-02 6.923779845237731934e-01 4.763816893100738525e-01 -1.910572797060012817e-01
4.167227447032928467e-01 2.049360722303390503e-01 -4.604384899139404297e-01 7.611485570669174194e-02 -2.003362178802490234e-01 1.831833124160766602e-01 6.306350231170654297e-01 -3.084718585014343262e-01
5.998913571238517761e-02 3.015813231468200684e-01 2.691613435745239258e-01 6.738111376762390137e-02 3.425273001194000244e-01 7.587569952011108398e-01 3.604188561439514160e-01 7.431721687316894531e-02
1.789198070764541626e-01 5.953282117843627930e-01 -2.916580624878406525e-02 -7.509724050760269165e-02 -1.663286089897155762e-01 3.159178197383880615e-01 4.322941005229949951e-01 -5.410491228103637695e-01
1.767563447356224060e-02 4.066757857799530029e-01 2.326708287000656128e-01 -1.843377798795700073e-01 1.914815455675125122e-01 7.525432109832763672e-01 3.773248195648193359e-01 2.873816527426242828e-02
1.387201398611068726e-01 6.344022750854492188e-01 -4.323668777942657471e-03 3.246910274028778076e-01 -4.173411130905151367e-01 3.867541253566741943e-01 -3.775592744350433350e-01 8.089660853147506714e-02
4.091641604900360107e-01 3.788839876651763916e-01 -1.925794333219528198e-01 -4.447167217731475830e-01 -2.444160282611846924e-01 3.899322152137756348e-01 4.915578365325927734e-01 -2.749983035027980804e-02
4.210225045680999756e-01 3.987992107868194580e-01 -4.916742444038391113e-02 -4.630541205406188965e-01 -1.652543246746063232e-01 3.266510665416717529e-01 5.570803284645080566e-01 5.014145001769065857e-02
2.436895817518234253e-01 7.281811237335205078e-01 1.012349426746368408e-01 5.542681217193603516e-01 -1.758690029382705688e-01 -5.240238830447196960e-02 -2.203120291233062744e-01 -1.034054979681968689e-01
-6.237775087356567383e-02 4.380805492401123047e-01 2.686836421489715576e-01 4.459466636180877686e-01 -3.162034153938293457e-01 5.546543002128601074e-01 1.793617457151412964e-01 3.055135011672973633e-01
1.146752014756202698e-01 -1.379104405641555786e-01 1.804138720035552979e-01 1.835641264915466309e-01 -3.158795535564422607e-01 6.422926783561706543e-01 6.216586232185363770e-01 5.297069624066352844e-02
1.857384480535984039e-02 7.675784230232238770e-01 -3.807609081268310547e-01 -1.826077699661254883e-01 1.892244815826416016e-01 9.069191664457321167e-02 4.217872321605682373e-01 1.010859459638595581e-01
1.337022781372070312e-01 3.926558196544647217e-01 -6.199995279312133789e-01 4.742958843708038330e-01 1.157989203929901123e-01 2.491349279880523682e-01 3.782113790512084961e-01 -8.220319636166095734e-03
1.644878275692462921e-02 3.545791208744049072e-01 4.862172603607177734e-01 6.379187703132629395e-01 1.219229679554700851e-02 4.655618369579315186e-01 -4.719916265457868576e-03 1.172035261988639832e-01
2.285232394933700562e-01 2.055747509002685547e-01 3.823368251323699951e-01 1.796740889549255371e-01 -1.626198142766952515e-01 3.734878897666931152e-01 7.416768074035644531e-01 1.050189658999443054e-01
4.445608239620923996e-03 5.776260495185852051e-01 1.081452071666717529e-01 -4.771094024181365967e-02 -3.695869445800781250e-01 1.369401663541793823e-01 7.046993970870971680e-01 2.020734548568725586e-02
3.261672258377075195e-01 2.951421737670898438e-01 2.780875563621520996e-01 -5.983891338109970093e-02 3.545604646205902100e-01 6.872442960739135742e-01 3.571710288524627686e-01 -1.887257676571607590e-03
1.699245870113372803e-01 3.351601660251617432e-01 2.935111820697784424e-01 6.114417910575866699e-01 -4.313141107559204102e-01 -1.009382382035255432e-01 4.105961322784423828e-01 -1.843201071023941040e-01
2.575850188732147217e-01 5.795162916183471680e-01 -6.313377022743225098e-01 2.017095834016799927e-01 -2.031146287918090820e-01 3.032052814960479736e-01 1.276890747249126434e-02 1.586975604295730591e-01
1.585468351840972900e-01 5.505945086479187012e-01 2.307812720537185669e-01 -4.237877130508422852e-01 2.080878317356109619e-01 5.111880898475646973e-01 3.661942481994628906e-01 1.185136754065752029e-02
8.049439191818237305e-01 2.857500910758972168e-01 -2.680268883705139160e-01 1.741938143968582153e-01 1.171712726354598999e-01 2.755832076072692871e-01 2.248174399137496948e-01 -1.673685014247894287e-01
1.874919384717941284e-01 2.719900012016296387e-01 5.669394135475158691e-01 -1.477640122175216675e-02 2.616167068481445312e-01 5.212489366531372070e-01 3.662722110748291016e-01 3.081081211566925049e-01
3.568888902664184570e-01 6.545519232749938965e-01 -5.574492216110229492e-01 1.380067020654678345e-01 1.935555040836334229e-02 3.137753307819366455e-01 1.168221011757850647e-01 4.381303116679191589e-02
1.763097941875457764e-01 4.986985027790069580e-01 2.734667062759399414e-01 -2.016373425722122192e-01 -4.461954534053802490e-01 9.309199452400207520e-02 5.808610916137695312e-01 -2.441657185554504395e-01
2.631343305110931396e-01 3.296124339103698730e-01 1.828692108392715454e-01 -1.478122621774673462e-01 -7.292091101408004761e-02 -1.204596012830734253e-01 8.584769368171691895e-01 -1.000781878829002380e-01
2.217542231082916260e-01 2.649006843566894531e-01 4.822909832000732422e-02 -1.780767887830734253e-01 -2.332306653261184692e-01 4.691604971885681152e-01 7.546941041946411133e-01 -5.044009536504745483e-02
-1.580704450607299805e-01 6.142834424972534180e-01 -1.072379425168037415e-01 2.712262868881225586e-01 -3.913894593715667725e-01 -7.347657531499862671e-02 4.898069798946380615e-01 3.378022015094757080e-01
3.500634431838989258e-01 4.345655739307403564e-01 -4.283529818058013916e-01 -3.676409125328063965e-01 1.826981008052825928e-01 3.495906591415405273e-01 4.407609999179840088e-01 1.417736113071441650e-01
1.743805557489395142e-01 8.403394222259521484e-01 2.940606176853179932e-01 2.950669825077056885e-01 -3.903442248702049255e-02 -9.938119351863861084e-02 -2.878545597195625305e-02 -2.786681652069091797e-01
2.278199344873428345e-01 6.449918746948242188e-01 3.451449275016784668e-01 -2.144870012998580933e-01 -4.587817788124084473e-01 1.513274312019348145e-01 3.630465269088745117e-01 -4.207804799079895020e-02
-1.764001511037349701e-02 8.270987868309020996e-01 -4.359355270862579346e-01 -4.444965347647666931e-02 1.720021218061447144e-01 2.394686490297317505e-01 1.816842705011367798e-01 -6.034684181213378906e-02
3.429040312767028809e-01 4.807802140712738037e-01 7.182428240776062012e-02 -2.867858707904815674e-01 -3.447353094816207886e-02 1.422354876995086670e-01 6.667702198028564453e-01 3.128267526626586914e-01
2.948570847511291504e-01 7.370687127113342285e-01 -4.749335721135139465e-02 -2.620458304882049561e-01 1.274461764842271805e-02 1.999342292547225952e-01 3.987008929252624512e-01 -3.158589005470275879e-01
2.165736397728323936e-03 2.835384011268615723e-01 4.380322694778442383e-01 3.658939898014068604e-01 -1.989872567355632782e-02 6.788049936294555664e-01 3.462375402450561523e-01 1.131284311413764954e-01
2.394617646932601929e-01 4.576987922191619873e-01 -1.440338045358657837e-01 -1.135676205158233643e-01 3.599656745791435242e-02 3.336833044886589050e-02 7.984970808029174805e-01 -2.439670711755752563e-01
3.579557240009307861e-01 6.224452257156372070e-01 -4.132617264986038208e-02 -1.571572721004486084e-01 -2.393825352191925049e-01 -1.195331662893295288e-01 6.148923635482788086e-01 9.131595492362976074e-02
2.682878077030181885e-01 6.631600856781005859e-01 -3.921738266944885254e-01 -1.428361833095550537e-01 1.027382686734199524e-01 -5.976382270455360413e-02 5.351891517639160156e-01 1.161185130476951599e-01
3.119680583477020264e-01 6.292763948440551758e-01 3.423274680972099304e-02 2.073132432997226715e-02 -3.850882947444915771e-01 -1.696437150239944458e-01 4.300626814365386963e-01 3.782325685024261475e-01
-1.530495136976242065e-01 4.312478005886077881e-01 -9.447147697210311890e-02 4.962578415870666504e-01 4.491513073444366455e-01 2.153831124305725098e-01 4.758093059062957764e-01 2.467453479766845703e-01
3.350554406642913818e-01 3.158538639545440674e-01 6.422811001539230347e-02 -1.456029862165451050e-01 3.264317810535430908e-01 7.427421808242797852e-01 2.931350171566009521e-01 1.360038220882415771e-01
2.683784663677215576e-01 5.130766034126281738e-01 -1.582739353179931641e-01 -2.632768750190734863e-01 -2.265435308218002319e-01 4.860815703868865967e-01 2.618646919727325439e-01 -4.628064632415771484e-01
2.659037411212921143e-01 3.385624885559082031e-01 5.267241597175598145e-01 2.677865922451019287e-01 -3.803105950355529785e-01 9.137840569019317627e-02 4.146644175052642822e-01 3.749529421329498291e-01
1.489024311304092407e-01 2.637237310409545898e-01 -5.237005949020385742e-01 4.130935370922088623e-01 2.808114886283874512e-01 2.790188789367675781e-01 5.534639954566955566e-01 1.844691857695579529e-02
5.699802637100219727e-01 2.449593544006347656e-01 -4.632023572921752930e-01 1.660225987434387207e-01 8.717235177755355835e-02 2.701435089111328125e-01 3.608982264995574951e-01 4.027077257633209229e-01
7.656244635581970215e-01 2.079006284475326538e-01 -1.620759069919586182e-01 2.223862409591674805e-01 2.825133204460144043e-01 3.886720240116119385e-01 2.206676006317138672e-01 -1.236862987279891968e-01
3.720386326313018799e-01 2.669128775596618652e-01 -4.285624921321868896e-01 3.665721714496612549e-01 1.872775852680206299e-01 5.319927334785461426e-01 8.540497720241546631e-02 3.833020925521850586e-01
-9.941478492692112923e-04 7.624066472053527832e-01 -6.896109879016876221e-02 -3.529953956604003906e-01 -1.241907626390457153e-01 2.273964434862136841e-01 3.923054039478302002e-01 2.614151537418365479e-01
3.651639819145202637e-02 3.303607106208801270e-01 -3.802747130393981934e-01 6.331660747528076172e-01 2.512636482715606689e-01 3.888442218303680420e-01 3.104375004768371582e-01 -1.825253963470458984e-01
3.961252868175506592e-01 3.124172389507293701e-01 3.122422099113464355e-01 -2.500700652599334717e-01 -1.487053930759429932e-01 5.629099607467651367e-01 4.474213123321533203e-01 2.151354849338531494e-01
