# Supplementary material for: Where is your field going? A machine learning approach to study the relative motion of the domains of physics
Source: PLoS One. 2020 Jun 18;15(6):e0233997. doi: 10.1371/journal.pone.0233997 (PMC7302634; doi:10.1371/journal.pone.0233997)
Supplement: S16 Data — (ZIP) [file pone.0233997.s016.zip › 15/Pacs4Run_15_VS_500_embeddings1997-2001ED8.txt]

-3.658362030982971191e-01 -3.858403563499450684e-01 -1.874370276927947998e-01 -2.408143728971481323e-01 -1.217569783329963684e-01 7.553280889987945557e-02 7.542779445648193359e-01 1.862843483686447144e-01
-1.608058065176010132e-01 -1.748289316892623901e-01 -4.343881607055664062e-01 -6.445752084255218506e-02 -6.388645172119140625e-01 2.746023535728454590e-01 4.915887117385864258e-01 -1.597328037023544312e-01
1.033779308199882507e-01 7.073532789945602417e-02 -4.950031936168670654e-01 -3.374648466706275940e-02 -3.248193860054016113e-01 -2.808800041675567627e-01 4.934027493000030518e-01 5.570412278175354004e-01
1.808716207742691040e-01 -3.988257348537445068e-01 -2.151588052511215210e-01 -3.619050234556198120e-02 -6.861613392829895020e-01 -4.247478023171424866e-02 4.247696101665496826e-01 3.279782235622406006e-01
-3.407714068889617920e-01 -2.001927644014358521e-01 -3.065893054008483887e-01 6.264783442020416260e-02 -4.344941079616546631e-01 -3.215965032577514648e-01 5.659691095352172852e-01 3.651652634143829346e-01
-4.687238633632659912e-01 -6.854288280010223389e-02 -2.267849743366241455e-01 -5.991108417510986328e-01 -1.061306968331336975e-01 3.931730613112449646e-02 4.620383679866790771e-01 -3.727540671825408936e-01
-9.835687279701232910e-02 -4.578344523906707764e-01 -7.542718648910522461e-01 -2.469015121459960938e-01 -3.005998730659484863e-01 1.993367671966552734e-01 8.507507294416427612e-02 1.161629334092140198e-01
-6.422448754310607910e-01 -4.456893801689147949e-01 -3.921658098697662354e-01 -3.153558969497680664e-01 5.906755104660987854e-02 -6.351330131292343140e-02 9.793461859226226807e-02 3.442745804786682129e-01
5.266618132591247559e-01 -1.887290626764297485e-01 -3.377519845962524414e-01 -3.246306478977203369e-01 -1.127376258373260498e-01 -2.747960388660430908e-01 4.364273846149444580e-01 4.345752000808715820e-01
-5.385335683822631836e-01 -3.337750136852264404e-01 -3.105251193046569824e-01 -1.212433725595474243e-01 -1.013339608907699585e-01 -4.021065831184387207e-01 4.455635547637939453e-01 3.420013189315795898e-01
-3.100511729717254639e-01 -1.965677142143249512e-01 -7.242780923843383789e-01 -4.930999577045440674e-01 -7.816340029239654541e-02 -3.158216550946235657e-02 -1.488380040973424911e-02 3.002910017967224121e-01
-2.004097551107406616e-01 -2.951715588569641113e-01 -6.423122882843017578e-01 1.285014450550079346e-01 1.336925774812698364e-01 5.918401479721069336e-01 2.577935755252838135e-01 9.500618278980255127e-02
-2.506562769412994385e-01 -5.567470192909240723e-01 -6.353817582130432129e-01 -2.663401961326599121e-01 -2.849512100219726562e-01 2.479799091815948486e-01 5.630178377032279968e-02 8.182916045188903809e-02
-7.095713615417480469e-01 -3.279688656330108643e-01 -3.482831716537475586e-01 -2.358081340789794922e-01 -1.197029743343591690e-02 -7.532995194196701050e-02 2.070176154375076294e-01 4.041832089424133301e-01
-1.456471085548400879e-01 1.055577099323272705e-01 -7.453383803367614746e-01 -1.586475670337677002e-01 -3.462547063827514648e-01 -6.453723460435867310e-02 5.126732587814331055e-01 -7.412184029817581177e-03
-2.358781248331069946e-01 -7.849227190017700195e-01 -3.545557558536529541e-01 -3.096917867660522461e-01 2.275682091712951660e-01 4.800699825864285231e-04 2.273547798395156860e-01 -5.622679367661476135e-02
-4.609366953372955322e-01 3.745540678501129150e-01 -1.960054934024810791e-01 -3.768016397953033447e-01 -2.088914364576339722e-01 4.015991091728210449e-01 3.911164700984954834e-01 3.300901055335998535e-01
-2.880612611770629883e-01 1.646025627851486206e-01 -5.110378935933113098e-02 -1.349290609359741211e-01 -2.777536809444427490e-01 3.360157608985900879e-01 5.566806197166442871e-01 6.075872182846069336e-01
-3.997201919555664062e-01 -1.578906364738941193e-02 -6.481338143348693848e-01 -2.216602861881256104e-01 2.779481709003448486e-01 4.583249390125274658e-01 2.754147052764892578e-01 -8.714028447866439819e-02
2.317090183496475220e-01 -3.773416876792907715e-01 -2.267450243234634399e-01 1.814411282539367676e-01 -3.959286212921142578e-01 -1.263530403375625610e-01 7.350313067436218262e-01 8.120600134134292603e-02
-3.156332075595855713e-01 3.600952029228210449e-02 -3.033109605312347412e-01 9.571259468793869019e-02 -2.825750410556793213e-01 3.816951811313629150e-01 3.953720927238464355e-01 6.450285911560058594e-01
-3.750693798065185547e-02 -1.257275193929672241e-01 -8.208906650543212891e-01 -1.960505545139312744e-01 -2.867762148380279541e-01 3.030997812747955322e-01 1.403269022703170776e-01 2.769241333007812500e-01
1.070048511028289795e-01 -2.314178049564361572e-01 -6.082599163055419922e-01 -6.698343753814697266e-01 -1.256521493196487427e-01 1.254500895738601685e-01 2.512149810791015625e-01 -1.473177671432495117e-01
-1.371715962886810303e-01 -1.477030366659164429e-01 -8.766881823539733887e-01 -1.642611771821975708e-01 -2.126191854476928711e-01 5.670766159892082214e-02 3.338384628295898438e-01 6.271421164274215698e-02
7.107325363904237747e-03 -2.210545986890792847e-01 -6.390205025672912598e-01 -4.710227549076080322e-01 -2.166552096605300903e-01 3.873202800750732422e-01 2.855312526226043701e-01 -2.058886438608169556e-01
2.702374458312988281e-01 -2.151325792074203491e-01 -4.515350759029388428e-01 -1.629365980625152588e-01 -2.773008644580841064e-01 -4.144145641475915909e-03 6.828225851058959961e-01 -3.272582590579986572e-01
1.829227805137634277e-01 -1.264884769916534424e-01 -6.175250560045242310e-02 -5.676284432411193848e-01 3.553604781627655029e-01 9.596744179725646973e-02 2.857384979724884033e-01 6.382690668106079102e-01
-2.890914082527160645e-01 -5.765640139579772949e-01 -6.683787107467651367e-01 -1.928725540637969971e-01 -1.302891522645950317e-01 8.165717124938964844e-02 5.794407427310943604e-02 2.703135907649993896e-01
-4.468646049499511719e-01 -4.665042757987976074e-01 9.181640297174453735e-02 -4.074710607528686523e-02 5.564354732632637024e-02 3.879860937595367432e-01 2.529390156269073486e-01 5.958085060119628906e-01
-3.235966563224792480e-01 1.333825383335351944e-02 -3.433402776718139648e-01 1.224067658185958862e-01 -8.425774425268173218e-02 2.812720835208892822e-01 4.285505414009094238e-01 7.016924619674682617e-01
2.167280763387680054e-01 -4.844048023223876953e-01 -6.261741518974304199e-01 -1.503321528434753418e-01 -2.835263311862945557e-01 5.486795306205749512e-02 4.360715746879577637e-01 -1.735831201076507568e-01
-2.575800055637955666e-03 -1.968558728694915771e-01 -5.729535222053527832e-01 -1.943760663270950317e-01 -2.580387294292449951e-01 -1.420875042676925659e-01 9.859124571084976196e-02 7.061800360679626465e-01
-2.664928138256072998e-01 2.443753927946090698e-02 8.730279654264450073e-02 -1.456889361143112183e-01 -3.777306973934173584e-01 6.380686163902282715e-01 5.269003510475158691e-01 2.685170173645019531e-01
-3.612236380577087402e-01 -3.427094221115112305e-01 -6.617153286933898926e-01 -3.021609783172607422e-01 -2.952713072299957275e-01 9.949892014265060425e-02 2.950779795646667480e-01 -1.968324631452560425e-01
1.413275208324193954e-02 9.479331970214843750e-02 -2.479076832532882690e-01 -7.770125865936279297e-01 8.064775913953781128e-02 1.927049010992050171e-01 1.580837517976760864e-01 5.069299936294555664e-01
-1.515207588672637939e-01 -1.265077739953994751e-01 -7.511240243911743164e-01 1.831218041479587555e-02 4.432534575462341309e-01 9.383539110422134399e-02 3.870992362499237061e-01 2.034454345703125000e-01
1.058382466435432434e-01 -4.652588963508605957e-01 -6.094685196876525879e-01 -1.025623232126235962e-01 9.303989261388778687e-02 2.885862588882446289e-01 4.853967726230621338e-01 -2.506252527236938477e-01
3.911063969135284424e-01 -2.737472355365753174e-01 -4.229986369609832764e-01 3.190553560853004456e-02 -1.340135037899017334e-01 -4.223418980836868286e-02 3.305043280124664307e-01 6.805704236030578613e-01
1.236491929739713669e-02 -1.273124516010284424e-01 -7.868869900703430176e-01 -3.280418515205383301e-01 -1.704401522874832153e-01 4.403429329395294189e-01 1.059196293354034424e-01 1.505500674247741699e-01
-1.109884381294250488e-01 4.208371415734291077e-02 -8.547496199607849121e-01 -9.649756550788879395e-02 1.326565295457839966e-01 2.106675207614898682e-01 2.838381826877593994e-01 3.216507732868194580e-01
-2.172395735979080200e-01 3.618699610233306885e-01 -2.248779684305191040e-01 -1.138129085302352905e-01 -2.146808430552482605e-02 3.400015830993652344e-01 6.445944309234619141e-01 4.762033522129058838e-01
-1.393702030181884766e-01 -1.451620608568191528e-01 -7.864899039268493652e-01 -2.383858263492584229e-01 -2.669659554958343506e-01 3.705356717109680176e-01 2.694141864776611328e-01 -5.439044535160064697e-02
2.925833761692047119e-01 -4.632063210010528564e-01 -5.937408804893493652e-01 -2.212001681327819824e-01 3.648662939667701721e-02 6.730949133634567261e-02 4.706198573112487793e-01 -2.665189206600189209e-01
-2.997123897075653076e-01 1.142550334334373474e-01 -6.609474420547485352e-01 -7.243710104376077652e-03 -3.264532685279846191e-01 -5.428163707256317139e-02 5.910660624504089355e-01 3.656682744622230530e-02
-4.060074687004089355e-02 -2.332364171743392944e-01 -3.764078915119171143e-01 -4.923272728919982910e-01 1.905221045017242432e-01 1.912647187709808350e-01 5.291419029235839844e-01 -4.549851119518280029e-01
6.496741622686386108e-02 -1.817161217331886292e-02 -6.599500775337219238e-01 -6.213166117668151855e-01 -2.077847719192504883e-01 1.750672794878482819e-02 3.113010823726654053e-01 -1.830063909292221069e-01
-3.993687927722930908e-01 -3.242433071136474609e-01 -1.852989792823791504e-01 -4.340222775936126709e-01 -3.193101584911346436e-01 4.486889019608497620e-02 4.862559735774993896e-01 -4.150214493274688721e-01
-1.702438592910766602e-01 2.862084209918975830e-01 -2.253845334053039551e-01 -5.224878787994384766e-01 3.687178194522857666e-01 1.436442974954843521e-02 4.758403599262237549e-01 4.502520859241485596e-01
-2.774070799350738525e-01 -3.583679348230361938e-02 -6.844757199287414551e-01 1.336478255689144135e-02 -3.647644817829132080e-01 6.178181990981101990e-02 5.561638474464416504e-01 -8.298878371715545654e-02
-2.689937651157379150e-01 -5.286041498184204102e-01 -4.179524481296539307e-01 -3.713411986827850342e-01 2.992178499698638916e-01 -7.189422845840454102e-02 4.335595965385437012e-01 -2.301464825868606567e-01
1.275773048400878906e-01 -3.680227696895599365e-02 7.510729134082794189e-02 -6.058439612388610840e-01 -6.088730692863464355e-01 -2.016003429889678955e-02 4.667913019657135010e-01 1.437178999185562134e-01
-7.026004791259765625e-02 -5.900740623474121094e-01 -4.603211879730224609e-01 -5.433816909790039062e-01 3.523302730172872543e-03 2.649361453950405121e-02 2.629947960376739502e-01 -2.642652988433837891e-01
1.657991260290145874e-01 -1.469461619853973389e-01 -6.537209153175354004e-01 -2.749006748199462891e-01 -8.267821371555328369e-02 1.962250024080276489e-01 5.501883029937744141e-01 -3.161470293998718262e-01
-1.134019717574119568e-01 -7.428624480962753296e-02 -7.758044004440307617e-01 2.406574934720993042e-01 5.099647492170333862e-02 -5.471394251799210906e-05 4.620839357376098633e-01 3.251321315765380859e-01
2.919954359531402588e-01 -1.018481850624084473e-01 -3.044911623001098633e-01 -6.458808779716491699e-01 -5.032917857170104980e-01 1.247846037149429321e-01 1.940228641033172607e-01 2.965975105762481689e-01
-3.750280439853668213e-01 -2.733103930950164795e-01 -3.533617854118347168e-01 -4.125258326530456543e-01 -3.425430953502655029e-01 -4.077379032969474792e-02 4.840451478958129883e-01 -3.692091107368469238e-01
3.845436573028564453e-01 -2.285748273134231567e-01 -5.455294251441955566e-01 -1.776529401540756226e-01 -3.060383498668670654e-01 6.249542161822319031e-02 5.831342339515686035e-01 -1.819508075714111328e-01
-4.301502704620361328e-01 -2.812166213989257812e-01 -4.934414327144622803e-01 -4.462802708148956299e-01 -2.335030026733875275e-02 -1.662406325340270996e-01 1.436147391796112061e-01 4.943995773792266846e-01
-5.457374453544616699e-01 -1.927269995212554932e-01 -2.985854148864746094e-01 -1.918804198503494263e-01 -5.211294814944267273e-02 -4.383281469345092773e-01 4.198132753372192383e-01 4.098356664180755615e-01
-4.674932360649108887e-01 2.156549133360385895e-02 1.148315295577049255e-01 -2.639562189579010010e-01 -9.438952058553695679e-02 5.099620223045349121e-01 4.741205871105194092e-01 4.520674645900726318e-01
2.068018540740013123e-02 1.534944027662277222e-01 -3.791664540767669678e-01 -1.200531497597694397e-01 -4.307432770729064941e-01 -3.034132122993469238e-01 5.983244776725769043e-01 4.268959760665893555e-01
2.883729338645935059e-01 -2.694522142410278320e-01 -4.264579117298126221e-01 -1.822498142719268799e-01 -2.493280619382858276e-01 7.111980020999908447e-02 6.585444808006286621e-01 -3.581224679946899414e-01
-1.892365217208862305e-01 -3.018973208963871002e-02 -5.153867006301879883e-01 -1.956204921007156372e-01 -4.563248157501220703e-01 9.553600102663040161e-02 5.992143750190734863e-01 -2.880450189113616943e-01
-2.482888698577880859e-01 8.905231207609176636e-02 -2.338915765285491943e-01 -7.752616405487060547e-01 2.068907916545867920e-01 1.290362030267715454e-01 1.165889576077461243e-01 4.490428864955902100e-01
-1.802722066640853882e-01 -5.763545632362365723e-01 -3.068750724196434021e-02 1.181585565209388733e-01 -1.715726256370544434e-01 4.224492311477661133e-01 2.768067717552185059e-01 5.795617103576660156e-01
-4.493528306484222412e-01 -4.366624057292938232e-01 -2.982705831527709961e-01 -1.196406781673431396e-01 1.151790395379066467e-01 -3.584274053573608398e-01 3.211508989334106445e-01 5.091704130172729492e-01
2.389387190341949463e-01 -3.902930915355682373e-01 -6.444251537322998047e-01 -5.181089043617248535e-01 -1.348980143666267395e-02 1.558001041412353516e-01 2.453904896974563599e-01 -1.489521265029907227e-01
-1.301545053720474243e-01 -1.326079070568084717e-01 -6.990187168121337891e-01 -2.703244611620903015e-02 -3.110122978687286377e-01 5.983622744679450989e-02 5.895352363586425781e-01 -1.680960059165954590e-01
-1.886996775865554810e-01 1.179077476263046265e-02 -7.458248138427734375e-01 -1.447006780654191971e-02 -3.284117877483367920e-01 1.633118689060211182e-01 5.224901437759399414e-01 -1.638387516140937805e-02
-5.754772424697875977e-01 -4.545217156410217285e-01 -4.454556703567504883e-01 -2.080304175615310669e-01 -8.514456450939178467e-02 -1.859847158193588257e-01 9.039728343486785889e-02 4.129371345043182373e-01
-4.605166912078857422e-01 1.377031207084655762e-01 2.780710533261299133e-02 -1.715800017118453979e-01 2.198929488658905029e-01 5.048324465751647949e-01 6.246932744979858398e-01 2.128354161977767944e-01
1.065725982189178467e-01 -4.016835615038871765e-02 -7.286079525947570801e-01 -3.652274310588836670e-01 -2.879706621170043945e-01 3.446583449840545654e-01 3.419292867183685303e-01 -6.431260704994201660e-02
-1.553942114114761353e-01 -1.433642767369747162e-02 3.680109381675720215e-01 -5.211838483810424805e-01 -2.245404273271560669e-01 3.638252019882202148e-01 4.609580039978027344e-01 4.163087606430053711e-01
-5.185831785202026367e-01 -1.876190155744552612e-01 -2.244788259267807007e-01 2.651919052004814148e-02 -3.172659277915954590e-01 4.745736718177795410e-01 2.843175232410430908e-01 4.879162609577178955e-01
-5.676820874214172363e-01 -2.685036659240722656e-01 -1.288533806800842285e-01 -4.486254155635833740e-01 -1.328791975975036621e-01 -3.726868629455566406e-01 4.760981798171997070e-01 6.747663021087646484e-02
3.579543232917785645e-01 -2.633581161499023438e-01 -5.327332019805908203e-01 -7.778762280941009521e-02 -2.232056260108947754e-01 -2.545763272792100906e-03 6.445914506912231445e-01 -2.175549715757369995e-01
-2.207278460264205933e-01 -7.784199118614196777e-01 -1.926067918539047241e-01 -4.265371561050415039e-01 2.975083589553833008e-01 2.098441496491432190e-02 1.877297610044479370e-01 4.600352421402931213e-02
1.839655488729476929e-01 -7.114220857620239258e-01 2.400389015674591064e-01 3.969292156398296356e-03 4.908471554517745972e-02 8.360893279314041138e-02 5.221003293991088867e-01 3.470050692558288574e-01
2.765148878097534180e-01 -1.652576029300689697e-01 -1.518223732709884644e-01 -7.020490169525146484e-01 4.672984182834625244e-01 1.062346994876861572e-01 3.169208765029907227e-01 2.240851670503616333e-01
-2.761554419994354248e-01 -7.231064438819885254e-01 -6.416662782430648804e-02 -3.820328116416931152e-01 2.579291462898254395e-01 -1.541543006896972656e-01 3.984928727149963379e-01 -4.124568775296211243e-02
-2.748866081237792969e-01 1.426956653594970703e-01 1.729152053594589233e-01 -2.114673107862472534e-01 -2.182305902242660522e-01 4.589993655681610107e-01 6.465473771095275879e-01 3.913167715072631836e-01
-3.070249557495117188e-01 -8.489884138107299805e-01 1.936658844351768494e-02 -1.087743192911148071e-01 2.949606627225875854e-02 2.264497578144073486e-01 3.313824534416198730e-01 -1.038435176014900208e-01
-4.856457114219665527e-01 -5.022476315498352051e-01 1.303934901952743530e-01 4.517364129424095154e-02 -8.680444210767745972e-02 -1.922546178102493286e-01 6.652813553810119629e-01 7.586993277072906494e-02
-2.419325709342956543e-01 3.631282448768615723e-01 -1.842755526304244995e-01 -1.361676901578903198e-01 -2.608110196888446808e-02 3.785578906536102295e-01 7.117961645126342773e-01 3.262931108474731445e-01
-2.812581658363342285e-01 -1.685076206922531128e-01 -2.225267440080642700e-01 -3.217086195945739746e-01 1.373843401670455933e-01 -6.224687099456787109e-01 5.242469310760498047e-01 2.414701581001281738e-01
-2.845744788646697998e-01 -5.008017420768737793e-01 -1.099849119782447815e-01 -9.099967777729034424e-02 -3.938846886157989502e-01 4.919967353343963623e-01 1.311071366071701050e-01 4.831587374210357666e-01
-6.249347329139709473e-02 1.984253823757171631e-01 -1.395631879568099976e-01 -9.159501641988754272e-02 3.051419258117675781e-01 5.738306045532226562e-01 6.733221411705017090e-01 2.304315418004989624e-01
-3.120009303092956543e-01 1.431346088647842407e-01 -3.239964246749877930e-01 -2.504184246063232422e-01 3.697794079780578613e-01 3.784705400466918945e-01 3.876537680625915527e-01 5.331346392631530762e-01
-4.405694305896759033e-01 -3.781193196773529053e-01 -3.004160821437835693e-01 -2.673332989215850830e-01 6.357596814632415771e-02 -3.656537085771560669e-02 6.172752380371093750e-01 -3.388212025165557861e-01
8.047315478324890137e-02 -4.582255482673645020e-01 -7.355868220329284668e-01 -4.059704840183258057e-01 1.513736993074417114e-01 -1.287143230438232422e-01 1.744451522827148438e-01 8.798167109489440918e-02
-1.509111821651458740e-01 -1.814029663801193237e-01 -7.437127232551574707e-01 -1.819818019866943359e-01 -2.759921550750732422e-01 1.830242127180099487e-01 4.518692791461944580e-01 -2.103269100189208984e-01
1.484872549772262573e-01 -4.209538400173187256e-01 -2.694502472877502441e-01 1.730664223432540894e-01 -4.018149673938751221e-01 -4.059166088700294495e-02 7.289908528327941895e-01 6.052618101239204407e-02
-5.763574317097663879e-02 4.240638911724090576e-01 -3.069919645786285400e-01 -3.561251163482666016e-01 6.826989352703094482e-02 2.475673109292984009e-01 5.697037577629089355e-01 4.530630111694335938e-01
-4.083620011806488037e-01 -3.191770613193511963e-01 -8.653648197650909424e-02 -5.970839262008666992e-01 -3.867034316062927246e-01 -1.480478197336196899e-01 3.939566910266876221e-01 -2.017650306224822998e-01
1.523867547512054443e-01 -6.189746260643005371e-01 2.739006578922271729e-01 -1.815142929553985596e-01 -3.666672855615615845e-02 5.971029773354530334e-02 5.646337866783142090e-01 4.024406075477600098e-01
-3.518736064434051514e-01 -2.941631972789764404e-01 -3.116447031497955322e-01 -2.710611522197723389e-01 3.052259981632232666e-01 9.815870225429534912e-02 5.973980426788330078e-01 -3.992166817188262939e-01
4.099044948816299438e-02 3.466757237911224365e-01 -2.634377479553222656e-01 -2.280672490596771240e-01 8.256805688142776489e-02 5.104406476020812988e-01 6.065206527709960938e-01 3.485502600669860840e-01
-4.631557464599609375e-01 -1.570730060338973999e-01 -4.796687960624694824e-01 4.594036936759948730e-02 9.680568426847457886e-02 -3.525444567203521729e-01 5.569120049476623535e-01 2.912254035472869873e-01
1.471001356840133667e-01 -2.558691799640655518e-01 -7.602755427360534668e-01 -2.724580466747283936e-01 -2.932803928852081299e-01 1.377158164978027344e-01 3.728817999362945557e-01 -1.289201080799102783e-01
-3.444162905216217041e-01 -4.068814814090728760e-01 4.771110787987709045e-02 1.276480555534362793e-01 2.188915014266967773e-01 -2.024750858545303345e-01 6.837515234947204590e-01 3.752716481685638428e-01
-2.612059116363525391e-01 -4.986150562763214111e-02 -7.686698436737060547e-01 1.340532153844833374e-01 1.120919361710548401e-01 1.709702759981155396e-01 5.275604724884033203e-01 1.860155910253524780e-02
-1.189421042799949646e-01 -5.471298098564147949e-01 -6.684093475341796875e-01 -3.818175792694091797e-01 -1.170464903116226196e-01 2.741800248622894287e-01 6.191119551658630371e-02 3.519145399332046509e-02
-6.918494403362274170e-02 2.310882657766342163e-01 -1.888158731162548065e-02 -2.083310931921005249e-01 -2.749425731599330902e-02 4.604543745517730713e-01 6.461387276649475098e-01 5.174783468246459961e-01
-2.329277098178863525e-01 -1.577168554067611694e-01 -7.853021621704101562e-01 -3.848276138305664062e-01 -1.996608823537826538e-01 3.101860582828521729e-01 1.133152619004249573e-01 8.460599184036254883e-02
-2.260524630546569824e-01 1.356579363346099854e-01 -4.069598913192749023e-01 -2.452567517757415771e-01 -2.826113998889923096e-01 3.541795015335083008e-01 4.243705272674560547e-01 5.650905966758728027e-01
-3.892697095870971680e-01 -3.218626976013183594e-01 8.169645816087722778e-02 -7.559799402952194214e-02 -4.187675714492797852e-01 3.456094264984130859e-01 3.699321746826171875e-01 5.484724640846252441e-01
-3.536415696144104004e-01 -6.663654744625091553e-02 -6.828898787498474121e-01 -2.484425157308578491e-01 1.764215230941772461e-01 4.913317561149597168e-01 2.314748317003250122e-01 -1.277611106634140015e-01
1.962126046419143677e-01 -3.779093921184539795e-01 -2.236037105321884155e-01 -7.804509997367858887e-01 -3.221543729305267334e-01 -1.016634106636047363e-01 2.131015807390213013e-01 7.184197194874286652e-03
3.099012076854705811e-01 -5.682297348976135254e-01 -3.535476326942443848e-01 6.443379074335098267e-02 -1.527688950300216675e-01 -9.574535489082336426e-02 6.414448618888854980e-01 -8.928396552801132202e-02
-4.494015574455261230e-01 -2.947918176651000977e-01 -2.320632636547088623e-01 -4.279527962207794189e-01 -2.581009566783905029e-01 -7.961530983448028564e-02 4.961579144001007080e-01 -3.937154114246368408e-01
-1.053252816200256348e-02 1.141102835536003113e-01 -2.267412990331649780e-01 -5.463775992393493652e-01 3.523533344268798828e-01 4.628041386604309082e-01 2.898705601692199707e-01 4.632089436054229736e-01
2.478394843637943268e-02 -6.507269144058227539e-01 -5.619676709175109863e-01 -4.272668659687042236e-01 2.294111996889114380e-01 -4.425707086920738220e-02 1.516077965497970581e-01 -1.598508213646709919e-03
-1.565270423889160156e-01 1.522374749183654785e-01 5.194733291864395142e-02 -9.929159283638000488e-02 1.210661157965660095e-01 3.822266757488250732e-01 7.530335187911987305e-01 4.603823125362396240e-01
-1.179104149341583252e-01 -1.936204284429550171e-01 -7.491638064384460449e-01 -8.952387422323226929e-02 3.106464147567749023e-01 3.750975131988525391e-01 3.710115253925323486e-01 -6.707056611776351929e-02
1.071531027555465698e-01 -3.712740242481231689e-01 -3.219738304615020752e-01 -6.507001519203186035e-01 -2.830546796321868896e-01 -7.401956710964441299e-03 3.873757123947143555e-01 -3.055505156517028809e-01
-3.899022638797760010e-01 -4.856914579868316650e-01 3.407272696495056152e-02 5.585503950715065002e-02 -8.469281345605850220e-02 -3.184003531932830811e-01 7.059472203254699707e-01 2.976748906075954437e-02
-1.503516435623168945e-01 -7.610611915588378906e-01 -1.117831021547317505e-01 -4.835422039031982422e-01 3.268207907676696777e-01 1.022090017795562744e-02 2.067527770996093750e-01 4.699901491403579712e-02
-4.979759156703948975e-01 -6.492707133293151855e-01 5.488075315952301025e-02 -3.513097763061523438e-01 -2.102891504764556885e-01 -4.656064510345458984e-02 3.729276359081268311e-01 -1.362820714712142944e-01
5.254711210727691650e-02 -3.094148337841033936e-01 -7.863789796829223633e-01 -1.506834775209426880e-01 -1.770118325948715210e-01 2.336383610963821411e-01 3.981266319751739502e-01 -1.264081746339797974e-01
-7.470390945672988892e-02 -5.638505816459655762e-01 -3.654427826404571533e-01 -5.469964146614074707e-01 1.583948433399200439e-01 3.620440065860748291e-01 1.930491328239440918e-01 -2.242888510227203369e-01
5.391663312911987305e-01 -1.180864945054054260e-01 -2.124946415424346924e-01 -4.413591921329498291e-01 -2.986778616905212402e-01 -1.425999850034713745e-01 5.723711848258972168e-01 1.350975036621093750e-01
-3.133008182048797607e-01 -5.311090946197509766e-01 -6.536499261856079102e-01 -2.287990450859069824e-01 -2.887053787708282471e-01 -9.275606274604797363e-02 1.659473925828933716e-01 1.437551975250244141e-01
5.405084043741226196e-02 1.689077168703079224e-01 -2.118230909109115601e-01 -3.617431223392486572e-02 -4.670978784561157227e-01 2.774745225906372070e-01 5.197866559028625488e-01 5.975117683410644531e-01
1.008908078074455261e-01 -5.761194825172424316e-01 -3.342326581478118896e-01 -3.427758514881134033e-01 2.199113070964813232e-01 5.198689699172973633e-01 2.803462147712707520e-01 -1.774313747882843018e-01
8.396980166435241699e-02 -5.607456564903259277e-01 -4.355793297290802002e-01 -3.069978952407836914e-02 -8.451449126005172729e-02 -1.202377378940582275e-01 8.453769236803054810e-02 6.775656938552856445e-01
-5.915713310241699219e-02 -3.305048644542694092e-01 -9.865818917751312256e-02 -2.066190987825393677e-01 6.065004691481590271e-02 5.477324724197387695e-01 5.098608881235122681e-02 7.270165681838989258e-01
1.238468009978532791e-02 2.921641618013381958e-02 -1.887165307998657227e-01 -7.236582636833190918e-01 -4.032350182533264160e-01 -1.145329400897026062e-01 4.640638828277587891e-01 -2.205131947994232178e-01
3.180652856826782227e-01 -3.645647168159484863e-01 -1.490776687860488892e-01 4.647929221391677856e-02 -2.493153512477874756e-01 -2.177521884441375732e-01 7.869092822074890137e-01 1.128813773393630981e-01
-3.246603608131408691e-01 2.908275127410888672e-01 -2.892550230026245117e-01 -2.334157377481460571e-01 2.714263796806335449e-01 2.815240323543548584e-01 5.573930144309997559e-01 4.563426673412322998e-01
-3.475130796432495117e-01 -1.828686445951461792e-01 2.796787321567535400e-01 -5.262326598167419434e-01 -3.181449770927429199e-01 4.216937124729156494e-01 2.468598484992980957e-01 3.881635665893554688e-01
-2.609608471393585205e-01 -2.712358832359313965e-01 -4.646377265453338623e-01 -4.363209605216979980e-01 2.125334888696670532e-01 -1.048742830753326416e-01 5.300836563110351562e-01 -3.389818370342254639e-01
-1.334068924188613892e-01 1.683614104986190796e-01 -8.357380516827106476e-03 -4.715910553932189941e-02 5.603560432791709900e-02 4.170831739902496338e-01 7.635259628295898438e-01 4.375989139080047607e-01
-1.173928156495094299e-01 -5.656884312629699707e-01 -1.264171302318572998e-01 -5.718372464179992676e-01 1.966536790132522583e-02 -4.633877277374267578e-01 2.853532433509826660e-01 1.633859127759933472e-01
-9.183261543512344360e-03 -4.845151603221893311e-01 -1.763308793306350708e-01 3.366551101207733154e-01 -3.349604308605194092e-01 1.908135861158370972e-01 6.547936797142028809e-01 2.082506865262985229e-01
4.266322404146194458e-02 5.765526741743087769e-02 6.416838616132736206e-02 -7.597306370735168457e-01 2.081549763679504395e-01 1.347560994327068329e-02 4.359804093837738037e-01 4.242152273654937744e-01
-6.278471648693084717e-02 -2.027504146099090576e-01 -7.436299324035644531e-01 -2.741952240467071533e-01 -2.811084985733032227e-01 2.261839061975479126e-01 4.124310314655303955e-01 -1.627926826477050781e-01
-4.786337018013000488e-01 -6.661629080772399902e-01 8.179016411304473877e-03 -4.516536295413970947e-01 -1.695539206266403198e-01 4.989570006728172302e-02 2.665110230445861816e-01 -1.442658305168151855e-01
2.483745515346527100e-01 -9.671580046415328979e-02 2.040720432996749878e-01 -5.511073470115661621e-01 -5.475903749465942383e-01 1.851202733814716339e-02 4.931190907955169678e-01 2.005667835474014282e-01
1.301557421684265137e-01 1.515544503927230835e-01 -3.143619298934936523e-01 -3.952208757400512695e-01 3.134304583072662354e-01 2.766848504543304443e-01 3.635508120059967041e-01 6.309561133384704590e-01
-1.165499538183212280e-01 -5.294616222381591797e-01 1.954540610313415527e-03 -3.528978526592254639e-01 -1.739690154790878296e-01 3.243232667446136475e-01 2.361310459673404694e-02 6.674857735633850098e-01
-5.788069963455200195e-01 -1.995217204093933105e-01 -5.136166512966156006e-02 -1.040377616882324219e-01 -3.750430643558502197e-01 3.061255216598510742e-01 2.739669680595397949e-01 5.498033165931701660e-01
2.782553732395172119e-01 -3.374594449996948242e-01 3.206655681133270264e-01 -1.098361313343048096e-01 1.656541228294372559e-02 1.135092228651046753e-01 8.116436004638671875e-01 1.479214876890182495e-01
-5.788832306861877441e-01 -3.433860838413238525e-01 -2.475646883249282837e-01 -4.196424186229705811e-01 -2.868694253265857697e-02 -6.089495122432708740e-02 4.430615305900573730e-01 -3.297839760780334473e-01
-9.750779718160629272e-02 -6.213769912719726562e-01 4.518854245543479919e-02 -1.719660460948944092e-01 -3.397021889686584473e-01 4.773055613040924072e-01 1.150327846407890320e-01 4.650999307632446289e-01
-3.685449361801147461e-01 -3.355818688869476318e-01 -1.066026017069816589e-01 -3.468873724341392517e-02 -4.293498694896697998e-01 2.361488342285156250e-01 2.511898577213287354e-01 6.601424217224121094e-01
-2.270116060972213745e-01 -7.471588850021362305e-01 -3.295495510101318359e-01 5.328436940908432007e-02 -8.863064646720886230e-02 2.827188968658447266e-01 3.784930408000946045e-01 -2.184827476739883423e-01
-2.394388467073440552e-01 1.444125622510910034e-01 -3.120551407337188721e-01 -3.806107044219970703e-01 2.991063892841339111e-01 2.322884798049926758e-01 2.995032668113708496e-01 6.681665182113647461e-01
-1.939419358968734741e-01 -6.612513959407806396e-02 -8.102294802665710449e-01 1.295335292816162109e-01 1.762258559465408325e-01 5.497257411479949951e-02 4.499331414699554443e-01 2.196494638919830322e-01
6.175241470336914062e-01 -1.814698278903961182e-01 -9.561781585216522217e-02 -3.328444659709930420e-01 -3.132902085781097412e-01 1.353065967559814453e-01 5.122041106224060059e-01 2.949450910091400146e-01
-3.109696805477142334e-01 -3.525321185588836670e-01 -2.110086232423782349e-01 -5.678106546401977539e-01 -4.111290276050567627e-01 8.025527931749820709e-03 3.626570105552673340e-01 -3.338769972324371338e-01
-3.217010200023651123e-01 -2.855710685253143311e-01 -1.628454923629760742e-01 -7.898504287004470825e-02 -4.575024247169494629e-01 3.067669570446014404e-01 2.236155271530151367e-01 6.548144817352294922e-01
-7.141361385583877563e-02 -1.955171488225460052e-02 -4.326353371143341064e-01 -1.612164825201034546e-01 -2.956774532794952393e-01 -5.290818810462951660e-01 4.875619113445281982e-01 4.198623001575469971e-01
-1.361799985170364380e-01 -4.086314141750335693e-01 2.048600912094116211e-01 -3.055853843688964844e-01 -1.409831792116165161e-01 3.302412033081054688e-01 2.312487661838531494e-01 7.047792077064514160e-01
-2.251681983470916748e-01 -5.592164993286132812e-01 4.661957733333110809e-03 -2.507533729076385498e-01 -1.294053941965103149e-01 3.475583493709564209e-01 7.822064310312271118e-02 6.557563543319702148e-01
-5.147302746772766113e-01 -6.392500996589660645e-01 -1.754917651414871216e-01 -4.303494095802307129e-01 1.526160240173339844e-01 -1.179202347993850708e-01 2.634198963642120361e-01 6.186512112617492676e-02
-2.501024305820465088e-01 -3.779021203517913818e-01 -3.605134487152099609e-01 -3.539735078811645508e-01 -2.657763957977294922e-01 6.296087987720966339e-03 5.264698266983032227e-01 -4.376350343227386475e-01
6.131529062986373901e-02 3.814071416854858398e-02 -5.328473448753356934e-01 -1.095648258924484253e-01 -5.537199974060058594e-01 3.090495169162750244e-01 5.319628715515136719e-01 -1.172731071710586548e-01
-5.154467821121215820e-01 -3.837520480155944824e-01 -4.497458636760711670e-01 -2.567065656185150146e-01 2.277521416544914246e-02 -3.008499443531036377e-01 2.195139527320861816e-01 4.238674044609069824e-01
-4.467356204986572266e-02 -4.162496328353881836e-01 -4.736717641353607178e-01 -5.815623998641967773e-01 1.458344459533691406e-01 3.137065768241882324e-01 2.348392754793167114e-01 -2.955197393894195557e-01
1.683950610458850861e-02 1.264660209417343140e-01 -2.202401310205459595e-02 -6.565697789192199707e-01 3.997889459133148193e-01 2.437749654054641724e-01 5.100544691085815430e-01 2.697049677371978760e-01
4.827322065830230713e-02 -1.959286630153656006e-01 -6.804944276809692383e-01 -4.743333756923675537e-01 -2.856144905090332031e-01 4.272196292877197266e-01 8.436624705791473389e-02 2.674643415957689285e-03
-5.346584916114807129e-01 -3.079047203063964844e-01 3.313166648149490356e-02 -8.823013305664062500e-02 2.796942889690399170e-01 -1.920292526483535767e-01 7.030729651451110840e-01 3.220481052994728088e-02
3.041562438011169434e-01 -3.455178141593933105e-01 -4.816260635852813721e-01 -1.527990400791168213e-01 -2.243480086326599121e-01 2.007718682289123535e-01 5.789177417755126953e-01 -3.271209895610809326e-01
4.425164759159088135e-01 -1.100928639061748981e-03 -1.695703417062759399e-01 -5.044946074485778809e-01 -3.716932237148284912e-01 3.694336414337158203e-01 2.981497049331665039e-01 3.967097699642181396e-01
-1.743861734867095947e-01 -7.639267444610595703e-01 -3.508636057376861572e-01 1.898666471242904663e-02 -2.742778509855270386e-02 3.471879959106445312e-01 3.380558490753173828e-01 -1.642130166292190552e-01
-3.860273063182830811e-01 -2.661329507827758789e-01 -3.145734369754791260e-01 -2.172161340713500977e-01 2.393708974123001099e-01 1.828441470861434937e-01 5.976200699806213379e-01 -4.314357340335845947e-01
-3.341846466064453125e-01 -1.314499229192733765e-01 -6.896072626113891602e-01 4.661797732114791870e-02 3.088672757148742676e-01 2.814811170101165771e-01 4.611347019672393799e-01 -7.768155634403228760e-02
-9.866961091756820679e-02 -2.572981715202331543e-01 -3.381382822990417480e-01 -6.785418987274169922e-01 -1.582016795873641968e-01 2.042954564094543457e-01 3.852845728397369385e-01 -3.661922514438629150e-01
1.826518923044204712e-01 -3.323551118373870850e-01 -7.418919801712036133e-01 -3.430878520011901855e-01 3.466664627194404602e-02 -2.089930698275566101e-02 3.854669332504272461e-01 -1.945303976535797119e-01
-4.461801946163177490e-01 -2.718120813369750977e-01 8.367397636175155640e-02 -1.747892946004867554e-01 -1.746016740798950195e-01 -4.619607925415039062e-01 6.618168354034423828e-01 8.714227378368377686e-02
-3.488535881042480469e-01 6.788576394319534302e-02 5.665599182248115540e-02 -8.766222745180130005e-02 1.153171285986900330e-01 5.921411514282226562e-01 6.605326533317565918e-01 2.501308917999267578e-01
-5.521714091300964355e-01 -4.773295223712921143e-01 -2.742611169815063477e-01 -3.949552774429321289e-01 2.092894762754440308e-01 2.979072630405426025e-01 2.240878492593765259e-01 -2.308420836925506592e-01
1.758283078670501709e-01 1.061542853713035583e-01 -3.063057921826839447e-02 -6.580574512481689453e-01 -3.885305821895599365e-01 -2.256294637918472290e-01 5.173294544219970703e-01 2.331169694662094116e-01
5.867377519607543945e-01 -2.204336225986480713e-01 2.250459790229797363e-02 -4.005966186523437500e-01 -3.129447698593139648e-01 1.406703889369964600e-01 4.754815399646759033e-01 3.199351429939270020e-01
-2.366793453693389893e-01 3.194084465503692627e-01 -2.113677859306335449e-01 -2.446844130754470825e-01 1.291953325271606445e-01 4.684261381626129150e-01 6.182569265365600586e-01 3.450483977794647217e-01
4.485533237457275391e-01 -4.043215513229370117e-01 -6.375899910926818848e-02 1.132458373904228210e-01 2.741355895996093750e-01 3.376129269599914551e-01 5.944563746452331543e-01 2.755413353443145752e-01
-2.791850268840789795e-01 -7.318044304847717285e-01 -3.241990506649017334e-01 9.022139012813568115e-02 -2.720970474183559418e-02 3.768136799335479736e-01 3.161427676677703857e-01 -1.749223917722702026e-01
1.081288754940032959e-01 8.139756321907043457e-02 -9.276062995195388794e-02 -4.410211443901062012e-01 2.726513147354125977e-01 5.661816000938415527e-01 3.635762035846710205e-01 5.014882683753967285e-01
-1.067769825458526611e-01 1.331718862056732178e-01 -8.046445250511169434e-02 -1.678639352321624756e-01 2.056906372308731079e-01 6.582496762275695801e-01 6.140145659446716309e-01 2.891296446323394775e-01
-3.815205693244934082e-01 -3.613806664943695068e-01 -4.475931227207183838e-01 -8.280897140502929688e-02 -2.969796955585479736e-01 -1.682206988334655762e-01 3.703880608081817627e-01 5.128028988838195801e-01
-3.000053465366363525e-01 -2.610926926136016846e-01 -2.610001862049102783e-01 1.441512107849121094e-01 -2.616846859455108643e-01 -2.551226615905761719e-01 5.765900015830993652e-01 5.356344580650329590e-01
2.126892060041427612e-01 2.722938358783721924e-01 -2.554522752761840820e-01 -4.431846439838409424e-01 1.781612932682037354e-01 1.607203334569931030e-01 4.941418170928955078e-01 5.632071495056152344e-01
-1.794552057981491089e-01 -6.530816853046417236e-02 -5.203169584274291992e-01 -2.248720452189445496e-02 -4.798441827297210693e-01 -7.951991260051727295e-02 6.568412780761718750e-01 -1.558228284120559692e-01
-3.773857653141021729e-01 -7.046321034431457520e-01 -1.277769058942794800e-01 -4.422785043716430664e-01 1.863893419504165649e-01 -1.186072379350662231e-01 3.071997463703155518e-01 -7.717496156692504883e-02
3.701940178871154785e-02 -1.027180403470993042e-01 -3.385669887065887451e-01 -5.951270461082458496e-01 1.107961013913154602e-01 -4.280232265591621399e-02 5.608683824539184570e-01 -4.365703165531158447e-01
8.657037466764450073e-02 6.103980541229248047e-02 1.949595659971237183e-01 -6.831335425376892090e-01 -4.917521178722381592e-01 -2.680551633238792419e-02 4.897482395172119141e-01 4.131620004773139954e-02
-4.434431791305541992e-01 -2.194363176822662354e-01 4.267902299761772156e-02 -3.532905364409089088e-03 -2.826488316059112549e-01 4.685429036617279053e-01 4.146748483180999756e-01 5.310308933258056641e-01
-1.813817918300628662e-01 -5.502699613571166992e-01 -1.784948557615280151e-01 3.281995952129364014e-01 -1.813362687826156616e-01 -1.486543267965316772e-01 6.710453033447265625e-01 1.394470930099487305e-01
2.345625162124633789e-01 -5.268492102622985840e-01 3.820227682590484619e-01 -3.073628246784210205e-01 -1.520834565162658691e-01 1.385215371847152710e-01 6.165224313735961914e-01 6.767287105321884155e-02
4.673809409141540527e-01 -3.800553083419799805e-01 -1.801256388425827026e-01 -6.254647970199584961e-01 -2.188705205917358398e-01 -1.684747934341430664e-01 3.595536649227142334e-01 8.885100483894348145e-02
1.932862251996994019e-01 -5.528554916381835938e-01 3.045970499515533447e-01 -1.032986938953399658e-01 1.074929162859916687e-01 4.568252712488174438e-02 6.236594915390014648e-01 3.885208368301391602e-01
1.592250019311904907e-01 4.716653376817703247e-02 1.647994294762611389e-02 -7.633270621299743652e-01 2.169864326715469360e-01 1.112017501145601273e-02 4.582244157791137695e-01 3.637398481369018555e-01
3.941893279552459717e-01 -2.602587342262268066e-01 -7.699591666460037231e-02 8.856511116027832031e-02 4.506223201751708984e-01 2.806152403354644775e-01 6.536352038383483887e-01 2.325158864259719849e-01
-1.498596370220184326e-01 1.607351154088973999e-01 -3.496015667915344238e-01 -4.166236519813537598e-01 2.784736156463623047e-01 -3.143093585968017578e-01 3.884325325489044189e-01 5.733166933059692383e-01
3.691960498690605164e-02 -5.535950660705566406e-01 -4.065908789634704590e-01 -1.757826805114746094e-01 3.404732048511505127e-01 1.816071420907974243e-01 4.876243472099304199e-01 -3.305648267269134521e-01
-2.500614523887634277e-01 -6.399044990539550781e-01 -1.247330084443092346e-01 -7.448145002126693726e-02 3.177042603492736816e-01 -1.789920777082443237e-01 5.917407274246215820e-01 -1.541251540184020996e-01
-5.550659894943237305e-01 -2.335648685693740845e-01 -1.359988301992416382e-01 -7.984611392021179199e-02 3.655061125755310059e-01 -2.350299060344696045e-01 6.507059931755065918e-01 1.503210701048374176e-02
-1.595038622617721558e-01 2.893126010894775391e-01 -3.337608277797698975e-01 -5.174218490719795227e-02 -6.217495724558830261e-02 3.891973495483398438e-01 5.918738245964050293e-01 5.206998586654663086e-01
2.218627333641052246e-01 2.681512832641601562e-01 -1.114038303494453430e-01 -5.752602815628051758e-01 -4.138817191123962402e-01 2.108025550842285156e-01 4.160756170749664307e-01 3.829910755157470703e-01
1.788047850131988525e-01 -3.176833093166351318e-01 -2.330910786986351013e-02 8.196656405925750732e-02 -3.350322544574737549e-01 -1.977018415927886963e-01 8.414194583892822266e-01 2.291531860828399658e-02
-4.623898565769195557e-01 -2.466598004102706909e-01 2.341389060020446777e-01 -3.178467750549316406e-01 -1.736496835947036743e-01 5.427109599113464355e-01 3.619045019149780273e-01 3.374057710170745850e-01
1.319886296987533569e-01 2.035962790250778198e-01 -2.146486937999725342e-01 -5.385978817939758301e-01 1.391797810792922974e-01 4.600468873977661133e-01 3.290228843688964844e-01 5.154567360877990723e-01
3.011333383619785309e-02 -7.104630023241043091e-02 -7.767637372016906738e-01 -3.304936587810516357e-01 -8.122437447309494019e-02 4.522726535797119141e-01 2.473123222589492798e-01 -9.563706815242767334e-02
2.036381363868713379e-01 -2.181981503963470459e-01 -2.018525004386901855e-01 -7.290878295898437500e-01 -4.308510720729827881e-01 -9.863223135471343994e-02 3.259399533271789551e-01 1.923792660236358643e-01
9.642512537539005280e-03 5.565593391656875610e-02 -8.293732255697250366e-02 -6.244807839393615723e-01 4.323917329311370850e-01 4.041553288698196411e-02 4.060961604118347168e-01 4.964317381381988525e-01
5.372797846794128418e-01 -1.963149309158325195e-01 -2.144632637500762939e-01 -5.096573829650878906e-01 -3.782935440540313721e-01 3.189373612403869629e-01 1.943942308425903320e-01 2.905676960945129395e-01
1.360779106616973877e-01 -3.173389136791229248e-01 4.260200560092926025e-01 -2.165475487709045410e-01 5.951608344912528992e-02 -5.757267028093338013e-02 7.250149846076965332e-01 3.462504446506500244e-01
1.494528651237487793e-01 -1.324147284030914307e-01 1.407801061868667603e-01 -5.509267449378967285e-01 2.266164422035217285e-01 4.029242992401123047e-01 3.284189999103546143e-01 5.614526867866516113e-01
-2.124086208641529083e-02 3.251960873603820801e-01 -3.205319344997406006e-01 -2.496517449617385864e-01 -1.010811999440193176e-01 3.406122624874114990e-01 4.757372438907623291e-01 6.133266091346740723e-01
-3.862323164939880371e-01 -1.917874515056610107e-01 -2.176797538995742798e-01 -4.273197054862976074e-01 -4.264420270919799805e-01 5.101744458079338074e-02 5.219955444335937500e-01 -3.565399050712585449e-01
3.797924518585205078e-01 -1.802872866392135620e-01 -7.225093990564346313e-02 -3.105854988098144531e-01 -4.717677831649780273e-01 -3.885199129581451416e-02 4.500261247158050537e-01 5.431139469146728516e-01
2.182083427906036377e-01 2.632429897785186768e-01 -2.977116703987121582e-01 -4.038996100425720215e-01 3.241150677204132080e-01 3.183763325214385986e-01 5.457563996315002441e-01 3.564504384994506836e-01
-2.956295609474182129e-01 -1.198502555489540100e-01 2.056233882904052734e-01 -1.776108294725418091e-01 -1.576503515243530273e-01 5.032918453216552734e-01 5.171503424644470215e-01 5.280262231826782227e-01
2.067593485116958618e-01 1.949659436941146851e-01 -2.343502342700958252e-01 -3.702775537967681885e-01 3.830440044403076172e-01 4.266195595264434814e-01 5.539711117744445801e-01 3.026585578918457031e-01
-6.012097466737031937e-03 -1.518928706645965576e-01 1.787449419498443604e-01 -3.582012355327606201e-01 9.279836714267730713e-02 6.797728538513183594e-01 4.106602370738983154e-01 4.210581183433532715e-01
5.408456325531005859e-01 -1.079631969332695007e-01 -2.860871329903602600e-02 -4.471015036106109619e-01 -2.622149884700775146e-01 2.727257609367370605e-01 3.619380891323089600e-01 4.700811803340911865e-01
-2.188276499509811401e-01 -4.192901551723480225e-01 -4.958077371120452881e-01 -5.403921008110046387e-01 1.329557895660400391e-01 2.676818370819091797e-01 2.780891060829162598e-01 -2.679494023323059082e-01
1.180112436413764954e-01 -4.969304502010345459e-01 -6.511707901954650879e-01 -5.404286980628967285e-01 -3.229279816150665283e-02 -6.542426347732543945e-02 1.264434307813644409e-01 -4.166444763541221619e-02
7.862558960914611816e-02 -6.001543998718261719e-01 -1.855574846267700195e-01 -5.857018828392028809e-01 1.116685643792152405e-01 -3.763970732688903809e-01 3.147023320198059082e-01 5.451749637722969055e-02
4.193778634071350098e-01 -2.121548205614089966e-01 -1.222127005457878113e-01 1.663130223751068115e-01 1.316276192665100098e-02 3.503535091876983643e-01 7.497860193252563477e-01 2.267524003982543945e-01
-6.339908242225646973e-01 -1.926760077476501465e-01 -2.903902828693389893e-01 -5.010524019598960876e-02 -2.829923480749130249e-02 -4.030739665031433105e-01 5.170316696166992188e-01 2.085742950439453125e-01
-4.095732867717742920e-01 8.819515258073806763e-02 -1.058818101882934570e-01 -1.457563936710357666e-01 2.803071439266204834e-01 6.491925120353698730e-01 5.175828337669372559e-01 1.552427262067794800e-01
-3.685356676578521729e-01 -4.520056545734405518e-01 -8.007959276437759399e-02 -3.571564853191375732e-01 -3.777211308479309082e-01 -3.520438075065612793e-01 3.348056674003601074e-01 3.836613893508911133e-01
3.869793713092803955e-01 -4.601224064826965332e-01 2.858831882476806641e-01 -3.415844440460205078e-01 -1.863455027341842651e-02 4.416825622320175171e-02 6.145515441894531250e-01 2.452622205018997192e-01
-5.369825288653373718e-02 -5.074710249900817871e-01 1.081163957715034485e-01 -3.138826489448547363e-01 -2.574419379234313965e-01 4.537126719951629639e-01 1.972337663173675537e-01 5.642211437225341797e-01
4.994214475154876709e-01 -1.758831739425659180e-01 -2.782607972621917725e-01 -6.061059236526489258e-01 -3.081462085247039795e-01 2.485135644674301147e-01 1.536274105310440063e-01 3.074659407138824463e-01
-3.012852966785430908e-01 -5.507456064224243164e-01 9.967834502458572388e-02 -3.362296819686889648e-01 2.923371195793151855e-01 -2.655351459980010986e-01 5.708199739456176758e-01 -3.339187800884246826e-02
-3.208742141723632812e-01 -6.055641174316406250e-01 -2.507999837398529053e-01 -3.324633240699768066e-01 3.350774347782135010e-01 -1.915501058101654053e-01 4.524348378181457520e-01 -5.686677619814872742e-02
-3.317311108112335205e-01 3.919007256627082825e-02 7.065234333276748657e-02 -1.148363575339317322e-01 -1.246757456101477146e-03 6.295496821403503418e-01 6.054505109786987305e-01 3.276199698448181152e-01
7.251394540071487427e-02 2.033451646566390991e-01 -1.045500263571739197e-01 -1.240041628479957581e-01 7.496579736471176147e-02 4.512884914875030518e-01 6.617292761802673340e-01 5.290727019309997559e-01
-1.355247944593429565e-01 1.404924970120191574e-02 2.361294627189636230e-01 -2.990115284919738770e-01 -1.057543382048606873e-01 5.729082822799682617e-01 5.886314511299133301e-01 3.877832591533660889e-01
-9.289918094873428345e-02 7.090110331773757935e-02 -1.588639616966247559e-01 -6.527770161628723145e-01 5.059661865234375000e-01 2.715813517570495605e-01 3.456957936286926270e-01 2.927854359149932861e-01
-4.629560708999633789e-01 -7.778976559638977051e-01 8.121065050363540649e-02 -2.575340270996093750e-01 -1.376854777336120605e-01 -7.284524850547313690e-03 2.952475845813751221e-01 -3.802840784192085266e-02
1.497936099767684937e-01 -5.074208378791809082e-01 -2.546391487121582031e-01 1.594706326723098755e-01 -4.707396626472473145e-01 -1.222540959715843201e-01 6.182259917259216309e-01 1.052089259028434753e-01
-3.361653387546539307e-01 -1.508445888757705688e-01 5.070429295301437378e-02 -3.269639015197753906e-01 1.040051504969596863e-02 -5.444356799125671387e-01 6.198307275772094727e-01 2.721284329891204834e-01
-3.135850429534912109e-01 -6.050503253936767578e-01 1.937147416174411774e-02 -1.575736254453659058e-01 3.848146796226501465e-01 -9.605319052934646606e-02 5.807854533195495605e-01 -1.255135536193847656e-01
5.996561422944068909e-02 -3.864524364471435547e-01 -4.310589730739593506e-01 -9.371234476566314697e-02 -1.183397173881530762e-01 1.505970954895019531e-01 6.645136475563049316e-01 -4.173758924007415771e-01
1.885797977447509766e-01 8.286784589290618896e-02 -7.021263986825942993e-02 -7.002499699592590332e-01 2.694436907768249512e-01 -8.562449365854263306e-02 4.854188561439514160e-01 3.830506801605224609e-01
6.188133358955383301e-02 5.318553652614355087e-03 1.026436761021614075e-01 -7.586781382560729980e-01 2.675320208072662354e-01 4.118835926055908203e-02 4.511130750179290771e-01 3.650225400924682617e-01
1.126614734530448914e-01 -5.099670886993408203e-01 -2.482631951570510864e-01 3.492333292961120605e-01 -2.310677766799926758e-01 -1.448871791362762451e-01 6.272892355918884277e-01 2.752560675144195557e-01
-2.495923489332199097e-01 -1.444262862205505371e-01 -3.378478288650512695e-01 -2.340842336416244507e-01 -4.107546508312225342e-01 -5.764827132225036621e-02 6.697447299957275391e-01 -3.568018376827239990e-01
1.788756698369979858e-01 2.547168135643005371e-01 -2.984422445297241211e-01 -3.456990718841552734e-01 2.136500328779220581e-01 1.900754570960998535e-01 5.063199400901794434e-01 5.970027446746826172e-01
-1.300673466175794601e-02 -2.409535087645053864e-02 -6.172027438879013062e-02 1.207229793071746826e-01 -2.437860816717147827e-01 1.340744495391845703e-01 9.049383997917175293e-01 -2.907674014568328857e-01
5.297330617904663086e-01 -3.463851213455200195e-01 -9.871222823858261108e-02 -2.301149070262908936e-01 -2.478118538856506348e-01 -9.107980877161026001e-02 6.513716578483581543e-01 2.066684216260910034e-01
-3.288273513317108154e-01 -3.420643508434295654e-01 -2.873254120349884033e-01 4.904400929808616638e-02 3.619500398635864258e-01 -2.875660061836242676e-01 6.881868243217468262e-01 -5.099111422896385193e-02
2.064117342233657837e-01 -2.565815746784210205e-01 -3.623692393302917480e-01 -5.855758190155029297e-01 -4.762720167636871338e-01 2.095424234867095947e-01 3.110411465167999268e-01 -2.232934236526489258e-01
-4.101957082748413086e-01 -5.678844451904296875e-01 -2.204369753599166870e-01 -3.235343694686889648e-01 -1.088150888681411743e-01 5.696194991469383240e-02 4.302340745925903320e-01 -3.947060406208038330e-01
-1.990573257207870483e-01 -4.830082058906555176e-01 -7.068444490432739258e-01 -2.407538741827011108e-01 -2.859320640563964844e-01 -4.530033096671104431e-02 1.012481972575187683e-01 2.746404409408569336e-01
2.887652814388275146e-02 -7.969023287296295166e-02 3.222831189632415771e-01 -5.292349457740783691e-01 2.221723645925521851e-01 4.957165718078613281e-01 4.370567202568054199e-01 3.503505885601043701e-01
-4.307818412780761719e-02 -1.565681695938110352e-01 -2.535620033740997314e-01 -7.447553277015686035e-01 -3.701350688934326172e-01 1.925182044506072998e-01 3.389926254749298096e-01 -2.563149034976959229e-01
-4.407126605510711670e-01 1.344372183084487915e-01 -6.539598107337951660e-01 2.211424894630908966e-02 -2.433129847049713135e-01 -9.228634834289550781e-02 5.374529361724853516e-01 5.452378466725349426e-02
-3.605217933654785156e-01 -4.638158977031707764e-01 4.857086390256881714e-02 -5.275561809539794922e-01 2.431055344641208649e-02 -4.187987148761749268e-01 4.326869547367095947e-01 1.049891039729118347e-01
3.783936798572540283e-01 -2.467003017663955688e-01 -4.323171079158782959e-01 2.864303626120090485e-02 -2.689526379108428955e-01 7.307186722755432129e-02 7.082180976867675781e-01 -1.702668517827987671e-01
5.254507660865783691e-01 -3.483219444751739502e-01 -2.306611537933349609e-01 -6.266629695892333984e-01 -1.128492802381515503e-01 -1.621774137020111084e-01 3.198194503784179688e-01 1.238600239157676697e-01
-3.221917152404785156e-02 -5.257717370986938477e-01 -3.515640646219253540e-02 -1.184136420488357544e-01 3.256075084209442139e-01 -3.285183608531951904e-01 4.977940022945404053e-01 4.955048561096191406e-01
-1.545590311288833618e-01 -2.437324523925781250e-01 1.826551556587219238e-01 -3.359115123748779297e-01 1.824604272842407227e-01 7.668605446815490723e-01 3.285401165485382080e-01 2.029808759689331055e-01
-7.305818051099777222e-02 -7.687126398086547852e-01 -4.009402692317962646e-01 -8.102636039257049561e-02 -9.330854564905166626e-02 1.403207480907440186e-01 3.776813745498657227e-01 -2.557056844234466553e-01
6.857386976480484009e-02 -2.107898145914077759e-01 -2.906533479690551758e-01 -6.071156263351440430e-01 1.583945900201797485e-01 6.959167122840881348e-02 4.989015161991119385e-01 -4.679338634014129639e-01
-7.938956841826438904e-03 -5.669847726821899414e-01 -2.469348758459091187e-01 -4.084521830081939697e-01 3.827460110187530518e-01 5.249953866004943848e-01 1.601744443178176880e-01 -5.371037870645523071e-02
-3.293005824089050293e-01 -6.566107273101806641e-01 -6.767858564853668213e-02 -1.564959883689880371e-01 3.549614548683166504e-01 -7.595976442098617554e-02 5.294119119644165039e-01 -1.389528661966323853e-01
6.938391923904418945e-02 -1.649030297994613647e-02 -3.100777864456176758e-01 2.901928722858428955e-01 -4.030769169330596924e-01 1.903810799121856689e-01 5.151798129081726074e-01 5.919694304466247559e-01
3.791486620903015137e-01 -4.712532460689544678e-01 1.156879290938377380e-01 1.097952350974082947e-01 9.428014047443866730e-03 2.255178689956665039e-01 7.286835312843322754e-01 1.637104898691177368e-01
4.876326620578765869e-01 -1.727145314216613770e-01 -1.753172725439071655e-01 -5.740328431129455566e-01 -4.489026665687561035e-01 1.114945858716964722e-01 3.196246027946472168e-01 2.367054820060729980e-01
-1.417277730070054531e-03 1.814783364534378052e-01 -7.521533370018005371e-01 -1.322571933269500732e-01 -4.311259686946868896e-01 1.822545826435089111e-01 3.649796843528747559e-01 1.775964349508285522e-01
-7.537477463483810425e-02 -3.397128358483314514e-02 2.009479105472564697e-01 -1.348083913326263428e-01 1.655180938541889191e-02 5.868117213249206543e-01 6.319129467010498047e-01 4.366640746593475342e-01
-3.511953055858612061e-01 -4.082350134849548340e-01 4.378888010978698730e-02 1.665245741605758667e-01 -9.264465421438217163e-02 -2.896522581577301025e-01 7.269594073295593262e-01 2.437350004911422729e-01
9.013703675009310246e-04 2.437235414981842041e-02 1.031876578927040100e-01 -7.208870053291320801e-01 2.717787921428680420e-01 1.903675496578216553e-01 4.065220952033996582e-01 4.401315450668334961e-01
-3.759154081344604492e-01 -5.765964984893798828e-01 -1.229242309927940369e-01 3.137111067771911621e-01 -1.029179468750953674e-01 -1.241706460714340210e-01 5.461998581886291504e-01 2.972444891929626465e-01
-9.857284277677536011e-02 -5.213887691497802734e-01 -7.110904455184936523e-01 -3.135286569595336914e-01 2.355425357818603516e-01 8.724804222583770752e-02 2.245387583971023560e-01 -3.126153722405433655e-02
1.093229204416275024e-01 9.149090200662612915e-02 -1.110081076622009277e-01 -7.299808263778686523e-01 2.525618374347686768e-01 -2.117819935083389282e-01 4.562532007694244385e-01 3.430408239364624023e-01
-4.669966697692871094e-01 -6.344739794731140137e-01 1.344570815563201904e-01 2.270394377410411835e-02 1.881697326898574829e-01 -7.286500930786132812e-02 5.315911173820495605e-01 1.935367435216903687e-01
-5.551217198371887207e-01 -2.874905467033386230e-01 -1.667142808437347412e-01 2.944715507328510284e-02 -3.281441330909729004e-01 -1.282525956630706787e-01 3.883321881294250488e-01 5.528102517127990723e-01
-4.420435130596160889e-01 -5.343478918075561523e-01 -1.056376770138740540e-01 -3.398120105266571045e-01 -1.660686880350112915e-01 -4.065870046615600586e-01 4.206406772136688232e-01 1.503595411777496338e-01
-4.392019659280776978e-02 5.691035836935043335e-02 5.699846148490905762e-02 -7.256334424018859863e-01 3.455315232276916504e-01 1.386803686618804932e-01 4.451028704643249512e-01 3.581882417201995850e-01
-4.982872307300567627e-02 -5.838363170623779297e-01 -4.411627054214477539e-01 1.870436966419219971e-02 -4.055806994438171387e-02 -1.048143138177692890e-03 7.204064726829528809e-02 6.744197010993957520e-01
-4.418602287769317627e-01 -5.204111933708190918e-01 -4.307450260967016220e-03 1.527865082025527954e-01 1.406651735305786133e-01 -1.876116394996643066e-01 5.263384580612182617e-01 4.225550293922424316e-01
4.914744794368743896e-01 -3.238273859024047852e-01 -1.742459833621978760e-01 -5.681324601173400879e-01 -2.395751029253005981e-01 -1.468810588121414185e-01 4.690034389495849609e-01 -3.896163776516914368e-02
-4.488354027271270752e-01 -3.111827671527862549e-01 -2.818323373794555664e-01 -1.136879995465278625e-01 -9.866734594106674194e-02 -4.983158707618713379e-01 4.430820643901824951e-01 3.936775028705596924e-01
-3.519004583358764648e-02 -3.713153004646301270e-01 -2.668497562408447266e-01 4.297158122062683105e-01 -3.132735192775726318e-01 3.373256623744964600e-01 4.732224345207214355e-01 4.112832844257354736e-01
-1.111913025379180908e-01 -5.558853149414062500e-01 -7.583938837051391602e-01 -2.070917040109634399e-01 -1.391582489013671875e-01 -4.616727679967880249e-02 1.838594079017639160e-01 7.265643775463104248e-02
-7.858312129974365234e-02 -2.865407764911651611e-01 -8.299599289894104004e-01 -3.078691661357879639e-01 2.646881937980651855e-01 5.936614796519279480e-02 2.325363606214523315e-01 2.108958736062049866e-02
-1.384323537349700928e-01 -1.001432910561561584e-01 -2.966398596763610840e-01 -2.877664864063262939e-01 2.492877840995788574e-01 4.782754480838775635e-01 7.615802437067031860e-02 7.094442844390869141e-01
-2.530260980129241943e-01 -4.700275138020515442e-03 -5.900124907493591309e-01 3.374066054821014404e-01 4.709555581212043762e-02 -1.837165504693984985e-01 6.060979366302490234e-01 2.658444643020629883e-01
-5.693103671073913574e-01 -1.789901256561279297e-01 -8.499553054571151733e-02 -2.707767188549041748e-01 -5.009673535823822021e-02 -4.849497377872467041e-01 4.184270799160003662e-01 3.879907131195068359e-01
-1.498012691736221313e-01 -3.039596378803253174e-01 -3.223272264003753662e-01 6.204863637685775757e-02 2.626385986804962158e-01 -3.894128203392028809e-01 7.460618615150451660e-01 1.390673872083425522e-02
-3.654062151908874512e-01 -3.751537501811981201e-01 3.227984309196472168e-01 -3.962622582912445068e-01 -3.090623915195465088e-01 4.239636063575744629e-01 2.372337728738784790e-01 3.646513819694519043e-01
-5.426933988928794861e-02 7.633407413959503174e-02 -1.941839754581451416e-01 -7.132827043533325195e-01 3.330525755882263184e-01 2.986505031585693359e-01 1.995363235473632812e-01 4.525676667690277100e-01
-3.334886133670806885e-01 2.391891181468963623e-01 -7.996404170989990234e-02 -9.474809467792510986e-02 1.020532175898551941e-01 4.978312849998474121e-01 7.146778702735900879e-01 2.172258943319320679e-01
3.324058651924133301e-01 -3.651373386383056641e-01 -1.230304911732673645e-01 1.809638142585754395e-01 3.865903615951538086e-01 3.100566565990447998e-01 6.345112323760986328e-01 2.451630383729934692e-01
4.983497858047485352e-01 -2.631660401821136475e-01 -1.208974421024322510e-01 6.625621765851974487e-02 3.229217529296875000e-01 2.822019755840301514e-01 5.596427321434020996e-01 4.077605605125427246e-01
-1.648804359138011932e-02 -4.337631165981292725e-01 -2.305697053670883179e-01 -5.763681530952453613e-01 -8.993036299943923950e-02 -4.216171503067016602e-01 4.593927264213562012e-01 -1.712457388639450073e-01
-2.191426046192646027e-02 -3.655438423156738281e-01 2.566964030265808105e-01 -4.740579724311828613e-01 -3.575477004051208496e-01 5.305394530296325684e-01 2.187607586383819580e-01 3.436635732650756836e-01
-1.097823604941368103e-01 -1.654539555311203003e-01 1.266508251428604126e-01 -8.296875357627868652e-01 -3.205814361572265625e-01 -1.076052859425544739e-01 3.670064508914947510e-01 -8.429640531539916992e-02
-4.778915941715240479e-01 -4.851490259170532227e-01 9.092709422111511230e-02 -7.945620268583297729e-02 3.369684517383575439e-01 -2.005889564752578735e-01 5.008643269538879395e-01 3.420824110507965088e-01
-3.935970067977905273e-01 -6.585903167724609375e-01 -2.051496505737304688e-01 -3.949797451496124268e-01 3.673283159732818604e-01 1.384956538677215576e-01 8.303650468587875366e-02 2.285573929548263550e-01
-2.051142305135726929e-01 -1.822469979524612427e-01 -8.255273103713989258e-02 -5.688260793685913086e-01 -2.576554119586944580e-01 -1.232182141393423080e-02 5.822468400001525879e-01 -4.344954788684844971e-01
-4.053825736045837402e-01 -1.852398067712783813e-01 -1.212678924202919006e-01 -3.065084218978881836e-01 -2.276533097028732300e-02 -5.835760235786437988e-01 5.118261575698852539e-01 2.994208037853240967e-01
2.162571437656879425e-02 -6.057421863079071045e-02 -5.703010410070419312e-02 -7.849291563034057617e-01 3.125767409801483154e-01 -1.749043315649032593e-01 3.276968002319335938e-01 3.752545714378356934e-01
1.932884752750396729e-01 -3.603225052356719971e-01 3.792413771152496338e-01 -4.579943716526031494e-01 -1.966342329978942871e-01 -1.497388333082199097e-01 5.834910273551940918e-01 2.787039875984191895e-01
-3.579700291156768799e-01 -5.634078383445739746e-01 6.582814455032348633e-02 -1.099010109901428223e-01 3.966492712497711182e-01 -2.095663994550704956e-01 5.756873488426208496e-01 7.316353172063827515e-02
-2.654048204421997070e-01 -6.559510827064514160e-01 -5.429949164390563965e-01 -3.617250323295593262e-01 1.570209711790084839e-01 1.460350602865219116e-01 1.185477823019027710e-01 1.164665296673774719e-01
-1.569466739892959595e-01 -8.177742958068847656e-01 -3.229508996009826660e-01 -2.953750491142272949e-01 -5.161678045988082886e-02 6.324816495180130005e-02 -2.494564652442932129e-02 3.283024430274963379e-01
-3.736397624015808105e-01 -2.406219840049743652e-01 -5.979773029685020447e-02 -6.158915162086486816e-01 -4.150635302066802979e-01 8.880429714918136597e-02 4.218599796295166016e-01 -2.479244321584701538e-01
2.119654864072799683e-01 1.754127591848373413e-01 1.026653647422790527e-01 -5.505424141883850098e-01 -3.702347576618194580e-01 -1.180309057235717773e-01 6.280486583709716797e-01 2.553700804710388184e-01
-2.598648071289062500e-01 -2.511982023715972900e-01 3.218963146209716797e-01 -5.029792189598083496e-01 -1.380897760391235352e-01 5.681453943252563477e-01 2.865620553493499756e-01 2.979743480682373047e-01
1.151685416698455811e-01 -4.474204480648040771e-01 3.514881432056427002e-01 -2.424749433994293213e-01 2.336172014474868774e-02 -2.257268875837326050e-01 6.928038001060485840e-01 2.696995437145233154e-01
-4.555934369564056396e-01 -4.320112168788909912e-01 1.105765923857688904e-01 1.758035272359848022e-01 -1.172140613198280334e-02 -1.006189882755279541e-01 7.415032982826232910e-01 5.077512189745903015e-02
-1.376173347234725952e-01 -2.694988250732421875e-01 -4.781483411788940430e-01 1.373736411333084106e-01 6.276714801788330078e-02 -3.611151576042175293e-01 5.956760048866271973e-01 4.144403338432312012e-01
-2.776335477828979492e-01 -6.080183386802673340e-01 -6.641121506690979004e-01 -2.289508283138275146e-01 -1.197985634207725525e-01 9.064384549856185913e-02 1.789281219244003296e-01 -7.201926410198211670e-02
3.632174134254455566e-01 -4.670457541942596436e-01 -4.027270376682281494e-01 -4.563779234886169434e-01 -2.117370367050170898e-01 -1.940424591302871704e-01 4.414678215980529785e-01 4.574660956859588623e-02
-3.116432726383209229e-01 -4.721568524837493896e-02 1.456301212310791016e-01 -3.573738783597946167e-02 1.164925321936607361e-01 6.250980496406555176e-01 6.600787639617919922e-01 1.952992379665374756e-01
3.030975162982940674e-01 2.694952068850398064e-03 -2.173862047493457794e-02 -2.821246087551116943e-01 -4.800407886505126953e-01 2.954274713993072510e-01 4.853849411010742188e-01 5.241592526435852051e-01
-5.205864310264587402e-01 -5.876359939575195312e-01 -1.797010600566864014e-01 -5.643726587295532227e-01 1.111971586942672729e-01 1.721457391977310181e-02 7.076447457075119019e-02 1.232721060514450073e-01
-2.302590012550354004e-01 -7.293539643287658691e-01 2.170423716306686401e-01 5.432247743010520935e-02 1.948265917599201202e-02 -1.238707266747951508e-02 5.446757674217224121e-01 2.603085935115814209e-01
-2.365155667066574097e-01 -7.112445682287216187e-02 -3.808465003967285156e-01 -1.557887941598892212e-01 -3.736872375011444092e-01 -4.926789999008178711e-01 4.120106697082519531e-01 4.664332866668701172e-01
-3.913927450776100159e-02 -5.818380713462829590e-01 4.699433743953704834e-01 -1.628204584121704102e-01 -1.791011542081832886e-02 1.743479669094085693e-01 5.462186336517333984e-01 2.889682650566101074e-01
2.506832182407379150e-01 -3.738809227943420410e-01 -1.726559102535247803e-01 3.452622294425964355e-01 -1.508805453777313232e-01 2.358237206935882568e-01 6.934847235679626465e-01 2.984224259853363037e-01
-1.409042030572891235e-01 -5.608661174774169922e-01 -1.791325658559799194e-01 -5.175234079360961914e-01 1.656334400177001953e-01 -4.680343568325042725e-01 3.117237687110900879e-01 1.483037024736404419e-01
-3.395572304725646973e-01 8.508520573377609253e-02 -3.458932936191558838e-01 -3.981117904186248779e-01 -6.283937096595764160e-01 1.529353857040405273e-01 3.744740486145019531e-01 -2.020580768585205078e-01
-1.078710556030273438e-01 -3.867843747138977051e-01 -7.272450923919677734e-01 -1.255370527505874634e-01 1.516270786523818970e-01 -4.146304354071617126e-02 5.116130709648132324e-01 -8.751484751701354980e-02
2.903228998184204102e-01 -5.205223560333251953e-01 -5.045873522758483887e-01 -3.475940600037574768e-02 -1.254600137472152710e-01 -5.020430311560630798e-02 1.427159011363983154e-01 5.918818116188049316e-01
1.765211820602416992e-01 -5.483356118202209473e-02 -2.076462954282760620e-01 -7.134763598442077637e-01 3.098277449607849121e-01 -1.231575980782508850e-01 2.820783257484436035e-01 4.721637964248657227e-01
-4.495606720447540283e-01 -6.702839136123657227e-01 1.191847994923591614e-01 -3.794190585613250732e-01 -1.146427020430564880e-01 -1.110108941793441772e-01 3.928337991237640381e-01 -1.032758057117462158e-01
6.202201917767524719e-02 -1.620523184537887573e-01 -6.569716334342956543e-01 5.769648775458335876e-02 -2.786154150962829590e-01 1.591977663338184357e-02 6.591259241104125977e-01 -1.504150331020355225e-01
-1.939605325460433960e-01 -1.143978834152221680e-01 -3.194577395915985107e-01 -3.535488843917846680e-01 -2.681948840618133545e-01 -2.475488632917404175e-01 6.807036399841308594e-01 -3.545083403587341309e-01
1.202522888779640198e-01 -6.757939606904983521e-02 -3.845688700675964355e-01 -4.663617908954620361e-01 -6.227114200592041016e-01 2.197408527135848999e-01 3.925942778587341309e-01 -1.593740880489349365e-01
-1.119143366813659668e-01 -2.225969359278678894e-02 -4.041997790336608887e-01 6.732334941625595093e-02 -4.344762563705444336e-01 -1.430690884590148926e-01 5.171842575073242188e-01 5.851085186004638672e-01
-5.256166458129882812e-01 -4.188709259033203125e-01 -9.984416514635086060e-02 4.708562046289443970e-02 2.639351785182952881e-02 -3.377234339714050293e-01 6.017128825187683105e-01 2.434673756361007690e-01
3.714065551757812500e-01 -2.125962227582931519e-01 -5.663331747055053711e-01 -3.650603890419006348e-01 2.002677321434020996e-01 7.477862387895584106e-02 5.041444897651672363e-01 -2.509920299053192139e-01
-2.619021832942962646e-01 -5.684527158737182617e-01 4.544787108898162842e-02 -2.279874533414840698e-01 4.582800865173339844e-01 -2.081893533468246460e-01 5.479577779769897461e-01 2.457408793270587921e-02
-7.680848240852355957e-02 -3.923043608665466309e-01 -2.741615176200866699e-01 -7.613469958305358887e-01 -1.049992740154266357e-01 -4.337108135223388672e-02 2.902767658233642578e-01 -2.970140874385833740e-01
-7.357039451599121094e-01 -4.546264708042144775e-01 -7.916238903999328613e-02 -2.212776690721511841e-01 3.078636946156620979e-03 6.665857136249542236e-02 3.833650052547454834e-01 -2.130786776542663574e-01
-1.021601483225822449e-01 2.182852923870086670e-01 -5.661491155624389648e-01 -1.604776382446289062e-01 -5.754127502441406250e-01 8.568800985813140869e-02 5.024794340133666992e-01 6.862425804138183594e-02
-4.095339775085449219e-01 -1.108630448579788208e-01 -4.279825389385223389e-01 -1.614232733845710754e-02 -3.116709589958190918e-01 3.977312147617340088e-01 4.468256831169128418e-01 4.261215627193450928e-01
3.674291372299194336e-01 -3.664924502372741699e-01 -1.442026495933532715e-01 -6.770435571670532227e-01 -4.432857036590576172e-01 -1.841698773205280304e-02 2.327460199594497681e-01 -2.201783284544944763e-02
-1.019157655537128448e-02 6.484457850456237793e-02 -5.507766008377075195e-01 -3.484907746315002441e-02 -6.169775128364562988e-01 9.346222877502441406e-02 5.434185266494750977e-01 8.013771474361419678e-02
1.663491576910018921e-01 -5.465146526694297791e-02 -5.024568527005612850e-04 -7.953830361366271973e-01 -2.489424198865890503e-01 -1.635572058148682117e-03 4.932848215103149414e-01 -1.772059947252273560e-01
-3.248166143894195557e-01 -4.507901072502136230e-01 5.032559484243392944e-02 -4.787440896034240723e-01 1.519532054662704468e-01 -2.439596056938171387e-01 5.626206994056701660e-01 -2.457758337259292603e-01
1.003446057438850403e-01 -2.913819551467895508e-01 8.165291696786880493e-02 -4.984238147735595703e-01 -2.499465644359588623e-02 4.327129125595092773e-01 1.094104424118995667e-01 6.708934903144836426e-01
1.428366750478744507e-01 -3.380427658557891846e-01 -2.136027812957763672e-01 -3.517872095108032227e-02 -6.200772523880004883e-01 1.368360500782728195e-02 5.311251878738403320e-01 3.894666433334350586e-01
-7.823812216520309448e-02 -5.704825520515441895e-01 -5.565125942230224609e-01 -3.395437002182006836e-01 3.641942739486694336e-01 2.415689826011657715e-01 2.122927457094192505e-01 -8.585578948259353638e-02
-4.590678811073303223e-01 -2.715077698230743408e-01 -2.058209329843521118e-01 -2.687532454729080200e-02 2.447824925184249878e-01 -3.739894926548004150e-02 7.245892286300659180e-01 -2.934432625770568848e-01
2.799153923988342285e-01 -1.522296015173196793e-02 -4.014567136764526367e-01 -1.376586109399795532e-01 -4.736991524696350098e-01 1.449208408594131470e-01 6.786605119705200195e-01 -1.879504919052124023e-01
-1.016812771558761597e-01 -4.653039276599884033e-01 2.307327836751937866e-01 -4.821094498038291931e-02 6.125510111451148987e-02 -1.716675311326980591e-01 7.810815572738647461e-01 2.725456058979034424e-01
-5.616121888160705566e-01 -1.400575786828994751e-01 -1.157772466540336609e-01 -1.046213060617446899e-01 2.925808429718017578e-01 -3.670412003993988037e-01 5.883407592773437500e-01 2.723198533058166504e-01
9.407179057598114014e-02 1.550139337778091431e-01 6.270516663789749146e-03 -4.975905120372772217e-01 1.487437486648559570e-01 3.749771416187286377e-01 4.381495714187622070e-01 6.039685606956481934e-01
-4.216268956661224365e-01 -1.291073560714721680e-01 -1.999687999486923218e-01 -2.935177087783813477e-01 -7.235964387655258179e-02 -5.531693696975708008e-01 4.227150082588195801e-01 4.353179335594177246e-01
3.364789783954620361e-01 -3.969763815402984619e-01 -3.845880627632141113e-01 -2.347328811883926392e-01 -3.220110237598419189e-01 7.396306842565536499e-02 6.046688556671142578e-01 -2.267119437456130981e-01
-1.240391507744789124e-01 -1.360979825258255005e-01 4.513486754149198532e-03 1.613399833440780640e-01 1.376142352819442749e-01 -6.494742631912231445e-02 9.365503191947937012e-01 -1.993951946496963501e-01
-1.389089673757553101e-01 -7.066310048103332520e-01 -1.283378601074218750e-01 -2.695853114128112793e-01 4.977848827838897705e-01 -1.231910511851310730e-01 3.064847886562347412e-01 1.879660189151763916e-01
1.737538427114486694e-01 -6.933444142341613770e-01 -1.745047271251678467e-01 -1.990509629249572754e-01 -4.124010205268859863e-01 2.698089741170406342e-02 4.581075310707092285e-01 -1.958185583353042603e-01
2.905497550964355469e-01 -4.452100396156311035e-01 3.040209114551544189e-01 -1.342816501855850220e-01 5.547547340393066406e-02 1.062024757266044617e-01 7.565624713897705078e-01 1.420046687126159668e-01
-1.621113419532775879e-01 -6.426963210105895996e-01 -5.606616139411926270e-01 -3.129045069217681885e-01 2.582802474498748779e-01 -4.114423319697380066e-02 2.741298377513885498e-01 6.972803175449371338e-02
2.171258330345153809e-01 2.556169927120208740e-01 -1.876380741596221924e-01 -4.327838420867919922e-01 2.891866266727447510e-01 2.341413944959640503e-01 5.555116534233093262e-01 4.668640792369842529e-01
2.366215735673904419e-01 2.860026955604553223e-01 -3.096737861633300781e-01 -4.346514344215393066e-01 1.879303753376007080e-01 2.287487238645553589e-01 4.604687988758087158e-01 5.269893407821655273e-01
-7.848085463047027588e-02 -5.757099390029907227e-01 -5.186687111854553223e-01 -1.116144731640815735e-01 1.908193975687026978e-01 -1.185715105384588242e-02 5.586141943931579590e-01 -1.797814518213272095e-01
-3.521637618541717529e-02 -8.616043627262115479e-02 6.352452933788299561e-02 -7.020069956779479980e-01 2.586892545223236084e-01 4.757467508316040039e-01 2.299990355968475342e-01 3.851391077041625977e-01
2.526992931962013245e-02 -7.427169084548950195e-01 -4.946511983871459961e-01 -4.186460375785827637e-01 -2.735582180321216583e-02 8.803058415651321411e-02 8.221787214279174805e-02 1.119429394602775574e-01
-2.932848036289215088e-02 -9.190882556140422821e-03 -2.297152131795883179e-01 -7.992951869964599609e-01 3.023232817649841309e-01 2.162458449602127075e-01 1.801056861877441406e-01 3.698833882808685303e-01
-9.347005933523178101e-02 -5.203866362571716309e-01 -3.794595301151275635e-01 1.023938283324241638e-01 -2.086301296949386597e-01 2.528087794780731201e-01 5.890997052192687988e-01 -3.339312374591827393e-01
-3.472318053245544434e-01 -2.083723694086074829e-01 -5.307182669639587402e-02 -3.600266277790069580e-01 -5.784276407212018967e-03 -5.919235348701477051e-01 5.633014440536499023e-01 1.893671751022338867e-01
1.156227961182594299e-01 1.600218564271926880e-01 -1.975235790014266968e-01 -6.376219987869262695e-01 3.198617696762084961e-01 2.859944999217987061e-01 4.043497443199157715e-01 4.096878767013549805e-01
-4.895741939544677734e-01 -6.352966427803039551e-01 1.168199181556701660e-01 -4.063629806041717529e-01 -3.527470678091049194e-02 5.903950706124305725e-02 3.666536211967468262e-01 -1.969081759452819824e-01
-4.839696288108825684e-01 -3.626496195793151855e-01 2.169787883758544922e-01 -2.130040973424911499e-01 -1.837263256311416626e-01 -2.984605133533477783e-01 6.199263334274291992e-01 1.861871778964996338e-01
4.758653640747070312e-01 -3.150232136249542236e-01 -2.027221471071243286e-01 -4.137579202651977539e-01 -2.960154712200164795e-01 -1.553670763969421387e-01 5.781049132347106934e-01 -1.266944408416748047e-01
-6.906472146511077881e-02 2.677118778228759766e-01 -1.624525934457778931e-01 -2.279232591390609741e-01 -7.444800436496734619e-02 3.632328510284423828e-01 5.341774821281433105e-01 6.499185562133789062e-01
-1.495376527309417725e-01 -4.673007130622863770e-01 -7.755564451217651367e-01 -1.431385874748229980e-01 -2.282250821590423584e-01 -9.382405132055282593e-02 1.740847229957580566e-01 2.147021293640136719e-01
3.164219111204147339e-02 1.157629396766424179e-02 -3.691470026969909668e-01 -4.265767931938171387e-01 -5.004797577857971191e-01 1.726333647966384888e-01 5.531716942787170410e-01 -3.071587085723876953e-01
2.903999984264373779e-01 -2.739583849906921387e-01 -8.577055484056472778e-02 -1.337423473596572876e-01 -4.627920389175415039e-01 -4.190282151103019714e-02 6.024291515350341797e-01 4.863312542438507080e-01
3.722929358482360840e-01 -1.376349180936813354e-01 -9.064432233572006226e-02 -7.247117757797241211e-01 2.891971766948699951e-01 1.596295237541198730e-01 3.131905198097229004e-01 3.191022872924804688e-01
-3.730979561805725098e-01 -2.481528967618942261e-01 -4.237609207630157471e-01 -3.526163846254348755e-02 -1.174733713269233704e-01 -2.468719482421875000e-01 2.889757752418518066e-01 6.783427000045776367e-01
-2.650227844715118408e-01 -2.200945653021335602e-02 1.406699717044830322e-01 -6.003806591033935547e-01 -2.685205638408660889e-01 3.787587583065032959e-01 1.702637076377868652e-01 5.517991781234741211e-01
-1.570308655500411987e-01 -4.783684015274047852e-01 -6.905753612518310547e-01 -5.508436635136604309e-02 -4.057739973068237305e-01 -7.182177901268005371e-02 3.086361587047576904e-01 3.884972631931304932e-02
-2.596548385918140411e-02 -1.692829877138137817e-01 4.813779294490814209e-01 -4.490321874618530273e-01 5.426432192325592041e-02 3.330886065959930420e-01 5.468532443046569824e-01 3.526661396026611328e-01
-1.066481694579124451e-01 2.057859152555465698e-01 -1.788157671689987183e-01 -7.068039774894714355e-01 3.674020171165466309e-01 2.779204547405242920e-01 3.987194597721099854e-01 2.086385935544967651e-01
-1.072752177715301514e-01 -1.967906355857849121e-01 -1.032221764326095581e-01 1.179322823882102966e-01 3.104048967361450195e-01 1.047472059726715088e-01 8.806024789810180664e-01 -2.059582024812698364e-01
-4.875701069831848145e-01 -4.496068656444549561e-01 2.734213769435882568e-01 -3.584223091602325439e-01 -2.658856213092803955e-01 3.453340232372283936e-01 2.222102880477905273e-01 3.428923189640045166e-01
1.173888742923736572e-01 -3.918848931789398193e-01 -2.970662117004394531e-01 -1.621515117585659027e-02 -4.227736890316009521e-01 -2.929628491401672363e-01 6.901758313179016113e-01 5.680905655026435852e-02
-3.183043301105499268e-01 -3.733729720115661621e-01 -3.871945142745971680e-01 1.359909921884536743e-01 3.115331232547760010e-01 -1.765340566635131836e-01 6.348485946655273438e-01 2.441555559635162354e-01
-2.429445534944534302e-01 -7.849301099777221680e-01 -3.538436889648437500e-01 -2.555170357227325439e-01 2.973749935626983643e-01 1.235962584614753723e-01 8.758779615163803101e-02 1.516200900077819824e-01
2.034614980220794678e-01 -2.147028595209121704e-01 -2.648764550685882568e-01 8.035562187433242798e-02 -3.219138979911804199e-01 9.195085614919662476e-02 8.010372519493103027e-01 -2.866103053092956543e-01
4.495424926280975342e-01 -8.672998100519180298e-02 -1.026476249098777771e-01 -2.294986099004745483e-01 -4.578951895236968994e-01 -7.797615136951208115e-03 6.160098910331726074e-01 3.714649975299835205e-01
2.112787514925003052e-01 -5.761960744857788086e-01 3.441700339317321777e-01 -1.816549599170684814e-01 5.237663909792900085e-02 4.755644872784614563e-02 5.907251834869384766e-01 3.434337377548217773e-01
-9.051661193370819092e-02 -3.676524162292480469e-01 -2.354592829942703247e-01 1.733292490243911743e-01 2.516198456287384033e-01 1.227147057652473450e-01 7.890758514404296875e-01 -2.648437917232513428e-01
4.632985591888427734e-01 -1.256630420684814453e-01 -6.206617876887321472e-02 -1.587382704019546509e-01 -4.496633708477020264e-01 1.112373545765876770e-02 6.466308832168579102e-01 3.464979231357574463e-01
-6.919699162244796753e-02 -1.479114592075347900e-01 -7.556881904602050781e-01 2.301756292581558228e-01 -7.279698550701141357e-02 1.534571647644042969e-01 5.660093426704406738e-01 8.566153235733509064e-03
2.684623301029205322e-01 -4.058562517166137695e-01 2.327429205179214478e-01 -8.907521516084671021e-02 8.321912586688995361e-02 2.470121383666992188e-01 5.945376157760620117e-01 5.288568139076232910e-01
-5.944886058568954468e-02 -4.962117075920104980e-01 -6.886323690414428711e-01 -3.717882633209228516e-01 -2.897879779338836670e-01 2.115936279296875000e-01 9.262726455926895142e-02 2.167532593011856079e-02
-4.381590783596038818e-01 -1.345354039222002029e-02 -2.815278768539428711e-01 -1.948103308677673340e-01 -4.545170068740844727e-02 -5.204079151153564453e-01 5.204626917839050293e-01 3.832165598869323730e-01
3.280795514583587646e-01 -5.499119758605957031e-01 -5.443317070603370667e-02 -4.150139987468719482e-01 9.960523247718811035e-02 4.612479209899902344e-01 3.909290432929992676e-01 -1.981527358293533325e-01
4.215191602706909180e-01 -5.021170973777770996e-01 -2.005518227815628052e-01 -4.166412651538848877e-01 -4.772778749465942383e-01 -9.075614064931869507e-02 3.029067218303680420e-01 1.691325008869171143e-01
4.584291949868202209e-02 -7.849063277244567871e-01 -3.090248703956604004e-01 -2.295884042978286743e-01 8.206795901060104370e-02 5.612961575388908386e-02 -6.589975953102111816e-02 4.683856368064880371e-01
5.045608282089233398e-01 -1.460377424955368042e-01 2.891000173985958099e-02 -3.551428318023681641e-01 2.768330276012420654e-01 2.562495470046997070e-01 5.692186355590820312e-01 3.616891503334045410e-01
5.078208446502685547e-01 -1.989509761333465576e-01 -8.165933191776275635e-02 -3.735989332199096680e-01 -3.611449599266052246e-01 -1.042458489537239075e-01 5.421498417854309082e-01 3.479548692703247070e-01
1.045414805412292480e-01 -6.812020540237426758e-01 -3.861622810363769531e-01 -1.241480838507413864e-02 2.623454332351684570e-01 -5.162598192691802979e-02 1.555887013673782349e-01 5.292082428932189941e-01
-5.313052609562873840e-02 -2.013657093048095703e-01 -5.925726518034934998e-02 2.110755890607833862e-01 2.537938952445983887e-01 4.337383061647415161e-02 9.028238058090209961e-01 -1.648675054311752319e-01
-2.457917034626007080e-01 -4.958495199680328369e-01 -3.036995828151702881e-01 1.192976683378219604e-01 -1.790379136800765991e-01 2.307127714157104492e-01 6.163077354431152344e-01 -3.494799435138702393e-01
-1.915890425443649292e-01 -4.297384321689605713e-01 -4.277645349502563477e-01 -1.322742849588394165e-01 4.574508965015411377e-01 -1.708222739398479462e-02 5.401176214218139648e-01 -2.772356271743774414e-01
4.169706255197525024e-03 -5.935989022254943848e-01 2.961915172636508942e-02 -3.621135652065277100e-01 -2.751724123954772949e-01 4.785504639148712158e-01 4.027504939585924149e-03 4.592089653015136719e-01
-8.505591750144958496e-02 -2.019296959042549133e-02 4.981356859207153320e-02 -7.463756799697875977e-01 3.143634796142578125e-01 3.779855668544769287e-01 2.833435237407684326e-01 3.328944146633148193e-01
-4.346552789211273193e-01 -1.867902129888534546e-01 -7.524079829454421997e-02 -1.743224710226058960e-01 1.312265992164611816e-01 -2.833416685461997986e-02 7.587045431137084961e-01 -3.827256560325622559e-01
2.958948612213134766e-01 -1.322987675666809082e-01 -3.290798962116241455e-01 -7.138706445693969727e-01 -7.248073071241378784e-02 3.561642765998840332e-01 3.040682375431060791e-01 -2.290730178356170654e-01
-3.213546276092529297e-01 -9.111966937780380249e-03 -1.021868064999580383e-01 -4.106027185916900635e-01 -9.202564507722854614e-02 -5.473125576972961426e-01 6.348129510879516602e-01 8.126639574766159058e-02
1.439417749643325806e-01 -3.010863959789276123e-01 -2.008829116821289062e-01 -5.257074832916259766e-01 -4.424286782741546631e-01 -3.175076246261596680e-01 5.018735527992248535e-01 -1.532130241394042969e-01
-1.042505800724029541e-01 1.550426334142684937e-01 -2.434803098440170288e-01 -7.420843243598937988e-01 2.474633157253265381e-01 -3.106279075145721436e-01 3.320437073707580566e-01 2.951965630054473877e-01
4.184034764766693115e-01 -3.603372573852539062e-01 -4.901729151606559753e-02 1.246224865317344666e-01 2.789649069309234619e-01 4.533087909221649170e-01 5.313478112220764160e-01 3.339484632015228271e-01
-2.162830978631973267e-01 -5.220472812652587891e-01 1.125026345252990723e-01 -1.768808662891387939e-01 -3.553121387958526611e-01 1.287082880735397339e-01 3.266707658767700195e-01 6.222685575485229492e-01
-1.290482878684997559e-01 -5.989912152290344238e-01 -5.140683054924011230e-01 -4.697917997837066650e-01 2.859157323837280273e-01 -7.308433949947357178e-02 2.142314910888671875e-01 8.124752342700958252e-02
-9.232680499553680420e-02 7.930316030979156494e-02 -6.085662636905908585e-03 -5.921481251716613770e-01 1.156756132841110229e-01 4.897481501102447510e-01 5.234501957893371582e-01 3.275299966335296631e-01
6.604513525962829590e-02 -4.584350585937500000e-01 -5.472347736358642578e-01 -1.556596606969833374e-01 2.844162583351135254e-01 2.252161055803298950e-01 5.194053053855895996e-01 -2.457290589809417725e-01
4.124795794486999512e-01 -2.609197497367858887e-01 -1.932805776596069336e-01 -4.104894101619720459e-01 -3.363995850086212158e-01 -2.075730711221694946e-01 3.467827439308166504e-01 5.285952687263488770e-01
-1.925343424081802368e-01 -1.135078147053718567e-01 -7.358883619308471680e-01 -1.103372275829315186e-01 -3.559586107730865479e-01 1.267927289009094238e-01 4.853948652744293213e-01 -1.339759379625320435e-01
2.220672816038131714e-01 -4.946635663509368896e-01 -2.621290981769561768e-01 2.005816996097564697e-01 -4.022387862205505371e-01 4.580922424793243408e-03 6.547453403472900391e-01 8.087567239999771118e-02
7.560686022043228149e-02 -1.443906724452972412e-01 -6.402733176946640015e-02 1.196360513567924500e-01 -4.540884196758270264e-01 1.800923496484756470e-01 5.323540568351745605e-01 6.580215692520141602e-01
-2.133042663335800171e-01 -5.690108537673950195e-01 -6.570516526699066162e-02 -1.718233823776245117e-01 4.083389043807983398e-01 -2.853028476238250732e-01 4.473600685596466064e-01 3.855101168155670166e-01
1.825905442237854004e-01 -1.229965537786483765e-01 1.029332056641578674e-01 -6.052324771881103516e-01 -5.189682841300964355e-01 -1.821732223033905029e-01 4.481535553932189941e-01 2.669720947742462158e-01
1.255134642124176025e-01 -5.761682391166687012e-01 -4.105409681797027588e-01 -3.798025548458099365e-01 -3.628880530595779419e-02 3.871578574180603027e-01 3.218943774700164795e-01 -2.909613847732543945e-01
-4.408217370510101318e-01 -4.637166559696197510e-01 -4.679678473621606827e-03 2.177663743495941162e-01 -3.896794468164443970e-02 -1.324450373649597168e-01 6.826545596122741699e-01 2.410846650600433350e-01
-3.397498726844787598e-01 4.270749539136886597e-02 -5.616644024848937988e-01 -2.690009176731109619e-01 -3.681407570838928223e-01 5.938334763050079346e-02 5.349954366683959961e-01 -2.639008462429046631e-01
-4.693416953086853027e-01 -4.551723897457122803e-01 -2.018215954303741455e-01 -1.591162681579589844e-01 -2.666382193565368652e-01 -3.235365822911262512e-02 5.425475239753723145e-01 -3.741468787193298340e-01
-2.620162367820739746e-01 -4.447349011898040771e-01 -4.934786856174468994e-01 -2.078112959861755371e-01 1.504693180322647095e-01 -1.761180460453033447e-01 5.361133217811584473e-01 -3.252318799495697021e-01
-4.550661742687225342e-01 -6.797536015510559082e-01 1.026784852147102356e-01 1.138275638222694397e-01 -7.559455931186676025e-02 -6.226958334445953369e-02 4.694883525371551514e-01 2.780987024307250977e-01
-7.689543068408966064e-02 -1.533399522304534912e-01 -2.708640694618225098e-01 -5.236883088946342468e-02 -4.412306547164916992e-01 -4.134058058261871338e-01 5.862383246421813965e-01 4.303487837314605713e-01
-4.620746895670890808e-02 -7.330707460641860962e-02 -5.112769603729248047e-01 9.406300261616706848e-03 -3.955602347850799561e-01 1.134198438376188278e-02 7.224693298339843750e-01 -2.289982289075851440e-01
-2.211102843284606934e-01 -4.487648606300354004e-01 -2.560278177261352539e-01 -3.318836390972137451e-01 5.826075673103332520e-01 1.807727515697479248e-01 4.374538064002990723e-01 -1.026988402009010315e-01
-4.359441101551055908e-01 -1.477761119604110718e-01 -1.439100503921508789e-01 -1.660521477460861206e-01 4.647804498672485352e-01 1.714954078197479248e-01 6.419750452041625977e-01 -2.868239879608154297e-01
-4.509060978889465332e-01 -3.783491551876068115e-01 2.641745209693908691e-01 -4.020158350467681885e-01 -1.925948858261108398e-01 5.074921846389770508e-01 2.331633269786834717e-01 2.704155445098876953e-01
-4.036061465740203857e-01 -1.404699832201004028e-01 -3.071165382862091064e-01 6.605298072099685669e-02 3.304318785667419434e-01 -2.788600623607635498e-01 7.243567109107971191e-01 8.393955975770950317e-02
-1.497517973184585571e-01 -1.566081345081329346e-01 -7.614283561706542969e-01 -1.253950446844100952e-01 1.514671742916107178e-01 5.318526029586791992e-01 2.155750691890716553e-01 7.258908450603485107e-02
4.474218189716339111e-01 -3.959706127643585205e-01 -2.428463548421859741e-01 -3.920535445213317871e-01 -3.526708185672760010e-01 -2.324688881635665894e-01 4.428972303867340088e-01 2.361448705196380615e-01
2.972373664379119873e-01 -3.404534161090850830e-01 -2.266522198915481567e-01 -2.183347195386886597e-01 -3.955729305744171143e-01 -1.628932952880859375e-01 2.972477674484252930e-01 6.521745324134826660e-01
-7.224787473678588867e-01 -3.521998226642608643e-01 -1.309329867362976074e-01 -7.866191118955612183e-02 2.106912434101104736e-01 -1.137731671333312988e-01 5.221561193466186523e-01 2.581563219428062439e-02
-1.213197316974401474e-02 -3.362578153610229492e-01 -3.830580711364746094e-01 -5.176516175270080566e-01 -2.104752957820892334e-01 -1.707122921943664551e-01 5.139608383178710938e-01 -3.667269051074981689e-01
-1.510623935610055923e-02 -5.636292099952697754e-01 -3.351874351501464844e-01 1.932215392589569092e-01 1.862371712923049927e-01 5.164921283721923828e-02 1.922382414340972900e-01 6.768317222595214844e-01
1.931679397821426392e-01 -5.196329951286315918e-01 -5.720553398132324219e-01 -4.511769413948059082e-01 1.240572258830070496e-01 1.639305353164672852e-01 3.311541676521301270e-01 9.966585040092468262e-02
-5.564437806606292725e-02 2.947749793529510498e-01 -3.163397312164306641e-01 -2.989685237407684326e-01 -5.202084183692932129e-01 -1.983072161674499512e-01 4.747040271759033203e-01 4.304322004318237305e-01
-2.754285931587219238e-01 -2.531260251998901367e-01 -4.743977189064025879e-01 -8.113061776384711266e-04 -1.744196712970733643e-01 -4.575611054897308350e-01 3.335717618465423584e-01 5.328769087791442871e-01
1.095574721693992615e-01 -4.176718592643737793e-01 3.443290889263153076e-01 -4.555201828479766846e-01 3.169827163219451904e-02 -2.141702771186828613e-01 6.335414648056030273e-01 1.980850696563720703e-01
-1.701539903879165649e-01 -4.700660705566406250e-01 1.699268966913223267e-01 -3.874863088130950928e-01 -2.890289425849914551e-01 5.679829716682434082e-01 1.762735098600387573e-01 3.658552467823028564e-01
2.991634607315063477e-01 -5.902463197708129883e-01 -5.732610821723937988e-01 -4.460984468460083008e-02 1.403264701366424561e-01 2.965915203094482422e-02 2.099989950656890869e-01 4.084379374980926514e-01
2.197441309690475464e-01 -4.474918246269226074e-01 -1.509540826082229614e-01 2.050362229347229004e-01 -1.604305952787399292e-01 -6.053237989544868469e-02 8.106959462165832520e-01 -2.560819499194622040e-03
-3.772138953208923340e-01 9.576919674873352051e-02 -3.465538024902343750e-01 -1.401635706424713135e-01 -5.973077416419982910e-01 4.136303067207336426e-02 5.682381391525268555e-01 -1.655616760253906250e-01
-1.333355307579040527e-01 -4.029598832130432129e-01 -3.545658290386199951e-01 6.946747004985809326e-02 9.752218425273895264e-02 -3.254608213901519775e-01 6.517834067344665527e-01 3.860643804073333740e-01
1.888170689344406128e-01 -2.942856848239898682e-01 -1.196268722414970398e-01 -6.865702271461486816e-01 -3.843071162700653076e-01 -2.778857350349426270e-01 4.086530208587646484e-01 1.204314175993204117e-02
-2.395839393138885498e-01 -4.707890748977661133e-02 -6.888683438301086426e-01 -2.006620317697525024e-01 -5.607824921607971191e-01 2.285058051347732544e-02 3.293862044811248779e-01 4.564834386110305786e-02
-3.159086406230926514e-01 -3.390881121158599854e-01 -1.448949873447418213e-01 -3.322350680828094482e-01 9.241971373558044434e-02 5.654430389404296875e-02 6.581083536148071289e-01 -4.571664929389953613e-01
-3.015502989292144775e-01 -2.870269715785980225e-01 -7.744564414024353027e-01 -4.108992964029312134e-02 -1.632308065891265869e-01 -1.510698348283767700e-02 4.345963299274444580e-01 -9.728948026895523071e-02
-2.781364917755126953e-01 -1.397434771060943604e-01 -3.198647797107696533e-01 1.832693815231323242e-01 -1.814446747303009033e-01 -3.734751939773559570e-01 6.404925584793090820e-01 4.296210408210754395e-01
7.961632311344146729e-02 -1.115484237670898438e-01 -6.570343375205993652e-01 -3.851531818509101868e-02 -3.111275136470794678e-01 3.053304255008697510e-01 5.588171482086181641e-01 -2.138625830411911011e-01
2.167029976844787598e-01 -6.515491604804992676e-01 -2.842411100864410400e-01 -3.127704560756683350e-01 -1.027793213725090027e-01 -1.089028865098953247e-01 4.789702594280242920e-02 5.702521800994873047e-01
-4.759943187236785889e-01 -2.324095070362091064e-01 -3.880964219570159912e-01 -1.974689513444900513e-01 4.280940443277359009e-02 -5.232583880424499512e-01 4.210600554943084717e-01 2.772703170776367188e-01
-2.555634975433349609e-01 1.463776826858520508e-01 -1.928250938653945923e-01 -4.741601943969726562e-01 -6.394910812377929688e-01 1.534114032983779907e-01 4.514438211917877197e-01 -1.223364248871803284e-01
3.301761150360107422e-01 -4.080771207809448242e-01 -3.892903327941894531e-01 -5.896390676498413086e-01 -2.193917892873287201e-02 -2.630173563957214355e-01 2.710876762866973877e-01 2.865096032619476318e-01
2.636058032512664795e-01 -5.319754481315612793e-01 3.593852519989013672e-01 -1.556406766176223755e-01 -7.983612269163131714e-02 1.627301871776580811e-01 6.466357707977294922e-01 2.077007442712783813e-01
-6.124677658081054688e-01 -4.343057572841644287e-01 2.836219072341918945e-01 -1.380379498004913330e-01 6.549210287630558014e-03 -6.465446949005126953e-02 5.650527477264404297e-01 1.151447817683219910e-01
3.826007843017578125e-01 -2.143517732620239258e-01 -4.523913189768791199e-02 -5.257678627967834473e-01 -4.510022401809692383e-01 -1.432164609432220459e-01 3.660577237606048584e-01 4.138589799404144287e-01
-1.134536340832710266e-01 -3.141899704933166504e-01 -3.079060614109039307e-01 3.082366585731506348e-01 -1.838070601224899292e-01 -3.026378750801086426e-01 7.123716473579406738e-01 2.564153075218200684e-01
2.288100421428680420e-01 -2.576980292797088623e-01 -6.876921057701110840e-01 -2.908326089382171631e-01 3.080224394798278809e-01 -8.655011653900146484e-02 4.669538736343383789e-01 -5.760975182056427002e-02
4.589900746941566467e-02 -5.252076387405395508e-01 -7.276878356933593750e-01 -2.029820084571838379e-01 -6.581838428974151611e-02 -2.443238496780395508e-01 2.953940033912658691e-01 -5.920904688537120819e-03
-2.750856280326843262e-01 -7.367772459983825684e-01 6.155631318688392639e-02 -1.045062020421028137e-01 2.299818247556686401e-01 -4.338748753070831299e-02 5.579552650451660156e-01 -2.623446844518184662e-02
-4.670813381671905518e-01 -5.210571289062500000e-01 -2.157611846923828125e-01 -4.587821960449218750e-01 1.639796942472457886e-01 -2.988343834877014160e-01 3.682350814342498779e-01 3.888871893286705017e-02
2.714061439037322998e-01 -6.323720514774322510e-02 -3.322275578975677490e-01 -5.968078970909118652e-01 -4.127326309680938721e-01 -3.129743412137031555e-02 1.888499259948730469e-01 4.987915158271789551e-01
-5.182679742574691772e-02 -7.855877280235290527e-02 1.273002196103334427e-02 -6.190494894981384277e-01 1.392155736684799194e-01 4.434953927993774414e-01 1.822288483381271362e-01 5.987333655357360840e-01
3.574046492576599121e-02 -3.877032697200775146e-01 4.212244153022766113e-01 -1.807863861322402954e-01 2.867315895855426788e-02 3.259217143058776855e-01 7.047597765922546387e-01 1.859075874090194702e-01
3.223851090297102928e-03 -7.018687129020690918e-01 -4.680827856063842773e-01 -3.361900802701711655e-03 -7.201264053583145142e-02 4.195676743984222412e-01 3.224174380302429199e-01 -5.550953373312950134e-02
-3.066929876804351807e-01 -4.925097227096557617e-01 -1.222674641758203506e-02 -1.620995998382568359e-01 -6.942215561866760254e-02 2.841370105743408203e-01 1.160102635622024536e-01 7.334414124488830566e-01
-4.047315120697021484e-01 -5.401910543441772461e-01 -1.801768392324447632e-01 -3.052455186843872070e-01 -3.187872171401977539e-01 -4.492040723562240601e-02 4.751951694488525391e-01 -2.988210618495941162e-01
-2.451949417591094971e-01 -6.233921051025390625e-01 -1.207451820373535156e-01 -8.231949061155319214e-02 2.067648321390151978e-01 -9.468871355056762695e-02 3.869586586952209473e-01 5.731065273284912109e-01
-1.950065642595291138e-01 -1.785721927881240845e-01 -7.522067427635192871e-02 5.207204818725585938e-02 2.232210189104080200e-01 -1.003278419375419617e-01 9.144572019577026367e-01 -1.599678844213485718e-01
1.643335632979869843e-02 -3.221715092658996582e-01 -5.924293994903564453e-01 -6.401765346527099609e-01 -1.752971559762954712e-01 3.148367404937744141e-01 5.967270210385322571e-02 4.152927175164222717e-02
-9.390000253915786743e-03 -4.969299435615539551e-01 -6.754997372627258301e-01 -4.438153207302093506e-01 -2.745958864688873291e-01 -7.210523635149002075e-02 1.366959661245346069e-01 2.031626179814338684e-02
-1.254563182592391968e-01 3.466883301734924316e-01 -9.524909779429435730e-03 -5.855582952499389648e-01 -1.107713207602500916e-01 -8.789280429482460022e-03 4.530338644981384277e-01 5.509188771247863770e-01
4.502380490303039551e-01 -2.237734049558639526e-01 -2.336498796939849854e-01 -4.702340066432952881e-01 -4.964663088321685791e-01 1.981799006462097168e-01 2.408406287431716919e-01 3.574082255363464355e-01
-1.491388380527496338e-01 3.305892646312713623e-02 5.995132494717836380e-03 -7.907746434211730957e-01 2.962024509906768799e-01 -1.389858722686767578e-01 3.651518821716308594e-01 3.330394625663757324e-01
-4.140900969505310059e-01 -3.228764832019805908e-01 1.571149975061416626e-01 1.572722792625427246e-01 -2.856788923963904381e-03 -1.940492540597915649e-01 7.776165008544921875e-01 1.803048253059387207e-01
-4.595178365707397461e-01 -4.281928241252899170e-01 6.345050036907196045e-02 -2.282097041606903076e-01 1.780298054218292236e-01 -3.745954036712646484e-01 6.036606431007385254e-01 1.138686761260032654e-01
-1.015345975756645203e-01 -6.842443943023681641e-01 -2.920380234718322754e-01 -1.365975737571716309e-01 5.087549090385437012e-01 9.141068160533905029e-02 3.864251077175140381e-01 3.230268880724906921e-02
8.991564065217971802e-02 -3.877009451389312744e-01 4.403856694698333740e-01 -1.742393970489501953e-01 -5.432304739952087402e-02 1.448081284761428833e-01 7.225696444511413574e-01 2.669774591922760010e-01
-1.527189314365386963e-01 -5.364503860473632812e-01 -5.848027467727661133e-01 1.794668138027191162e-01 1.214087083935737610e-01 -5.121629312634468079e-02 4.899833202362060547e-01 2.392665296792984009e-01
1.857604980468750000e-01 -9.991350024938583374e-02 -7.062072157859802246e-01 6.014280766248703003e-02 -3.013759851455688477e-01 4.530913010239601135e-02 4.044076502323150635e-01 4.435524642467498779e-01
-3.240538835525512695e-01 -4.609199613332748413e-02 -7.575386166572570801e-01 -3.709830716252326965e-02 1.656790971755981445e-01 4.019380211830139160e-01 2.014070302248001099e-01 2.967406213283538818e-01
2.341743558645248413e-02 1.119279712438583374e-01 -2.499484270811080933e-01 -6.337195634841918945e-01 2.272586673498153687e-01 1.127822622656822205e-01 3.201830387115478516e-01 5.966284275054931641e-01
-3.216107189655303955e-01 -2.999029457569122314e-01 2.219326198101043701e-01 -4.895327687263488770e-01 -1.128129735589027405e-01 -3.167662322521209717e-01 4.211684763431549072e-01 4.767368137836456299e-01
-3.768167197704315186e-01 -4.867600500583648682e-01 -2.392442822456359863e-01 -2.174770236015319824e-01 2.690672576427459717e-01 -2.423287183046340942e-01 6.101291775703430176e-01 -1.147245243191719055e-01
3.596419095993041992e-01 -3.361618220806121826e-01 -3.547487854957580566e-01 1.321263760328292847e-01 -2.733845114707946777e-01 2.060375064611434937e-01 6.845206022262573242e-01 1.690855920314788818e-01
1.399940252304077148e-01 5.484040454030036926e-02 -2.839618735015392303e-02 -7.432375550270080566e-01 -3.263393938541412354e-01 5.515522882342338562e-02 5.135706663131713867e-01 -2.255910336971282959e-01
-5.671372413635253906e-01 -6.330434679985046387e-01 1.780571639537811279e-01 -3.190477788448333740e-01 2.250769920647144318e-02 -2.951083332300186157e-02 3.761961460113525391e-01 -3.485177829861640930e-02
-5.521467328071594238e-02 -2.965304553508758545e-01 3.041703402996063232e-01 -6.654566526412963867e-01 -1.803271323442459106e-01 2.554902434349060059e-01 3.907512426376342773e-01 3.509835302829742432e-01
-4.147930443286895752e-01 -4.981287121772766113e-01 1.360555831342935562e-02 -3.972946107387542725e-01 4.035501182079315186e-01 -1.326722055673599243e-01 4.771271646022796631e-01 -1.169675812125205994e-01
-1.408018022775650024e-01 -1.610071063041687012e-01 -1.894782781600952148e-01 -2.679695188999176025e-01 -1.560678333044052124e-01 -4.403277635574340820e-01 7.894344925880432129e-01 -7.134089618921279907e-02
-2.883400022983551025e-01 -7.060451805591583252e-02 -7.203023880720138550e-02 -3.342304229736328125e-01 -1.703816801309585571e-01 -5.732318758964538574e-01 6.313604116439819336e-01 1.968146711587905884e-01
-3.389317095279693604e-01 -4.521923661231994629e-01 -3.106490075588226318e-01 -6.290762424468994141e-01 1.455969363451004028e-01 2.194910645484924316e-01 1.961140185594558716e-01 2.838521301746368408e-01
-1.814085841178894043e-01 -7.487834692001342773e-01 -1.972155869007110596e-01 -1.855729222297668457e-01 4.599448144435882568e-01 9.067859500646591187e-02 3.110029697418212891e-01 1.287960708141326904e-01
-6.154107451438903809e-01 -2.978607118129730225e-01 -1.883128583431243896e-01 -2.004064172506332397e-01 1.829862892627716064e-01 -7.648029178380966187e-02 6.383307576179504395e-01 -1.006227359175682068e-01
-5.083573460578918457e-01 -2.176016420125961304e-01 -7.458781599998474121e-01 1.044936757534742355e-02 1.178521215915679932e-01 1.191315203905105591e-01 2.479620277881622314e-01 2.195731103420257568e-01
3.020388782024383545e-01 -4.962764084339141846e-01 1.120951324701309204e-01 -2.046870589256286621e-01 -2.519177496433258057e-01 -1.300361305475234985e-01 7.261957526206970215e-01 1.697397977113723755e-02
-3.203056752681732178e-01 6.345158070325851440e-02 -6.627310067415237427e-02 -5.568640306591987610e-02 -3.767127916216850281e-02 4.386594593524932861e-01 5.773315429687500000e-01 5.989425778388977051e-01
4.031497538089752197e-01 -9.971146285533905029e-02 -1.162917539477348328e-01 -4.346759617328643799e-01 -4.473575353622436523e-01 -2.202965766191482544e-01 5.948274135589599609e-01 1.502733826637268066e-01
3.389829099178314209e-01 -2.357949763536453247e-01 1.483125239610671997e-01 -9.644451737403869629e-02 -9.657306224107742310e-02 4.185070097446441650e-01 5.859009027481079102e-01 5.200371742248535156e-01
-2.515663206577301025e-01 -3.649318814277648926e-01 2.472018450498580933e-01 -3.611885011196136475e-01 1.197897177189588547e-02 6.134939789772033691e-01 2.952300012111663818e-01 3.850896656513214111e-01
