# Supplementary material for: Where is your field going? A machine learning approach to study the relative motion of the domains of physics
Source: PLoS One. 2020 Jun 18;15(6):e0233997. doi: 10.1371/journal.pone.0233997 (PMC7302634; doi:10.1371/journal.pone.0233997)
Supplement: S16 Data — (ZIP) [file pone.0233997.s016.zip › 15/Pacs4Run_15_VS_500_embeddings1998-2002ED8.txt]

3.451583981513977051e-01 -3.784698247909545898e-01 -2.777340114116668701e-01 4.727098047733306885e-01 7.487279921770095825e-02 5.984443426132202148e-01 1.755132526159286499e-01 -2.061287015676498413e-01
6.269286870956420898e-01 9.004245698451995850e-02 -2.383959479629993439e-02 3.490580618381500244e-01 3.127880394458770752e-01 2.228266000747680664e-01 5.704979896545410156e-01 -5.905078724026679993e-02
1.985628306865692139e-01 1.912907958030700684e-01 2.818011641502380371e-01 7.039015889167785645e-01 1.750090569257736206e-01 4.971817731857299805e-01 2.666386961936950684e-01 1.331217680126428604e-02
4.384968280792236328e-01 5.613257884979248047e-01 -2.356205880641937256e-01 5.018551349639892578e-01 -6.030769273638725281e-02 3.746895492076873779e-01 1.994361579418182373e-01 3.813518211245536804e-02
2.115850746631622314e-01 3.568791151046752930e-01 -4.017826020717620850e-01 2.613160908222198486e-01 1.895255297422409058e-01 4.434557855129241943e-01 -1.692369878292083740e-01 -5.804650187492370605e-01
3.007684648036956787e-01 -1.618294566869735718e-01 -1.255815029144287109e-01 -1.070235595107078552e-01 6.362470388412475586e-01 3.296517431735992432e-01 -1.286400407552719116e-01 -5.710480213165283203e-01
-2.316127717494964600e-02 2.364717274904251099e-01 2.164562642574310303e-01 1.625825017690658569e-01 1.395652741193771362e-01 8.813320398330688477e-01 -2.429518401622772217e-01 -1.225080713629722595e-01
5.220113396644592285e-01 2.020113021135330200e-01 -3.070303499698638916e-01 1.337752640247344971e-01 1.647675484418869019e-01 4.861789047718048096e-01 5.103213191032409668e-01 2.249132692813873291e-01
9.356138855218887329e-02 -4.052615463733673096e-01 4.604969024658203125e-01 1.790186017751693726e-01 2.753612101078033447e-01 6.334495544433593750e-01 7.534372806549072266e-02 -3.164578676223754883e-01
9.278021007776260376e-02 -1.488228589296340942e-01 4.556783735752105713e-01 6.179401874542236328e-01 2.650848329067230225e-01 5.190318822860717773e-01 1.116240471601486206e-01 -1.662128567695617676e-01
8.135230839252471924e-02 -2.368145585060119629e-01 -3.428190946578979492e-01 5.335788428783416748e-02 7.269210368394851685e-02 5.972476005554199219e-01 4.358898103237152100e-01 -5.147231221199035645e-01
3.293486237525939941e-01 -6.752397865056991577e-02 4.164065718650817871e-01 -9.373515099287033081e-02 3.916597366333007812e-01 6.390963792800903320e-01 1.509076654911041260e-01 -3.466620445251464844e-01
1.989011019468307495e-01 -1.195463687181472778e-01 2.557595260441303253e-02 -4.198491945862770081e-02 7.390682101249694824e-01 4.716351926326751709e-01 -3.185143321752548218e-02 -4.171979129314422607e-01
1.748717874288558960e-01 -4.360469877719879150e-01 5.285727381706237793e-01 2.171597331762313843e-01 2.062158733606338501e-01 5.886644124984741211e-01 1.498876512050628662e-01 -2.030234336853027344e-01
7.361779212951660156e-01 -4.336822628974914551e-01 2.009531557559967041e-01 1.768759638071060181e-01 2.842647135257720947e-01 2.162674814462661743e-01 -2.171653807163238525e-01 1.534783840179443359e-01
8.750786781311035156e-01 -1.300192177295684814e-01 1.578399986028671265e-01 1.431002467870712280e-01 1.267123222351074219e-01 2.579420208930969238e-01 -2.473124712705612183e-01 -1.678915619850158691e-01
-1.425328105688095093e-01 -5.136523842811584473e-01 4.002341534942388535e-03 1.021358277648687363e-02 4.770280718803405762e-01 6.930075287818908691e-01 -7.497122883796691895e-02 -4.784815758466720581e-02
2.896361649036407471e-01 3.800797760486602783e-01 6.493068486452102661e-02 3.105853796005249023e-01 2.165410518646240234e-01 5.018738508224487305e-01 7.265713810920715332e-02 -6.057429313659667969e-01
4.988396912813186646e-02 2.769315540790557861e-01 -3.460899293422698975e-01 5.805851221084594727e-01 3.207852542400360107e-01 4.857082366943359375e-01 3.302402794361114502e-01 1.268414705991744995e-01
4.477578401565551758e-01 1.099679693579673767e-01 -1.524109244346618652e-01 -1.306152641773223877e-01 2.920646965503692627e-01 5.095319151878356934e-01 3.352080583572387695e-01 -5.383694171905517578e-01
8.375498056411743164e-01 -1.220427751541137695e-01 3.482784032821655273e-01 1.376414895057678223e-01 9.609623253345489502e-02 2.686211764812469482e-01 8.881192654371261597e-03 -2.488014996051788330e-01
1.384849995374679565e-01 -1.706930100917816162e-01 1.420115306973457336e-02 -4.952652379870414734e-02 -7.849410176277160645e-02 7.480330467224121094e-01 1.606279462575912476e-01 -5.979256629943847656e-01
1.898476332426071167e-01 1.166600361466407776e-01 -1.955493539571762085e-01 -2.013818770647048950e-01 2.983349859714508057e-01 7.902646660804748535e-01 -1.213538274168968201e-01 -3.785567283630371094e-01
1.743985861539840698e-01 7.069879770278930664e-02 -3.729284107685089111e-01 -1.858721971511840820e-01 3.247341215610504150e-01 6.598984599113464355e-01 -1.945752799510955811e-01 -4.606356322765350342e-01
1.980739235877990723e-01 1.227409690618515015e-01 -4.034255445003509521e-02 1.965194046497344971e-01 3.957081437110900879e-01 5.129577517509460449e-01 2.155224084854125977e-01 -6.627922058105468750e-01
2.198902517557144165e-01 -3.016331791877746582e-01 7.749822735786437988e-02 4.354794323444366455e-02 6.991875171661376953e-01 3.776636719703674316e-01 2.109097987413406372e-01 -4.204609394073486328e-01
4.342439472675323486e-01 -5.365340113639831543e-01 -5.178156495094299316e-01 -9.240694344043731689e-02 4.258320927619934082e-01 2.446738183498382568e-01 2.799993939697742462e-02 7.006521522998809814e-02
5.770525336265563965e-01 -1.756865680217742920e-01 2.408587038516998291e-01 3.077488839626312256e-01 -2.860130071640014648e-01 5.096362233161926270e-01 -2.951414883136749268e-01 2.340544164180755615e-01
4.903987944126129150e-01 4.087370932102203369e-01 1.777567267417907715e-01 3.692068159580230713e-01 5.072126388549804688e-01 3.278344869613647461e-01 2.326377481222152710e-01 7.530909031629562378e-02
4.257819354534149170e-01 -9.076134883798658848e-04 3.152868896722793579e-02 9.890796989202499390e-02 1.416912823915481567e-01 5.663675665855407715e-01 6.357553005218505859e-01 2.507959306240081787e-01
5.603168606758117676e-01 1.026362553238868713e-02 1.194790154695510864e-01 8.030452579259872437e-02 -1.161527261137962341e-02 4.569478332996368408e-01 6.405112147331237793e-01 -2.145334780216217041e-01
1.188880801200866699e-01 1.505320221185684204e-01 9.228172898292541504e-02 1.455773711204528809e-01 5.588327050209045410e-01 5.867894291877746582e-01 -1.674879044294357300e-01 -4.988277852535247803e-01
6.947613954544067383e-01 -3.687580227851867676e-01 -1.481854636222124100e-02 2.440669760107994080e-02 -3.638486564159393311e-02 3.558225631713867188e-01 -5.020299553871154785e-01 -2.326176688075065613e-02
7.851129174232482910e-01 -1.735658645629882812e-01 3.142830431461334229e-01 2.729754447937011719e-01 1.080443635582923889e-01 1.860010027885437012e-01 5.905561521649360657e-02 -3.611451387405395508e-01
2.941865101456642151e-02 4.406501948833465576e-01 -2.711914181709289551e-01 2.571458816528320312e-01 4.373530149459838867e-01 6.717904210090637207e-01 1.932823844254016876e-02 -1.494642943143844604e-01
2.115892432630062103e-02 2.046540677547454834e-01 -4.619965255260467529e-01 1.650363206863403320e-01 6.035221815109252930e-01 5.302135348320007324e-01 3.689707443118095398e-02 -2.650740146636962891e-01
2.637532055377960205e-01 2.834952473640441895e-01 2.535669878125190735e-02 5.037792921066284180e-01 2.284402549266815186e-01 3.177985250949859619e-01 1.392694860696792603e-01 -6.504241824150085449e-01
5.313339829444885254e-01 -6.407029032707214355e-01 -3.991479277610778809e-01 4.524067044258117676e-02 3.791506215929985046e-02 3.185325264930725098e-01 9.518300741910934448e-02 1.840057671070098877e-01
1.062790006399154663e-01 -4.015762209892272949e-01 -5.505633354187011719e-02 2.317098528146743774e-01 -1.139696985483169556e-01 4.867840409278869629e-01 2.341559380292892456e-01 -6.826009750366210938e-01
3.553245067596435547e-01 -2.467589527368545532e-01 -5.611622240394353867e-03 9.261518716812133789e-03 -9.737174212932586670e-02 4.955413043498992920e-01 3.082671165466308594e-01 -6.801956892013549805e-01
-1.223442256450653076e-01 -1.140121370553970337e-01 -4.088057875633239746e-01 7.327413558959960938e-02 3.484342694282531738e-01 7.176480293273925781e-01 2.850651741027832031e-01 -2.861026227474212646e-01
4.064923524856567383e-01 7.583133992739021778e-04 -1.909886896610260010e-01 -1.767411231994628906e-01 3.438122570514678955e-01 5.355715751647949219e-01 1.485425084829330444e-01 -5.830445289611816406e-01
2.545014917850494385e-01 6.891507655382156372e-02 -2.174907773733139038e-01 -1.778637059032917023e-02 3.965636491775512695e-01 5.452551245689392090e-01 1.296093761920928955e-01 -6.414799690246582031e-01
-1.392322480678558350e-01 -6.196608766913414001e-02 -6.137168407440185547e-01 6.968589127063751221e-02 4.642651975154876709e-01 5.551779866218566895e-01 7.750356942415237427e-02 -2.559270262718200684e-01
8.142296075820922852e-01 -1.955171972513198853e-01 -3.380131348967552185e-02 1.549338400363922119e-01 4.523010253906250000e-01 5.654030665755271912e-02 -1.376939266920089722e-01 -2.166183441877365112e-01
-1.847517937421798706e-01 2.499360591173171997e-02 -3.168581426143646240e-01 5.784327164292335510e-02 6.153149157762527466e-02 8.912547230720520020e-01 -9.924521297216415405e-02 -2.313577830791473389e-01
-6.604907661676406860e-02 4.155506193637847900e-02 7.084321230649948120e-02 2.275840640068054199e-01 1.792048662900924683e-01 6.917662620544433594e-01 -5.482162833213806152e-01 -3.548257648944854736e-01
3.106388747692108154e-01 2.235442399978637695e-01 -1.421930938959121704e-01 -9.931568801403045654e-02 5.237105861306190491e-02 6.491906642913818359e-01 -2.359413057565689087e-01 -5.861650705337524414e-01
-2.183264940977096558e-01 -2.662462294101715088e-01 2.152487635612487793e-02 1.036643832921981812e-01 3.439130187034606934e-01 8.613271117210388184e-01 -8.798142522573471069e-02 -4.832865297794342041e-02
1.893431842327117920e-01 -6.811583787202835083e-02 5.238301157951354980e-01 5.290557742118835449e-01 2.730846107006072998e-01 5.041812658309936523e-01 2.592920958995819092e-01 -9.594282507896423340e-02
-7.434024661779403687e-02 -2.042661607265472412e-01 -1.447884291410446167e-01 -2.010070718824863434e-02 4.735822677612304688e-01 6.794698238372802734e-01 -3.887025117874145508e-01 -3.071353733539581299e-01
1.769084036350250244e-01 2.753982841968536377e-01 -1.433461159467697144e-01 4.389068484306335449e-01 2.476681321859359741e-01 3.794308006763458252e-01 -7.042918354272842407e-02 -6.851308345794677734e-01
5.835915207862854004e-01 -5.612839460372924805e-01 -1.685783565044403076e-01 3.375838398933410645e-01 2.325241416692733765e-01 1.157186031341552734e-01 3.495695590972900391e-01 1.110968813300132751e-01
4.201381802558898926e-01 3.859936594963073730e-01 -9.842989593744277954e-02 4.289680626243352890e-03 -2.277176976203918457e-01 7.331108450889587402e-01 -5.628437176346778870e-02 2.689072787761688232e-01
2.477753162384033203e-01 -1.669263243675231934e-01 -1.098892763257026672e-01 4.030655920505523682e-01 -9.909430146217346191e-02 2.856203019618988037e-01 3.706206977367401123e-01 -7.123532891273498535e-01
6.591525077819824219e-01 1.905562728643417358e-01 -1.684544533491134644e-01 -2.498271763324737549e-01 2.155872881412506104e-01 6.014249920845031738e-01 1.320100724697113037e-01 1.131342127919197083e-01
4.232249259948730469e-01 -2.334716916084289551e-01 4.253076910972595215e-01 9.279195964336395264e-02 2.335605025291442871e-01 6.479601263999938965e-01 3.112709522247314453e-01 -7.471539080142974854e-02
1.657068133354187012e-01 3.844153285026550293e-01 -5.001088380813598633e-01 1.483583450317382812e-01 4.469447433948516846e-01 5.452039837837219238e-01 1.237165704369544983e-01 -2.008344233036041260e-01
7.126817703247070312e-01 -1.612083017826080322e-01 7.210457324981689453e-02 3.729358017444610596e-01 -1.251517385244369507e-01 2.845256328582763672e-01 -4.612935185432434082e-01 -1.113853380084037781e-01
7.612656950950622559e-01 -1.859390921890735626e-02 -3.417983949184417725e-01 2.312118113040924072e-01 -3.148987293243408203e-01 2.292934060096740723e-01 -3.040399551391601562e-01 -7.527827471494674683e-02
-3.658008575439453125e-02 1.615269929170608521e-01 -4.136926829814910889e-01 5.529867112636566162e-02 2.096831500530242920e-01 7.870051860809326172e-01 1.092463359236717224e-01 -3.508453667163848877e-01
1.750792413949966431e-01 -9.066402912139892578e-02 -4.839409589767456055e-01 -2.662220001220703125e-01 4.174124002456665039e-01 5.532230138778686523e-01 -1.797451972961425781e-01 -3.787577152252197266e-01
5.882642865180969238e-01 -1.401670277118682861e-01 2.471738308668136597e-01 5.097998976707458496e-01 -3.284408748149871826e-01 4.321570694446563721e-01 1.028586179018020630e-02 1.362671703100204468e-01
6.199067085981369019e-02 3.416917920112609863e-01 -6.125479340553283691e-01 2.549019157886505127e-01 3.675229847431182861e-01 5.078813433647155762e-01 -3.979536145925521851e-02 -2.112198323011398315e-01
1.613585650920867920e-01 -4.033053219318389893e-01 5.108352303504943848e-01 2.515154182910919189e-01 4.475607872009277344e-01 4.252774417400360107e-01 1.239907816052436829e-01 -3.009158074855804443e-01
1.649079024791717529e-01 4.057485163211822510e-01 -1.509275436401367188e-01 3.561054766178131104e-01 2.401769012212753296e-01 5.185870528221130371e-01 -1.307951509952545166e-01 -5.611223578453063965e-01
1.729589998722076416e-01 -4.668502211570739746e-01 3.940747380256652832e-01 3.796312510967254639e-01 2.952163219451904297e-01 5.131942629814147949e-01 3.192184865474700928e-01 -1.732120476663112640e-02
7.598786950111389160e-01 -1.910446770489215851e-02 3.143630325794219971e-01 7.645424455404281616e-02 -1.949524581432342529e-01 4.599919617176055908e-01 -9.714221209287643433e-02 -2.418974488973617554e-01
2.347493171691894531e-01 2.430991679430007935e-01 -1.437359452247619629e-01 3.513541221618652344e-01 2.374683767557144165e-01 4.274219572544097900e-01 1.172277107834815979e-01 -6.991872191429138184e-01
7.766804844141006470e-02 3.080161511898040771e-01 -5.372077226638793945e-01 2.348909378051757812e-01 4.792866110801696777e-01 4.984796643257141113e-01 2.056243568658828735e-01 -1.866785436868667603e-01
3.691468834877014160e-01 -8.319769501686096191e-01 -1.680794358253479004e-01 2.043942362070083618e-01 1.693111211061477661e-01 2.425176799297332764e-01 9.189689159393310547e-02 7.477445900440216064e-02
-1.094939932227134705e-01 -2.999511659145355225e-01 1.041694283485412598e-01 2.243814468383789062e-01 3.853529691696166992e-01 7.296434640884399414e-01 -2.085415273904800415e-01 3.353747129440307617e-01
3.144703805446624756e-01 2.302017360925674438e-01 -2.144072651863098145e-01 -1.213611140847206116e-01 2.241113334894180298e-01 6.876167058944702148e-01 2.050681561231613159e-01 -4.715093076229095459e-01
6.463830173015594482e-02 1.846512705087661743e-01 -2.483527213335037231e-01 3.879511952400207520e-01 3.848692476749420166e-01 4.667699337005615234e-01 1.539098769426345825e-01 -5.998781919479370117e-01
6.458802223205566406e-01 -3.386781215667724609e-01 -8.807402336969971657e-04 5.557200908660888672e-01 6.024308875203132629e-02 6.887718290090560913e-02 -3.771756291389465332e-01 -9.314314275979995728e-02
7.693277597427368164e-01 -1.544131338596343994e-01 -1.138721778988838196e-01 4.627908021211624146e-02 3.637562319636344910e-02 2.493839710950851440e-01 -5.216808915138244629e-01 -1.830744445323944092e-01
-1.013953387737274170e-01 -2.869318127632141113e-01 6.062182039022445679e-02 1.059470139443874359e-02 3.653891384601593018e-01 8.228076100349426270e-01 -1.021296158432960510e-02 3.049194812774658203e-01
1.150421798229217529e-01 -1.348453611135482788e-01 -9.361056983470916748e-02 -1.222352832555770874e-01 -2.071527531370520592e-03 7.702783942222595215e-01 1.700631529092788696e-01 -5.679994225502014160e-01
8.433430194854736328e-01 -1.631707996129989624e-01 -5.166631937026977539e-02 1.904061585664749146e-01 3.698579370975494385e-01 1.445625871419906616e-01 -2.556248009204864502e-01 1.365920528769493103e-02
-1.998005360364913940e-01 2.092926204204559326e-02 -1.045053265988826752e-02 2.243414670228958130e-01 3.069375455379486084e-01 8.035672307014465332e-01 -7.607220858335494995e-02 4.043332636356353760e-01
8.888944983482360840e-02 -1.752348840236663818e-01 -3.512227833271026611e-01 6.059792637825012207e-01 -2.072745114564895630e-01 4.790023863315582275e-01 8.038014918565750122e-02 4.381279945373535156e-01
-1.698941737413406372e-01 -3.121027350425720215e-02 -1.313092410564422607e-01 2.974796891212463379e-01 3.092344999313354492e-01 8.194931745529174805e-01 -1.905729174613952637e-01 -2.468042373657226562e-01
5.587324500083923340e-01 -1.450489610433578491e-01 2.940987646579742432e-01 3.902833163738250732e-01 -4.053461253643035889e-01 4.672498703002929688e-01 4.705274477601051331e-02 -2.076580524444580078e-01
5.546981096267700195e-01 -5.182670950889587402e-01 -3.576408326625823975e-01 -1.018369197845458984e-01 1.855463236570358276e-01 3.797470331192016602e-01 1.045343130826950073e-01 3.096271455287933350e-01
8.004396408796310425e-02 1.223516315221786499e-01 4.251434504985809326e-01 2.774488329887390137e-01 9.165837615728378296e-02 8.396888375282287598e-01 -4.095580801367759705e-02 7.577731460332870483e-02
3.663147389888763428e-01 4.319311976432800293e-01 -3.766327202320098877e-01 2.251709997653961182e-01 3.507228195667266846e-01 3.332207798957824707e-01 -3.236461803317070007e-02 -5.016021728515625000e-01
1.270351558923721313e-01 3.686206340789794922e-01 -3.488963842391967773e-01 6.348556876182556152e-01 3.984518647193908691e-01 3.872584104537963867e-01 1.201013699173927307e-01 7.298746146261692047e-03
1.679139398038387299e-02 1.766134500503540039e-01 -4.460255429148674011e-02 2.361326962709426880e-01 -2.543401159346103668e-02 6.699305772781372070e-01 -4.840481579303741455e-01 -4.764675796031951904e-01
6.156386137008666992e-01 -2.449954301118850708e-01 3.000342547893524170e-01 3.005322217941284180e-01 -3.207688331604003906e-01 4.604715108871459961e-01 -1.676608473062515259e-01 -1.938802152872085571e-01
-1.969997882843017578e-01 -3.007339835166931152e-01 2.814489789307117462e-02 7.430549263954162598e-01 -3.207769244909286499e-02 5.471118688583374023e-01 -7.469748705625534058e-02 1.090279668569564819e-01
7.459302544593811035e-01 -1.627047657966613770e-01 -2.595061361789703369e-01 5.573489665985107422e-01 1.668868511915206909e-01 2.300368854776024818e-03 -9.284787625074386597e-02 5.154377967119216919e-02
1.849320977926254272e-01 -3.313018679618835449e-01 -9.975475072860717773e-02 -1.039993986487388611e-01 4.425633549690246582e-01 5.496298670768737793e-01 2.782759964466094971e-01 -5.097836852073669434e-01
1.397573500871658325e-01 -1.745534241199493408e-01 3.886443078517913818e-01 5.705054998397827148e-01 5.171281099319458008e-01 3.946922719478607178e-01 8.926402032375335693e-02 2.056853026151657104e-01
5.521768927574157715e-01 -6.522161960601806641e-01 9.517809748649597168e-02 4.032706916332244873e-01 2.116931229829788208e-01 4.888166859745979309e-02 5.552948638796806335e-02 -2.184986472129821777e-01
5.476118996739387512e-02 1.684821695089340210e-01 -2.162020057439804077e-01 1.904522329568862915e-01 4.311290383338928223e-01 5.668358206748962402e-01 7.380470633506774902e-02 -6.107187271118164062e-01
-2.783409357070922852e-01 -4.635075032711029053e-01 -2.748265564441680908e-01 2.387796640396118164e-01 2.020529806613922119e-01 6.280975937843322754e-01 -3.018407225608825684e-01 -2.206850051879882812e-01
1.051774695515632629e-01 -1.262803673744201660e-01 2.673043310642242432e-01 6.110532283782958984e-01 1.259649246931076050e-01 5.020530223846435547e-01 4.641160666942596436e-01 -2.117192149162292480e-01
8.055656552314758301e-01 -3.448284864425659180e-01 -2.048276662826538086e-01 2.285826951265335083e-01 3.562960326671600342e-01 4.758267477154731750e-02 3.896921500563621521e-02 8.499022573232650757e-02
7.980229854583740234e-01 -2.600314915180206299e-01 -1.856089234352111816e-01 3.018130064010620117e-01 3.561460971832275391e-01 8.397937566041946411e-02 -1.504002362489700317e-01 1.161391437053680420e-01
1.686096340417861938e-01 -2.158794850111007690e-01 -1.244918704032897949e-01 -1.060248091816902161e-01 6.280801296234130859e-01 4.938298463821411133e-01 -1.541127115488052368e-01 -4.859262704849243164e-01
8.270469903945922852e-01 -1.056116260588169098e-02 1.284884959459304810e-01 1.567481309175491333e-01 1.890214383602142334e-01 3.107987344264984131e-01 1.861323416233062744e-02 -3.770028650760650635e-01
-7.535295188426971436e-02 2.905000746250152588e-01 -3.750362098217010498e-01 4.812762141227722168e-01 5.163817405700683594e-01 5.045752525329589844e-01 3.729539690539240837e-03 1.280332058668136597e-01
1.235610842704772949e-01 -1.725836098194122314e-01 -4.519900381565093994e-01 3.967008292675018311e-01 -3.284214138984680176e-01 5.828709006309509277e-01 1.712455749511718750e-01 3.411110043525695801e-01
2.220850288867950439e-01 2.591252923011779785e-01 -3.041115999221801758e-01 6.801058351993560791e-02 5.207630395889282227e-01 5.241680145263671875e-01 1.118775084614753723e-01 -4.774516820907592773e-01
9.712970256805419922e-02 -1.174173429608345032e-01 4.093839379493147135e-04 3.746437132358551025e-01 -3.245992958545684814e-02 5.089976191520690918e-01 2.453654110431671143e-01 -7.183901667594909668e-01
8.476527929306030273e-01 -1.691641807556152344e-01 -2.154298871755599976e-01 2.850926816463470459e-01 2.048514634370803833e-01 7.029277831315994263e-02 -2.503562271595001221e-01 -1.248870640993118286e-01
1.376064717769622803e-01 2.638289034366607666e-01 -2.569350004196166992e-01 -7.324352860450744629e-02 4.054306745529174805e-01 6.669967174530029297e-01 -4.782620072364807129e-01 -4.566853493452072144e-02
3.616734147071838379e-01 -9.566444903612136841e-03 -5.682613700628280640e-02 -1.327208429574966431e-01 4.187972247600555420e-01 5.459941625595092773e-01 1.340270340442657471e-01 -5.973212718963623047e-01
4.231041669845581055e-01 3.096744120121002197e-01 -8.865739405155181885e-02 -1.794480383396148682e-01 2.123925834894180298e-01 7.559216022491455078e-01 -2.125905007123947144e-01 1.526439785957336426e-01
7.568852901458740234e-01 -9.723187237977981567e-02 -1.511341929435729980e-01 2.112827748060226440e-01 2.640807032585144043e-01 1.126009374856948853e-01 -3.728789091110229492e-01 -3.587931990623474121e-01
6.076583266258239746e-02 -3.845673799514770508e-01 2.029029875993728638e-01 6.160903573036193848e-01 -7.661986351013183594e-02 5.377436280250549316e-01 1.581097543239593506e-01 3.280865550041198730e-01
-1.982200443744659424e-01 -1.024350151419639587e-01 7.683434337377548218e-02 7.735581994056701660e-01 5.644572153687477112e-02 5.755382180213928223e-01 -1.312181819230318069e-02 1.063837930560112000e-01
-1.635853201150894165e-01 1.206334382295608521e-01 5.816527083516120911e-02 3.520941734313964844e-01 1.335350722074508667e-01 7.368565797805786133e-01 -4.308817088603973389e-01 -2.913511097431182861e-01
2.554333508014678955e-01 -3.081337809562683105e-01 5.373757481575012207e-01 3.546524941921234131e-01 2.339183092117309570e-01 5.442932248115539551e-01 2.511347532272338867e-01 -1.058989763259887695e-01
2.044334560632705688e-01 -1.041182726621627808e-01 1.947176307439804077e-01 1.379860639572143555e-01 6.811796426773071289e-01 3.722862601280212402e-01 -1.729101538658142090e-01 -5.078488588333129883e-01
1.234611868858337402e-02 -3.643634021282196045e-01 -2.381327003240585327e-01 6.448957324028015137e-02 4.500971734523773193e-02 5.999910235404968262e-01 7.660415768623352051e-02 -6.620707511901855469e-01
-2.993561699986457825e-02 -4.005633294582366943e-01 -3.527290001511573792e-02 -1.856067627668380737e-01 5.112770795822143555e-01 6.985890269279479980e-01 2.328145503997802734e-02 -2.301865518093109131e-01
5.338693857192993164e-01 -6.689446568489074707e-01 -3.858340382575988770e-01 1.479914188385009766e-01 1.879820525646209717e-01 8.497401326894760132e-02 -6.419131904840469360e-02 -2.237157374620437622e-01
9.146647155284881592e-02 2.121606618165969849e-01 2.818297445774078369e-01 9.048235416412353516e-02 -4.763940721750259399e-02 8.621711134910583496e-01 -3.338047564029693604e-01 -4.441298916935920715e-02
1.161084175109863281e-01 -1.387953907251358032e-01 2.812183499336242676e-01 2.265746593475341797e-01 6.683525443077087402e-01 4.707324504852294922e-01 -2.587975859642028809e-01 3.187074363231658936e-01
2.803639471530914307e-01 -1.825382001698017120e-03 9.627236425876617432e-02 7.151999324560165405e-02 -1.909148395061492920e-01 6.991228461265563965e-01 6.140974760055541992e-01 -6.835577636957168579e-02
-7.564596086740493774e-02 -2.650618255138397217e-01 -2.057815939188003540e-01 -2.163121253252029419e-01 2.098132669925689697e-01 8.513666987419128418e-01 -1.933191269636154175e-01 -1.693036109209060669e-01
8.021601289510726929e-02 8.949993550777435303e-02 -3.300218880176544189e-01 3.641593828797340393e-02 4.761973917484283447e-01 6.134566068649291992e-01 2.941332757472991943e-01 -4.309375882148742676e-01
6.251940503716468811e-03 -2.939527034759521484e-01 4.534704983234405518e-02 -7.500241696834564209e-02 3.889708220958709717e-01 7.657780051231384277e-01 -1.521755009889602661e-01 3.807877004146575928e-01
4.044709205627441406e-01 3.437512516975402832e-01 -1.357195824384689331e-01 4.645335301756858826e-02 2.971189916133880615e-01 5.863510370254516602e-01 7.008069008588790894e-02 5.105509161949157715e-01
1.054504588246345520e-01 2.382998466491699219e-01 4.621644690632820129e-02 2.689853906631469727e-01 2.236857116222381592e-01 5.867140889167785645e-01 -5.245040655136108398e-01 -4.338559210300445557e-01
5.938305258750915527e-01 -3.336282074451446533e-01 -9.570947289466857910e-02 4.329082667827606201e-01 -4.293649196624755859e-01 2.555816471576690674e-01 1.609093397855758667e-01 -2.528234124183654785e-01
9.035021662712097168e-01 1.025802120566368103e-01 1.956409029662609100e-02 1.303256005048751831e-01 1.520646512508392334e-01 2.826768755912780762e-01 1.241872645914554596e-02 2.293679416179656982e-01
4.857241734862327576e-02 1.956073194742202759e-01 -4.801776111125946045e-01 5.756160020828247070e-01 2.694272100925445557e-01 4.036381244659423828e-01 3.851000964641571045e-01 1.168648228049278259e-01
1.213954985141754150e-01 2.651992738246917725e-01 -3.150889277458190918e-01 7.754480242729187012e-01 1.888468861579895020e-01 4.144744873046875000e-01 8.034938573837280273e-02 -2.057950012385845184e-02
4.790222942829132080e-01 -3.385641276836395264e-01 -5.849440395832061768e-02 2.422329038381576538e-01 -4.876043200492858887e-01 3.975123763084411621e-01 -3.331629931926727295e-01 -2.950287759304046631e-01
-8.322327584028244019e-02 -2.324308007955551147e-01 -3.926223516464233398e-01 -2.376929968595504761e-01 2.810925245285034180e-01 8.028737902641296387e-01 6.856906414031982422e-02 -8.855285122990608215e-03
2.136765271425247192e-01 3.046964406967163086e-01 -2.927710413932800293e-01 -3.096877411007881165e-02 -3.243229389190673828e-01 7.766471505165100098e-01 -1.886581182479858398e-01 -1.756999194622039795e-01
8.580922335386276245e-02 2.220166921615600586e-01 -2.857259213924407959e-01 1.265313327312469482e-01 3.321553766727447510e-01 6.959840059280395508e-01 1.003852337598800659e-01 -4.908132255077362061e-01
8.156940340995788574e-01 1.408127573085948825e-04 -1.022866144776344299e-01 2.763257920742034912e-01 2.754786014556884766e-01 1.093953326344490051e-01 -3.374449908733367920e-01 -2.147088199853897095e-01
-2.259343862533569336e-01 -1.184563711285591125e-01 -1.109485849738121033e-01 1.356116831302642822e-01 3.206500783562660217e-02 9.318861365318298340e-01 -2.240538597106933594e-02 -1.851476132869720459e-01
7.572853565216064453e-01 -3.873396813869476318e-01 -5.503727123141288757e-02 4.440740942955017090e-01 2.571603357791900635e-01 6.399505585432052612e-02 6.301425397396087646e-02 4.537056013941764832e-02
-2.429706305265426636e-01 -7.727584242820739746e-02 -2.372087687253952026e-01 2.410551607608795166e-01 6.806541681289672852e-01 5.938532352447509766e-01 -5.433640629053115845e-02 -4.139820486307144165e-02
4.280208349227905273e-01 -4.324192404747009277e-01 -6.731346249580383301e-01 -3.751357644796371460e-02 1.723942905664443970e-02 3.376857042312622070e-01 2.454633861780166626e-01 2.670789323747158051e-02
4.235734641551971436e-01 -1.248847171664237976e-01 8.115608245134353638e-03 4.452422559261322021e-01 -5.872498154640197754e-01 4.876141250133514404e-01 6.938391178846359253e-02 -1.387039422988891602e-01
7.204086184501647949e-01 -4.569753706455230713e-01 -3.428727984428405762e-01 6.035357341170310974e-02 2.751535177230834961e-01 8.148687332868576050e-02 1.738843768835067749e-01 -1.959469914436340332e-01
5.083823204040527344e-01 3.563938438892364502e-01 -2.489561736583709717e-01 1.025350019335746765e-01 -2.150295376777648926e-01 6.227222681045532227e-01 -1.008680611848831177e-01 3.127989470958709717e-01
6.389626860618591309e-01 -2.926293611526489258e-01 3.774154186248779297e-01 2.277816683053970337e-01 -2.182233929634094238e-01 4.067807197570800781e-01 -1.123355031013488770e-01 -2.933541238307952881e-01
-2.316300421953201294e-01 -5.391306877136230469e-01 1.244355514645576477e-01 6.124785542488098145e-01 1.663486808538436890e-01 4.685270190238952637e-01 -5.539176519960165024e-03 -1.336084753274917603e-01
1.415724605321884155e-01 -2.198764085769653320e-01 9.378437697887420654e-02 3.512065708637237549e-01 -9.783153235912322998e-02 4.762577712535858154e-01 3.201918005943298340e-01 -6.786419749259948730e-01
-2.035277783870697021e-01 -8.984806388616561890e-02 2.023967355489730835e-01 3.257414996623992920e-01 1.584883481264114380e-01 7.988904118537902832e-01 -2.965129911899566650e-01 -2.284018844366073608e-01
5.569121837615966797e-01 -3.383658230304718018e-01 -8.782275021076202393e-02 3.363664746284484863e-01 -5.024994611740112305e-01 4.293210208415985107e-01 1.134748235344886780e-01 -6.930814683437347412e-02
-1.100388839840888977e-01 -1.121617257595062256e-01 2.282310277223587036e-01 2.709645032882690430e-01 5.616489052772521973e-02 8.168174624443054199e-01 -4.154239296913146973e-01 8.293346315622329712e-02
-8.720628917217254639e-02 1.728273332118988037e-01 -1.632326245307922363e-01 2.698328793048858643e-01 3.431982994079589844e-01 6.647675633430480957e-01 -4.316384494304656982e-01 -3.421379029750823975e-01
4.494196474552154541e-01 -2.409667670726776123e-01 7.874304056167602539e-02 6.197767257690429688e-01 -4.592125117778778076e-01 3.482578098773956299e-01 3.948193043470382690e-02 -1.261540353298187256e-01
5.084731578826904297e-01 1.457600444555282593e-01 -5.066640973091125488e-01 3.784110024571418762e-02 6.914882361888885498e-02 4.554774165153503418e-01 2.297835201025009155e-01 4.438768029212951660e-01
7.069665789604187012e-01 -5.676859617233276367e-01 1.201649662107229233e-02 1.725020706653594971e-01 1.805375814437866211e-01 1.485715657472610474e-01 2.922440469264984131e-01 -8.919432759284973145e-02
3.747934103012084961e-02 1.041074618697166443e-01 -8.917627483606338501e-02 1.144425421953201294e-01 8.586169779300689697e-02 6.486161351203918457e-01 -6.245828270912170410e-01 -3.853942453861236572e-01
1.236926987767219543e-01 1.955666951835155487e-02 -6.823866367340087891e-01 5.391995310783386230e-01 -2.880718708038330078e-01 3.656434118747711182e-01 5.936231091618537903e-02 8.789544552564620972e-02
6.909090280532836914e-01 -3.546850755810737610e-03 2.400825321674346924e-01 2.003325223922729492e-01 -3.297393023967742920e-01 4.642128050327301025e-01 1.267813891172409058e-01 -2.907992601394653320e-01
6.558613181114196777e-01 -4.735080525279045105e-02 3.707678020000457764e-01 2.887016832828521729e-01 -2.798621058464050293e-01 4.643569588661193848e-01 1.124742180109024048e-01 -2.004638165235519409e-01
-3.526831045746803284e-02 -2.116308808326721191e-01 -2.304019033908843994e-01 -2.251804322004318237e-01 2.979827523231506348e-01 8.097356557846069336e-01 -2.327205687761306763e-01 -2.270525097846984863e-01
4.596864283084869385e-01 1.343733221292495728e-01 2.113321721553802490e-01 6.139772534370422363e-01 4.140520095825195312e-01 1.498064398765563965e-01 3.853752315044403076e-01 -8.128710836172103882e-02
9.151247888803482056e-02 1.679154336452484131e-01 -2.502236068248748779e-01 -9.508905559778213501e-02 2.632302343845367432e-01 7.813704013824462891e-01 -4.059040248394012451e-01 -2.172288149595260620e-01
-1.959576308727264404e-01 -4.634581878781318665e-02 -1.558575183153152466e-01 1.629771590232849121e-01 6.050149202346801758e-01 7.291706204414367676e-01 8.615545928478240967e-02 5.868568271398544312e-02
-6.790900230407714844e-02 -3.104398772120475769e-02 2.771545052528381348e-01 7.609317898750305176e-01 1.033480912446975708e-01 5.641041398048400879e-01 1.197580527514219284e-02 9.775009751319885254e-02
-9.809251129627227783e-02 -2.488534301519393921e-01 -6.323008984327316284e-02 3.437970578670501709e-01 -1.137115731835365295e-01 6.063359379768371582e-01 8.306401968002319336e-02 -6.471337676048278809e-01
5.175617337226867676e-01 -2.796008884906768799e-01 1.015883684158325195e-01 3.476727306842803955e-01 -5.118322372436523438e-01 4.950696229934692383e-01 1.251973658800125122e-01 -4.004721995443105698e-03
-2.825914882123470306e-02 -3.942964076995849609e-01 3.285779654979705811e-01 1.307427138090133667e-01 2.344118058681488037e-01 8.056412339210510254e-01 -1.209208592772483826e-01 -6.785451434552669525e-03
-1.956865936517715454e-01 -1.090240180492401123e-01 -1.583051681518554688e-01 1.096667274832725525e-01 6.503902077674865723e-01 6.988474726676940918e-01 2.066693082451820374e-02 3.017930686473846436e-02
-1.517401635646820068e-01 -4.129376113414764404e-01 2.236385643482208252e-01 5.289149284362792969e-01 -2.558895759284496307e-02 6.848868131637573242e-01 -5.230696126818656921e-02 6.505091488361358643e-02
5.071904063224792480e-01 -4.610954225063323975e-01 -5.931432247161865234e-01 1.967492848634719849e-01 1.893878541886806488e-02 1.616100072860717773e-01 3.128222823143005371e-01 -1.236351132392883301e-01
-4.640788957476615906e-02 -9.550503641366958618e-02 1.825072169303894043e-01 3.334107622504234314e-02 -9.375269711017608643e-02 9.061428904533386230e-01 -3.310177624225616455e-01 1.218495294451713562e-01
4.304360151290893555e-01 7.185165770351886749e-03 3.477966785430908203e-01 6.097890734672546387e-01 1.445078551769256592e-01 4.066182672977447510e-01 3.586915135383605957e-01 -8.359049260616302490e-02
-2.868085503578186035e-01 -2.796001732349395752e-01 -2.783095240592956543e-01 2.040335237979888916e-01 1.933642923831939697e-01 7.047717571258544922e-01 -3.522195518016815186e-01 -2.496540397405624390e-01
3.121137246489524841e-02 2.461809068918228149e-01 -5.514953136444091797e-01 8.851543813943862915e-02 4.719993472099304199e-01 5.972533226013183594e-01 -4.074670001864433289e-02 -2.127992510795593262e-01
2.737961523234844208e-02 -7.329882681369781494e-02 -3.362905383110046387e-01 3.262787684798240662e-02 5.517799258232116699e-01 5.816881656646728516e-01 -4.182842094451189041e-03 -4.867054820060729980e-01
3.522901237010955811e-01 8.222340047359466553e-02 -2.480154633522033691e-01 -3.072718381881713867e-01 3.682343661785125732e-01 5.995229482650756836e-01 -4.678112920373678207e-03 -4.670728743076324463e-01
5.298063755035400391e-01 3.413627445697784424e-01 6.909061968326568604e-02 1.165222376585006714e-01 2.983322441577911377e-01 3.877444565296173096e-01 2.586256861686706543e-01 -5.274376273155212402e-01
4.442473351955413818e-01 3.784740269184112549e-01 -1.342501044273376465e-01 3.460084795951843262e-01 3.172813355922698975e-01 2.211786508560180664e-01 -3.283006325364112854e-02 -6.090907454490661621e-01
4.450535178184509277e-01 -2.093580067157745361e-01 4.503971338272094727e-01 4.779018759727478027e-01 1.075200289487838745e-01 4.449724853038787842e-01 2.802129387855529785e-01 -1.968968659639358521e-01
6.739071011543273926e-02 -5.027099326252937317e-02 -6.101064085960388184e-01 4.241997599601745605e-01 -2.593843340873718262e-01 5.302752852439880371e-01 1.015163883566856384e-01 2.863191366195678711e-01
8.225538730621337891e-01 1.492645591497421265e-01 -3.366781175136566162e-01 -1.835756450891494751e-01 7.249481976032257080e-02 3.699353933334350586e-01 7.071983814239501953e-02 8.345190435647964478e-02
1.935252249240875244e-01 -5.591679736971855164e-02 -5.757538080215454102e-01 6.094210743904113770e-01 1.677503585815429688e-01 2.437890619039535522e-01 -1.884917765855789185e-01 3.652843832969665527e-01
-2.387177795171737671e-01 -3.156615793704986572e-01 3.807035461068153381e-02 7.594060897827148438e-02 1.887711882591247559e-01 8.661324381828308105e-01 -1.277368217706680298e-01 -1.844412684440612793e-01
5.187038779258728027e-01 2.300581187009811401e-01 -1.092317774891853333e-01 -5.766022950410842896e-02 -1.636924743652343750e-01 7.007849216461181641e-01 -9.962896816432476044e-03 3.804854452610015869e-01
-1.243829429149627686e-01 6.997939944267272949e-02 -3.941779434680938721e-01 4.121192917227745056e-02 -1.398796439170837402e-01 8.385682702064514160e-01 -2.508829832077026367e-01 -1.919686198234558105e-01
7.219402194023132324e-01 -2.962759733200073242e-01 -4.704902470111846924e-01 2.190489470958709717e-01 2.130459100008010864e-01 6.258016079664230347e-02 2.585877180099487305e-01 -7.420766353607177734e-02
2.467406690120697021e-01 4.959175884723663330e-01 -3.274148106575012207e-01 2.556281387805938721e-01 5.601420998573303223e-01 4.163938462734222412e-01 -4.004100337624549866e-02 -1.785843223333358765e-01
6.634491682052612305e-01 -4.553456604480743408e-02 2.574083507061004639e-01 3.258193433284759521e-01 -2.513554096221923828e-01 4.538554549217224121e-01 -2.962585091590881348e-01 -1.685561537742614746e-01
-4.429604858160018921e-02 -3.048742115497589111e-01 3.257948756217956543e-01 7.718676328659057617e-01 1.574974507093429565e-01 3.407333195209503174e-01 2.011088095605373383e-02 -2.487137913703918457e-01
6.022762060165405273e-01 -5.591363310813903809e-01 -4.117147028446197510e-01 1.445163339376449585e-01 1.613875627517700195e-01 7.994772493839263916e-02 -2.231026291847229004e-01 -2.280864566564559937e-01
2.061953544616699219e-01 3.021494448184967041e-01 2.686280012130737305e-01 1.160361319780349731e-01 1.527373492717742920e-01 7.745041251182556152e-01 -3.964082598686218262e-01 -1.546441577374935150e-02
7.353011369705200195e-01 -2.005606144666671753e-01 -7.767806947231292725e-02 4.675725102424621582e-01 8.950984477996826172e-02 1.266854405403137207e-01 -4.109731316566467285e-01 -3.859905153512954712e-02
6.599329113960266113e-01 -2.240247875452041626e-01 -2.750463187694549561e-01 5.199268460273742676e-01 2.039126753807067871e-01 1.315695326775312424e-02 -3.554390668869018555e-01 -1.538291666656732559e-02
5.112016201019287109e-01 1.234564781188964844e-01 -5.767606496810913086e-01 -9.046718478202819824e-03 -2.426669374108314514e-02 4.857141375541687012e-01 2.335189729928970337e-01 3.156871795654296875e-01
2.362870275974273682e-01 -1.193417757749557495e-01 -5.422204732894897461e-01 5.615242719650268555e-01 1.155709624290466309e-01 1.873829364776611328e-01 -4.490700364112854004e-01 2.654817998409271240e-01
-5.736794322729110718e-02 -2.605059444904327393e-01 2.236656844615936279e-01 1.879131942987442017e-01 4.905433356761932373e-01 6.734571456909179688e-01 -3.160854876041412354e-01 2.223074287176132202e-01
7.372822761535644531e-01 -3.411081433296203613e-01 -7.701924443244934082e-02 3.477809429168701172e-01 3.899966478347778320e-01 8.975051343441009521e-02 -2.180282175540924072e-01 7.407938688993453979e-02
3.007271587848663330e-01 -2.286877669394016266e-02 -4.139212965965270996e-01 -1.615501940250396729e-01 2.331861257553100586e-01 4.862171709537506104e-01 -7.464318722486495972e-02 -6.444039940834045410e-01
4.897170960903167725e-01 -2.935457527637481689e-01 5.527345836162567139e-02 3.130348920822143555e-01 -3.816402256488800049e-01 4.281667172908782959e-01 -4.643434286117553711e-01 -1.684377342462539673e-01
5.309055745601654053e-02 -1.680781543254852295e-01 -5.151301622390747070e-01 5.158284902572631836e-01 -2.939968407154083252e-01 4.829623997211456299e-01 -1.390311680734157562e-02 3.429477512836456299e-01
5.444299802184104919e-02 2.427465617656707764e-01 -3.555476069450378418e-01 6.861109733581542969e-01 2.354518026113510132e-01 4.070355892181396484e-01 2.530290484428405762e-01 2.362382709980010986e-01
4.164337813854217529e-01 2.665634155273437500e-01 -1.999728232622146606e-01 -5.432848259806632996e-02 -2.397358715534210205e-01 6.929789185523986816e-01 -2.467368245124816895e-01 3.376592695713043213e-01
2.663794457912445068e-01 2.686312794685363770e-01 -1.852876693010330200e-01 -9.110107272863388062e-02 3.310047686100006104e-01 7.265887856483459473e-01 5.167502909898757935e-03 4.203883409500122070e-01
1.080031543970108032e-01 3.612080812454223633e-01 -1.485211104154586792e-01 5.834060907363891602e-01 2.250171154737472534e-01 3.685527741909027100e-01 -4.039386287331581116e-03 -5.558438301086425781e-01
4.475329816341400146e-01 -4.453049898147583008e-01 -6.207221150398254395e-01 -4.497118294239044189e-02 3.099576197564601898e-02 3.698333799839019775e-01 2.682407796382904053e-01 6.639896333217620850e-02
4.167254865169525146e-01 -6.386721134185791016e-01 -3.874875977635383606e-02 1.776017397642135620e-01 2.843533158302307129e-01 2.680428028106689453e-01 4.554347395896911621e-01 1.589630991220474243e-01
8.141792416572570801e-01 8.100615441799163818e-02 -3.168740868568420410e-01 -1.438267827033996582e-01 -6.696271151304244995e-02 4.364637136459350586e-01 -1.616505719721317291e-02 1.192015334963798523e-01
6.484945118427276611e-02 -1.918620318174362183e-01 2.386177629232406616e-01 7.794176936149597168e-01 4.908208549022674561e-01 2.067024707794189453e-01 -6.361709535121917725e-02 8.291558176279067993e-02
8.762297630310058594e-01 -1.743558049201965332e-01 7.381673157215118408e-02 2.838931977748870850e-01 3.114068210124969482e-01 9.014453738927841187e-02 -9.163568913936614990e-02 -4.775049164891242981e-02
3.948095142841339111e-01 2.491360008716583252e-01 -7.076304405927658081e-02 -1.153704822063446045e-01 -3.985176607966423035e-02 8.113982081413269043e-01 1.502387821674346924e-01 2.849772572517395020e-01
5.149550437927246094e-01 -5.308207273483276367e-01 -4.530987739562988281e-01 2.338838875293731689e-01 3.787880837917327881e-01 7.367204874753952026e-02 -1.968827694654464722e-01 7.334735244512557983e-02
-2.971230447292327881e-01 -1.637500375509262085e-01 -3.218210935592651367e-01 1.041650399565696716e-01 2.764962315559387207e-01 8.187823295593261719e-01 1.424871534109115601e-01 -5.768373236060142517e-02
7.284297943115234375e-01 -4.583042860031127930e-02 9.484168887138366699e-02 1.580388993024826050e-01 -1.444479823112487793e-01 3.617535531520843506e-01 -4.423410594463348389e-01 -2.931248247623443604e-01
6.489714384078979492e-01 -2.888590693473815918e-01 -3.622487783432006836e-01 3.040300607681274414e-01 -2.524347603321075439e-01 1.616894900798797607e-01 -3.366581201553344727e-01 -2.617875039577484131e-01
6.510530114173889160e-01 2.079359889030456543e-01 -3.069750368595123291e-01 -2.914074957370758057e-01 1.777249276638031006e-01 5.148295164108276367e-01 1.696362346410751343e-01 1.683114320039749146e-01
4.275020956993103027e-01 4.532088935375213623e-01 -2.712257802486419678e-01 4.057798534631729126e-02 4.127587080001831055e-01 3.447954356670379639e-01 -3.743509948253631592e-01 -3.274773657321929932e-01
8.407428860664367676e-02 -2.064458578824996948e-01 -5.463022589683532715e-01 4.661840796470642090e-01 -3.707602918148040771e-01 4.348495304584503174e-01 3.227482140064239502e-01 6.175957620143890381e-02
5.080444812774658203e-01 -6.336355209350585938e-01 -4.372479915618896484e-01 1.060752496123313904e-01 2.779374420642852783e-01 1.525907665491104126e-01 1.920609325170516968e-01 2.320341579616069794e-02
6.751448512077331543e-01 1.517078429460525513e-01 -4.537497162818908691e-01 -1.186679676175117493e-01 5.440456327050924301e-03 4.417371451854705811e-01 2.114528566598892212e-01 2.476285994052886963e-01
5.118987560272216797e-01 1.141618192195892334e-01 3.083508089184761047e-02 7.233626842498779297e-01 -3.442730605602264404e-01 2.719289064407348633e-01 -8.983787149190902710e-02 -1.350275892764329910e-02
6.204487681388854980e-01 -5.117009282112121582e-01 -4.209080338478088379e-01 -2.186192870140075684e-01 4.299506545066833496e-02 2.638487517833709717e-01 -1.644132733345031738e-01 -1.724851727485656738e-01
9.848240762948989868e-02 -1.087588518857955933e-01 4.230420887470245361e-01 7.498111724853515625e-01 3.374781608581542969e-01 2.865783870220184326e-01 3.540671616792678833e-02 -2.000477015972137451e-01
3.176365792751312256e-01 1.163024678826332092e-01 -6.853327155113220215e-01 6.050305366516113281e-01 9.180610626935958862e-02 1.782044321298599243e-01 -8.672570437192916870e-02 4.616967588663101196e-02
2.511653006076812744e-01 9.848012775182723999e-02 2.815917432308197021e-01 8.320199251174926758e-01 2.321861237287521362e-01 2.679590582847595215e-01 -1.563197672367095947e-01 -7.428571581840515137e-02
6.185403838753700256e-02 -1.694468259811401367e-01 3.507827222347259521e-01 4.361681640148162842e-01 4.764631986618041992e-01 5.136501789093017578e-01 -3.558709621429443359e-01 1.915017813444137573e-01
-1.634064167737960815e-01 8.729431778192520142e-02 -5.185335278511047363e-01 2.300495058298110962e-01 3.551099002361297607e-01 6.509475708007812500e-01 4.939307272434234619e-02 -3.026593923568725586e-01
6.182094216346740723e-01 -3.243572115898132324e-01 -5.114701986312866211e-01 4.334742724895477295e-01 1.881425231695175171e-01 -1.237000897526741028e-02 1.185044273734092712e-01 -1.162490472197532654e-01
-2.368831485509872437e-01 -5.214064717292785645e-01 -1.470930408686399460e-02 4.501594603061676025e-01 3.962794840335845947e-01 4.849870502948760986e-01 -2.709960639476776123e-01 5.893294140696525574e-02
1.707891225814819336e-01 -1.953098326921463013e-01 -2.940679788589477539e-01 -2.476114034652709961e-01 7.279370427131652832e-01 4.124394953250885010e-01 -1.848488301038742065e-01 -2.252334505319595337e-01
8.798514604568481445e-01 -1.738209873437881470e-01 -5.380801856517791748e-02 2.392142415046691895e-01 3.462173938751220703e-01 6.191220507025718689e-02 9.300579875707626343e-02 -5.638436600565910339e-02
6.293433904647827148e-01 2.238307148218154907e-01 -2.505102157592773438e-01 1.932076066732406616e-01 5.687887221574783325e-02 4.512247145175933838e-01 3.138540387153625488e-01 3.852257728576660156e-01
-1.021292135119438171e-01 -4.365827143192291260e-01 9.988185018301010132e-02 3.954533040523529053e-01 3.402219414710998535e-01 5.643897056579589844e-01 -3.130346536636352539e-01 3.167460560798645020e-01
1.448245793581008911e-01 -4.366450756788253784e-02 -6.976816654205322266e-01 3.270304501056671143e-01 -3.076511919498443604e-01 4.758458435535430908e-01 1.530357748270034790e-01 1.972617059946060181e-01
-1.235410273075103760e-01 -9.264802932739257812e-02 -9.923963248729705811e-02 -7.621867954730987549e-02 3.165996372699737549e-01 8.871549367904663086e-01 -6.631012260913848877e-02 -2.623358368873596191e-01
1.540907323360443115e-01 -2.556137368083000183e-02 1.808118224143981934e-01 6.244606897234916687e-02 5.522375106811523438e-01 6.710010170936584473e-01 -1.379498392343521118e-01 4.059205651283264160e-01
3.707338571548461914e-01 -6.959971189498901367e-01 -4.608031809329986572e-01 2.841441035270690918e-01 2.038453519344329834e-02 1.336818784475326538e-01 1.539085209369659424e-01 -2.075882107019424438e-01
5.869726538658142090e-01 1.622166782617568970e-01 -2.871755361557006836e-01 -3.613947927951812744e-01 2.288365215063095093e-01 5.868651270866394043e-01 9.169724583625793457e-02 1.043444871902465820e-01
1.384336799383163452e-01 -1.935932785272598267e-01 4.414925575256347656e-01 7.177529335021972656e-01 3.741002380847930908e-01 2.619599103927612305e-01 -3.374645486474037170e-02 -1.534927338361740112e-01
-3.041956722736358643e-01 -4.706082344055175781e-01 -7.398407906293869019e-02 4.810290336608886719e-01 3.038841485977172852e-01 5.647769570350646973e-01 -1.398547589778900146e-01 1.351020038127899170e-01
5.291532278060913086e-01 -4.070295393466949463e-01 -5.700102448463439941e-01 4.119681417942047119e-01 2.349841147661209106e-01 4.147849045693874359e-03 -8.055981248617172241e-03 -6.629231572151184082e-02
1.543009430170059204e-01 3.581594526767730713e-01 -2.832364439964294434e-01 6.731060743331909180e-01 4.776712656021118164e-01 2.704130709171295166e-01 -1.527783740311861038e-02 1.144201233983039856e-01
-2.014428526163101196e-01 -1.393629461526870728e-01 1.229367926716804504e-01 2.484337836503982544e-01 2.816425263881683350e-01 8.449975252151489258e-01 1.340469866991043091e-01 2.277143299579620361e-01
3.281155526638031006e-01 2.087264135479927063e-02 1.790846884250640869e-01 1.103561967611312866e-01 7.285084724426269531e-01 3.791621029376983643e-01 1.874759942293167114e-01 -3.715088367462158203e-01
7.479130625724792480e-01 -1.680005341768264771e-01 1.010413002222776413e-02 4.924689829349517822e-01 3.478349372744560242e-02 1.721219569444656372e-01 -3.720375001430511475e-01 2.293967083096504211e-02
-1.220203265547752380e-01 -1.765856891870498657e-01 1.881131529808044434e-01 2.847986519336700439e-01 6.538058072328567505e-02 8.069967031478881836e-01 -3.618170917034149170e-01 2.258354872465133667e-01
3.998627886176109314e-02 4.260808527469635010e-01 -5.939679220318794250e-02 4.810198545455932617e-01 3.493132591247558594e-01 5.131524801254272461e-01 -3.770585060119628906e-01 -2.333019822835922241e-01
5.917119383811950684e-01 -2.406341731548309326e-01 -4.317481443285942078e-02 6.826339364051818848e-01 1.221776008605957031e-01 3.355263173580169678e-02 -3.242766857147216797e-01 5.394684523344039917e-02
8.326414227485656738e-01 -4.717262834310531616e-02 -3.196320235729217529e-01 2.197213917970657349e-01 2.857026755809783936e-01 2.946769259870052338e-02 -2.223135828971862793e-01 -1.487389206886291504e-01
7.704320549964904785e-01 -9.885443001985549927e-02 -2.758292555809020996e-01 2.603477239608764648e-01 -1.617431193590164185e-01 1.920897513628005981e-01 -4.292632341384887695e-01 -7.398123294115066528e-02
-5.420220643281936646e-02 -2.855962216854095459e-01 -1.081447377800941467e-01 -1.383615434169769287e-01 3.921909928321838379e-01 7.809658050537109375e-01 1.852328181266784668e-01 -2.943215072154998779e-01
1.138062551617622375e-01 1.837773919105529785e-01 1.388696134090423584e-01 5.465278029441833496e-01 2.339564561843872070e-01 4.041526615619659424e-01 2.036826014518737793e-01 -6.129724383354187012e-01
3.980327844619750977e-01 -4.352655112743377686e-01 -4.854403138160705566e-01 2.978556752204895020e-01 -2.421795278787612915e-01 1.497482359409332275e-01 -3.580031991004943848e-01 -3.442407548427581787e-01
1.988391950726509094e-02 2.002471089363098145e-01 -2.033136487007141113e-01 7.237820625305175781e-01 3.268244564533233643e-01 4.184857010841369629e-01 2.455803602933883667e-01 2.281546145677566528e-01
3.403825163841247559e-01 2.554516494274139404e-01 -4.767068922519683838e-01 3.370689749717712402e-01 3.510584831237792969e-01 4.222271442413330078e-01 1.066346988081932068e-01 4.063623845577239990e-01
8.130173683166503906e-01 1.810236722230911255e-01 2.465533465147018433e-01 2.463284134864807129e-01 1.078298687934875488e-01 2.940604090690612793e-01 2.860235571861267090e-01 6.970269978046417236e-02
-2.176441699266433716e-01 -1.464231908321380615e-01 1.545760687440633774e-02 2.745146155357360840e-01 2.998994886875152588e-01 6.747962236404418945e-01 -5.188748836517333984e-01 -2.026652842760086060e-01
4.908451139926910400e-01 -4.407250285148620605e-01 -6.157213449478149414e-01 -9.738294780254364014e-02 2.464965544641017914e-02 3.637841045856475830e-01 2.074105441570281982e-01 1.646102592349052429e-02
-2.200140804052352905e-01 -5.569383502006530762e-01 -6.735283136367797852e-02 3.633816242218017578e-01 1.967199891805648804e-01 5.841539502143859863e-01 -2.639796137809753418e-01 2.349703609943389893e-01
9.996823221445083618e-02 -1.056335195899009705e-01 3.861758410930633545e-01 7.260781526565551758e-01 4.481485784053802490e-01 3.079296648502349854e-01 -8.265141397714614868e-02 -6.121881306171417236e-03
4.762190580368041992e-01 -3.676725924015045166e-01 -2.676121890544891357e-01 4.604439735412597656e-01 -3.104795813560485840e-01 2.116880863904953003e-01 -4.446732699871063232e-01 -1.243533641099929810e-01
2.023795396089553833e-01 2.459290623664855957e-01 -1.973162293434143066e-01 -1.683716326951980591e-01 1.188688874244689941e-01 8.226705193519592285e-01 -3.502438962459564209e-01 -1.330098360776901245e-01
7.096088677644729614e-02 3.430835008621215820e-01 -5.265612006187438965e-01 3.105385601520538330e-01 4.899020195007324219e-01 4.771130383014678955e-01 1.710671633481979370e-01 -8.156219124794006348e-02
-1.336751133203506470e-01 3.374422667548060417e-04 -3.115825355052947998e-01 -5.074670910835266113e-02 -8.086661994457244873e-02 8.878129720687866211e-01 -2.554044127464294434e-01 -1.499641686677932739e-01
-1.774715036153793335e-01 1.556117385625839233e-01 -5.040341615676879883e-01 5.260152816772460938e-01 -8.950568735599517822e-03 6.014845967292785645e-01 1.058755591511726379e-01 -2.011783868074417114e-01
4.057763814926147461e-01 2.274446189403533936e-01 -1.002856791019439697e-01 -5.506500974297523499e-02 4.307894706726074219e-01 6.145060062408447266e-01 -2.429877407848834991e-02 4.546840488910675049e-01
6.413685679435729980e-01 -4.290952682495117188e-01 -3.830706775188446045e-01 2.220436632633209229e-01 3.922967016696929932e-01 -2.905894070863723755e-03 6.849325727671384811e-03 -2.335057407617568970e-01
-2.206921875476837158e-01 -1.588317155838012695e-01 -2.354370802640914917e-01 1.508272439241409302e-01 6.889585852622985840e-01 6.082726120948791504e-01 -5.342559516429901123e-02 1.934467814862728119e-02
2.039363235235214233e-01 3.224126622080802917e-02 1.405642181634902954e-02 6.187770962715148926e-01 -6.115354597568511963e-02 3.022699058055877686e-01 4.565064609050750732e-01 -5.203680992126464844e-01
4.025470614433288574e-01 3.997870385646820068e-01 -1.993275731801986694e-01 4.796919822692871094e-01 3.327520191669464111e-01 1.587948054075241089e-01 9.705965965986251831e-02 -5.127670764923095703e-01
6.765375733375549316e-01 -4.974659085273742676e-01 -4.036523401737213135e-02 2.746891975402832031e-01 -1.244759857654571533e-01 1.319256424903869629e-01 3.229034543037414551e-01 -2.838588654994964600e-01
6.317118555307388306e-02 -4.526867270469665527e-01 -2.477034777402877808e-01 -3.625371456146240234e-01 1.815570741891860962e-01 7.512435913085937500e-01 2.191034890711307526e-02 -2.199904806911945343e-02
7.492494583129882812e-01 -1.775041520595550537e-01 -2.239856421947479248e-01 1.556127965450286865e-01 -7.921051234006881714e-02 1.870103180408477783e-01 -4.617556631565093994e-01 -2.797621488571166992e-01
-8.297292888164520264e-02 2.032490521669387817e-01 -6.261991709470748901e-02 7.410328388214111328e-01 -2.325137378647923470e-03 6.043711900711059570e-01 1.813082993030548096e-01 2.473067864775657654e-02
3.483886718750000000e-01 2.549129128456115723e-01 -8.877568691968917847e-02 3.488385379314422607e-01 5.159910321235656738e-01 2.142838090658187866e-01 -2.359255030751228333e-02 -6.093887090682983398e-01
2.127419412136077881e-02 -3.774761259555816650e-01 3.822067379951477051e-02 3.424094021320343018e-01 -4.809486120939254761e-02 6.723535656929016113e-01 4.381504654884338379e-01 3.033248186111450195e-01
7.029790431261062622e-02 -2.218326739966869354e-02 -6.435842514038085938e-01 5.242452621459960938e-01 -2.692303955554962158e-01 4.476945400238037109e-01 9.914185106754302979e-02 1.509556323289871216e-01
7.468642294406890869e-02 -1.017949432134628296e-01 -5.024779960513114929e-02 1.454653143882751465e-01 7.778232097625732422e-01 3.694315254688262939e-01 -1.089686900377273560e-02 -4.677257835865020752e-01
5.498515367507934570e-01 2.848799228668212891e-01 -3.412502706050872803e-01 -1.733780801296234131e-01 9.185276180505752563e-02 6.142399907112121582e-01 1.766655296087265015e-01 2.303399145603179932e-01
5.055214166641235352e-01 -5.168036222457885742e-01 -5.829765200614929199e-01 -5.171871930360794067e-02 5.312742665410041809e-03 2.992147207260131836e-01 1.717929989099502563e-01 -1.255197972059249878e-01
5.059073567390441895e-01 -4.752316772937774658e-01 -5.441555380821228027e-01 -8.936403319239616394e-03 1.539165973663330078e-01 3.154186606407165527e-01 2.699029743671417236e-01 1.612475961446762085e-01
1.622867882251739502e-01 -9.673355519771575928e-02 2.869995534420013428e-01 2.265034765005111694e-01 7.222774624824523926e-01 4.475944042205810547e-01 -2.390968203544616699e-01 2.268044054508209229e-01
6.072281599044799805e-01 -6.329005211591720581e-02 5.598611831665039062e-01 3.602234423160552979e-01 1.113767623901367188e-01 3.978382647037506104e-01 5.512724444270133972e-02 -1.017046347260475159e-01
3.980932235717773438e-01 -4.712941348552703857e-01 -4.854058921337127686e-01 7.087861001491546631e-02 2.017505168914794922e-01 3.431107103824615479e-01 3.798025846481323242e-01 2.758314311504364014e-01
5.482243895530700684e-01 3.645762801170349121e-01 4.595318064093589783e-02 6.798214316368103027e-01 3.854399919509887695e-02 3.135552704334259033e-01 1.739088632166385651e-02 -4.647916927933692932e-02
2.776502668857574463e-01 3.642221093177795410e-01 -3.321541249752044678e-01 -1.070158928632736206e-01 4.508702754974365234e-01 5.948356986045837402e-01 -2.757081091403961182e-01 -1.880033314228057861e-01
-2.968062646687030792e-02 -2.677173018455505371e-01 1.425870656967163086e-01 5.776711702346801758e-01 -2.881826758384704590e-01 6.380942463874816895e-01 2.865685224533081055e-01 -3.280954435467720032e-02
-1.608320921659469604e-01 -2.431325167417526245e-01 -4.151651170104742050e-03 6.986392140388488770e-01 2.700593769550323486e-01 5.478534698486328125e-01 2.318015545606613159e-01 -9.921530261635780334e-03
2.580056786537170410e-01 -1.114978045225143433e-01 8.647029101848602295e-02 7.100450992584228516e-02 -2.579478323459625244e-01 7.049436569213867188e-01 5.622343420982360840e-01 -1.699775904417037964e-01
8.934920281171798706e-02 2.004814147949218750e-01 1.030422374606132507e-01 2.206993848085403442e-01 6.469495892524719238e-01 5.655803084373474121e-01 -3.774544000625610352e-01 1.077089682221412659e-01
3.451994061470031738e-02 -3.601144254207611084e-01 -5.720717832446098328e-02 -7.889417558908462524e-02 2.780512869358062744e-01 6.603388190269470215e-01 1.653617024421691895e-01 -5.647341609001159668e-01
4.447817206382751465e-01 -5.667213201522827148e-01 -5.575698614120483398e-01 7.280925661325454712e-02 -1.649455912411212921e-02 2.805396318435668945e-01 2.567085325717926025e-01 -1.411985158920288086e-01
-1.175938844680786133e-01 -3.120220303535461426e-01 1.417094022035598755e-01 1.921777725219726562e-01 1.876629590988159180e-01 7.021464109420776367e-01 -5.442342162132263184e-01 8.592052757740020752e-02
4.706557989120483398e-01 2.034897729754447937e-02 -2.486974447965621948e-01 7.094145417213439941e-01 -3.548945486545562744e-01 1.468934863805770874e-01 -8.222754299640655518e-02 -2.421997785568237305e-01
3.785647153854370117e-01 -4.081656336784362793e-01 -5.800740327686071396e-03 2.299699783325195312e-01 -5.414664149284362793e-01 5.143429636955261230e-01 -2.536052465438842773e-01 -1.229611784219741821e-01
-9.574098512530326843e-03 -3.701429963111877441e-01 1.678568720817565918e-01 6.444685459136962891e-01 -1.613453924655914307e-01 5.869926214218139648e-01 1.856764107942581177e-01 1.196597591042518616e-01
-5.153477936983108521e-02 -4.236014485359191895e-01 1.162145212292671204e-01 5.467838048934936523e-01 -6.723547726869583130e-02 5.916078090667724609e-01 -2.764421403408050537e-01 2.729229032993316650e-01
-7.900599390268325806e-02 -3.136814236640930176e-01 2.354956567287445068e-01 2.492461204528808594e-01 1.758156120777130127e-01 7.300462126731872559e-01 -4.574100673198699951e-01 6.839166581630706787e-02
5.655411258339881897e-02 -1.864517927169799805e-01 -4.345279037952423096e-01 4.856049120426177979e-01 -3.786843419075012207e-01 5.638839602470397949e-01 1.352974772453308105e-01 2.402880638837814331e-01
1.288230419158935547e-01 3.107543289661407471e-01 -1.593407392501831055e-01 1.478897333145141602e-01 5.480648875236511230e-01 5.227600336074829102e-01 -4.828744828701019287e-01 -1.809824556112289429e-01
1.294217854738235474e-01 -1.952337622642517090e-01 4.494358599185943604e-01 5.580796003341674805e-01 2.429376840591430664e-01 5.305859446525573730e-01 2.983708381652832031e-01 -4.607766866683959961e-02
-5.688515305519104004e-02 -1.970052123069763184e-01 3.165234625339508057e-02 8.303243517875671387e-01 3.562056645750999451e-02 4.355139732360839844e-01 2.034376412630081177e-01 1.875757128000259399e-01
1.482159048318862915e-01 7.216159999370574951e-02 -6.085948348045349121e-01 6.610158681869506836e-01 -4.785766080021858215e-02 3.014146089553833008e-01 -1.190589964389801025e-01 2.412034869194030762e-01
1.099524274468421936e-01 -1.235454902052879333e-01 -5.032405853271484375e-01 7.101238369941711426e-01 2.596687674522399902e-01 1.227832213044166565e-01 -3.116294741630554199e-01 1.884241551160812378e-01
2.540370523929595947e-01 -1.689493656158447266e-01 -5.860601663589477539e-01 6.255875229835510254e-01 2.272136360406875610e-01 1.246632561087608337e-01 -1.895088106393814087e-01 2.627063989639282227e-01
1.039012670516967773e-01 -5.863370299339294434e-01 2.334678620100021362e-01 -1.214854940772056580e-01 2.224646061658859253e-01 7.202739715576171875e-01 -1.589469052851200104e-02 8.723237365484237671e-02
5.530747026205062866e-02 -5.396107435226440430e-01 2.482462376356124878e-01 4.983195066452026367e-01 -1.289360374212265015e-01 5.593591332435607910e-01 5.175868049263954163e-02 2.522436082363128662e-01
3.363251984119415283e-01 3.679493963718414307e-01 -2.195572555065155029e-01 -2.624489367008209229e-02 2.285840660333633423e-01 6.703477501869201660e-01 -7.705496251583099365e-02 4.416447877883911133e-01
4.504483938217163086e-01 -2.762662470340728760e-01 -2.429380863904953003e-01 3.724666535854339600e-01 -4.726019501686096191e-01 3.025092482566833496e-01 -3.700750172138214111e-01 -2.668387293815612793e-01
1.627913564443588257e-01 2.886621952056884766e-01 6.371604651212692261e-02 7.263486832380294800e-02 -1.565849632024765015e-01 8.497807979583740234e-01 -2.717096209526062012e-01 2.456931918859481812e-01
-4.081420972943305969e-02 1.979376524686813354e-01 -7.348915934562683105e-02 1.763372719287872314e-01 -8.526380360126495361e-02 8.096394538879394531e-01 -4.889438152313232422e-01 -1.442471593618392944e-01
2.203219234943389893e-01 -9.916758164763450623e-03 -4.019337594509124756e-01 2.300158441066741943e-01 -3.973673284053802490e-01 6.638891696929931641e-01 5.005308613181114197e-02 3.684385418891906738e-01
9.304565191268920898e-02 -2.014325857162475586e-01 2.312244772911071777e-01 -1.600747257471084595e-01 -2.669746577739715576e-01 8.896686434745788574e-01 9.340723603963851929e-02 -1.296477671712636948e-02
3.019715845584869385e-01 -5.907188653945922852e-01 -3.966315686702728271e-01 6.026922538876533508e-02 2.940441071987152100e-01 3.653589785099029541e-01 1.699447780847549438e-01 3.874079585075378418e-01
6.976867914199829102e-01 -1.007979735732078552e-01 -3.814776614308357239e-02 5.331374406814575195e-01 3.044490218162536621e-01 5.435125157237052917e-02 -3.369664847850799561e-01 9.051194041967391968e-02
2.453290671110153198e-02 -1.990716159343719482e-01 -3.844140768051147461e-01 5.057017803192138672e-01 -2.074232995510101318e-01 5.614302754402160645e-01 2.594424784183502197e-01 3.615540266036987305e-01
8.422073721885681152e-02 -3.060046136379241943e-01 -3.357252180576324463e-01 5.577919483184814453e-01 -4.510943293571472168e-01 4.780330657958984375e-01 -2.146024070680141449e-02 2.072737365961074829e-01
3.635948598384857178e-01 -7.545769810676574707e-01 -4.376407563686370850e-01 1.707446128129959106e-01 6.187490373849868774e-02 1.951002478599548340e-01 -3.243273124098777771e-02 -1.865068227052688599e-01
-1.555740088224411011e-01 -2.211737632751464844e-01 -2.787068784236907959e-01 2.034789621829986572e-01 4.447338283061981201e-01 6.172853112220764160e-01 3.127633333206176758e-01 -3.621428012847900391e-01
-1.097091436386108398e-01 -5.029143095016479492e-01 -1.032493337988853455e-01 6.270858645439147949e-01 -2.279843837022781372e-01 4.963383376598358154e-01 -1.200265362858772278e-01 1.356805860996246338e-01
-1.697290986776351929e-01 -5.402023792266845703e-01 3.713201358914375305e-02 4.901292026042938232e-01 1.841617822647094727e-01 5.535717606544494629e-01 -7.397168874740600586e-02 3.032141625881195068e-01
3.354922235012054443e-01 1.722336262464523315e-01 6.984215229749679565e-02 6.828746199607849121e-02 7.389154434204101562e-01 3.315681815147399902e-01 -2.216252982616424561e-01 -3.784022033214569092e-01
1.015850007534027100e-01 -3.260238766670227051e-01 3.210660815238952637e-01 -8.487671613693237305e-02 2.260435521602630615e-01 8.346527218818664551e-01 -1.462692618370056152e-01 6.297521293163299561e-02
2.319319099187850952e-01 3.676619827747344971e-01 -1.533206105232238770e-01 2.016381472349166870e-01 4.929888993501663208e-02 4.900517761707305908e-01 -4.082607924938201904e-01 -5.810413956642150879e-01
6.748354434967041016e-02 -1.877311468124389648e-01 -5.629650875926017761e-02 9.016911499202251434e-04 7.230315208435058594e-01 4.586787819862365723e-01 -1.899485290050506592e-01 -4.333492219448089600e-01
2.046133726835250854e-01 -9.236926585435867310e-02 4.133564531803131104e-01 7.049280405044555664e-01 4.767391681671142578e-01 2.273485064506530762e-01 5.258923396468162537e-02 -8.995226584374904633e-03
7.898731231689453125e-01 2.355021685361862183e-01 -3.274968564510345459e-01 3.311607837677001953e-01 -6.528190523386001587e-02 2.722611129283905029e-01 6.917344033718109131e-02 1.433344930410385132e-01
7.507703304290771484e-01 -1.243247166275978088e-01 -1.482679545879364014e-01 4.132829606533050537e-01 -5.280959978699684143e-02 1.894851326942443848e-01 -4.324643611907958984e-01 4.880675300955772400e-02
5.625677704811096191e-01 -1.533581912517547607e-01 1.400221586227416992e-01 4.973956048488616943e-01 1.451613456010818481e-01 4.822903871536254883e-01 3.005411103367805481e-02 -3.720363974571228027e-01
6.512778401374816895e-01 2.650115787982940674e-01 1.477193683385848999e-01 2.829338908195495605e-01 3.591547608375549316e-01 3.860380649566650391e-01 3.526103496551513672e-01 -3.717039898037910461e-02
-1.554702669382095337e-01 -2.269707173109054565e-01 5.564167723059654236e-02 7.533293366432189941e-01 -9.256237000226974487e-02 5.477376580238342285e-01 1.875926367938518524e-02 2.116029709577560425e-01
1.898073107004165649e-01 1.266815662384033203e-01 -4.781205058097839355e-01 8.205632567405700684e-01 9.530296176671981812e-02 1.568972915410995483e-01 9.993604570627212524e-02 -4.811548441648483276e-02
1.144430413842201233e-01 -7.048693299293518066e-02 3.079918026924133301e-01 6.927236318588256836e-01 4.411911666393280029e-01 3.829479217529296875e-01 -1.372046917676925659e-01 2.169917821884155273e-01
2.486092895269393921e-01 2.988402545452117920e-01 -4.157157987356185913e-02 -6.543526053428649902e-02 2.957423925399780273e-01 7.775624394416809082e-01 2.057299166917800903e-01 3.293726146221160889e-01
4.642326235771179199e-01 4.501158893108367920e-01 -2.740827798843383789e-01 -1.104110255837440491e-01 2.752815186977386475e-01 5.733833312988281250e-01 -2.130650579929351807e-01 2.112501412630081177e-01
4.173884540796279907e-02 3.166855545714497566e-03 2.882249653339385986e-02 -1.388272941112518311e-01 1.502409577369689941e-01 8.748407959938049316e-01 -3.924478590488433838e-01 -1.902894675731658936e-01
-8.074838668107986450e-02 2.623841539025306702e-02 1.468183547258377075e-01 3.650676608085632324e-01 2.084330916404724121e-01 7.676989436149597168e-01 -4.101411700248718262e-01 1.921962648630142212e-01
-1.643120497465133667e-01 -3.445844650268554688e-01 2.599317729473114014e-01 6.493253111839294434e-01 1.530912220478057861e-01 5.780525803565979004e-01 4.043400660157203674e-02 -7.654093205928802490e-02
-1.254441142082214355e-01 -2.080350816249847412e-01 -2.290955781936645508e-01 4.056909382343292236e-01 -2.565533518791198730e-01 7.637767195701599121e-01 1.918353438377380371e-01 1.947822570800781250e-01
-2.664285600185394287e-01 -3.259655833244323730e-01 8.410584926605224609e-02 5.366251468658447266e-01 2.017669826745986938e-01 6.863189339637756348e-01 1.162938177585601807e-01 4.953927546739578247e-02
7.688601016998291016e-01 -4.425513744354248047e-01 -3.990691304206848145e-01 3.156289830803871155e-02 1.121126338839530945e-01 1.537003219127655029e-01 -8.194115757942199707e-02 -9.920994192361831665e-02
5.189194679260253906e-01 -5.051460266113281250e-01 -2.931951284408569336e-01 2.256918847560882568e-01 -4.349126815795898438e-01 3.562051057815551758e-01 1.370851099491119385e-01 -6.185793131589889526e-02
9.533245116472244263e-03 -4.590525627136230469e-01 3.885452747344970703e-01 6.296719908714294434e-01 1.246997639536857605e-01 4.342063069343566895e-01 1.517770141363143921e-01 -1.208478137850761414e-01
7.471677660942077637e-01 -3.570932149887084961e-01 -4.465901851654052734e-01 1.180040687322616577e-01 2.733877599239349365e-01 7.349334657192230225e-02 1.287949383258819580e-01 -6.424007564783096313e-02
2.710728347301483154e-01 1.085465624928474426e-01 -7.505914568901062012e-02 3.460242587607353926e-04 -1.615306884050369263e-01 7.049370408058166504e-01 6.211568713188171387e-01 -1.545817311853170395e-02
-6.652890145778656006e-02 7.559426128864288330e-02 -5.173577666282653809e-01 -4.218217357993125916e-02 1.669720560312271118e-01 7.813221216201782227e-01 1.596790850162506104e-01 -2.378648370504379272e-01
-5.466749146580696106e-02 3.928323984146118164e-01 -1.487945169210433960e-01 2.887002229690551758e-01 3.754232227802276611e-01 7.262636423110961914e-01 -1.428742706775665283e-01 2.199813276529312134e-01
6.126762032508850098e-01 4.629613086581230164e-02 -2.388235330581665039e-01 4.291934147477149963e-02 -5.293810740113258362e-02 4.947932362556457520e-01 -2.654588408768177032e-02 5.614964365959167480e-01
4.394241869449615479e-01 -6.860007047653198242e-01 -4.197567701339721680e-01 1.632731109857559204e-01 -1.950472444295883179e-01 2.653486430644989014e-01 4.687294363975524902e-02 -1.510141789913177490e-01
4.267586469650268555e-01 5.424710512161254883e-01 -2.007309645414352417e-01 6.056878566741943359e-01 1.005648523569107056e-01 3.259682059288024902e-01 8.966351859271526337e-03 1.596135669387876987e-03
-8.309053257107734680e-03 -3.172124922275543213e-01 1.444796472787857056e-01 -8.494255691766738892e-02 2.627528309822082520e-01 8.515546917915344238e-01 2.494924664497375488e-01 -1.216002851724624634e-01
-3.068929314613342285e-01 -1.545751690864562988e-01 -3.602724075317382812e-01 6.392973065376281738e-01 -4.076830111443996429e-03 5.809513330459594727e-01 7.492359727621078491e-02 -1.706986874341964722e-02
-1.810999214649200439e-01 1.189165264368057251e-01 -2.756450474262237549e-01 2.592293024063110352e-01 6.552785634994506836e-01 6.121665239334106445e-01 -2.590440958738327026e-02 -7.122337073087692261e-02
3.712125420570373535e-01 -5.487787127494812012e-01 -5.005964636802673340e-01 5.179273337125778198e-02 2.565912604331970215e-01 3.306581079959869385e-01 2.163523286581039429e-01 2.928850948810577393e-01
-9.467384777963161469e-03 1.865141391754150391e-01 -3.856047391891479492e-01 4.396976232528686523e-01 3.130891323089599609e-01 4.210807383060455322e-01 1.219637021422386169e-01 -5.769652128219604492e-01
-1.956546157598495483e-01 -4.198031723499298096e-01 -1.081372648477554321e-01 5.106663107872009277e-01 2.254526764154434204e-01 5.151649713516235352e-01 4.150106012821197510e-01 -1.566937118768692017e-01
-1.083574816584587097e-01 2.820801734924316406e-01 -6.243932247161865234e-02 4.672715067863464355e-01 1.007114499807357788e-01 7.641205191612243652e-01 -2.001441717147827148e-01 -2.288397550582885742e-01
-1.189326345920562744e-01 -4.977622628211975098e-01 4.634193610399961472e-03 8.771725744009017944e-02 2.890006899833679199e-01 7.240760326385498047e-01 8.097518235445022583e-02 3.405988216400146484e-01
4.137452691793441772e-02 -1.043311432003974915e-01 2.782568335533142090e-01 6.608667969703674316e-01 -1.027040481567382812e-01 6.399387121200561523e-01 1.040484160184860229e-01 2.057567238807678223e-01
-2.218052744865417480e-01 -3.098710477352142334e-01 2.010562866926193237e-01 3.094182908535003662e-01 -5.584447830915451050e-02 7.982238531112670898e-01 -2.441757470369338989e-01 -1.368113309144973755e-01
-2.981952764093875885e-02 -1.101753115653991699e-01 3.236853480339050293e-01 5.038977861404418945e-01 5.272028446197509766e-01 5.527986884117126465e-01 -1.029335558414459229e-01 1.848316192626953125e-01
6.510818004608154297e-02 3.443990945816040039e-01 -5.135388970375061035e-01 2.011679261922836304e-01 4.152046442031860352e-01 6.275094151496887207e-01 -5.594031140208244324e-02 -6.055877730250358582e-02
-2.710033953189849854e-01 -3.778376579284667969e-01 -3.487341105937957764e-01 1.658039689064025879e-01 4.295516014099121094e-01 5.996847748756408691e-01 -1.313351094722747803e-02 -3.006334602832794189e-01
3.050499260425567627e-01 4.830489754676818848e-01 -2.661657929420471191e-01 1.256582140922546387e-01 1.641270965337753296e-01 5.237455964088439941e-01 -3.143512308597564697e-01 -4.323310256004333496e-01
3.888254165649414062e-01 4.505008757114410400e-01 -1.247657686471939087e-01 1.380510032176971436e-01 3.180683851242065430e-01 6.097621917724609375e-01 -3.959318157285451889e-03 3.718146383762359619e-01
1.354772299528121948e-01 4.197834730148315430e-01 -2.250091284513473511e-01 5.329377055168151855e-01 5.449690222740173340e-01 3.873289227485656738e-01 -5.280882120132446289e-02 1.448191702365875244e-01
5.319680571556091309e-01 -6.150918602943420410e-01 -9.474442899227142334e-02 4.808710888028144836e-02 -3.420120179653167725e-01 3.379479050636291504e-01 -1.561942398548126221e-01 -2.679656744003295898e-01
5.861987471580505371e-01 3.770600259304046631e-01 -3.250919580459594727e-01 5.189959406852722168e-01 -1.211305893957614899e-02 2.555097341537475586e-01 1.221669614315032959e-01 2.424841970205307007e-01
2.867480814456939697e-01 -9.699200093746185303e-02 4.152123928070068359e-01 5.792074799537658691e-01 4.464329779148101807e-01 2.275005429983139038e-01 3.257584571838378906e-01 -2.081055194139480591e-01
4.200324118137359619e-01 -7.469654679298400879e-01 -3.858690559864044189e-01 -4.235641285777091980e-02 7.845466583967208862e-02 3.283703625202178955e-01 2.503181435167789459e-02 -1.782283186912536621e-02
4.733034372329711914e-01 -6.147221922874450684e-01 -5.326485633850097656e-01 2.254367321729660034e-01 1.919073015451431274e-01 7.880992442369461060e-02 1.559447310864925385e-02 -1.424134373664855957e-01
-1.218660399317741394e-01 -6.041297912597656250e-01 1.085874587297439575e-01 4.334812164306640625e-01 2.729615271091461182e-01 4.583023786544799805e-01 -2.539865970611572266e-01 2.672460377216339111e-01
4.701624214649200439e-01 -1.615269780158996582e-01 4.809677600860595703e-01 3.818283677101135254e-01 2.705529034137725830e-01 3.220562934875488281e-01 3.942759931087493896e-01 -2.082322090864181519e-01
1.880481094121932983e-01 2.058737874031066895e-01 -4.090937972068786621e-01 4.359335638582706451e-03 -2.866223752498626709e-01 7.322067618370056152e-01 -3.486752510070800781e-01 1.225710436701774597e-01
2.032184004783630371e-01 -5.012951418757438660e-02 1.762154698371887207e-02 -5.281553789973258972e-02 7.076541185379028320e-01 5.192966461181640625e-01 -8.832139521837234497e-02 -4.181452393531799316e-01
2.512682043015956879e-02 -1.205322518944740295e-01 -1.707243174314498901e-02 -1.846829205751419067e-01 5.464882776141166687e-02 9.331737756729125977e-01 2.573368847370147705e-01 -1.020753607153892517e-01
3.493897914886474609e-01 -4.278157353401184082e-01 1.042867004871368408e-01 2.184266000986099243e-01 -4.672398567199707031e-01 5.439224243164062500e-01 -3.432033360004425049e-01 -6.604003906250000000e-02
6.702448725700378418e-01 -3.264557719230651855e-01 -5.813614726066589355e-01 1.949938982725143433e-01 2.057503312826156616e-01 4.331794008612632751e-02 1.271540522575378418e-01 -8.841293305158615112e-02
2.522473931312561035e-01 -4.964332282543182373e-02 -1.599788479506969452e-02 1.562224179506301880e-01 6.891590356826782227e-01 3.501891493797302246e-01 3.053598105907440186e-01 -4.673629403114318848e-01
-5.424591153860092163e-02 -5.170778036117553711e-01 5.036618560552597046e-03 -7.235161960124969482e-02 4.265660345554351807e-01 7.088485956192016602e-01 1.999488472938537598e-01 4.827223718166351318e-03
4.645780920982360840e-01 -2.988334000110626221e-01 -3.876109123229980469e-01 4.358587563037872314e-01 -3.642322719097137451e-01 1.853308975696563721e-01 -2.911243140697479248e-01 -3.207565844058990479e-01
1.341564804315567017e-01 1.125263869762420654e-01 1.681747138500213623e-01 1.206249222159385681e-01 2.662791907787322998e-01 5.807724595069885254e-01 -6.942768096923828125e-01 -1.904869228601455688e-01
2.847463786602020264e-01 -2.708551585674285889e-01 1.010979339480400085e-01 -2.098792642354965210e-01 -2.303944081068038940e-01 7.470629215240478516e-01 4.228391945362091064e-01 -3.618720918893814087e-02
-2.232953608036041260e-01 -1.966001242399215698e-01 -5.222328901290893555e-01 6.472480297088623047e-01 2.907544374465942383e-01 3.662545979022979736e-01 2.579762367531657219e-03 3.381191939115524292e-02
-2.786843180656433105e-01 -3.350271880626678467e-01 -5.097657442092895508e-01 4.586710929870605469e-01 3.686205744743347168e-01 4.384888112545013428e-01 -7.046214491128921509e-02 -8.205625414848327637e-02
2.325173467397689819e-01 4.018827974796295166e-01 -3.742458820343017578e-01 5.239930003881454468e-02 3.899072408676147461e-01 5.988994240760803223e-01 -3.682389482855796814e-02 3.599389493465423584e-01
-1.582323908805847168e-01 -4.556507468223571777e-01 -2.292485535144805908e-01 -1.112858355045318604e-01 2.431726306676864624e-01 7.701687216758728027e-01 5.361801479011774063e-03 -2.237945795059204102e-01
3.856263160705566406e-01 1.150348559021949768e-01 3.124908506870269775e-01 5.692777633666992188e-01 4.217405021190643311e-01 2.599548697471618652e-01 4.074088931083679199e-01 -7.005708664655685425e-02
8.944433927536010742e-01 -2.983774542808532715e-01 -6.418736279010772705e-02 7.027897238731384277e-02 2.721664905548095703e-01 1.556341201066970825e-01 -5.931324511766433716e-02 8.248487487435340881e-03
4.192348122596740723e-01 -5.965396761894226074e-01 -5.310288667678833008e-01 3.100834786891937256e-01 3.171780332922935486e-02 1.080882549285888672e-01 1.822585612535476685e-01 -2.105515748262405396e-01
-2.354198694229125977e-01 5.559272691607475281e-02 -1.595897376537322998e-01 3.375813066959381104e-01 6.271622180938720703e-01 5.772336721420288086e-01 -2.082558721303939819e-01 -1.793190538883209229e-01
2.931674122810363770e-01 -5.964449048042297363e-01 -5.641539692878723145e-01 6.884072907269001007e-03 1.766806691884994507e-01 3.841581046581268311e-01 1.665098825469613075e-03 2.473720610141754150e-01
1.369665414094924927e-01 6.337910890579223633e-02 8.571373298764228821e-03 3.806812465190887451e-01 7.178106904029846191e-01 2.205296307802200317e-01 -7.298649847507476807e-02 -5.128536820411682129e-01
-2.175961434841156006e-01 -5.260199308395385742e-01 -5.815289914608001709e-02 3.863569498062133789e-01 2.759324014186859131e-01 5.329769253730773926e-01 -3.202146589756011963e-01 2.460909932851791382e-01
-2.761361598968505859e-01 -4.147799611091613770e-01 -2.129536420106887817e-01 4.696404933929443359e-01 3.429594263434410095e-02 4.871175289154052734e-01 -4.229413866996765137e-01 -2.616405487060546875e-01
-7.875304669141769409e-02 -3.337721228599548340e-01 5.070467293262481689e-02 2.263884246349334717e-02 4.095101952552795410e-01 7.637176513671875000e-01 3.409845530986785889e-01 -1.098954007029533386e-01
1.707736104726791382e-01 -1.895239204168319702e-02 2.942936718463897705e-01 6.754626035690307617e-01 5.016165375709533691e-01 2.911321818828582764e-01 -2.067301124334335327e-01 2.202370017766952515e-01
-3.214732706546783447e-01 -3.906349539756774902e-01 -2.604061663150787354e-01 2.840751111507415771e-01 2.445419579744338989e-01 6.541705131530761719e-01 -7.833043113350868225e-03 -3.282500803470611572e-01
3.502976298332214355e-01 -1.992833018302917480e-01 1.224585808813571930e-02 7.186875939369201660e-01 -3.853217661380767822e-01 2.606281936168670654e-01 -2.021725028753280640e-01 -2.522740960121154785e-01
-3.244861066341400146e-01 -3.227081894874572754e-01 -4.354984164237976074e-01 5.063781738281250000e-01 1.971016526222229004e-01 5.413709878921508789e-01 7.950449734926223755e-02 -7.898138463497161865e-02
-2.629019618034362793e-01 -6.369134187698364258e-01 -1.335318535566329956e-01 3.320719301700592041e-01 -1.978840492665767670e-02 5.361719131469726562e-01 -2.225511223077774048e-01 -2.443774938583374023e-01
5.176966786384582520e-01 2.764593660831451416e-01 -4.102274477481842041e-01 1.565998196601867676e-01 -3.584322333335876465e-02 4.945253729820251465e-01 2.140377908945083618e-01 4.136400222778320312e-01
2.116451505571603775e-03 3.710278868675231934e-01 -5.224202275276184082e-01 4.858634769916534424e-01 3.202299475669860840e-01 4.756570756435394287e-01 5.123690515756607056e-02 -1.480726450681686401e-01
3.624375164508819580e-01 -6.677811741828918457e-01 -4.825328886508941650e-01 2.503783106803894043e-01 -1.949391067028045654e-01 2.401703894138336182e-01 8.294925093650817871e-02 -1.568960249423980713e-01
1.410338096320629120e-02 -2.210347503423690796e-01 2.856828272342681885e-01 2.893211841583251953e-01 5.779617428779602051e-01 6.201365590095520020e-01 -2.050763517618179321e-01 1.579809188842773438e-01
5.209754034876823425e-02 -3.772639855742454529e-02 -5.229544043540954590e-01 3.732100501656532288e-02 4.756246805191040039e-01 5.015314817428588867e-01 -4.395084679126739502e-01 2.237589657306671143e-01
4.598169028759002686e-02 -4.321871697902679443e-01 5.293691065162420273e-03 -1.410009860992431641e-01 5.631158947944641113e-01 6.457674503326416016e-01 1.955293715000152588e-01 1.372729390859603882e-01
1.085956394672393799e-01 4.336048066616058350e-01 -3.460052609443664551e-01 6.216573715209960938e-01 3.575592935085296631e-01 3.892004489898681641e-01 -1.607302948832511902e-02 1.201361715793609619e-01
5.046436190605163574e-01 3.262640833854675293e-01 -4.736987650394439697e-01 2.890655100345611572e-01 1.152174621820449829e-01 3.777633607387542725e-01 2.844658195972442627e-01 3.066533207893371582e-01
3.575554117560386658e-02 3.329792618751525879e-02 -2.976823151111602783e-01 -1.830543279647827148e-01 5.325806140899658203e-01 7.592374086380004883e-01 -7.231909781694412231e-02 -1.008734330534934998e-01
-2.235296517610549927e-01 -4.418517649173736572e-01 -3.112333416938781738e-01 4.955938085913658142e-02 2.999435067176818848e-01 7.450816035270690918e-01 1.016959473490715027e-01 -4.921447020024061203e-03
3.460689783096313477e-01 -1.266072541475296021e-01 3.807239606976509094e-02 7.586449980735778809e-01 -4.171730279922485352e-01 2.677115201950073242e-01 9.800779633224010468e-03 -2.035098671913146973e-01
2.887892723083496094e-01 -2.722717449069023132e-02 1.989413611590862274e-02 9.132516384124755859e-01 -1.495820134878158569e-01 1.549793332815170288e-01 1.242580339312553406e-01 -1.400061994791030884e-01
4.985291659832000732e-01 2.555469572544097900e-01 -1.511056572198867798e-01 1.663204729557037354e-01 2.812864258885383606e-02 6.030786633491516113e-01 4.229917526245117188e-01 3.037300407886505127e-01
1.017861142754554749e-01 -2.421317100524902344e-01 3.852339833974838257e-02 3.172392491251230240e-03 -5.331008136272430420e-02 7.773112654685974121e-01 5.642281174659729004e-01 6.410641968250274658e-02
5.633797049522399902e-01 3.379465937614440918e-01 -2.732337117195129395e-01 2.152930945158004761e-01 1.681436002254486084e-01 4.411235749721527100e-01 1.994821578264236450e-01 4.298050105571746826e-01
2.401060611009597778e-01 3.518983125686645508e-01 -2.311908155679702759e-01 4.913589954376220703e-01 2.427858263254165649e-01 2.095198929309844971e-01 -3.093166649341583252e-01 -5.701872706413269043e-01
3.196694850921630859e-01 3.987614065408706665e-02 -3.287944495677947998e-01 -4.070857167243957520e-01 -1.238861121237277985e-02 6.952199935913085938e-01 -3.618443608283996582e-01 -8.933695405721664429e-02
6.661789417266845703e-01 2.075314223766326904e-01 6.382045894861221313e-02 6.186066865921020508e-01 -3.957229480147361755e-02 2.169494330883026123e-01 1.689774543046951294e-01 2.218169569969177246e-01
-1.416770666837692261e-01 -4.482500255107879639e-01 -3.496639430522918701e-02 3.610176444053649902e-01 2.334969937801361084e-01 6.394449472427368164e-01 -2.851853072643280029e-01 3.204710781574249268e-01
2.093528769910335541e-02 -1.902840435504913330e-01 -7.188433408737182617e-02 8.383746147155761719e-01 2.178065180778503418e-01 4.506909549236297607e-01 4.954272508621215820e-02 4.793647676706314087e-02
1.568385660648345947e-01 -8.713115006685256958e-02 3.072798810899257660e-02 7.402561902999877930e-01 2.960742115974426270e-01 4.049846231937408447e-01 4.053658843040466309e-01 -5.378078669309616089e-02
1.792468428611755371e-01 -9.662815928459167480e-02 -6.001945734024047852e-01 6.574131846427917480e-01 1.214952990412712097e-01 1.468348503112792969e-01 -3.045745491981506348e-01 1.924075335264205933e-01
3.052555955946445465e-02 1.393329948186874390e-01 -2.019781023263931274e-01 3.321914970874786377e-01 -2.101980894804000854e-02 5.733988285064697266e-01 3.483437299728393555e-01 -6.147657632827758789e-01
2.948280870914459229e-01 -3.312374651432037354e-01 1.577904075384140015e-02 3.786371052265167236e-01 -5.126411318778991699e-01 4.689055979251861572e-01 -4.195167124271392822e-01 -3.279557451605796814e-02
1.724671423435211182e-01 3.409656137228012085e-02 -6.607347130775451660e-01 6.017442345619201660e-01 -6.325390934944152832e-02 3.061631917953491211e-01 -1.209612749516963959e-02 2.693371176719665527e-01
4.132698476314544678e-01 -2.995772659778594971e-01 -7.035236358642578125e-01 3.959595263004302979e-01 2.036358229815959930e-02 1.742101311683654785e-01 7.508301734924316406e-02 2.265631556510925293e-01
6.215859055519104004e-01 2.403772920370101929e-01 -1.755551397800445557e-01 2.772391736507415771e-01 -1.503187566995620728e-01 3.947511911392211914e-01 5.180944204330444336e-01 3.636648878455162048e-02
-2.719328701496124268e-01 -3.146836459636688232e-01 -1.335374414920806885e-01 4.798344671726226807e-01 5.405956413596868515e-03 6.995136737823486328e-01 -2.414287477731704712e-01 -1.769658625125885010e-01
-2.697873413562774658e-01 -3.206866085529327393e-01 -3.346439301967620850e-01 7.189311981201171875e-01 2.928654849529266357e-01 2.999159395694732666e-01 -9.882100671529769897e-02 -1.002046316862106323e-01
-8.779403567314147949e-02 -4.653843641281127930e-01 5.267031490802764893e-02 2.645249962806701660e-01 -4.727912321686744690e-02 7.616545557975769043e-01 2.393744438886642456e-01 2.516124248504638672e-01
7.632325589656829834e-02 2.790335416793823242e-01 -4.995601251721382141e-03 3.108897209167480469e-01 4.485044777393341064e-01 4.715171456336975098e-01 -6.260001063346862793e-01 -6.539921462535858154e-02
1.358822286128997803e-01 -2.156697064638137817e-01 4.596566259860992432e-01 5.846225619316101074e-01 4.445209801197052002e-01 3.812586367130279541e-01 1.883341073989868164e-01 -5.939599871635437012e-02
3.215735852718353271e-01 -6.254523992538452148e-01 -2.346250265836715698e-01 6.232634186744689941e-02 2.703619003295898438e-01 3.692070245742797852e-01 3.360688090324401855e-01 3.522991240024566650e-01
4.037303030490875244e-01 5.201717019081115723e-01 -9.236274659633636475e-02 1.850958466529846191e-01 8.043493330478668213e-02 4.956896901130676270e-01 -3.809870481491088867e-01 -3.553910553455352783e-01
-1.768647134304046631e-01 -4.812137782573699951e-01 2.177140675485134125e-02 5.923340320587158203e-01 -9.170334041118621826e-02 5.754135251045227051e-01 1.947960555553436279e-01 9.144733846187591553e-02
-2.254830449819564819e-01 -6.274742633104324341e-02 -1.317180111072957516e-03 3.570864200592041016e-01 4.404421150684356689e-01 6.129609942436218262e-01 -4.800381958484649658e-01 -1.325162053108215332e-01
1.570961326360702515e-01 3.842867016792297363e-01 -3.880481421947479248e-01 4.107160568237304688e-01 5.846621394157409668e-01 3.238943517208099365e-01 5.145439133048057556e-02 -2.428798973560333252e-01
1.577477604150772095e-01 5.168535113334655762e-01 -1.759957969188690186e-01 1.596397310495376587e-01 1.235004886984825134e-01 7.760798335075378418e-01 -6.420540064573287964e-02 1.727544665336608887e-01
7.162460684776306152e-02 3.071273267269134521e-01 -1.052189394831657410e-01 3.430846631526947021e-01 7.742579095065593719e-03 5.649472475051879883e-01 -2.337265461683273315e-01 -6.308019757270812988e-01
4.462627470493316650e-01 3.946020305156707764e-01 -9.073901921510696411e-02 -1.009196192026138306e-01 2.643066048622131348e-01 7.010403871536254883e-01 -4.301248490810394287e-02 2.521010041236877441e-01
6.124764084815979004e-01 -3.192755877971649170e-01 -5.674407482147216797e-01 2.596188783645629883e-01 -5.505937710404396057e-02 2.104400545358657837e-01 -2.845747768878936768e-01 7.242436707019805908e-02
3.221437931060791016e-01 4.064986109733581543e-01 -1.190296486020088196e-01 1.032987013459205627e-01 3.330523967742919922e-01 6.430400013923645020e-01 1.832111328840255737e-01 3.849063515663146973e-01
4.690730571746826172e-01 2.941855788230895996e-01 -1.591681689023971558e-01 4.294619336724281311e-02 -1.797097027301788330e-01 6.891579627990722656e-01 1.100617647171020508e-01 3.832735121250152588e-01
6.428812742233276367e-01 -5.547088980674743652e-01 -2.437327057123184204e-01 1.134852170944213867e-01 -2.718312740325927734e-01 2.875218689441680908e-01 1.240899339318275452e-01 -1.864351034164428711e-01
3.711626231670379639e-01 -1.518069207668304443e-01 -4.677032530307769775e-01 5.707089900970458984e-01 -3.283728361129760742e-01 2.892536818981170654e-01 1.040360853075981140e-01 3.040028810501098633e-01
2.373694814741611481e-02 -2.894918620586395264e-01 8.360926061868667603e-02 7.630618214607238770e-01 -2.062163650989532471e-01 5.035819411277770996e-01 1.712933927774429321e-01 -3.026396408677101135e-02
6.909722834825515747e-02 1.488770991563796997e-01 -2.571972906589508057e-01 3.652088940143585205e-01 3.227376639842987061e-01 4.490765333175659180e-01 1.020753607153892517e-01 -6.762281656265258789e-01
-2.821464836597442627e-01 -1.891948729753494263e-01 -7.237776368856430054e-02 2.961159944534301758e-01 3.738760948181152344e-01 7.297406196594238281e-01 -2.072046548128128052e-01 -2.764720022678375244e-01
4.711052775382995605e-01 -7.404585927724838257e-02 -2.593826651573181152e-01 -4.667488113045692444e-02 4.874748587608337402e-01 5.268610119819641113e-01 3.434731960296630859e-01 2.644446194171905518e-01
2.140995264053344727e-01 -4.147859215736389160e-01 8.703774213790893555e-02 2.151469886302947998e-01 -3.038528859615325928e-01 5.844463109970092773e-01 5.418214201927185059e-01 2.784885466098785400e-02
2.648942172527313232e-02 -1.316931247711181641e-01 -3.163352012634277344e-01 3.529691398143768311e-01 -3.688649237155914307e-01 7.260005474090576172e-01 1.878123879432678223e-01 2.426692098379135132e-01
-2.219599783420562744e-01 -1.762672364711761475e-01 -2.662810087203979492e-01 1.621708571910858154e-01 2.247762382030487061e-01 8.024211525917053223e-01 -3.418831229209899902e-01 -1.056914031505584717e-01
1.590799242258071899e-01 2.897336781024932861e-01 -6.419579684734344482e-02 1.164482235908508301e-01 1.109152659773826599e-01 6.511523723602294922e-01 -5.948973894119262695e-01 -2.878581285476684570e-01
-1.499394178390502930e-01 -5.344374775886535645e-01 1.968788802623748779e-01 5.679222345352172852e-01 -4.264120012521743774e-02 4.983835518360137939e-01 -9.036370366811752319e-02 -2.687523663043975830e-01
1.245282143354415894e-01 -2.597894668579101562e-01 -3.035292923450469971e-01 -1.369335502386093140e-01 3.646148368716239929e-02 6.547118425369262695e-01 2.726240754127502441e-01 -5.493817925453186035e-01
1.251451820135116577e-01 1.830006688833236694e-01 -3.659514784812927246e-01 1.871553957462310791e-01 4.558355212211608887e-01 5.328973531723022461e-01 -4.679295718669891357e-01 -2.667923867702484131e-01
1.584687735885381699e-03 2.461587190628051758e-01 -4.379528760910034180e-01 6.782835721969604492e-01 2.373140603303909302e-01 4.000546932220458984e-01 1.846344619989395142e-01 1.925630122423171997e-01
1.253284215927124023e-01 -1.011612489819526672e-01 -2.130809426307678223e-01 -2.025996893644332886e-01 1.801614314317703247e-01 8.950083255767822266e-01 2.228641808032989502e-01 -6.665299832820892334e-02
-1.506752520799636841e-01 -3.435125052928924561e-01 1.911123543977737427e-01 4.879264533519744873e-01 1.266545057296752930e-01 6.649758815765380859e-01 -3.151016235351562500e-01 1.648533195257186890e-01
-1.939916163682937622e-01 -1.249973550438880920e-01 -4.281264543533325195e-01 1.210114434361457825e-01 3.135984241962432861e-01 7.401555180549621582e-01 2.865727245807647705e-01 -1.432089060544967651e-01
-1.747012585401535034e-01 -3.259536325931549072e-01 4.590959474444389343e-02 8.000448942184448242e-01 2.442786693572998047e-01 3.306697905063629150e-01 -4.509730637073516846e-02 -2.236202806234359741e-01
-2.291210554540157318e-02 -1.024171803146600723e-02 -2.433913294225931168e-03 3.810873925685882568e-01 4.352866709232330322e-01 4.809667468070983887e-01 1.399787664413452148e-01 -6.432255506515502930e-01
1.926514655351638794e-01 -4.047885164618492126e-02 -6.235725879669189453e-01 5.171105265617370605e-01 -3.289549350738525391e-01 4.025737941265106201e-01 7.786557078361511230e-02 1.692954003810882568e-01
-1.619900204241275787e-02 -3.272908329963684082e-01 1.528021842241287231e-01 6.974593400955200195e-01 -5.607234314084053040e-02 5.000977516174316406e-01 -2.967078685760498047e-01 2.038205116987228394e-01
-9.637929499149322510e-02 -8.937346935272216797e-02 -1.670695841312408447e-01 4.010578244924545288e-02 5.068872496485710144e-02 8.461659550666809082e-01 4.059101939201354980e-01 -2.643361389636993408e-01
1.509387642145156860e-01 5.462300777435302734e-01 -2.528539597988128662e-01 2.957645952701568604e-01 2.468302547931671143e-01 5.602540969848632812e-01 -3.316642940044403076e-01 -2.064641565084457397e-01
1.622070372104644775e-01 1.911622285842895508e-02 1.840018928050994873e-01 8.284705281257629395e-01 4.351167082786560059e-01 2.096066027879714966e-01 -1.160394251346588135e-01 7.985442876815795898e-02
5.964199304580688477e-01 -5.743502378463745117e-01 -4.234648346900939941e-01 2.085832804441452026e-01 8.298783749341964722e-02 1.950284987688064575e-01 2.035827636718750000e-01 -7.215778529644012451e-02
-1.474053412675857544e-01 -3.257476389408111572e-01 1.026627793908119202e-01 5.279725790023803711e-01 2.003395855426788330e-01 5.918444395065307617e-01 -3.862710595130920410e-01 -2.079525589942932129e-01
1.671779751777648926e-01 2.144310623407363892e-01 -5.104834437370300293e-01 1.368311643600463867e-01 1.283200234174728394e-01 4.834544956684112549e-01 2.107084542512893677e-02 -6.293778419494628906e-01
2.599758207798004150e-01 -3.815455362200737000e-02 9.306076914072036743e-02 -9.009288251399993896e-02 -1.416839063167572021e-01 7.792512774467468262e-01 5.235021114349365234e-01 1.132182180881500244e-01
-1.179766654968261719e-01 -3.953605592250823975e-01 1.069067865610122681e-01 6.163813471794128418e-01 3.129504919052124023e-01 5.504807233810424805e-01 9.678354114294052124e-02 -1.675778031349182129e-01
1.008951961994171143e-01 -1.653157919645309448e-01 5.542037542909383774e-03 -1.269119530916213989e-01 1.381641030311584473e-01 7.808451056480407715e-01 5.198279023170471191e-01 2.175411134958267212e-01
2.779816985130310059e-01 -3.397785872220993042e-02 1.106444597244262695e-01 6.899602413177490234e-01 2.405980378389358521e-01 3.575682342052459717e-01 -2.185019701719284058e-01 4.469887912273406982e-01
6.052459478378295898e-01 7.598973065614700317e-02 -1.621937304735183716e-01 3.736872673034667969e-01 5.153762698173522949e-01 1.552221775054931641e-01 1.482503712177276611e-01 -3.876455128192901611e-01
1.979160308837890625e-01 5.869276449084281921e-02 1.087530255317687988e-01 9.203500747680664062e-01 2.177638262510299683e-01 8.539699763059616089e-02 4.035821929574012756e-02 -2.053543478250503540e-01
-1.474116891622543335e-01 7.510574162006378174e-02 2.569442801177501678e-02 3.753683269023895264e-01 3.376156091690063477e-01 6.630113124847412109e-01 -4.793732464313507080e-01 -2.184039205312728882e-01
5.779823660850524902e-01 3.708919510245323181e-02 -3.559711873531341553e-01 -2.761999666690826416e-01 -2.361775040626525879e-01 6.047446131706237793e-01 -1.245255246758460999e-01 1.567050218582153320e-01
7.182510495185852051e-01 3.237980306148529053e-01 -2.722010761499404907e-02 -1.108488664031028748e-01 2.446335554122924805e-01 5.002266764640808105e-01 2.326656281948089600e-01 4.512662813067436218e-02
8.534115739166736603e-03 8.175255730748176575e-03 -6.142380833625793457e-02 1.783758103847503662e-01 7.838485836982727051e-01 5.269550085067749023e-01 1.237751692533493042e-01 -2.384300529956817627e-01
7.999479174613952637e-01 -8.397816121578216553e-02 1.257067620754241943e-01 2.917229831218719482e-01 -4.077148437500000000e-02 2.948474287986755371e-01 -4.032470881938934326e-01 3.034954331815242767e-02
2.129636555910110474e-01 -1.425670534372329712e-01 4.502231180667877197e-01 6.357113718986511230e-01 4.171120822429656982e-01 2.818715572357177734e-01 2.245296388864517212e-01 -1.537649035453796387e-01
5.001405477523803711e-01 2.307505458593368530e-01 -4.536235630512237549e-01 4.620783403515815735e-02 -2.068773359060287476e-01 5.550670027732849121e-01 3.037874996662139893e-01 2.133534401655197144e-01
8.737117052078247070e-01 -3.300591707229614258e-01 -1.842475384473800659e-01 2.404471300542354584e-02 -7.635238766670227051e-02 2.566020190715789795e-01 1.404134184122085571e-01 4.211400449275970459e-02
8.373884856700897217e-02 2.883416041731834412e-02 -1.130634471774101257e-01 8.948787450790405273e-01 4.042734801769256592e-01 1.090929657220840454e-01 2.770004607737064362e-02 4.959258064627647400e-02
3.563711941242218018e-01 1.752046048641204834e-01 2.496260255575180054e-01 5.964067578315734863e-01 3.506055772304534912e-01 4.056096076965332031e-01 3.564943373203277588e-01 9.877856820821762085e-02
4.890891909599304199e-01 2.991334497928619385e-01 -2.374275177717208862e-01 9.658949077129364014e-02 2.247572392225265503e-01 5.882868170738220215e-01 1.753121018409729004e-01 4.222299158573150635e-01
3.899167478084564209e-01 -5.643019676208496094e-01 1.983976811170578003e-01 4.260163605213165283e-01 -3.721839487552642822e-01 3.728638291358947754e-01 1.531353145837783813e-01 -8.762370049953460693e-02
4.046277329325675964e-02 -3.998246192932128906e-01 2.839691340923309326e-01 6.094589829444885254e-01 4.141835868358612061e-01 3.712154924869537354e-01 -2.775945663452148438e-01 4.079036880284547806e-03
1.584372967481613159e-01 1.191512420773506165e-01 -6.604134440422058105e-01 6.120521426200866699e-01 2.916608452796936035e-01 1.490540355443954468e-01 1.043173968791961670e-01 -1.782737821340560913e-01
-1.042832806706428528e-01 -4.119211733341217041e-01 -8.314355276525020599e-03 7.812912464141845703e-01 -9.087956696748733521e-02 4.340091049671173096e-01 6.394421309232711792e-02 9.082439541816711426e-02
2.164608389139175415e-01 -2.232246398925781250e-01 -4.110967814922332764e-01 6.993681788444519043e-01 -3.342497050762176514e-01 2.982877194881439209e-01 -1.839116066694259644e-01 1.033303439617156982e-01
2.394408881664276123e-01 3.219461301341652870e-03 -1.913210004568099976e-01 -3.175111711025238037e-01 4.054002463817596436e-01 7.064069509506225586e-01 -1.478940993547439575e-01 -3.464214801788330078e-01
2.570919394493103027e-01 -2.262201458215713501e-01 -1.358630955219268799e-01 1.650771647691726685e-01 -1.094263941049575806e-01 4.239255189895629883e-01 2.762569189071655273e-01 -7.543300390243530273e-01
4.655302762985229492e-01 -2.735146582126617432e-01 -1.726998835802078247e-01 3.239110410213470459e-01 -3.964189589023590088e-01 3.753436207771301270e-01 -5.247398018836975098e-01 1.857248507440090179e-02
1.412501791492104530e-03 -7.184177637100219727e-02 -5.024133995175361633e-02 2.142597436904907227e-01 6.244590282440185547e-01 7.052501440048217773e-01 2.375765144824981689e-01 5.134170502424240112e-02
7.646243572235107422e-01 2.308004647493362427e-01 9.730964154005050659e-02 3.478063046932220459e-01 2.072803825139999390e-01 2.874549627304077148e-01 3.211201131343841553e-01 5.411839485168457031e-02
-1.725184172391891479e-01 -5.089089870452880859e-01 -2.501726895570755005e-02 5.468887090682983398e-02 2.342814952135086060e-01 7.652679085731506348e-01 2.508006691932678223e-01 6.487324833869934082e-02
5.818441510200500488e-01 3.104200959205627441e-01 -1.793112307786941528e-01 -4.795170575380325317e-02 1.924974024295806885e-01 5.790536403656005859e-01 3.190431594848632812e-01 2.376937121152877808e-01
-1.071965545415878296e-01 -1.184264644980430603e-01 1.814238348742946982e-04 2.898640632629394531e-01 3.201394379138946533e-01 7.635273933410644531e-01 4.474149644374847412e-01 -6.942061334848403931e-02
8.602380752563476562e-02 3.696724772453308105e-02 1.401967108249664307e-01 6.152844429016113281e-01 6.490126848220825195e-01 3.780147135257720947e-01 -1.585318595170974731e-01 6.130519881844520569e-02
1.157109215855598450e-01 -3.580113947391510010e-01 -3.115069121122360229e-02 1.102687269449234009e-01 -2.488029301166534424e-01 7.667366862297058105e-01 4.184049069881439209e-01 1.430336534976959229e-01
3.869010508060455322e-01 -2.562046051025390625e-01 -3.528439998626708984e-01 2.686195373535156250e-01 -5.106317996978759766e-01 5.244925618171691895e-01 -1.635680794715881348e-01 1.594357490539550781e-01
