# Supplementary material for: Where is your field going? A machine learning approach to study the relative motion of the domains of physics
Source: PLoS One. 2020 Jun 18;15(6):e0233997. doi: 10.1371/journal.pone.0233997 (PMC7302634; doi:10.1371/journal.pone.0233997)
Supplement: S16 Data — (ZIP) [file pone.0233997.s016.zip › 15/Pacs4Run_15_VS_500_embeddings1999-2003ED8.txt]

4.751789197325706482e-02 1.116227824240922928e-02 1.529262512922286987e-01 -5.225617885589599609e-01 -2.106683850288391113e-01 2.365176826715469360e-01 7.581749558448791504e-01 1.612734347581863403e-01
2.775795161724090576e-01 -8.696633577346801758e-02 3.887165784835815430e-01 -2.373047322034835815e-01 1.754134297370910645e-01 -3.638506531715393066e-01 7.249852418899536133e-01 1.386057138442993164e-01
2.861497104167938232e-01 -2.957837581634521484e-01 -8.023228496313095093e-02 -7.157827615737915039e-01 -6.399092078208923340e-02 -2.335906326770782471e-01 5.015755295753479004e-01 4.013328626751899719e-02
1.434108763933181763e-01 -5.158012509346008301e-01 -4.471315443515777588e-02 -1.587100178003311157e-01 8.751328103244304657e-03 -3.534578084945678711e-01 7.395887374877929688e-01 -1.191375330090522766e-01
2.583740651607513428e-01 5.020642876625061035e-01 4.009772837162017822e-01 -6.164996698498725891e-02 -2.089753895998001099e-01 1.280414015054702759e-01 6.120852828025817871e-01 -2.861414551734924316e-01
2.387493550777435303e-01 5.243308097124099731e-02 -3.164086639881134033e-01 -2.181596010923385620e-01 2.218865305185317993e-01 5.019489526748657227e-01 5.154793262481689453e-01 -4.750115871429443359e-01
3.031080067157745361e-01 -8.880481123924255371e-02 -3.764679655432701111e-02 7.386683020740747452e-03 -6.186859309673309326e-02 -2.918333113193511963e-01 7.784314751625061035e-01 4.514615237712860107e-01
4.619399309158325195e-01 4.689177870750427246e-01 2.061993628740310669e-01 -8.402235060930252075e-02 -2.006484121084213257e-01 9.133259952068328857e-02 6.698359251022338867e-01 -1.409543156623840332e-01
1.829011589288711548e-01 3.389693200588226318e-01 -3.372984230518341064e-01 -1.812358647584915161e-01 4.416447877883911133e-02 -2.499174028635025024e-01 6.874129176139831543e-01 -4.099811315536499023e-01
-6.510601937770843506e-02 7.240412831306457520e-01 -3.264380991458892822e-01 -3.987504243850708008e-01 -5.259122326970100403e-02 7.739511784166097641e-03 4.365570247173309326e-01 -1.120441108942031860e-01
3.648856580257415771e-01 5.973934009671211243e-02 -4.037533700466156006e-02 -8.025615811347961426e-01 -5.426228418946266174e-02 -4.014515504240989685e-02 4.420479536056518555e-01 1.326349228620529175e-01
6.654506921768188477e-01 1.787559837102890015e-01 1.283369660377502441e-01 -3.120859563350677490e-01 -9.047444909811019897e-03 2.310253977775573730e-01 5.964462757110595703e-01 -4.637817665934562683e-02
4.100869596004486084e-01 3.901640176773071289e-01 7.541364431381225586e-02 -5.573144555091857910e-01 -1.450009457767009735e-02 3.585808277130126953e-01 4.384661614894866943e-01 2.055996507406234741e-01
-4.109148979187011719e-01 7.578354328870773315e-02 2.040000110864639282e-01 -2.786407172679901123e-01 5.348940491676330566e-01 1.896559298038482666e-01 6.123230457305908203e-01 -9.554261714220046997e-02
3.625569939613342285e-01 2.504717409610748291e-01 2.198765128850936890e-01 -5.987388491630554199e-01 -7.195312064141035080e-03 3.759708106517791748e-01 4.417409002780914307e-01 2.498834729194641113e-01
9.546498954296112061e-02 -1.007467210292816162e-01 -1.325313746929168701e-01 -4.563336968421936035e-01 3.411272764205932617e-01 -5.329014658927917480e-01 5.947847962379455566e-01 -2.847441472113132477e-02
-3.474457859992980957e-01 2.803389430046081543e-01 5.403901338577270508e-01 -1.621210277080535889e-01 1.564642339944839478e-01 6.929149478673934937e-02 6.569764018058776855e-01 1.465821862220764160e-01
3.472535014152526855e-01 3.196585178375244141e-01 -2.984231114387512207e-01 -2.125337123870849609e-01 -4.216689467430114746e-01 4.274201691150665283e-01 5.290548801422119141e-01 5.113362520933151245e-02
1.561765521764755249e-01 -2.187532633543014526e-01 -6.744319945573806763e-02 -2.269472032785415649e-01 -3.097207546234130859e-01 -5.458391904830932617e-01 6.912558674812316895e-01 -4.737587005365639925e-04
3.219182491302490234e-01 2.534359395503997803e-01 5.623053386807441711e-02 3.536438941955566406e-02 3.440211117267608643e-01 5.748819932341575623e-02 7.732403278350830078e-01 -3.288927674293518066e-01
-1.194771975278854370e-01 2.366808503866195679e-01 4.348233938217163086e-01 -3.750595152378082275e-01 4.293387234210968018e-01 9.760102257132530212e-04 5.920933485031127930e-01 2.550671100616455078e-01
1.740556210279464722e-01 4.208591282367706299e-01 -2.174035012722015381e-01 1.382379829883575439e-01 -1.052143722772598267e-01 9.588858485221862793e-02 7.858164310455322266e-01 -2.973820567131042480e-01
7.718257606029510498e-02 5.170457363128662109e-01 -5.585650727152824402e-02 -2.447620630264282227e-01 2.864800095558166504e-01 4.209671020507812500e-01 4.990541934967041016e-01 -3.941306471824645996e-01
1.196820288896560669e-01 2.774197161197662354e-01 5.168086290359497070e-02 -3.367344737052917480e-01 1.797956675291061401e-01 -3.256787061691284180e-01 6.183812022209167480e-01 -5.214068293571472168e-01
9.539923816919326782e-02 3.895195722579956055e-01 -1.596340388059616089e-01 1.807721704244613647e-01 -1.535827517509460449e-01 1.235475242137908936e-01 7.385367751121520996e-01 -4.435355961322784424e-01
2.799494266510009766e-01 -7.673278450965881348e-02 -2.632633149623870850e-01 -1.671476513147354126e-01 4.611862301826477051e-01 -1.695970147848129272e-01 7.052531838417053223e-01 2.822348475456237793e-01
-1.856827288866043091e-01 3.039928078651428223e-01 2.350810617208480835e-01 -2.629221677780151367e-01 -9.772235155105590820e-02 5.748261883854866028e-02 5.578072667121887207e-01 6.517025828361511230e-01
4.224798679351806641e-01 5.278170704841613770e-01 3.266560137271881104e-01 -2.006537914276123047e-01 -1.240687817335128784e-01 2.133228480815887451e-01 5.750295519828796387e-01 -6.629508733749389648e-02
3.216122090816497803e-01 1.852114647626876831e-01 1.109797358512878418e-01 -3.130821287631988525e-01 6.245142221450805664e-02 -6.893419474363327026e-02 6.412895917892456055e-01 -5.762126445770263672e-01
3.640533238649368286e-02 1.289736181497573853e-01 1.631285399198532104e-01 -4.334007799625396729e-01 2.184108048677444458e-01 -3.085947036743164062e-01 5.411554574966430664e-01 -5.760297775268554688e-01
-9.899554401636123657e-02 -3.937382400035858154e-01 1.829531043767929077e-01 2.994633466005325317e-02 -4.397932812571525574e-02 3.808904588222503662e-01 7.319047451019287109e-01 3.436644077301025391e-01
4.857282936573028564e-01 -2.265870720148086548e-01 -2.223876677453517914e-02 -1.776731163263320923e-01 3.894079327583312988e-01 7.160766422748565674e-02 7.068161964416503906e-01 1.559124290943145752e-01
3.486832380294799805e-01 5.510405898094177246e-01 -7.020553201436996460e-02 -3.029378652572631836e-01 -1.607588678598403931e-01 -4.553612694144248962e-02 5.820273160934448242e-01 -3.337685465812683105e-01
-6.607779860496520996e-01 4.032181203365325928e-01 7.510652393102645874e-02 -1.515303552150726318e-01 1.860626041889190674e-01 1.924599111080169678e-01 5.420398116111755371e-01 8.196298778057098389e-02
-2.439407259225845337e-02 1.775569915771484375e-01 6.225988864898681641e-01 -3.653261363506317139e-01 2.659898102283477783e-01 4.471295326948165894e-02 5.940708518028259277e-01 1.453134864568710327e-01
2.572719454765319824e-01 9.878350049257278442e-02 -6.933731585741043091e-02 -2.371455542743206024e-03 -4.491693675518035889e-01 -2.393714338541030884e-01 7.141830325126647949e-01 -3.874670267105102539e-01
2.439782619476318359e-01 1.209992617368698120e-01 1.827239692211151123e-01 -1.684875488281250000e-01 3.802765011787414551e-01 4.181771278381347656e-01 6.106753945350646973e-01 -4.143078327178955078e-01
8.276120573282241821e-02 -2.980874180793762207e-01 1.430495828390121460e-01 1.414052397012710571e-01 -5.304200202226638794e-02 5.613991022109985352e-01 7.338553071022033691e-01 8.549834042787551880e-02
2.984110713005065918e-01 2.738700807094573975e-01 9.085035324096679688e-02 1.075278818607330322e-01 1.500383317470550537e-01 2.440674155950546265e-01 7.642301917076110840e-01 -3.873007297515869141e-01
1.507758945226669312e-01 3.481863811612129211e-02 -2.216780334711074829e-01 -7.519831508398056030e-02 -3.814000785350799561e-01 2.586158215999603271e-01 6.174916028976440430e-01 -5.723760128021240234e-01
3.059874475002288818e-01 2.712959051132202148e-01 2.557008713483810425e-02 -3.652429580688476562e-02 -1.787287881597876549e-03 4.900832101702690125e-02 7.434080839157104492e-01 -5.250920057296752930e-01
-8.116789907217025757e-02 1.697975844144821167e-01 -2.307976037263870239e-01 -2.276595309376716614e-02 -3.726685941219329834e-01 -3.590920269489288330e-01 6.607236862182617188e-01 -4.543236196041107178e-01
2.346227020025253296e-01 4.023923724889755249e-02 -2.564506232738494873e-01 4.316928389016538858e-04 -3.648806810379028320e-01 1.378044486045837402e-01 6.569039225578308105e-01 -5.421397089958190918e-01
-2.697533965110778809e-01 4.722149074077606201e-01 -1.483561843633651733e-01 1.642536371946334839e-02 -3.557285964488983154e-01 1.823567748069763184e-01 5.701633095741271973e-01 -4.439412355422973633e-01
-2.665682137012481689e-01 4.788599908351898193e-03 5.685323476791381836e-01 -1.828640848398208618e-01 2.910219430923461914e-01 1.131548359990119934e-01 6.681581139564514160e-01 -1.682770401239395142e-01
2.776747345924377441e-01 8.996246010065078735e-02 1.326610445976257324e-01 -8.685473799705505371e-01 7.921202108263969421e-03 6.365085020661354065e-03 3.725326657295227051e-01 6.281927973031997681e-02
1.939988732337951660e-01 7.287476211786270142e-02 -1.958598494529724121e-01 -1.238979101181030273e-01 1.637257039546966553e-01 -3.377767503261566162e-01 7.420738935470581055e-01 -4.601837992668151855e-01
1.966270357370376587e-01 4.916205406188964844e-01 -2.874594926834106445e-01 -7.045273482799530029e-02 -4.153815805912017822e-01 1.527183502912521362e-01 6.458615064620971680e-01 -1.380171775817871094e-01
-7.853126525878906250e-02 7.121093869209289551e-01 -2.736566364765167236e-01 -3.002862930297851562e-01 -3.383564352989196777e-01 -1.027787402272224426e-01 4.386391341686248779e-01 -6.496646255254745483e-02
1.319108754396438599e-01 1.892629712820053101e-01 1.066855415701866150e-01 -5.203239321708679199e-01 1.339468210935592651e-01 5.062453746795654297e-01 3.968334496021270752e-01 -4.826566278934478760e-01
-5.464809387922286987e-02 5.463212132453918457e-01 -8.137450367212295532e-02 8.211407810449600220e-02 1.849954873323440552e-01 6.567744910717010498e-02 6.759865880012512207e-01 -4.355311989784240723e-01
2.144867479801177979e-01 -1.638042479753494263e-01 1.485620588064193726e-01 -5.125954747200012207e-01 3.675511181354522705e-01 1.782934814691543579e-01 4.703454077243804932e-01 -5.042140483856201172e-01
4.531731829047203064e-02 8.160588145256042480e-02 -1.401221305131912231e-01 3.253673017024993896e-01 1.275883913040161133e-01 4.678560420870780945e-02 9.167812466621398926e-01 8.266344666481018066e-02
1.134984269738197327e-01 3.317613601684570312e-01 -3.557561337947845459e-01 -3.248067200183868408e-01 -3.964709937572479248e-01 4.543260931968688965e-01 4.798429012298583984e-01 -2.261417955160140991e-01
-6.568739563226699829e-02 -2.713980078697204590e-01 3.092684149742126465e-01 -3.005576133728027344e-01 8.460483700037002563e-02 6.836986541748046875e-01 5.111601352691650391e-01 1.264822855591773987e-02
1.650300323963165283e-01 2.346483469009399414e-01 -6.595325469970703125e-02 -4.242040514945983887e-01 6.074385717511177063e-02 -2.564932405948638916e-01 5.538831949234008789e-01 -5.976127386093139648e-01
-1.603713631629943848e-01 -1.287997514009475708e-01 -5.201206207275390625e-01 6.659860163927078247e-02 3.326769471168518066e-01 -5.645935237407684326e-02 7.470485568046569824e-01 1.038632765412330627e-01
4.218984842300415039e-01 2.413579523563385010e-01 1.159700229763984680e-01 -4.096903800964355469e-01 9.384607523679733276e-02 1.874339878559112549e-01 6.805635094642639160e-01 2.744949162006378174e-01
1.054955348372459412e-01 -2.927078306674957275e-02 -1.602828204631805420e-01 1.425705552101135254e-01 -2.080253809690475464e-01 -3.239968717098236084e-01 7.953447103500366211e-01 -4.014664292335510254e-01
-6.492182612419128418e-01 -4.573773965239524841e-02 1.725030690431594849e-01 -5.244884267449378967e-02 -7.683075219392776489e-02 5.894875898957252502e-02 6.523094177246093750e-01 3.301967680454254150e-01
-9.070978313684463501e-02 2.301587313413619995e-01 4.362784326076507568e-02 7.610490918159484863e-02 -3.511864840984344482e-01 -9.298616647720336914e-02 6.702413558959960938e-01 -5.915246605873107910e-01
1.213689669966697693e-01 3.957565724849700928e-01 3.724959492683410645e-02 2.359646558761596680e-01 -1.869831681251525879e-01 2.773791551589965820e-01 7.323186397552490234e-01 -3.512645661830902100e-01
-2.780559957027435303e-01 4.624692499637603760e-01 1.430835574865341187e-01 -4.496283233165740967e-01 3.653622865676879883e-01 -5.893519520759582520e-02 5.132659077644348145e-01 2.928548157215118408e-01
8.074729144573211670e-02 4.739375412464141846e-01 -4.970763251185417175e-02 -1.546103656291961670e-01 2.405102849006652832e-01 4.177283346652984619e-01 5.557363629341125488e-01 -4.486680328845977783e-01
4.621432423591613770e-01 3.823644220829010010e-01 2.650359272956848145e-01 -5.546419620513916016e-01 -3.158899396657943726e-02 9.805440157651901245e-02 4.385178685188293457e-01 2.438008189201354980e-01
-6.586877703666687012e-01 1.197160631418228149e-01 2.648254036903381348e-01 -4.623563289642333984e-01 4.982713982462882996e-02 -1.245294883847236633e-01 4.910655021667480469e-01 9.357882291078567505e-02
-1.390009075403213501e-01 9.239471703767776489e-02 5.688845179975032806e-03 -3.103694617748260498e-01 1.483494788408279419e-01 -3.095192648470401764e-02 6.295995116233825684e-01 6.755880713462829590e-01
3.680717647075653076e-01 -5.784805491566658020e-02 1.507774144411087036e-01 -6.553424000740051270e-01 1.261377334594726562e-02 3.151187300682067871e-01 4.755570888519287109e-01 2.887140214443206787e-01
-3.492093458771705627e-02 5.127795785665512085e-02 -2.732023894786834717e-01 4.095913842320442200e-02 -4.226537942886352539e-01 -2.451707720756530762e-01 6.616203188896179199e-01 -4.933025538921356201e-01
1.761860102415084839e-01 9.323350340127944946e-02 2.602183446288108826e-02 -3.166631758213043213e-01 6.786280125379562378e-02 -1.221408694982528687e-01 6.088591217994689941e-01 -6.848943233489990234e-01
6.949017196893692017e-02 6.008419394493103027e-02 -5.261837244033813477e-01 -5.330709815025329590e-01 -4.375431537628173828e-01 3.204417228698730469e-01 3.650662302970886230e-01 -5.591724812984466553e-02
2.217702567577362061e-01 1.135693024843931198e-02 -1.898703426122665405e-01 -8.705536834895610809e-03 -2.831937372684478760e-01 -3.345416188240051270e-01 7.376448512077331543e-01 -4.222865998744964600e-01
3.687670221552252769e-03 -8.032326400279998779e-02 -2.937221527099609375e-02 -2.514739334583282471e-01 -4.973292946815490723e-01 -5.292024016380310059e-01 6.042484045028686523e-01 -1.921589523553848267e-01
1.608301550149917603e-01 4.851621761918067932e-02 4.276966303586959839e-02 -3.929868936538696289e-01 -1.674695611000061035e-01 -2.101244926452636719e-01 5.451942086219787598e-01 -6.678898334503173828e-01
2.167587727308273315e-01 1.116168424487113953e-01 -4.592339992523193359e-01 -3.441579341888427734e-01 -3.322422802448272705e-01 5.523021817207336426e-01 4.376794993877410889e-01 6.504540890455245972e-02
6.305090337991714478e-02 3.558039665222167969e-01 -1.966826319694519043e-01 -2.558217048645019531e-01 -3.836200758814811707e-02 -2.455249130725860596e-01 6.334653496742248535e-01 -5.497879981994628906e-01
-4.624103605747222900e-01 2.161037921905517578e-01 8.229639381170272827e-02 -6.131761670112609863e-01 1.456891745328903198e-01 -1.490762382745742798e-01 4.625099897384643555e-01 3.152039945125579834e-01
-5.113517120480537415e-02 5.751736760139465332e-01 -4.193983376026153564e-01 -3.328558802604675293e-01 1.782234571874141693e-02 -1.189200133085250854e-01 5.394886732101440430e-01 -2.726992368698120117e-01
1.397847682237625122e-01 1.448778957128524780e-01 -4.477229416370391846e-01 -4.423029124736785889e-01 -6.294245123863220215e-01 1.219781041145324707e-01 3.888171017169952393e-01 -3.391564264893531799e-02
1.721416227519512177e-02 3.929583728313446045e-01 -2.857288420200347900e-01 -4.381227791309356689e-01 -4.463812410831451416e-01 1.376291364431381226e-02 4.704625606536865234e-01 -3.884768187999725342e-01
-5.987711548805236816e-01 3.556016683578491211e-01 3.792739510536193848e-01 -1.765952706336975098e-01 2.892342396080493927e-03 2.141617238521575928e-01 5.422790050506591797e-01 -6.775831803679466248e-03
4.163501784205436707e-02 -4.977961480617523193e-01 2.037655189633369446e-02 -1.786708831787109375e-01 2.049008943140506744e-02 6.430783271789550781e-01 5.504438281059265137e-01 3.419253602623939514e-02
2.023535966873168945e-01 2.046014219522476196e-01 -1.800794005393981934e-01 1.283835172653198242e-01 8.461073786020278931e-02 7.082658261060714722e-02 7.866381406784057617e-01 -4.871399998664855957e-01
4.849712550640106201e-01 2.647918164730072021e-01 4.490290582180023193e-02 -6.158511638641357422e-01 -2.797475084662437439e-02 1.193448081612586975e-01 4.722951352596282959e-01 2.744284868240356445e-01
-4.052211642265319824e-01 6.075076386332511902e-02 4.401626586914062500e-01 -2.245959192514419556e-01 2.794818878173828125e-01 2.637367546558380127e-01 6.166948676109313965e-01 -2.448238581418991089e-01
-3.217349648475646973e-01 1.532347053289413452e-01 -1.914956271648406982e-01 -4.985406994819641113e-01 3.062660098075866699e-01 -7.901582866907119751e-02 5.232414007186889648e-01 4.625671207904815674e-01
-5.632617473602294922e-01 -6.975832581520080566e-02 3.921613395214080811e-01 -4.653280675411224365e-01 2.441857382655143738e-02 2.895559668540954590e-01 4.588087201118469238e-01 -1.122719570994377136e-01
-2.037576884031295776e-01 -5.574589371681213379e-01 -3.573591113090515137e-01 -3.277760148048400879e-01 -4.105711281299591064e-01 9.256742894649505615e-02 4.708500206470489502e-01 1.172287687659263611e-01
-1.079675043001770973e-03 7.521509379148483276e-02 -1.178985759615898132e-01 -1.223806068301200867e-01 -6.250022649765014648e-01 -4.559243321418762207e-01 5.959347486495971680e-01 -1.087726652622222900e-01
-3.667660802602767944e-02 2.497012019157409668e-01 -6.773242950439453125e-01 -8.986858278512954712e-02 -5.535273626446723938e-02 1.209806352853775024e-01 6.049655675888061523e-01 -2.928755581378936768e-01
1.324684470891952515e-01 2.490586638450622559e-01 -1.123935803771018982e-01 -2.510714828968048096e-01 -1.048780009150505066e-01 -5.220751464366912842e-02 6.045945286750793457e-01 -6.822705268859863281e-01
-4.441592395305633545e-01 -2.471335083246231079e-01 4.734634160995483398e-01 -2.558682262897491455e-01 2.023496851325035095e-02 2.226991802453994751e-01 5.583071708679199219e-01 -3.004994988441467285e-01
3.311383128166198730e-01 5.314598679542541504e-01 1.265730857849121094e-01 -4.445351287722587585e-02 -2.267685532569885254e-01 1.975391209125518799e-01 6.546825766563415527e-01 -2.661691009998321533e-01
4.638004601001739502e-01 2.152807116508483887e-01 3.710359930992126465e-01 -1.610409915447235107e-01 -2.556808292865753174e-01 2.088159471750259399e-01 6.146631836891174316e-01 -2.969073951244354248e-01
2.816495597362518311e-01 -2.622578740119934082e-01 8.915641903877258301e-02 -7.935833930969238281e-01 -2.663903869688510895e-02 3.441746532917022705e-02 4.167122542858123779e-01 -1.965383142232894897e-01
2.763480246067047119e-01 2.408359646797180176e-01 6.931448727846145630e-02 2.511087991297245026e-02 -4.530053958296775818e-02 -1.446277052164077759e-01 7.783730626106262207e-01 -4.810001552104949951e-01
-1.802697628736495972e-01 -3.811600804328918457e-01 4.181596338748931885e-01 -4.313539266586303711e-01 2.525184452533721924e-01 2.706830203533172607e-01 5.694344043731689453e-01 2.396530006080865860e-03
2.582681179046630859e-02 -1.437627822160720825e-01 2.087041288614273071e-01 1.795930117368698120e-01 -2.191169708967208862e-01 5.470196008682250977e-01 6.993568539619445801e-01 2.578986883163452148e-01
-1.623165607452392578e-01 4.827977418899536133e-01 -1.686574518680572510e-02 -3.910911083221435547e-01 -5.143536925315856934e-01 3.730566501617431641e-01 3.845693767070770264e-01 -1.889402270317077637e-01
-4.527346491813659668e-01 3.552729263901710510e-02 5.343588590621948242e-01 -5.519158020615577698e-02 -3.385688364505767822e-02 -9.532365202903747559e-02 6.801294088363647461e-01 -1.799297630786895752e-01
-3.544566407799720764e-02 1.258034557104110718e-01 -6.585539877414703369e-02 -6.190001368522644043e-01 -6.211155652999877930e-01 -5.319191142916679382e-02 3.512434065341949463e-01 2.888475358486175537e-01
2.168482542037963867e-01 3.652442395687103271e-01 -3.598532974720001221e-01 -5.554758906364440918e-01 3.430122509598731995e-02 1.045560697093605995e-03 5.435910820960998535e-01 2.913014292716979980e-01
-4.544156193733215332e-01 -1.191460043191909790e-01 3.948721289634704590e-01 -6.732024252414703369e-02 2.454527914524078369e-01 1.388048976659774780e-01 7.186588644981384277e-01 -1.512290388345718384e-01
5.240760743618011475e-02 1.544069312512874603e-02 -6.444720029830932617e-01 1.456169933080673218e-01 2.490056306123733521e-02 3.571194037795066833e-02 7.426356673240661621e-01 8.404476940631866455e-02
-1.013524085283279419e-01 2.344934642314910889e-01 4.500831067562103271e-01 -3.131855726242065430e-01 2.629679143428802490e-01 -9.546478092670440674e-02 7.455170154571533203e-01 4.392602946609258652e-03
1.756014972925186157e-01 -4.741516313515603542e-04 -1.719996929168701172e-01 -4.176061153411865234e-01 2.894987165927886963e-01 -2.757017016410827637e-01 6.083959937095642090e-01 -4.849934279918670654e-01
-4.887298345565795898e-01 -1.589624956250190735e-02 4.798602461814880371e-01 -7.265593856573104858e-02 1.642649173736572266e-01 9.167548269033432007e-02 6.984169483184814453e-01 -4.660599678754806519e-02
3.534680008888244629e-01 4.994809925556182861e-01 3.406158685684204102e-01 -3.362685441970825195e-01 -2.801954448223114014e-01 -7.803804427385330200e-02 5.177286863327026367e-01 -2.093827575445175171e-01
2.058039754629135132e-01 1.607704162597656250e-02 -2.397266924381256104e-01 -8.586156368255615234e-01 2.217928878962993622e-02 -1.060640513896942139e-01 3.743134737014770508e-01 1.041370481252670288e-01
3.431833684444427490e-01 4.011932909488677979e-01 1.413783133029937744e-01 4.249895364046096802e-02 6.330797076225280762e-02 1.620136946439743042e-01 7.476150989532470703e-01 -3.321000933647155762e-01
-2.336508333683013916e-01 -8.196887373924255371e-02 3.401686847209930420e-01 1.236997079104185104e-03 3.317864537239074707e-01 4.484838545322418213e-01 7.079249024391174316e-01 -1.029282137751579285e-01
-9.035426378250122070e-02 -1.807072758674621582e-02 -2.869152724742889404e-01 -3.460540622472763062e-02 -5.032373592257499695e-02 -4.203371405601501465e-01 7.132526636123657227e-01 -4.690912663936614990e-01
2.295872867107391357e-01 -8.010872453451156616e-02 -6.487506628036499023e-01 -6.013276576995849609e-01 -6.962708663195371628e-03 1.055551767349243164e-01 3.698995113372802734e-01 -1.019010022282600403e-01
-7.875127345323562622e-02 -4.811819493770599365e-01 -3.640912175178527832e-01 -2.396230995655059814e-01 -3.400491178035736084e-01 1.439838409423828125e-01 5.867412090301513672e-01 3.027385473251342773e-01
1.090457662940025330e-02 6.209465861320495605e-01 -3.262332379817962646e-01 -4.680924415588378906e-01 -2.157315313816070557e-01 -5.633084848523139954e-02 4.087486565113067627e-01 -2.682895362377166748e-01
5.529575049877166748e-02 2.967257425189018250e-02 -5.859160795807838440e-02 -6.954218149185180664e-01 -5.757369995117187500e-01 -2.061216533184051514e-01 3.291301131248474121e-01 1.634975671768188477e-01
4.203532040119171143e-01 2.360938042402267456e-01 -2.878795862197875977e-01 -1.945372670888900757e-01 -2.584772408008575439e-01 4.951280951499938965e-01 5.370712280273437500e-01 -2.154894769191741943e-01
-8.807364106178283691e-02 -1.462295800447463989e-01 7.358399778604507446e-02 -8.298292160034179688e-01 -4.036399126052856445e-01 1.581759452819824219e-01 2.596917152404785156e-01 1.464387774467468262e-01
8.642829209566116333e-02 2.599649429321289062e-01 -4.092587903141975403e-02 -2.711185812950134277e-01 1.520426571369171143e-01 5.236186981201171875e-01 5.017823576927185059e-01 -5.483514070510864258e-01
-2.225392311811447144e-02 1.040756627917289734e-01 1.731127053499221802e-01 -8.272258639335632324e-01 -4.280601739883422852e-01 1.789499223232269287e-01 1.875884830951690674e-01 -1.547725498676300049e-01
5.315294116735458374e-02 4.267700910568237305e-01 -2.444785982370376587e-01 9.691830724477767944e-02 -4.251178801059722900e-01 4.326891601085662842e-01 5.977569222450256348e-01 -1.435994952917098999e-01
-2.636207640171051025e-01 -3.333220779895782471e-01 1.826322823762893677e-01 -3.802303969860076904e-02 1.218472048640251160e-01 6.029259562492370605e-01 6.317300200462341309e-01 -8.456327766180038452e-02
5.500233918428421021e-02 -7.002815604209899902e-02 -4.483185410499572754e-01 5.560155212879180908e-02 9.205867350101470947e-02 -3.266559541225433350e-01 7.969052195549011230e-01 1.943016201257705688e-01
1.426657438278198242e-01 2.847031950950622559e-01 -3.663794696331024170e-02 -5.501785874366760254e-01 2.993648648262023926e-01 1.743313819169998169e-01 4.297478497028350830e-01 -5.383844971656799316e-01
4.534104168415069580e-01 -2.915881276130676270e-01 -2.630313038825988770e-01 -1.813431233167648315e-01 3.059437274932861328e-01 2.455507069826126099e-01 6.491140723228454590e-01 1.791053861379623413e-01
2.040940225124359131e-01 1.270899772644042969e-01 9.967523068189620972e-02 -1.259526014328002930e-01 3.261933922767639160e-01 -2.433701455593109131e-01 7.476350069046020508e-01 -4.379558563232421875e-01
6.815826147794723511e-02 -3.282580971717834473e-01 -3.873643279075622559e-02 -2.232893109321594238e-01 -4.286150038242340088e-01 -5.030453205108642578e-01 6.281488537788391113e-01 -7.004379481077194214e-02
2.678594887256622314e-01 2.295851707458496094e-01 -1.669090539216995239e-01 -7.629655301570892334e-02 -7.127033472061157227e-01 5.241810157895088196e-02 5.721749067306518555e-01 -6.151602417230606079e-02
-8.261533826589584351e-02 -1.245834305882453918e-01 6.614948064088821411e-02 -3.570480942726135254e-01 -4.397142529487609863e-01 -5.220613479614257812e-01 5.859066843986511230e-01 -1.913411170244216919e-01
2.156972587108612061e-01 5.134629085659980774e-02 -5.752497911453247070e-01 -3.588851988315582275e-01 -2.812441289424896240e-01 4.868706762790679932e-01 4.166510701179504395e-01 3.725612908601760864e-02
-6.796868145465850830e-02 6.581987142562866211e-01 -3.086117208003997803e-01 -2.679477930068969727e-01 -1.325760632753372192e-01 -2.005111575126647949e-01 5.384813547134399414e-01 -2.176564782857894897e-01
-7.183164358139038086e-02 5.447530150413513184e-01 -5.307172536849975586e-01 -2.847620248794555664e-01 1.374796926975250244e-01 -9.737168997526168823e-02 5.530295968055725098e-01 -3.332397341728210449e-02
4.406373947858810425e-02 1.464949250221252441e-01 -2.695649266242980957e-01 1.294313818216323853e-01 -4.620517790317535400e-01 5.461416840553283691e-01 5.713278055191040039e-01 -2.213636934757232666e-01
-6.632670760154724121e-01 8.067863434553146362e-02 -4.227716103196144104e-02 -5.242698788642883301e-01 -2.438166365027427673e-02 2.260975390672683716e-01 3.937806487083435059e-01 2.648468017578125000e-01
3.209989964962005615e-01 1.009010151028633118e-01 -9.389303624629974365e-02 -8.195117861032485962e-02 -9.240385144948959351e-02 1.066327095031738281e-01 7.113288640975952148e-01 -5.876641273498535156e-01
-2.447573393583297729e-01 1.113517731428146362e-01 3.180121481418609619e-01 -2.476885681971907616e-03 2.444957345724105835e-01 -3.240921497344970703e-01 7.842675447463989258e-01 2.160258889198303223e-01
1.449874639511108398e-01 2.879916131496429443e-01 2.300548739731311798e-02 -1.070686965249478817e-03 -2.405450791120529175e-01 -4.266825318336486816e-02 7.071596384048461914e-01 -5.794409513473510742e-01
-2.547293007373809814e-01 -1.619689315557479858e-01 6.613060086965560913e-02 -3.693919479846954346e-01 2.071634978055953979e-01 3.201022446155548096e-01 5.643752217292785645e-01 5.515015721321105957e-01
-3.147412240505218506e-01 -1.661082804203033447e-01 4.082503318786621094e-01 -3.243327736854553223e-01 2.263419032096862793e-01 4.212202429771423340e-01 6.019337177276611328e-01 -1.024921163916587830e-01
-2.860105335712432861e-01 4.903534650802612305e-01 -4.428828358650207520e-01 9.113666415214538574e-02 4.734264314174652100e-02 -1.624276787042617798e-01 6.653266549110412598e-01 4.490866139531135559e-02
-1.125870123505592346e-01 4.778476655483245850e-01 -2.124596983194351196e-01 -3.684469461441040039e-01 -3.935808539390563965e-01 3.081721067428588867e-01 4.857448339462280273e-01 -3.037588894367218018e-01
2.691329717636108398e-01 2.742381989955902100e-01 1.522377133369445801e-01 -7.325849533081054688e-01 -1.938619166612625122e-01 -2.479256689548492432e-01 3.794195950031280518e-01 2.224749028682708740e-01
-1.057325210422277451e-02 3.763405382633209229e-01 -5.464884042739868164e-01 -3.683797717094421387e-01 -1.898372471332550049e-01 -1.354790031909942627e-01 5.237137675285339355e-01 -3.085997700691223145e-01
1.073587313294410706e-01 1.299026608467102051e-01 -4.890584647655487061e-01 -4.411602765321731567e-02 1.908947676420211792e-01 -1.631325483322143555e-01 7.024033665657043457e-01 -4.171949326992034912e-01
-1.223834231495857239e-01 -2.462399154901504517e-01 2.805876433849334717e-01 4.039327427744865417e-02 2.191196978092193604e-01 4.782989919185638428e-01 7.511971592903137207e-01 5.428272113204002380e-02
-4.936636090278625488e-01 1.020081043243408203e-01 4.977330267429351807e-01 -3.964349627494812012e-02 1.770569756627082825e-02 3.701629117131233215e-02 6.978566050529479980e-01 -8.884445577859878540e-02
-2.776902914047241211e-01 -2.166474759578704834e-01 -1.042501851916313171e-01 -5.771787166595458984e-01 1.075517162680625916e-01 1.306715458631515503e-01 4.913194775581359863e-01 5.117726922035217285e-01
-2.265028953552246094e-01 -1.787875294685363770e-01 -4.207853674888610840e-01 1.214781105518341064e-01 1.572296768426895142e-01 -1.301429569721221924e-01 8.007782697677612305e-01 2.049632519483566284e-01
-2.380382968112826347e-03 6.017378568649291992e-01 -4.875712692737579346e-01 -2.607720494270324707e-01 -9.595894068479537964e-02 -7.751288264989852905e-02 5.295565724372863770e-01 1.911328136920928955e-01
-1.954847127199172974e-01 3.788096308708190918e-01 2.590957880020141602e-01 -5.974064469337463379e-01 2.929880321025848389e-01 1.059926226735115051e-01 4.645521342754364014e-01 2.852701246738433838e-01
1.473600417375564575e-01 1.308361142873764038e-01 8.935818076133728027e-02 -5.662317276000976562e-01 3.222167491912841797e-01 2.967079877853393555e-01 4.057828485965728760e-01 -5.253998041152954102e-01
-3.864914774894714355e-01 -1.594173014163970947e-01 3.301955014467239380e-02 -3.356410264968872070e-01 1.058782637119293213e-02 2.287263274192810059e-01 5.796597599983215332e-01 5.683590173721313477e-01
-7.249656319618225098e-02 -2.274564057588577271e-01 4.214153885841369629e-01 6.841977685689926147e-02 -4.641385376453399658e-01 3.611579835414886475e-01 6.388245820999145508e-01 8.233577758073806763e-02
1.373193264007568359e-01 1.737883687019348145e-01 -1.493507623672485352e-01 -7.557004690170288086e-01 -3.209692835807800293e-01 -2.820248007774353027e-01 3.507693409919738770e-01 2.279337644577026367e-01
-3.254962861537933350e-01 -7.172355800867080688e-02 -2.730205953121185303e-01 -4.456336498260498047e-01 1.331118047237396240e-01 -2.868393249809741974e-02 5.360797643661499023e-01 5.566465258598327637e-01
3.165308237075805664e-01 6.293623894453048706e-02 -2.350750863552093506e-01 -2.153466045856475830e-01 -6.291032433509826660e-01 1.985814422369003296e-01 5.252716541290283203e-01 -2.882655560970306396e-01
2.556182444095611572e-02 5.146024227142333984e-01 -2.342110425233840942e-01 6.373239308595657349e-02 -3.061820268630981445e-01 4.802038371562957764e-01 5.481299161911010742e-01 -2.254435420036315918e-01
-2.299769595265388489e-02 3.810818493366241455e-01 -5.604950189590454102e-01 4.360048845410346985e-02 -1.263456493616104126e-01 1.878372579813003540e-01 6.475681662559509277e-01 -2.600026130676269531e-01
2.719892561435699463e-02 -1.165895909070968628e-01 3.563642799854278564e-01 -2.085819095373153687e-01 3.451203405857086182e-01 4.968572854995727539e-01 6.526030302047729492e-01 1.526403129100799561e-01
4.318226128816604614e-02 6.338897347450256348e-01 -2.282664328813552856e-01 -5.527411699295043945e-01 -3.404718339443206787e-01 3.945956006646156311e-02 3.477997481822967529e-01 -1.574452966451644897e-02
2.058467864990234375e-01 2.084538191556930542e-01 1.401721984148025513e-01 -8.250443935394287109e-01 -3.263080120086669922e-01 -6.169898062944412231e-02 3.118302822113037109e-01 7.940997183322906494e-02
1.691787242889404297e-01 2.859051227569580078e-01 3.169378340244293213e-01 2.267379686236381531e-02 -3.750390708446502686e-01 -9.493952617049217224e-03 6.487655043601989746e-01 -4.764786660671234131e-01
3.916380703449249268e-01 -1.350781470537185669e-01 2.853552699089050293e-01 -5.587903261184692383e-01 1.375093162059783936e-01 -2.908812165260314941e-01 5.590609312057495117e-01 1.364897191524505615e-01
3.261153399944305420e-01 1.418173909187316895e-01 -1.138807982206344604e-01 -1.702192276716232300e-01 -6.760128140449523926e-01 1.495248079299926758e-01 5.617369413375854492e-01 -1.915564686059951782e-01
-1.412687301635742188e-01 -2.590404152870178223e-01 -1.171283423900604248e-01 2.970416247844696045e-01 -9.874981641769409180e-02 -2.184747308492660522e-01 8.332890272140502930e-01 2.431776523590087891e-01
-1.327300537377595901e-02 6.891551017761230469e-01 -3.938023746013641357e-01 -2.052654772996902466e-01 -1.463069617748260498e-01 -7.231583446264266968e-02 5.365094542503356934e-01 -1.148789525032043457e-01
-1.361147314310073853e-01 -6.235335767269134521e-02 -2.869215980172157288e-02 -4.836139976978302002e-01 6.540749222040176392e-02 2.033089846372604370e-01 5.186143517494201660e-01 6.544504165649414062e-01
-1.060438435524702072e-02 -7.699894160032272339e-02 -1.400282382965087891e-01 -9.283015727996826172e-01 -9.801214188337326050e-02 -1.863618046045303345e-01 2.541450858116149902e-01 -6.066377833485603333e-02
-1.865805536508560181e-01 -2.451477199792861938e-01 3.103439509868621826e-01 -1.187043786048889160e-01 -1.472001522779464722e-01 6.457843184471130371e-01 5.938741564750671387e-01 5.739651247859001160e-02
2.239271551370620728e-01 -8.336064964532852173e-02 2.321301102638244629e-01 -6.179042458534240723e-01 1.163599491119384766e-01 -2.186059653759002686e-01 6.028439998626708984e-01 2.871733307838439941e-01
-3.090567886829376221e-01 1.061395779252052307e-01 -9.742381982505321503e-03 -5.923072099685668945e-01 3.967217803001403809e-01 -1.846842616796493530e-01 5.160610079765319824e-01 2.906547188758850098e-01
-1.019951105117797852e-01 9.833906590938568115e-02 -2.661542221903800964e-02 -8.298511505126953125e-01 -4.618962109088897705e-01 1.764246076345443726e-01 2.144533246755599976e-01 1.005414873361587524e-02
3.154897689819335938e-01 3.375012576580047607e-01 -1.975808441638946533e-01 -5.462892651557922363e-01 -2.373128384351730347e-01 4.292608201503753662e-01 4.351586699485778809e-01 1.383609771728515625e-01
-7.969539612531661987e-03 2.046919912099838257e-01 -1.873112171888351440e-01 1.426372379064559937e-01 -3.953599333763122559e-01 -2.243414968252182007e-01 7.187631726264953613e-01 -4.234949052333831787e-01
-2.559695243835449219e-01 1.298774182796478271e-01 1.333522051572799683e-01 -6.380074620246887207e-01 2.974354326725006104e-01 -1.821419745683670044e-01 5.132876038551330566e-01 3.281270861625671387e-01
-1.881091892719268799e-01 5.262506604194641113e-01 -4.356729984283447266e-02 -3.512674868106842041e-01 -5.357369184494018555e-01 2.173415869474411011e-01 3.480825424194335938e-01 -3.270706534385681152e-01
-5.179833173751831055e-01 2.076169997453689575e-01 1.962137222290039062e-01 -5.649892687797546387e-01 -1.057096049189567566e-01 2.279394716024398804e-01 3.935641646385192871e-01 3.359348475933074951e-01
4.927548393607139587e-02 6.876305490732192993e-02 -5.517956614494323730e-01 -7.660205960273742676e-01 -8.863178640604019165e-02 7.250289618968963623e-02 2.972944378852844238e-01 -9.025390259921550751e-03
4.220341444015502930e-01 5.783164501190185547e-02 9.830119460821151733e-02 -4.776094555854797363e-01 7.492639124393463135e-02 -6.525997072458267212e-02 6.569169163703918457e-01 3.733046054840087891e-01
-3.615943193435668945e-01 3.959222137928009033e-01 -3.762280344963073730e-01 -4.188046324998140335e-03 -2.388930916786193848e-01 1.752566844224929810e-01 5.714712738990783691e-01 -3.956838250160217285e-01
2.403681278228759766e-01 4.041385650634765625e-01 -1.092595905065536499e-01 2.060485482215881348e-01 5.310185998678207397e-02 1.610923707485198975e-01 7.746919989585876465e-01 -3.091653287410736084e-01
3.248218446969985962e-02 3.533039689064025879e-01 -6.972900778055191040e-02 1.129699647426605225e-01 1.329332441091537476e-01 2.521337568759918213e-01 6.974418163299560547e-01 -5.374282598495483398e-01
-1.255918592214584351e-01 -3.559231162071228027e-01 1.885109394788742065e-01 1.490978896617889404e-01 2.235395461320877075e-01 3.774718046188354492e-01 7.791254520416259766e-01 -1.695870235562324524e-02
-2.684508264064788818e-01 -3.640122115612030029e-01 -4.609608948230743408e-01 -4.248237237334251404e-02 -4.157600998878479004e-01 4.525313526391983032e-02 6.014285087585449219e-01 2.109949290752410889e-01
9.233151376247406006e-02 5.798016786575317383e-01 -3.071866557002067566e-02 -2.388425618410110474e-01 -5.077504515647888184e-01 4.131952226161956787e-01 4.061081111431121826e-01 6.205761805176734924e-02
-1.656095385551452637e-01 3.456369787454605103e-02 -4.458277225494384766e-01 1.291230618953704834e-01 2.702597379684448242e-01 -8.332714438438415527e-02 7.556130290031433105e-01 3.240510523319244385e-01
-4.023709893226623535e-01 3.128830194473266602e-01 2.030861526727676392e-01 -5.249816775321960449e-01 1.367537677288055420e-01 -9.575004130601882935e-02 5.259330868721008301e-01 3.447852730751037598e-01
-4.822697937488555908e-01 -3.379393219947814941e-01 2.148201465606689453e-01 -4.604890570044517517e-02 8.895882219076156616e-02 3.387596905231475830e-01 6.759240031242370605e-01 1.593725234270095825e-01
-1.284600943326950073e-01 2.356898598372936249e-02 1.966259926557540894e-01 3.798220753669738770e-01 -1.833198219537734985e-02 -1.604187339544296265e-01 8.506303429603576660e-01 2.244407981634140015e-01
1.449375133961439133e-02 1.424609124660491943e-01 -2.338424772024154663e-01 -6.589984297752380371e-01 -5.676692724227905273e-01 2.827781438827514648e-01 2.519980072975158691e-01 -1.575389206409454346e-01
-4.408005774021148682e-01 -3.185644447803497314e-01 -3.406577706336975098e-01 -1.567972898483276367e-01 -4.610674083232879639e-01 -8.316592872142791748e-02 5.504865646362304688e-01 2.025914341211318970e-01
1.635360345244407654e-02 -2.629733681678771973e-01 -1.669927686452865601e-01 -3.194356262683868408e-01 -3.552204370498657227e-01 -5.444619655609130859e-01 6.148322224617004395e-01 3.619089722633361816e-03
2.688201665878295898e-01 1.894016265869140625e-01 1.271002590656280518e-01 -3.677121400833129883e-01 3.956916183233261108e-02 -2.610926032066345215e-01 6.062865853309631348e-01 -5.506154894828796387e-01
-4.313015937805175781e-01 -1.573268324136734009e-01 3.794984221458435059e-01 -2.557164132595062256e-01 2.777634263038635254e-01 1.769402921199798584e-01 6.481669545173645020e-01 -2.263548374176025391e-01
-6.288118958473205566e-01 1.982226036489009857e-02 4.110734760761260986e-01 -3.612936139106750488e-01 1.033549383282661438e-02 1.113113388419151306e-01 5.250765085220336914e-01 -1.283967643976211548e-01
-1.632950454950332642e-01 -2.981554865837097168e-01 -1.364067047834396362e-01 3.171139657497406006e-01 -1.891200095415115356e-01 -1.614315509796142578e-01 8.167295455932617188e-01 1.907778531312942505e-01
-1.950023137032985687e-02 2.625580728054046631e-01 -1.615911126136779785e-01 -4.741194546222686768e-01 2.752125561237335205e-01 4.146879017353057861e-01 3.959192633628845215e-01 -5.247111916542053223e-01
1.106187775731086731e-01 -1.174083501100540161e-01 -4.016822576522827148e-01 2.312269359827041626e-01 -8.757147938013076782e-02 -1.475507616996765137e-01 8.394674658775329590e-01 1.581729352474212646e-01
2.924379706382751465e-01 1.599296629428863525e-01 8.730598539113998413e-02 -8.405488133430480957e-01 -7.137943059206008911e-02 -1.414747387170791626e-01 3.525441288948059082e-01 1.592497974634170532e-01
2.672823667526245117e-01 -4.279979765415191650e-01 2.921951711177825928e-01 -4.352046847343444824e-01 7.995636761188507080e-02 4.416306614875793457e-01 5.109349489212036133e-01 9.006439149379730225e-02
-4.686902761459350586e-01 -8.452238142490386963e-02 -8.174584060907363892e-02 -4.428429901599884033e-01 7.687067985534667969e-02 -2.882017493247985840e-01 5.529507398605346680e-01 4.191290736198425293e-01
-3.638336956501007080e-01 3.074542619287967682e-02 -5.517113208770751953e-01 1.515876501798629761e-01 1.631090492010116577e-01 -2.757324278354644775e-02 6.941604018211364746e-01 1.734704226255416870e-01
-5.985054969787597656e-01 -2.157822847366333008e-01 3.956256508827209473e-01 -2.534948289394378662e-01 4.350474476814270020e-02 1.205013915896415710e-01 5.688731670379638672e-01 -1.855263561010360718e-01
1.552905589342117310e-01 2.827167510986328125e-01 -5.294209718704223633e-01 -5.163206458091735840e-01 -3.347950577735900879e-01 3.100785613059997559e-01 3.647290170192718506e-01 -8.842442184686660767e-02
-2.623625099658966064e-01 -4.911685883998870850e-01 -3.497451841831207275e-01 -2.841778695583343506e-01 -4.165133237838745117e-01 1.573240906000137329e-01 5.017494559288024902e-01 1.919733583927154541e-01
-5.437763333320617676e-01 3.859108388423919678e-01 3.094230592250823975e-01 -3.387696146965026855e-01 1.695682108402252197e-02 1.155135184526443481e-01 5.242961645126342773e-01 2.373930364847183228e-01
6.795520894229412079e-03 -7.745759934186935425e-02 -5.897342562675476074e-01 -2.333462685346603394e-01 -1.605199128389358521e-01 1.574219763278961182e-01 4.564728140830993652e-01 -5.768893957138061523e-01
8.317464590072631836e-02 6.167772784829139709e-02 -3.261988461017608643e-01 9.592081606388092041e-02 2.662872076034545898e-01 -2.795853838324546814e-02 8.271685242652893066e-01 3.431805074214935303e-01
4.793860018253326416e-02 5.374006628990173340e-01 -4.187791347503662109e-01 -4.092749953269958496e-01 -3.500663042068481445e-01 6.445646751672029495e-03 4.350511133670806885e-01 2.327295839786529541e-01
-6.427507847547531128e-02 -2.243552654981613159e-01 4.158409833908081055e-01 5.548977851867675781e-02 -4.386548995971679688e-01 4.221361577510833740e-01 6.283186674118041992e-01 6.426015496253967285e-02
-6.917760372161865234e-01 3.550450131297111511e-02 1.274826377630233765e-01 -1.730579584836959839e-01 -3.555161133408546448e-02 3.495586216449737549e-01 5.382067561149597168e-01 2.467036843299865723e-01
-3.260030969977378845e-02 -1.120062023401260376e-01 -1.179811060428619385e-01 4.315116107463836670e-01 7.799876481294631958e-02 -3.704646974802017212e-02 8.820797801017761230e-01 2.736973948776721954e-02
-3.595108687877655029e-01 -4.913446903228759766e-01 2.401125133037567139e-01 3.364928439259529114e-02 1.985202357172966003e-02 2.797492742538452148e-01 7.005891203880310059e-01 -3.266612440347671509e-02
-5.456122159957885742e-01 -4.416750073432922363e-01 -2.581343650817871094e-01 -1.597926020622253418e-01 -2.832042276859283447e-01 -1.570906341075897217e-01 5.360270738601684570e-01 -1.511837989091873169e-01
-2.966384589672088623e-01 1.534003880806267262e-03 -5.644961073994636536e-02 3.323401808738708496e-01 2.706078886985778809e-01 1.923184283077716827e-02 8.441908359527587891e-01 1.100458130240440369e-01
-2.982369065284729004e-01 -1.418315619230270386e-02 5.157790780067443848e-01 -2.129402607679367065e-01 3.479670286178588867e-01 1.458059623837471008e-02 6.884449720382690430e-01 -6.505321711301803589e-02
-1.963100433349609375e-01 -3.439768254756927490e-01 1.330592781305313110e-01 -2.277914881706237793e-01 -6.944178789854049683e-02 7.209241390228271484e-01 4.934379756450653076e-01 7.425501942634582520e-02
1.167265474796295166e-01 -8.201318234205245972e-02 -1.342958658933639526e-01 -7.204124927520751953e-01 5.579053610563278198e-02 -2.348998039960861206e-01 4.989589750766754150e-01 3.679248988628387451e-01
-2.357397377490997314e-01 -3.702780306339263916e-01 -1.779349297285079956e-01 -2.004039734601974487e-01 -4.955928623676300049e-01 5.011853948235511780e-02 5.456416010856628418e-01 4.354876577854156494e-01
1.382437050342559814e-01 -1.168508157134056091e-01 9.520022198557853699e-03 -3.283638656139373779e-01 2.064844816923141479e-01 -3.773391544818878174e-01 6.299311518669128418e-01 -5.267705917358398438e-01
9.719055891036987305e-02 -1.446214318275451660e-01 8.032163232564926147e-02 -1.490077227354049683e-01 -5.559286475181579590e-01 -4.677130877971649170e-01 6.351626515388488770e-01 -9.869144111871719360e-02
1.686393469572067261e-01 1.379814594984054565e-01 5.395666509866714478e-02 -4.030525088310241699e-01 -1.183313503861427307e-01 -4.317896366119384766e-01 5.707252025604248047e-01 -5.108693838119506836e-01
-7.989775389432907104e-02 -1.472327709197998047e-01 8.714713901281356812e-02 3.592953979969024658e-01 -1.318933367729187012e-01 -5.731974169611930847e-02 8.718479871749877930e-01 2.333469986915588379e-01
4.922068119049072266e-02 5.135170817375183105e-01 -5.013282299041748047e-01 -3.784939944744110107e-01 -2.556009590625762939e-01 1.408767700195312500e-01 4.475076794624328613e-01 2.320528179407119751e-01
-2.463103234767913818e-01 -5.266536772251129150e-02 3.688260316848754883e-01 9.583309292793273926e-02 -1.984413266181945801e-01 3.711518347263336182e-01 6.892716288566589355e-01 3.729785084724426270e-01
-5.838840827345848083e-02 -3.594810068607330322e-01 2.698703706264495850e-01 -1.607974618673324585e-01 -4.659070074558258057e-02 5.938066840171813965e-01 6.295079588890075684e-01 1.327441781759262085e-01
1.968912035226821899e-02 1.861187280155718327e-03 -3.808430433273315430e-01 -1.655545979738235474e-01 -4.711808860301971436e-01 4.302438199520111084e-01 4.357842803001403809e-01 -4.797187447547912598e-01
2.650929391384124756e-01 -8.698035031557083130e-02 -7.024270892143249512e-01 -3.811149299144744873e-01 -7.533030956983566284e-02 1.939330846071243286e-01 4.867264330387115479e-01 -5.762203410267829895e-02
-4.282947257161140442e-02 2.465881407260894775e-02 -4.628474414348602295e-01 -6.970678567886352539e-01 -3.270815014839172363e-01 3.154813051223754883e-01 2.703623473644256592e-01 -1.334903836250305176e-01
2.144445180892944336e-01 6.232342869043350220e-02 -1.319869160652160645e-01 -8.701433539390563965e-01 -2.488297596573829651e-02 -1.810621917247772217e-01 3.540857136249542236e-01 1.295377910137176514e-01
6.848654150962829590e-02 5.496915578842163086e-01 -2.012461721897125244e-01 -1.274241656064987183e-01 -3.787948191165924072e-01 3.258686959743499756e-01 5.463804006576538086e-01 -2.969925105571746826e-01
3.644720613956451416e-01 2.351876348257064819e-01 -1.854503601789474487e-01 -1.271674185991287231e-01 -1.925693303346633911e-01 4.982279539108276367e-01 5.951197147369384766e-01 -3.490014374256134033e-01
-4.156270921230316162e-01 -3.850998580455780029e-01 6.956625729799270630e-02 -1.601404249668121338e-01 -3.252513110637664795e-01 -3.295057415962219238e-01 6.160877943038940430e-01 -2.335407733917236328e-01
-1.868033111095428467e-01 -1.467146128416061401e-01 4.568613767623901367e-01 -1.071606501936912537e-01 3.477480411529541016e-01 6.257501244544982910e-02 7.731875181198120117e-01 -2.665555477142333984e-02
5.295656919479370117e-01 2.920072376728057861e-01 3.678887486457824707e-01 -1.635264456272125244e-01 -2.187374085187911987e-01 -6.555950641632080078e-02 6.398835778236389160e-01 -1.030235961079597473e-01
-2.409456521272659302e-01 -3.341625630855560303e-01 -5.086389183998107910e-01 -2.691692113876342773e-01 -3.815869688987731934e-01 9.858497232198715210e-02 5.022786855697631836e-01 3.024958670139312744e-01
-5.445651337504386902e-02 3.013149797916412354e-01 -6.310446262359619141e-01 -2.783728539943695068e-01 -8.418547362089157104e-02 -6.452659517526626587e-02 5.190395116806030273e-01 -3.871461153030395508e-01
5.489891022443771362e-02 1.129474639892578125e-01 -1.088156700134277344e-01 4.532817602157592773e-01 3.643275052309036255e-02 3.133488446474075317e-02 8.494670987129211426e-01 2.074134498834609985e-01
-5.117211490869522095e-02 -3.170025050640106201e-01 -2.014941535890102386e-02 1.318084448575973511e-01 8.093877881765365601e-02 -2.049095034599304199e-01 8.602051138877868652e-01 3.010308444499969482e-01
-3.166922330856323242e-01 -3.359200358390808105e-01 2.222284972667694092e-01 7.075687497854232788e-02 9.456233680248260498e-02 4.637109041213989258e-01 6.650364398956298828e-01 -2.573487162590026855e-01
1.943890452384948730e-01 -8.088155835866928101e-02 -6.462820768356323242e-01 -5.868395566940307617e-01 -3.930608555674552917e-02 2.037090659141540527e-01 3.502729237079620361e-01 -1.669626086950302124e-01
3.678421974182128906e-01 5.014360547065734863e-01 -2.071662060916423798e-02 -1.988647133111953735e-01 -1.360852420330047607e-01 -2.279000133275985718e-01 6.673398017883300781e-01 -2.397450953722000122e-01
-3.051145970821380615e-01 -3.320033252239227295e-01 -3.734500110149383545e-01 -1.073549911379814148e-01 -5.524842143058776855e-01 -1.316504925489425659e-01 5.414186120033264160e-01 1.731597036123275757e-01
1.436808146536350250e-02 3.948999643325805664e-01 -2.709346711635589600e-01 -3.912768959999084473e-01 -1.279923021793365479e-01 -4.637642502784729004e-01 5.528739690780639648e-01 -2.832229733467102051e-01
2.424344122409820557e-01 2.100266516208648682e-02 -7.292682677507400513e-02 -6.274654269218444824e-01 1.045393347740173340e-01 -1.211989447474479675e-01 4.480896294116973877e-01 -5.615613460540771484e-01
-1.662516593933105469e-01 -3.418779969215393066e-01 -2.252952009439468384e-01 8.878794312477111816e-02 -5.318005084991455078e-01 1.898144558072090149e-02 6.441611051559448242e-01 3.142023086547851562e-01
-3.798203468322753906e-01 -3.172139227390289307e-01 1.634740978479385376e-01 5.814026296138763428e-02 8.360558748245239258e-02 5.040319561958312988e-01 6.345122456550598145e-01 -2.477174252271652222e-01
2.555865049362182617e-01 3.926639258861541748e-01 2.984145581722259521e-01 1.589643061161041260e-01 -5.060151219367980957e-01 1.015481874346733093e-01 6.171962022781372070e-01 -1.373875290155410767e-01
4.802143573760986328e-02 5.316337943077087402e-01 -3.942375779151916504e-01 -4.281086921691894531e-01 -3.805130720138549805e-01 1.250202208757400513e-01 4.127644300460815430e-01 -2.134578227996826172e-01
-2.658091112971305847e-02 4.712625145912170410e-01 -4.829640686511993408e-01 -4.463964402675628662e-01 -3.411966860294342041e-01 1.469729691743850708e-01 3.760842382907867432e-01 2.553928494453430176e-01
2.686522603034973145e-01 -1.650982350111007690e-01 2.634659409523010254e-01 -5.840208530426025391e-01 3.657456338405609131e-01 -2.869738638401031494e-02 4.680694043636322021e-01 -3.693121373653411865e-01
1.539272367954254150e-01 4.552732408046722412e-02 -3.811925351619720459e-01 -5.747970342636108398e-01 -3.649279177188873291e-01 4.527036249637603760e-01 3.967675268650054932e-01 -5.474122986197471619e-02
-1.046086698770523071e-01 -1.546523272991180420e-01 9.090540930628776550e-03 4.756992682814598083e-02 -3.337394297122955322e-01 -4.864756166934967041e-01 7.738248705863952637e-01 1.262877434492111206e-01
-6.050447225570678711e-01 -2.137600257992744446e-02 1.418766379356384277e-01 -1.176824197173118591e-01 -1.681553572416305542e-01 5.526873469352722168e-01 4.754491150379180908e-01 1.992342174053192139e-01
-3.945840001106262207e-01 -9.759002923965454102e-02 5.491184592247009277e-01 -6.614370737224817276e-03 8.216701447963714600e-02 3.627119958400726318e-02 7.106003165245056152e-01 -1.420731097459793091e-01
-5.958701372146606445e-01 6.357514113187789917e-02 3.846200406551361084e-01 -4.541044533252716064e-01 1.084623336791992188e-01 1.552413776516914368e-02 5.228958725929260254e-01 -3.644802793860435486e-02
-1.701592263998463750e-04 3.980362117290496826e-01 -4.937692582607269287e-01 -4.952973723411560059e-01 -3.702969849109649658e-01 1.568869799375534058e-01 3.744616806507110596e-01 2.246877253055572510e-01
-3.921278752386569977e-03 4.657632410526275635e-01 -4.336912333965301514e-01 -4.603848457336425781e-01 -3.132850527763366699e-01 1.350597888231277466e-01 4.400400221347808838e-01 2.701534926891326904e-01
-7.192087769508361816e-01 -5.624816566705703735e-02 2.207154780626296997e-02 -2.997399568557739258e-01 -1.828740239143371582e-01 2.567127943038940430e-01 4.692111015319824219e-01 2.640838623046875000e-01
2.196082174777984619e-01 -1.973410248756408691e-01 4.430330172181129456e-02 -3.403178751468658447e-01 -4.719398915767669678e-01 -4.731109440326690674e-01 5.812706351280212402e-01 1.030181571841239929e-01
-5.929393693804740906e-02 1.125476881861686707e-01 2.571015954017639160e-01 -2.402992695569992065e-01 3.971472382545471191e-01 -4.103015959262847900e-01 6.839647889137268066e-01 2.570820450782775879e-01
-4.391930997371673584e-02 -1.941941082477569580e-01 4.486934542655944824e-01 8.197438716888427734e-02 -4.217903912067413330e-01 3.643979728221893311e-01 6.466972231864929199e-01 1.529833525419235229e-01
-5.708366632461547852e-01 -5.006898045539855957e-01 -9.405434131622314453e-02 -1.864891946315765381e-01 -2.479285746812820435e-01 -5.720681976526975632e-03 5.201494097709655762e-01 -2.185728698968887329e-01
-7.375144865363836288e-03 4.743844643235206604e-02 -1.904335618019104004e-01 1.555294077843427658e-02 -3.234307169914245605e-01 -5.238791108131408691e-01 7.149768471717834473e-01 -2.663453817367553711e-01
-4.389183819293975830e-01 4.531958997249603271e-01 -2.185130715370178223e-01 6.744909286499023438e-02 -3.844334781169891357e-01 1.747345626354217529e-01 4.887920916080474854e-01 -3.639063239097595215e-01
4.274070262908935547e-01 3.904009759426116943e-01 2.582490146160125732e-01 -2.821986377239227295e-01 -3.240974545478820801e-01 -8.865398354828357697e-03 5.636291503906250000e-01 -3.094933331012725830e-01
-8.813710510730743408e-02 -1.547344475984573364e-01 2.631363868713378906e-01 -2.736422717571258545e-01 3.402551710605621338e-01 4.559064805507659912e-01 6.053196191787719727e-01 3.662402927875518799e-01
1.303689479827880859e-01 -2.218666672706604004e-01 8.849100209772586823e-03 -7.735509276390075684e-01 -3.558724522590637207e-01 6.801617145538330078e-02 3.607607185840606689e-01 -2.718453705310821533e-01
1.452163904905319214e-01 1.856981366872787476e-01 -3.164067864418029785e-01 2.833513543009757996e-02 -1.814564913511276245e-01 7.360679507255554199e-01 5.173953771591186523e-01 3.304300457239151001e-02
2.521671652793884277e-01 8.668442070484161377e-02 -3.873799443244934082e-01 -2.329872697591781616e-01 -6.224757432937622070e-01 2.030915021896362305e-01 4.768344163894653320e-01 -2.616446316242218018e-01
3.821355700492858887e-01 4.065464437007904053e-01 1.229053735733032227e-01 -2.946748733520507812e-01 -1.898512095212936401e-01 -1.741773821413516998e-02 6.126617193222045898e-01 -4.183921515941619873e-01
-6.491612195968627930e-01 1.197711601853370667e-01 3.346501886844635010e-01 -9.099284559488296509e-02 -7.737397402524948120e-02 1.855246275663375854e-01 6.204816102981567383e-01 1.362744122743606567e-01
-5.645366311073303223e-01 -2.283666282892227173e-01 3.598090410232543945e-01 -4.748039245605468750e-01 8.165596053004264832e-03 1.143945679068565369e-01 4.633755385875701904e-01 -2.153513133525848389e-01
-1.488458961248397827e-01 1.026298329234123230e-01 -2.728024125099182129e-01 -6.500529050827026367e-01 -5.117461085319519043e-01 3.733695447444915771e-01 2.334598451852798462e-01 -1.205401197075843811e-01
1.937219202518463135e-01 -8.543934673070907593e-03 -3.605203032493591309e-01 2.713415324687957764e-01 -8.807490766048431396e-02 -4.720696061849594116e-02 8.262660503387451172e-01 2.570920288562774658e-01
-1.197453513741493225e-01 6.095187664031982422e-01 -2.739645838737487793e-01 8.599395304918289185e-02 -1.447166651487350464e-01 -9.025183320045471191e-02 7.067897319793701172e-01 -5.528226494789123535e-02
1.231403201818466187e-01 1.666201502084732056e-01 -6.032283306121826172e-01 -4.525194764137268066e-01 -2.246475517749786377e-01 -1.865925639867782593e-01 5.223236680030822754e-01 -1.740993410348892212e-01
-5.322101712226867676e-01 -1.852921694517135620e-01 -5.717890337109565735e-03 -3.618202805519104004e-01 -4.811343550682067871e-02 -2.449710071086883545e-01 5.589970350265502930e-01 4.203202128410339355e-01
-5.739426612854003906e-01 2.474469095468521118e-01 3.933348059654235840e-01 -1.143026053905487061e-01 -1.470470428466796875e-01 3.043333590030670166e-01 5.626506209373474121e-01 1.037550568580627441e-01
2.421395480632781982e-01 3.351634144783020020e-01 2.601305842399597168e-01 -1.823290884494781494e-01 -1.088394820690155029e-01 4.841745495796203613e-01 5.439538359642028809e-01 -4.312370121479034424e-01
-2.482371926307678223e-01 3.421327844262123108e-02 1.720345616340637207e-01 -6.023336648941040039e-01 -3.899246081709861755e-02 -5.331614613533020020e-01 5.070943236351013184e-01 4.335839673876762390e-02
1.396626085042953491e-01 -2.475010901689529419e-01 9.138128161430358887e-02 -6.508952379226684570e-01 -3.682905733585357666e-01 5.271980911493301392e-02 4.330900311470031738e-01 4.015446603298187256e-01
6.454124301671981812e-02 1.212556064128875732e-01 -2.699415385723114014e-01 -5.822013020515441895e-01 -6.422972083091735840e-01 2.019560784101486206e-01 3.276273608207702637e-01 -9.291447699069976807e-02
-4.236984625458717346e-02 -8.719224482774734497e-02 4.176368936896324158e-03 -7.757241129875183105e-01 -3.200999796390533447e-01 4.161426126956939697e-01 2.665885388851165771e-01 2.052535712718963623e-01
-2.686769962310791016e-01 -1.524495892226696014e-02 1.660045236349105835e-01 -2.067069262266159058e-01 -5.002996325492858887e-01 -3.748231828212738037e-01 5.336406230926513672e-01 -4.262986183166503906e-01
-1.515707820653915405e-01 -2.496959418058395386e-01 2.995738089084625244e-01 -8.778423070907592773e-02 -2.388518601655960083e-01 6.198090314865112305e-01 5.925305485725402832e-01 1.578666865825653076e-01
-6.000273227691650391e-01 9.265309572219848633e-02 -1.568701714277267456e-01 -5.584550499916076660e-01 -1.238130405545234680e-01 1.347633600234985352e-01 3.612806200981140137e-01 3.617843091487884521e-01
8.365324139595031738e-02 -1.618490368127822876e-01 9.261283278465270996e-02 -7.475036382675170898e-01 -3.519994616508483887e-01 3.188674747943878174e-01 3.233494162559509277e-01 2.633122801780700684e-01
-6.173247098922729492e-01 -5.363861098885536194e-02 -2.844554930925369263e-02 -4.694879651069641113e-01 -1.681533157825469971e-01 2.411811798810958862e-01 4.077782332897186279e-01 3.769321441650390625e-01
-3.663792740553617477e-03 2.733198702335357666e-01 2.759785354137420654e-01 -6.498036384582519531e-01 3.148504793643951416e-01 -1.391418129205703735e-01 4.835361838340759277e-01 2.730850577354431152e-01
3.298200368881225586e-01 -4.046099185943603516e-01 -8.597921580076217651e-02 -5.677691698074340820e-01 -2.634495496749877930e-01 3.447934687137603760e-01 4.426028430461883545e-01 1.164892315864562988e-01
4.996454715728759766e-01 -1.639754474163055420e-01 -2.861763536930084229e-01 -2.712136805057525635e-01 3.339035511016845703e-01 3.113238811492919922e-01 5.791275501251220703e-01 1.555954813957214355e-01
9.291694499552249908e-03 -9.017515182495117188e-02 -2.469544708728790283e-01 3.826906979084014893e-01 5.832966044545173645e-02 -6.545373797416687012e-02 8.648542165756225586e-01 1.693634986877441406e-01
-1.544912308454513550e-01 6.534425020217895508e-01 -4.526592195034027100e-01 -2.931397557258605957e-01 9.631904959678649902e-02 -9.960806369781494141e-02 4.888617694377899170e-01 -1.135865226387977600e-02
8.536180853843688965e-02 -3.962454497814178467e-01 3.697898983955383301e-01 -7.978728413581848145e-02 -3.474788367748260498e-01 3.995641171932220459e-01 6.359700560569763184e-01 8.798390626907348633e-02
-2.501841485500335693e-01 -2.952225208282470703e-01 2.720757424831390381e-01 4.022718593478202820e-02 2.644208669662475586e-01 3.863700330257415771e-01 7.432663440704345703e-01 -5.443358793854713440e-02
-2.035673856735229492e-01 1.788258850574493408e-01 -7.403110861778259277e-01 -1.882849633693695068e-01 4.894844815135002136e-02 2.197124622762203217e-02 5.736045241355895996e-01 1.056839600205421448e-01
2.125930637121200562e-01 2.336440086364746094e-01 -1.903129965066909790e-01 -3.019616603851318359e-01 -1.076801270246505737e-01 7.295677661895751953e-01 4.137217104434967041e-01 2.403853237628936768e-01
-2.034153938293457031e-01 -1.654626615345478058e-02 -2.292241603136062622e-01 -7.658129334449768066e-01 -4.627369046211242676e-01 1.985034048557281494e-01 2.313327193260192871e-01 1.108674854040145874e-01
-1.030350998044013977e-01 -2.226106673479080200e-01 4.011870026588439941e-01 -1.550768129527568817e-02 -3.470597565174102783e-01 4.747427701950073242e-01 6.257065534591674805e-01 2.032169103622436523e-01
-2.947050631046295166e-01 -2.562466859817504883e-01 -5.028069019317626953e-01 -2.053598500788211823e-02 -1.734597533941268921e-01 3.656259924173355103e-02 6.252556443214416504e-01 4.145847260951995850e-01
3.583239614963531494e-01 1.322802007198333740e-01 1.828373670578002930e-01 -7.416804432868957520e-01 -8.370629698038101196e-02 -1.359833776950836182e-02 4.533984661102294922e-01 2.404680699110031128e-01
-5.486061796545982361e-02 -3.312143981456756592e-01 4.291754662990570068e-01 3.157600015401840210e-02 -2.705425620079040527e-01 3.774742782115936279e-01 6.833248138427734375e-01 1.395911723375320435e-01
6.270986050367355347e-02 -9.622179716825485229e-02 -3.859455287456512451e-01 -8.487144112586975098e-01 -4.349234327673912048e-02 -9.131595492362976074e-02 3.247622549533843994e-01 -4.287369921803474426e-02
-2.799941897392272949e-01 6.596323251724243164e-01 -3.695084750652313232e-01 -2.310303598642349243e-01 -9.995067864656448364e-02 -9.353828430175781250e-02 4.905945658683776855e-01 -1.927544176578521729e-01
-2.580936551094055176e-01 -4.523991793394088745e-02 2.858157157897949219e-01 1.878396607935428619e-02 -6.952720880508422852e-02 -2.183081954717636108e-01 7.734774947166442871e-01 4.455755650997161865e-01
3.203833103179931641e-01 -2.113507986068725586e-01 -7.343959808349609375e-02 -3.463676571846008301e-01 -3.050294518470764160e-01 2.907848954200744629e-01 4.761732518672943115e-01 -5.683148503303527832e-01
2.824327945709228516e-01 6.359639763832092285e-02 -6.339038908481597900e-02 -7.941935062408447266e-01 -2.512470446527004242e-02 -2.188761532306671143e-01 4.246410131454467773e-01 2.292762398719787598e-01
-2.200490534305572510e-01 -3.631196916103363037e-01 8.346430957317352295e-03 -2.772110514342784882e-02 -3.273268789052963257e-02 6.546332836151123047e-01 6.201589107513427734e-01 6.834555417299270630e-02
2.149773016571998596e-02 -1.456952989101409912e-01 1.259462535381317139e-01 -7.349709868431091309e-01 -4.815825819969177246e-01 -2.273546457290649414e-01 3.669028282165527344e-01 6.353306770324707031e-02
-3.473885357379913330e-01 -3.803203701972961426e-01 -1.616892069578170776e-01 -3.704434037208557129e-01 -4.289469122886657715e-01 2.021445035934448242e-01 4.379505813121795654e-01 3.932525217533111572e-01
2.419134676456451416e-01 4.056053757667541504e-01 -4.652788043022155762e-01 -2.237453758716583252e-01 2.403501868247985840e-01 2.999185025691986084e-01 5.414664745330810547e-01 2.636486589908599854e-01
2.820374369621276855e-01 3.967185914516448975e-01 -3.370011448860168457e-01 -3.107029795646667480e-01 -2.127424925565719604e-01 4.811936020851135254e-01 4.629258215427398682e-01 2.487092018127441406e-01
4.921662062406539917e-02 -4.807203710079193115e-01 1.847952455282211304e-01 -1.170767098665237427e-01 -3.343254923820495605e-01 5.077385902404785156e-01 5.654962062835693359e-01 1.710889041423797607e-01
-9.005794418044388294e-04 -1.295038610696792603e-01 -5.277848243713378906e-01 2.230294793844223022e-01 -1.187575608491897583e-02 -1.438519060611724854e-01 7.873991727828979492e-01 1.187311708927154541e-01
-1.082791909575462341e-01 3.330899178981781006e-01 -5.492541193962097168e-01 -6.361812353134155273e-01 -1.298393011093139648e-01 -4.481753334403038025e-02 3.889102339744567871e-01 2.832032926380634308e-02
2.968516945838928223e-01 4.888954758644104004e-01 2.438875287771224976e-01 -1.219064369797706604e-01 -4.685437381267547607e-01 1.034239903092384338e-01 5.563340783119201660e-01 -2.424472570419311523e-01
-7.883584499359130859e-02 -3.225635588169097900e-01 -2.111028283834457397e-01 -2.832915484905242920e-01 -5.596394538879394531e-01 -4.797654598951339722e-02 5.265320539474487305e-01 4.149518907070159912e-01
9.250783175230026245e-02 2.971532642841339111e-01 1.589777767658233643e-01 -4.339420795440673828e-01 3.572187721729278564e-01 2.042764723300933838e-01 5.039938092231750488e-01 -5.159637928009033203e-01
-2.296450585126876831e-01 -1.680279970169067383e-01 -1.297480314970016479e-01 -6.071818470954895020e-01 -5.609231591224670410e-01 2.390326857566833496e-01 3.152972459793090820e-01 2.496831417083740234e-01
2.115928009152412415e-02 -5.870998650789260864e-02 -2.528927326202392578e-01 -7.118057012557983398e-01 -5.491381287574768066e-01 2.473559677600860596e-01 2.401818037033081055e-01 -7.112187147140502930e-02
-1.319151967763900757e-01 9.861183911561965942e-02 -3.327082395553588867e-01 -6.963518261909484863e-01 -4.448567032814025879e-01 3.161919116973876953e-01 1.987013518810272217e-01 -1.997906118631362915e-01
2.414878904819488525e-01 1.365015953779220581e-01 -2.344446182250976562e-01 -1.986487358808517456e-01 -5.707371830940246582e-01 -1.045138984918594360e-01 5.574986338615417480e-01 -4.256249070167541504e-01
2.207577675580978394e-01 -2.216914854943752289e-02 4.271667897701263428e-01 -1.718346327543258667e-01 1.407849192619323730e-01 -3.031300306320190430e-01 7.759512662887573242e-01 1.580102294683456421e-01
-1.261189728975296021e-01 2.051504701375961304e-01 4.592997729778289795e-01 -3.975870609283447266e-01 2.568615674972534180e-01 -1.769058592617511749e-02 7.111154794692993164e-01 3.161629289388656616e-02
4.630408287048339844e-01 1.409597098827362061e-01 2.529369890689849854e-01 -6.046411395072937012e-01 -2.536880411207675934e-02 -2.140862941741943359e-01 4.685154557228088379e-01 2.649006545543670654e-01
1.203459203243255615e-01 1.198830232024192810e-01 -7.749437540769577026e-02 -2.623797655105590820e-01 -4.923290014266967773e-01 -5.029184818267822266e-01 6.207592487335205078e-01 -1.250581145286560059e-01
1.229639425873756409e-01 2.753454744815826416e-01 -4.063569903373718262e-01 1.347446739673614502e-01 -2.853759005665779114e-02 -7.362660020589828491e-02 7.854698300361633301e-01 -3.202878534793853760e-01
-3.459635376930236816e-02 -1.774283498525619507e-02 1.193917170166969299e-01 -6.789557337760925293e-01 -6.082370281219482422e-01 -5.754702165722846985e-02 3.125770688056945801e-01 2.286586165428161621e-01
8.795172721147537231e-02 2.033502823906019330e-04 -5.592049360275268555e-01 2.574076652526855469e-01 6.688129901885986328e-02 -4.603666067123413086e-02 7.770000696182250977e-01 5.453489720821380615e-02
-2.808694243431091309e-01 -1.306119412183761597e-01 -8.873385190963745117e-02 -9.977010637521743774e-02 5.853347852826118469e-02 4.670285880565643311e-01 5.848748683929443359e-01 5.679830908775329590e-01
-2.182890921831130981e-01 -1.126107946038246155e-01 1.219609826803207397e-01 -1.311159580945968628e-01 -9.368451684713363647e-02 7.452766299247741699e-01 5.058103203773498535e-01 2.958796918392181396e-01
-3.054490983486175537e-01 -4.125470519065856934e-01 1.132625713944435120e-01 -3.810623586177825928e-01 -2.424741685390472412e-01 -4.577668607234954834e-01 5.332269668579101562e-01 -1.606045812368392944e-01
7.908218353986740112e-02 6.641916036605834961e-01 -2.927861511707305908e-01 1.286888122558593750e-02 -3.085899949073791504e-01 1.408620029687881470e-01 5.874283909797668457e-01 8.101867884397506714e-02
1.445766072720289230e-02 5.616346001625061035e-01 -2.606677412986755371e-01 -2.009277939796447754e-01 1.584564149379730225e-01 -2.930778563022613525e-01 6.216130852699279785e-01 -2.804140746593475342e-01
-3.962913453578948975e-01 -4.246210157871246338e-01 -6.221553683280944824e-02 -1.227311566472053528e-01 -5.152043700218200684e-01 -2.161228060722351074e-01 5.756890773773193359e-01 -1.241152081638574600e-02
1.691245138645172119e-01 1.025182381272315979e-01 2.435250282287597656e-01 -8.702872991561889648e-01 -2.683758139610290527e-01 1.120688468217849731e-01 2.441052645444869995e-01 3.174355719238519669e-03
2.935548871755599976e-02 7.833998650312423706e-03 -6.633569598197937012e-01 -5.530998110771179199e-01 -1.020441129803657532e-01 3.014148473739624023e-01 3.393849134445190430e-01 -1.914913058280944824e-01
-1.480624526739120483e-01 3.563636243343353271e-01 -6.485434174537658691e-01 -4.057543575763702393e-01 -3.857636451721191406e-02 -5.870683863759040833e-02 4.007594585418701172e-01 -3.166934549808502197e-01
3.688250482082366943e-02 -4.800657033920288086e-01 1.806885749101638794e-01 -2.884878963232040405e-02 -2.679399847984313965e-01 4.520707726478576660e-01 6.514635682106018066e-01 1.847470551729202271e-01
-7.372006773948669434e-03 -1.779547929763793945e-01 -5.267358943819999695e-02 -3.248145282268524170e-01 1.889412291347980499e-02 -5.510796904563903809e-01 7.387545704841613770e-01 1.009689942002296448e-01
-1.096377819776535034e-01 -2.134944647550582886e-01 3.662306666374206543e-01 1.388532817363739014e-01 1.307192742824554443e-01 3.836904466152191162e-01 7.792669534683227539e-01 -1.320297271013259888e-01
2.464341968297958374e-01 -2.187789231538772583e-01 -3.685299158096313477e-01 1.178567036986351013e-01 -1.368261426687240601e-01 -2.077479511499404907e-01 8.092873692512512207e-01 1.577176749706268311e-01
2.210395038127899170e-01 -2.402732335031032562e-02 -4.497785270214080811e-01 1.410724222660064697e-01 -9.022583067417144775e-02 -5.865346640348434448e-02 8.414998650550842285e-01 9.305439889430999756e-02
3.036063611507415771e-01 -3.456059694290161133e-01 1.264273226261138916e-01 -6.439476013183593750e-01 -2.491270303726196289e-01 3.034732341766357422e-01 3.045747280120849609e-01 -3.328682184219360352e-01
-4.596164450049400330e-02 3.874283134937286377e-01 -3.150687813758850098e-01 -5.493268743157386780e-02 2.032291144132614136e-01 -2.066571414470672607e-01 6.860364675521850586e-01 -4.368589222431182861e-01
-7.265298962593078613e-01 1.135636568069458008e-01 2.746430933475494385e-01 -2.970446646213531494e-01 -3.037266992032527924e-02 -4.222729429602622986e-02 5.397918820381164551e-01 -3.888911008834838867e-02
4.127688705921173096e-01 -2.558374702930450439e-01 -3.683936595916748047e-01 -6.980823725461959839e-02 3.003006577491760254e-01 1.985251605510711670e-01 6.952044367790222168e-01 1.033443361520767212e-01
1.486645489931106567e-01 2.760629057884216309e-01 -2.978602349758148193e-01 -4.512681812047958374e-02 -4.901927411556243896e-01 -3.939070701599121094e-01 6.404613256454467773e-01 7.272168993949890137e-02
-5.517873764038085938e-01 -5.196700096130371094e-01 -2.086414992809295654e-01 -1.413617432117462158e-01 -1.008294075727462769e-01 1.130378693342208862e-01 5.292922854423522949e-01 -2.426211535930633545e-01
3.793723285198211670e-01 -6.863578408956527710e-02 -4.256736040115356445e-01 -3.321223333477973938e-02 2.485243976116180420e-01 4.530741870403289795e-01 5.837070941925048828e-01 2.476086318492889404e-01
1.171583011746406555e-01 -8.849878795444965363e-03 -3.725027143955230713e-01 -4.512023329734802246e-01 -3.786464929580688477e-01 5.885759592056274414e-01 3.717602789402008057e-01 1.259102225303649902e-01
1.664320975542068481e-01 -4.101694002747535706e-02 -4.224313050508499146e-02 -8.387331962585449219e-01 -3.516282439231872559e-01 1.022354583255946636e-03 3.563962280750274658e-01 1.212378144264221191e-01
-3.178588747978210449e-01 -9.819087386131286621e-02 3.817045986652374268e-01 1.375541836023330688e-01 4.977680370211601257e-02 3.789452314376831055e-01 7.517459988594055176e-01 1.162126436829566956e-01
-2.069047652184963226e-02 -2.452460378408432007e-01 -9.710197150707244873e-02 -4.479278326034545898e-01 -6.365081667900085449e-01 1.381443291902542114e-01 5.014557838439941406e-01 2.316761761903762817e-01
2.690910175442695618e-02 1.366354431957006454e-02 -1.050374880433082581e-01 -8.209362626075744629e-01 -3.013553023338317871e-01 -4.806055501103401184e-02 3.778630197048187256e-01 2.796690165996551514e-01
-1.670584082603454590e-01 -3.118481338024139404e-01 2.184728682041168213e-01 3.214441612362861633e-02 -1.908338665962219238e-01 -3.825136125087738037e-01 7.595307230949401855e-01 2.577932775020599365e-01
8.157476782798767090e-02 -3.478596359491348267e-02 -4.384178817272186279e-01 -7.837679386138916016e-01 -3.589284047484397888e-02 -2.286758273839950562e-01 3.619447946548461914e-01 3.237360715866088867e-02
-3.378584682941436768e-01 -1.696188002824783325e-02 2.854845859110355377e-02 -6.092462539672851562e-01 -5.583021044731140137e-01 -1.587243825197219849e-01 2.890727221965789795e-01 -3.051400184631347656e-01
-3.781688213348388672e-01 -1.157150492072105408e-01 -1.745502650737762451e-01 -5.837602019309997559e-01 -4.389066994190216064e-01 -1.831761598587036133e-01 2.530157864093780518e-01 -4.267844855785369873e-01
9.220388531684875488e-02 1.475764214992523193e-01 1.724865473806858063e-02 -2.934376001358032227e-01 -5.900444984436035156e-01 3.303896784782409668e-01 4.399483203887939453e-01 -4.821330010890960693e-01
-1.570489108562469482e-01 1.495261192321777344e-01 1.804616749286651611e-01 1.365217864513397217e-01 -4.415717720985412598e-01 -7.667862623929977417e-02 6.183998584747314453e-01 -5.643484592437744141e-01
1.610384732484817505e-01 -3.318535536527633667e-02 -3.856940940022468567e-02 -2.384416908025741577e-01 -9.519984573125839233e-02 -2.463204264640808105e-01 6.340739130973815918e-01 -6.654599308967590332e-01
-2.895040810108184814e-01 4.614173173904418945e-01 5.437391996383666992e-02 -5.463989973068237305e-01 -5.373863577842712402e-01 1.346328575164079666e-02 2.373038977384567261e-01 -2.376859337091445923e-01
-5.507530570030212402e-01 8.233574219048023224e-03 4.146380424499511719e-01 -3.414454460144042969e-01 1.463442593812942505e-01 6.949671357870101929e-02 5.080348849296569824e-01 -3.517778813838958740e-01
-1.664186120033264160e-01 4.810298681259155273e-01 -3.388667479157447815e-02 -3.334340155124664307e-01 -3.017321825027465820e-01 -4.132449328899383545e-01 5.622777342796325684e-01 -2.249860763549804688e-01
-1.561218351125717163e-01 6.431643962860107422e-01 -4.398005008697509766e-01 -1.582090109586715698e-01 -3.433144956943579018e-05 -1.757983267307281494e-01 5.590552687644958496e-01 7.962930947542190552e-03
3.935301210731267929e-03 1.134761795401573181e-01 -2.676816284656524658e-01 -4.277027845382690430e-01 2.855568230152130127e-01 -3.042042255401611328e-01 5.358836650848388672e-01 -5.208362936973571777e-01
-8.052878081798553467e-02 -1.266989205032587051e-02 -2.893178761005401611e-01 -6.476661562919616699e-01 -5.179110765457153320e-01 3.672908842563629150e-01 2.876110672950744629e-01 -6.575445830821990967e-02
-2.164639681577682495e-01 1.638926714658737183e-01 -5.859535932540893555e-01 -2.240991145372390747e-01 4.321130923926830292e-03 1.150056421756744385e-01 5.294826626777648926e-01 -4.890027344226837158e-01
-2.313622832298278809e-01 -2.297950088977813721e-01 -1.560023725032806396e-01 1.266124993562698364e-01 3.659067153930664062e-01 -5.516282469034194946e-02 8.369602560997009277e-01 1.259566396474838257e-01
-1.948992609977722168e-01 4.552286863327026367e-01 2.379322052001953125e-01 -4.961785376071929932e-01 -5.086758136749267578e-01 3.597350418567657471e-01 1.830756217241287231e-01 -1.740668118000030518e-01
-5.559711456298828125e-01 1.803488135337829590e-01 -8.271267265081405640e-02 -6.033085584640502930e-01 -1.809070259332656860e-01 1.010228320956230164e-01 3.322651982307434082e-01 3.663532435894012451e-01
5.033137798309326172e-01 -5.865571554750204086e-03 -1.716867834329605103e-01 -1.516945958137512207e-01 -2.962087094783782959e-01 5.514345765113830566e-01 5.487021207809448242e-01 3.548876196146011353e-02
3.256663084030151367e-01 3.014703691005706787e-01 -4.030737280845642090e-01 -3.742974996566772461e-02 1.630987972021102905e-02 4.424378871917724609e-01 6.554565429687500000e-01 1.163922473788261414e-01
3.956350684165954590e-01 1.534694880247116089e-01 3.713230788707733154e-01 -5.722718834877014160e-01 2.208382487297058105e-01 -1.879777200520038605e-02 4.976088404655456543e-01 2.404300570487976074e-01
-4.279190599918365479e-01 2.969270646572113037e-01 -5.183588266372680664e-01 1.167151555418968201e-01 -4.290102794766426086e-02 -1.284826993942260742e-01 6.540598273277282715e-01 1.608212664723396301e-02
-4.759307503700256348e-01 -7.662475854158401489e-02 -1.531580835580825806e-01 -6.086280941963195801e-01 -8.018063753843307495e-02 -1.368475556373596191e-01 4.312003850936889648e-01 4.032905399799346924e-01
-4.882207214832305908e-01 -5.162566304206848145e-01 -1.074077486991882324e-01 -3.418213427066802979e-01 -2.173035740852355957e-01 -1.847810298204421997e-01 4.624316096305847168e-01 -2.674574255943298340e-01
4.588748514652252197e-01 4.033806324005126953e-01 3.790209442377090454e-02 -1.950043141841888428e-01 -3.188801407814025879e-01 1.079070474952459335e-02 6.521648168563842773e-01 -2.452242374420166016e-01
1.756215095520019531e-01 3.365949690341949463e-01 -2.232998907566070557e-01 -2.134509682655334473e-01 -6.416118741035461426e-01 -1.201288476586341858e-01 5.320547223091125488e-01 -2.264017462730407715e-01
1.305268239229917526e-02 -2.843428850173950195e-01 1.103088036179542542e-01 4.640519246459007263e-02 -1.166595593094825745e-01 6.616097092628479004e-01 6.639506220817565918e-01 1.117590665817260742e-01
-4.374294281005859375e-01 5.552799999713897705e-02 1.297794133424758911e-01 -4.854626655578613281e-01 9.246049448847770691e-03 5.164576172828674316e-01 4.121432006359100342e-01 3.411448001861572266e-01
-4.356291294097900391e-01 -4.753674864768981934e-01 -1.427837908267974854e-01 -8.822693675756454468e-02 -4.523309469223022461e-01 -1.425786912441253662e-01 5.696136951446533203e-01 -8.179258555173873901e-02
-2.620105147361755371e-01 -4.714754968881607056e-02 -3.139127790927886963e-01 -4.762153029441833496e-01 -4.688607454299926758e-01 1.179242134094238281e-01 3.208366036415100098e-01 -5.168488621711730957e-01
-2.289419770240783691e-01 -2.118869274854660034e-01 2.292198240756988525e-01 -4.205345213413238525e-01 1.790547966957092285e-01 -4.431331455707550049e-01 6.107342243194580078e-01 2.680942416191101074e-01
4.305251240730285645e-01 2.560296356678009033e-01 3.988488018512725830e-01 -2.510257959365844727e-01 -1.543380171060562134e-01 -4.723484814167022705e-02 6.160250902175903320e-01 -3.485171794891357422e-01
1.362692713737487793e-01 -3.199901580810546875e-01 1.323124319314956665e-01 -7.222696542739868164e-01 -3.730190694332122803e-01 7.165747135877609253e-02 4.152247309684753418e-01 -1.522093415260314941e-01
1.939532905817031860e-02 -9.910717606544494629e-02 -5.307527780532836914e-01 4.769787937402725220e-02 -1.434882283210754395e-01 -3.382348418235778809e-01 7.547419071197509766e-01 3.465339913964271545e-02
-6.340444087982177734e-02 -2.737320661544799805e-01 1.325604468584060669e-01 1.227267086505889893e-01 -3.721522688865661621e-01 4.810927212238311768e-01 7.030861377716064453e-01 1.553671658039093018e-01
-3.622991032898426056e-03 1.441748291254043579e-01 -1.896562129259109497e-01 1.153858378529548645e-01 -4.505642652511596680e-01 -3.889776766300201416e-01 7.194236516952514648e-01 -2.409043014049530029e-01
-2.393172830343246460e-01 -3.665399551391601562e-01 1.670206934213638306e-01 1.759642176330089569e-02 5.862900242209434509e-02 5.818952322006225586e-01 6.619139313697814941e-01 8.081953856162726879e-04
-2.941876649856567383e-01 -1.579113155603408813e-01 7.085756212472915649e-02 -1.661429256200790405e-01 -1.628921180963516235e-01 7.307917475700378418e-01 5.064160823822021484e-01 1.970930993556976318e-01
-5.276893451809883118e-02 3.212361335754394531e-01 -4.551737606525421143e-01 -1.760168522596359253e-01 -1.411058604717254639e-01 -4.435809254646301270e-01 6.090950965881347656e-01 -2.611247301101684570e-01
2.850166857242584229e-01 4.524832069873809814e-01 2.107980400323867798e-01 -3.907503783702850342e-01 -2.321548461914062500e-01 -3.386059403419494629e-01 5.239299535751342773e-01 -2.717539668083190918e-01
-1.326645016670227051e-01 -2.867356836795806885e-01 9.708239883184432983e-02 -1.202848702669143677e-01 -4.825480654835700989e-02 7.659096717834472656e-01 5.312726497650146484e-01 -7.136172801256179810e-02
-2.460358291864395142e-01 -7.493270188570022583e-02 -6.183602660894393921e-02 -5.588946938514709473e-01 -4.487209618091583252e-01 2.111890912055969238e-02 3.011678457260131836e-01 -5.702334642410278320e-01
3.446093201637268066e-01 2.267314642667770386e-01 1.553953886032104492e-01 -6.810185909271240234e-01 -7.817916572093963623e-02 -2.302963882684707642e-01 4.435098469257354736e-01 2.933494746685028076e-01
-2.843642234802246094e-01 -7.528984546661376953e-02 -7.060633599758148193e-02 -6.633286476135253906e-01 -4.702061712741851807e-01 -1.372889727354049683e-01 2.495528906583786011e-01 -4.077493250370025635e-01
-2.388031482696533203e-01 -1.753215491771697998e-01 3.263548910617828369e-01 8.955903351306915283e-02 7.922405749559402466e-02 5.163148045539855957e-01 7.243879437446594238e-01 -1.057652290910482407e-02
-3.347397595643997192e-02 -2.424226701259613037e-01 -2.045704424381256104e-01 -2.567042708396911621e-01 -3.992078006267547607e-01 -5.359705686569213867e-01 6.054241061210632324e-01 -1.385452896356582642e-01
5.413050651550292969e-01 1.333480924367904663e-01 -1.102105453610420227e-01 -2.048883885145187378e-01 -2.144302427768707275e-01 5.231797099113464355e-01 5.564410686492919922e-01 -7.587788254022598267e-02
-1.403919756412506104e-01 -2.245518416166305542e-01 -2.063497751951217651e-01 2.248998135328292847e-01 2.029688470065593719e-02 -2.741094231605529785e-01 8.297491669654846191e-01 2.695823311805725098e-01
-8.042716234922409058e-02 2.264682352542877197e-01 -4.217393323779106140e-02 -4.017285704612731934e-01 -4.322082400321960449e-01 4.166171550750732422e-01 3.540775477886199951e-01 -5.416035652160644531e-01
-5.753376483917236328e-01 -1.191282272338867188e-01 1.801721304655075073e-01 -3.269886374473571777e-01 -4.149699211120605469e-01 2.575185596942901611e-01 4.385305047035217285e-01 2.908378243446350098e-01
4.195912182331085205e-01 1.924768686294555664e-01 -1.761990040540695190e-01 -3.290783762931823730e-01 -2.846770584583282471e-01 5.011721849441528320e-01 5.474942922592163086e-01 -1.248712986707687378e-01
-4.700805246829986572e-02 -1.131561994552612305e-01 -2.342380434274673462e-01 -1.111950948834419250e-01 -3.410481512546539307e-01 -4.337217211723327637e-01 6.460963487625122070e-01 -4.425894320011138916e-01
8.575383573770523071e-03 5.824452042579650879e-01 -1.241357298567891121e-03 -3.370549678802490234e-01 -5.832571983337402344e-01 1.763274967670440674e-01 3.330792486667633057e-01 2.546651959419250488e-01
2.382743954658508301e-01 -3.756817579269409180e-01 -2.106660045683383942e-02 -4.114552587270736694e-02 2.125374823808670044e-01 -1.400839388370513916e-01 7.750375866889953613e-01 3.667051494121551514e-01
-6.628800183534622192e-02 4.845190048217773438e-01 -3.309582471847534180e-01 -4.410086870193481445e-01 -5.844871997833251953e-01 6.404027808457612991e-03 3.392594456672668457e-01 7.860231213271617889e-03
-3.638255000114440918e-01 -1.220397651195526123e-02 4.632499814033508301e-01 -9.479164332151412964e-02 2.590954303741455078e-01 1.145584359765052795e-01 7.368050813674926758e-01 1.440839171409606934e-01
1.912393569946289062e-01 2.537959516048431396e-01 -2.907086312770843506e-01 6.629567593336105347e-02 -4.562276601791381836e-01 2.408404350280761719e-01 6.653605103492736816e-01 -3.182077109813690186e-01
1.173995137214660645e-01 2.257699519395828247e-01 2.312637865543365479e-02 -1.954930722713470459e-01 -5.857436656951904297e-01 4.857040047645568848e-01 5.419335365295410156e-01 -1.542628109455108643e-01
-5.327236056327819824e-01 1.594971418380737305e-01 -1.732705384492874146e-01 -4.553153216838836670e-01 -2.624082565307617188e-01 8.725702017545700073e-02 3.846037387847900391e-01 4.785806536674499512e-01
4.407162070274353027e-01 3.071170672774314880e-02 -2.116324603557586670e-01 -2.635958194732666016e-01 -2.713606655597686768e-01 5.557848811149597168e-01 5.419535636901855469e-01 1.196156516671180725e-01
-2.498254925012588501e-02 7.263540476560592651e-02 -3.144377097487449646e-02 -1.364695876836776733e-01 -2.755442261695861816e-01 -5.414554476737976074e-01 6.477404832839965820e-01 -4.310696423053741455e-01
-2.215340137481689453e-01 -8.296013623476028442e-02 9.682864695787429810e-02 -1.594132781028747559e-01 1.177215054631233215e-01 6.380206346511840820e-01 5.621950626373291016e-01 4.150420129299163818e-01
2.366035878658294678e-01 -2.529429793357849121e-01 -3.235995471477508545e-01 -5.009312182664871216e-02 1.436966955661773682e-01 -1.874147951602935791e-01 7.991755604743957520e-01 2.799247801303863525e-01
-3.269978463649749756e-01 4.360488951206207275e-01 -1.427235007286071777e-01 3.987204730510711670e-01 -4.599443823099136353e-02 1.590798050165176392e-01 6.893328428268432617e-01 -1.448594331741333008e-01
1.557235568761825562e-01 -1.597460210323333740e-01 1.158482506871223450e-01 -6.113632917404174805e-01 -5.479661822319030762e-01 2.614240348339080811e-01 3.539224267005920410e-01 2.630114555358886719e-01
1.329437792301177979e-01 2.910834252834320068e-01 -1.439289748668670654e-01 -2.702402323484420776e-02 -4.051674306392669678e-01 5.949361324310302734e-01 5.229117274284362793e-01 -2.908680140972137451e-01
-2.161386907100677490e-01 3.441872596740722656e-01 -6.777190417051315308e-02 2.145985215902328491e-01 -6.418160200119018555e-01 -1.518241316080093384e-01 5.715349316596984863e-01 1.501430571079254150e-01
-1.213285885751247406e-02 4.950335621833801270e-01 -2.075588107109069824e-01 -2.154441326856613159e-01 8.640831708908081055e-02 -1.823818236589431763e-01 6.114619970321655273e-01 -5.006819963455200195e-01
-1.608568429946899414e-01 -2.764093577861785889e-01 8.026744425296783447e-02 -6.599109768867492676e-01 -5.887657776474952698e-02 -2.021152377128601074e-01 4.862183928489685059e-01 4.184164106845855713e-01
-8.932701312005519867e-03 -3.510332405567169189e-01 -9.071161597967147827e-02 1.422146111726760864e-01 -8.509861677885055542e-02 -4.027207195758819580e-01 8.176620006561279297e-01 1.012189015746116638e-01
2.989595830440521240e-01 3.440473973751068115e-01 1.148265525698661804e-01 -4.079827070236206055e-01 3.586634993553161621e-02 -2.399353981018066406e-01 5.960897803306579590e-01 -4.454675316810607910e-01
2.737243771553039551e-01 5.476325377821922302e-02 1.538281440734863281e-01 -5.114774107933044434e-01 3.716590404510498047e-01 6.837619841098785400e-02 5.137577652931213379e-01 -4.796360731124877930e-01
1.884653568267822266e-01 -5.537040829658508301e-01 1.705305874347686768e-01 -1.814937591552734375e-01 -2.357568144798278809e-01 4.685451686382293701e-01 5.654676556587219238e-01 3.166252747178077698e-02
2.348938137292861938e-01 2.355466037988662720e-01 1.690135151147842407e-01 -8.285143971443176270e-01 -4.235865548253059387e-02 -1.627881824970245361e-01 3.642045557498931885e-01 1.157668828964233398e-01
-3.156972527503967285e-01 -2.212892323732376099e-01 -3.584879040718078613e-01 -4.849882721900939941e-01 8.506599813699722290e-02 1.256330683827400208e-02 4.891037642955780029e-01 4.909404814243316650e-01
1.776173263788223267e-01 -4.110128283500671387e-01 -1.515363156795501709e-01 -5.642013549804687500e-01 -3.285996019840240479e-01 4.265460669994354248e-01 3.888828456401824951e-01 1.307092905044555664e-01
2.791010774672031403e-03 2.725354731082916260e-01 -3.591809868812561035e-01 -6.256083250045776367e-01 -4.587788283824920654e-01 7.826314121484756470e-02 3.378223478794097900e-01 2.731167078018188477e-01
-2.614598535001277924e-02 8.881441503763198853e-02 -3.054320216178894043e-01 -7.297948598861694336e-01 -3.814227879047393799e-01 4.117981791496276855e-01 2.114016115665435791e-01 -7.607508450746536255e-02
-5.464167594909667969e-01 -8.412019908428192139e-02 1.401883661746978760e-01 -1.098229084163904190e-02 -1.238918025046586990e-02 3.983945548534393311e-01 7.094339132308959961e-01 1.114036738872528076e-01
-4.999919235706329346e-02 -3.272520005702972412e-01 -3.422952294349670410e-01 -2.323659211397171021e-01 -3.942039608955383301e-01 1.831006854772567749e-01 5.714834332466125488e-01 4.513651132583618164e-01
1.966519653797149658e-01 1.790516776964068413e-03 -7.974281907081604004e-02 -3.266268372535705566e-01 8.359604328870773315e-02 -1.825131289660930634e-02 6.021091938018798828e-01 -6.916820406913757324e-01
1.709296554327011108e-01 2.747513055801391602e-01 2.035301923751831055e-02 -6.103059649467468262e-02 1.979772299528121948e-01 5.154446363449096680e-01 6.328195333480834961e-01 -4.310649931430816650e-01
-2.094827890396118164e-01 1.985354870557785034e-01 -4.973126649856567383e-01 -1.464430689811706543e-01 3.655118942260742188e-01 -2.059857696294784546e-01 5.756844282150268555e-01 -3.748247921466827393e-01
4.349228367209434509e-02 -1.756835356354713440e-02 1.609896719455718994e-01 -6.751796603202819824e-01 -5.363963842391967773e-01 -4.060741886496543884e-02 3.643005788326263428e-01 3.064793050289154053e-01
4.954797029495239258e-01 -1.843814104795455933e-01 -3.453616499900817871e-01 -2.295828610658645630e-01 2.245811820030212402e-01 3.864359557628631592e-01 5.742466449737548828e-01 1.378107517957687378e-01
2.747466862201690674e-01 1.326167732477188110e-01 3.052098453044891357e-01 -4.220299422740936279e-01 3.357823193073272705e-01 3.379537761211395264e-01 5.141225457191467285e-01 -3.799738585948944092e-01
1.353593468666076660e-01 3.401469439268112183e-02 -5.929639339447021484e-01 2.523999661207199097e-02 1.719110608100891113e-01 -8.221933990716934204e-02 7.597063183784484863e-01 1.216982007026672363e-01
-9.801416099071502686e-02 3.491921126842498779e-01 5.233136564493179321e-02 -6.808536648750305176e-01 -4.862565398216247559e-01 1.587214171886444092e-01 3.058014512062072754e-01 -2.168071568012237549e-01
4.582012295722961426e-01 -9.447117894887924194e-02 2.288368344306945801e-01 -5.780737400054931641e-01 9.253985434770584106e-02 -2.551187276840209961e-01 5.563877820968627930e-01 1.066524758934974670e-01
-3.284406661987304688e-02 -2.106752395629882812e-01 -2.018235027790069580e-01 3.915186226367950439e-02 1.372327357530593872e-01 -3.910191655158996582e-01 8.392080068588256836e-01 1.904541701078414917e-01
8.289411664009094238e-02 1.724681109189987183e-01 2.604702413082122803e-01 -7.301840782165527344e-01 -4.753156006336212158e-01 4.396997392177581787e-02 3.640797436237335205e-01 4.424393549561500549e-02
1.870025992393493652e-01 -2.116705179214477539e-01 -4.155725538730621338e-01 1.049746349453926086e-01 3.298356384038925171e-02 -2.413992881774902344e-01 8.049413561820983887e-01 1.709196865558624268e-01
7.644841074943542480e-02 3.580603599548339844e-01 2.381972521543502808e-01 -6.806221008300781250e-01 -4.891686141490936279e-01 1.416427791118621826e-01 2.845745980739593506e-01 7.505116611719131470e-02
4.224253594875335693e-01 -7.910048216581344604e-02 5.196880083531141281e-03 1.542313117533922195e-02 -1.763161420822143555e-01 -4.664657637476921082e-02 8.603080511093139648e-01 2.040637284517288208e-01
-6.008793413639068604e-02 2.157378494739532471e-01 2.328134179115295410e-01 -8.109718561172485352e-01 -3.511847257614135742e-01 -1.552945822477340698e-01 2.605505287647247314e-01 -1.504513323307037354e-01
-1.968071907758712769e-01 4.837638139724731445e-02 -1.534077674150466919e-01 -8.126348853111267090e-01 -4.151120185852050781e-01 8.110035955905914307e-02 2.652450501918792725e-01 1.605214774608612061e-01
-3.856882750988006592e-01 1.349985301494598389e-01 -1.702734529972076416e-01 3.586680293083190918e-01 1.725409477949142456e-01 7.173707336187362671e-02 7.995585799217224121e-01 3.425877913832664490e-02
3.514688462018966675e-02 1.051812767982482910e-01 -6.754983067512512207e-01 -3.103365600109100342e-01 6.251326203346252441e-02 1.312166154384613037e-01 4.921900928020477295e-01 -4.143885374069213867e-01
-1.461741477251052856e-01 2.995432317256927490e-01 -4.252855479717254639e-01 -4.018007218837738037e-01 -5.090156793594360352e-01 8.154999464750289917e-02 4.603893756866455078e-01 -2.624680697917938232e-01
-1.072328090667724609e-01 -2.414435297250747681e-01 -6.503475457429885864e-02 -3.355457484722137451e-01 -4.248457849025726318e-01 -5.607384443283081055e-01 5.587872862815856934e-01 -7.887413352727890015e-02
1.529448479413986206e-02 5.434652566909790039e-01 -1.360512077808380127e-01 -3.497578501701354980e-01 -5.681393146514892578e-01 1.400896757841110229e-01 4.301856458187103271e-01 -1.900102496147155762e-01
5.132910013198852539e-01 9.998741000890731812e-02 8.153396099805831909e-02 -3.242342472076416016e-01 -3.717889487743377686e-01 1.018825471401214600e-01 6.819835901260375977e-01 -3.241306170821189880e-02
-1.023235842585563660e-01 -3.560192286968231201e-01 1.433713138103485107e-01 -1.235933825373649597e-01 -4.717179015278816223e-02 6.623856425285339355e-01 6.054366230964660645e-01 -1.393420845270156860e-01
-5.567383766174316406e-01 -4.359484612941741943e-01 -1.111251637339591980e-01 -2.330646514892578125e-01 -2.744362652301788330e-01 -1.714915782213211060e-01 5.378980040550231934e-01 -1.981525868177413940e-01
-6.485272943973541260e-02 1.029709428548812866e-01 -6.034682393074035645e-01 -5.397674441337585449e-01 2.475956082344055176e-01 -2.209903895854949951e-01 4.504726827144622803e-01 -1.288499385118484497e-01
-2.741290330886840820e-01 -5.517646074295043945e-01 -5.052626132965087891e-02 9.141475707292556763e-02 -8.311681449413299561e-02 3.253023624420166016e-01 7.047028541564941406e-01 -1.278242655098438263e-02
-1.487876772880554199e-01 -1.049791425466537476e-01 -3.236066102981567383e-01 1.535200029611587524e-01 2.555755972862243652e-01 -1.658599823713302612e-01 8.091896176338195801e-01 3.015552759170532227e-01
8.615443110466003418e-02 4.255222529172897339e-02 -5.888325572013854980e-01 1.840264722704887390e-02 -1.477064639329910278e-01 -2.545330524444580078e-01 7.445003390312194824e-01 5.309605225920677185e-02
-6.326475143432617188e-01 8.920954912900924683e-02 2.681231796741485596e-01 -4.403024315834045410e-01 1.633575558662414551e-01 -1.023700237274169922e-01 5.357433557510375977e-01 4.308459907770156860e-02
3.262889981269836426e-01 -2.242522239685058594e-01 -2.205794602632522583e-01 -4.194880127906799316e-01 2.834598124027252197e-01 3.307898640632629395e-01 5.028328895568847656e-01 4.195335805416107178e-01
2.197255492210388184e-01 1.125088334083557129e-01 3.489474067464470863e-03 -2.394816428422927856e-01 -1.434747576713562012e-01 4.713439643383026123e-01 6.721744537353515625e-01 -4.325852394104003906e-01
4.307067394256591797e-02 7.885047793388366699e-02 -2.551550865173339844e-01 -9.016879796981811523e-01 -1.428071707487106323e-01 -2.609780989587306976e-02 2.904102504253387451e-01 -9.148284047842025757e-02
-3.643485158681869507e-02 -4.382075369358062744e-02 2.662146389484405518e-01 -5.817533135414123535e-01 -6.473768949508666992e-01 1.832340098917484283e-02 3.444858193397521973e-01 2.221303731203079224e-01
-5.237510055303573608e-02 -1.594450026750564575e-01 -6.106804013252258301e-01 -6.457482576370239258e-01 2.466473914682865143e-02 -7.967715710401535034e-02 3.932952582836151123e-01 1.423895806074142456e-01
-5.093622952699661255e-02 1.198723092675209045e-01 -3.207749500870704651e-02 -2.183555159717798233e-03 -4.290837049484252930e-02 -7.082824409008026123e-02 6.666056513786315918e-01 -7.285475730895996094e-01
-3.798232376575469971e-01 -4.731633067131042480e-01 -2.095896303653717041e-01 -7.763361930847167969e-02 -4.198026657104492188e-01 -1.976864971220493317e-02 6.030537486076354980e-01 2.039536982774734497e-01
1.974800527095794678e-01 1.256494671106338501e-01 -1.001508757472038269e-01 -3.101002275943756104e-01 -1.051418781280517578e-01 -2.712730877101421356e-02 6.062732934951782227e-01 -6.779848933219909668e-01
3.290740251541137695e-01 1.458307802677154541e-01 -5.855881050229072571e-02 -5.210012197494506836e-01 -1.795458942651748657e-01 7.284848392009735107e-02 4.276717305183410645e-01 -6.124748587608337402e-01
-2.434111833572387695e-01 -3.574458956718444824e-01 -9.288873523473739624e-02 -1.563504040241241455e-01 -7.057638168334960938e-01 3.007848188281059265e-02 4.953427910804748535e-01 1.885151714086532593e-01
9.547805041074752808e-02 -6.694733351469039917e-02 -4.756473898887634277e-01 2.175465971231460571e-02 2.143243141472339630e-02 -4.014256596565246582e-01 7.697131633758544922e-01 -7.501962780952453613e-02
3.939641118049621582e-01 -2.448688633739948273e-02 -4.986765682697296143e-01 -1.111666783690452576e-01 1.679780334234237671e-01 4.468570053577423096e-01 5.874158143997192383e-01 1.010020524263381958e-01
5.155040696263313293e-02 4.058642685413360596e-01 -5.527148842811584473e-01 -4.523244202136993408e-01 -1.717408746480941772e-01 -1.258179694414138794e-01 4.681757092475891113e-01 -2.408565282821655273e-01
-2.145520746707916260e-01 -2.793731093406677246e-01 -3.263512998819351196e-02 -3.995772004127502441e-01 -3.151733577251434326e-01 -5.578193068504333496e-01 5.515414476394653320e-01 -2.228509448468685150e-02
-6.058331131935119629e-01 8.663732558488845825e-03 4.154987633228302002e-01 -3.133698999881744385e-01 1.120173484086990356e-01 1.067855879664421082e-01 5.695019364356994629e-01 -1.173361390829086304e-01
2.295656204223632812e-01 2.724653482437133789e-01 -3.294488042593002319e-02 -2.895044088363647461e-01 4.525903463363647461e-01 3.821333944797515869e-01 5.714683532714843750e-01 -3.327522575855255127e-01
1.446966677904129028e-01 4.027823731303215027e-02 -1.991508305072784424e-01 -7.941638827323913574e-01 -1.641047149896621704e-01 -3.425933420658111572e-01 3.858313262462615967e-01 1.179703325033187866e-01
-4.153431653976440430e-01 -8.572213351726531982e-02 -2.352982908487319946e-01 -5.748174786567687988e-01 -3.547540605068206787e-01 -2.173856943845748901e-01 2.884753346443176270e-01 -4.219435155391693115e-01
1.705475300550460815e-01 -1.324966102838516235e-01 1.673229336738586426e-01 -7.412419319152832031e-01 -3.426147401332855225e-01 -1.672806777060031891e-02 4.938512742519378662e-01 -1.198654621839523315e-01
-1.227819267660379410e-02 8.029234409332275391e-02 -3.411608040332794189e-01 -5.814354419708251953e-01 -3.396041393280029297e-01 -1.479574441909790039e-01 4.668399393558502197e-01 4.286986887454986572e-01
1.587041169404983521e-01 2.297826558351516724e-01 -2.021002918481826782e-01 -2.615900933742523193e-01 -4.475485384464263916e-01 5.733107924461364746e-01 4.462206065654754639e-01 -2.909317314624786377e-01
2.521322667598724365e-01 -2.301208674907684326e-01 -8.843428641557693481e-02 -1.599303036928176880e-01 -3.167044818401336670e-01 3.125110864639282227e-01 5.844471454620361328e-01 -5.572538971900939941e-01
-5.999535694718360901e-02 1.902812346816062927e-02 -5.984997153282165527e-01 -7.053999304771423340e-01 2.361548878252506256e-02 -5.126499105244874954e-03 3.497071564197540283e-01 1.317889094352722168e-01
-1.132862716913223267e-01 2.605943195521831512e-02 -1.938726156949996948e-01 4.378789663314819336e-02 -6.296940445899963379e-01 -3.650910258293151855e-01 6.319363117218017578e-01 1.335420161485671997e-01
-2.085005789995193481e-01 -1.778897494077682495e-01 -2.499708347022533417e-02 -6.656825542449951172e-01 8.094328641891479492e-02 3.540064096450805664e-01 3.727483153343200684e-01 4.585970342159271240e-01
1.233164593577384949e-01 2.295199930667877197e-01 5.428827404975891113e-01 -1.003985628485679626e-01 -6.571509689092636108e-02 -3.073545694351196289e-01 7.268065810203552246e-01 1.670765317976474762e-02
-1.286046653985977173e-01 -4.288419783115386963e-01 5.565741285681724548e-02 -3.115937411785125732e-01 -2.196544110774993896e-01 -4.323846995830535889e-01 6.202207207679748535e-01 -2.819375395774841309e-01
1.302786469459533691e-01 -3.119054138660430908e-01 4.875172302126884460e-02 -6.148135662078857422e-01 -4.856330156326293945e-01 2.235706001520156860e-01 4.542844295501708984e-01 1.147710680961608887e-01
-4.443717300891876221e-01 -3.229423165321350098e-01 5.319545045495033264e-02 -3.732063472270965576e-01 -5.027428269386291504e-01 -5.921430140733718872e-02 4.416125416755676270e-01 3.238072097301483154e-01
1.500825434923171997e-01 -2.479906827211380005e-01 -2.342047691345214844e-01 -5.320326685905456543e-01 2.369935065507888794e-01 -1.989105194807052612e-01 5.331624150276184082e-01 -4.450526833534240723e-01
-4.151185452938079834e-01 3.832826316356658936e-01 2.628706209361553192e-02 -7.838200032711029053e-02 -2.980572879314422607e-01 6.496304869651794434e-01 3.990252912044525146e-01 6.210735440254211426e-02
2.413861453533172607e-01 -2.546277344226837158e-01 -1.974655985832214355e-01 -8.649089187383651733e-02 3.073207736015319824e-01 -1.698098629713058472e-01 7.894096374511718750e-01 2.897847294807434082e-01
1.216680184006690979e-01 -1.547243446111679077e-01 -1.088003963232040405e-01 -4.407467693090438843e-02 -5.322078242897987366e-02 -4.392395317554473877e-01 8.049569129943847656e-01 3.221145868301391602e-01
9.616907685995101929e-02 -2.264703214168548584e-01 -1.345830261707305908e-01 2.552725970745086670e-01 6.598852574825286865e-02 -1.590908318758010864e-01 8.564397692680358887e-01 3.050122559070587158e-01
-3.421515971422195435e-02 -3.030252754688262939e-01 7.993517071008682251e-02 -5.124242901802062988e-01 -5.117216110229492188e-01 -2.086081504821777344e-01 4.908673167228698730e-01 3.028359115123748779e-01
1.897200345993041992e-01 -4.797757416963577271e-02 -1.587168276309967041e-01 1.667343229055404663e-01 2.877005040645599365e-01 -5.779086053371429443e-02 8.833445310592651367e-01 2.056798487901687622e-01
