# Supplementary material for: Where is your field going? A machine learning approach to study the relative motion of the domains of physics
Source: PLoS One. 2020 Jun 18;15(6):e0233997. doi: 10.1371/journal.pone.0233997 (PMC7302634; doi:10.1371/journal.pone.0233997)
Supplement: S16 Data — (ZIP) [file pone.0233997.s016.zip › 15/Pacs4Run_15_VS_500_embeddings2000-2004ED8.txt]

-3.774107694625854492e-01 9.657829999923706055e-02 5.531100928783416748e-02 3.437711000442504883e-01 -6.316394805908203125e-01 5.120696425437927246e-01 -2.501671910285949707e-01 5.681870132684707642e-02
-5.042419433593750000e-01 2.656475305557250977e-01 9.917619824409484863e-02 -4.774963110685348511e-02 -1.816675961017608643e-01 9.580140560865402222e-02 -7.879415750503540039e-01 -4.746775608509778976e-03
-5.289464443922042847e-02 2.026837468147277832e-01 -3.107248544692993164e-01 4.238795042037963867e-01 -3.710786700248718262e-01 3.414647877216339111e-01 -6.482841968536376953e-01 -7.299193739891052246e-02
-1.656432300806045532e-01 5.226275697350502014e-02 2.842591106891632080e-01 5.043107867240905762e-01 7.709892839193344116e-02 2.666781544685363770e-01 -7.171003818511962891e-01 -2.083360701799392700e-01
-6.822066307067871094e-01 2.393849939107894897e-01 -2.919174730777740479e-01 4.844002425670623779e-01 1.646019816398620605e-01 3.542439341545104980e-01 -1.547433622181415558e-02 -6.787922978401184082e-02
-4.298402667045593262e-01 1.066336259245872498e-01 -3.660726845264434814e-01 1.388191580772399902e-01 1.056795120239257812e-01 6.146197319030761719e-01 7.722863554954528809e-02 -5.056647658348083496e-01
-6.177057027816772461e-01 2.879995107650756836e-01 -3.278184533119201660e-01 5.752875804901123047e-01 -1.256637275218963623e-03 2.915080487728118896e-01 1.627371646463871002e-02 -1.087743788957595825e-01
-5.029392838478088379e-01 2.760835364460945129e-02 3.929597735404968262e-01 2.600462138652801514e-01 -2.393714189529418945e-01 7.928580045700073242e-02 -6.132771968841552734e-01 2.907829582691192627e-01
-5.714157596230506897e-02 1.319038867950439453e-01 -1.268316805362701416e-01 1.758781075477600098e-01 1.023825854063034058e-01 4.194897413253784180e-01 -8.620068430900573730e-01 5.298180133104324341e-02
-2.370702773332595825e-01 4.816410541534423828e-01 -4.770610928535461426e-01 1.401032358407974243e-01 -4.333700537681579590e-01 3.168047666549682617e-01 -3.949105143547058105e-01 1.430880576372146606e-01
-7.468466758728027344e-01 4.058214724063873291e-01 -2.825065851211547852e-01 2.696628272533416748e-01 -2.698006033897399902e-01 8.350098878145217896e-02 -1.417275220155715942e-01 -1.585865467786788940e-01
-1.621354967355728149e-01 4.812748432159423828e-01 -2.763985991477966309e-01 3.437148630619049072e-01 1.701746731996536255e-01 6.128306388854980469e-01 1.261195242404937744e-01 3.565440475940704346e-01
-5.404478907585144043e-01 3.313997387886047363e-01 -5.423870682716369629e-01 3.850071877241134644e-02 -4.820299744606018066e-01 2.511561512947082520e-01 2.407005988061428070e-02 8.007957041263580322e-02
-3.631042242050170898e-01 4.795141518115997314e-01 -7.295651733875274658e-02 2.699771523475646973e-01 4.984883666038513184e-01 5.014180541038513184e-01 -2.416870892047882080e-01 4.108430817723274231e-02
-6.538925170898437500e-01 -1.244672760367393494e-01 1.826924234628677368e-01 -6.300234794616699219e-02 -5.528060197830200195e-01 3.722164332866668701e-01 -2.460042946040630341e-02 -2.735722362995147705e-01
-1.869516968727111816e-01 3.856295347213745117e-01 2.331370562314987183e-01 6.621816158294677734e-01 -1.770833283662796021e-01 1.036942899227142334e-01 -4.940794408321380615e-01 1.930699348449707031e-01
-4.523997306823730469e-01 3.152925372123718262e-01 -4.787392914295196533e-01 -1.706652157008647919e-02 -5.824936032295227051e-01 2.545177936553955078e-01 -1.759146600961685181e-01 1.772528886795043945e-01
-8.307373523712158203e-01 3.097649216651916504e-01 -7.174114882946014404e-02 -8.588905632495880127e-02 2.410396933555603027e-01 2.883489429950714111e-01 -2.126881778240203857e-01 -1.221310645341873169e-01
-6.700046658515930176e-01 4.491505920886993408e-01 1.060139536857604980e-01 1.986358761787414551e-01 3.238953649997711182e-01 3.931218683719635010e-01 1.306870579719543457e-01 1.487619727849960327e-01
-5.539324879646301270e-01 1.851376593112945557e-01 3.867111206054687500e-01 -3.202484846115112305e-01 -3.515269756317138672e-01 3.752126395702362061e-01 -2.210710793733596802e-01 -3.058593571186065674e-01
-4.579518139362335205e-01 4.542475640773773193e-01 -8.312844485044479370e-02 4.159947633743286133e-01 -3.892003297805786133e-01 2.471226453781127930e-01 3.742297291755676270e-01 2.266781479120254517e-01
-5.797502398490905762e-01 2.201707363128662109e-01 4.260003566741943359e-02 -4.114493727684020996e-01 -4.167307913303375244e-01 3.011887073516845703e-01 -3.690857589244842529e-01 -2.090591490268707275e-01
-5.478574037551879883e-01 -1.120741441845893860e-01 -7.930334657430648804e-02 1.172779724001884460e-01 -7.600446045398712158e-02 2.363027334213256836e-01 -7.075524330139160156e-01 3.240410089492797852e-01
-6.334901452064514160e-01 3.926486670970916748e-01 1.593976467847824097e-01 3.313754498958587646e-01 3.354234695434570312e-01 4.019219875335693359e-01 1.801753789186477661e-01 5.278973653912544250e-02
-2.226264448836445808e-03 4.987604618072509766e-01 1.775533705949783325e-01 -4.582893848419189453e-01 -3.724069893360137939e-01 5.394631624221801758e-01 -2.776294350624084473e-01 -5.378841608762741089e-02
-3.643476366996765137e-01 5.830371379852294922e-02 -5.022294446825981140e-02 5.052182078361511230e-01 8.429326862096786499e-02 4.513728618621826172e-01 -1.982708647847175598e-02 -6.283692717552185059e-01
-2.655884027481079102e-01 6.193204522132873535e-01 -1.897186636924743652e-01 -1.379863079637289047e-02 1.914870738983154297e-01 3.648851811885833740e-01 -5.688004493713378906e-01 -1.279798001050949097e-01
-7.183665037155151367e-01 2.110384255647659302e-01 -4.606987833976745605e-01 2.846243679523468018e-01 -8.859787881374359131e-02 3.712047636508941650e-01 1.653412356972694397e-02 -1.555847004055976868e-02
-3.121810257434844971e-01 5.206003189086914062e-01 -1.999948769807815552e-01 1.709825545549392700e-01 3.585106432437896729e-01 4.955371022224426270e-01 -4.044780135154724121e-01 -1.568317413330078125e-01
-7.105025053024291992e-01 -1.412116885185241699e-01 -1.525953561067581177e-01 2.003706097602844238e-01 -2.435246706008911133e-01 1.620339155197143555e-01 -5.711248517036437988e-01 8.290695957839488983e-03
-4.204862192273139954e-02 -2.631459832191467285e-01 1.275011748075485229e-01 -7.455224543809890747e-02 3.211559727787971497e-02 8.899602293968200684e-01 -1.374746710062026978e-01 3.085640370845794678e-01
-5.477628111839294434e-01 6.013859510421752930e-01 -1.839136779308319092e-01 1.086015924811363220e-01 1.595901250839233398e-01 3.249459266662597656e-01 -2.951182425022125244e-01 -2.729816138744354248e-01
-4.844057261943817139e-01 5.276207923889160156e-01 7.158996164798736572e-02 1.807600259780883789e-01 3.906157612800598145e-01 2.793482542037963867e-01 -4.662067294120788574e-01 -3.468616306781768799e-02
-6.110163927078247070e-01 3.126515150070190430e-01 1.524125337600708008e-01 -4.819748699665069580e-01 -3.183828890323638916e-01 2.915671765804290771e-01 -2.927181124687194824e-01 3.627221286296844482e-02
-1.986244022846221924e-01 1.812659054994583130e-01 5.939448475837707520e-01 -1.570080518722534180e-01 -5.361781120300292969e-01 4.454158842563629150e-01 -6.865233182907104492e-02 -2.442819774150848389e-01
-3.019953668117523193e-01 4.590097665786743164e-01 -3.617974519729614258e-01 5.639598369598388672e-01 1.786423772573471069e-01 4.451837241649627686e-01 -1.025057584047317505e-01 -9.247532486915588379e-02
-6.382507085800170898e-01 1.795566827058792114e-01 -1.126672104001045227e-01 8.474157750606536865e-02 -5.797937139868736267e-02 3.526750504970550537e-01 -1.320895850658416748e-01 -6.287539005279541016e-01
-3.347694277763366699e-01 6.176611781120300293e-01 1.406586915254592896e-01 6.406952738761901855e-01 1.289020478725433350e-01 1.964365094900131226e-01 -1.257717758417129517e-01 -7.160395383834838867e-02
-7.987928390502929688e-01 2.879592180252075195e-01 -1.365817524492740631e-02 2.419311553239822388e-01 1.986193805932998657e-01 3.285941779613494873e-01 -2.476806752383708954e-02 -2.688031196594238281e-01
-3.011141121387481689e-01 -4.796245396137237549e-01 -1.574658416211605072e-02 1.516255289316177368e-01 -1.265443712472915649e-01 7.648192048072814941e-01 -2.274794280529022217e-01 -5.782491341233253479e-02
-6.663705110549926758e-01 5.809386372566223145e-01 -5.465646088123321533e-02 1.596150547266006470e-01 2.259040474891662598e-01 3.263787627220153809e-01 -3.203339502215385437e-02 -1.772409081459045410e-01
-5.048672556877136230e-01 6.888636350631713867e-01 2.890668809413909912e-01 3.100369572639465332e-01 -1.029512062668800354e-01 1.489763855934143066e-01 8.629742264747619629e-02 -2.250627428293228149e-01
-2.520782649517059326e-01 4.255379140377044678e-01 1.436240077018737793e-01 5.020886659622192383e-01 2.345529943704605103e-01 5.607913732528686523e-01 3.343684673309326172e-01 3.672787919640541077e-02
-1.554905772209167480e-01 3.300261199474334717e-01 -5.120554566383361816e-01 4.663551971316337585e-02 -4.843220114707946777e-01 4.067141413688659668e-01 -4.403215646743774414e-01 9.307307749986648560e-02
-5.331225395202636719e-01 7.344876527786254883e-01 2.322277724742889404e-01 2.964414954185485840e-01 4.479842633008956909e-02 1.178440749645233154e-01 8.152141422033309937e-02 -1.093674227595329285e-01
-6.688941121101379395e-01 -5.252056568861007690e-02 4.105587303638458252e-01 -2.676377594470977783e-01 -3.288210034370422363e-01 4.273573160171508789e-01 -1.123104616999626160e-01 7.913770526647567749e-02
-4.730751514434814453e-01 5.230562090873718262e-01 -8.918083459138870239e-02 4.110399186611175537e-01 -9.416347369551658630e-03 3.916581869125366211e-01 3.456131815910339355e-01 2.297208905220031738e-01
-1.409848928451538086e-01 4.977559745311737061e-01 -2.787081599235534668e-01 1.227801218628883362e-01 3.156452178955078125e-01 6.518639922142028809e-01 4.452721215784549713e-03 3.391617238521575928e-01
-1.322049349546432495e-01 7.200049757957458496e-01 3.919293284416198730e-01 3.422317206859588623e-01 2.579281032085418701e-01 3.292888104915618896e-01 -1.260901689529418945e-01 -5.026697367429733276e-02
-4.887828528881072998e-01 3.490522801876068115e-01 2.854074724018573761e-02 1.152003854513168335e-01 4.695356488227844238e-01 6.144925355911254883e-01 1.319785416126251221e-01 -9.841273725032806396e-02
-6.929199695587158203e-01 1.939995586872100830e-01 3.840295970439910889e-01 -1.255170442163944244e-02 1.889425516128540039e-01 3.279518783092498779e-01 -2.339467704296112061e-01 3.696039021015167236e-01
-4.702730774879455566e-01 9.307867288589477539e-02 1.278645731508731842e-02 4.959140419960021973e-01 1.252541989088058472e-01 4.272897839546203613e-01 4.790163412690162659e-02 -5.687931776046752930e-01
-3.536304533481597900e-01 5.568538308143615723e-01 -1.041495427489280701e-01 4.730577766895294189e-01 -2.997677624225616455e-01 3.118945062160491943e-01 2.655601501464843750e-01 2.693834006786346436e-01
-5.931385606527328491e-02 4.831602871417999268e-01 -2.683778107166290283e-01 4.000478386878967285e-01 1.683430522680282593e-01 6.175011992454528809e-01 1.108975484967231750e-01 3.301936984062194824e-01
-4.318036139011383057e-01 -2.618511021137237549e-01 2.726937532424926758e-01 4.133080542087554932e-01 1.184636875987052917e-01 4.218783676624298096e-01 -3.683789968490600586e-01 4.148204922676086426e-01
-7.636066079139709473e-01 3.024989068508148193e-01 -3.026182055473327637e-01 -4.920399747788906097e-03 -3.049704432487487793e-01 2.254904806613922119e-01 -1.908058226108551025e-01 2.313822060823440552e-01
-2.944498658180236816e-01 3.268204033374786377e-01 -2.304432988166809082e-01 7.594060897827148438e-02 -1.434618420898914337e-02 3.953750729560852051e-01 -4.255844056606292725e-01 -6.402866840362548828e-01
-2.480263859033584595e-01 7.170730829238891602e-01 4.124030768871307373e-01 1.687339693307876587e-01 2.745656073093414307e-01 2.422678023576736450e-01 -2.896254658699035645e-01 8.819822221994400024e-02
-4.123351871967315674e-01 -1.862612515687942505e-01 -2.685814201831817627e-01 -3.055398166179656982e-01 -2.111077159643173218e-01 7.504513859748840332e-01 -1.449425965547561646e-01 3.230948746204376221e-02
-6.611045598983764648e-01 2.623268961906433105e-01 8.113307505846023560e-02 5.394219756126403809e-01 1.795696765184402466e-01 3.317844271659851074e-01 1.834235042333602905e-01 -1.435132771730422974e-01
-3.022967278957366943e-01 2.703278064727783203e-01 7.961072772741317749e-02 -4.144823253154754639e-01 -3.853589892387390137e-01 4.435661733150482178e-01 -4.703570604324340820e-01 -3.015257120132446289e-01
-4.224916994571685791e-01 5.567622184753417969e-01 -7.343392074108123779e-02 -8.985547721385955811e-02 3.486963212490081787e-01 3.690076172351837158e-01 -4.900136291980743408e-01 -1.345339510589838028e-02
-2.780589163303375244e-01 6.758714914321899414e-01 -2.258472293615341187e-01 1.418320983648300171e-01 2.710366845130920410e-01 4.161201417446136475e-01 -3.456343412399291992e-01 -1.693446487188339233e-01
5.669818073511123657e-02 5.657112598419189453e-01 3.367298245429992676e-01 5.055361390113830566e-01 -8.073289692401885986e-02 2.332581132650375366e-01 -4.926940798759460449e-01 -6.424708664417266846e-02
-4.798509478569030762e-01 3.052490353584289551e-01 -4.488049745559692383e-01 -3.308507427573204041e-02 -5.318883061408996582e-01 2.002302855253219604e-01 -3.295266330242156982e-01 2.060595005750656128e-01
-1.184192225337028503e-01 3.656190037727355957e-01 2.897346019744873047e-01 -1.348902285099029541e-01 -6.223546862602233887e-01 3.564032018184661865e-01 -3.190986812114715576e-01 -3.660406172275543213e-01
-1.366772353649139404e-01 -2.828666567802429199e-02 4.966215789318084717e-01 -1.294262111186981201e-01 -2.893537282943725586e-01 6.291335821151733398e-01 -2.333505004644393921e-01 -4.279578924179077148e-01
-2.137652412056922913e-02 3.417689502239227295e-01 2.317831963300704956e-01 -3.212976157665252686e-01 -5.162899494171142578e-01 4.666063487529754639e-01 -4.645931720733642578e-01 1.601802706718444824e-01
-3.433278799057006836e-01 4.493221640586853027e-01 2.133685052394866943e-01 5.675207972526550293e-01 3.392496407032012939e-01 4.167267084121704102e-01 2.607200108468532562e-02 -1.523104459047317505e-01
-4.691177010536193848e-01 5.163801312446594238e-01 3.363669216632843018e-01 4.309762418270111084e-01 2.645329833030700684e-01 1.966108977794647217e-01 -3.246131539344787598e-01 -1.974356360733509064e-02
-5.444329977035522461e-01 2.767319977283477783e-01 -5.760729908943176270e-01 7.602042704820632935e-02 -4.185460805892944336e-01 2.540813386440277100e-01 -2.193532884120941162e-01 3.897354006767272949e-02
-1.236644387245178223e-01 5.692212581634521484e-01 3.186643123626708984e-02 3.797381222248077393e-01 -5.426880717277526855e-01 2.734408974647521973e-01 2.233483344316482544e-01 3.103432953357696533e-01
-3.341822326183319092e-01 1.835781037807464600e-01 6.490033268928527832e-01 -1.779644489288330078e-01 -3.096465766429901123e-01 4.748592376708984375e-01 -1.726631447672843933e-02 -2.829737365245819092e-01
-2.658429741859436035e-01 2.564533650875091553e-01 2.679205834865570068e-01 -3.347456157207489014e-01 -4.465524852275848389e-01 5.768415927886962891e-01 6.537883076816797256e-03 -3.840896785259246826e-01
1.762253604829311371e-02 6.384571790695190430e-01 3.437048792839050293e-01 5.900527238845825195e-01 -1.190635636448860168e-01 1.942894756793975830e-01 -2.662136852741241455e-01 5.452046915888786316e-02
-5.054705739021301270e-01 4.811026751995086670e-01 8.405213057994842529e-02 2.481881529092788696e-01 2.126984298229217529e-01 3.208051621913909912e-01 6.849250942468643188e-02 5.399348735809326172e-01
-5.017461180686950684e-01 2.946785688400268555e-01 -3.096084594726562500e-01 5.866607651114463806e-02 -6.667759418487548828e-01 1.679607927799224854e-01 -2.135784626007080078e-01 2.090444117784500122e-01
-3.030186593532562256e-01 6.525108218193054199e-01 3.218321204185485840e-01 4.949904084205627441e-01 2.243139147758483887e-01 2.446763217449188232e-01 -1.364620625972747803e-01 7.080020010471343994e-02
-3.285996317863464355e-01 6.774297356605529785e-01 3.354295790195465088e-01 4.435286819934844971e-01 1.483701616525650024e-01 1.407763361930847168e-01 -2.785410583019256592e-01 6.681144237518310547e-02
-3.841291368007659912e-01 6.345588564872741699e-01 -1.283977925777435303e-01 2.263549342751502991e-02 2.614526152610778809e-01 4.085958003997802734e-01 -3.448638319969177246e-01 -2.802545130252838135e-01
-2.805369719862937927e-02 6.026607155799865723e-01 9.109862893819808960e-02 6.108399033546447754e-01 -2.996021807193756104e-01 2.321515232324600220e-01 1.131513416767120361e-01 3.132565319538116455e-01
-4.240708649158477783e-01 4.395942389965057373e-01 2.264351816847920418e-03 2.452095896005630493e-01 -5.001990795135498047e-01 2.087092250585556030e-01 3.315395414829254150e-01 4.038698375225067139e-01
-4.598846286535263062e-02 1.861593276262283325e-01 7.284818589687347412e-02 -2.243017554283142090e-01 -5.630747675895690918e-01 4.944998025894165039e-01 -5.784825086593627930e-01 -1.067065522074699402e-01
-2.202816754579544067e-01 6.080499291419982910e-01 -2.119322568178176880e-01 5.003163814544677734e-01 -1.226496696472167969e-01 4.612723886966705322e-01 1.262060105800628662e-01 2.068242728710174561e-01
-6.477020978927612305e-01 -3.388744592666625977e-02 5.037101507186889648e-01 -1.600834429264068604e-01 -2.864374816417694092e-01 4.571084976196289062e-01 4.050990566611289978e-02 -8.571778982877731323e-02
-3.239906728267669678e-01 3.161355257034301758e-01 -2.745264470577239990e-01 1.243976727128028870e-01 -2.762436866760253906e-01 4.430668056011199951e-01 4.666228219866752625e-02 -6.553263664245605469e-01
-3.568315505981445312e-01 7.574487924575805664e-01 -6.595821678638458252e-02 1.731270849704742432e-01 2.118047773838043213e-01 3.164486885070800781e-01 -2.948641777038574219e-01 -1.807570755481719971e-01
-1.373213380575180054e-01 1.046442314982414246e-01 5.419101119041442871e-01 4.504821896553039551e-01 -6.377879977226257324e-01 2.094192653894424438e-01 -1.148700416088104248e-01 9.882577508687973022e-02
-2.713437378406524658e-01 -3.825308084487915039e-01 -2.703244984149932861e-01 1.135207191109657288e-01 -2.741580307483673096e-01 7.828640937805175781e-01 5.245940014719963074e-02 5.735726654529571533e-02
-6.801507472991943359e-01 4.263258278369903564e-01 1.561343967914581299e-01 1.930853575468063354e-01 3.691875040531158447e-01 3.628532886505126953e-01 -5.498193576931953430e-02 -1.516460627317428589e-01
-6.008772253990173340e-01 4.340488612651824951e-01 4.691890999674797058e-02 3.890036046504974365e-01 3.445029854774475098e-01 3.080776929855346680e-01 -2.254739105701446533e-01 -1.805277764797210693e-01
-4.835642874240875244e-01 2.032246738672256470e-01 5.076036453247070312e-01 -3.146712481975555420e-01 -6.494887638837099075e-03 5.873215198516845703e-01 1.075168251991271973e-01 -1.078751310706138611e-01
1.085235271602869034e-02 2.768457233905792236e-01 -5.092753171920776367e-01 2.969148159027099609e-01 -4.720838069915771484e-01 4.107053279876708984e-01 -4.288532435894012451e-01 -1.618072204291820526e-02
-5.802286267280578613e-01 2.250476628541946411e-01 -2.754088938236236572e-01 5.348046422004699707e-01 1.051746383309364319e-01 4.506700634956359863e-01 1.272574216127395630e-01 -1.430472284555435181e-01
-2.315257042646408081e-01 4.747619926929473877e-01 -5.711088329553604126e-02 2.281694263219833374e-01 -1.271748095750808716e-01 5.986232757568359375e-01 5.382511019706726074e-01 3.790167346596717834e-02
-4.289580881595611572e-01 8.070778846740722656e-01 -4.040845483541488647e-02 6.540250778198242188e-02 1.945467293262481689e-01 3.156395554542541504e-01 -1.097178161144256592e-01 -9.589098393917083740e-02
-2.795330584049224854e-01 6.776552796363830566e-01 -3.473533689975738525e-02 1.665208786725997925e-01 3.997864425182342529e-01 4.773207604885101318e-01 -2.132039666175842285e-01 -2.426116727292537689e-02
-1.651016771793365479e-01 3.941781520843505859e-01 -1.187178939580917358e-01 2.024556845426559448e-01 2.750982940196990967e-01 5.936565399169921875e-01 -7.266043126583099365e-02 5.734946131706237793e-01
-6.761456131935119629e-01 4.432086348533630371e-01 -5.418630316853523254e-02 -5.009231623262166977e-03 2.044748812913894653e-01 2.227250784635543823e-01 -4.901908636093139648e-01 -1.082995459437370300e-01
-3.957625627517700195e-01 -7.312934100627899170e-02 4.549671411514282227e-01 -2.331537902355194092e-01 -2.577892839908599854e-01 6.611493825912475586e-01 1.862628906965255737e-01 1.959608197212219238e-01
-3.002737164497375488e-01 3.854465782642364502e-01 -4.239266216754913330e-01 4.601509124040603638e-02 -3.679681420326232910e-01 3.017902672290802002e-01 -5.917930603027343750e-01 5.232947692275047302e-02
-3.771736323833465576e-01 1.371390372514724731e-01 2.209962904453277588e-01 -3.420926332473754883e-01 -4.988141059875488281e-01 5.848646163940429688e-01 2.009261399507522583e-01 -2.044814527034759521e-01
-5.974934101104736328e-01 -2.365324199199676514e-01 3.938816189765930176e-01 -1.524077504873275757e-01 -2.433297485113143921e-01 5.897248387336730957e-01 -5.236949771642684937e-03 -4.088097810745239258e-02
-4.096169173717498779e-01 3.165380358695983887e-01 -4.255961775779724121e-01 6.225749254226684570e-01 3.525952249765396118e-02 3.449456691741943359e-01 -1.949315518140792847e-01 -7.111269235610961914e-02
3.823612583801150322e-03 2.054243236780166626e-01 -1.341900378465652466e-01 5.763711929321289062e-01 -4.942634701728820801e-01 3.730827271938323975e-01 -1.691209226846694946e-01 4.421386122703552246e-01
4.001533240079879761e-02 7.698291540145874023e-01 -2.927212044596672058e-02 -7.146450132131576538e-02 -3.967595100402832031e-01 3.328278064727783203e-01 -7.811177521944046021e-02 3.542656004428863525e-01
-7.792815566062927246e-01 2.329179495573043823e-01 1.473477184772491455e-01 -2.693010866641998291e-01 -2.821889519691467285e-01 3.335517048835754395e-01 -2.196935564279556274e-01 -7.129107415676116943e-02
-5.599281787872314453e-01 2.803476452827453613e-01 3.063482344150543213e-01 2.293304353952407837e-01 9.739261120557785034e-02 2.486436963081359863e-01 -5.157105624675750732e-02 6.224751472473144531e-01
-5.255019664764404297e-01 5.470120310783386230e-01 1.011029258370399475e-01 5.708977952599525452e-02 3.797814846038818359e-01 2.887953221797943115e-01 -2.347367703914642334e-01 3.583382368087768555e-01
-6.491057872772216797e-01 2.234087586402893066e-01 -1.865404546260833740e-01 5.419181585311889648e-01 -6.294830143451690674e-02 2.543574571609497070e-01 -5.204438418149948120e-02 -3.590386807918548584e-01
-6.320326030254364014e-02 -3.639774322509765625e-01 5.991184711456298828e-02 1.010897755622863770e-01 -1.247735843062400818e-01 8.487755060195922852e-01 -2.984959781169891357e-01 1.569364517927169800e-01
-4.985954761505126953e-01 -1.200520172715187073e-01 1.188638247549533844e-02 -2.883651554584503174e-01 -4.874661862850189209e-01 5.450734496116638184e-01 -4.738882556557655334e-02 3.416434228420257568e-01
3.471506759524345398e-02 2.689285576343536377e-01 -3.375355303287506104e-01 4.372775852680206299e-01 -6.443479657173156738e-01 4.466963708400726318e-01 7.819578796625137329e-02 -2.222371846437454224e-02
-5.681816935539245605e-01 -4.524990171194076538e-02 4.442445039749145508e-01 -2.623300254344940186e-01 -1.935572177171707153e-01 5.956186652183532715e-01 -7.664749864488840103e-04 -1.293260157108306885e-01
9.506488591432571411e-02 2.617323398590087891e-01 -2.044109106063842773e-01 6.558140516281127930e-01 -4.504633247852325439e-01 3.460228741168975830e-01 -2.057675123214721680e-01 2.925638556480407715e-01
1.352279186248779297e-01 5.910574197769165039e-01 -3.053027093410491943e-01 2.410785295069217682e-02 -4.375019669532775879e-01 3.972065746784210205e-01 -3.937698006629943848e-01 1.853051632642745972e-01
-7.595542073249816895e-01 3.193101584911346436e-01 -1.882564723491668701e-01 2.792597711086273193e-01 1.717614531517028809e-01 3.839563727378845215e-01 1.650759764015674591e-02 -1.746281981468200684e-01
-2.759021520614624023e-01 3.322164416313171387e-01 -4.135031104087829590e-01 8.947908133268356323e-02 -1.789712756872177124e-01 4.111355841159820557e-01 -3.081899881362915039e-01 5.817858576774597168e-01
-8.649498969316482544e-02 4.819065034389495850e-01 -3.671619296073913574e-01 3.637551069259643555e-01 7.909329980611801147e-02 6.095998287200927734e-01 8.376052230596542358e-02 3.290525674819946289e-01
-5.818217527121305466e-03 -7.935339957475662231e-02 -2.207534164190292358e-01 4.074630439281463623e-01 -6.257076263427734375e-01 4.586204886436462402e-01 -2.103776037693023682e-01 3.644303083419799805e-01
-6.643334031105041504e-01 -2.551142573356628418e-01 2.142534554004669189e-01 -2.267473042011260986e-01 -1.436044573783874512e-01 5.939552187919616699e-01 -1.462631672620773315e-01 -3.822429850697517395e-02
-3.342553973197937012e-01 -1.380503326654434204e-01 4.125096201896667480e-01 5.278758406639099121e-01 -5.920671820640563965e-01 2.175707966089248657e-01 -7.523781061172485352e-02 1.298356503248214722e-01
-5.130954980850219727e-01 4.770958721637725830e-01 4.419747740030288696e-02 2.357321381568908691e-01 -6.372772902250289917e-02 3.790681064128875732e-01 5.408944487571716309e-01 1.061548367142677307e-01
3.478847071528434753e-02 6.536768674850463867e-01 3.801113367080688477e-01 4.979085326194763184e-01 -1.991532742977142334e-01 1.649103909730911255e-01 -2.927082479000091553e-01 -1.629821807146072388e-01
-7.066105008125305176e-01 3.585850894451141357e-01 -1.396071016788482666e-01 4.051046669483184814e-01 -2.237474471330642700e-01 2.059150636196136475e-01 3.091260194778442383e-01 -2.226343564689159393e-02
-7.035886496305465698e-02 5.868700742721557617e-01 -6.279633380472660065e-03 6.640439033508300781e-01 -1.893644332885742188e-01 3.120128810405731201e-01 2.334604114294052124e-01 -1.480700969696044922e-01
-9.079772979021072388e-02 1.129169836640357971e-01 3.559541106224060059e-01 2.973552346229553223e-01 1.833653151988983154e-01 4.054608941078186035e-01 -6.040769815444946289e-01 4.482763409614562988e-01
-7.096601128578186035e-01 -2.059622406959533691e-01 -1.460945010185241699e-01 3.967500329017639160e-01 -3.311728537082672119e-01 1.213890537619590759e-01 -3.506793975830078125e-01 1.667962372303009033e-01
8.882780373096466064e-02 1.368763297796249390e-01 1.940743029117584229e-01 -6.743189692497253418e-02 -6.168758273124694824e-01 5.949322581291198730e-01 -1.632466167211532593e-01 -4.123505055904388428e-01
-3.453599810600280762e-01 -3.147872686386108398e-01 -3.191717341542243958e-02 -1.218755245208740234e-01 -1.138213500380516052e-01 8.579204082489013672e-01 1.169696599245071411e-01 -5.566262826323509216e-02
-3.926941752433776855e-01 2.983657717704772949e-01 -1.492952257394790649e-01 2.425541579723358154e-01 -4.561521857976913452e-02 5.320920944213867188e-01 2.182056903839111328e-01 -5.855177044868469238e-01
-5.404890775680541992e-01 4.090810120105743408e-01 3.174010813236236572e-01 3.139314651489257812e-01 -1.226729154586791992e-01 2.423235177993774414e-01 5.171229839324951172e-01 6.513793021440505981e-03
-3.133453801274299622e-02 3.677626848220825195e-01 3.440265953540802002e-01 6.744742989540100098e-01 -2.546026408672332764e-01 1.367790848016738892e-01 -4.536628127098083496e-01 3.403197973966598511e-02
-3.617609739303588867e-01 3.961682319641113281e-01 -2.725316882133483887e-01 2.939171195030212402e-01 3.428066968917846680e-01 4.025425910949707031e-01 -5.102611184120178223e-01 -1.076825782656669617e-01
-1.124790161848068237e-01 -9.435759484767913818e-02 2.427416443824768066e-01 -2.209307253360748291e-01 -6.134222745895385742e-01 5.808064937591552734e-01 -3.859866857528686523e-01 9.001268446445465088e-02
-3.102118968963623047e-01 6.950693130493164062e-01 -5.638265237212181091e-02 2.517810165882110596e-01 2.187729626893997192e-01 4.216133654117584229e-01 -9.217645972967147827e-03 3.582877218723297119e-01
-3.963191211223602295e-01 5.034815073013305664e-01 9.997297823429107666e-02 2.750567197799682617e-01 -4.720558524131774902e-01 1.692074984312057495e-01 2.481662034988403320e-01 4.367292821407318115e-01
-3.472922444343566895e-01 4.012626782059669495e-02 1.713342070579528809e-01 3.837183713912963867e-01 3.942318856716156006e-01 5.792143940925598145e-01 -6.990558654069900513e-02 4.531973302364349365e-01
-5.662358999252319336e-01 7.094509601593017578e-01 1.299498528242111206e-01 1.804321557283401489e-01 1.656121611595153809e-01 2.464897334575653076e-01 -4.295690730214118958e-02 -1.912683248519897461e-01
-4.825980663299560547e-01 -3.464757800102233887e-01 9.200852364301681519e-02 -1.893747448921203613e-01 -4.623349383473396301e-02 7.159129977226257324e-01 -2.441610246896743774e-01 1.686462312936782837e-01
-5.978468060493469238e-01 6.340048909187316895e-01 2.909707836806774139e-02 2.920550405979156494e-01 2.293906211853027344e-01 3.046348989009857178e-01 -2.728652022778987885e-02 -9.114365279674530029e-02
-4.383492171764373779e-01 1.092022284865379333e-01 6.226549148559570312e-01 -2.003146559000015259e-01 -1.583724468946456909e-01 2.595709562301635742e-01 -5.232421159744262695e-01 4.311043396592140198e-02
8.993453532457351685e-02 1.589249074459075928e-01 3.200513422489166260e-01 -2.166479267179965973e-02 -6.875786781311035156e-01 4.790688455104827881e-01 -3.982217907905578613e-01 5.385666340589523315e-02
-5.309501290321350098e-01 1.375821977853775024e-01 4.814021587371826172e-01 -2.831339538097381592e-01 -9.893828630447387695e-02 5.703410506248474121e-01 7.473365962505340576e-02 -2.158411890268325806e-01
-2.984485924243927002e-01 3.876890838146209717e-01 -1.763116270303726196e-01 5.637863278388977051e-01 -8.839445188641548157e-03 5.555204153060913086e-01 2.909131646156311035e-01 1.355477422475814819e-01
6.337288767099380493e-02 3.400928378105163574e-01 -2.966444194316864014e-01 4.198674857616424561e-01 -3.935609459877014160e-01 3.426645100116729736e-01 -3.851985335350036621e-01 4.419806003570556641e-01
-1.836385428905487061e-01 7.879710197448730469e-01 9.198475629091262817e-02 4.235657155513763428e-01 -2.669330537319183350e-01 2.055727839469909668e-01 2.054348140954971313e-01 -4.233666136860847473e-02
-5.919658541679382324e-01 -8.901740610599517822e-02 5.299954488873481750e-02 -3.437490165233612061e-01 -3.573771715164184570e-01 6.227267384529113770e-01 5.658329278230667114e-02 4.439878836274147034e-02
1.316966712474822998e-01 1.049998626112937927e-01 1.734434515237808228e-01 -9.452363103628158569e-02 -5.806509852409362793e-01 5.522477030754089355e-01 -5.363536477088928223e-01 5.296626687049865723e-02
-2.155949128791689873e-03 -5.153298005461692810e-02 2.732737064361572266e-01 -6.103616580367088318e-02 -7.221421003341674805e-01 5.151103734970092773e-01 -3.621601760387420654e-01 -3.078602068126201630e-02
-2.302046269178390503e-01 4.110098183155059814e-01 -2.942886352539062500e-01 5.947479233145713806e-02 -1.317078322172164917e-01 4.148535728454589844e-01 -2.546799480915069580e-01 -6.584993600845336914e-01
2.499308884143829346e-01 5.199095010757446289e-01 -2.236814796924591064e-01 2.002432346343994141e-01 -4.613502621650695801e-01 4.218066334724426270e-01 -4.230239689350128174e-01 8.592823147773742676e-02
-8.473534137010574341e-03 3.106109201908111572e-01 -4.108761548995971680e-01 4.017035961151123047e-01 -6.137183904647827148e-01 3.551616370677947998e-01 -2.515951991081237793e-01 -8.470011502504348755e-02
-3.193247914314270020e-01 -2.152250707149505615e-01 4.920502901077270508e-01 3.572651743888854980e-01 2.063673175871372223e-02 4.474000036716461182e-01 -3.834444284439086914e-01 3.665182292461395264e-01
-3.620967566967010498e-01 2.782882750034332275e-01 8.987898007035255432e-03 -3.299593627452850342e-01 -5.799372196197509766e-01 3.778844177722930908e-01 -3.282533586025238037e-01 -3.092142939567565918e-01
3.114392608404159546e-02 2.998315989971160889e-01 1.462459117174148560e-01 -2.620132565498352051e-01 -5.474699735641479492e-01 5.868836045265197754e-01 -9.032091498374938965e-02 -4.083854258060455322e-01
-3.704467415809631348e-01 2.550000846385955811e-01 -1.105659231543540955e-01 8.979752659797668457e-02 -5.204115509986877441e-01 1.648341268301010132e-01 -6.890799999237060547e-01 6.801583617925643921e-02
-1.845839917659759521e-01 6.727647185325622559e-01 -1.382410228252410889e-01 5.175694823265075684e-01 -1.895817816257476807e-01 3.178112804889678955e-01 2.380468696355819702e-01 -1.808754354715347290e-01
-4.290578141808509827e-02 -1.767612099647521973e-01 -9.943985380232334137e-03 -6.465516984462738037e-02 1.545597463846206665e-01 9.008871912956237793e-01 -3.528724610805511475e-01 -5.128412693738937378e-02
4.316179454326629639e-02 5.075468420982360840e-01 -5.630436912178993225e-02 3.450076580047607422e-01 -5.749639272689819336e-01 4.169835150241851807e-01 2.865986227989196777e-01 1.781436055898666382e-01
-1.620803028345108032e-01 3.180780112743377686e-01 -3.119394183158874512e-01 3.072714507579803467e-01 1.241255477070808411e-01 5.392758250236511230e-01 -1.971492320299148560e-01 -5.794317126274108887e-01
1.689277440309524536e-01 6.437145471572875977e-01 -2.366302460432052612e-01 3.715055063366889954e-02 -3.784710168838500977e-01 4.945668578147888184e-01 -1.240582168102264404e-01 3.106343746185302734e-01
-4.893042445182800293e-01 -2.773083150386810303e-01 -3.838955983519554138e-02 -2.472776174545288086e-01 -3.388664424419403076e-01 6.079218387603759766e-01 -3.395079970359802246e-01 1.462751626968383789e-01
-5.140535235404968262e-01 3.842189610004425049e-01 4.700129479169845581e-02 3.284671604633331299e-01 4.177907854318618774e-02 4.316328167915344238e-01 5.371765494346618652e-01 3.760302066802978516e-02
-4.768806397914886475e-01 5.164402723312377930e-01 -3.313061892986297607e-01 4.182098209857940674e-01 1.797785758972167969e-01 4.002629518508911133e-01 -9.720970690250396729e-02 -1.386751234531402588e-01
-4.552142620086669922e-01 5.191439390182495117e-01 1.767946630716323853e-01 1.155566871166229248e-01 3.070153295993804932e-01 4.847100079059600830e-01 1.726006120443344116e-01 3.459285795688629150e-01
-4.224086105823516846e-01 3.947931826114654541e-01 -4.254108294844627380e-02 6.649252176284790039e-01 2.100160121917724609e-01 3.658500313758850098e-01 -3.313254192471504211e-02 -2.066959887742996216e-01
-5.170258879661560059e-01 4.039690494537353516e-01 -2.980835437774658203e-01 4.288691580295562744e-01 2.437977492809295654e-01 3.270741701126098633e-01 -3.206894993782043457e-01 1.656926274299621582e-01
8.078513666987419128e-03 1.719925999641418457e-01 2.325125038623809814e-01 -1.543595343828201294e-01 -6.920504570007324219e-01 4.973518550395965576e-01 -3.919185400009155273e-01 1.121216788887977600e-01
-8.945391513407230377e-03 4.376263916492462158e-01 -4.226639270782470703e-01 2.215186059474945068e-01 -5.743233561515808105e-01 3.394973278045654297e-01 -3.589644730091094971e-01 -8.201538026332855225e-02
-1.035899370908737183e-01 5.112424492835998535e-01 -4.517574608325958252e-01 1.663151383399963379e-01 -1.382568776607513428e-01 5.829451680183410645e-01 2.171207815408706665e-01 3.001223206520080566e-01
-1.492119282484054565e-01 -1.678793728351593018e-01 -5.234853550791740417e-02 -2.314128279685974121e-01 -4.892527312040328979e-02 9.319226741790771484e-01 -1.304652392864227295e-01 -7.324919849634170532e-02
-2.155821621417999268e-01 2.216271609067916870e-01 1.422617882490158081e-01 -1.930140703916549683e-01 -5.025301575660705566e-01 3.452124595642089844e-01 -6.367960572242736816e-01 -2.639989256858825684e-01
-2.567310333251953125e-01 6.894951462745666504e-01 1.045627240091562271e-02 1.891628354787826538e-01 2.783799469470977783e-01 4.379220902919769287e-01 -3.113528899848461151e-02 3.905802369117736816e-01
-1.786919236183166504e-01 2.758796513080596924e-01 -1.837824583053588867e-01 2.191053479909896851e-01 -3.686693012714385986e-01 1.755065768957138062e-01 -7.634581327438354492e-01 -2.461472898721694946e-01
6.103701516985893250e-02 2.593120932579040527e-01 -2.453192770481109619e-01 4.130097329616546631e-01 -5.051025152206420898e-01 5.145298838615417480e-01 -1.679004915058612823e-02 4.220449030399322510e-01
-3.803032934665679932e-01 -4.507512226700782776e-02 7.096546888351440430e-01 2.974720895290374756e-01 4.132931679487228394e-02 2.653020918369293213e-01 -4.008868634700775146e-01 1.686258316040039062e-01
-5.122393369674682617e-01 3.800361752510070801e-01 -3.468848168849945068e-01 2.940650284290313721e-01 -3.431773781776428223e-01 3.638482093811035156e-01 3.087237775325775146e-01 2.022705525159835815e-01
-4.746280610561370850e-01 2.843598425388336182e-01 -3.161469101905822754e-01 2.653499878942966461e-02 -5.097981095314025879e-01 2.240875959396362305e-01 -5.255212187767028809e-01 8.326195925474166870e-02
-5.459861159324645996e-01 3.491237163543701172e-01 8.152338862419128418e-02 1.102050468325614929e-01 3.814898133277893066e-01 5.480937957763671875e-01 1.764110624790191650e-01 -2.901006937026977539e-01
-2.236835509538650513e-01 4.224581122398376465e-01 -2.722422480583190918e-01 2.388239502906799316e-01 2.959331870079040527e-01 6.786708831787109375e-01 1.822033524513244629e-01 2.428446263074874878e-01
-3.351099044084548950e-02 5.406128764152526855e-01 -1.081981882452964783e-01 2.817870378494262695e-01 -2.762116491794586182e-02 6.513584852218627930e-01 4.347106218338012695e-01 3.872665017843246460e-02
-3.482457399368286133e-01 4.848660528659820557e-01 -7.825149595737457275e-02 6.336668506264686584e-03 2.622668445110321045e-01 3.261911869049072266e-01 -6.735430955886840820e-01 -9.285239130258560181e-02
-1.995694190263748169e-01 3.046302795410156250e-01 2.096232920885086060e-01 -2.020509988069534302e-01 -5.295123457908630371e-01 3.175220191478729248e-01 -5.963303446769714355e-01 -2.139925360679626465e-01
-1.701386421918869019e-01 2.864471375942230225e-01 -2.651641964912414551e-01 2.279382646083831787e-01 1.589092016220092773e-01 5.670875906944274902e-01 -9.424998611211776733e-02 6.411001086235046387e-01
-2.633307576179504395e-01 -5.730551853775978088e-02 5.580835342407226562e-01 6.366407275199890137e-01 -3.621845543384552002e-01 1.987164020538330078e-01 -1.196883898228406906e-02 1.994873732328414917e-01
-2.002906501293182373e-01 -1.534304618835449219e-01 4.339449107646942139e-01 4.747162759304046631e-01 -5.942650437355041504e-01 3.320052921772003174e-01 1.841326942667365074e-03 2.435107678174972534e-01
-5.367327332496643066e-01 -3.146648705005645752e-01 9.287847578525543213e-02 -1.688434630632400513e-01 1.076084822416305542e-01 7.011294364929199219e-01 -2.618235647678375244e-01 6.368795037269592285e-02
-9.411682933568954468e-02 -6.045701727271080017e-02 4.645800888538360596e-01 7.239966392517089844e-01 -3.285795748233795166e-01 3.050211071968078613e-01 -1.293708980083465576e-01 1.724586337804794312e-01
-3.434614837169647217e-01 5.882834792137145996e-01 3.433686792850494385e-01 5.026177763938903809e-01 2.736688256263732910e-01 2.923110425472259521e-01 -8.697511511854827404e-04 7.133795320987701416e-02
-1.375391185283660889e-01 2.937193214893341064e-01 1.397978067398071289e-01 6.054242253303527832e-01 2.833625972270965576e-01 5.975701808929443359e-01 2.128097712993621826e-01 1.614235341548919678e-01
2.902514934539794922e-01 2.372065633535385132e-01 2.496849447488784790e-01 -1.103748157620429993e-01 -2.524951398372650146e-01 5.825992822647094727e-01 -6.174049973487854004e-01 -2.444077841937541962e-02
1.932849884033203125e-01 9.300041943788528442e-02 6.308972835540771484e-01 5.174615383148193359e-01 -2.067722082138061523e-01 4.919762909412384033e-01 -5.734628811478614807e-02 1.049701031297445297e-02
-7.258563041687011719e-01 3.649638593196868896e-01 4.426333680748939514e-02 1.808055937290191650e-01 2.790108025074005127e-01 4.186595380306243896e-01 2.012367993593215942e-01 -1.080043315887451172e-01
-3.300455212593078613e-01 -1.818224638700485229e-01 3.343557715415954590e-01 2.073136419057846069e-01 9.011174738407135010e-02 4.442290961742401123e-01 -4.415501654148101807e-01 5.502831935882568359e-01
-4.226212501525878906e-01 2.342864871025085449e-02 6.267988085746765137e-01 -3.870626911520957947e-02 2.808718979358673096e-01 4.001305997371673584e-01 -4.329661726951599121e-01 3.769187489524483681e-03
-3.117115199565887451e-01 8.378643393516540527e-01 3.736956417560577393e-01 6.865913420915603638e-02 7.573157548904418945e-02 1.985514461994171143e-01 6.087058782577514648e-02 8.714254945516586304e-02
9.931726753711700439e-02 3.642571270465850830e-01 2.513277232646942139e-01 6.485332846641540527e-01 -1.557610780000686646e-01 2.359309941530227661e-01 -5.389698743820190430e-01 5.725608393549919128e-02
-3.735871016979217529e-01 4.230341017246246338e-01 -2.499698549509048462e-01 3.440853953361511230e-01 -2.314480096101760864e-01 4.673349857330322266e-01 4.451643228530883789e-01 1.745095700025558472e-01
-3.097442090511322021e-01 -2.896876037120819092e-01 3.710004687309265137e-01 -1.772715300321578979e-01 -2.528988718986511230e-01 7.652952075004577637e-01 2.210660278797149658e-02 3.081700392067432404e-02
-1.410456448793411255e-01 3.394683003425598145e-01 -1.950842589139938354e-01 3.737561404705047607e-01 -2.552013695240020752e-01 4.827719926834106445e-01 2.110167294740676880e-01 5.868486762046813965e-01
-1.931372582912445068e-01 4.557202458381652832e-01 1.861271411180496216e-01 -3.635873794555664062e-01 -4.777530431747436523e-01 4.209262132644653320e-01 -3.236675560474395752e-01 -2.792674601078033447e-01
-4.235858619213104248e-01 -2.466595917940139771e-02 3.692805767059326172e-01 -2.095622122287750244e-01 -3.037370145320892334e-01 6.611230373382568359e-01 3.157950639724731445e-01 -1.030333712697029114e-01
-2.879328727722167969e-01 -5.478618666529655457e-02 7.206667661666870117e-01 3.267604112625122070e-01 5.420024320483207703e-02 3.101003468036651611e-01 -4.188162684440612793e-01 1.159883216023445129e-01
-1.956151984632015228e-02 8.296512961387634277e-01 -1.092453449964523315e-01 -1.311881244182586670e-01 -2.978944480419158936e-01 3.318409323692321777e-01 -8.151774108409881592e-02 2.768510580062866211e-01
-4.179565608501434326e-01 1.602375358343124390e-01 4.063186943531036377e-01 -2.903221547603607178e-01 -3.465178310871124268e-01 5.879718661308288574e-01 1.877875775098800659e-01 -2.218216508626937866e-01
-1.360943913459777832e-01 -5.514177307486534119e-02 4.811113476753234863e-01 5.684421658515930176e-01 -5.669494271278381348e-01 3.010263442993164062e-01 4.495540168136358261e-03 1.085104420781135559e-01
-7.123759984970092773e-01 5.240835547447204590e-01 -8.758687973022460938e-02 1.978939473628997803e-01 -1.817351281642913818e-01 2.328916043043136597e-01 2.805126607418060303e-01 -7.120221108198165894e-02
-2.460155785083770752e-01 -1.521936804056167603e-01 3.725136220455169678e-01 3.125605881214141846e-01 8.612358570098876953e-02 4.721001684665679932e-01 -1.811924874782562256e-01 6.455435156822204590e-01
-6.359957456588745117e-01 -1.514015048742294312e-01 3.378721177577972412e-01 -1.544873714447021484e-01 -3.615681231021881104e-01 5.371025204658508301e-01 1.104812100529670715e-01 -5.609176307916641235e-02
1.583328545093536377e-01 4.887174367904663086e-01 -4.145216941833496094e-01 2.227255702018737793e-01 -4.124995172023773193e-01 4.224505126476287842e-01 -4.053094983100891113e-01 4.189187288284301758e-02
-3.147115111351013184e-01 2.080235928297042847e-01 4.674633443355560303e-01 3.286249339580535889e-01 2.702130675315856934e-01 4.162182509899139404e-01 -3.312571644783020020e-01 4.185481071472167969e-01
-3.967217504978179932e-01 -1.903644949197769165e-01 -4.318746328353881836e-01 -2.302507609128952026e-01 -2.135520875453948975e-01 5.773596167564392090e-01 -4.072521030902862549e-01 1.484559327363967896e-01
-2.013424485921859741e-01 -2.212333679199218750e-01 -1.882103830575942993e-01 -1.709750592708587646e-01 -1.438456028699874878e-01 9.051782488822937012e-01 7.553612440824508667e-02 1.079110521823167801e-02
-1.961435675621032715e-01 3.036875724792480469e-01 3.842504918575286865e-01 -3.263611495494842529e-01 -3.615354597568511963e-01 5.546089410781860352e-01 -1.563915908336639404e-01 -3.903642296791076660e-01
-5.674084424972534180e-01 -7.018221169710159302e-02 2.751692831516265869e-01 2.328244298696517944e-01 6.516918540000915527e-02 3.119805753231048584e-01 -4.604763686656951904e-01 4.791445434093475342e-01
-6.567339599132537842e-02 6.846817731857299805e-01 -1.258339434862136841e-01 2.166422754526138306e-01 -3.494792282581329346e-01 4.109429717063903809e-01 2.234598100185394287e-01 3.509778380393981934e-01
2.527278847992420197e-02 5.931181311607360840e-01 3.007866740226745605e-01 6.123931407928466797e-01 -1.348930746316909790e-01 1.528097689151763916e-01 -3.472720980644226074e-01 -1.411724686622619629e-01
-1.251024156808853149e-01 2.701517939567565918e-01 -1.828161180019378662e-01 2.082017362117767334e-01 -5.914564803242683411e-02 3.271588683128356934e-01 -6.512157917022705078e-01 -5.477086305618286133e-01
-1.841441690921783447e-01 3.706542551517486572e-01 -1.542281359434127808e-01 1.183556020259857178e-01 2.653093636035919189e-01 6.534596085548400879e-01 6.673576682806015015e-02 5.376427769660949707e-01
-2.057318761944770813e-02 -2.052858769893646240e-01 -3.736650943756103516e-02 -1.918432116508483887e-02 8.395627886056900024e-02 9.139404296875000000e-01 -3.309718966484069824e-01 -6.158069521188735962e-02
8.303958177566528320e-02 1.157758384943008423e-01 5.964920520782470703e-01 5.054661631584167480e-01 -6.648071110248565674e-02 4.712129235267639160e-01 -1.542779207229614258e-01 -3.437130451202392578e-01
-6.030200794339179993e-02 -9.781188517808914185e-02 4.703172743320465088e-01 -2.314091324806213379e-01 -3.467600345611572266e-01 7.431406974792480469e-01 -8.916206657886505127e-02 -1.777568012475967407e-01
2.213697284460067749e-01 4.887107312679290771e-01 -1.491103768348693848e-01 7.250476628541946411e-02 -4.067866802215576172e-01 4.398010671138763428e-01 -5.691808462142944336e-01 -4.241452366113662720e-02
-5.507265329360961914e-01 -7.552950084209442139e-02 5.937612652778625488e-01 1.681358963251113892e-01 3.211907744407653809e-01 3.435646295547485352e-01 -2.850286662578582764e-01 8.793155103921890259e-02
-4.751168489456176758e-01 -4.046766161918640137e-01 2.560884058475494385e-01 4.661206156015396118e-02 -6.405387818813323975e-02 7.148532271385192871e-01 1.245482340455055237e-01 -1.100749373435974121e-01
-8.969982713460922241e-02 5.945628285408020020e-01 -2.097153663635253906e-01 1.257901042699813843e-01 2.962202429771423340e-01 6.582077741622924805e-01 7.450374960899353027e-02 2.282777726650238037e-01
-2.837118208408355713e-01 3.283348679542541504e-01 -1.241777464747428894e-01 2.901918590068817139e-01 4.083686694502830505e-02 4.251948893070220947e-01 -2.558985948562622070e-01 -6.812710165977478027e-01
-1.475851088762283325e-01 -2.466658651828765869e-01 3.836421966552734375e-01 4.979262948036193848e-01 -6.012852787971496582e-01 3.544097244739532471e-01 -1.145734488964080811e-01 1.482746899127960205e-01
-5.696727633476257324e-01 -2.187793254852294922e-01 4.710936546325683594e-01 1.282815076410770416e-02 1.167289540171623230e-01 4.667781889438629150e-01 -2.709542512893676758e-01 3.171609044075012207e-01
1.275297850370407104e-01 4.695766866207122803e-01 -2.324293926358222961e-02 2.128284126520156860e-01 -5.409086346626281738e-01 5.023534893989562988e-01 2.136922478675842285e-01 3.560790717601776123e-01
-1.363445222377777100e-01 6.181571483612060547e-01 -3.689344227313995361e-01 4.639997333288192749e-02 7.319975644350051880e-02 3.822770714759826660e-01 -4.865317046642303467e-01 -2.698506414890289307e-01
-7.077953219413757324e-01 -3.401350975036621094e-02 3.252681195735931396e-01 -2.926834523677825928e-01 -3.816551268100738525e-01 3.737912178039550781e-01 -1.446190923452377319e-01 1.052521448582410812e-02
-2.524888515472412109e-01 7.400031685829162598e-01 7.391049712896347046e-02 -3.879902069456875324e-04 -3.140911459922790527e-01 2.049031555652618408e-01 -2.522716298699378967e-02 4.918402433395385742e-01
-1.781096160411834717e-01 3.027023673057556152e-01 -2.091417163610458374e-01 3.394077718257904053e-01 -2.346511930227279663e-01 5.032089352607727051e-01 1.871012598276138306e-01 6.119012236595153809e-01
-3.375088274478912354e-01 -1.275299489498138428e-01 6.701040267944335938e-01 1.668335348367691040e-01 1.215895190834999084e-01 4.157445132732391357e-01 -4.530211985111236572e-01 9.764794260263442993e-03
2.168090827763080597e-02 -1.817268729209899902e-01 3.435153067111968994e-01 -1.539899408817291260e-01 -4.536577034741640091e-03 8.854848146438598633e-01 -2.006465196609497070e-01 -2.065345458686351776e-02
1.697374582290649414e-01 -1.259779632091522217e-01 5.120630860328674316e-01 5.090759992599487305e-01 -1.906446516513824463e-01 6.218864321708679199e-01 3.676874563097953796e-02 -9.752824902534484863e-02
-5.504634380340576172e-01 6.958115845918655396e-02 -2.803609967231750488e-01 6.672815680503845215e-01 -9.736098349094390869e-03 2.509994804859161377e-01 -3.026008009910583496e-01 -1.166985407471656799e-01
-2.284008637070655823e-02 -1.097146347165107727e-01 5.220577120780944824e-01 6.402360200881958008e-01 -3.706645667552947998e-01 3.802072107791900635e-01 -4.217679426074028015e-02 1.458283513784408569e-01
-1.860175281763076782e-01 -2.376326918601989746e-01 -6.327385455369949341e-02 -2.021059393882751465e-01 -4.614474251866340637e-02 8.916488885879516602e-01 -1.193481683731079102e-01 2.294923961162567139e-01
-3.340918719768524170e-01 -1.319699883460998535e-01 5.618206858634948730e-01 5.757726430892944336e-01 -3.753841519355773926e-01 2.416747957468032837e-01 -6.103868037462234497e-02 1.440981775522232056e-01
-5.951079130172729492e-01 1.064172536134719849e-01 5.975740551948547363e-01 4.827201738953590393e-02 2.254059165716171265e-01 3.121778964996337891e-01 -2.338559925556182861e-01 2.685990035533905029e-01
-3.479867577552795410e-01 6.258472800254821777e-01 2.456927895545959473e-01 4.179868996143341064e-01 -2.247014343738555908e-01 2.296933978796005249e-01 3.688536584377288818e-01 -1.133114248514175415e-01
-6.357150524854660034e-02 3.220719099044799805e-01 -2.439223229885101318e-01 2.573933005332946777e-01 -7.780987024307250977e-02 5.499805808067321777e-01 1.692382432520389557e-02 -6.765053868293762207e-01
-5.941729545593261719e-01 1.532455682754516602e-01 -1.176151037216186523e-01 6.958772540092468262e-01 7.565146684646606445e-02 3.136925697326660156e-01 1.430018544197082520e-01 -2.863640151917934418e-02
-4.362358450889587402e-01 4.983666241168975830e-01 -1.147954761981964111e-01 4.114219546318054199e-01 2.142744697630405426e-02 4.760624468326568604e-01 3.894903957843780518e-01 9.258499369025230408e-03
-6.647946685552597046e-02 6.585542559623718262e-01 -2.485952079296112061e-01 3.587515950202941895e-01 -4.386113956570625305e-02 5.385181307792663574e-01 1.936820596456527710e-01 2.048075944185256958e-01
1.084104329347610474e-01 5.634542107582092285e-01 -1.407424062490463257e-01 4.688352048397064209e-01 2.347797453403472900e-01 4.928324520587921143e-01 -3.530462086200714111e-01 9.222077578306198120e-02
-3.517446815967559814e-01 -1.087632253766059875e-01 4.715818166732788086e-01 2.457340955734252930e-01 4.308652505278587341e-02 3.287012279033660889e-01 -6.709845066070556641e-01 1.468007415533065796e-01
-3.384765982627868652e-01 -1.983582526445388794e-01 1.370348930358886719e-01 -2.995246052742004395e-01 -4.691276848316192627e-01 6.005502939224243164e-01 -3.122584223747253418e-01 2.436130344867706299e-01
4.860357567667961121e-02 3.779964447021484375e-01 2.339402884244918823e-01 5.963002443313598633e-01 -3.605530261993408203e-01 1.581932008266448975e-01 -5.274806022644042969e-01 -1.058066636323928833e-01
2.711596712470054626e-02 3.543427884578704834e-01 5.743483304977416992e-01 3.508436679840087891e-01 2.467297203838825226e-02 3.067386448383331299e-01 -5.505629181861877441e-01 1.513992547988891602e-01
-3.532686233520507812e-01 4.734390676021575928e-01 -1.727469265460968018e-01 4.114948511123657227e-01 -4.082937240600585938e-01 3.314147889614105225e-01 1.780133992433547974e-01 3.790237903594970703e-01
-4.192686975002288818e-01 2.175185978412628174e-01 3.076615035533905029e-01 -3.107101619243621826e-01 -4.380080401897430420e-01 5.723739862442016602e-01 9.549122303724288940e-02 -2.390008419752120972e-01
-5.662754178047180176e-02 5.847328305244445801e-01 3.984974324703216553e-01 5.862218327820301056e-03 -4.328453838825225830e-01 1.418955624103546143e-01 -5.082531571388244629e-01 -1.738834232091903687e-01
-3.258854150772094727e-01 2.941874563694000244e-01 -3.401240706443786621e-01 6.734952926635742188e-01 6.029947102069854736e-02 3.721498548984527588e-01 -1.408697962760925293e-01 -2.756744921207427979e-01
-1.186290830373764038e-01 6.511688232421875000e-01 -2.364702336490154266e-02 3.232993781566619873e-01 2.956987619400024414e-01 3.857124149799346924e-01 -4.328398704528808594e-01 -1.823797672986984253e-01
-4.951922595500946045e-01 2.030211985111236572e-01 2.864743471145629883e-01 -1.845310032367706299e-01 -3.039811253547668457e-01 1.438406109809875488e-01 -6.909953951835632324e-01 8.293619006872177124e-02
-7.325561046600341797e-01 -9.126748889684677124e-02 1.947079449892044067e-01 -3.236608207225799561e-01 -2.210983783006668091e-01 4.622816741466522217e-01 -2.123114466667175293e-01 -6.855117529630661011e-02
-4.228010475635528564e-01 -2.411752492189407349e-01 1.793724745512008667e-01 -1.857848614454269409e-01 3.457685559988021851e-02 8.220083117485046387e-01 1.382431983947753906e-01 1.946969889104366302e-02
-5.501028895378112793e-01 -9.014961868524551392e-02 4.591707587242126465e-01 -2.556130290031433105e-01 -7.795660942792892456e-02 6.342197656631469727e-01 -1.182291284203529358e-02 -6.806147843599319458e-02
-5.629536882042884827e-02 2.400074601173400879e-01 -1.712556034326553345e-01 4.667233526706695557e-01 -2.820520699024200439e-01 4.679031372070312500e-01 1.440501511096954346e-01 6.105989813804626465e-01
9.981188923120498657e-02 7.695461511611938477e-01 2.370082959532737732e-02 2.486178874969482422e-01 -4.481115937232971191e-02 4.311719238758087158e-01 -4.908923432230949402e-02 3.809681534767150879e-01
3.017404079437255859e-01 1.834682524204254150e-01 3.867864310741424561e-01 -1.200171769596636295e-03 -2.447729110717773438e-01 5.785253643989562988e-01 -5.399426221847534180e-01 -1.988557577133178711e-01
-4.441826045513153076e-01 -1.667272299528121948e-01 1.695153266191482544e-01 -2.188103944063186646e-01 8.915352821350097656e-02 8.281883597373962402e-01 6.657599657773971558e-02 3.726613242179155350e-03
5.710397660732269287e-02 -7.793410867452621460e-02 3.551379144191741943e-01 -1.911635100841522217e-01 -1.747317016124725342e-01 8.785428404808044434e-01 8.660532534122467041e-02 -1.346475780010223389e-01
1.845779865980148315e-01 2.158327698707580566e-01 1.172918453812599182e-01 -1.022183671593666077e-01 -6.602214574813842773e-01 5.974287986755371094e-01 -1.821337491273880005e-01 -2.629734873771667480e-01
-1.449334621429443359e-01 6.113195419311523438e-01 4.394970834255218506e-01 4.940913319587707520e-01 1.176559180021286011e-01 1.751030385494232178e-01 -3.486028313636779785e-01 4.439311474561691284e-02
1.302420496940612793e-01 3.301759958267211914e-01 -1.640949584543704987e-02 2.977492511272430420e-01 -5.884013175964355469e-01 5.125798583030700684e-01 3.211585581302642822e-01 2.701853215694427490e-01
-1.376421898603439331e-01 2.826095521450042725e-01 1.895829290151596069e-01 5.688824653625488281e-01 2.152602225542068481e-01 5.827842950820922852e-01 3.594971597194671631e-01 1.624951958656311035e-01
1.801527589559555054e-01 7.187660038471221924e-02 4.314425289630889893e-01 -1.532442569732666016e-01 -4.542445540428161621e-01 7.292178273200988770e-01 4.086922854185104370e-04 -1.210597380995750427e-01
-6.189173460006713867e-01 2.688828110694885254e-01 1.887713670730590820e-01 1.934102177619934082e-01 -2.662999629974365234e-01 2.493746429681777954e-01 5.778255462646484375e-01 6.793863326311111450e-02
-5.031963586807250977e-01 9.854118525981903076e-02 -2.242918461561203003e-01 4.976337552070617676e-01 -8.591576665639877319e-02 3.976291418075561523e-01 1.730552315711975098e-01 -4.936580657958984375e-01
2.152275741100311279e-01 5.863734334707260132e-02 3.270561099052429199e-01 -5.940876901149749756e-02 -4.766907691955566406e-01 6.925698518753051758e-01 -1.507320106029510498e-01 -3.318679034709930420e-01
-1.011625453829765320e-01 1.101044192910194397e-01 -1.123126596212387085e-01 1.300428211688995361e-01 -6.804190874099731445e-01 4.690023660659790039e-01 -1.599140278995037079e-02 5.147123336791992188e-01
-1.892663091421127319e-01 1.354062706232070923e-01 6.167610883712768555e-01 -2.630745470523834229e-01 -2.219282388687133789e-01 6.296815276145935059e-01 -2.927259914577007294e-02 -2.227848917245864868e-01
-2.748916149139404297e-01 1.829753518104553223e-01 7.603246718645095825e-02 4.780868291854858398e-01 3.851710557937622070e-01 6.109979152679443359e-01 -3.192537277936935425e-02 3.659402728080749512e-01
-4.949971735477447510e-01 1.254190355539321899e-01 3.924808204174041748e-01 2.695536613464355469e-01 2.062242776155471802e-01 3.522528707981109619e-01 -3.520749509334564209e-01 4.711478650569915771e-01
-2.510097576305270195e-03 -2.051059305667877197e-01 -5.436073616147041321e-02 -7.810524106025695801e-02 6.423606723546981812e-02 9.048046469688415527e-01 -3.546534180641174316e-01 -1.711571775376796722e-02
-4.144985973834991455e-01 9.647887200117111206e-02 2.660040855407714844e-01 -2.427644133567810059e-01 -3.807822763919830322e-01 6.049994826316833496e-01 4.201633632183074951e-01 -4.041198641061782837e-02
-3.730456829071044922e-01 6.820980310440063477e-01 1.094940677285194397e-01 5.280787944793701172e-01 -2.025202214717864990e-01 1.274718344211578369e-01 1.580775976181030273e-01 1.499032378196716309e-01
9.088110178709030151e-02 9.868936240673065186e-02 -1.137754246592521667e-01 3.756110966205596924e-01 -5.362337231636047363e-01 5.106149315834045410e-01 2.932379022240638733e-03 5.288567543029785156e-01
-3.450059145689010620e-02 -1.806873977184295654e-01 -7.425872236490249634e-02 -1.844363808631896973e-01 -2.370312996208667755e-02 9.381145238876342773e-01 -1.711614429950714111e-01 -1.292815059423446655e-01
-1.263534128665924072e-01 5.905433297157287598e-01 2.452325522899627686e-01 5.850196480751037598e-01 8.484639227390289307e-02 2.550937235355377197e-01 -3.838720023632049561e-01 1.152256280183792114e-01
-4.657755196094512939e-01 3.821318447589874268e-01 3.806998580694198608e-02 -2.575022876262664795e-01 -6.211935877799987793e-01 1.311292648315429688e-01 -3.847885429859161377e-01 -1.346594393253326416e-01
-2.236997783184051514e-01 -1.393740922212600708e-01 -1.633201390504837036e-01 4.617702960968017578e-01 -6.787821054458618164e-01 2.696542143821716309e-01 -2.828933298587799072e-01 2.777425348758697510e-01
2.055058181285858154e-01 4.422332942485809326e-01 1.531785074621438980e-02 2.333652228116989136e-01 -5.728955864906311035e-01 5.003555417060852051e-01 3.225730955600738525e-01 1.577485948801040649e-01
-3.212805092334747314e-02 7.785657048225402832e-01 4.354695975780487061e-02 5.036275088787078857e-02 -3.659908771514892578e-01 3.426108360290527344e-01 1.085284575819969177e-01 3.539217412471771240e-01
2.940639853477478027e-01 5.828048586845397949e-01 -2.389295697212219238e-01 1.809990108013153076e-01 -3.918429613113403320e-01 4.541728794574737549e-01 -2.847641408443450928e-01 2.076350301504135132e-01
-5.560110881924629211e-02 4.002207517623901367e-01 -2.579529285430908203e-01 4.217723309993743896e-01 -1.217169016599655151e-01 5.253149271011352539e-01 1.270487904548645020e-01 5.342174172401428223e-01
-1.770136058330535889e-01 2.942300736904144287e-01 -4.525709152221679688e-01 2.551084756851196289e-01 -5.058352351188659668e-01 2.472637444734573364e-01 -5.160866975784301758e-01 -1.698231697082519531e-01
-4.340931475162506104e-01 1.736319251358509064e-02 -7.773313671350479126e-02 3.948222696781158447e-01 -7.507881522178649902e-01 1.641467213630676270e-01 -1.436280906200408936e-01 1.951374262571334839e-01
-2.690002694725990295e-02 4.581967592239379883e-01 -2.166214883327484131e-01 2.952863872051239014e-01 -1.949161477386951447e-02 5.283305644989013672e-01 -9.172406047582626343e-02 6.060417890548706055e-01
-8.311351388692855835e-02 6.186000108718872070e-01 -7.960727065801620483e-02 2.172594070434570312e-01 1.560723185539245605e-01 5.025174021720886230e-01 -1.145599968731403351e-02 5.290309786796569824e-01
-7.307621836662292480e-01 -1.789625585079193115e-01 -2.303318232297897339e-01 3.321393132209777832e-01 -3.711346387863159180e-01 1.537572294473648071e-01 -3.289847970008850098e-01 -3.125120699405670166e-02
-2.184816151857376099e-01 6.949240714311599731e-02 -1.349920630455017090e-01 2.617407143115997314e-01 -7.125830650329589844e-01 2.827412486076354980e-01 -1.676200926303863525e-01 4.948653578758239746e-01
-2.238086462020874023e-01 2.326669991016387939e-01 1.284423768520355225e-01 3.257657885551452637e-01 9.386113286018371582e-02 4.308770000934600830e-01 -8.973133563995361328e-02 7.554060816764831543e-01
-2.514187395572662354e-01 2.976749539375305176e-01 -3.889471292495727539e-01 1.109603270888328552e-01 -7.061839699745178223e-01 2.338894307613372803e-01 -3.449411690235137939e-01 1.104617938399314880e-01
-1.053864732384681702e-01 4.926007091999053955e-01 -1.132005006074905396e-01 3.924598693847656250e-01 -6.644924879074096680e-01 2.315170764923095703e-01 -2.870001196861267090e-01 4.335624724626541138e-02
-4.006509184837341309e-01 3.746734857559204102e-01 -3.081274032592773438e-01 6.027358174324035645e-01 2.964409068226814270e-03 4.325326383113861084e-01 1.678619086742401123e-01 -1.599834710359573364e-01
-4.667468667030334473e-01 4.511075317859649658e-01 -2.794820368289947510e-01 1.634679883718490601e-01 -3.417434394359588623e-01 3.506788313388824463e-01 2.945265173912048340e-01 3.838063478469848633e-01
-3.438135385513305664e-01 3.946445882320404053e-01 -3.065519630908966064e-01 3.793960511684417725e-01 2.917909920215606689e-01 3.929553031921386719e-01 -4.982336759567260742e-01 -1.842991635203361511e-02
-9.314277023077011108e-02 3.054164052009582520e-01 -1.410917192697525024e-01 3.647156953811645508e-01 2.830564379692077637e-01 6.582639217376708984e-01 6.292264908552169800e-02 4.772098660469055176e-01
9.933543950319290161e-02 6.505603194236755371e-01 2.421241551637649536e-01 5.125492811203002930e-01 3.268375992774963379e-02 2.638710141181945801e-01 -4.173471629619598389e-01 2.641816064715385437e-02
-2.593809068202972412e-01 -2.069066762924194336e-01 5.254976749420166016e-01 4.002864360809326172e-01 -3.862040042877197266e-01 3.153313398361206055e-01 -1.293830275535583496e-01 4.338280260562896729e-01
1.600895226001739502e-01 4.891283512115478516e-01 -3.179850578308105469e-01 1.956600844860076904e-01 -4.604453742504119873e-01 3.663284778594970703e-01 -4.853391647338867188e-01 -1.181818172335624695e-01
-5.219680070877075195e-01 7.402207851409912109e-01 -6.690227426588535309e-03 1.070228293538093567e-01 -2.870535850524902344e-01 1.435604393482208252e-01 7.358866930007934570e-02 -2.443341314792633057e-01
-6.839115172624588013e-02 -9.712775051593780518e-02 3.444232642650604248e-01 3.423722982406616211e-01 -7.887991070747375488e-01 3.314498960971832275e-01 -1.318150311708450317e-01 -2.458535693585872650e-02
-6.408961117267608643e-02 1.263171285390853882e-01 5.456123948097229004e-01 -5.230223387479782104e-02 -1.065347567200660706e-01 4.433696568012237549e-01 -6.564982533454895020e-01 -2.014745771884918213e-01
-8.378976583480834961e-02 -2.039518058300018311e-01 -3.125918284058570862e-02 -8.037109673023223877e-02 1.213060170412063599e-01 9.185391664505004883e-01 -2.924265265464782715e-01 -1.936912885867059231e-03
3.801403194665908813e-02 9.822359681129455566e-02 8.964887261390686035e-02 4.240081012248992920e-01 -7.682491540908813477e-01 3.794210255146026611e-01 -2.711417712271213531e-02 2.572646141052246094e-01
6.743223220109939575e-02 2.455868721008300781e-01 -3.726338222622871399e-02 4.899703264236450195e-01 -5.736347436904907227e-01 2.931292951107025146e-01 -3.909136950969696045e-01 3.548035323619842529e-01
-2.034644335508346558e-01 1.920210011303424835e-02 4.959794878959655762e-01 -2.351035326719284058e-01 -2.455731332302093506e-01 7.133542895317077637e-01 3.021943010389804840e-02 -2.947380840778350830e-01
-6.211978942155838013e-02 -3.018721938133239746e-01 -1.984136700630187988e-01 2.812656946480274200e-02 -1.234385222196578979e-01 8.337493538856506348e-01 -3.644203245639801025e-01 1.472340673208236694e-01
-5.713093876838684082e-01 4.000584483146667480e-01 -1.929553002119064331e-01 1.618636958301067352e-02 -5.181117653846740723e-01 2.238974273204803467e-01 3.627052903175354004e-01 1.610593795776367188e-01
7.895746268332004547e-03 -2.889804542064666748e-01 -1.988329142332077026e-01 6.805136054754257202e-02 -1.297856420278549194e-01 8.635233640670776367e-01 -1.920066922903060913e-01 2.699611186981201172e-01
-1.961071044206619263e-01 3.452577590942382812e-01 -1.928599774837493896e-01 4.066662490367889404e-01 -1.827749907970428467e-01 4.346504211425781250e-01 1.222879365086555481e-01 6.344168782234191895e-01
-5.729997754096984863e-01 -1.916210055351257324e-01 1.762675344944000244e-01 -2.439792156219482422e-01 -3.146130964159965515e-02 7.263817787170410156e-01 -7.965508848428726196e-03 1.251908689737319946e-01
-1.452925503253936768e-01 -3.409908413887023926e-01 -9.943640232086181641e-02 5.729118129238486290e-04 -1.813731938600540161e-01 8.957875967025756836e-01 1.149188950657844543e-01 -6.472516059875488281e-02
-9.107845276594161987e-02 -2.534710168838500977e-01 -4.436697065830230713e-02 -4.591102898120880127e-02 6.756699085235595703e-02 9.006858468055725098e-01 -3.258899450302124023e-01 3.709758445620536804e-02
-1.646161675453186035e-01 7.357707023620605469e-01 2.590931653976440430e-01 -1.675788015127182007e-01 1.582321077585220337e-01 4.507420361042022705e-01 1.449394375085830688e-01 2.951573431491851807e-01
-2.149888128042221069e-01 6.390989422798156738e-01 -1.200133636593818665e-01 -1.713620126247406006e-01 3.502022922039031982e-01 4.405960142612457275e-01 -4.100052118301391602e-01 1.292022317647933960e-01
-5.265210270881652832e-01 2.101205848157405853e-02 5.297080874443054199e-01 2.190291285514831543e-01 1.391245722770690918e-01 2.902461886405944824e-01 -3.914654254913330078e-01 3.700352013111114502e-01
-2.426821738481521606e-01 3.176712989807128906e-01 -3.176762759685516357e-01 1.955051273107528687e-01 1.224919483065605164e-01 4.845785200595855713e-01 -4.224113523960113525e-01 -5.223005414009094238e-01
1.652769148349761963e-01 5.844384804368019104e-02 6.892541050910949707e-01 2.649652659893035889e-01 -1.893713772296905518e-01 5.852783918380737305e-01 7.833557575941085815e-02 1.985983550548553467e-01
-2.868001163005828857e-01 9.832613915205001831e-02 5.356652140617370605e-01 3.459216654300689697e-01 2.133103907108306885e-01 3.370840251445770264e-01 -3.753235042095184326e-01 4.488696455955505371e-01
1.176484599709510803e-01 3.965974152088165283e-01 -3.298121690750122070e-02 3.700259625911712646e-01 -6.417117714881896973e-01 4.083509147167205811e-01 1.880872100591659546e-01 2.773828506469726562e-01
-1.305833458900451660e-01 -8.624138683080673218e-02 2.627988159656524658e-01 7.167917490005493164e-01 -5.375932455062866211e-01 2.510246634483337402e-01 -1.524365246295928955e-01 1.319094151258468628e-01
-7.974496483802795410e-02 2.798973619937896729e-01 -4.897750914096832275e-01 1.562138497829437256e-01 -5.299244523048400879e-01 3.841171860694885254e-01 -4.699741899967193604e-01 -4.212146252393722534e-02
1.527893729507923126e-02 4.460658878087997437e-02 6.505823135375976562e-01 5.648203492164611816e-01 -3.112974166870117188e-01 3.732886910438537598e-01 -1.152611803263425827e-02 -1.382531672716140747e-01
-4.638620615005493164e-01 8.223548531532287598e-02 3.304050862789154053e-01 4.221327602863311768e-01 3.388347029685974121e-01 3.458094000816345215e-01 -2.630232870578765869e-01 4.325868785381317139e-01
-4.327201545238494873e-01 2.582329213619232178e-01 -3.182069361209869385e-01 1.482459753751754761e-01 -1.341560930013656616e-01 3.766814470291137695e-01 -2.490442544221878052e-01 -6.331877112388610840e-01
-1.632803678512573242e-01 1.092220991849899292e-01 6.484002470970153809e-01 1.310963183641433716e-01 -4.804199188947677612e-02 2.981454133987426758e-01 -6.496405005455017090e-01 -1.028077602386474609e-01
-1.034934297204017639e-01 7.796152830123901367e-01 8.738616853952407837e-02 5.133399367332458496e-01 3.081621974706649780e-02 2.929235100746154785e-01 5.710520967841148376e-02 -1.425488591194152832e-01
-6.738909482955932617e-01 9.723629057407379150e-02 -3.125038146972656250e-01 2.083896696567535400e-01 -3.243816643953323364e-02 3.111514747142791748e-01 1.907995343208312988e-02 5.450685024261474609e-01
2.941741943359375000e-01 6.368678808212280273e-01 -1.720663309097290039e-01 1.763259619474411011e-01 -3.437944948673248291e-01 4.449906647205352783e-01 -2.929701209068298340e-01 2.124157249927520752e-01
-2.079238444566726685e-01 2.452313750982284546e-01 -6.051364541053771973e-02 2.967441082000732422e-01 3.382408022880554199e-01 6.167850494384765625e-01 -1.952758524566888809e-03 5.568447709083557129e-01
1.434265822172164917e-01 2.187335491180419922e-01 3.870195150375366211e-01 5.023824572563171387e-01 -2.859957516193389893e-01 3.241934180259704590e-01 -3.804869055747985840e-01 -4.446874558925628662e-01
8.097067475318908691e-02 -1.729172319173812866e-01 -1.906370371580123901e-02 -1.506226211786270142e-01 -3.085554242134094238e-01 9.155501127243041992e-01 -4.199543967843055725e-02 -7.273567467927932739e-02
-1.768459230661392212e-01 5.241709947586059570e-01 -3.903472796082496643e-02 9.291220456361770630e-02 5.080286264419555664e-01 6.091154217720031738e-01 -1.848878562450408936e-01 1.432332396507263184e-01
-3.535630702972412109e-01 4.771185517311096191e-01 -3.085512854158878326e-02 1.195249855518341064e-01 4.972691237926483154e-01 5.489796400070190430e-01 -1.780391484498977661e-01 2.275075912475585938e-01
6.219482421875000000e-02 -1.770084053277969360e-01 2.662447988986968994e-01 -1.821230947971343994e-01 -4.194563627243041992e-01 7.468680143356323242e-01 -2.249624729156494141e-01 2.763714194297790527e-01
1.292279660701751709e-01 3.334388732910156250e-01 2.565659880638122559e-01 2.049536257982254028e-01 -7.492609322071075439e-02 3.977039158344268799e-01 -7.451852560043334961e-01 -2.126108109951019287e-01
1.765234470367431641e-01 2.893351614475250244e-01 -4.181552678346633911e-02 -1.946960538625717163e-01 -5.319168567657470703e-01 6.396430730819702148e-01 -2.054507881402969360e-01 -3.334378302097320557e-01
-5.357097387313842773e-01 4.870473742485046387e-01 2.130530476570129395e-01 6.354981660842895508e-02 -2.116692215204238892e-01 8.561882376670837402e-02 -6.084204912185668945e-01 -6.371629238128662109e-02
1.386570781469345093e-01 7.076060175895690918e-01 4.286089837551116943e-01 2.319539338350296021e-01 -4.063729941844940186e-01 2.191347032785415649e-01 -2.565092034637928009e-02 -1.695362776517868042e-01
-5.283941030502319336e-01 -3.509149551391601562e-01 1.757803410291671753e-01 -1.205011680722236633e-01 3.661981225013732910e-02 7.014053463935852051e-01 -2.427272498607635498e-01 3.504941239953041077e-03
-2.783317863941192627e-01 9.665758162736892700e-02 3.833046555519104004e-01 5.201814174652099609e-01 1.813050806522369385e-01 3.318697512149810791e-01 -5.232895016670227051e-01 2.807786464691162109e-01
1.189193595200777054e-02 5.941224694252014160e-01 1.132182255387306213e-01 4.483339786529541016e-01 3.171683251857757568e-01 4.419909417629241943e-01 -2.164541333913803101e-01 3.004184067249298096e-01
2.786081135272979736e-01 1.948986053466796875e-01 5.892465710639953613e-01 4.768767654895782471e-01 -2.292288541793823242e-01 5.008589029312133789e-01 -7.895684242248535156e-02 1.137581188231706619e-02
-2.031949162483215332e-01 -1.170225348323583603e-02 1.428924202919006348e-01 5.030108690261840820e-01 -6.289917230606079102e-01 2.607198059558868408e-01 -1.111146360635757446e-01 4.573672115802764893e-01
2.603462338447570801e-01 2.514623999595642090e-01 7.774781435728073120e-02 -2.826012484729290009e-02 -4.963070154190063477e-01 5.667636990547180176e-01 -4.466659724712371826e-01 -3.083679378032684326e-01
-4.710544347763061523e-01 5.799720287322998047e-01 -1.835741251707077026e-01 -1.043569389730691910e-02 -6.024194955825805664e-01 9.966215491294860840e-02 -1.725277751684188843e-01 -7.296723127365112305e-02
2.759336866438388824e-02 2.939946949481964111e-01 -2.506073378026485443e-02 3.257697820663452148e-01 -5.956850051879882812e-01 4.753819108009338379e-01 1.866963356733322144e-01 4.363115429878234863e-01
-4.179130122065544128e-02 2.674815058708190918e-02 -1.369513273239135742e-01 5.730957984924316406e-01 -5.840077996253967285e-01 3.222578167915344238e-01 -2.691268324851989746e-01 3.646902143955230713e-01
-8.034630864858627319e-02 3.134226500988006592e-01 -3.634979724884033203e-01 2.853454053401947021e-01 -7.306501269340515137e-01 3.128490149974822998e-01 -2.194185107946395874e-01 4.346446320414543152e-02
4.857152700424194336e-02 -2.573898434638977051e-01 -1.534893363714218140e-01 8.118911087512969971e-02 -8.218266069889068604e-02 8.873695135116577148e-01 -2.852546274662017822e-01 1.602873802185058594e-01
-4.750143587589263916e-01 2.785196006298065186e-01 3.083478510379791260e-01 4.481346607208251953e-01 8.881942927837371826e-02 2.045909166336059570e-01 -4.605770111083984375e-01 3.728374838829040527e-01
-7.795180678367614746e-01 -1.617003679275512695e-01 7.513523846864700317e-02 3.755293190479278564e-01 -1.452224254608154297e-01 1.254428029060363770e-01 -3.768697679042816162e-01 2.016943097114562988e-01
-1.284473687410354614e-01 -3.671389073133468628e-02 2.900565564632415771e-01 5.361602902412414551e-01 2.895737290382385254e-01 5.850082039833068848e-01 2.081051841378211975e-02 4.289896190166473389e-01
-1.349468249827623367e-02 3.929051756858825684e-01 -1.575792282819747925e-01 3.015195131301879883e-01 -5.764485597610473633e-01 3.395687639713287354e-01 -2.862851917743682861e-01 4.473692476749420166e-01
1.081707924604415894e-01 3.500034213066101074e-01 1.086465418338775635e-01 8.095606565475463867e-01 6.117140501737594604e-02 3.755338191986083984e-01 -1.949330121278762817e-01 1.258469223976135254e-01
-1.883322745561599731e-01 2.524226009845733643e-01 4.638673067092895508e-01 -1.666173636913299561e-01 -2.363744080066680908e-01 2.655076682567596436e-01 -6.887072920799255371e-01 -2.391545474529266357e-01
4.076113924384117126e-02 6.416749954223632812e-01 3.679011166095733643e-01 3.222762346267700195e-01 -4.821235537528991699e-01 2.890417277812957764e-01 -3.355967253446578979e-02 1.739661693572998047e-01
1.225111782550811768e-01 6.880549788475036621e-01 -9.982380270957946777e-02 4.954276680946350098e-01 -7.310696411877870560e-03 4.466309249401092529e-01 1.308011114597320557e-01 -1.987871825695037842e-01
-5.112595558166503906e-01 -2.778797447681427002e-01 3.831635415554046631e-01 2.252006679773330688e-01 -1.508895773440599442e-02 4.355412721633911133e-01 -2.824667394161224365e-01 4.406310617923736572e-01
-3.708289265632629395e-01 4.718006253242492676e-01 -2.678948044776916504e-01 -1.609931886196136475e-01 -5.598064661026000977e-01 1.518564820289611816e-01 -4.535543918609619141e-01 -6.953048519790172577e-03
-2.319294773042201996e-02 2.314076721668243408e-01 -2.673945017158985138e-02 4.690283238887786865e-01 -7.034043073654174805e-01 3.594743609428405762e-01 -2.899346947669982910e-01 1.309524327516555786e-01
-3.590665459632873535e-01 1.856841892004013062e-01 -6.141559034585952759e-02 5.272768735885620117e-01 8.935891836881637573e-02 5.446730852127075195e-01 3.368504941463470459e-01 3.696995377540588379e-01
-6.762913465499877930e-01 3.193891346454620361e-01 -1.763884127140045166e-01 3.261390030384063721e-01 -4.458787441253662109e-01 1.274849027395248413e-01 2.691974937915802002e-01 1.249542534351348877e-01
-2.698122859001159668e-01 2.966031134128570557e-01 1.689290553331375122e-01 7.473799586296081543e-01 3.020006716251373291e-01 3.520247042179107666e-01 -1.155589371919631958e-01 -1.537350416183471680e-01
-7.269850000739097595e-03 4.516960680484771729e-01 3.758712112903594971e-01 6.469031572341918945e-01 -1.055576130747795105e-01 1.915749907493591309e-01 -4.246464967727661133e-01 -8.936949074268341064e-02
7.080223411321640015e-02 1.769831478595733643e-01 -2.696787416934967041e-01 4.421556591987609863e-01 -4.920324683189392090e-01 4.155562520027160645e-01 -3.024664819240570068e-01 4.349329769611358643e-01
2.756343781948089600e-01 4.465065896511077881e-01 -1.221225038170814514e-01 2.270604968070983887e-01 -8.984295278787612915e-02 7.531977891921997070e-01 2.850930690765380859e-01 3.912045434117317200e-02
6.364922970533370972e-02 4.728428721427917480e-01 -3.321364894509315491e-02 5.126928091049194336e-01 -5.551983118057250977e-01 3.531903028488159180e-01 1.835123300552368164e-01 2.043184936046600342e-01
-1.614482700824737549e-01 7.748267650604248047e-01 -2.583625353872776031e-02 2.703261375427246094e-01 1.716043353080749512e-01 3.306013643741607666e-01 -3.290536999702453613e-01 -2.298099249601364136e-01
-7.980203032493591309e-01 -2.832516729831695557e-01 -1.214110702276229858e-01 3.127444386482238770e-01 -2.649154067039489746e-01 2.120480835437774658e-01 -1.085861101746559143e-01 2.084392607212066650e-01
-3.384381234645843506e-01 -2.837833464145660400e-01 2.912485301494598389e-01 -1.789950877428054810e-01 -7.268501911312341690e-03 8.018348813056945801e-01 -1.689629852771759033e-01 -1.285344958305358887e-01
-8.719639480113983154e-02 -3.848974406719207764e-01 1.962232440710067749e-01 3.023011088371276855e-01 1.774378307163715363e-02 8.419841527938842773e-01 -5.731498822569847107e-02 4.270989447832107544e-02
-6.996928453445434570e-01 5.376709997653961182e-02 -2.098154872655868530e-01 4.275107085704803467e-01 -9.384154528379440308e-02 3.043273687362670898e-01 1.361595988273620605e-01 4.009866416454315186e-01
1.443917006254196167e-01 7.141891717910766602e-01 3.078379034996032715e-01 2.324007898569107056e-01 -4.468150138854980469e-01 2.483883202075958252e-01 4.365802183747291565e-02 -2.388813644647598267e-01
-9.599779546260833740e-02 7.032212615013122559e-01 2.553527951240539551e-01 3.199769854545593262e-01 -3.775326311588287354e-01 2.664741575717926025e-01 1.076890453696250916e-01 -3.217728734016418457e-01
-4.030989110469818115e-01 1.617591977119445801e-01 4.667894244194030762e-01 -2.747891843318939209e-01 -4.300037920475006104e-01 5.238284468650817871e-01 1.376214325428009033e-01 -1.992602944374084473e-01
2.260734327137470245e-02 3.591701388359069824e-01 -2.085022479295730591e-01 -2.038673684000968933e-02 -3.340175747871398926e-01 6.917055845260620117e-01 4.863443374633789062e-01 -6.463266443461179733e-03
-2.820750474929809570e-01 2.011401206254959106e-01 4.414466619491577148e-01 -2.469081282615661621e-01 -3.797244429588317871e-01 5.833504199981689453e-01 2.168662697076797485e-01 -3.043322861194610596e-01
-3.027637898921966553e-01 6.575878262519836426e-01 1.439245343208312988e-01 3.531464934349060059e-01 -3.066354393959045410e-01 2.779217362403869629e-01 3.634322881698608398e-01 -1.647326648235321045e-01
-1.008441448211669922e-01 7.924054861068725586e-01 4.193673133850097656e-01 9.602269530296325684e-02 -3.168672621250152588e-01 2.087789624929428101e-01 1.728437393903732300e-01 -5.446516349911689758e-02
-3.777172565460205078e-01 3.778061568737030029e-01 -1.072807163000106812e-01 8.600096404552459717e-02 -5.038566589355468750e-01 3.037525415420532227e-01 -3.937665224075317383e-01 -4.410189986228942871e-01
-3.828258216381072998e-01 3.271974325180053711e-01 -1.468179095536470413e-02 2.492644637823104858e-01 -5.914705991744995117e-01 2.254064381122589111e-01 2.665493786334991455e-01 4.608078896999359131e-01
-2.235368341207504272e-01 2.978671193122863770e-01 -4.013650417327880859e-01 6.178460121154785156e-01 1.568653583526611328e-01 4.408472478389739990e-01 -2.869357168674468994e-01 -1.311247348785400391e-01
-3.000935353338718414e-02 1.767741143703460693e-02 -4.884649440646171570e-02 -2.660779953002929688e-01 -3.872615993022918701e-01 7.231101989746093750e-01 -2.901415228843688965e-01 -4.105625450611114502e-01
-3.599745333194732666e-01 4.480908513069152832e-01 1.775600463151931763e-01 4.030019044876098633e-01 -2.331883609294891357e-01 4.124728739261627197e-01 4.579050838947296143e-01 -2.037329971790313721e-01
-4.891589283943176270e-01 1.399768888950347900e-01 -3.602721691131591797e-01 5.482370257377624512e-01 1.299414336681365967e-01 3.557575643062591553e-01 -3.619078993797302246e-01 -1.906424611806869507e-01
-1.477241069078445435e-01 6.236206889152526855e-01 -2.171373926103115082e-02 1.902512609958648682e-01 -1.633072048425674438e-01 5.295698046684265137e-01 4.599924683570861816e-01 -1.841239184141159058e-01
2.413981705904006958e-01 2.661667168140411377e-01 1.184114813804626465e-01 -1.107625663280487061e-01 -6.219145059585571289e-01 6.206520199775695801e-01 -5.501283705234527588e-02 -2.637794613838195801e-01
-5.716359019279479980e-01 3.995318412780761719e-01 -2.158453315496444702e-01 5.822331905364990234e-01 7.724517583847045898e-02 3.401000797748565674e-01 -1.021713018417358398e-02 -7.926323264837265015e-02
-2.616474330425262451e-01 -2.241715043783187866e-01 -2.128956615924835205e-01 -1.646048724651336670e-01 -9.076080471277236938e-02 8.906911015510559082e-01 2.957898192107677460e-02 -8.015727996826171875e-02
-6.027853488922119141e-02 -1.596084833145141602e-01 -9.216511249542236328e-02 -1.855024099349975586e-01 -1.785412281751632690e-01 9.319973587989807129e-01 1.335643697530031204e-02 -1.652620285749435425e-01
9.496695362031459808e-03 9.806765615940093994e-02 6.302599310874938965e-01 5.998380780220031738e-01 -3.215884566307067871e-01 3.093290030956268311e-01 -1.243824139237403870e-01 -1.366918683052062988e-01
-1.179831847548484802e-01 4.403086006641387939e-01 4.294045865535736084e-01 3.638915419578552246e-01 1.833527982234954834e-01 3.198441267013549805e-01 -3.771122097969055176e-01 4.441518187522888184e-01
-1.148410886526107788e-01 2.816747426986694336e-01 -7.690972089767456055e-02 4.726336896419525146e-01 -4.357208907604217529e-01 3.828709721565246582e-01 1.256065666675567627e-01 5.709230899810791016e-01
9.210257232189178467e-02 6.345033645629882812e-01 1.288273651152849197e-02 -1.065754145383834839e-01 6.672245264053344727e-02 4.355521798133850098e-01 -3.516258299350738525e-01 5.095095634460449219e-01
-1.893060468137264252e-02 4.639270007610321045e-01 6.684317719191312790e-03 5.974112749099731445e-01 1.151248216629028320e-01 4.252655506134033203e-01 -4.446689486503601074e-01 1.887684315443038940e-01
-4.410025179386138916e-01 -3.531334400177001953e-01 2.859787642955780029e-02 -1.234643906354904175e-01 -5.384094640612602234e-02 8.133017420768737793e-01 1.975846290588378906e-02 1.872037886641919613e-03
-1.115919798612594604e-01 7.677116394042968750e-01 2.089386731386184692e-01 2.721658647060394287e-01 1.675304025411605835e-01 2.390384078025817871e-01 -4.229012429714202881e-01 1.280046254396438599e-01
-2.105724066495895386e-02 -1.691405922174453735e-01 5.598645657300949097e-02 -2.247987687587738037e-01 -4.159750938415527344e-01 8.371376991271972656e-01 -2.083495855331420898e-01 -5.902087315917015076e-03
-1.794841736555099487e-01 -2.662460505962371826e-02 5.905146002769470215e-01 4.307857751846313477e-01 1.331265121698379517e-01 3.701109588146209717e-01 -4.721638262271881104e-01 2.348388135433197021e-01
-1.932425200939178467e-01 -3.917753994464874268e-01 -1.325958669185638428e-01 1.304744035005569458e-01 -6.339886784553527832e-02 8.709092140197753906e-01 -1.090828254818916321e-01 1.275955419987440109e-02
-2.852725088596343994e-01 4.931905865669250488e-01 3.485662937164306641e-01 6.508809328079223633e-01 1.282567083835601807e-01 2.010975182056427002e-01 -2.505686879158020020e-01 1.027799844741821289e-01
-5.036873221397399902e-01 -2.097048014402389526e-01 2.991262078285217285e-01 2.910736799240112305e-01 -1.717676371335983276e-01 2.254618108272552490e-01 -6.680883765220642090e-01 -3.799149021506309509e-02
-5.294997096061706543e-01 6.411846280097961426e-01 4.181497916579246521e-02 -8.717750012874603271e-02 4.282126575708389282e-02 2.889865636825561523e-01 5.204775929450988770e-02 4.594649970531463623e-01
7.664185762405395508e-02 5.788589715957641602e-01 -1.431123614311218262e-01 4.245397150516510010e-01 -1.325276196002960205e-01 5.153058171272277832e-01 1.702872067689895630e-01 3.824027478694915771e-01
-3.860315084457397461e-01 -2.008817642927169800e-01 1.562174856662750244e-01 -2.680214345455169678e-01 7.421167194843292236e-02 8.243457078933715820e-01 -1.648420095443725586e-01 -4.648286849260330200e-02
-5.277479887008666992e-01 3.999513387680053711e-02 4.566733539104461670e-01 -1.523082852363586426e-01 -3.772242069244384766e-01 5.137752294540405273e-01 2.844512462615966797e-01 -3.096071816980838776e-02
-2.103912383317947388e-01 1.860577613115310669e-01 3.524063527584075928e-01 5.936240553855895996e-01 2.096606791019439697e-01 2.720130383968353271e-01 -5.072656869888305664e-01 2.631939351558685303e-01
-5.425923466682434082e-01 3.825650513172149658e-01 -8.703209459781646729e-02 6.108856201171875000e-01 -2.283653765916824341e-01 1.170285716652870178e-01 -3.353994488716125488e-01 -1.193815935403108597e-02
-5.536003112792968750e-01 4.590720832347869873e-01 2.131179124116897583e-01 2.227179408073425293e-01 4.132534861564636230e-01 3.480074107646942139e-01 -4.995842278003692627e-02 3.055704534053802490e-01
-3.856139183044433594e-01 -8.849290013313293457e-02 2.710886895656585693e-01 4.563276767730712891e-01 -1.339892949908971786e-02 3.068318963050842285e-01 -5.255513787269592285e-01 4.372837841510772705e-01
-4.120837152004241943e-01 5.513476133346557617e-01 -2.484507411718368530e-01 1.571478098630905151e-01 -4.255044460296630859e-01 3.854969143867492676e-01 3.315830230712890625e-01 -1.305479090660810471e-02
-1.910800337791442871e-01 3.755915164947509766e-01 -3.945453763008117676e-01 2.605178952217102051e-01 -3.267545402050018311e-01 5.480167865753173828e-01 3.053727746009826660e-01 3.139113783836364746e-01
-2.284507006406784058e-01 1.644406095147132874e-02 5.661458373069763184e-01 4.707665741443634033e-01 5.747244693338871002e-03 2.520128488540649414e-01 -5.732667446136474609e-01 1.149749010801315308e-01
-4.109356999397277832e-01 7.197907567024230957e-01 -1.030336096882820129e-01 1.164520382881164551e-01 -4.415976703166961670e-01 1.786910593509674072e-01 2.259275913238525391e-01 -1.042768582701683044e-01
-3.714475929737091064e-01 7.499026507139205933e-02 1.101484745740890503e-01 2.664771378040313721e-01 1.647423207759857178e-01 3.885038197040557861e-01 -4.926148653030395508e-01 5.937303304672241211e-01
3.384047420695424080e-03 -1.466493457555770874e-01 3.582801222801208496e-01 7.225987315177917480e-02 -5.406796336174011230e-01 6.174427270889282227e-01 -6.821710616350173950e-02 -4.082558155059814453e-01
7.843615114688873291e-02 2.005022466182708740e-01 4.057003557682037354e-01 6.384131908416748047e-01 1.374480128288269043e-01 6.017548441886901855e-01 2.194045111536979675e-02 -4.002087807748466730e-04
-1.300485432147979736e-01 1.502916663885116577e-01 1.534637343138456345e-02 3.334074616432189941e-01 -6.941585540771484375e-01 2.685359418392181396e-01 -1.569689214229583740e-01 5.200930237770080566e-01
-2.413259446620941162e-01 5.086069107055664062e-01 -2.162660956382751465e-01 -1.764144599437713623e-01 1.426146775484085083e-01 3.844485282897949219e-01 -6.568361520767211914e-01 7.492937892675399780e-02
-5.528822541236877441e-01 2.190131098031997681e-01 1.121065765619277954e-02 2.826699018478393555e-01 4.290907829999923706e-02 4.526494443416595459e-01 2.650703787803649902e-01 -5.378954410552978516e-01
-5.516006946563720703e-01 -5.833877250552177429e-02 4.770656228065490723e-01 -2.498752921819686890e-01 -2.819741964340209961e-01 5.146054625511169434e-01 -2.294176071882247925e-01 -7.309734821319580078e-02
-1.217158809304237366e-01 5.809831023216247559e-01 3.150659799575805664e-01 5.782880783081054688e-01 2.024386674165725708e-01 2.439598143100738525e-01 -3.364367485046386719e-01 1.652063615620136261e-02
-1.018202081322669983e-01 5.150955319404602051e-01 -2.031121999025344849e-01 3.517047762870788574e-01 -6.372435092926025391e-01 3.036589026451110840e-01 -2.208617031574249268e-01 1.108632758259773254e-01
1.476470679044723511e-01 2.321329265832901001e-01 9.435879439115524292e-02 1.604106277227401733e-01 -6.325529813766479492e-01 3.402205705642700195e-01 -6.091415286064147949e-01 5.246693640947341919e-02
-6.366620659828186035e-01 4.913638830184936523e-01 2.109284847974777222e-01 3.938120603561401367e-01 -2.410481311380863190e-02 1.669493615627288818e-01 2.795935571193695068e-01 2.168373763561248779e-01
8.841747790575027466e-02 4.829101860523223877e-01 -2.529827356338500977e-01 3.634200990200042725e-01 -6.170421838760375977e-01 3.134231269359588623e-01 -1.279666721820831299e-01 -2.599137127399444580e-01
-4.177721142768859863e-01 6.554725170135498047e-01 6.795255094766616821e-02 2.259906977415084839e-01 -3.907628357410430908e-01 1.885537803173065186e-01 3.888383805751800537e-01 2.625714056193828583e-02
1.581300050020217896e-01 6.144162416458129883e-01 -2.126614302396774292e-01 2.676056921482086182e-01 -3.516662418842315674e-01 5.553020238876342773e-01 2.192365974187850952e-01 2.357463538646697998e-02
-8.834001421928405762e-02 1.748206764459609985e-01 -7.127647101879119873e-02 3.879518806934356689e-01 -7.029755115509033203e-01 2.830187678337097168e-01 -2.365844398736953735e-01 4.192855358123779297e-01
-1.276526451110839844e-01 6.055929660797119141e-01 -9.742845594882965088e-02 1.164759695529937744e-01 4.102537631988525391e-01 6.519979238510131836e-01 1.772884093225002289e-02 -1.338902860879898071e-02
-4.671822786331176758e-01 -2.428167462348937988e-01 4.309326410293579102e-01 2.798993587493896484e-01 1.998189687728881836e-01 5.226945877075195312e-01 -1.164436489343643188e-01 3.633701503276824951e-01
-2.304297871887683868e-02 -2.714642286300659180e-01 -3.942447900772094727e-01 1.352085769176483154e-01 -1.866524666547775269e-01 7.943975925445556641e-01 -2.632773816585540771e-01 1.297840029001235962e-01
-1.853468269109725952e-02 -1.686937958002090454e-01 3.779940903186798096e-01 9.524296619929373264e-04 -1.219057962298393250e-01 8.619562387466430664e-01 -4.100073873996734619e-02 -2.623120844364166260e-01
-3.003666102886199951e-01 4.224621355533599854e-01 5.880738422274589539e-02 -9.986004233360290527e-02 4.925553500652313232e-01 5.110922455787658691e-01 -3.719759881496429443e-01 2.751056849956512451e-01
-1.618057638406753540e-01 -1.245926618576049805e-01 3.897928893566131592e-01 7.006040811538696289e-01 -4.642180204391479492e-01 2.817127108573913574e-01 2.397017180919647217e-02 1.416892856359481812e-01
-4.611969888210296631e-01 -1.668641865253448486e-01 9.566078335046768188e-02 3.788963258266448975e-01 -1.076711714267730713e-01 2.518213987350463867e-01 -6.761502027511596680e-01 2.730461359024047852e-01
-5.228188633918762207e-01 -6.357008218765258789e-02 3.181084096431732178e-01 3.296519815921783447e-01 3.970630168914794922e-01 5.393721461296081543e-01 2.280925363302230835e-01 1.102199032902717590e-01
2.839332222938537598e-01 1.953103989362716675e-01 1.970032751560211182e-01 -3.266331553459167480e-02 -4.773560166358947754e-01 5.810281634330749512e-01 -5.224451422691345215e-01 5.428948625922203064e-02
-4.787033200263977051e-01 -7.828874513506889343e-03 7.306760549545288086e-02 3.525627255439758301e-01 -7.151124477386474609e-01 1.021272242069244385e-01 -6.168016418814659119e-02 3.398858308792114258e-01
9.596439450979232788e-02 3.762832880020141602e-01 3.838810920715332031e-01 6.312769651412963867e-01 -2.487372756004333496e-01 2.137032598257064819e-01 -4.423680603504180908e-01 -9.884965606033802032e-03
-5.168617516756057739e-02 3.804421722888946533e-01 -5.070524215698242188e-01 1.169529706239700317e-01 -4.440416693687438965e-01 4.185927808284759521e-01 -4.466166794300079346e-01 9.976309537887573242e-02
1.752004921436309814e-01 5.264775753021240234e-01 -1.212848946452140808e-01 -1.715500256977975368e-04 -3.577148616313934326e-01 4.590997695922851562e-01 -2.771794795989990234e-01 5.117179155349731445e-01
2.556886374950408936e-01 4.822283983230590820e-01 -5.599289201200008392e-03 1.206064745783805847e-01 -2.418394684791564941e-01 5.463592410087585449e-01 -3.674405515193939209e-01 4.421476423740386963e-01
1.920151561498641968e-01 2.116797268390655518e-01 5.144352465867996216e-02 2.227770537137985229e-01 -5.772877335548400879e-01 4.915060400962829590e-01 -1.321995556354522705e-01 5.231919884681701660e-01
-4.742206633090972900e-01 -1.010795906186103821e-01 4.115236103534698486e-01 3.385405838489532471e-01 1.081355661153793335e-01 3.071244955062866211e-01 -4.631943404674530029e-01 4.004606902599334717e-01
9.798447787761688232e-02 7.268038392066955566e-01 -1.517466902732849121e-01 -1.081254798918962479e-03 -3.668230772018432617e-01 4.792665839195251465e-01 -7.699497044086456299e-02 2.625702619552612305e-01
2.339137941598892212e-01 6.145745888352394104e-02 6.014043688774108887e-01 4.672421514987945557e-01 -2.206016182899475098e-01 5.516349673271179199e-01 6.782863289117813110e-02 -6.275334209203720093e-02
-5.245113968849182129e-01 -2.830540835857391357e-01 -1.375318765640258789e-01 2.712088525295257568e-01 -5.311483740806579590e-01 2.082683145999908447e-01 -3.483057618141174316e-01 3.247886896133422852e-01
-3.055956363677978516e-01 8.067192137241363525e-02 3.655419647693634033e-01 4.898355305194854736e-01 1.409770548343658447e-01 2.893088161945343018e-01 -5.300744175910949707e-01 3.768163323402404785e-01
-4.429379105567932129e-01 -1.263041794300079346e-01 2.662261761724948883e-02 6.395078897476196289e-01 1.194677427411079407e-01 3.420797884464263916e-01 -4.963848590850830078e-01 -2.202680706977844238e-02
8.601085096597671509e-02 7.471389174461364746e-01 4.441392421722412109e-01 1.376736611127853394e-01 -3.986170887947082520e-01 1.756524592638015747e-01 -8.898495696485042572e-03 -1.683550477027893066e-01
-8.294658362865447998e-02 2.869191765785217285e-01 -4.042144119739532471e-01 3.046885430812835693e-01 -6.647589206695556641e-01 4.505117237567901611e-01 -1.226799376308917999e-02 9.776008874177932739e-02
-8.018402457237243652e-01 2.384516783058643341e-02 -1.380926817655563354e-01 3.001340329647064209e-01 -3.302059769630432129e-01 5.931223556399345398e-02 -1.420034170150756836e-01 3.385480940341949463e-01
-9.170645847916603088e-03 2.454357407987117767e-02 2.352639101445674896e-02 3.453907966613769531e-01 -7.315829992294311523e-01 3.781815469264984131e-01 -2.069482505321502686e-01 3.979983031749725342e-01
-5.040018558502197266e-01 -3.778128027915954590e-01 -2.095983922481536865e-01 4.772515594959259033e-02 -1.236577555537223816e-01 7.227245569229125977e-01 1.386913359165191650e-01 -1.316237822175025940e-02
-1.962842233479022980e-02 6.618971228599548340e-01 8.064909279346466064e-02 3.279620707035064697e-01 -2.687716297805309296e-02 5.846800804138183594e-01 2.950676977634429932e-01 1.334371119737625122e-01
-2.533210813999176025e-01 -2.268404066562652588e-01 5.935245752334594727e-01 5.413787364959716797e-01 -3.505067825317382812e-01 3.361811041831970215e-01 -2.155400626361370087e-02 5.169226229190826416e-02
-1.388286799192428589e-01 2.332846224308013916e-01 2.445794790983200073e-01 6.559250950813293457e-01 2.027443200349807739e-01 3.479169905185699463e-01 -2.986411154270172119e-01 4.300114810466766357e-01
-2.623674571514129639e-01 -2.521759867668151855e-01 2.483599632978439331e-01 5.935593843460083008e-01 -4.808514714241027832e-01 3.417060971260070801e-01 -1.170967146754264832e-02 3.247410356998443604e-01
-2.586798667907714844e-01 6.942201256752014160e-01 2.690372243523597717e-02 1.736658066511154175e-01 2.900944054126739502e-01 4.032619893550872803e-01 -2.646876573562622070e-01 -3.215975761413574219e-01
-6.579365581274032593e-02 9.467723220586776733e-02 -1.823667585849761963e-01 4.927057623863220215e-01 -2.444703429937362671e-01 4.448888301849365234e-01 -2.550478875637054443e-01 6.228559017181396484e-01
-6.181543469429016113e-01 6.073104739189147949e-01 -5.186022818088531494e-02 2.575697004795074463e-01 -1.758633367717266083e-02 3.616748154163360596e-01 2.551837265491485596e-02 -2.196780741214752197e-01
-3.224070370197296143e-01 4.972608983516693115e-01 -1.078128218650817871e-01 5.488398671150207520e-01 -1.366667151451110840e-01 4.032279253005981445e-01 3.110804259777069092e-01 2.406134605407714844e-01
-3.968939185142517090e-01 2.362797707319259644e-01 3.914120793342590332e-01 -3.132401406764984131e-01 -4.822281002998352051e-01 4.291758835315704346e-01 -1.360116004943847656e-01 -3.163688182830810547e-01
-3.265812098979949951e-01 -4.325412511825561523e-01 3.240925669670104980e-01 4.235973060131072998e-01 -2.182646840810775757e-01 6.047625541687011719e-01 7.643998414278030396e-02 -5.061396956443786621e-02
-3.429318964481353760e-01 -3.969533741474151611e-02 -3.663910180330276489e-02 3.325016796588897705e-01 -6.510821580886840820e-01 2.859014272689819336e-01 -8.442731201648712158e-02 5.061094760894775391e-01
6.989431381225585938e-02 5.148913860321044922e-01 5.341659784317016602e-01 3.974841237068176270e-01 -3.017821907997131348e-01 1.541902869939804077e-01 -3.851300477981567383e-01 -1.533051431179046631e-01
-1.727265268564224243e-01 5.850858092308044434e-01 -2.808427065610885620e-02 2.892260551452636719e-01 -5.436196327209472656e-01 3.437294065952301025e-01 -2.678481340408325195e-01 2.408005744218826294e-01
-4.618226364254951477e-02 3.088926374912261963e-01 3.620168566703796387e-01 4.934651851654052734e-01 -5.639135465025901794e-02 3.215344548225402832e-01 -3.942661285400390625e-01 -5.156338810920715332e-01
2.317227572202682495e-01 6.622818112373352051e-01 -1.873197150416672230e-03 6.122281402349472046e-02 -2.848604321479797363e-01 5.041025876998901367e-01 7.128391414880752563e-02 4.044619202613830566e-01
-4.835474491119384766e-01 1.708503812551498413e-01 -4.875109996646642685e-03 4.604589641094207764e-01 -7.900264859199523926e-02 3.192107677459716797e-01 -5.825301408767700195e-01 -2.783299982547760010e-01
-1.985770463943481445e-01 6.360158324241638184e-01 -2.885494828224182129e-01 1.140458509325981140e-01 1.091526523232460022e-01 5.212393403053283691e-01 -2.155606634914875031e-02 4.191828072071075439e-01
-3.319223821163177490e-01 2.333053387701511383e-02 4.650757014751434326e-01 3.590180873870849609e-01 7.713221758604049683e-02 2.690255045890808105e-01 -6.438292264938354492e-01 2.263926267623901367e-01
-3.897169828414916992e-01 5.347631573677062988e-01 1.331947147846221924e-01 2.850591540336608887e-01 4.017901718616485596e-01 4.076713323593139648e-01 -1.556132137775421143e-01 -3.336208760738372803e-01
-6.415476799011230469e-01 1.688868105411529541e-01 -1.839298456907272339e-01 -6.912247836589813232e-02 -3.054025955498218536e-02 4.107036292552947998e-01 -1.614941358566284180e-01 -5.706095099449157715e-01
-4.981248974800109863e-01 5.703831911087036133e-01 -1.812684983015060425e-01 3.242227137088775635e-01 1.994109302759170532e-01 3.157096207141876221e-01 -3.163327276706695557e-01 -2.214776426553726196e-01
-2.926585078239440918e-01 7.522132992744445801e-01 -3.613421618938446045e-01 2.033618688583374023e-01 -2.774044126272201538e-02 3.230897784233093262e-01 -1.321788132190704346e-01 -2.323234081268310547e-01
1.792065501213073730e-01 2.563279569149017334e-01 4.723637998104095459e-01 6.791497468948364258e-01 -1.002094149589538574e-02 4.150601923465728760e-01 -2.127698361873626709e-01 -1.275291852653026581e-02
1.197218447923660278e-01 -2.684741839766502380e-02 3.523265421390533447e-01 3.047493994235992432e-01 -6.969129443168640137e-01 4.788152873516082764e-01 -1.814540177583694458e-01 -1.416416019201278687e-01
1.883221119642257690e-01 4.925556778907775879e-01 -1.987098604440689087e-01 3.238808810710906982e-01 -4.458426833152770996e-01 3.393410742282867432e-01 -5.128811597824096680e-01 -2.375253289937973022e-02
-1.069148778915405273e-01 -1.158852204680442810e-01 2.274295128881931305e-02 -3.983825072646141052e-02 -8.199442625045776367e-01 4.932813048362731934e-01 -2.016246914863586426e-01 1.294135600328445435e-01
-1.289573162794113159e-01 7.349690794944763184e-01 2.562114410102367401e-02 4.169660210609436035e-01 -9.949412196874618530e-03 3.823024630546569824e-01 3.137224316596984863e-01 -1.549115478992462158e-01
-1.174812391400337219e-01 -1.702743172645568848e-01 3.354277908802032471e-01 3.608927428722381592e-01 -7.377102971076965332e-01 3.806294500827789307e-01 -1.385257989168167114e-01 -7.851655781269073486e-02
-1.234366893768310547e-01 -2.018238417804241180e-02 3.328766524791717529e-01 5.128198489546775818e-02 -3.448354303836822510e-01 6.710074543952941895e-01 3.373363018035888672e-01 -4.335449934005737305e-01
-6.676787137985229492e-01 5.039055943489074707e-01 -2.691092491149902344e-01 6.832142174243927002e-02 -3.187155723571777344e-01 2.309405356645584106e-01 2.586160302162170410e-01 3.743557631969451904e-02
-7.315596565604209900e-03 3.523835539817810059e-01 2.425724416971206665e-01 3.044303655624389648e-01 -6.563225984573364258e-01 2.356499284505844116e-01 -4.793196916580200195e-01 9.063993394374847412e-02
-6.349005103111267090e-01 5.270689129829406738e-01 9.236317127943038940e-02 2.155868858098983765e-01 -2.089161872863769531e-01 2.254834622144699097e-01 3.799090683460235596e-01 -1.589704453945159912e-01
-4.076335132122039795e-01 -1.332638561725616455e-01 4.858468174934387207e-01 3.279455006122589111e-01 7.760482281446456909e-02 3.473445773124694824e-01 -5.155938267707824707e-01 2.827941477298736572e-01
-3.493707776069641113e-01 7.513664364814758301e-01 2.354929894208908081e-01 2.728485763072967529e-01 -2.236343324184417725e-01 1.208003908395767212e-01 -3.414880856871604919e-02 -3.430949151515960693e-01
-7.966902852058410645e-01 3.385369107127189636e-02 3.031446412205696106e-02 4.187269508838653564e-01 -3.777735829353332520e-01 2.382677979767322540e-02 1.068123430013656616e-01 1.822034418582916260e-01
-2.313695698976516724e-01 1.414048969745635986e-01 3.731535077095031738e-01 3.508518934249877930e-01 4.777482897043228149e-02 3.158977329730987549e-01 -6.573741436004638672e-01 3.604407310485839844e-01
