# Supplementary material for: Where is your field going? A machine learning approach to study the relative motion of the domains of physics
Source: PLoS One. 2020 Jun 18;15(6):e0233997. doi: 10.1371/journal.pone.0233997 (PMC7302634; doi:10.1371/journal.pone.0233997)
Supplement: S16 Data — (ZIP) [file pone.0233997.s016.zip › 15/Pacs4Run_15_VS_500_embeddings2001-2005ED8.txt]

2.991703152656555176e-01 -2.218959331512451172e-01 3.659184575080871582e-01 2.830021679401397705e-01 2.023245207965373993e-02 -9.384163469076156616e-02 4.424843490123748779e-01 6.650298833847045898e-01
1.390312761068344116e-01 -5.048379302024841309e-01 1.647196710109710693e-01 -1.960506439208984375e-01 6.077457070350646973e-01 -2.683079838752746582e-01 3.151454925537109375e-01 3.458033204078674316e-01
1.038926746696233749e-02 -6.900159716606140137e-01 5.489487648010253906e-01 -1.205001678317785263e-02 2.878737151622772217e-01 -6.222263723611831665e-02 -1.137081384658813477e-01 3.501535654067993164e-01
8.493918180465698242e-02 -1.642588078975677490e-01 5.579017400741577148e-01 -7.547850906848907471e-02 6.686869859695434570e-01 -9.618624299764633179e-02 -5.055726319551467896e-02 4.357784688472747803e-01
2.028083354234695435e-01 -6.334830522537231445e-01 5.331247448921203613e-01 -2.353082895278930664e-01 4.251678287982940674e-01 -1.928030848503112793e-01 2.531568985432386398e-03 5.373815540224313736e-03
-6.122192367911338806e-02 -2.204975783824920654e-01 5.405345559120178223e-01 -1.365995109081268311e-01 1.105985939502716064e-01 4.380150735378265381e-01 4.463627636432647705e-01 4.831840395927429199e-01
-8.399118483066558838e-02 -4.236854314804077148e-01 2.787876129150390625e-01 1.720026321709156036e-02 -2.085958719253540039e-01 1.408998966217041016e-01 8.196724653244018555e-01 1.377155072987079620e-02
2.470938675105571747e-02 -1.942201256752014160e-01 3.420835137367248535e-01 -6.280435621738433838e-02 1.090331375598907471e-01 5.161283016204833984e-01 6.042534708976745605e-01 4.441889226436614990e-01
2.798540592193603516e-01 -1.320317983627319336e-01 5.803921222686767578e-01 -2.440584152936935425e-01 5.124420523643493652e-01 -3.794128298759460449e-01 1.949756443500518799e-01 2.515222430229187012e-01
-1.300205588340759277e-01 -8.232153058052062988e-01 3.745660185813903809e-01 1.321257054805755615e-01 3.811774402856826782e-02 5.182658880949020386e-02 5.373831093311309814e-02 3.750032782554626465e-01
-4.063030183315277100e-01 -4.300564229488372803e-01 4.954461753368377686e-01 4.921831563115119934e-02 2.436670213937759399e-01 1.294901967048645020e-01 4.142189323902130127e-01 3.928884267807006836e-01
-4.387957453727722168e-01 -4.799098372459411621e-01 3.579950034618377686e-01 2.856375873088836670e-01 -1.123645678162574768e-01 1.168470084667205811e-01 3.865244090557098389e-01 4.378534555435180664e-01
-7.821933925151824951e-02 -3.254071474075317383e-01 6.715564727783203125e-01 4.258601963520050049e-01 -2.196175456047058105e-01 3.578360676765441895e-01 2.495782673358917236e-01 -1.306866407394409180e-01
3.264215886592864990e-01 -6.450499296188354492e-01 -3.825121372938156128e-02 5.443557500839233398e-01 2.387428432703018188e-01 -2.106668502092361450e-01 2.701176106929779053e-01 -7.232616841793060303e-02
3.653695583343505859e-01 -9.839650243520736694e-02 6.363540887832641602e-01 -2.552775442600250244e-01 4.137836396694183350e-01 1.508926898241043091e-01 -7.734483480453491211e-02 4.321370422840118408e-01
-1.999484747648239136e-01 -3.954147100448608398e-01 6.284923553466796875e-01 -3.930472955107688904e-02 4.200134873390197754e-01 -4.248606264591217041e-01 2.197183966636657715e-01 4.389004781842231750e-02
-2.414883375167846680e-01 -3.003362417221069336e-01 3.390374481678009033e-01 5.514013022184371948e-02 4.017851948738098145e-01 6.033660843968391418e-02 7.518298625946044922e-01 5.634454637765884399e-02
-8.858175575733184814e-02 5.345340445637702942e-02 5.286121368408203125e-01 3.713804185390472412e-01 3.294309973716735840e-01 2.737354338169097900e-01 6.231299042701721191e-01 -1.396786514669656754e-02
-3.831295669078826904e-01 -6.002047061920166016e-01 2.650327384471893311e-01 3.623992800712585449e-01 -4.871381819248199463e-02 1.136324019171297550e-03 2.969354689121246338e-01 4.481578171253204346e-01
-2.440956979990005493e-01 -7.595209171995520592e-04 4.232672750949859619e-01 5.193873047828674316e-01 -4.139853641390800476e-02 2.962024509906768799e-01 2.888123393058776855e-01 5.644784569740295410e-01
1.290467530488967896e-01 -2.450891882181167603e-01 7.346805334091186523e-01 1.164020150899887085e-01 3.101824820041656494e-01 3.940774202346801758e-01 2.940318286418914795e-01 -1.789093017578125000e-01
3.237084150314331055e-01 -3.446520268917083740e-01 -6.613250821828842163e-02 4.237486720085144043e-01 5.359485149383544922e-01 -3.514909446239471436e-01 3.565830588340759277e-01 2.335667163133621216e-01
-5.858535319566726685e-02 -5.113788247108459473e-01 -5.571561306715011597e-02 4.053140282630920410e-01 4.968836605548858643e-01 -3.265589475631713867e-01 3.536336421966552734e-01 2.984707951545715332e-01
3.672777712345123291e-01 -6.144809722900390625e-01 2.698866128921508789e-01 -2.080273777246475220e-01 3.581990301609039307e-01 2.802409529685974121e-01 4.018277525901794434e-01 -5.566820874810218811e-02
1.319532394409179688e-01 -3.409875333309173584e-01 4.736630022525787354e-01 7.887797057628631592e-02 6.008927822113037109e-01 3.643320798873901367e-01 3.719641566276550293e-01 -5.975078791379928589e-02
2.594716288149356842e-02 7.609860599040985107e-02 5.693882107734680176e-01 1.515443176031112671e-01 2.897304296493530273e-01 4.156948626041412354e-01 6.166874766349792480e-01 9.652867913246154785e-02
1.809364706277847290e-01 -1.514214873313903809e-01 2.418573051691055298e-01 8.203192949295043945e-01 2.703063189983367920e-01 -2.416691631078720093e-01 -3.227572143077850342e-02 2.835553884506225586e-01
1.124170050024986267e-02 -8.425196260213851929e-02 6.395395994186401367e-01 -2.459281831979751587e-01 -1.108265221118927002e-01 4.600585252046585083e-02 7.076739072799682617e-01 8.990181237459182739e-02
-2.049733996391296387e-01 -3.187347650527954102e-01 3.425872921943664551e-01 -1.968406140804290771e-02 6.721995770931243896e-02 3.230891823768615723e-01 5.760514736175537109e-01 5.458022356033325195e-01
-2.226114720106124878e-01 -2.897639572620391846e-01 4.736139774322509766e-01 -1.289054751396179199e-01 3.322367370128631592e-01 -4.660166203975677490e-01 3.773053586483001709e-01 3.945150673389434814e-01
-1.426210105419158936e-01 -1.199694126844406128e-01 3.931747674942016602e-01 2.944440953433513641e-02 3.329598307609558105e-01 2.235449701547622681e-01 7.808951735496520996e-01 1.979430019855499268e-01
4.841446876525878906e-01 -4.189895391464233398e-01 3.740262091159820557e-01 7.988108694553375244e-02 -2.045335173606872559e-01 -5.456203222274780273e-01 3.102952241897583008e-01 -8.919978141784667969e-02
-2.349728532135486603e-02 -1.798629015684127808e-01 2.026332318782806396e-01 -2.430874407291412354e-01 2.010752111673355103e-01 -1.631306409835815430e-01 8.554006814956665039e-01 2.611367106437683105e-01
2.299998551607131958e-01 5.017812177538871765e-02 5.736692547798156738e-01 3.084139898419380188e-02 4.605521559715270996e-01 4.900402724742889404e-01 2.132314890623092651e-01 3.417882621288299561e-01
5.317001342773437500e-01 -4.255830049514770508e-01 -1.150515228509902954e-01 5.247520804405212402e-01 2.457046210765838623e-01 -7.765394449234008789e-02 4.757806286215782166e-02 4.229750633239746094e-01
6.836428493261337280e-02 -2.677511870861053467e-01 7.321218848228454590e-01 3.087502121925354004e-01 -7.686585187911987305e-02 4.413398504257202148e-01 2.285018563270568848e-01 -1.985051333904266357e-01
2.405270375311374664e-02 -4.403724372386932373e-01 3.452504575252532959e-01 -5.707316473126411438e-02 2.687130272388458252e-01 3.437241911888122559e-01 7.014501690864562988e-01 2.555072493851184845e-02
4.151714593172073364e-02 -2.597444653511047363e-01 7.661347985267639160e-01 -2.070644199848175049e-01 -7.620852440595626831e-03 4.137729704380035400e-01 3.254480659961700439e-01 1.542346030473709106e-01
4.935602247714996338e-01 -7.006599009037017822e-02 3.678979873657226562e-01 9.076633304357528687e-02 6.015315055847167969e-01 4.217892289161682129e-01 2.576811611652374268e-01 4.190113767981529236e-02
-8.783106505870819092e-02 -3.854797482490539551e-01 -9.212016314268112183e-02 4.355580806732177734e-01 4.926527440547943115e-01 -1.869516670703887939e-01 5.579058527946472168e-01 2.378605306148529053e-01
1.697800904512405396e-01 -6.218965053558349609e-01 3.413079082965850830e-01 -1.763122715055942535e-02 4.094987213611602783e-01 3.205556571483612061e-01 4.078453183174133301e-01 -1.755978614091873169e-01
1.831078231334686279e-01 -5.984403491020202637e-01 4.400806427001953125e-01 -7.845069468021392822e-02 2.893000841140747070e-01 3.960168063640594482e-01 3.974148631095886230e-01 -1.002633571624755859e-01
-7.843467593193054199e-02 -2.395303100347518921e-01 3.410975933074951172e-01 1.094240099191665649e-01 3.829293251037597656e-01 3.785595893859863281e-01 7.107267379760742188e-01 1.143556833267211914e-01
2.852371633052825928e-01 -2.788536548614501953e-01 1.922478973865509033e-01 -9.498400241136550903e-02 -9.103368222713470459e-02 -6.141313314437866211e-01 6.022992730140686035e-01 2.160797417163848877e-01
-7.264804095029830933e-02 -8.135364651679992676e-01 2.629221677780151367e-01 1.517702043056488037e-01 -9.776663035154342651e-02 -1.380050182342529297e-02 7.645767182111740112e-02 4.744720458984375000e-01
3.011413514614105225e-01 1.666773259639739990e-01 5.094390511512756348e-01 2.171591669321060181e-01 -9.858447313308715820e-02 5.225887894630432129e-01 5.130445957183837891e-01 1.697458177804946899e-01
1.281715631484985352e-01 8.441223949193954468e-02 1.851368695497512817e-01 1.762471646070480347e-01 3.456090092658996582e-01 4.155027568340301514e-01 5.897267460823059082e-01 5.208091139793395996e-01
-1.248330548405647278e-01 5.494244769215583801e-02 5.850381255149841309e-01 3.350892364978790283e-01 1.326829288154840469e-02 4.761876761913299561e-01 4.137826263904571533e-01 3.587435483932495117e-01
5.589186027646064758e-02 7.548829168081283569e-02 3.205419182777404785e-01 2.415781617164611816e-01 5.309677124023437500e-01 4.698182642459869385e-01 4.624130129814147949e-01 3.370293676853179932e-01
4.241080880165100098e-01 -4.099088013172149658e-01 -1.022393926978111267e-01 2.939172089099884033e-01 3.524031043052673340e-01 -1.556464135646820068e-01 6.360132098197937012e-01 4.837652668356895447e-02
1.121091656386852264e-02 -3.011294826865196228e-02 6.164150834083557129e-01 -1.678416430950164795e-01 -6.491543352603912354e-02 4.756496474146842957e-02 7.612397670745849609e-01 6.976254284381866455e-02
-4.462072625756263733e-02 1.635382771492004395e-01 4.506868720054626465e-01 3.750653862953186035e-01 5.837834477424621582e-01 -1.614362746477127075e-01 5.072362422943115234e-01 5.760250613093376160e-02
8.253689110279083252e-02 -4.043017327785491943e-02 6.573708653450012207e-01 6.558074057102203369e-02 7.905970513820648193e-02 3.169434666633605957e-01 6.446090936660766602e-01 -1.813597828149795532e-01
3.564411401748657227e-02 -7.926399707794189453e-01 2.742412090301513672e-01 -3.759490698575973511e-02 -1.687159389257431030e-01 1.148303374648094177e-01 5.473501607775688171e-02 4.991821050643920898e-01
-3.768511414527893066e-01 -4.570543766021728516e-01 4.264245033264160156e-01 3.325940668582916260e-01 2.207165509462356567e-01 -9.118096530437469482e-02 3.651942610740661621e-01 4.077144563198089600e-01
4.945476353168487549e-01 -1.833783388137817383e-01 4.512992203235626221e-01 -2.084445208311080933e-02 4.589333534240722656e-01 3.081178069114685059e-01 -1.760687977075576782e-01 4.255973100662231445e-01
-3.466418087482452393e-01 -6.928415298461914062e-01 3.687107861042022705e-01 1.942914426326751709e-01 3.519163280725479126e-02 -8.357907086610794067e-02 1.908520162105560303e-01 4.259868860244750977e-01
-8.696584962308406830e-03 9.712705388665199280e-03 4.211590290069580078e-01 4.661196768283843994e-01 -1.733529865741729736e-01 4.693953990936279297e-01 4.142875969409942627e-01 4.279838502407073975e-01
6.157727167010307312e-02 -7.288731634616851807e-02 4.905191063880920410e-01 6.655504107475280762e-01 2.500131428241729736e-01 3.822554945945739746e-01 2.475068122148513794e-01 -1.935050338506698608e-01
1.117918565869331360e-01 6.153117120265960693e-02 8.337042927742004395e-01 1.594436727464199066e-02 2.620522081851959229e-01 -3.850388824939727783e-01 2.550449371337890625e-01 -8.015677332878112793e-02
-5.249018594622612000e-02 1.615510284900665283e-01 6.003199219703674316e-01 3.650944679975509644e-02 1.989904046058654785e-01 2.958178520202636719e-01 6.355404853820800781e-01 2.800213396549224854e-01
1.883469372987747192e-01 -5.171614885330200195e-01 2.002996504306793213e-01 -4.217586219310760498e-01 1.174852550029754639e-01 -1.684194803237915039e-02 6.516183018684387207e-01 2.009385377168655396e-01
1.336145550012588501e-01 -2.214232534170150757e-01 6.374121904373168945e-01 3.280433416366577148e-01 -3.132419884204864502e-01 5.130721926689147949e-01 2.297299951314926147e-01 -7.122357934713363647e-02
4.594985246658325195e-01 -9.228939563035964966e-02 4.734874367713928223e-01 1.641910672187805176e-01 4.363131225109100342e-01 4.373447299003601074e-01 -1.208198592066764832e-01 3.646337389945983887e-01
1.344250887632369995e-01 -5.360892415046691895e-01 -9.554161690175533295e-03 5.340273976325988770e-01 2.978563904762268066e-01 -3.229829072952270508e-01 1.426026374101638794e-01 4.425944387912750244e-01
1.620973944664001465e-01 -2.067270278930664062e-01 2.119768112897872925e-01 5.879404544830322266e-01 3.603968620300292969e-01 -3.549591898918151855e-01 5.913747847080230713e-02 5.300953388214111328e-01
1.894800364971160889e-02 -1.931045800447463989e-01 4.112702012062072754e-01 5.247955918312072754e-01 -1.077214851975440979e-01 3.605108559131622314e-01 -3.386780619621276855e-02 6.124369502067565918e-01
-9.502801112830638885e-03 -4.289407134056091309e-01 3.603208661079406738e-01 -9.494265168905258179e-02 5.831459164619445801e-01 1.456695646047592163e-01 5.580410957336425781e-01 6.622406095266342163e-02
-3.994687199592590332e-01 -5.849286913871765137e-01 2.280468493700027466e-01 1.416261643171310425e-01 1.642507761716842651e-01 5.947734043002128601e-02 2.881333231925964355e-01 5.591808557510375977e-01
9.743417613208293915e-03 -2.516587674617767334e-01 7.632373571395874023e-01 4.108029901981353760e-01 -9.180473536252975464e-02 2.374423891305923462e-01 1.703733950853347778e-01 -3.024044334888458252e-01
4.928600043058395386e-03 -2.249377369880676270e-01 5.306476354598999023e-01 4.119446277618408203e-01 4.940347075462341309e-01 3.113738298416137695e-01 3.172095119953155518e-01 -2.375871390104293823e-01
1.619803458452224731e-01 -4.083766043186187744e-01 1.703096032142639160e-01 3.906376659870147705e-01 -2.295866161584854126e-01 -3.695558607578277588e-01 6.361866593360900879e-01 -1.771236062049865723e-01
5.373835563659667969e-01 -2.070485800504684448e-01 -1.754563488066196442e-02 4.393225014209747314e-01 7.287538051605224609e-02 -4.529120922088623047e-01 2.774946391582489014e-01 4.331213235855102539e-01
-1.067831274121999741e-02 -3.198073506355285645e-01 3.204406499862670898e-01 6.679611802101135254e-01 3.231287598609924316e-01 -3.908800184726715088e-01 -5.954334139823913574e-02 2.966647148132324219e-01
5.990186333656311035e-01 -2.201531529426574707e-01 -1.293424367904663086e-01 4.476592838764190674e-01 4.030137658119201660e-01 -8.861918747425079346e-02 3.002819120883941650e-01 3.393200933933258057e-01
1.648286134004592896e-01 -5.589277148246765137e-01 2.755357325077056885e-01 -3.058523498475551605e-02 4.011245369911193848e-01 3.732354342937469482e-01 5.311824679374694824e-01 -3.486598655581474304e-02
3.554708063602447510e-01 7.570898532867431641e-02 4.794992506504058838e-01 -3.881335631012916565e-02 2.757887244224548340e-01 4.787403941154479980e-01 5.611469745635986328e-01 1.278469115495681763e-01
3.872587084770202637e-01 -1.906278580427169800e-01 -4.490667581558227539e-02 6.889601349830627441e-01 2.458273619413375854e-01 -2.045867741107940674e-01 3.227110207080841064e-01 3.613581061363220215e-01
3.136984705924987793e-01 -1.454680971801280975e-02 5.736477971076965332e-01 -1.880469731986522675e-02 5.933521986007690430e-01 3.853480815887451172e-01 2.353773266077041626e-01 1.264661252498626709e-01
-2.592799365520477295e-01 -5.305709838867187500e-01 1.508309245109558105e-01 2.688314616680145264e-01 -1.078895553946495056e-01 -1.214138939976692200e-01 2.937920093536376953e-01 6.659975647926330566e-01
3.004272878170013428e-01 -1.618364825844764709e-02 3.941118419170379639e-01 2.004873380064964294e-02 6.759112477302551270e-01 3.957011699676513672e-01 3.306797444820404053e-01 1.759860217571258545e-01
1.842980980873107910e-01 -5.614810585975646973e-01 3.372340798377990723e-01 -4.465251043438911438e-02 2.756742238998413086e-01 4.493415653705596924e-01 5.007985830307006836e-01 -7.968148589134216309e-02
4.821113646030426025e-01 -1.959587261080741882e-02 4.301680326461791992e-01 1.512986272573471069e-01 4.839923679828643799e-01 5.280741453170776367e-01 1.769753545522689819e-01 1.217276901006698608e-01
1.481528133153915405e-01 -2.148859351873397827e-01 4.640321433544158936e-01 -1.882404685020446777e-01 4.699233472347259521e-01 4.029270112514495850e-01 5.198172330856323242e-01 1.665124148130416870e-01
3.945512473583221436e-01 2.610615454614162445e-02 4.151782393455505371e-01 1.690126061439514160e-01 5.731089115142822266e-01 4.897556304931640625e-01 2.336425334215164185e-01 1.407352089881896973e-01
6.100903749465942383e-01 -3.905220329761505127e-01 -7.648003846406936646e-02 3.411001861095428467e-01 1.585054993629455566e-01 -2.799763977527618408e-01 4.487991034984588623e-01 2.194364368915557861e-01
5.783142447471618652e-01 -3.959183394908905029e-01 -1.185641288757324219e-01 3.152664899826049805e-01 3.298448622226715088e-01 -1.323868185281753540e-01 5.146785974502563477e-01 6.428807228803634644e-02
4.647074267268180847e-03 1.104632392525672913e-02 5.056565403938293457e-01 4.526236653327941895e-01 -1.793901994824409485e-02 3.997468054294586182e-01 -8.295305818319320679e-02 6.101633906364440918e-01
2.416396290063858032e-01 -5.008244514465332031e-01 4.763809442520141602e-01 -3.037078678607940674e-01 2.841811180114746094e-01 3.945510685443878174e-01 3.535436093807220459e-01 1.009221971035003662e-01
1.598791182041168213e-01 -8.085471391677856445e-02 5.699927210807800293e-01 2.845029532909393311e-01 -1.615929901599884033e-01 5.452669858932495117e-01 3.561366200447082520e-01 3.343738913536071777e-01
1.519235521554946899e-01 -5.081774592399597168e-01 2.773342430591583252e-01 4.515748620033264160e-01 1.558273434638977051e-01 -4.654821157455444336e-01 -1.217458024621009827e-01 4.266885519027709961e-01
-2.011704742908477783e-01 -3.574818745255470276e-02 3.328486382961273193e-01 6.717083454132080078e-01 -1.423291712999343872e-01 2.078348547220230103e-01 2.258452922105789185e-01 5.308608412742614746e-01
2.142829746007919312e-01 -4.567282497882843018e-01 2.007415443658828735e-01 -1.951157674193382263e-02 3.646162748336791992e-01 5.353324413299560547e-01 5.172853469848632812e-01 1.330195516347885132e-01
1.249479353427886963e-01 -9.852427244186401367e-02 1.975939273834228516e-01 4.922742247581481934e-01 -3.954221010208129883e-01 4.252546429634094238e-01 5.302800536155700684e-01 2.736910581588745117e-01
4.904411435127258301e-01 5.800821259617805481e-02 6.465517878532409668e-01 3.027390241622924805e-01 -1.548817604780197144e-01 -2.733225822448730469e-01 -2.306571006774902344e-01 3.074510693550109863e-01
9.640571661293506622e-03 -3.833735883235931396e-01 5.182253718376159668e-01 -1.581935882568359375e-01 -1.024589780718088150e-02 5.313391089439392090e-01 3.095435500144958496e-01 4.255648851394653320e-01
-1.721638813614845276e-02 -3.355433940887451172e-01 4.104994982481002808e-02 2.163110524415969849e-01 6.852913498878479004e-01 -2.078213840723037720e-01 5.166370868682861328e-01 2.427152097225189209e-01
-3.938137367367744446e-02 -9.650115668773651123e-02 5.205102562904357910e-01 -5.692410096526145935e-02 -4.115068539977073669e-02 4.551176130771636963e-01 5.966805815696716309e-01 3.874433040618896484e-01
1.195301413536071777e-01 -5.811700820922851562e-01 1.323020607233047485e-01 6.056017279624938965e-01 7.034959644079208374e-02 4.279029667377471924e-01 -5.411200970411300659e-02 2.696636617183685303e-01
2.796692550182342529e-01 -5.917867422103881836e-01 6.680557876825332642e-02 9.848683327436447144e-02 -2.890059649944305420e-01 -4.269438385963439941e-01 5.122907161712646484e-01 1.707733124494552612e-01
-2.148180082440376282e-02 -8.804494738578796387e-01 2.189810723066329956e-01 -9.341290220618247986e-03 1.546249836683273315e-01 1.920062676072120667e-02 2.646107375621795654e-01 2.863753437995910645e-01
-8.800096064805984497e-02 -9.025952965021133423e-02 4.922374188899993896e-01 1.645206809043884277e-01 4.228659868240356445e-01 2.728230655193328857e-01 6.779478192329406738e-01 4.339149594306945801e-02
7.994238287210464478e-02 -4.213352799415588379e-01 1.978742778301239014e-01 1.682698279619216919e-01 3.072446286678314209e-01 5.879688262939453125e-01 5.506901741027832031e-01 7.246106117963790894e-02
5.097579956054687500e-01 -1.663069278001785278e-01 -7.430446892976760864e-02 5.355086326599121094e-01 1.411394178867340088e-01 -5.944311991333961487e-02 6.282109618186950684e-01 -4.577451944351196289e-02
-1.906749419867992401e-02 1.796327382326126099e-01 7.686341404914855957e-01 5.137706398963928223e-01 2.898827195167541504e-01 -6.240050774067640305e-03 1.629046797752380371e-01 -4.473241046071052551e-02
3.666237294673919678e-01 -3.002010285854339600e-01 -1.889558583498001099e-01 6.628366112709045410e-01 8.346997201442718506e-02 -9.622406959533691406e-02 4.931609630584716797e-01 2.024244964122772217e-01
5.067540407180786133e-01 -2.203992456197738647e-01 9.847549349069595337e-02 5.122969150543212891e-01 2.253999412059783936e-01 -2.259786576032638550e-01 5.277223587036132812e-01 -2.052233219146728516e-01
1.712222993373870850e-01 -4.206749200820922852e-01 2.033707797527313232e-01 5.931946262717247009e-02 -5.560252666473388672e-01 2.020925134420394897e-01 2.140565216541290283e-01 5.941476225852966309e-01
-3.063026582822203636e-03 -5.650040879845619202e-02 3.891662061214447021e-01 -2.533844411373138428e-01 1.811997741460800171e-01 2.416485399007797241e-01 5.993515849113464355e-01 5.750606060028076172e-01
1.714553087949752808e-01 -2.502375245094299316e-01 6.681568622589111328e-01 1.321853697299957275e-01 -3.821171522140502930e-01 5.986090376973152161e-02 -1.484250128269195557e-01 5.219682455062866211e-01
4.648834168910980225e-01 -1.227889135479927063e-01 3.515111804008483887e-01 1.771750301122665405e-01 4.396550357341766357e-01 3.760287463665008545e-01 -1.481360793113708496e-01 5.071651935577392578e-01
5.343938991427421570e-02 -3.255380392074584961e-01 4.502266943454742432e-01 -5.844946578145027161e-02 1.381582468748092651e-01 5.830125212669372559e-01 5.099223852157592773e-01 2.569762170314788818e-01
5.077118873596191406e-01 -1.417867541313171387e-01 4.421650171279907227e-01 -4.843802191317081451e-03 -4.142350852489471436e-01 -3.856378197669982910e-01 4.538937807083129883e-01 1.628390885889530182e-02
-2.522036135196685791e-01 -2.474275976419448853e-02 4.546987712383270264e-01 1.397476345300674438e-01 -4.177445918321609497e-02 3.294044733047485352e-01 5.855804085731506348e-01 5.063044428825378418e-01
1.346827149391174316e-01 -5.842820405960083008e-01 -1.743875592947006226e-01 3.415690362453460693e-01 -8.253118395805358887e-02 -2.258594930171966553e-01 6.412565112113952637e-01 1.560796350240707397e-01
-1.484547257423400879e-01 1.521149873733520508e-01 4.174348711967468262e-01 4.755561351776123047e-01 -7.057262957096099854e-02 3.677882552146911621e-01 5.885264277458190918e-01 2.603934109210968018e-01
2.993914484977722168e-01 -6.478545814752578735e-02 6.811951398849487305e-01 1.875320971012115479e-01 5.693983435630798340e-01 -2.522817552089691162e-01 -2.151384949684143066e-02 -1.365617662668228149e-01
1.271463185548782349e-01 -4.173997044563293457e-02 3.644866347312927246e-01 3.242144584655761719e-01 1.498302072286605835e-01 6.830018162727355957e-01 1.820000559091567993e-01 4.712341427803039551e-01
4.587669670581817627e-02 -3.314316570758819580e-01 6.928751468658447266e-01 -1.686648577451705933e-01 2.020669728517532349e-01 4.633024036884307861e-01 3.024780452251434326e-01 1.804199069738388062e-01
2.605685889720916748e-01 -3.919154405593872070e-01 4.532895386219024658e-01 9.893125295639038086e-02 2.324061840772628784e-01 5.465626120567321777e-01 4.272928237915039062e-01 -1.671076714992523193e-01
-1.118870079517364502e-01 -2.870182693004608154e-01 4.487886428833007812e-01 -4.075973480939865112e-02 2.376658916473388672e-01 3.272176384925842285e-01 7.078375816345214844e-01 1.934905946254730225e-01
2.429169267416000366e-01 -8.086674213409423828e-01 1.036455035209655762e-01 2.177328467369079590e-01 -7.735617458820343018e-02 2.402635812759399414e-01 -9.509380906820297241e-02 3.951519727706909180e-01
6.581331789493560791e-02 -3.146053254604339600e-01 7.094484567642211914e-01 2.342340499162673950e-01 -1.948321610689163208e-01 5.284904837608337402e-01 1.447904258966445923e-01 -1.683581247925758362e-02
5.629740953445434570e-01 -1.813099980354309082e-01 -4.373987391591072083e-02 4.138790369033813477e-01 3.782633841037750244e-01 -3.027328848838806152e-01 4.832805693149566650e-01 9.320513159036636353e-02
1.111803203821182251e-01 -3.668371140956878662e-01 5.717429518699645996e-01 1.197522729635238647e-01 -4.774689078330993652e-01 -2.334153056144714355e-01 -5.676765739917755127e-02 4.755596816539764404e-01
1.570690125226974487e-01 -3.586887717247009277e-01 6.449225544929504395e-01 3.119221329689025879e-02 -2.513476610183715820e-01 1.213741526007652283e-01 -2.373803555965423584e-01 5.436146259307861328e-01
1.609835028648376465e-02 -2.927559912204742432e-01 6.168415546417236328e-01 4.261389672756195068e-01 1.749941557645797729e-01 4.942819774150848389e-01 2.509793639183044434e-01 -1.184009686112403870e-01
4.780199825763702393e-01 -3.721021115779876709e-01 1.382929831743240356e-01 2.598127126693725586e-01 2.283162474632263184e-01 -3.875345885753631592e-01 5.441616773605346680e-01 -2.190568894147872925e-01
2.594681680202484131e-01 -8.122123032808303833e-02 4.073879495263099670e-02 5.600731968879699707e-01 -2.725080028176307678e-02 -3.285860419273376465e-01 1.574039757251739502e-01 6.908330917358398438e-01
-3.836972117424011230e-01 -1.056330576539039612e-01 6.478567123413085938e-01 2.621561288833618164e-03 1.453281342983245850e-01 -4.287222027778625488e-01 2.662031948566436768e-01 3.822379708290100098e-01
6.065444089472293854e-03 -2.957345247268676758e-01 3.014306426048278809e-01 -2.176053971052169800e-01 -2.587290406227111816e-01 -1.121140783652663231e-03 7.991267442703247070e-01 2.621951401233673096e-01
3.740417659282684326e-01 1.750118136405944824e-01 7.380879521369934082e-01 1.225580796599388123e-01 -1.423938423395156860e-01 -3.375838696956634521e-01 -7.330685853958129883e-02 3.606336712837219238e-01
1.722180098295211792e-01 -2.371318936347961426e-01 5.154277086257934570e-01 5.170903205871582031e-01 7.729177922010421753e-02 5.635926723480224609e-01 2.006122469902038574e-01 -1.311693787574768066e-01
-5.156051740050315857e-02 3.155188560485839844e-01 3.372323811054229736e-01 3.618607223033905029e-01 3.499449789524078369e-02 3.046194016933441162e-01 5.650876760482788086e-01 4.896723031997680664e-01
-1.871471405029296875e-01 -5.955632925033569336e-01 6.933378577232360840e-01 3.550243079662322998e-01 -5.080958083271980286e-02 -1.460624020546674728e-02 1.194856874644756317e-02 -2.414355799555778503e-02
5.930690467357635498e-02 -1.434464454650878906e-01 3.430505692958831787e-01 -1.330454200506210327e-01 -2.101572155952453613e-01 1.049949899315834045e-01 8.675100803375244141e-01 1.809893101453781128e-01
4.297702386975288391e-02 -6.602930277585983276e-02 2.525501847267150879e-01 3.794192075729370117e-01 2.753308713436126709e-01 5.878643989562988281e-01 2.176505774259567261e-01 5.632842183113098145e-01
1.813835948705673218e-01 -1.541411876678466797e-01 3.108069300651550293e-01 3.295171558856964111e-01 -3.579864203929901123e-01 4.294335544109344482e-01 5.659930780529975891e-02 6.499130725860595703e-01
4.779521226882934570e-01 -3.507636487483978271e-01 -1.795558817684650421e-02 1.087499633431434631e-01 -2.094679623842239380e-01 -3.068495690822601318e-01 7.007819414138793945e-01 8.514161407947540283e-02
5.425279140472412109e-01 -9.810534119606018066e-02 5.911464095115661621e-01 -2.175378203392028809e-01 2.978474795818328857e-01 1.671706885099411011e-01 -1.276257634162902832e-01 4.078166484832763672e-01
3.357681632041931152e-01 -3.453758955001831055e-01 2.554803490638732910e-01 1.744988411664962769e-01 1.550727989524602890e-03 -4.994053542613983154e-01 6.349608898162841797e-01 -1.402570158243179321e-01
2.275624275207519531e-01 8.573382347822189331e-02 8.501857519149780273e-01 8.827291429042816162e-02 4.413419589400291443e-02 5.127333104610443115e-02 3.305567800998687744e-01 -3.105039298534393311e-01
2.390753477811813354e-01 -6.860641837120056152e-01 5.205450057983398438e-01 9.627669118344783783e-03 -2.916305661201477051e-01 8.834011107683181763e-02 -1.742685288190841675e-01 2.790653705596923828e-01
-3.498380631208419800e-02 -1.541929394006729126e-01 4.205001890659332275e-01 5.160341262817382812e-01 1.056386753916740417e-01 -5.514526367187500000e-01 3.885846585035324097e-02 4.638098180294036865e-01
2.004078030586242676e-02 -1.769635230302810669e-01 2.117555439472198486e-01 1.552928835153579712e-01 4.989532828330993652e-01 4.003210961818695068e-01 6.771498918533325195e-01 1.777150928974151611e-01
6.591740250587463379e-02 -2.113647311925888062e-01 2.290594279766082764e-01 4.768924415111541748e-01 2.951120398938655853e-02 -6.909029483795166016e-01 2.997614145278930664e-01 3.209525048732757568e-01
6.291525959968566895e-01 -3.145654499530792236e-01 -6.358504295349121094e-02 4.074260294437408447e-01 2.738966047763824463e-01 -2.292880266904830933e-01 4.324533939361572266e-01 1.434167921543121338e-01
4.129102826118469238e-01 -6.528956294059753418e-01 1.061836183071136475e-01 1.167356222867965698e-01 -1.086969673633575439e-01 1.585130840539932251e-01 -1.823590099811553955e-01 5.550982356071472168e-01
1.920910179615020752e-01 -3.159216940402984619e-01 3.862455785274505615e-01 4.858542084693908691e-01 4.309239238500595093e-02 -5.457243919372558594e-01 -1.391927003860473633e-01 3.987579047679901123e-01
2.696247100830078125e-01 -1.930651441216468811e-02 1.431759539991617203e-02 6.840687394142150879e-01 1.363254040479660034e-01 -2.366347610950469971e-01 1.890780180692672729e-01 5.902913212776184082e-01
1.548183858394622803e-01 -7.725578546524047852e-02 5.222594738006591797e-01 3.664486408233642578e-01 -2.306721657514572144e-01 4.611988365650177002e-01 4.696763753890991211e-01 2.766103148460388184e-01
-1.876749396324157715e-01 -7.195431739091873169e-02 3.339471518993377686e-01 7.073017358779907227e-01 -3.127257153391838074e-02 2.945433259010314941e-01 1.841835826635360718e-01 4.755490422248840332e-01
-5.429311655461788177e-03 -1.881229430437088013e-01 3.162059485912322998e-01 2.099918127059936523e-01 3.601575791835784912e-01 4.846254587173461914e-01 6.664130091667175293e-01 1.087008342146873474e-01
1.816331744194030762e-01 -5.942000150680541992e-01 2.732495665550231934e-01 4.952119588851928711e-01 -2.358492463827133179e-01 3.846139311790466309e-01 -1.231879144906997681e-01 2.744221985340118408e-01
1.706659793853759766e-01 -2.522473596036434174e-02 3.794323801994323730e-01 4.755716919898986816e-01 -2.221425995230674744e-03 -6.207501292228698730e-01 1.054609268903732300e-01 4.512670040130615234e-01
-1.369733959436416626e-01 6.810345500707626343e-02 4.780559539794921875e-01 3.582744896411895752e-01 -9.613121300935745239e-02 4.080546200275421143e-01 6.285391449928283691e-01 2.211128771305084229e-01
2.740893885493278503e-02 -6.562528014183044434e-01 3.582569062709808350e-01 -5.763140693306922913e-02 -2.765248417854309082e-01 1.925524026155471802e-01 8.405416458845138550e-02 5.624092221260070801e-01
9.640514850616455078e-02 -4.960594773292541504e-01 2.357479333877563477e-01 -3.364177346229553223e-01 -1.826465129852294922e-02 -8.117765188217163086e-03 7.452793717384338379e-01 1.415490210056304932e-01
5.562573671340942383e-03 -1.029843688011169434e-01 2.764210700988769531e-01 3.309638500213623047e-01 1.317964345216751099e-01 6.547341346740722656e-01 2.966350615024566650e-01 5.190166831016540527e-01
2.804523706436157227e-01 -5.775504708290100098e-01 2.752084136009216309e-01 -1.936017572879791260e-01 5.557588338851928711e-01 2.571127712726593018e-01 3.131973147392272949e-01 3.864157572388648987e-02
2.862569391727447510e-01 -1.416870653629302979e-01 2.163211405277252197e-01 3.154627680778503418e-01 7.308571338653564453e-01 -3.941548168659210205e-01 2.421638816595077515e-01 5.929962545633316040e-02
2.504868507385253906e-01 1.567233353853225708e-01 7.299644947052001953e-01 2.039320766925811768e-01 3.593639731407165527e-01 -4.058196246623992920e-01 2.099146395921707153e-01 -1.901097223162651062e-02
1.840921789407730103e-01 -3.221654891967773438e-01 4.835380911827087402e-01 -4.035319387912750244e-01 -6.629510968923568726e-02 4.508988559246063232e-02 6.744824647903442383e-01 6.570825725793838501e-02
7.734847813844680786e-02 -7.708139419555664062e-01 2.308827191591262817e-01 2.167387455701828003e-01 -8.102098852396011353e-02 9.325902909040451050e-02 -1.126694902777671814e-01 5.211760997772216797e-01
-5.038807913661003113e-02 -5.389512777328491211e-01 4.730879068374633789e-01 -1.587512204423546791e-03 3.101224005222320557e-01 -3.392499089241027832e-01 -2.807056345045566559e-02 5.206953883171081543e-01
2.888574600219726562e-01 -3.150654435157775879e-01 -3.243814280722290277e-04 5.789141654968261719e-01 4.614191129803657532e-02 -2.313687503337860107e-01 6.409603953361511230e-01 -1.251511871814727783e-01
4.315394461154937744e-01 2.474617362022399902e-01 5.894353985786437988e-01 2.439694851636886597e-01 -1.581987589597702026e-01 -2.755447030067443848e-01 3.732314705848693848e-02 4.931902587413787842e-01
3.027655184268951416e-02 -1.970916241407394409e-01 7.708515524864196777e-01 4.073627591133117676e-01 -1.533258557319641113e-01 2.561260163784027100e-01 1.585123091936111450e-01 -2.929949462413787842e-01
6.078081727027893066e-01 2.274658232927322388e-01 6.235040426254272461e-01 7.352600246667861938e-02 -3.868631552904844284e-03 -4.088325798511505127e-02 -4.640061408281326294e-02 4.252358675003051758e-01
-2.237227559089660645e-02 -4.238126873970031738e-01 1.804987639188766479e-01 3.119297921657562256e-01 7.758504897356033325e-02 -5.514604449272155762e-01 6.154318451881408691e-01 -3.343516960740089417e-02
2.841700911521911621e-01 -9.379669278860092163e-02 4.887974858283996582e-01 1.334038227796554565e-01 -3.054865300655364990e-01 -5.609281063079833984e-01 4.944050610065460205e-01 3.648672997951507568e-02
-4.794650524854660034e-02 -4.545379579067230225e-01 -1.536071067675948143e-03 5.182031393051147461e-01 3.362474739551544189e-01 -3.147429227828979492e-01 2.553855180740356445e-01 4.951891899108886719e-01
-1.058202385902404785e-01 -1.243754774332046509e-01 6.879734992980957031e-01 5.665528774261474609e-01 -3.107966482639312744e-01 1.621531397104263306e-01 -3.060020692646503448e-02 2.349864542484283447e-01
1.629734039306640625e-01 -3.876567259430885315e-02 4.078923761844635010e-01 -1.881161332130432129e-01 2.530739009380340576e-01 4.662036001682281494e-01 5.504301190376281738e-01 4.310540854930877686e-01
-8.829408884048461914e-02 -1.676380932331085205e-01 3.790048360824584961e-01 6.234430670738220215e-01 3.295524418354034424e-02 -5.223675966262817383e-01 9.893118590116500854e-02 3.847522437572479248e-01
-9.061594307422637939e-02 -4.259646534919738770e-01 5.665788054466247559e-01 3.447816669940948486e-01 -4.391757249832153320e-01 3.496230244636535645e-01 2.225285470485687256e-01 7.633069902658462524e-02
1.438307762145996094e-01 -2.968000173568725586e-01 5.652433633804321289e-01 2.092735916376113892e-01 -5.234974026679992676e-01 9.985811263322830200e-02 2.940041013062000275e-02 4.929922521114349365e-01
1.737855672836303711e-01 -6.579707860946655273e-01 2.272137552499771118e-01 -4.507685601711273193e-01 2.246532887220382690e-01 -1.564309597015380859e-01 4.107470214366912842e-01 1.959641426801681519e-01
9.766948223114013672e-02 -6.709750741720199585e-02 4.621604979038238525e-01 6.720139086246490479e-02 1.338566392660140991e-01 2.851058542728424072e-01 8.138532638549804688e-01 -7.931095361709594727e-02
3.542394042015075684e-01 -1.880543678998947144e-01 2.424764782190322876e-01 2.703341245651245117e-01 -4.121236801147460938e-01 -4.250234663486480713e-01 5.969874262809753418e-01 -1.973995380103588104e-02
3.265520036220550537e-01 -3.121123313903808594e-01 2.786170244216918945e-01 3.099084198474884033e-01 3.034391999244689941e-01 -4.971695244312286377e-01 -1.404423564672470093e-01 5.131298899650573730e-01
8.035295009613037109e-01 -1.828227937221527100e-02 5.575644373893737793e-01 1.458318829536437988e-01 -6.938317418098449707e-02 4.702710360288619995e-02 -1.208761408925056458e-01 -1.498942077159881592e-02
4.528941586613655090e-02 -7.010001540184020996e-01 2.608127892017364502e-01 -1.849276572465896606e-01 4.047930538654327393e-01 -1.337375640869140625e-01 7.642264012247323990e-03 4.717250168323516846e-01
4.835783541202545166e-01 -2.283662557601928711e-01 2.107831388711929321e-01 1.150106936693191528e-01 1.369754821062088013e-01 -3.885525763034820557e-01 6.625707149505615234e-01 -2.181940376758575439e-01
-2.840387821197509766e-01 -2.268953174352645874e-01 4.535711407661437988e-01 4.081567823886871338e-01 -2.309250682592391968e-01 3.169248700141906738e-01 2.884179353713989258e-01 5.084969401359558105e-01
6.545893847942352295e-02 -5.861331820487976074e-01 1.464767009019851685e-01 6.239883303642272949e-01 1.207026168704032898e-01 4.450851976871490479e-01 -4.897243808954954147e-03 1.692701578140258789e-01
-3.056813776493072510e-01 -5.414483547210693359e-01 4.565522372722625732e-01 1.483176797628402710e-01 3.008220493793487549e-01 -1.857731640338897705e-01 1.854595541954040527e-01 4.728146791458129883e-01
1.709558367729187012e-01 -7.403964176774024963e-03 1.689037680625915527e-01 5.495941638946533203e-01 4.734265506267547607e-01 5.095908045768737793e-01 3.837879002094268799e-01 9.501716494560241699e-02
8.890830725431442261e-02 1.322000101208686829e-02 4.767635166645050049e-01 5.826458334922790527e-01 1.559112817049026489e-01 4.082612395286560059e-01 4.616045653820037842e-01 -1.451779454946517944e-01
-1.911674067378044128e-02 -1.338630020618438721e-01 7.953329086303710938e-01 2.436258047819137573e-01 -1.866776794195175171e-01 3.825471103191375732e-01 3.006981611251831055e-01 -1.348970234394073486e-01
5.308528989553451538e-02 -4.119577109813690186e-01 2.047640234231948853e-01 3.918878138065338135e-01 4.366225302219390869e-01 -4.476157724857330322e-01 7.055447995662689209e-02 4.857894480228424072e-01
4.049493968486785889e-01 2.008201926946640015e-01 5.925423502922058105e-01 2.014327347278594971e-01 -2.186645567417144775e-01 4.088852703571319580e-01 4.340086579322814941e-01 -2.531458996236324310e-02
9.952204674482345581e-02 -4.612971842288970947e-01 1.939743161201477051e-01 3.382149338722229004e-01 4.400804936885833740e-01 -4.497498273849487305e-01 6.988945603370666504e-02 4.737662971019744873e-01
2.465308457612991333e-01 -1.324394792318344116e-01 3.750743269920349121e-01 3.012874424457550049e-01 -3.542310893535614014e-01 6.170910000801086426e-01 3.206089437007904053e-01 2.848800122737884521e-01
3.983013629913330078e-01 3.114698827266693115e-01 4.993134737014770508e-01 -4.508356377482414246e-02 4.841936230659484863e-01 -2.802410125732421875e-01 2.958363294601440430e-01 3.041351437568664551e-01
4.194946885108947754e-01 3.322327136993408203e-01 7.338150739669799805e-01 2.764039933681488037e-01 2.215683646500110626e-02 -9.169347584247589111e-02 -1.162587180733680725e-01 2.763103842735290527e-01
6.142445802688598633e-01 -3.006307482719421387e-01 2.434831112623214722e-02 3.109659254550933838e-01 5.697456002235412598e-02 -4.505948722362518311e-01 4.782419502735137939e-01 5.899859126657247543e-03
-2.312727868556976318e-01 -1.032164841890335083e-01 4.737194478511810303e-01 4.151411652565002441e-01 -3.018740415573120117e-01 3.501174151897430420e-01 4.162276089191436768e-01 3.900656104087829590e-01
-9.807029366493225098e-02 -4.214449319988489151e-03 5.084256529808044434e-01 1.666566878557205200e-01 2.208499461412429810e-01 3.755178451538085938e-01 7.025304436683654785e-01 1.440697461366653442e-01
-2.461368143558502197e-01 -2.746878191828727722e-02 2.676758766174316406e-01 2.198428362607955933e-01 1.015050485730171204e-01 2.961906790733337402e-01 6.756193637847900391e-01 5.139913558959960938e-01
1.902085691690444946e-01 -1.134029123932123184e-02 7.441502809524536133e-01 1.259891092777252197e-01 2.815022468566894531e-01 -4.758095145225524902e-01 2.467987984418869019e-01 -1.658661514520645142e-01
2.752644121646881104e-01 2.658332586288452148e-01 2.205712050199508667e-01 1.168551743030548096e-01 5.253750681877136230e-01 -4.283167123794555664e-01 5.140740871429443359e-01 2.598251700401306152e-01
3.018775284290313721e-01 1.525781154632568359e-01 5.410705208778381348e-01 1.537878215312957764e-01 4.531499445438385010e-01 4.934080243110656738e-01 3.165086209774017334e-01 1.421538293361663818e-01
3.920868933200836182e-01 -1.644034683704376221e-01 4.007292389869689941e-01 6.449262797832489014e-02 4.955409765243530273e-01 3.659571409225463867e-01 -1.731031686067581177e-01 4.950209856033325195e-01
5.449449419975280762e-01 -1.465391963720321655e-01 -9.940246492624282837e-02 5.691689252853393555e-01 1.607947796583175659e-01 -1.822728663682937622e-02 5.667093992233276367e-01 1.950307190418243408e-02
5.180400609970092773e-01 1.476436704397201538e-01 7.024658918380737305e-01 2.143799513578414917e-01 -1.671206504106521606e-01 -1.779577136039733887e-01 -1.050833314657211304e-01 3.158766627311706543e-01
4.981095194816589355e-01 -2.623783946037292480e-01 -1.149585992097854614e-01 6.473654508590698242e-01 1.791589260101318359e-01 -9.629817306995391846e-02 4.307613968849182129e-01 1.543385833501815796e-01
2.085505127906799316e-01 -2.373877465724945068e-01 1.410908699035644531e-01 7.036105394363403320e-01 3.659847080707550049e-01 -3.002921938896179199e-01 9.430248290300369263e-02 3.900850117206573486e-01
4.803673624992370605e-01 -2.130793482065200806e-01 5.845138430595397949e-01 -1.179526746273040771e-01 3.858999907970428467e-01 6.464255601167678833e-02 -2.709204852581024170e-01 3.765363395214080811e-01
-9.911726415157318115e-02 9.244313836097717285e-02 7.468651533126831055e-01 1.888759285211563110e-01 3.567974567413330078e-01 -4.032732248306274414e-01 2.966700494289398193e-01 1.010028719902038574e-01
4.014706015586853027e-01 3.935591876506805420e-01 4.911499321460723877e-01 7.594504207372665405e-02 3.943469524383544922e-01 -2.954553365707397461e-01 2.525067925453186035e-01 3.610729277133941650e-01
2.257626205682754517e-01 -2.492257356643676758e-01 2.212403267621994019e-01 4.783650338649749756e-01 -4.158664643764495850e-01 3.288776278495788574e-01 4.731301590800285339e-02 5.707834362983703613e-01
2.302274107933044434e-01 -7.663561701774597168e-01 1.728622615337371826e-01 1.583643555641174316e-01 -4.094533249735832214e-02 1.059923321008682251e-01 -1.597831398248672485e-01 5.160341262817382812e-01
9.667137265205383301e-02 -8.219922780990600586e-01 2.650531232357025146e-01 -1.377631872892379761e-01 1.866577416658401489e-01 2.437832504510879517e-01 3.619282245635986328e-01 -2.209274098277091980e-02
-1.077986806631088257e-01 -1.285945922136306763e-01 7.083200216293334961e-01 5.418812036514282227e-01 -2.837267816066741943e-01 1.198983117938041687e-01 -2.965313941240310669e-02 2.841384410858154297e-01
8.515189886093139648e-01 -8.986700326204299927e-02 4.495261013507843018e-01 1.893022507429122925e-01 -1.015523448586463928e-01 -9.110412001609802246e-02 -8.152846992015838623e-02 -6.058454886078834534e-02
8.383101224899291992e-01 6.269008666276931763e-02 3.754775226116180420e-01 1.262734234333038330e-01 2.861067354679107666e-01 1.251508444547653198e-01 -7.044038921594619751e-02 1.841091215610504150e-01
9.860382974147796631e-02 -4.443218410015106201e-01 5.073263049125671387e-01 -2.670207917690277100e-01 -1.722656935453414917e-01 1.399645358324050903e-01 6.438915729522705078e-01 -1.770183630287647247e-02
4.130598306655883789e-01 -4.622912108898162842e-01 1.058970168232917786e-01 1.856126934289932251e-01 -3.943901062011718750e-01 -3.388215899467468262e-01 5.382446646690368652e-01 9.975602477788925171e-02
4.660823941230773926e-01 -2.342434823513031006e-01 8.907634764909744263e-02 5.873510241508483887e-01 3.319324254989624023e-01 -3.498952388763427734e-01 1.340673416852951050e-01 3.527061045169830322e-01
4.472738802433013916e-01 -4.231994748115539551e-01 -3.631801903247833252e-02 4.787999689579010010e-01 2.407235056161880493e-01 -1.735675483942031860e-01 5.353557467460632324e-01 -1.249017342925071716e-01
5.591133609414100647e-02 3.374979496002197266e-01 4.589939117431640625e-01 2.727564871311187744e-01 5.362470149993896484e-01 -2.346007525920867920e-01 4.867475032806396484e-01 1.355583518743515015e-01
2.138037085533142090e-01 -5.369234681129455566e-01 4.892177283763885498e-01 -2.368880212306976318e-01 2.380466312170028687e-01 4.766662716865539551e-01 2.739228308200836182e-01 1.078922748565673828e-01
5.872098207473754883e-01 -2.510113418102264404e-01 2.286866307258605957e-01 1.702597290277481079e-01 -6.104867788963019848e-04 -6.533550024032592773e-01 2.687555849552154541e-01 1.085793524980545044e-01
5.912886857986450195e-01 -1.733371019363403320e-01 1.703602261841297150e-03 4.717384874820709229e-01 8.922269195318222046e-02 -4.555048048496246338e-01 2.906990051269531250e-01 3.127948939800262451e-01
1.152325496077537537e-01 -6.928949952125549316e-01 2.330632358789443970e-01 1.047305241227149963e-01 -1.915525048971176147e-01 -4.222443699836730957e-01 4.757414758205413818e-01 4.283185116946697235e-03
6.475430727005004883e-02 1.660187989473342896e-01 6.318674683570861816e-01 4.190985858440399170e-01 5.730577111244201660e-01 -1.885301023721694946e-01 1.399587541818618774e-01 9.908342361450195312e-02
3.614360988140106201e-01 1.790914833545684814e-01 3.864502906799316406e-01 2.157371640205383301e-01 4.219355285167694092e-01 -3.651126623153686523e-01 5.615075826644897461e-01 -1.215573251247406006e-01
2.578588761389255524e-02 -5.066424608230590820e-01 1.968696862459182739e-01 2.270353138446807861e-01 2.270625084638595581e-01 -1.721701771020889282e-01 -8.209630101919174194e-02 7.512696981430053711e-01
2.330554127693176270e-01 9.078615903854370117e-02 7.953546643257141113e-01 2.646012604236602783e-01 2.336230725049972534e-01 -2.931963205337524414e-01 1.600870788097381592e-01 -2.620467543601989746e-01
-2.239493466913700104e-02 -2.787775993347167969e-01 3.189263343811035156e-01 6.489795446395874023e-01 -1.271185725927352905e-01 5.217745304107666016e-01 7.534040510654449463e-02 3.237421214580535889e-01
2.846268415451049805e-01 -6.440071761608123779e-02 4.782919883728027344e-01 1.207351386547088623e-01 -3.886862099170684814e-01 -5.372571349143981934e-01 4.749015271663665771e-01 7.903239130973815918e-02
-1.439768970012664795e-01 -3.276781141757965088e-01 2.972830832004547119e-01 7.384520769119262695e-01 2.866373360157012939e-01 3.430311381816864014e-01 8.179424703121185303e-02 1.780092716217041016e-01
3.235946595668792725e-01 2.757359445095062256e-01 3.047576248645782471e-01 6.554315984249114990e-02 4.125043451786041260e-01 -4.562873542308807373e-01 5.132745504379272461e-01 2.833275496959686279e-01
5.456754192709922791e-02 3.256402909755706787e-01 4.174166023731231689e-01 3.199845552444458008e-01 5.137372016906738281e-01 -2.637543976306915283e-01 5.252550840377807617e-01 7.048952579498291016e-02
6.392191052436828613e-01 -3.285087347030639648e-01 8.940341323614120483e-02 2.211693972349166870e-01 1.255040243268013000e-02 -3.965479135513305664e-01 4.865309000015258789e-01 -1.801443994045257568e-01
1.146515086293220520e-02 -1.770481765270233154e-01 6.454039812088012695e-01 -3.715578913688659668e-01 1.374956369400024414e-01 1.839088052511215210e-01 2.829895615577697754e-01 5.301983356475830078e-01
4.505198895931243896e-01 2.723836600780487061e-01 4.720568954944610596e-01 1.459561288356781006e-01 -2.326242923736572266e-01 -2.781404852867126465e-01 1.110358312726020813e-01 5.786992311477661133e-01
-5.281101539731025696e-02 -3.592387437820434570e-01 7.898389697074890137e-01 3.637955784797668457e-01 -8.549702912569046021e-02 6.595163047313690186e-02 5.498970858752727509e-03 -3.166640698909759521e-01
2.455619275569915771e-01 -4.204907417297363281e-01 -4.996266961097717285e-02 4.260263144969940186e-01 4.867653846740722656e-01 -2.605161666870117188e-01 5.232253074645996094e-01 1.784254796802997589e-02
1.139251962304115295e-01 -3.434763550758361816e-01 1.954578012228012085e-01 6.673811674118041992e-01 -7.583525776863098145e-02 5.228747129440307617e-01 -9.371303021907806396e-03 3.258939683437347412e-01
-5.994315445423126221e-02 -1.556934416294097900e-01 1.659999042749404907e-01 4.877662360668182373e-01 2.806199016049504280e-03 -5.825185775756835938e-01 5.975062847137451172e-01 1.017099171876907349e-01
4.878503084182739258e-01 3.047252297401428223e-01 6.873115301132202148e-01 -1.097924821078777313e-02 -5.212768539786338806e-02 -2.424527704715728760e-01 2.186068519949913025e-02 3.669446706771850586e-01
4.606963396072387695e-01 -4.060672819614410400e-01 2.777174711227416992e-01 1.994695365428924561e-01 -3.181054294109344482e-01 -3.757290840148925781e-01 4.947655498981475830e-01 -1.371015608310699463e-01
1.426733732223510742e-01 -2.639603614807128906e-01 6.035843491554260254e-01 5.160040855407714844e-01 -3.788427263498306274e-02 5.212895870208740234e-01 -3.039928153157234192e-02 -7.275181263685226440e-02
-6.388057023286819458e-02 -5.812483280897140503e-02 6.185496449470520020e-01 2.856213748455047607e-01 -1.083732023835182190e-01 4.792649447917938232e-01 5.236683487892150879e-01 1.126473546028137207e-01
3.950330317020416260e-01 -2.623891830444335938e-01 5.010606050491333008e-01 -1.208855658769607544e-01 3.679082393646240234e-01 7.349297404289245605e-02 -2.804822325706481934e-01 5.385144948959350586e-01
3.339632451534271240e-01 -4.384577274322509766e-01 5.619071051478385925e-02 2.765617072582244873e-01 3.977488577365875244e-01 -4.077141880989074707e-01 5.392705798149108887e-01 -3.649487718939781189e-02
8.555962145328521729e-02 -2.263908237218856812e-01 5.735870599746704102e-01 3.685361146926879883e-01 -2.405237704515457153e-01 5.878438949584960938e-01 2.198371738195419312e-01 1.576873213052749634e-01
2.253859862685203552e-02 8.165049552917480469e-02 6.822218298912048340e-01 -1.701041162014007568e-01 7.321784645318984985e-02 3.452028334140777588e-01 4.671263396739959717e-01 3.946268558502197266e-01
2.753216326236724854e-01 -3.690329194068908691e-01 6.700903773307800293e-01 1.049408763647079468e-01 1.748657971620559692e-01 5.433731675148010254e-01 -2.868221513926982880e-02 -3.638402372598648071e-02
1.628962904214859009e-01 -5.753291249275207520e-01 3.736060559749603271e-01 -3.454831540584564209e-01 -2.229368127882480621e-02 1.394594013690948486e-01 6.026620864868164062e-01 1.932548545300960541e-02
3.857500255107879639e-01 -9.516473114490509033e-02 2.712864577770233154e-01 2.745410501956939697e-01 2.509891390800476074e-01 -5.457735061645507812e-01 -2.319670096039772034e-02 5.759939551353454590e-01
1.275679320096969604e-01 -2.605940699577331543e-01 5.954136848449707031e-01 -2.557306885719299316e-01 5.194960907101631165e-02 5.119646787643432617e-01 2.989959418773651123e-01 3.764260411262512207e-01
2.424350827932357788e-01 8.750242739915847778e-02 5.186526775360107422e-01 -9.363126591779291630e-04 5.931769609451293945e-01 -4.526239633560180664e-01 2.141902744770050049e-01 2.489219158887863159e-01
8.679421991109848022e-02 -4.207067191600799561e-01 2.451732009649276733e-01 1.909458190202713013e-01 7.376040816307067871e-01 -3.490135669708251953e-01 1.256558448076248169e-01 1.929835230112075806e-01
2.851978242397308350e-01 -1.825327575206756592e-01 2.077459543943405151e-01 4.598634243011474609e-01 -4.469118118286132812e-01 3.458213210105895996e-01 2.514904178678989410e-02 5.574552416801452637e-01
2.178402990102767944e-01 1.504981424659490585e-02 1.998295038938522339e-01 6.096484661102294922e-01 -1.828327775001525879e-02 -3.453070223331451416e-01 4.992162063717842102e-02 6.470338702201843262e-01
5.855935215950012207e-01 -2.372592836618423462e-01 9.333427995443344116e-02 1.291783601045608521e-01 -5.003103986382484436e-02 -2.502776086330413818e-01 6.886664628982543945e-01 -1.897009164094924927e-01
5.342560410499572754e-01 9.692332148551940918e-02 4.643149077892303467e-01 1.726382970809936523e-02 5.469463467597961426e-01 8.526044897735118866e-03 -4.605474323034286499e-02 4.335276186466217041e-01
-4.381157830357551575e-02 -2.448170632123947144e-01 4.117203652858734131e-01 5.239592194557189941e-01 -2.531701326370239258e-01 3.273535072803497314e-01 2.775986790657043457e-01 4.957638382911682129e-01
4.330112338066101074e-01 -9.145448356866836548e-02 5.105243921279907227e-01 4.098990187048912048e-02 6.422441601753234863e-01 3.265967071056365967e-01 8.966106176376342773e-02 1.209959462285041809e-01
8.545284718275070190e-02 1.319295763969421387e-01 4.940669983625411987e-02 4.337796568870544434e-01 1.548292785882949829e-01 4.421252012252807617e-01 4.775932431221008301e-01 5.806415081024169922e-01
2.685421109199523926e-01 -2.845118343830108643e-01 4.142681658267974854e-01 4.697029292583465576e-01 1.803790926933288574e-01 6.132176518440246582e-01 3.360641747713088989e-02 2.121254950761795044e-01
6.038266420364379883e-01 -1.909497231245040894e-01 2.197821013396605849e-04 2.889164686203002930e-01 3.400523066520690918e-01 -2.528815567493438721e-01 5.786697268486022949e-01 -3.186679258942604065e-02
4.171082079410552979e-01 -3.098702430725097656e-01 -1.700629740953445435e-01 6.673880815505981445e-01 2.024614512920379639e-01 -9.099251031875610352e-02 3.647973239421844482e-01 2.707869708538055420e-01
-5.357426777482032776e-02 -7.063629031181335449e-01 3.097647726535797119e-01 1.826963014900684357e-02 1.186301037669181824e-01 9.247688949108123779e-02 -9.868918359279632568e-02 6.078887581825256348e-01
4.761395454406738281e-01 -1.384339574724435806e-02 1.404872834682464600e-01 4.815498888492584229e-01 -2.446212340146303177e-03 -4.568843841552734375e-01 1.112116351723670959e-01 5.480468273162841797e-01
8.961493149399757385e-03 -2.595902681350708008e-01 3.850355744361877441e-01 3.611386418342590332e-01 -5.155721306800842285e-01 -1.788596212863922119e-01 1.119127944111824036e-01 5.861135721206665039e-01
5.353955924510955811e-02 -1.375025063753128052e-01 6.956794261932373047e-01 4.921103417873382568e-01 -3.203084766864776611e-01 2.362183481454849243e-01 -1.425675451755523682e-01 2.708543837070465088e-01
2.197017669677734375e-01 -1.650732904672622681e-01 2.847611010074615479e-01 3.495584130287170410e-01 -5.150872468948364258e-01 2.139648944139480591e-01 1.143656373023986816e-01 6.301004886627197266e-01
8.735004812479019165e-02 1.483101397752761841e-01 6.586659550666809082e-01 3.185189366340637207e-01 5.946980714797973633e-01 -2.047258913516998291e-01 1.898888647556304932e-01 5.867598205804824829e-02
3.334665894508361816e-01 -4.118956327438354492e-01 2.684615552425384521e-01 4.453839361667633057e-01 5.206923484802246094e-01 -1.445004600100219250e-03 -2.576988935470581055e-01 3.334251046180725098e-01
5.709909200668334961e-01 -1.332755088806152344e-01 1.066189929842948914e-01 5.798280835151672363e-01 -7.810983806848526001e-02 -3.696076869964599609e-01 7.711260765790939331e-02 3.999768495559692383e-01
2.824316322803497314e-01 -5.395087599754333496e-02 2.611826360225677490e-01 6.599230170249938965e-01 7.901170849800109863e-02 5.127571821212768555e-01 3.698384761810302734e-01 -8.754201978445053101e-02
6.060288548469543457e-01 -2.674351334571838379e-01 6.951746344566345215e-02 8.726181834936141968e-02 -8.078673481941223145e-02 -2.120818346738815308e-01 6.890236735343933105e-01 -1.500049084424972534e-01
4.463468194007873535e-01 2.366636246442794800e-01 5.163186192512512207e-01 2.365385144948959351e-01 -1.999741643667221069e-01 4.203219711780548096e-01 4.533745348453521729e-01 -4.564913921058177948e-03
-2.570578753948211670e-01 2.791334688663482666e-01 3.583003878593444824e-01 4.455769062042236328e-01 -1.133358329534530640e-01 3.409773483872413635e-02 5.651728510856628418e-01 4.423345029354095459e-01
-2.001082710921764374e-02 -7.718574255704879761e-02 4.131429791450500488e-01 -2.176088392734527588e-01 -1.013247966766357422e-01 2.091586440801620483e-01 7.168839573860168457e-01 4.557020068168640137e-01
8.997286669909954071e-03 -4.582958519458770752e-01 3.094521164894104004e-01 -3.444592654705047607e-01 -1.917169615626335144e-02 -2.804662100970745087e-02 7.246285676956176758e-01 2.218796014785766602e-01
4.460521340370178223e-01 -4.252257570624351501e-02 5.624914765357971191e-01 3.189238905906677246e-02 4.114822149276733398e-01 3.843604922294616699e-01 -8.802882581949234009e-02 3.962521851062774658e-01
-5.435299128293991089e-03 -1.448310166597366333e-01 4.493696689605712891e-01 8.961090818047523499e-03 9.806352853775024414e-02 5.799162387847900391e-01 4.187509417533874512e-01 5.056773424148559570e-01
1.246925443410873413e-01 -2.173002064228057861e-01 5.685933232307434082e-01 3.486661314964294434e-01 -5.082415938377380371e-01 1.214355975389480591e-02 -1.013143360614776611e-01 4.729105830192565918e-01
-1.277043521404266357e-01 -6.052407622337341309e-01 1.836767494678497314e-01 3.004411160945892334e-01 5.224180817604064941e-01 -1.850398480892181396e-01 6.967951357364654541e-02 4.258610308170318604e-01
3.975376784801483154e-01 -6.894421577453613281e-01 1.156828701496124268e-01 1.973058581352233887e-01 -1.702081263065338135e-01 3.108330667018890381e-01 -1.520297080278396606e-01 4.069643020629882812e-01
6.792125701904296875e-01 -2.313404679298400879e-01 6.387885659933090210e-02 3.504112660884857178e-01 -1.887929737567901611e-01 -4.446367025375366211e-01 1.790681481361389160e-01 3.047513067722320557e-01
3.815969526767730713e-01 -1.796765774488449097e-01 2.907610833644866943e-01 2.493845522403717041e-01 -3.972330987453460693e-01 -5.048235058784484863e-01 5.060781240463256836e-01 8.129769563674926758e-02
-9.267626702785491943e-02 -2.202497124671936035e-01 6.849331259727478027e-01 -8.985904604196548462e-02 -3.091771900653839111e-01 -2.825944721698760986e-01 3.651016391813755035e-03 5.387296676635742188e-01
5.978886783123016357e-02 -4.140518307685852051e-01 6.874991655349731445e-01 4.594490528106689453e-01 -1.789984703063964844e-01 3.132795393466949463e-01 -1.325645763427019119e-02 -1.042953133583068848e-01
8.672913908958435059e-02 -3.014276623725891113e-01 4.272714257240295410e-01 -2.518658936023712158e-01 -3.238052427768707275e-01 3.262160718441009521e-02 7.370509505271911621e-01 8.039902150630950928e-02
1.500558555126190186e-01 1.435103416442871094e-01 8.047452569007873535e-01 1.680673658847808838e-01 -2.496500685811042786e-02 2.658445835113525391e-01 4.439147114753723145e-01 -1.125589385628700256e-01
6.425487399101257324e-01 -9.308842569589614868e-02 -5.527287721633911133e-02 4.495360851287841797e-01 2.242576479911804199e-01 -2.540816366672515869e-01 3.165032863616943359e-01 3.978751599788665771e-01
-2.071337699890136719e-01 -6.658052802085876465e-01 2.549718916416168213e-01 1.924719810485839844e-01 -3.672654181718826294e-02 -7.736226916313171387e-02 1.046721488237380981e-01 6.272582411766052246e-01
4.219354391098022461e-01 2.136074751615524292e-01 7.463800907135009766e-01 6.323769688606262207e-02 -2.974078617990016937e-02 -4.024060666561126709e-01 1.080452427268028259e-01 2.019184678792953491e-01
8.937123231589794159e-03 -1.308357864618301392e-01 7.945564389228820801e-01 5.534780621528625488e-01 7.733358442783355713e-02 9.639620780944824219e-03 3.392757475376129150e-02 -1.947301477193832397e-01
4.134176298975944519e-02 3.901145420968532562e-03 3.423372805118560791e-01 2.951177060604095459e-01 1.840075999498367310e-01 5.480753183364868164e-01 2.108084112405776978e-01 6.444385051727294922e-01
2.653915882110595703e-01 -1.610103994607925415e-01 4.182557463645935059e-01 1.479083597660064697e-01 -3.191860914230346680e-01 -6.187092065811157227e-01 4.495452940464019775e-01 1.416210681200027466e-01
4.556651711463928223e-01 -2.026205807924270630e-01 -1.467730849981307983e-01 6.791302561759948730e-01 1.766680367290973663e-02 8.176843076944351196e-02 5.102782845497131348e-01 3.423497453331947327e-02
7.018015384674072266e-01 1.448427140712738037e-01 6.063486337661743164e-01 3.062724508345127106e-02 -1.584980934858322144e-01 -1.646603047847747803e-01 -9.996757842600345612e-03 2.560548782348632812e-01
-1.203470900654792786e-01 -2.835866510868072510e-01 5.796768069267272949e-01 2.431828826665878296e-01 -3.755530416965484619e-01 -1.993592679500579834e-01 -4.196243360638618469e-02 5.721774697303771973e-01
6.191685423254966736e-02 -8.288925290107727051e-01 3.273259401321411133e-01 1.930044405162334442e-02 -1.286256313323974609e-01 6.585682276636362076e-03 -3.867649286985397339e-02 4.283750057220458984e-01
3.215939998626708984e-01 -6.473145484924316406e-01 2.583369314670562744e-01 8.702938258647918701e-02 2.289923131465911865e-01 4.213674664497375488e-01 3.278195559978485107e-01 -2.565067112445831299e-01
-4.656981676816940308e-02 -1.149959191679954529e-01 4.382426440715789795e-01 -6.096919253468513489e-02 -2.256499826908111572e-01 -3.060177564620971680e-01 2.819808423519134521e-01 7.515022158622741699e-01
9.211045503616333008e-01 -1.496886759996414185e-01 3.242696821689605713e-01 5.882231146097183228e-02 -7.992759346961975098e-02 -6.959908455610275269e-02 2.329561300575733185e-02 9.366949647665023804e-02
3.115854039788246155e-02 -5.960060656070709229e-02 8.881967663764953613e-01 2.641811668872833252e-01 -1.115249842405319214e-01 1.815333068370819092e-01 1.943459808826446533e-01 -2.315797805786132812e-01
-3.661710321903228760e-01 -3.019269108772277832e-01 3.384942412376403809e-01 6.939052939414978027e-01 -7.586227357387542725e-02 1.739685088396072388e-01 2.993728220462799072e-01 2.302863597869873047e-01
8.179826736450195312e-01 1.252793818712234497e-01 5.105371475219726562e-01 6.563140451908111572e-02 -4.027312248945236206e-02 -3.986310958862304688e-02 -8.904129266738891602e-02 1.977735608816146851e-01
1.416854113340377808e-01 -1.007045507431030273e-01 7.667366266250610352e-01 2.932966351509094238e-01 -2.198466211557388306e-01 3.292893171310424805e-01 2.735449671745300293e-01 -2.535450160503387451e-01
3.257346749305725098e-01 -6.171578168869018555e-01 1.970735490322113037e-01 2.657055556774139404e-01 4.846460372209548950e-02 3.014551699161529541e-01 -2.572990953922271729e-01 4.941140413284301758e-01
2.042128145694732666e-01 2.113715857267379761e-01 1.751765459775924683e-01 2.045810371637344360e-01 4.844396114349365234e-01 -4.137488007545471191e-01 3.242843747138977051e-01 5.744988918304443359e-01
3.753077983856201172e-01 -4.379965960979461670e-01 4.385250210762023926e-01 -1.028061062097549438e-01 -2.552030980587005615e-01 2.214259840548038483e-02 -1.751164346933364868e-01 6.067495346069335938e-01
5.882937908172607422e-01 -8.958167582750320435e-02 4.167698919773101807e-01 -1.153672337532043457e-01 2.404876798391342163e-01 4.832880496978759766e-01 1.536327153444290161e-01 3.793075084686279297e-01
-1.356599479913711548e-01 -3.542934358119964600e-01 -8.062039315700531006e-02 2.932820618152618408e-01 2.579888701438903809e-01 2.962943017482757568e-01 5.968258976936340332e-01 5.029999017715454102e-01
2.350439876317977905e-01 -5.827688053250312805e-02 7.917943000793457031e-01 2.200628072023391724e-01 2.693326175212860107e-01 4.271831214427947998e-01 -1.983947679400444031e-02 -1.028263345360755920e-01
-3.324428200721740723e-01 -1.459731459617614746e-01 6.528071165084838867e-01 -1.436154693365097046e-01 1.657467149198055267e-02 -4.017033278942108154e-01 3.582672774791717529e-01 3.624846339225769043e-01
-4.299574196338653564e-01 -1.501021236181259155e-01 1.697484403848648071e-01 5.367025732994079590e-01 -1.205992177128791809e-01 2.633811533451080322e-02 5.095446109771728516e-01 4.481832683086395264e-01
2.935929596424102783e-01 -4.814510047435760498e-01 2.534530162811279297e-01 2.184016921091824770e-05 -1.256923824548721313e-01 1.047321408987045288e-01 1.536866128444671631e-01 7.532481551170349121e-01
3.400003015995025635e-01 -1.902209073305130005e-01 4.149163365364074707e-01 1.552183926105499268e-01 -3.557163476943969727e-01 -5.415499210357666016e-01 4.803999960422515869e-01 3.705280274152755737e-02
3.814236521720886230e-01 5.262777954339981079e-02 5.854037404060363770e-01 3.131934106349945068e-01 -2.578451037406921387e-01 -4.541541934013366699e-01 -8.552671968936920166e-02 3.618061840534210205e-01
3.065252602100372314e-01 -3.770900070667266846e-01 4.149913191795349121e-01 5.832429230213165283e-02 -5.456179380416870117e-01 -3.661057651042938232e-01 3.955924510955810547e-01 -5.744325972045771778e-05
1.958906501531600952e-01 -5.994806811213493347e-02 5.371352434158325195e-01 2.985984981060028076e-01 -3.283842504024505615e-01 -1.214834228157997131e-01 -1.104727983474731445e-01 6.675020456314086914e-01
8.672465682029724121e-01 -1.843487918376922607e-01 4.026612639427185059e-01 9.539488703012466431e-02 7.549010217189788818e-02 7.987770438194274902e-02 -1.436009109020233154e-01 9.981072694063186646e-02
2.574882805347442627e-01 -7.450953125953674316e-01 1.242492645978927612e-01 5.080113932490348816e-02 -3.662429377436637878e-02 3.584849461913108826e-02 -1.322860568761825562e-01 5.834279060363769531e-01
5.385169386863708496e-01 -3.031142354011535645e-01 -1.230068206787109375e-01 5.874983668327331543e-01 3.213700652122497559e-01 -1.031593158841133118e-01 3.257448673248291016e-01 1.944379955530166626e-01
1.917940974235534668e-01 -1.640381067991256714e-01 2.418739199638366699e-01 2.471832185983657837e-01 3.351071476936340332e-01 6.974781751632690430e-01 2.740379273891448975e-01 3.779346346855163574e-01
2.168270051479339600e-01 -2.045214772224426270e-01 2.696658670902252197e-01 3.399894237518310547e-01 -4.079389274120330811e-01 1.873963624238967896e-01 -5.081434175372123718e-02 7.202298641204833984e-01
4.974049031734466553e-01 5.670994520187377930e-02 6.786870360374450684e-01 -2.161377519369125366e-01 -2.543835341930389404e-01 -1.397040784358978271e-01 -1.711353845894336700e-02 3.968874216079711914e-01
1.195170264691114426e-02 2.361173778772354126e-01 7.596151828765869141e-01 3.393841385841369629e-01 4.686569273471832275e-01 -6.961713731288909912e-02 1.642647832632064819e-01 -2.097625844180583954e-02
2.092771828174591064e-01 5.708960071206092834e-02 1.622830182313919067e-01 6.394370794296264648e-01 1.178291533142328262e-02 -2.614503204822540283e-01 3.797815740108489990e-02 6.691717505455017090e-01
5.367972850799560547e-01 -3.887801468372344971e-01 9.451667219400405884e-02 1.088899224996566772e-01 8.466632664203643799e-02 -3.536696434020996094e-01 6.202245354652404785e-01 -1.515888124704360962e-01
3.566457629203796387e-01 -2.022892236709594727e-01 4.191688597202301025e-01 1.069954261183738708e-01 -3.998695909976959229e-01 -4.835067689418792725e-01 5.009492635726928711e-01 1.037498097866773605e-02
3.659078180789947510e-01 9.516870975494384766e-02 2.832491993904113770e-01 1.024179980158805847e-01 6.226919293403625488e-01 -3.438568413257598877e-01 5.925976857542991638e-02 5.067939758300781250e-01
1.756893247365951538e-01 -2.846159636974334717e-01 6.148466467857360840e-01 1.597368419170379639e-01 2.350932657718658447e-01 4.459393918514251709e-01 3.907533288002014160e-01 -2.788474261760711670e-01
5.506176948547363281e-01 2.406771294772624969e-02 -1.775566721335053444e-03 -8.079974213615059853e-04 1.046328768134117126e-01 3.107285797595977783e-01 1.842857152223587036e-01 7.448325157165527344e-01
5.510378479957580566e-01 -3.539754748344421387e-01 5.518965795636177063e-02 4.881167411804199219e-02 -3.448517322540283203e-01 -3.165873885154724121e-01 5.572122931480407715e-01 1.897222548723220825e-01
1.320617496967315674e-01 2.322252690792083740e-01 7.310304045677185059e-01 2.378569692373275757e-01 5.094612240791320801e-01 -2.275031358003616333e-01 1.512590199708938599e-01 5.883971601724624634e-02
1.792603582143783569e-01 -3.431332111358642578e-01 3.966661989688873291e-01 1.174712479114532471e-01 -3.929934501647949219e-01 -5.023211240768432617e-01 5.153443217277526855e-01 8.143501728773117065e-02
2.614718973636627197e-01 -1.258113533258438110e-01 2.489448636770248413e-01 2.066741734743118286e-01 6.537628173828125000e-01 -1.266341805458068848e-01 -1.084910035133361816e-01 5.965768694877624512e-01
4.547591805458068848e-01 -5.295820236206054688e-01 2.825385928153991699e-01 -1.519599109888076782e-01 1.825268864631652832e-01 5.408962368965148926e-01 2.715122401714324951e-01 1.010607108473777771e-01
1.825259178876876831e-01 -2.964715361595153809e-01 6.944026947021484375e-01 1.462480723857879639e-01 1.006285622715950012e-01 4.357390999794006348e-01 2.988593876361846924e-01 -2.930764257907867432e-01
9.360957890748977661e-02 -1.545606702566146851e-01 3.439115285873413086e-01 3.735739588737487793e-01 -4.491802155971527100e-01 1.934406310319900513e-01 7.737093418836593628e-02 6.814303398132324219e-01
-1.460033804178237915e-01 -2.186728268861770630e-01 3.165090978145599365e-01 7.083716392517089844e-01 2.580209374427795410e-01 3.415569663047790527e-01 3.662633001804351807e-01 -1.072933301329612732e-01
-9.801965206861495972e-02 -5.296174287796020508e-01 -1.523520648479461670e-01 1.613984555006027222e-01 -7.993075996637344360e-03 1.158811822533607483e-01 5.275176763534545898e-01 6.073463559150695801e-01
-2.333591878414154053e-02 1.741155236959457397e-01 5.612237453460693359e-01 3.373290896415710449e-01 5.380314588546752930e-01 -3.336752653121948242e-01 3.514028787612915039e-01 1.267880201339721680e-01
1.569886058568954468e-01 -5.948706269264221191e-01 3.372776508331298828e-01 5.792658925056457520e-01 1.770616322755813599e-01 3.252033889293670654e-01 -7.344119995832443237e-02 -1.722691804170608521e-01
7.779066562652587891e-01 -2.318336516618728638e-01 2.725941240787506104e-01 -9.004414826631546021e-02 2.296581268310546875e-01 2.082093507051467896e-01 -1.436191052198410034e-01 3.768002986907958984e-01
1.125849112868309021e-01 1.023274585604667664e-01 7.583909034729003906e-01 1.043965816497802734e-01 5.859546065330505371e-01 -6.733576953411102295e-02 6.302713602781295776e-02 1.973550319671630859e-01
1.850958019495010376e-01 -1.877352595329284668e-01 1.709410399198532104e-01 3.902512490749359131e-01 7.921278476715087891e-02 -3.542337119579315186e-01 2.842339128255844116e-02 7.851203680038452148e-01
3.807557821273803711e-01 -3.641156852245330811e-01 1.482027620077133179e-01 2.166697084903717041e-01 6.647953987121582031e-01 -2.285553663969039917e-01 -7.116537541151046753e-02 3.927850425243377686e-01
1.203360036015510559e-01 -1.353982836008071899e-01 4.559474289417266846e-01 4.047354757785797119e-01 1.393745392560958862e-01 7.141774892807006836e-01 1.515109837055206299e-01 2.075034379959106445e-01
1.946730762720108032e-01 -1.382663398981094360e-01 2.911096215248107910e-01 4.022122025489807129e-01 -1.894062757492065430e-01 -6.937264800071716309e-01 3.557216525077819824e-01 2.297747582197189331e-01
4.253746867179870605e-01 -1.890920400619506836e-01 1.983444243669509888e-01 3.693060576915740967e-01 -4.729264974594116211e-01 -4.065640270709991455e-01 4.312338829040527344e-01 1.807116717100143433e-01
-5.890243500471115112e-02 1.769525557756423950e-01 5.940717458724975586e-01 3.423523008823394775e-01 5.831004977226257324e-01 -4.327872022986412048e-02 2.707515060901641846e-01 2.826771438121795654e-01
1.832604557275772095e-01 -1.331439316272735596e-01 2.354649752378463745e-01 3.105888962745666504e-01 -6.975873708724975586e-01 2.366888225078582764e-01 4.092661142349243164e-01 2.943309843540191650e-01
3.674612045288085938e-01 4.033287987112998962e-02 -4.578597098588943481e-02 4.173627197742462158e-01 8.102246373891830444e-02 4.778915047645568848e-01 4.159711301326751709e-01 5.282807946205139160e-01
8.784516155719757080e-02 -5.610591769218444824e-01 1.283528804779052734e-01 1.231145337224006653e-01 6.308999061584472656e-01 -2.719550728797912598e-01 2.425876855850219727e-01 3.391473889350891113e-01
4.216686189174652100e-01 -1.496884673833847046e-01 5.366399884223937988e-01 4.346732515841722488e-03 5.518842935562133789e-01 1.914865821599960327e-01 -2.015970349311828613e-01 3.604202568531036377e-01
-4.609667658805847168e-01 -9.447226300835609436e-03 6.297501325607299805e-01 3.474285900592803955e-01 6.807196885347366333e-02 -1.350715011358261108e-01 4.212414324283599854e-01 2.642085552215576172e-01
-2.916491031646728516e-01 -7.314394116401672363e-01 1.486355513334274292e-01 1.755082458257675171e-01 2.956349253654479980e-01 -7.247421145439147949e-02 1.453459858894348145e-01 4.618045985698699951e-01
4.869029819965362549e-01 -5.011199042201042175e-02 1.806318312883377075e-01 -1.451287865638732910e-01 -1.899760514497756958e-01 2.626581788063049316e-01 2.177068740129470825e-01 7.444780468940734863e-01
4.931043982505798340e-01 -2.679105401039123535e-01 2.041254043579101562e-01 1.085049435496330261e-01 9.898210316896438599e-02 -4.916548132896423340e-01 5.994936823844909668e-01 -1.439332216978073120e-01
-3.445263504981994629e-01 2.282342687249183655e-02 6.370794177055358887e-01 5.672470852732658386e-02 2.869975566864013672e-01 -3.884455859661102295e-01 3.666301667690277100e-01 3.225171566009521484e-01
-4.260613322257995605e-01 -1.707375198602676392e-01 7.419356107711791992e-01 3.488883972167968750e-01 -5.247617512941360474e-02 -1.116912364959716797e-01 3.167844116687774658e-01 3.934473544359207153e-02
4.470103420317173004e-03 -6.260299086570739746e-01 3.044421672821044922e-01 -2.583717741072177887e-02 -3.389176726341247559e-01 -6.205229554325342178e-03 9.716796129941940308e-02 6.247950792312622070e-01
1.731220930814743042e-01 -5.117087364196777344e-01 5.925194025039672852e-01 2.169270515441894531e-01 -3.696271181106567383e-01 -1.037644520401954651e-01 -2.092653959989547729e-01 3.447650372982025146e-01
4.868526756763458252e-01 -5.689354985952377319e-02 -5.659349635243415833e-02 3.056089207530021667e-02 -5.939171090722084045e-02 3.561534285545349121e-01 2.444175481796264648e-01 7.519895434379577637e-01
2.431109249591827393e-01 -7.647152543067932129e-01 3.168137073516845703e-01 -1.931823641061782837e-01 3.437772691249847412e-01 1.550046056509017944e-01 2.710984349250793457e-01 5.209298431873321533e-02
9.909949451684951782e-02 -4.772950708866119385e-01 4.589751958847045898e-01 2.489468604326248169e-01 -2.999088466167449951e-01 -1.126745902001857758e-02 -1.198270916938781738e-01 6.207296252250671387e-01
3.045605123043060303e-02 6.014598999172449112e-03 6.252980828285217285e-01 2.072641551494598389e-01 -1.902831047773361206e-01 -2.649047672748565674e-01 -6.761404871940612793e-02 6.738889217376708984e-01
3.421289324760437012e-01 -3.924956619739532471e-01 4.068235158920288086e-01 2.522117923945188522e-03 -3.887881934642791748e-01 -4.815472066402435303e-01 4.214212894439697266e-01 5.237771570682525635e-02
2.771245539188385010e-01 1.615597866475582123e-02 1.510861366987228394e-01 -1.053103059530258179e-01 7.365930825471878052e-02 1.717263907194137573e-01 3.485398292541503906e-01 8.559369444847106934e-01
3.711020350456237793e-01 -2.637203931808471680e-01 2.665775120258331299e-01 2.281001210212707520e-01 -6.039582490921020508e-01 4.569761157035827637e-01 2.762373983860015869e-01 1.405058950185775757e-01
-4.334008097648620605e-01 -5.544579029083251953e-02 3.183064460754394531e-01 4.212327897548675537e-01 1.001568660140037537e-01 4.753864184021949768e-02 3.706935346126556396e-01 6.169510483741760254e-01
-8.381619700230658054e-04 -1.732256859540939331e-01 6.212669014930725098e-01 4.783982038497924805e-01 -2.889588773250579834e-01 1.726807653903961182e-01 -1.332850307226181030e-01 4.733644425868988037e-01
3.817631006240844727e-01 1.470238864421844482e-01 8.079589605331420898e-01 1.460766494274139404e-01 -7.428912818431854248e-02 -3.240150213241577148e-02 2.415324151515960693e-01 -3.059385418891906738e-01
4.486837983131408691e-02 -7.001002132892608643e-02 3.134604096412658691e-01 -1.693647056818008423e-01 2.640138864517211914e-01 1.990658789873123169e-01 2.732626795768737793e-01 8.259178400039672852e-01
1.784216985106468201e-02 -2.364104986190795898e-01 6.424208283424377441e-01 1.333900392055511475e-01 -2.363958805799484253e-01 -2.156935632228851318e-01 -1.619971394538879395e-01 6.201971769332885742e-01
1.832818388938903809e-01 9.633364528417587280e-02 7.441450357437133789e-01 1.911947578191757202e-01 5.839738845825195312e-01 1.023209244012832642e-01 -1.709436648525297642e-03 1.237833350896835327e-01
6.131334304809570312e-01 -1.259866952896118164e-01 -2.530454844236373901e-02 5.663923621177673340e-01 1.578669697046279907e-01 -2.832598090171813965e-01 3.104838132858276367e-01 2.918834686279296875e-01
9.967417269945144653e-02 -4.143609106540679932e-01 3.966577649116516113e-01 8.073857426643371582e-02 -2.216378599405288696e-01 -8.867580443620681763e-02 1.199842393398284912e-01 7.636302113533020020e-01
-1.757119037210941315e-02 2.461063861846923828e-01 7.563317418098449707e-01 2.627731859683990479e-01 -7.818759232759475708e-02 3.047159910202026367e-01 3.803839385509490967e-01 2.331917881965637207e-01
1.526561528444290161e-01 -5.252218618988990784e-02 1.367147713899612427e-01 3.654189109802246094e-01 -2.055680602788925171e-01 5.005339384078979492e-01 6.245741248130798340e-01 3.725995123386383057e-01
-1.169985681772232056e-01 -1.047347709536552429e-01 3.394042849540710449e-01 5.910697579383850098e-01 -2.630374431610107422e-01 1.227184459567070007e-01 2.145667970180511475e-01 6.168434619903564453e-01
2.460271269083023071e-01 -6.226189434528350830e-02 1.214283183217048645e-01 6.919532418251037598e-01 -1.367764472961425781e-01 -2.861996591091156006e-01 8.692426234483718872e-02 5.778203010559082031e-01
2.456240653991699219e-01 5.810872092843055725e-02 6.081448793411254883e-01 1.655752509832382202e-01 4.565699994564056396e-01 -4.702194929122924805e-01 3.250384926795959473e-01 -6.184101104736328125e-02
5.207548737525939941e-01 1.109653711318969727e-01 3.009580373764038086e-01 -2.258511632680892944e-01 2.901295125484466553e-01 4.464469254016876221e-01 4.513867497444152832e-01 2.961025536060333252e-01
1.172808036208152771e-01 -4.079017937183380127e-01 6.007336378097534180e-01 -3.980998992919921875e-01 2.281952202320098877e-01 2.929073870182037354e-01 3.004297912120819092e-01 2.690184712409973145e-01
1.578102409839630127e-01 -7.175382375717163086e-01 3.065663278102874756e-01 5.183256864547729492e-01 -1.190358623862266541e-01 2.084527313709259033e-01 -1.831356137990951538e-01 8.018676191568374634e-02
2.450716197490692139e-01 -5.277345180511474609e-01 2.090681493282318115e-01 4.748003557324409485e-02 4.362989664077758789e-01 5.367729067802429199e-01 3.573186099529266357e-01 9.650823473930358887e-02
-4.633043408393859863e-01 1.385772041976451874e-02 5.694406032562255859e-01 2.189842015504837036e-01 7.239161431789398193e-02 -4.048991203308105469e-01 4.010265171527862549e-01 2.879831492900848389e-01
2.427172064781188965e-01 7.205466926097869873e-02 7.853135466575622559e-01 1.150304526090621948e-01 1.789819747209548950e-01 3.603786230087280273e-01 -1.504293084144592285e-01 3.484409153461456299e-01
1.977246701717376709e-01 -3.579971194267272949e-01 6.417509317398071289e-01 -2.893314063549041748e-01 -1.029501184821128845e-01 4.732290506362915039e-01 2.032330930233001709e-01 2.476650327444076538e-01
-7.109058648347854614e-02 -1.508194655179977417e-01 7.232222557067871094e-01 -1.001862660050392151e-01 3.648121058940887451e-01 -4.856356084346771240e-01 1.715496182441711426e-01 2.018728405237197876e-01
1.870285421609878540e-01 1.350683420896530151e-01 1.219787374138832092e-01 2.425485849380493164e-01 6.352363526821136475e-02 4.127392768859863281e-01 4.756613075733184814e-01 6.873322725296020508e-01
-3.087809542194008827e-03 2.135090976953506470e-01 2.818456590175628662e-01 2.087097913026809692e-01 -6.390090286731719971e-02 3.098887503147125244e-01 6.208882331848144531e-01 5.880401730537414551e-01
4.779588803648948669e-02 -1.216509640216827393e-01 5.646530985832214355e-01 -2.268161922693252563e-01 3.766509294509887695e-01 -5.157103538513183594e-01 1.924473643302917480e-01 4.096080362796783447e-01
2.121392786502838135e-01 -9.978154301643371582e-02 -3.327075392007827759e-02 3.728796839714050293e-01 -7.631234824657440186e-02 -4.735206365585327148e-01 3.930007517337799072e-01 6.483821868896484375e-01
3.863509297370910645e-01 -3.886309266090393066e-01 4.209964722394943237e-02 1.492237746715545654e-01 -3.773848414421081543e-01 -2.496256977319717407e-01 6.819141507148742676e-01 7.693921029567718506e-02
4.567292034626007080e-01 -2.214665859937667847e-01 8.930933475494384766e-02 3.184012174606323242e-01 -4.303066730499267578e-01 -3.533663749694824219e-01 5.243155360221862793e-01 2.192191034555435181e-01
2.990264594554901123e-01 6.286538392305374146e-02 5.494472384452819824e-01 2.640754580497741699e-01 7.090631723403930664e-01 8.060219883918762207e-02 7.396520674228668213e-02 1.423547118902206421e-01
5.127972364425659180e-01 -3.327765762805938721e-01 2.959980964660644531e-01 4.788753390312194824e-02 5.225955843925476074e-01 4.909843802452087402e-01 1.428904682397842407e-01 4.244109615683555603e-02
2.464136630296707153e-01 -2.513396441936492920e-01 2.281332910060882568e-01 4.795753657817840576e-01 -2.451986968517303467e-01 -5.953096151351928711e-01 4.164793789386749268e-01 7.810533046722412109e-02
-1.020970493555068970e-01 1.380814332515001297e-02 3.804267346858978271e-01 -2.536859549582004547e-02 2.275746129453182220e-02 5.455481633543968201e-02 8.881562352180480957e-01 2.273803353309631348e-01
5.567455291748046875e-01 -2.595236897468566895e-01 9.162499010562896729e-02 -6.568256503669545054e-05 1.186555251479148865e-01 -5.513420701026916504e-01 5.303934812545776367e-01 1.221162602305412292e-01
2.967222929000854492e-01 -3.607303202152252197e-01 3.733572363853454590e-01 3.919926285743713379e-01 -4.346309304237365723e-01 1.604909822344779968e-02 -1.142604053020477295e-01 5.353118181228637695e-01
5.447527766227722168e-02 -2.458145916461944580e-01 6.704049110412597656e-01 4.560198783874511719e-01 -1.851142048835754395e-01 4.598576426506042480e-01 -3.497498854994773865e-02 1.795864403247833252e-01
3.659038990736007690e-02 -1.249022856354713440e-01 5.538646578788757324e-01 -4.085042700171470642e-02 1.154403686523437500e-01 5.705962777137756348e-01 4.006601274013519287e-01 4.185578227043151855e-01
9.880208224058151245e-02 -5.487667918205261230e-01 2.443549484014511108e-01 7.163737714290618896e-02 -1.199970915913581848e-01 2.212963104248046875e-01 -6.092211976647377014e-02 7.464376688003540039e-01
4.944245517253875732e-01 1.820190548896789551e-01 6.364410519599914551e-01 9.732995182275772095e-02 -2.109662145376205444e-01 -3.214240446686744690e-02 -1.099885404109954834e-01 5.002457499504089355e-01
3.630239665508270264e-01 1.150669604539871216e-01 6.208313107490539551e-01 -1.593008264899253845e-02 5.309433937072753906e-01 3.375191092491149902e-01 1.878106296062469482e-01 1.954354047775268555e-01
2.039308696985244751e-01 1.213971972465515137e-01 8.001583218574523926e-01 1.047873720526695251e-01 3.888386785984039307e-01 -3.393154442310333252e-01 6.215302273631095886e-02 1.491567492485046387e-01
7.801814377307891846e-02 -5.445816516876220703e-01 2.830428481101989746e-01 1.467147171497344971e-01 -2.642022967338562012e-01 1.983239650726318359e-01 1.777039170265197754e-01 6.745305061340332031e-01
-8.011345565319061279e-02 1.336217671632766724e-01 1.196222379803657532e-01 4.967927038669586182e-01 2.031451277434825897e-02 3.114117980003356934e-01 5.017037987709045410e-01 6.045807003974914551e-01
-6.579453498125076294e-02 -5.933281183242797852e-01 2.780278772115707397e-02 1.234128475189208984e-01 5.357642173767089844e-01 -8.206047117710113525e-02 4.899228811264038086e-01 3.063125908374786377e-01
5.420013666152954102e-01 -2.569717466831207275e-01 -1.069873943924903870e-01 6.594422459602355957e-01 1.418108642101287842e-01 -1.272556781768798828e-01 2.631821632385253906e-01 2.971875071525573730e-01
5.388669371604919434e-01 -3.158357739448547363e-01 1.322680413722991943e-01 1.623168140649795532e-01 -1.646595001220703125e-01 -3.902644217014312744e-01 6.213235855102539062e-01 -2.379957586526870728e-02
5.029799938201904297e-01 3.855288773775100708e-02 5.416392683982849121e-01 1.080650612711906433e-01 -3.212043642997741699e-01 -3.539312183856964111e-01 4.544174671173095703e-01 -7.442292571067810059e-02
3.094522356986999512e-01 2.570925056934356689e-01 6.534551978111267090e-01 1.329353451728820801e-01 5.311880707740783691e-01 -2.378336936235427856e-01 1.387048959732055664e-01 1.884211003780364990e-01
4.593590795993804932e-01 -3.027056753635406494e-01 2.323156148195266724e-01 -1.402253378182649612e-02 -4.044150710105895996e-01 -3.606590628623962402e-01 5.753187537193298340e-01 1.362835466861724854e-01
5.587058663368225098e-01 -9.844963252544403076e-02 5.130032896995544434e-01 3.066909871995449066e-02 5.787469074130058289e-02 5.075470209121704102e-01 3.347344696521759033e-01 2.025877088308334351e-01
-3.960619866847991943e-02 -1.766655743122100830e-01 5.711020231246948242e-01 2.028836905956268311e-01 -2.803643941879272461e-01 -1.770989298820495605e-01 -1.022939085960388184e-01 6.924370527267456055e-01
5.808627009391784668e-01 -2.089299112558364868e-01 1.839935332536697388e-01 1.740742772817611694e-01 -4.202823713421821594e-02 -4.138517081737518311e-01 5.983970165252685547e-01 -1.538597047328948975e-01
3.508591651916503906e-01 2.664660513401031494e-01 5.897373557090759277e-01 4.094669595360755920e-02 2.466485798358917236e-01 -2.929036915302276611e-01 5.270250439643859863e-01 -1.790066510438919067e-01
5.954686999320983887e-01 -1.936426162719726562e-01 1.671075448393821716e-02 2.425142973661422729e-01 -1.531500518321990967e-01 -3.734828829765319824e-01 1.210979819297790527e-01 6.092767119407653809e-01
8.925564289093017578e-01 -1.049095615744590759e-01 4.132142961025238037e-01 -5.501335859298706055e-02 -6.704871356487274170e-02 6.067980080842971802e-02 -3.513271361589431763e-02 9.567002952098846436e-02
4.094359576702117920e-01 -5.858958363533020020e-01 4.435488283634185791e-01 4.507386684417724609e-01 1.186793744564056396e-01 1.195619553327560425e-01 -2.297906279563903809e-01 8.946270495653152466e-02
5.151307582855224609e-01 4.207555055618286133e-01 5.707677006721496582e-01 2.558853328227996826e-01 1.109289154410362244e-01 1.065109446644783020e-01 2.105031758546829224e-01 3.136729001998901367e-01
2.004727274179458618e-01 -3.648032546043395996e-01 3.749310970306396484e-01 4.012011289596557617e-01 -3.676559925079345703e-01 5.408381223678588867e-01 1.915151923894882202e-01 2.466549724340438843e-01
-2.182911522686481476e-02 -2.113683074712753296e-01 9.018523097038269043e-01 2.341762930154800415e-01 -1.532245576381683350e-01 -2.634240314364433289e-02 -2.036156058311462402e-01 1.450508087873458862e-01
-1.347100883722305298e-01 -2.819471657276153564e-01 5.145280361175537109e-01 3.960156142711639404e-01 -4.397693276405334473e-01 3.173469901084899902e-01 2.569555640220642090e-01 3.473605513572692871e-01
-2.167415320873260498e-01 -2.915136218070983887e-01 -1.788840815424919128e-02 4.293385446071624756e-01 1.203164532780647278e-01 3.854186832904815674e-01 4.082200527191162109e-01 5.947471261024475098e-01
-2.982033230364322662e-02 -2.957678586244583130e-02 7.765537500381469727e-01 2.974135279655456543e-01 4.942006468772888184e-01 -2.262779921293258667e-01 8.560926467180252075e-02 -6.309057027101516724e-02
1.020452603697776794e-01 -3.016398251056671143e-01 6.277167797088623047e-01 2.112077027559280396e-01 8.003327995538711548e-02 4.344651997089385986e-01 4.188533723354339600e-01 -2.989310622215270996e-01
-2.359197586774826050e-01 -2.272750437259674072e-01 2.140346318483352661e-01 5.213587880134582520e-01 7.274611294269561768e-02 3.414759337902069092e-01 4.350813627243041992e-01 5.136811733245849609e-01
5.665354132652282715e-01 -3.851001858711242676e-01 -3.113308176398277283e-02 3.539813756942749023e-01 3.070515096187591553e-01 -3.469151854515075684e-01 4.327459633350372314e-01 5.063219740986824036e-02
3.470357656478881836e-01 -1.473280042409896851e-01 5.488556623458862305e-01 9.365519881248474121e-02 6.011135578155517578e-01 4.020565748214721680e-01 3.078393172472715378e-03 1.576402187347412109e-01
6.716322153806686401e-02 -3.674074709415435791e-01 3.471853137016296387e-01 2.050662487745285034e-01 1.565778255462646484e-01 -4.416413605213165283e-01 -1.087137311697006226e-01 6.830289363861083984e-01
3.509706854820251465e-01 -3.806714713573455811e-01 5.066673159599304199e-01 2.098394334316253662e-01 3.310123085975646973e-01 2.056902348995208740e-01 2.784655392169952393e-01 -4.491589963436126709e-01
7.032398581504821777e-01 1.839693784713745117e-01 6.061156988143920898e-01 1.617612317204475403e-02 -2.342126145958900452e-02 -2.165171653032302856e-01 1.465713791549205780e-02 2.373348325490951538e-01
3.892558515071868896e-01 1.541315168142318726e-01 5.581303238868713379e-01 -5.641247704625129700e-02 6.252727508544921875e-01 -1.342456489801406860e-01 1.057019531726837158e-01 2.997843325138092041e-01
6.784168481826782227e-01 6.078591197729110718e-02 8.918765932321548462e-02 3.285703659057617188e-01 -7.877170294523239136e-02 -3.445157110691070557e-01 4.676581919193267822e-01 2.766629159450531006e-01
-5.659973621368408203e-02 -7.205449044704437256e-02 3.957115113735198975e-01 1.809605211019515991e-02 -1.899795979261398315e-01 -3.811023533344268799e-01 3.029239475727081299e-01 7.493966221809387207e-01
5.293667912483215332e-01 2.496652305126190186e-02 -1.072547063231468201e-01 4.047307372093200684e-02 1.210781112313270569e-01 3.412234187126159668e-01 2.444436401128768921e-01 7.177463173866271973e-01
4.159182906150817871e-01 -3.101936280727386475e-01 -1.032416447997093201e-01 3.301532566547393799e-02 -3.400304615497589111e-01 -1.302695870399475098e-01 7.273002862930297852e-01 2.397630810737609863e-01
1.385805159807205200e-01 -5.892428755760192871e-01 2.949560284614562988e-01 3.942758589982986450e-02 -4.327713847160339355e-01 -4.177857041358947754e-01 4.220183193683624268e-01 7.140694558620452881e-02
1.607228666543960571e-01 -6.063867211341857910e-01 1.298714131116867065e-01 4.859122037887573242e-01 -2.938069105148315430e-01 4.286951720714569092e-01 1.889640837907791138e-01 2.183497697114944458e-01
5.395103245973587036e-02 6.163827702403068542e-02 8.266238570213317871e-01 2.542501389980316162e-01 4.644426703453063965e-01 6.335723400115966797e-02 -9.416778571903705597e-03 1.597819626331329346e-01
1.490735560655593872e-01 -3.310660719871520996e-01 4.999430179595947266e-01 1.449356973171234131e-01 -1.348598748445510864e-01 -1.684679985046386719e-01 -1.938897222280502319e-01 7.162827849388122559e-01
1.357650011777877808e-01 1.555754840373992920e-01 4.619424641132354736e-01 -2.156912386417388916e-01 3.055789768695831299e-01 -7.962427288293838501e-02 3.194886744022369385e-01 7.040305733680725098e-01
-2.961323559284210205e-01 -1.920583248138427734e-01 6.878474950790405273e-01 9.106098115444183350e-02 -1.027095690369606018e-01 -5.037236809730529785e-01 1.762775480747222900e-01 3.140580058097839355e-01
1.221962049603462219e-01 -2.121444344520568848e-01 5.403546094894409180e-01 1.998972296714782715e-01 -4.188567101955413818e-01 -2.341983914375305176e-01 -5.599932372570037842e-02 6.121234297752380371e-01
1.908987909555435181e-01 1.729886382818222046e-01 6.566900014877319336e-01 8.613787591457366943e-02 5.185127854347229004e-01 -3.751200735569000244e-01 2.860137522220611572e-01 5.997375026345252991e-02
-1.331558376550674438e-01 2.139515615999698639e-02 3.554304838180541992e-01 3.835733532905578613e-01 2.083850651979446411e-01 4.797411859035491943e-01 5.194972157478332520e-01 4.060776531696319580e-01
2.214355766773223877e-01 -4.273531138896942139e-01 4.247478544712066650e-01 -1.409925222396850586e-01 4.072639644145965576e-01 3.275720179080963135e-01 5.357887744903564453e-01 -8.836944401264190674e-02
4.557951390743255615e-01 -1.086275652050971985e-01 5.380653738975524902e-01 2.446632646024227142e-02 4.035629332065582275e-01 7.777266204357147217e-02 -2.661873400211334229e-01 5.005702376365661621e-01
2.738196849822998047e-01 -4.501695036888122559e-01 2.065045237541198730e-01 5.788722038269042969e-01 -2.486145645380020142e-01 4.949017763137817383e-01 -6.055998802185058594e-02 1.850098073482513428e-01
4.484045505523681641e-01 2.057406604290008545e-01 3.809123635292053223e-01 2.122966498136520386e-01 -2.386013716459274292e-01 -3.824407458305358887e-01 1.228898093104362488e-01 5.900396704673767090e-01
-1.393273174762725830e-01 -1.923890411853790283e-01 1.871850788593292236e-01 3.010100722312927246e-01 3.432129025459289551e-01 2.266500592231750488e-01 7.459263205528259277e-01 3.039040565490722656e-01
2.888201177120208740e-01 3.734754920005798340e-01 5.728252530097961426e-01 9.537677466869354248e-02 8.499035239219665527e-02 1.072500497102737427e-01 6.464740037918090820e-01 -5.673560500144958496e-02
-2.612690732348710299e-04 -8.009648323059082031e-01 2.132048308849334717e-01 1.257470548152923584e-01 -6.106072291731834412e-02 2.885227091610431671e-02 1.958988374099135399e-03 5.409454703330993652e-01
-2.626871131360530853e-02 -2.282154262065887451e-01 5.092820525169372559e-01 2.126949429512023926e-01 -4.660428166389465332e-01 -2.290625572204589844e-01 1.884877532720565796e-01 5.808849334716796875e-01
-3.945064172148704529e-02 -4.375879168510437012e-01 4.878569245338439941e-01 2.043643742799758911e-01 -3.189953565597534180e-01 5.489908158779144287e-02 -3.431225568056106567e-02 6.490316987037658691e-01
1.231899186968803406e-01 -2.579597830772399902e-01 3.566778004169464111e-01 4.210970699787139893e-01 -1.330928504467010498e-02 -6.385368108749389648e-01 4.381841421127319336e-02 4.515670239925384521e-01
-5.188213586807250977e-01 -7.362826913595199585e-02 5.821670293807983398e-01 3.043734431266784668e-01 6.949393451213836670e-02 -2.174500972032546997e-01 3.238757252693176270e-01 3.699083030223846436e-01
6.431586146354675293e-01 -3.363018333911895752e-01 3.176210522651672363e-01 -3.419161438941955566e-01 2.861534655094146729e-01 3.105588555335998535e-01 1.854198873043060303e-01 2.067537754774093628e-01
8.445549011230468750e-01 1.995331607758998871e-02 3.931777775287628174e-01 4.486791044473648071e-02 -5.936642363667488098e-02 -1.536145061254501343e-01 3.104043602943420410e-01 -7.908418029546737671e-02
3.505760729312896729e-01 -7.637724280357360840e-02 3.138939738273620605e-01 3.616677522659301758e-01 -3.820522502064704895e-02 6.052436232566833496e-01 4.144358932971954346e-01 3.199894428253173828e-01
-1.877881437540054321e-01 -2.396964281797409058e-01 3.809083998203277588e-01 -1.547181755304336548e-01 1.016940698027610779e-01 -1.394550353288650513e-01 8.260034918785095215e-01 1.618058830499649048e-01
3.356107771396636963e-01 1.226679608225822449e-02 7.160565853118896484e-01 -1.671237051486968994e-01 -3.120648562908172607e-01 -2.691079080104827881e-01 5.055549740791320801e-02 4.173586070537567139e-01
4.988586604595184326e-01 -2.234488576650619507e-01 3.715287744998931885e-01 2.811714708805084229e-01 5.061993598937988281e-01 1.435708850622177124e-01 -2.900446057319641113e-01 3.509180247783660889e-01
2.715625166893005371e-01 -3.006772510707378387e-02 4.862028360366821289e-01 -3.973079919815063477e-01 2.068140506744384766e-01 -7.950844592414796352e-04 3.131722509860992432e-01 6.247025728225708008e-01
6.136448383331298828e-01 -2.852999866008758545e-01 -1.251492351293563843e-01 5.358903408050537109e-01 2.717899084091186523e-01 -1.482766214758157730e-02 4.020726680755615234e-01 5.874672159552574158e-02
4.282301664352416992e-01 -6.146648526191711426e-01 4.145106375217437744e-01 1.888171881437301636e-01 -2.407907694578170776e-01 1.461413204669952393e-01 1.087888702750205994e-01 3.743830323219299316e-01
4.265709966421127319e-02 8.092033118009567261e-02 6.789065599441528320e-01 1.716351360082626343e-01 6.496179699897766113e-01 -1.925082206726074219e-01 7.115358859300613403e-02 1.927014440298080444e-01
6.077921390533447266e-01 2.127602100372314453e-01 6.224778294563293457e-01 4.668284580111503601e-02 2.196656763553619385e-01 1.972984969615936279e-01 -6.284922361373901367e-02 3.233174979686737061e-01
1.304781734943389893e-01 4.832107515539973974e-04 5.497092604637145996e-01 2.684729695320129395e-01 -2.533866763114929199e-01 5.387338399887084961e-01 3.937992453575134277e-01 3.149611353874206543e-01
7.482448220252990723e-01 6.334182620048522949e-02 6.161234378814697266e-01 -6.483940780162811279e-02 -9.005066752433776855e-02 -4.987611249089241028e-02 -5.377532169222831726e-02 1.970195770263671875e-01
3.333294391632080078e-01 -7.048364281654357910e-01 1.646836549043655396e-01 -2.867724560201168060e-02 4.333515092730522156e-02 7.748258113861083984e-02 -1.636495739221572876e-01 5.740131735801696777e-01
4.291000664234161377e-01 -5.531077980995178223e-01 2.619352638721466064e-01 1.183277890086174011e-01 2.321058213710784912e-01 -1.932732015848159790e-01 -1.287856996059417725e-01 5.652610063552856445e-01
-4.991552606225013733e-02 -1.178656965494155884e-01 2.673905491828918457e-01 4.552032947540283203e-01 2.141032367944717407e-01 6.361442208290100098e-01 3.447277545928955078e-01 3.681730329990386963e-01
4.388700425624847412e-01 -2.458366304636001587e-01 -1.887329295277595520e-02 6.062370538711547852e-01 4.985772669315338135e-01 -1.344192475080490112e-01 1.554834991693496704e-01 2.970775961875915527e-01
4.648462831974029541e-01 7.512557506561279297e-02 4.028609991073608398e-01 3.555667102336883545e-01 -1.521258056163787842e-01 -4.046734273433685303e-01 -5.793925002217292786e-02 5.470737814903259277e-01
-4.121412336826324463e-02 -6.481745839118957520e-01 1.959829628467559814e-01 7.310950011014938354e-02 9.144269675016403198e-02 5.164752602577209473e-01 4.833351671695709229e-01 1.602980196475982666e-01
-2.016319483518600464e-01 -3.911941051483154297e-01 6.374756097793579102e-01 4.943409562110900879e-01 -3.547436557710170746e-03 2.709400057792663574e-01 2.333175241947174072e-01 -1.664497256278991699e-01
1.030777767300605774e-01 -2.835169136524200439e-01 4.845161139965057373e-01 -1.073791682720184326e-01 4.751821756362915039e-01 3.498755097389221191e-01 5.607715249061584473e-01 5.601904354989528656e-03
1.677911579608917236e-01 -5.137097835540771484e-01 2.655745446681976318e-01 -1.514531373977661133e-01 2.787583172321319580e-01 3.889505267143249512e-01 6.097993850708007812e-01 1.167755946516990662e-01
2.533225715160369873e-02 3.595618009567260742e-01 5.524962544441223145e-01 3.245282471179962158e-01 -4.755122959613800049e-02 2.944882810115814209e-01 3.355885446071624756e-01 5.078374147415161133e-01
7.866708189249038696e-02 -2.167475372552871704e-01 4.579902812838554382e-02 2.726982533931732178e-01 -3.275230824947357178e-01 6.193260848522186279e-02 5.034892559051513672e-01 7.111691832542419434e-01
4.953680559992790222e-02 -4.173597395420074463e-01 3.571533560752868652e-01 4.828657507896423340e-01 -1.968202739953994751e-01 -5.489677786827087402e-01 -1.980436593294143677e-02 3.494899272918701172e-01
-1.086296662688255310e-01 -4.425868764519691467e-02 6.189537644386291504e-01 3.944212794303894043e-01 -1.580597609281539917e-01 3.181132376194000244e-01 5.036936998367309570e-01 2.601588070392608643e-01
1.998166292905807495e-01 -3.519450128078460693e-01 4.131197333335876465e-01 3.978377580642700195e-01 -4.384924173355102539e-01 4.694054722785949707e-01 1.783227622509002686e-01 2.506974935531616211e-01
3.182411193847656250e-01 8.133110404014587402e-02 6.364873051643371582e-01 -1.754007339477539062e-01 4.930612146854400635e-01 -3.495365381240844727e-01 2.161822468042373657e-01 2.102530598640441895e-01
-2.820285782217979431e-02 -7.324891537427902222e-02 -4.100715741515159607e-02 1.931131184101104736e-01 3.765009045600891113e-01 2.718788087368011475e-01 5.648668408393859863e-01 6.481663584709167480e-01
1.810602694749832153e-01 -2.415371388196945190e-01 5.172314047813415527e-01 4.797960519790649414e-01 -4.009656310081481934e-01 1.602672226727008820e-02 -1.256469637155532837e-01 4.840733110904693604e-01
-1.127860471606254578e-01 7.863574661314487457e-03 6.349673867225646973e-01 2.379014641046524048e-01 4.262122511863708496e-01 -4.557374119758605957e-01 3.693806529045104980e-01 -4.051351547241210938e-02
1.251009106636047363e-01 9.431184828281402588e-02 5.352373719215393066e-01 7.404714077711105347e-02 6.729376316070556641e-01 -3.111163079738616943e-01 2.476338446140289307e-01 2.693179547786712646e-01
3.205423951148986816e-01 2.295560687780380249e-01 -5.879884958267211914e-02 3.766809105873107910e-01 -2.078568488359451294e-01 -2.746990323066711426e-01 5.679987668991088867e-01 5.078620910644531250e-01
-2.578928768634796143e-01 -5.298365354537963867e-01 8.494812995195388794e-02 4.149410724639892578e-01 5.799881741404533386e-02 4.913605377078056335e-02 4.135985970497131348e-01 5.445457696914672852e-01
-4.961036145687103271e-01 -3.998322412371635437e-02 4.557027220726013184e-01 2.528251409530639648e-01 4.204374924302101135e-02 -1.426436752080917358e-01 4.806623756885528564e-01 4.770176112651824951e-01
3.562502264976501465e-01 4.063766822218894958e-02 5.496637821197509766e-01 -5.769412592053413391e-02 6.437828540802001953e-01 -2.215967327356338501e-01 1.896615773439407349e-01 2.577646374702453613e-01
