# Supplementary material for: Where is your field going? A machine learning approach to study the relative motion of the domains of physics
Source: PLoS One. 2020 Jun 18;15(6):e0233997. doi: 10.1371/journal.pone.0233997 (PMC7302634; doi:10.1371/journal.pone.0233997)
Supplement: S16 Data — (ZIP) [file pone.0233997.s016.zip › 15/Pacs4Run_15_VS_500_embeddings2002-2006ED8.txt]

-6.318477392196655273e-01 -3.120459429919719696e-02 3.284125328063964844e-01 -3.463316857814788818e-01 -1.974039375782012939e-01 1.153710996732115746e-03 2.603633999824523926e-01 -5.150100588798522949e-01
-5.839185714721679688e-01 3.962717577815055847e-02 1.183589175343513489e-01 -4.587298333644866943e-01 -2.176830023527145386e-01 -6.007845997810363770e-01 1.517383567988872528e-02 -1.564254015684127808e-01
-6.079792380332946777e-01 3.239628076553344727e-01 -2.141840942203998566e-02 -1.915994733572006226e-01 -4.136368036270141602e-01 -3.373673856258392334e-01 4.085222482681274414e-01 -1.908865123987197876e-01
-2.682180404663085938e-01 1.624708175659179688e-01 9.812960773706436157e-02 -3.999381959438323975e-01 -2.142988890409469604e-01 -6.742507815361022949e-01 2.078752368688583374e-01 -4.339724779129028320e-01
-4.013146758079528809e-01 1.538618057966232300e-01 1.723503768444061279e-01 -1.810179948806762695e-01 1.699608266353607178e-01 -5.668214559555053711e-01 3.960920572280883789e-01 -4.957205355167388916e-01
-2.696439325809478760e-01 3.128651678562164307e-01 4.852387607097625732e-01 -7.078278660774230957e-01 1.387879904359579086e-02 2.426062077283859253e-01 1.704744845628738403e-01 -6.941759586334228516e-02
1.586224585771560669e-01 -9.014987945556640625e-02 6.190533041954040527e-01 -5.525920987129211426e-01 5.118142347782850266e-03 -1.330114454030990601e-01 -1.781674176454544067e-01 -4.781892895698547363e-01
-2.406209409236907959e-01 1.621406078338623047e-01 5.367087721824645996e-01 -7.164408564567565918e-01 -2.948420308530330658e-02 3.313766717910766602e-01 -5.281041562557220459e-02 -3.161185234785079956e-02
-6.551196575164794922e-01 9.712484478950500488e-02 -9.433647617697715759e-03 -2.094068005681037903e-02 -4.626702368259429932e-01 -4.876132905483245850e-01 -1.134704798460006714e-01 -3.100831210613250732e-01
-2.153739631175994873e-01 3.375861644744873047e-01 5.548875331878662109e-01 -5.201263427734375000e-01 -1.812096685171127319e-01 -1.700606942176818848e-01 4.433836638927459717e-01 -5.358556285500526428e-02
-5.215231776237487793e-01 2.109415829181671143e-01 4.859811663627624512e-01 -1.480053812265396118e-01 3.675399720668792725e-01 -3.461230397224426270e-01 3.072064220905303955e-01 -2.759919464588165283e-01
-1.127991601824760437e-01 -1.208769809454679489e-02 3.414280712604522705e-01 -2.390013784170150757e-01 -4.466723501682281494e-01 -6.503193974494934082e-01 2.195092290639877319e-01 -3.779146075248718262e-01
-4.162000417709350586e-01 -5.081599950790405273e-01 5.034870505332946777e-01 -5.172339081764221191e-01 -9.660259634256362915e-02 1.717333495616912842e-01 6.374044716358184814e-02 6.806977093219757080e-02
-3.792266845703125000e-01 3.156813085079193115e-01 -1.614917069673538208e-01 -2.765080034732818604e-01 -2.031401097774505615e-01 -4.181191325187683105e-01 2.864757478237152100e-01 -5.965219140052795410e-01
-1.890022158622741699e-01 5.175315737724304199e-01 5.094022154808044434e-01 -2.076381593942642212e-01 -4.721086621284484863e-01 2.059491872787475586e-01 -1.203690171241760254e-01 -3.377048671245574951e-01
-2.266190499067306519e-01 1.645411998033523560e-01 7.759282588958740234e-01 -2.881872057914733887e-01 2.406249493360519409e-01 -8.254218846559524536e-02 3.866274058818817139e-01 -1.491942107677459717e-01
-1.592904478311538696e-01 1.129521578550338745e-01 5.674490332603454590e-01 -6.234567761421203613e-01 -3.905741870403289795e-01 -2.001871466636657715e-01 -2.267817556858062744e-01 -8.437111228704452515e-02
-3.117153607308864594e-02 4.142427146434783936e-01 5.147777199745178223e-01 -5.578114464879035950e-02 1.079079434275627136e-01 6.447126716375350952e-02 -5.584397539496421814e-02 -7.351222634315490723e-01
-1.887537539005279541e-01 2.777335643768310547e-01 5.634704232215881348e-01 -1.525987833738327026e-01 -7.295189797878265381e-02 3.590955138206481934e-01 5.446938872337341309e-01 -3.398352861404418945e-01
-8.315260708332061768e-02 4.817455112934112549e-01 1.694123297929763794e-01 -4.063696265220642090e-01 -2.572371959686279297e-01 -1.110924184322357178e-01 -1.845173388719558716e-01 -6.742483973503112793e-01
-2.991468608379364014e-01 1.292347460985183716e-01 7.560932040214538574e-01 -1.311041265726089478e-01 2.258889228105545044e-01 -2.429157346487045288e-01 3.686101138591766357e-01 -2.429754137992858887e-01
-4.828311502933502197e-01 1.596538573503494263e-01 1.233638972043991089e-01 -5.701415538787841797e-01 2.017062716186046600e-02 -2.987632453441619873e-01 -4.749397933483123779e-01 -2.930369675159454346e-01
-4.556669592857360840e-01 5.532566905021667480e-01 1.169243305921554565e-01 -4.563073515892028809e-01 -2.886797487735748291e-01 -1.294866651296615601e-01 -2.304160147905349731e-01 -3.334556818008422852e-01
-6.763670444488525391e-01 -3.674049675464630127e-01 2.595084607601165771e-01 -4.282060265541076660e-01 -2.894847095012664795e-01 2.880234643816947937e-02 2.324748784303665161e-01 1.347612887620925903e-01
-6.707464158535003662e-02 3.427111506462097168e-01 4.119078814983367920e-01 -5.192773938179016113e-01 -4.071151614189147949e-01 3.312538266181945801e-01 -1.357138752937316895e-01 -3.805821835994720459e-01
-5.333631634712219238e-01 -3.366976678371429443e-01 3.053123056888580322e-01 -2.924031578004360199e-02 -2.950364649295806885e-01 8.779806643724441528e-02 6.336191296577453613e-01 -1.089013665914535522e-01
-5.124232769012451172e-01 -3.882246315479278564e-01 3.696151673793792725e-01 -4.385146498680114746e-01 -1.805057823657989502e-01 -2.983036339282989502e-01 3.688248693943023682e-01 -1.394230034202337265e-02
-4.866251051425933838e-01 3.959171473979949951e-01 -2.893648743629455566e-01 -3.824201822280883789e-01 -2.425043582916259766e-01 1.313386708498001099e-01 -2.319097369909286499e-01 -4.966166615486145020e-01
-4.756336510181427002e-01 3.905843496322631836e-01 2.912603914737701416e-01 -4.545147716999053955e-01 -1.134453807026147842e-02 -2.399330735206604004e-01 -4.197748899459838867e-01 -3.096657693386077881e-01
-2.612152993679046631e-01 2.123611718416213989e-01 7.347922325134277344e-01 -5.715426206588745117e-01 1.618607901036739349e-02 3.749288618564605713e-02 1.229136586189270020e-01 -5.756107717752456665e-02
-3.581399619579315186e-01 1.062007024884223938e-01 6.289150714874267578e-01 -1.170979440212249756e-01 -3.467971384525299072e-01 -5.705791711807250977e-01 3.289960324764251709e-02 -6.557133793830871582e-02
-9.550746530294418335e-02 1.885989010334014893e-01 5.010909438133239746e-01 -7.107264995574951172e-01 -4.019060134887695312e-01 8.418015390634536743e-02 -9.583093971014022827e-02 -1.458976119756698608e-01
-1.438134014606475830e-01 3.866738379001617432e-01 -7.659193128347396851e-02 -6.224334836006164551e-01 -3.498678505420684814e-01 9.113961458206176758e-02 1.962235122919082642e-01 -5.170044898986816406e-01
8.012624830007553101e-02 -1.948760598897933960e-01 2.019790709018707275e-01 -8.329991102218627930e-01 -2.363004907965660095e-02 1.383826136589050293e-01 -1.466009318828582764e-01 -4.239342510700225830e-01
-2.793532982468605042e-02 4.990594089031219482e-01 3.370533585548400879e-01 -1.966636776924133301e-01 -2.493361756205558777e-02 3.630165010690689087e-02 -7.316732406616210938e-02 -7.684951424598693848e-01
-3.276928067207336426e-01 -4.545358121395111084e-01 4.641394615173339844e-01 1.668311357498168945e-01 -5.300784111022949219e-01 7.607498019933700562e-02 -1.994927525520324707e-01 -3.408645689487457275e-01
1.411540955305099487e-01 -6.744878739118576050e-02 4.214899837970733643e-01 -6.632415056228637695e-01 -2.996614873409271240e-01 -3.469510674476623535e-01 1.165329217910766602e-01 -3.663756251335144043e-01
-5.298672914505004883e-01 -4.111180305480957031e-01 3.080863058567047119e-01 -4.825139939785003662e-01 -2.249104529619216919e-01 -3.641687929630279541e-01 1.955255419015884399e-01 -3.242859989404678345e-02
-5.309314727783203125e-01 -4.566287398338317871e-01 2.670966684818267822e-01 -3.278078734874725342e-01 -2.023938894271850586e-01 4.342765808105468750e-01 3.181107938289642334e-01 -7.028569467365741730e-03
-2.289937883615493774e-01 3.488633334636688232e-01 4.436746835708618164e-01 -6.542958021163940430e-01 -1.153180748224258423e-01 -1.396584808826446533e-01 -2.955196797847747803e-01 -2.842030525207519531e-01
-2.298288792371749878e-01 4.430258274078369141e-01 2.936275601387023926e-01 -6.825454831123352051e-01 1.957142800092697144e-01 1.201074719429016113e-01 1.895600929856300354e-02 -3.817493319511413574e-01
-1.543538272380828857e-01 2.711941003799438477e-01 4.898027777671813965e-01 -6.459527015686035156e-01 -3.409323096275329590e-01 8.257432281970977783e-02 -2.569917142391204834e-01 -2.374216914176940918e-01
-3.785505890846252441e-01 -2.822346389293670654e-01 6.519920825958251953e-01 -3.112407401204109192e-02 -4.019423723220825195e-01 2.110371142625808716e-01 -3.469557464122772217e-01 -1.565504968166351318e-01
-5.247197747230529785e-01 1.671690195798873901e-01 3.259266018867492676e-01 -2.588735520839691162e-01 5.064223408699035645e-01 -2.064584046602249146e-01 3.739751279354095459e-01 -2.907473742961883545e-01
-1.787776350975036621e-01 2.756555378437042236e-01 1.511439532041549683e-01 -6.770049333572387695e-01 -1.735110431909561157e-01 4.209987819194793701e-01 2.225985527038574219e-01 -3.923982083797454834e-01
-1.044768095016479492e-01 3.535483479499816895e-01 3.436685502529144287e-01 -3.002171218395233154e-01 -2.572354078292846680e-01 5.468769073486328125e-01 -4.388820007443428040e-02 -5.372889041900634766e-01
-5.210033059120178223e-01 1.137020289897918701e-01 5.459986329078674316e-01 -1.113809868693351746e-01 3.696706593036651611e-01 -3.925137221813201904e-01 2.405030429363250732e-01 -2.377860993146896362e-01
-2.960547804832458496e-01 3.914520144462585449e-01 2.360733002424240112e-01 -5.877589583396911621e-01 -1.189671643078327179e-02 -2.309849560260772705e-01 -3.477995097637176514e-01 -4.283288717269897461e-01
-1.261672470718622208e-02 4.187001883983612061e-01 4.534519612789154053e-01 -3.084228038787841797e-01 -2.685991823673248291e-01 3.012637495994567871e-01 2.398881167173385620e-01 -5.507595539093017578e-01
-6.683646440505981445e-01 -4.771564006805419922e-01 3.323287665843963623e-01 -3.719890415668487549e-01 -2.329677045345306396e-01 -8.955434709787368774e-02 -1.194215118885040283e-01 -1.538501214236021042e-02
-1.496867537498474121e-01 4.723596274852752686e-01 1.461426913738250732e-01 -5.128411054611206055e-01 -3.546997010707855225e-01 2.695237100124359131e-01 1.895573735237121582e-01 -4.855096638202667236e-01
-3.097576498985290527e-01 2.685652375221252441e-01 -2.766382992267608643e-01 -3.882104456424713135e-01 -1.451333314180374146e-01 -2.378298789262771606e-01 3.533502221107482910e-01 -6.341953873634338379e-01
-5.229768753051757812e-01 1.968434453010559082e-01 3.836885988712310791e-01 -5.288138613104820251e-02 -7.300609350204467773e-01 -7.309595588594675064e-03 -5.387829244136810303e-02 -4.229773581027984619e-02
6.730122119188308716e-02 -1.673777997493743896e-01 2.573223114013671875e-01 -8.313207030296325684e-01 -1.156609579920768738e-01 2.193146795034408569e-01 -1.344055235385894775e-01 -3.613930940628051758e-01
-4.812680184841156006e-01 3.732106983661651611e-01 1.369332522153854370e-01 -7.054734826087951660e-01 6.897464394569396973e-02 -9.194300323724746704e-02 -2.335703074932098389e-01 -2.118614017963409424e-01
-4.550189077854156494e-01 6.145116090774536133e-01 3.024318516254425049e-01 -2.323084771633148193e-01 -3.025377392768859863e-01 7.331863790750503540e-02 -2.996525764465332031e-01 -2.884522974491119385e-01
-3.859059512615203857e-01 1.421111375093460083e-01 6.919054388999938965e-01 -1.175592839717864990e-01 2.419774681329727173e-01 -3.761758208274841309e-01 3.270130753517150879e-01 -1.769997179508209229e-01
9.822119027376174927e-02 3.827792406082153320e-01 3.224506378173828125e-01 -3.726227581501007080e-01 -4.275062978267669678e-01 -8.718107827007770538e-03 -1.466598063707351685e-01 -6.298126578330993652e-01
-3.841406404972076416e-01 2.757339775562286377e-01 7.235124707221984863e-01 -1.317474544048309326e-01 -1.413239687681198120e-01 -2.679097354412078857e-01 3.262955844402313232e-01 -1.932928264141082764e-01
-4.454271495342254639e-01 5.886807441711425781e-01 2.883892655372619629e-01 -2.141211181879043579e-02 -1.100970432162284851e-01 3.568386137485504150e-01 -1.911645531654357910e-01 -4.420676529407501221e-01
-2.894271612167358398e-01 3.878543972969055176e-01 -2.311698049306869507e-01 -3.715843856334686279e-01 -1.943657845258712769e-01 -1.830001361668109894e-02 3.990991115570068359e-01 -6.139165163040161133e-01
-1.519615650177001953e-01 4.510712921619415283e-01 4.739664494991302490e-01 1.011947467923164368e-01 -4.460067301988601685e-02 2.368903346359729767e-02 -1.708007454872131348e-01 -7.119230628013610840e-01
-2.841673493385314941e-01 2.965740263462066650e-01 3.886716663837432861e-01 -5.634050965309143066e-01 -3.229235708713531494e-01 -3.980759680271148682e-01 -2.190614491701126099e-01 -2.281879633665084839e-01
-4.154188036918640137e-01 -3.807907998561859131e-01 2.321565449237823486e-01 -5.635529160499572754e-01 -3.750863671302795410e-02 -1.076475679874420166e-01 5.339893698692321777e-01 -1.131263747811317444e-01
3.082932159304618835e-02 2.894402444362640381e-01 3.844662010669708252e-01 -5.476917028427124023e-01 -5.282236337661743164e-01 1.783812493085861206e-01 1.269211620092391968e-01 -3.748924732208251953e-01
-4.880406260490417480e-01 3.084704875946044922e-01 3.586969375610351562e-01 1.102050393819808960e-01 1.739841848611831665e-01 3.627322316169738770e-01 4.585261046886444092e-01 -3.921254873275756836e-01
-2.153141796588897705e-01 -4.407984614372253418e-01 1.412312388420104980e-01 -4.485494196414947510e-01 -3.868792057037353516e-01 4.822224751114845276e-02 5.489718914031982422e-01 -2.912437021732330322e-01
-2.603060901165008545e-01 1.851398944854736328e-01 3.166005909442901611e-01 1.596924066543579102e-01 -6.569551825523376465e-01 -3.011533617973327637e-01 -2.783198654651641846e-02 -4.991675913333892822e-01
-2.290742844343185425e-01 3.430862724781036377e-01 4.968644380569458008e-01 -1.673601567745208740e-01 -1.693070493638515472e-02 5.174766182899475098e-01 2.066770344972610474e-01 -4.941143691539764404e-01
-1.018809061497449875e-02 3.408683538436889648e-01 4.025635719299316406e-01 -1.718266755342483521e-01 1.593058407306671143e-01 2.413732111454010010e-01 -1.151754483580589294e-01 -7.715039253234863281e-01
-3.694038987159729004e-01 4.585215449333190918e-01 1.808403730392456055e-01 -6.790990829467773438e-01 -3.022425770759582520e-01 -6.333850789815187454e-03 -1.339747756719589233e-01 -2.237854003906250000e-01
-1.147249490022659302e-01 3.982115164399147034e-02 2.818262279033660889e-01 -6.378312706947326660e-01 5.160623043775558472e-02 -5.862742066383361816e-01 -6.451737880706787109e-02 -3.852983713150024414e-01
-3.393574059009552002e-01 -4.044118523597717285e-01 3.550722002983093262e-01 -8.932131528854370117e-02 -2.799537479877471924e-01 -2.113315016031265259e-01 6.117046475410461426e-01 -3.000252842903137207e-01
-4.238661527633666992e-01 1.928285956382751465e-01 7.293195128440856934e-01 -2.773984372615814209e-01 1.399656832218170166e-01 -2.161331623792648315e-01 3.218891620635986328e-01 6.619052588939666748e-02
-2.938116490840911865e-01 -5.732740759849548340e-01 5.033357143402099609e-01 -5.886096134781837463e-02 -1.067849844694137573e-01 -1.784957200288772583e-01 -3.566937446594238281e-01 -3.971473574638366699e-01
-3.557024002075195312e-01 3.005519211292266846e-01 3.101604282855987549e-01 -5.831950306892395020e-01 -6.242886185646057129e-02 -1.879341602325439453e-01 -4.615363180637359619e-01 -3.075647950172424316e-01
-7.781899571418762207e-01 -4.297066330909729004e-01 1.865278780460357666e-01 -1.662253737449645996e-01 -2.445360869169235229e-01 2.480517029762268066e-01 1.610208600759506226e-01 -9.691735729575157166e-03
-7.244383096694946289e-01 -3.327046334743499756e-01 -6.091222912073135376e-02 -5.811538696289062500e-01 -9.177722781896591187e-02 -4.242273978888988495e-03 -7.846108078956604004e-02 -9.192049503326416016e-02
-4.200765192508697510e-01 -5.399735569953918457e-01 -1.111880987882614136e-01 -3.986769914627075195e-01 -4.325738251209259033e-01 2.207284122705459595e-01 2.060053944587707520e-01 -2.870167791843414307e-01
-3.447764813899993896e-01 3.261179625988006592e-01 1.486702561378479004e-01 -5.768947601318359375e-01 -3.559483885765075684e-01 4.152371585369110107e-01 -2.464517205953598022e-01 -2.449620515108108521e-01
-2.546768784523010254e-01 2.980670630931854248e-01 3.575404286384582520e-01 -7.544132471084594727e-01 7.283307611942291260e-02 2.235230356454849243e-01 -1.972481161355972290e-01 -2.348342835903167725e-01
-3.574453294277191162e-01 4.798527061939239502e-01 -1.324288100004196167e-01 -5.115198493003845215e-01 -3.738897442817687988e-01 3.987212851643562317e-02 2.218573354184627533e-02 -4.700091481208801270e-01
-3.299307227134704590e-01 4.519884288311004639e-01 4.121392667293548584e-01 -3.008159995079040527e-01 1.239614114165306091e-01 4.074654579162597656e-01 -1.246713288128376007e-02 -4.949275851249694824e-01
-8.093413710594177246e-01 -3.972423970699310303e-01 2.880184054374694824e-01 -2.931624352931976318e-01 -1.088559702038764954e-01 5.085083469748497009e-02 -5.475458130240440369e-02 2.886120788753032684e-02
-3.128433227539062500e-01 1.723573952913284302e-01 5.705321431159973145e-01 -2.008483260869979858e-01 1.749790012836456299e-01 6.090680956840515137e-01 -6.313583999872207642e-02 -3.178162574768066406e-01
-2.317093759775161743e-01 2.810031771659851074e-01 2.018077373504638672e-01 -3.453774750232696533e-02 4.845204204320907593e-02 3.361679911613464355e-01 6.435157656669616699e-01 -5.440216064453125000e-01
-6.132435202598571777e-01 -5.384284853935241699e-01 5.867315456271171570e-02 -4.010142385959625244e-01 -3.117876313626766205e-02 1.775652021169662476e-01 3.267752230167388916e-01 -1.746100932359695435e-01
-3.175865113735198975e-01 3.763436973094940186e-01 3.541608750820159912e-01 -6.769141554832458496e-01 2.787495553493499756e-01 1.195604056119918823e-01 1.354677826166152954e-01 -2.520200312137603760e-01
-4.562669694423675537e-01 5.493933558464050293e-01 -1.305896490812301636e-01 -4.223059713840484619e-01 -3.218718767166137695e-01 1.606542021036148071e-01 2.391776069998741150e-02 -4.057192504405975342e-01
-5.320706963539123535e-01 -3.305476307868957520e-01 4.338045120239257812e-01 -5.033839344978332520e-01 -3.349377512931823730e-01 -2.202476710081100464e-01 3.783186897635459900e-02 6.271943449974060059e-02
-8.041869401931762695e-01 4.171818196773529053e-01 2.941220104694366455e-01 5.001150071620941162e-02 1.279073208570480347e-01 2.204533368349075317e-01 1.571238338947296143e-01 -2.420762181282043457e-02
-2.341018468141555786e-01 -4.166790544986724854e-01 2.327827811241149902e-01 -3.760917782783508301e-01 -2.905676886439323425e-02 -2.428604066371917725e-01 6.091137528419494629e-01 -3.809159696102142334e-01
-3.864684104919433594e-01 4.389865100383758545e-01 -8.593949675559997559e-02 -5.194519758224487305e-01 -5.035818219184875488e-01 -4.692670889198780060e-03 -5.619904026389122009e-02 -3.520538508892059326e-01
-4.187426865100860596e-01 4.720533490180969238e-01 3.098138868808746338e-01 -6.432780623435974121e-01 1.830424219369888306e-01 1.149046048521995544e-01 -1.817854866385459900e-02 -2.121103554964065552e-01
-3.366433680057525635e-01 2.617206275463104248e-01 6.054662466049194336e-01 1.077963411808013916e-01 -1.567245125770568848e-01 3.501392304897308350e-01 4.906651973724365234e-01 -2.281486988067626953e-01
-4.579877257347106934e-01 2.953462675213813782e-02 7.199869751930236816e-01 -1.202556584030389786e-02 3.220582306385040283e-01 -1.558086723089218140e-01 3.296890854835510254e-01 -1.848143786191940308e-01
-4.018182158470153809e-01 3.454371094703674316e-01 2.248539328575134277e-01 -6.382134556770324707e-01 -6.501051783561706543e-02 9.629460982978343964e-04 -4.005337953567504883e-01 -3.109422624111175537e-01
-2.996170818805694580e-01 3.317617177963256836e-01 2.172248363494873047e-01 -5.874198079109191895e-01 2.990534901618957520e-02 -1.676202863454818726e-01 -4.105363786220550537e-01 -4.586766064167022705e-01
-1.393589079380035400e-01 1.907061487436294556e-01 5.539237856864929199e-01 -7.001785039901733398e-01 -6.291475892066955566e-02 3.552446663379669189e-01 1.432091929018497467e-02 -1.294865310192108154e-01
-5.411898493766784668e-01 -2.522447407245635986e-01 -1.354799419641494751e-01 2.774969339370727539e-01 -2.647825516760349274e-03 -1.336732357740402222e-01 7.395719736814498901e-02 -7.244181632995605469e-01
-5.328607559204101562e-01 1.384830921888351440e-01 4.657575488090515137e-01 -1.414267718791961670e-01 3.459702432155609131e-01 -4.770228266716003418e-01 -2.006476046517491341e-03 -3.357082903385162354e-01
-3.659961223602294922e-01 4.697176814079284668e-01 -2.043472677469253540e-01 -4.323483109474182129e-01 -2.473043948411941528e-01 2.234142273664474487e-01 -6.059341132640838623e-03 -5.528283715248107910e-01
-4.861619770526885986e-01 4.455357789993286133e-01 2.354437112808227539e-01 2.396082282066345215e-01 -3.617095947265625000e-01 1.431602686643600464e-01 -2.425436675548553467e-01 -4.920795857906341553e-01
-4.233341515064239502e-01 -6.345145702362060547e-01 5.693162977695465088e-02 -5.147297978401184082e-01 -3.745186328887939453e-02 -8.195445872843265533e-03 -2.186764329671859741e-01 -3.173365294933319092e-01
-4.077635407447814941e-01 4.658934473991394043e-01 2.681841254234313965e-01 -5.987898111343383789e-01 -1.030688509345054626e-01 1.608717441558837891e-01 -2.682703435420989990e-01 -2.787979841232299805e-01
-1.895716190338134766e-01 -3.993403613567352295e-01 7.791100144386291504e-01 6.932742893695831299e-02 -1.679543703794479370e-01 1.534629911184310913e-01 -2.226709872484207153e-01 -3.023727834224700928e-01
-6.551830172538757324e-01 -4.521228969097137451e-01 1.759374141693115234e-01 -4.549910724163055420e-01 -1.122630536556243896e-01 2.989090606570243835e-02 -3.187623918056488037e-01 -1.150798201560974121e-01
-5.869179368019104004e-01 -6.176458597183227539e-01 1.687464565038681030e-01 -3.802592754364013672e-01 2.063622176647186279e-01 9.719479084014892578e-02 5.086025223135948181e-02 -2.152894288301467896e-01
-1.765516251325607300e-01 2.439992129802703857e-01 -2.617225646972656250e-01 -4.941936731338500977e-01 -5.066190287470817566e-02 -4.476026073098182678e-02 3.624321818351745605e-01 -6.787052154541015625e-01
-4.379256069660186768e-01 6.085922718048095703e-01 2.164220958948135376e-01 -9.712915867567062378e-02 5.250400304794311523e-02 2.658431231975555420e-01 -1.309884488582611084e-01 -5.394227504730224609e-01
-2.345412224531173706e-02 2.776731550693511963e-01 5.821755528450012207e-01 -2.446750253438949585e-01 -2.681177556514739990e-01 5.323376059532165527e-01 1.759708821773529053e-01 -3.705629706382751465e-01
-4.634676873683929443e-02 3.604004383087158203e-01 3.264304995536804199e-01 -5.528870820999145508e-01 -4.830909967422485352e-01 -4.183840751647949219e-02 -1.197461560368537903e-01 -4.541541635990142822e-01
-3.916238546371459961e-01 -5.820949375629425049e-02 3.776548504829406738e-01 -1.374916136264801025e-01 6.559400558471679688e-01 2.037635296583175659e-01 1.267063170671463013e-01 -4.403223097324371338e-01
-1.585763543844223022e-01 2.839178740978240967e-01 4.688399434089660645e-01 -7.052409648895263672e-01 -2.038343250751495361e-01 -6.567886471748352051e-02 3.356734216213226318e-01 -1.361231952905654907e-01
-6.088743358850479126e-02 2.902811765670776367e-01 1.050005704164505005e-01 -4.316345453262329102e-01 -2.635499089956283569e-02 4.133061468601226807e-01 4.396240115165710449e-01 -5.915322303771972656e-01
-4.782557189464569092e-01 2.432751059532165527e-01 -5.995643883943557739e-02 3.189983218908309937e-02 -6.353788971900939941e-01 -2.284366041421890259e-01 -1.228868612088263035e-03 -5.015827417373657227e-01
-2.659369111061096191e-01 -7.068427652120590210e-02 2.357938587665557861e-01 1.370569616556167603e-01 3.924202620983123779e-01 2.015977539122104645e-02 3.155834376811981201e-01 -7.719488143920898438e-01
-6.791156530380249023e-02 3.393557071685791016e-01 5.918934345245361328e-01 -4.371636509895324707e-01 -1.693146973848342896e-01 2.646169662475585938e-01 4.298415482044219971e-01 -2.352071851491928101e-01
-4.926733076572418213e-01 -5.487000346183776855e-01 6.115148663520812988e-01 -1.313465237617492676e-01 -1.235979422926902771e-02 -2.253498733043670654e-01 -2.710104919970035553e-02 -1.154515594244003296e-01
1.765289902687072754e-02 5.713468417525291443e-02 2.021765559911727905e-01 -7.200331687927246094e-01 1.176794990897178650e-01 -3.136557638645172119e-01 1.353587210178375244e-02 -5.698151588439941406e-01
-4.401952624320983887e-01 -1.969427019357681274e-01 2.507877647876739502e-01 1.654126346111297607e-01 -3.776134550571441650e-01 1.755630820989608765e-01 -5.302198529243469238e-01 -4.718459546566009521e-01
-2.156530022621154785e-01 2.915241718292236328e-01 6.117616295814514160e-01 -6.480925679206848145e-01 -1.933043152093887329e-01 4.227304086089134216e-02 -1.493902355432510376e-01 -1.129610165953636169e-01
-3.070372641086578369e-01 5.857797265052795410e-01 2.744740247726440430e-01 -1.216662526130676270e-01 1.012830249965190887e-02 1.449633538722991943e-01 -1.637208759784698486e-01 -6.515597105026245117e-01
-6.733317971229553223e-01 -5.161678791046142578e-01 1.359877884387969971e-01 -4.225921332836151123e-01 -2.269931286573410034e-01 2.290267311036586761e-02 -1.510891169309616089e-01 -9.077474474906921387e-02
-1.134015023708343506e-01 4.418223202228546143e-01 3.797383606433868408e-01 -1.976473182439804077e-01 2.981249094009399414e-01 1.078563854098320007e-01 -2.770065516233444214e-02 -7.123122215270996094e-01
-4.505700469017028809e-01 -5.081686377525329590e-01 3.727494776248931885e-01 -4.386688172817230225e-01 -3.584819436073303223e-01 2.480890601873397827e-02 -2.739130258560180664e-01 -5.679434165358543396e-02
-3.061196208000183105e-01 8.407702296972274780e-02 1.908583492040634155e-01 1.396182179450988770e-02 4.651224315166473389e-01 -1.021808534860610962e-01 3.352002203464508057e-01 -7.235059738159179688e-01
-2.036621719598770142e-01 -5.145553350448608398e-01 5.743705108761787415e-02 -3.542476296424865723e-01 -2.039971202611923218e-01 2.712917029857635498e-01 5.115280151367187500e-01 -4.336928427219390869e-01
-7.586761713027954102e-01 2.928380668163299561e-01 2.215839922428131104e-01 -1.466376241296529770e-02 3.641591966152191162e-01 -1.600932180881500244e-01 2.784523367881774902e-01 -2.314397990703582764e-01
-1.319125592708587646e-01 3.774144053459167480e-01 1.975535452365875244e-01 -4.167482852935791016e-01 -1.924829035997390747e-01 3.450928032398223877e-01 5.449195504188537598e-01 -4.175822138786315918e-01
-1.294706761837005615e-01 7.929909229278564453e-02 6.869474053382873535e-01 5.089765042066574097e-02 -3.725598156452178955e-01 -4.986685514450073242e-01 2.499749213457107544e-01 -2.291351854801177979e-01
-5.897482037544250488e-01 2.929031550884246826e-01 -3.388748764991760254e-01 -1.455406695604324341e-01 -1.253662258386611938e-02 -2.387297898530960083e-01 4.578388482332229614e-02 -6.092136502265930176e-01
-9.604777395725250244e-02 2.024586945772171021e-01 4.291608333587646484e-01 -3.339084982872009277e-01 -3.484540581703186035e-01 5.860565304756164551e-01 2.894637286663055420e-01 -3.247147798538208008e-01
-2.886819243431091309e-01 4.366388320922851562e-01 1.598912626504898071e-01 -5.030753016471862793e-01 -1.064099594950675964e-01 6.500115245580673218e-02 -4.047250151634216309e-01 -5.176956653594970703e-01
-1.000781804323196411e-01 -5.101732611656188965e-01 1.635663360357284546e-01 -1.831759512424468994e-01 -2.546477615833282471e-01 -1.904703825712203979e-01 5.304000973701477051e-01 -5.356786251068115234e-01
-2.986149787902832031e-01 -2.701517939567565918e-01 3.938258588314056396e-01 1.565690338611602783e-01 4.150944948196411133e-01 -1.386204808950424194e-01 2.815856635570526123e-01 -6.224346160888671875e-01
-3.900860548019409180e-01 -4.882398247718811035e-01 4.493277370929718018e-01 -8.174406737089157104e-02 -4.382105767726898193e-01 -1.307642757892608643e-01 -3.557850122451782227e-01 -2.552769780158996582e-01
-7.155447006225585938e-01 3.799671232700347900e-01 2.664512395858764648e-01 1.221147924661636353e-01 3.195431232452392578e-01 9.131996333599090576e-02 2.519890069961547852e-01 -2.894253730773925781e-01
-4.618907570838928223e-01 -5.046604275703430176e-01 2.695741318166255951e-02 -2.958557605743408203e-01 -9.120846539735794067e-02 3.031802773475646973e-01 5.009142756462097168e-01 -3.042451143264770508e-01
-4.290521740913391113e-01 1.656176298856735229e-01 2.253727316856384277e-01 -7.216227799654006958e-02 3.879821300506591797e-01 4.737145602703094482e-01 4.046115279197692871e-01 -4.402711987495422363e-01
1.885706782341003418e-01 -7.164692133665084839e-02 4.635867178440093994e-01 -6.744450926780700684e-01 -3.425253555178642273e-02 2.136469446122646332e-02 -1.700059801805764437e-04 -5.365532040596008301e-01
-5.659288540482521057e-02 4.808432757854461670e-01 4.043881297111511230e-01 1.967391930520534515e-02 -9.481565654277801514e-02 8.899700641632080078e-02 -8.649504184722900391e-02 -7.597883343696594238e-01
-3.575747609138488770e-01 4.259742796421051025e-01 5.867676138877868652e-01 1.946339607238769531e-01 3.735848888754844666e-02 -2.899101376533508301e-01 7.137805223464965820e-02 -4.668715596199035645e-01
-1.919353306293487549e-01 -4.543007910251617432e-01 1.336106956005096436e-01 -1.513577401638031006e-01 -1.575565934181213379e-01 -1.859377026557922363e-01 6.051445007324218750e-01 -5.389004945755004883e-01
-2.718157768249511719e-01 -5.470833182334899902e-01 4.718020260334014893e-01 -1.520622372627258301e-01 -2.078104019165039062e-01 2.941252291202545166e-01 -3.763883709907531738e-01 -3.312594890594482422e-01
-7.709577679634094238e-01 -3.557398021221160889e-01 7.057881448417901993e-03 -5.226840972900390625e-01 1.015686080791056156e-03 3.402602300047874451e-02 -4.660090431571006775e-02 -4.994343221187591553e-02
-7.755239605903625488e-01 3.436321020126342773e-02 9.313325583934783936e-02 3.970075398683547974e-02 4.245550036430358887e-01 -1.798697113990783691e-01 3.060615956783294678e-01 -2.843556404113769531e-01
-4.059502184391021729e-01 -7.702074944972991943e-02 6.129109859466552734e-02 4.166121184825897217e-01 -1.724143028259277344e-01 -1.212228760123252869e-01 4.218387603759765625e-02 -7.782987356185913086e-01
2.589697763323783875e-02 3.134805858135223389e-01 2.452142238616943359e-01 -4.618349950760602951e-03 -4.962791502475738525e-01 -9.853269904851913452e-03 -1.847445666790008545e-01 -7.485900521278381348e-01
-1.721333116292953491e-01 -6.933231353759765625e-01 2.846012711524963379e-01 -1.999874562025070190e-01 -3.087532222270965576e-01 -1.118675768375396729e-01 2.780838608741760254e-01 -4.283771216869354248e-01
-1.477991510182619095e-02 2.626136839389801025e-01 1.630918234586715698e-01 -4.728450477123260498e-01 -2.749959751963615417e-02 4.262815415859222412e-01 4.609922766685485840e-01 -5.344605445861816406e-01
-2.187015712261199951e-01 3.350493609905242920e-01 2.879250943660736084e-01 -6.975117325782775879e-01 -3.775300085544586182e-01 -2.372386399656534195e-03 -1.976482272148132324e-01 -2.981421053409576416e-01
-4.856215417385101318e-01 1.062767952680587769e-01 1.904906630516052246e-01 5.133135244250297546e-02 4.850880503654479980e-01 -3.191097974777221680e-01 8.467377722263336182e-02 -6.079837679862976074e-01
-3.374690711498260498e-01 8.179365098476409912e-02 2.688910067081451416e-01 -2.805871665477752686e-01 5.558907985687255859e-01 -2.258080691099166870e-01 3.784848153591156006e-01 -4.744875431060791016e-01
-4.907813668251037598e-01 -2.552516460418701172e-01 -2.538353903219103813e-03 -3.501479029655456543e-01 -6.922190785408020020e-01 -2.464466989040374756e-01 1.150527074933052063e-01 -1.350185871124267578e-01
-2.196518616983667016e-04 2.235170006752014160e-01 6.103699207305908203e-01 -2.825913727283477783e-01 -1.860731989145278931e-01 5.472002029418945312e-01 1.192435994744300842e-01 -3.864718377590179443e-01
-5.461452603340148926e-01 1.223035007715225220e-01 3.752719759941101074e-01 -1.326646804809570312e-01 3.910466134548187256e-01 -2.061560750007629395e-01 5.039575695991516113e-01 -2.809754610061645508e-01
-1.800162345170974731e-01 -5.589261054992675781e-01 2.519434392452239990e-01 -2.587473485618829727e-03 -2.696344554424285889e-01 -8.644904196262359619e-02 4.242680966854095459e-01 -5.757898688316345215e-01
-4.353367388248443604e-01 3.148165941238403320e-01 5.018792748451232910e-01 8.636306226253509521e-02 -9.376663714647293091e-02 4.822327196598052979e-01 4.172497987747192383e-01 -1.912934184074401855e-01
-2.634335756301879883e-01 3.401370942592620850e-01 5.967800617218017578e-01 -1.164595261216163635e-01 -3.455002233386039734e-02 4.096969962120056152e-01 1.263497304171323776e-02 -5.253524780273437500e-01
-2.061317116022109985e-01 3.936513364315032959e-01 4.701562821865081787e-01 -5.367391109466552734e-01 -3.652931451797485352e-01 1.884970217943191528e-01 -1.895829588174819946e-01 -2.974904179573059082e-01
-3.565635085105895996e-01 -1.277198642492294312e-02 8.863174915313720703e-02 -6.732358336448669434e-01 6.500572711229324341e-02 -5.976238250732421875e-01 4.074634052813053131e-03 -2.240552306175231934e-01
-6.135691404342651367e-01 4.134749770164489746e-01 8.748593181371688843e-02 -4.352157413959503174e-01 -5.140087008476257324e-02 -2.920854985713958740e-01 -3.436233997344970703e-01 -2.224223613739013672e-01
-4.457703828811645508e-01 -4.981508478522300720e-02 3.268855214118957520e-01 -2.007726281881332397e-01 3.850646317005157471e-04 -6.343309879302978516e-01 4.445131123065948486e-01 -2.273227721452713013e-01
-2.644283473491668701e-01 7.857686281204223633e-02 -1.528086960315704346e-01 2.286722660064697266e-01 -2.701625525951385498e-01 4.988585039973258972e-02 1.223461404442787170e-01 -8.705268502235412598e-01
8.501526899635791779e-03 -4.354899004101753235e-02 3.375651538372039795e-01 -6.645157337188720703e-01 7.708999514579772949e-02 -4.577579796314239502e-01 -2.821098314598202705e-03 -4.764522016048431396e-01
-3.402034342288970947e-01 1.023939773440361023e-01 2.017543911933898926e-01 1.863524019718170166e-01 -6.966440081596374512e-01 -1.989299356937408447e-01 -5.014286190271377563e-02 -5.205237269401550293e-01
-1.162201389670372009e-01 2.268675118684768677e-01 5.479041337966918945e-01 1.878339052200317383e-01 7.181702554225921631e-02 2.650737762451171875e-01 2.794453501701354980e-01 -6.678563356399536133e-01
-4.648197889328002930e-01 4.225297868251800537e-01 2.376676499843597412e-01 -6.664813160896301270e-01 -1.962660700082778931e-01 2.553568184375762939e-01 -8.734996430575847626e-03 -3.039675951004028320e-02
-1.467779725790023804e-01 -2.317446619272232056e-01 -2.622314393520355225e-01 -1.498691290616989136e-01 -1.839720904827117920e-01 1.510942354798316956e-03 -1.368432939052581787e-01 -8.837139010429382324e-01
-4.357763230800628662e-01 4.014740288257598877e-01 2.077499777078628540e-01 -6.758282780647277832e-01 1.232985779643058777e-01 -1.019001826643943787e-01 -1.875777095556259155e-01 -2.970557510852813721e-01
-3.092465698719024658e-01 -4.921578168869018555e-01 6.515671014785766602e-01 -8.520465344190597534e-02 -4.018491804599761963e-01 -1.761422902345657349e-01 -1.062982678413391113e-01 -1.629099696874618530e-01
-2.932636141777038574e-01 -3.756309151649475098e-01 3.719874918460845947e-01 -5.511426925659179688e-01 -1.670925468206405640e-01 -1.135945767164230347e-01 5.244330763816833496e-01 -1.221114844083786011e-01
-1.981660872697830200e-01 -1.085698008537292480e-01 9.260229021310806274e-02 3.206511437892913818e-01 -3.047972917556762695e-01 1.421124674379825592e-02 2.715622782707214355e-01 -8.189633488655090332e-01
-6.437590718269348145e-01 -3.355613648891448975e-01 2.966630458831787109e-01 2.664392590522766113e-01 -2.592171728610992432e-01 2.868792712688446045e-01 -2.468672692775726318e-01 -3.217720985412597656e-01
-4.372455477714538574e-01 -6.366692185401916504e-01 4.142655730247497559e-01 -3.712397515773773193e-01 -7.066175341606140137e-02 -1.245934665203094482e-01 -1.698723435401916504e-01 -2.113302052021026611e-01
-6.959903240203857422e-01 5.499284863471984863e-01 3.626982867717742920e-01 3.150431439280509949e-02 4.972652718424797058e-02 5.701537802815437317e-02 2.430683523416519165e-01 -1.258088797330856323e-01
-3.866791129112243652e-01 -3.645993471145629883e-01 -1.365337371826171875e-01 -1.060246378183364868e-01 -3.344703912734985352e-01 -2.417449802160263062e-01 5.305374860763549805e-01 -4.856776595115661621e-01
-6.840664148330688477e-02 -4.901028275489807129e-01 3.752681612968444824e-01 -9.668941795825958252e-02 -2.820179760456085205e-01 -1.292075663805007935e-01 5.474473834037780762e-01 -4.571842849254608154e-01
-3.121559619903564453e-01 -2.826156914234161377e-01 1.828948706388473511e-01 -5.021086335182189941e-01 -2.653283476829528809e-01 -2.257588803768157959e-01 6.171492338180541992e-01 -1.867725551128387451e-01
-6.806408613920211792e-02 1.802688390016555786e-01 6.682158112525939941e-01 -5.195732116699218750e-01 -1.588302403688430786e-01 2.961298525333404541e-01 3.019752204418182373e-01 -2.056518644094467163e-01
-4.127595722675323486e-01 -1.423763670027256012e-02 3.020428121089935303e-01 1.071787402033805847e-01 4.730495810508728027e-01 1.511744409799575806e-01 2.053910344839096069e-01 -6.617360115051269531e-01
-9.984808415174484253e-02 3.005594015121459961e-01 5.290203094482421875e-01 -9.707879275083541870e-02 3.708192110061645508e-01 1.475188881158828735e-01 1.019112989306449890e-01 -6.638922691345214844e-01
-4.870607554912567139e-01 5.414250493049621582e-01 9.912068955600261688e-03 -3.602222204208374023e-01 -4.638762027025222778e-02 3.754460811614990234e-01 -1.404373794794082642e-01 -4.206401407718658447e-01
-5.231565833091735840e-01 -4.938961863517761230e-01 3.407658040523529053e-01 1.385577619075775146e-01 -2.038461565971374512e-01 1.905230879783630371e-01 -3.092486858367919922e-01 -4.166140854358673096e-01
3.336238488554954529e-02 1.498918980360031128e-01 3.718295991420745850e-01 -6.189826130867004395e-01 -4.176604151725769043e-01 4.858854785561561584e-02 -2.812004685401916504e-01 -4.462600052356719971e-01
-2.415799647569656372e-01 -3.150238990783691406e-01 8.722069114446640015e-02 -5.658260583877563477e-01 -2.834978103637695312e-01 -2.142298668622970581e-01 5.619733929634094238e-01 -2.693568170070648193e-01
-2.126663774251937866e-01 3.111086189746856689e-01 6.897338628768920898e-01 -1.564451903104782104e-01 1.559342145919799805e-01 2.593443989753723145e-01 3.904625475406646729e-01 -3.372543752193450928e-01
-4.335337579250335693e-01 3.475781381130218506e-01 -3.035248219966888428e-01 -3.198724687099456787e-01 -8.066161721944808960e-02 -9.764412045478820801e-02 3.887422084808349609e-01 -5.741351246833801270e-01
-4.392218291759490967e-01 -3.770505189895629883e-01 2.776622474193572998e-01 -2.488149702548980713e-01 -3.944989740848541260e-01 -2.210272699594497681e-01 -5.056207776069641113e-01 -2.564702033996582031e-01
-4.484816789627075195e-01 -6.772673130035400391e-01 2.900978922843933105e-01 -1.855432838201522827e-01 -3.291345834732055664e-01 1.407881826162338257e-01 -1.508318483829498291e-01 -2.658740580081939697e-01
-1.553296893835067749e-01 -3.898134827613830566e-01 -1.256004273891448975e-01 -1.774703413248062134e-01 -8.708050101995468140e-02 -1.118440926074981689e-01 -2.346487045288085938e-01 -8.375529646873474121e-01
7.688561826944351196e-02 4.332440197467803955e-01 4.061506688594818115e-01 -1.833608150482177734e-01 -6.197725236415863037e-02 1.255855560302734375e-01 -4.745560511946678162e-02 -7.654695510864257812e-01
-2.893556654453277588e-02 2.213769406080245972e-01 2.659257650375366211e-01 -1.138392463326454163e-01 -2.510532140731811523e-01 4.657200872898101807e-01 -1.867270469665527344e-01 -7.427579164505004883e-01
-3.789968490600585938e-01 1.827438473701477051e-01 5.014863014221191406e-01 -2.548877894878387451e-01 -1.046133115887641907e-01 -4.558743834495544434e-01 5.154432058334350586e-01 -1.485352069139480591e-01
-3.488532006740570068e-01 8.333354443311691284e-02 3.089662492275238037e-01 2.134778052568435669e-01 -6.403522491455078125e-01 -2.822765409946441650e-01 -2.008401751518249512e-01 -4.474999904632568359e-01
-5.386695861816406250e-01 1.855635195970535278e-01 -3.147801160812377930e-01 -1.449660509824752808e-01 -5.575932934880256653e-02 -3.035246729850769043e-01 2.489426434040069580e-01 -6.309442520141601562e-01
-2.459372431039810181e-01 2.223867923021316528e-01 5.323340296745300293e-01 -2.298261821269989014e-01 3.704770505428314209e-01 4.867272973060607910e-01 -7.640628516674041748e-02 -4.169706106185913086e-01
-1.466569863259792328e-02 2.042771428823471069e-01 5.084242820739746094e-01 -5.904042720794677734e-01 -4.358157813549041748e-01 2.305161356925964355e-01 -1.383608728647232056e-01 -2.979373633861541748e-01
-5.386191606521606445e-01 6.278380006551742554e-02 -8.278428018093109131e-02 6.870853155851364136e-02 -7.480948567390441895e-01 -5.144461101735942066e-05 1.314040124416351318e-01 -3.427251279354095459e-01
-6.160184741020202637e-01 5.055416822433471680e-01 3.584546446800231934e-01 5.770312622189521790e-02 1.197120174765586853e-01 2.794605195522308350e-01 2.811234891414642334e-01 -2.483339756727218628e-01
-6.218649148941040039e-01 1.728578358888626099e-01 1.208004206418991089e-01 -3.970035016536712646e-01 8.047689497470855713e-02 -5.020242929458618164e-01 3.760170638561248779e-01 -1.063286662101745605e-01
-2.590387463569641113e-01 4.704490303993225098e-01 -4.301967844367027283e-02 -4.261216521263122559e-01 -4.439178705215454102e-01 2.808660864830017090e-01 1.059493497014045715e-01 -4.908890426158905029e-01
-3.672031164169311523e-01 7.213642448186874390e-02 -1.606877148151397705e-01 3.166575431823730469e-01 -3.347623646259307861e-01 2.382477968931198120e-01 1.593109369277954102e-01 -7.346140742301940918e-01
-5.672961473464965820e-01 2.944532223045825958e-02 1.336522698402404785e-01 -1.291365921497344971e-01 -7.955507636070251465e-01 9.125930070877075195e-02 3.807130828499794006e-02 -9.505605325102806091e-03
2.936331555247306824e-02 1.411583721637725830e-01 6.672740578651428223e-01 -2.740252315998077393e-01 1.246027573943138123e-01 4.313839077949523926e-01 3.035012781620025635e-01 -4.063702225685119629e-01
-6.789145469665527344e-01 -4.828342199325561523e-01 7.148491591215133667e-02 -5.001596808433532715e-01 1.404616087675094604e-01 1.095916554331779480e-01 7.637933641672134399e-02 -1.144670248031616211e-01
-5.761384367942810059e-01 1.600005030632019043e-01 3.181576728820800781e-01 6.988073885440826416e-02 3.279858529567718506e-01 4.777418971061706543e-01 3.072158396244049072e-01 -3.258267343044281006e-01
-3.786277472972869873e-01 2.495347708463668823e-01 3.603665828704833984e-01 -5.036323666572570801e-01 2.067450582981109619e-01 -4.081822037696838379e-01 -3.045040369033813477e-01 -3.298258185386657715e-01
-1.430663317441940308e-01 1.284198760986328125e-01 3.094941675662994385e-01 -6.509095430374145508e-01 1.731878966093063354e-01 -4.097341597080230713e-01 -1.404658854007720947e-01 -4.753563106060028076e-01
-2.510199844837188721e-01 -1.651563346385955811e-01 -3.576546907424926758e-01 -3.647595345973968506e-01 -3.051200807094573975e-01 -2.140226215124130249e-02 -5.995776131749153137e-02 -7.426942586898803711e-01
-3.812103569507598877e-01 2.159698456525802612e-01 4.309124052524566650e-01 1.708714812994003296e-01 -6.935592293739318848e-01 -1.626015752553939819e-01 1.605733186006546021e-01 -2.447562813758850098e-01
-3.229226768016815186e-01 -1.440232247114181519e-01 -3.242064639925956726e-02 3.169746994972229004e-01 -1.432278603315353394e-01 -5.011074990034103394e-02 8.988666534423828125e-02 -8.615970015525817871e-01
-3.797723352909088135e-01 5.088518857955932617e-01 4.426724910736083984e-01 -4.605852067470550537e-03 -2.858453691005706787e-01 3.576534390449523926e-01 -2.622407674789428711e-01 -3.499553501605987549e-01
-6.471460461616516113e-01 -5.816848278045654297e-01 1.015225574374198914e-01 -3.702859580516815186e-01 9.573936462402343750e-02 1.504423171281814575e-01 -1.511466503143310547e-01 -2.019457370042800903e-01
-5.579844713211059570e-01 3.907940164208412170e-02 -4.862787947058677673e-02 1.841311156749725342e-01 -6.898583173751831055e-01 3.333054855465888977e-02 1.524551659822463989e-01 -3.880711793899536133e-01
-3.580084741115570068e-01 5.752864480018615723e-01 2.274266928434371948e-01 7.767645176500082016e-03 1.881533414125442505e-01 1.980265974998474121e-01 -3.438491746783256531e-02 -6.428791880607604980e-01
-2.632834613323211670e-01 -4.719193577766418457e-01 5.559012889862060547e-01 5.883483961224555969e-02 -4.707849770784378052e-02 1.361078023910522461e-01 -3.831416070461273193e-01 -4.774380028247833252e-01
-6.749395728111267090e-01 1.252159476280212402e-01 1.715893149375915527e-01 -2.264837548136711121e-02 3.407958447933197021e-01 -2.482291311025619507e-01 4.823853373527526855e-01 -2.972654998302459717e-01
-4.718271493911743164e-01 2.142146825790405273e-01 3.055087924003601074e-01 3.464976325631141663e-02 -7.805288434028625488e-01 1.286919713020324707e-01 1.047392114996910095e-01 -1.407179981470108032e-02
-4.818208515644073486e-01 -4.206882119178771973e-01 1.630410701036453247e-01 -4.102781713008880615e-01 -2.254395633935928345e-01 2.290743216872215271e-02 5.559414029121398926e-01 -1.885233670473098755e-01
-6.704730987548828125e-01 -3.816495537757873535e-01 3.801175206899642944e-02 -3.317708969116210938e-01 -2.415405511856079102e-01 1.633602082729339600e-01 4.431162774562835693e-01 -1.091435328125953674e-01
2.783150076866149902e-01 -1.955468058586120605e-01 5.110009312629699707e-01 -5.234871506690979004e-01 2.982496982440352440e-03 -1.367707401514053345e-01 1.382926553487777710e-01 -5.579441785812377930e-01
-6.011586189270019531e-01 -5.074481368064880371e-01 3.521794080734252930e-01 -4.707640409469604492e-01 -8.331693708896636963e-02 -1.276276353746652603e-02 -1.648400127887725830e-01 -3.433138877153396606e-02
-5.262514948844909668e-01 -4.931857287883758545e-01 2.151523232460021973e-01 1.006241738796234131e-01 -5.130997896194458008e-01 3.034177422523498535e-01 -7.047121226787567139e-02 -2.512198984622955322e-01
-4.986984729766845703e-01 -1.363801658153533936e-01 1.937729418277740479e-01 -3.978348150849342346e-02 -7.759169936180114746e-01 -1.399875432252883911e-01 -1.679777801036834717e-01 -2.090683132410049438e-01
-6.469386816024780273e-01 -2.250433340668678284e-02 6.486357003450393677e-02 3.749622777104377747e-02 -7.436815500259399414e-01 5.627940595149993896e-02 1.128715425729751587e-01 -7.988302409648895264e-02
-5.324246287345886230e-01 -6.747177243232727051e-01 1.642975956201553345e-02 -2.098681777715682983e-01 -2.805972695350646973e-01 1.689450293779373169e-01 6.571390479803085327e-02 -3.246073126792907715e-01
-6.538428664207458496e-01 -3.183500170707702637e-01 2.924751639366149902e-01 2.588773667812347412e-01 -2.253919690847396851e-01 3.040834665298461914e-01 -2.734268307685852051e-01 -3.171006739139556885e-01
-4.027761816978454590e-01 -2.969616949558258057e-01 6.544111371040344238e-01 5.784017592668533325e-02 8.060516417026519775e-02 -3.239457607269287109e-01 -3.614725172519683838e-01 -2.754733264446258545e-01
-4.847601056098937988e-01 4.340328872203826904e-01 9.147521108388900757e-02 4.838500916957855225e-02 -6.669882535934448242e-01 1.172235421836376190e-02 9.134093672037124634e-02 -3.355000913143157959e-01
-2.115203291177749634e-01 -6.494593620300292969e-01 4.233088195323944092e-01 -1.287956982851028442e-01 -3.248074352741241455e-01 -3.086324036121368408e-01 1.067578140646219254e-02 -3.698852360248565674e-01
-4.790706336498260498e-01 3.770768176764249802e-03 1.111704856157302856e-01 -1.127383932471275330e-01 5.066287145018577576e-02 -2.564888298511505127e-01 6.913968324661254883e-01 -4.461225569248199463e-01
-8.495640009641647339e-02 2.032952904701232910e-01 4.740786552429199219e-01 2.188020050525665283e-01 5.590149760246276855e-02 2.287639677524566650e-01 3.346494734287261963e-01 -7.151087522506713867e-01
-5.078388452529907227e-01 -1.634063720703125000e-01 5.091286897659301758e-01 3.085582554340362549e-01 2.507921755313873291e-01 1.568298786878585815e-01 3.107016384601593018e-01 -4.206544756889343262e-01
-3.607790172100067139e-01 -4.281076490879058838e-01 -1.881974488496780396e-01 -9.262649714946746826e-02 -4.563453495502471924e-01 3.234044834971427917e-02 3.961912095546722412e-01 -5.256423354148864746e-01
-5.404978990554809570e-01 2.267218381166458130e-01 3.154981732368469238e-01 2.087302505970001221e-02 -7.365297079086303711e-01 1.155310943722724915e-01 -2.529446408152580261e-02 4.604643210768699646e-03
-5.992831587791442871e-01 5.364027619361877441e-01 3.791061043739318848e-01 1.071884036064147949e-01 -1.109952703118324280e-01 2.142494022846221924e-01 3.022067844867706299e-01 -2.199298143386840820e-01
-4.280740618705749512e-01 -5.514843463897705078e-01 3.426957130432128906e-01 -2.845058441162109375e-01 -2.604623138904571533e-01 2.613927721977233887e-01 -3.573473393917083740e-01 -2.244322448968887329e-01
-4.330161511898040771e-01 3.543078303337097168e-01 4.634624421596527100e-01 -6.492011547088623047e-01 -6.292018573731184006e-03 -5.297231674194335938e-02 2.176689058542251587e-01 2.186293713748455048e-02
2.004207484424114227e-02 -4.412961751222610474e-02 4.453152418136596680e-01 -6.430122256278991699e-01 5.657072737812995911e-02 -4.503811597824096680e-01 7.087838649749755859e-02 -4.181069135665893555e-01
-5.420503020286560059e-01 4.844635426998138428e-01 2.508109211921691895e-01 -4.428092017769813538e-02 8.396931737661361694e-02 4.178614914417266846e-01 -2.587186694145202637e-01 -3.975113034248352051e-01
-2.267989069223403931e-01 -2.512338459491729736e-01 1.298281401395797729e-01 2.974461019039154053e-01 -5.653113871812820435e-02 -1.610311418771743774e-01 9.313772618770599365e-02 -8.615757822990417480e-01
-4.760688841342926025e-01 4.465723931789398193e-01 3.622010052204132080e-01 -1.994936354458332062e-02 2.070247679948806763e-01 3.737377226352691650e-01 3.870410025119781494e-01 -3.316690325736999512e-01
-3.067193329334259033e-01 3.575765788555145264e-01 2.043617069721221924e-01 -7.714975476264953613e-01 1.984298080205917358e-01 1.305538117885589600e-01 1.243234276771545410e-01 -2.630870640277862549e-01
-3.424027264118194580e-01 3.741445243358612061e-01 -2.883304953575134277e-01 -4.234169125556945801e-01 -3.764647245407104492e-01 2.036743611097335815e-02 5.273544788360595703e-02 -5.791705250740051270e-01
-6.309843063354492188e-01 -4.971682429313659668e-01 3.430051207542419434e-01 -4.145887196063995361e-01 -1.854348033666610718e-01 -1.714527308940887451e-01 -3.309127315878868103e-02 -1.640412211418151855e-02
-5.134697556495666504e-01 9.955526888370513916e-02 2.399211525917053223e-01 5.347830429673194885e-02 4.077820181846618652e-01 5.023798942565917969e-01 2.926854193210601807e-01 -4.020931422710418701e-01
-3.780223727226257324e-01 -1.681916564702987671e-01 1.646539121866226196e-01 -4.787594974040985107e-01 -4.780848324298858643e-01 -4.568341672420501709e-01 3.610139787197113037e-01 -6.996905058622360229e-02
-1.936611682176589966e-01 1.368412971496582031e-01 2.477525770664215088e-01 2.244435250759124756e-01 -6.792057752609252930e-01 -8.523090928792953491e-02 -1.008453518152236938e-01 -5.943559408187866211e-01
3.354424983263015747e-02 3.342697322368621826e-01 5.881159305572509766e-01 -2.828617095947265625e-01 -1.234716325998306274e-01 3.786848187446594238e-01 7.670908700674772263e-03 -5.500375628471374512e-01
-3.699960112571716309e-01 -5.587458610534667969e-01 -1.140746176242828369e-01 -1.261932849884033203e-01 -2.909931540489196777e-01 2.598531246185302734e-01 3.816087543964385986e-01 -4.734367132186889648e-01
-6.115339994430541992e-01 4.185840487480163574e-02 6.404484063386917114e-02 1.140951961278915405e-01 -6.855328679084777832e-01 -1.798096597194671631e-01 1.895415782928466797e-01 -2.625677585601806641e-01
-6.224128603935241699e-01 1.598942577838897705e-01 -3.183606863021850586e-01 -2.406595945358276367e-01 7.327444851398468018e-02 -3.057368993759155273e-01 2.677005231380462646e-01 -5.072056651115417480e-01
-5.062591433525085449e-01 -3.889291733503341675e-02 -1.509380191564559937e-01 2.963223755359649658e-01 -3.270488977432250977e-01 1.558174937963485718e-02 -3.724507987499237061e-02 -7.231935262680053711e-01
-1.425216048955917358e-01 4.591728150844573975e-01 5.135945677757263184e-01 1.551274955272674561e-01 -1.062787026166915894e-01 -1.345745325088500977e-01 -7.545628398656845093e-02 -6.677612066268920898e-01
-7.113298177719116211e-01 1.324562132358551025e-01 -3.171565234661102295e-01 -3.350709378719329834e-02 -4.020652174949645996e-01 -9.826976805925369263e-02 1.816292405128479004e-01 -4.128578901290893555e-01
-1.592326760292053223e-01 3.888279795646667480e-01 3.298426568508148193e-01 -1.579840928316116333e-01 3.044930696487426758e-01 2.658024132251739502e-01 5.925427004694938660e-02 -7.230661511421203613e-01
-5.986580252647399902e-01 -4.858283996582031250e-01 2.147807776927947998e-01 -4.198749959468841553e-01 -2.760003507137298584e-01 -2.223196625709533691e-01 -2.180610299110412598e-01 -1.000029593706130981e-01
-1.495082527399063110e-01 -4.556785225868225098e-01 1.044864580035209656e-01 -2.398501187562942505e-01 -2.055060118436813354e-01 3.229774534702301025e-01 5.896130800247192383e-01 -4.553767442703247070e-01
-3.946081995964050293e-01 3.661942481994628906e-01 6.238873004913330078e-01 7.492001354694366455e-02 1.130739971995353699e-01 2.162676453590393066e-01 2.654331326484680176e-01 -4.304946362972259521e-01
-5.591151714324951172e-01 4.477296471595764160e-01 2.051033973693847656e-01 1.073762327432632446e-01 -6.012611985206604004e-01 -1.743401028215885162e-02 8.999165892601013184e-02 -2.518206834793090820e-01
-3.158543109893798828e-01 5.568916201591491699e-01 -1.451848261058330536e-02 -3.311478197574615479e-01 7.196994125843048096e-02 -9.032994508743286133e-02 7.235520333051681519e-02 -6.794583797454833984e-01
-5.159134864807128906e-01 2.357938140630722046e-02 2.619054913520812988e-01 9.250039607286453247e-02 4.540025591850280762e-01 3.673168420791625977e-01 3.370074033737182617e-01 -4.489013552665710449e-01
-3.447236120700836182e-01 -5.140762925148010254e-01 4.419035613536834717e-01 6.349605321884155273e-02 -2.822871506214141846e-01 2.255027182400226593e-02 -3.723318874835968018e-01 -4.458196163177490234e-01
-4.427136778831481934e-01 1.605642288923263550e-01 3.553876578807830811e-01 -2.367436289787292480e-01 3.217732012271881104e-01 -3.270462751388549805e-01 5.295701622962951660e-01 -3.239349424839019775e-01
-5.378780961036682129e-01 6.537146568298339844e-01 1.441909372806549072e-01 -1.172130182385444641e-01 7.704819086939096451e-03 1.272126734256744385e-01 1.842881739139556885e-01 -4.456567168235778809e-01
-2.058567702770233154e-01 3.118843138217926025e-01 2.813736796379089355e-01 -7.154935598373413086e-01 7.548904418945312500e-02 3.631094694137573242e-01 2.762734293937683105e-01 -2.353187948465347290e-01
-2.478304505348205566e-01 2.765586376190185547e-01 3.630989789962768555e-01 -6.956455111503601074e-01 -2.278971225023269653e-01 4.083358645439147949e-01 1.272574663162231445e-01 -1.070609241724014282e-01
-2.866789102554321289e-01 3.394226431846618652e-01 -2.137323170900344849e-01 -3.922177851200103760e-01 -1.954063773155212402e-01 -1.242763698101043701e-01 4.102613031864166260e-01 -6.173723340034484863e-01
-3.541789352893829346e-01 -1.461756378412246704e-01 -9.844673424959182739e-02 -5.036136507987976074e-01 -3.933481127023696899e-02 -3.618369102478027344e-01 5.070987939834594727e-01 -4.474920630455017090e-01
-5.862792604602873325e-04 2.231242880225181580e-02 5.045644640922546387e-01 -7.995125055313110352e-01 -1.083073094487190247e-01 1.693382412195205688e-01 1.688757985830307007e-01 -1.917582154273986816e-01
-6.220561265945434570e-01 -4.808993637561798096e-01 1.224779412150382996e-01 -3.989118039608001709e-01 -3.942709267139434814e-01 5.357461795210838318e-02 -1.987446993589401245e-01 -9.915205836296081543e-02
-6.409971117973327637e-01 -5.040689110755920410e-01 1.314465701580047607e-01 -4.535666406154632568e-01 1.690837144851684570e-01 1.304108500480651855e-01 2.271739989519119263e-01 -1.217867434024810791e-01
-3.438274264335632324e-01 2.353446185588836670e-01 1.943017393350601196e-01 -4.270665645599365234e-01 -1.361209750175476074e-01 6.684845089912414551e-01 2.903765141963958740e-01 -2.377762645483016968e-01
-7.977988123893737793e-01 2.483464032411575317e-01 1.157073304057121277e-01 1.427179723978042603e-01 3.394690752029418945e-01 -3.110122866928577423e-02 2.474403977394104004e-01 -3.010834455490112305e-01
-2.713969945907592773e-01 4.849005937576293945e-01 3.804902434349060059e-01 1.507346481084823608e-01 8.800699561834335327e-02 -4.321670904755592346e-02 5.585128813982009888e-02 -7.148349881172180176e-01
-3.433248400688171387e-01 -5.358433127403259277e-01 2.367766350507736206e-01 -2.764605283737182617e-01 -2.013903260231018066e-01 -8.325012773275375366e-02 -5.182877779006958008e-01 -3.826164603233337402e-01
-4.591463804244995117e-01 6.900208443403244019e-02 3.400979936122894287e-01 -2.927289009094238281e-01 4.936470091342926025e-01 -2.928192019462585449e-01 3.881782591342926025e-01 -3.208641111850738525e-01
-5.404959917068481445e-01 4.214414656162261963e-01 2.585673928260803223e-01 -2.331360429525375366e-01 1.207428239285945892e-02 -1.573268622159957886e-01 -5.369352698326110840e-01 -3.095877170562744141e-01
-4.132983684539794922e-01 -8.801825344562530518e-02 3.415685892105102539e-01 2.705679833889007568e-01 3.668217062950134277e-01 2.285139262676239014e-01 2.676950991153717041e-01 -6.108384728431701660e-01
-7.662304639816284180e-01 -4.485279917716979980e-01 1.385519653558731079e-01 -4.086946845054626465e-01 4.593688249588012695e-02 1.124542653560638428e-01 1.029358878731727600e-01 -1.155944447964429855e-02
-5.027271509170532227e-01 -4.812276959419250488e-01 3.885392844676971436e-01 1.626215130090713501e-01 -2.174258232116699219e-01 2.695695757865905762e-01 -2.674489021301269531e-01 -3.831531703472137451e-01
-1.984356790781021118e-01 1.508313119411468506e-01 3.254692554473876953e-01 2.257906943559646606e-01 2.350567132234573364e-01 3.335528969764709473e-01 2.135641574859619141e-01 -7.542166113853454590e-01
-4.592810869216918945e-01 -2.972899377346038818e-02 3.778162598609924316e-01 -2.828590273857116699e-01 -1.774069070816040039e-01 -3.693300783634185791e-01 6.291048526763916016e-01 -4.209531843662261963e-02
-1.205732822418212891e-01 -2.129127383232116699e-01 5.306223630905151367e-01 1.642639487981796265e-01 1.069283187389373779e-01 -3.740971088409423828e-01 2.897970974445343018e-01 -6.294624209403991699e-01
-1.082592010498046875e-01 1.992595195770263672e-01 1.874815076589584351e-01 -1.243931502103805542e-01 -2.503740191459655762e-01 6.099633574485778809e-01 -1.935501396656036377e-01 -6.524939537048339844e-01
-3.016921877861022949e-01 -5.587828755378723145e-01 2.853693366050720215e-01 -2.958153784275054932e-01 -1.754838675260543823e-01 3.151978924870491028e-02 -4.858918786048889160e-01 -3.999027013778686523e-01
6.152629107236862183e-02 -1.492722518742084503e-02 6.809304952621459961e-01 -6.622809916734695435e-02 -3.397012948989868164e-01 4.710590541362762451e-01 2.940894365310668945e-01 -3.227339982986450195e-01
-3.964569866657257080e-01 4.318214952945709229e-02 5.867860317230224609e-01 -8.216834068298339844e-02 3.176780641078948975e-01 -3.527758419513702393e-01 4.415359199047088623e-01 -2.637491524219512939e-01
-1.132889986038208008e-01 -3.932850956916809082e-01 -1.479532122611999512e-01 -2.110536694526672363e-01 -2.574559152126312256e-01 -1.268681287765502930e-01 -1.523728966712951660e-01 -8.126880526542663574e-01
-2.299826294183731079e-01 -2.104439437389373779e-01 -2.672953605651855469e-01 -5.538617260754108429e-03 -2.501474320888519287e-01 3.365932404994964600e-02 -5.778145417571067810e-02 -8.742416501045227051e-01
-8.577491343021392822e-02 4.487690627574920654e-01 -7.297404855489730835e-02 -2.140046358108520508e-01 -2.861189842224121094e-01 3.900872543454170227e-02 5.235720425844192505e-02 -8.087018132209777832e-01
-1.565043777227401733e-01 -2.937011420726776123e-01 -2.544037997722625732e-01 -2.993521690368652344e-01 -1.505198776721954346e-01 -9.793134778738021851e-02 -8.476626873016357422e-02 -8.339549303054809570e-01
7.169863581657409668e-02 3.143588304519653320e-01 4.076520800590515137e-01 9.273860603570938110e-02 -2.812115550041198730e-01 3.574344888329505920e-02 -1.320352852344512939e-01 -7.895987629890441895e-01
-3.838295936584472656e-01 -1.286662518978118896e-01 1.177334710955619812e-01 3.656155169010162354e-01 -3.541865348815917969e-01 -2.097239941358566284e-01 -7.447677105665206909e-02 -7.166624069213867188e-01
-4.825648367404937744e-01 -6.456847190856933594e-01 -3.038646653294563293e-02 -5.903049930930137634e-02 -1.121110394597053528e-01 2.087254971265792847e-01 2.954865097999572754e-01 -4.498524069786071777e-01
-2.877976298332214355e-01 4.753397405147552490e-01 4.842640757560729980e-01 2.913243472576141357e-01 -2.936922907829284668e-01 -1.258734334260225296e-02 3.791755810379981995e-02 -5.329087376594543457e-01
-1.591546684503555298e-01 -1.452217847108840942e-01 -1.891154237091541290e-02 2.036697417497634888e-01 -2.103242576122283936e-01 -8.332418650388717651e-02 6.667173467576503754e-03 -9.276408553123474121e-01
-5.893140435218811035e-01 -5.450962185859680176e-01 1.321903616189956665e-01 -4.310580193996429443e-01 2.936380803585052490e-01 1.174969449639320374e-01 -5.671720951795578003e-02 -2.214680165052413940e-01
-3.740804195404052734e-01 -1.917066425085067749e-01 5.563880205154418945e-01 3.069929480552673340e-01 2.238887995481491089e-01 -1.124604325741529465e-02 3.703770041465759277e-01 -4.817346930503845215e-01
-4.511129260063171387e-01 4.558272957801818848e-01 1.379012763500213623e-01 -3.452971577644348145e-01 2.399054355919361115e-02 4.040836989879608154e-01 4.963017106056213379e-01 -2.007412314414978027e-01
-5.701177120208740234e-01 -3.869404792785644531e-01 3.304860889911651611e-01 2.250688821077346802e-01 -2.732855081558227539e-01 2.466510236263275146e-01 -2.864100039005279541e-01 -3.844651281833648682e-01
-4.542752727866172791e-02 3.635813295841217041e-01 2.896069884300231934e-01 -6.144210323691368103e-02 -4.798965752124786377e-01 2.184989303350448608e-01 -1.197281330823898315e-01 -6.969363689422607422e-01
-6.200119256973266602e-01 6.156097054481506348e-01 3.188757598400115967e-01 1.752057969570159912e-01 3.568525426089763641e-03 -8.849512040615081787e-02 -5.012282729148864746e-02 -3.063900768756866455e-01
-6.271036267280578613e-01 -3.431176841259002686e-01 3.289556205272674561e-01 2.472234368324279785e-01 -2.925988435745239258e-01 2.471168637275695801e-01 -2.581631839275360107e-01 -3.261152505874633789e-01
-5.111517310142517090e-01 -1.515658646821975708e-01 4.446137323975563049e-02 -1.566083282232284546e-01 -7.400969266891479492e-01 3.760643303394317627e-02 3.595290780067443848e-01 -1.040665656328201294e-01
-7.122744321823120117e-01 -5.019182562828063965e-01 -3.552102670073509216e-02 -1.553871780633926392e-01 -2.331968992948532104e-01 2.965030968189239502e-01 1.854962557554244995e-01 -1.965516656637191772e-01
3.527610376477241516e-02 3.267354145646095276e-02 3.057135343551635742e-01 -6.491118669509887695e-01 1.015558615326881409e-01 -2.661951780319213867e-01 -2.076137214899063110e-01 -5.988356471061706543e-01
-2.222996503114700317e-01 -4.051294028759002686e-01 7.757607102394104004e-02 -2.150205522775650024e-01 -1.002184301614761353e-01 3.719776868820190430e-01 6.282796859741210938e-01 -4.370982944965362549e-01
-6.727392673492431641e-01 3.463008701801300049e-01 -3.493607044219970703e-02 -7.859699428081512451e-02 2.376625388860702515e-01 -1.518282443284988403e-01 4.433966279029846191e-01 -3.794256150722503662e-01
-4.989946782588958740e-01 -1.723763346672058105e-01 5.782144069671630859e-01 2.116588950157165527e-01 1.771604716777801514e-01 -2.417502701282501221e-01 1.722159683704376221e-01 -4.718813598155975342e-01
-2.513731420040130615e-01 3.552838861942291260e-01 7.549147009849548340e-01 2.725403010845184326e-02 1.173601225018501282e-01 1.984695345163345337e-01 2.371936887502670288e-01 -3.612779676914215088e-01
-2.620071470737457275e-01 -3.049490749835968018e-01 2.000193595886230469e-01 1.652214974164962769e-01 2.350256890058517456e-01 1.906923502683639526e-01 3.783329129219055176e-01 -7.323359251022338867e-01
-6.046454310417175293e-01 2.492696344852447510e-01 -2.816078066825866699e-01 -3.269823193550109863e-01 9.980689734220504761e-02 1.875477284193038940e-01 -3.040447831153869629e-01 -4.984670579433441162e-01
-3.893880248069763184e-01 -4.372424632310867310e-02 -2.574173212051391602e-01 -5.148369669914245605e-01 4.025249481201171875e-01 2.340536564588546753e-01 1.367006748914718628e-01 -5.288192033767700195e-01
-2.838819921016693115e-01 -4.479895234107971191e-01 5.238714814186096191e-02 2.618935406208038330e-01 -6.864264607429504395e-02 -8.022452890872955322e-02 2.369286864995956421e-01 -7.616435885429382324e-01
-5.419561862945556641e-01 -6.099700331687927246e-01 7.431153208017349243e-02 6.182786449790000916e-02 -2.127329409122467041e-01 3.245799243450164795e-01 1.633543334901332855e-02 -4.171339273452758789e-01
-3.518512547016143799e-01 2.514357566833496094e-01 4.710767567157745361e-01 -6.665294766426086426e-01 1.337057501077651978e-01 1.405359357595443726e-01 -1.112072914838790894e-02 -3.302341103553771973e-01
-2.384008169174194336e-01 1.218609139323234558e-01 8.561957478523254395e-01 9.015005081892013550e-02 -9.511067718267440796e-02 2.606579661369323730e-01 3.193613886833190918e-01 -9.020223468542098999e-02
-3.908032178878784180e-01 -2.648174762725830078e-01 5.281985998153686523e-01 2.910873591899871826e-01 -1.652947664260864258e-01 1.954800486564636230e-01 -3.777783513069152832e-01 -4.529543519020080566e-01
-7.207142710685729980e-01 6.892857141792774200e-03 -1.182098388671875000e-01 -6.256481166929006577e-03 -5.816393494606018066e-01 -1.371832638978958130e-01 2.775921225547790527e-01 -1.798053234815597534e-01
-4.846365749835968018e-01 -1.598175466060638428e-01 2.909166552126407623e-02 8.071804046630859375e-02 5.328543186187744141e-01 -4.559721797704696655e-02 1.324481070041656494e-01 -6.547279357910156250e-01
-5.132271647453308105e-01 1.351325213909149170e-01 -2.390763163566589355e-01 -2.867070138454437256e-01 -3.705464005470275879e-01 -1.726766228675842285e-01 5.138517618179321289e-01 -3.844650387763977051e-01
-2.407840490341186523e-01 3.539499342441558838e-01 -2.446444034576416016e-01 -3.302872180938720703e-01 -2.349983751773834229e-01 -1.836402565240859985e-01 2.944613993167877197e-01 -6.871291399002075195e-01
-4.608419239521026611e-01 5.235241651535034180e-01 5.080550909042358398e-01 -3.805811330676078796e-02 -2.544619701802730560e-02 2.791246473789215088e-01 -2.601884901523590088e-01 -3.282110691070556641e-01
-5.724330544471740723e-01 -2.677667438983917236e-01 4.809014201164245605e-01 3.430820703506469727e-01 -1.885046213865280151e-01 1.010558158159255981e-01 -2.906037867069244385e-01 -3.485009670257568359e-01
-4.119095206260681152e-01 4.655661284923553467e-01 1.584721505641937256e-01 1.504919081926345825e-01 -6.219552159309387207e-01 4.688662942498922348e-03 -6.115713343024253845e-02 -4.186013638973236084e-01
-2.725349962711334229e-01 4.134247899055480957e-01 -1.366352476179599762e-02 -5.422847867012023926e-01 9.203371405601501465e-02 4.140814244747161865e-01 2.445637136697769165e-01 -4.698937535285949707e-01
-5.525187849998474121e-01 3.773919641971588135e-01 -1.055901348590850830e-01 2.262274920940399170e-02 -5.739740729331970215e-01 -1.252579391002655029e-01 1.721519231796264648e-01 -4.072653651237487793e-01
-3.061410784721374512e-01 -8.119364082813262939e-02 6.403019279241561890e-02 2.468367218971252441e-01 4.041955620050430298e-02 -2.502629160881042480e-01 -8.305197209119796753e-02 -8.737815022468566895e-01
-1.141168177127838135e-02 3.994608223438262939e-01 3.997161090373992920e-01 1.996633037924766541e-02 -1.072816103696823120e-01 1.671105176210403442e-01 -1.868236809968948364e-01 -7.783257365226745605e-01
-2.466208785772323608e-01 -5.044620037078857422e-01 4.765274226665496826e-01 -3.726308792829513550e-02 -2.608253955841064453e-01 3.016679883003234863e-01 -3.527519106864929199e-01 -4.156464040279388428e-01
-6.378343105316162109e-01 6.147929280996322632e-02 3.015919923782348633e-01 1.272793561220169067e-01 2.861612439155578613e-01 4.016326963901519775e-01 3.871774673461914062e-01 -2.985404133796691895e-01
-6.245796084403991699e-01 6.178566440939903259e-02 1.072370931506156921e-01 -1.184779107570648193e-01 3.216052949428558350e-01 -2.999849021434783936e-01 5.267196297645568848e-01 -3.311971724033355713e-01
3.468152135610580444e-02 1.527781039476394653e-01 7.416828274726867676e-01 -4.130870848894119263e-02 -4.582245945930480957e-01 -6.994108855724334717e-02 2.997969090938568115e-01 -3.448428511619567871e-01
-5.733019113540649414e-01 2.950537502765655518e-01 1.270276755094528198e-01 -2.959354221820831299e-01 2.483988553285598755e-01 -3.922693133354187012e-01 -3.233582079410552979e-01 -4.005206227302551270e-01
-4.335798621177673340e-01 4.608348608016967773e-01 -4.294702038168907166e-02 -2.107243239879608154e-02 -5.549297332763671875e-01 -1.047957539558410645e-01 9.184440970420837402e-02 -5.196024775505065918e-01
-5.344102978706359863e-01 6.515868753194808960e-02 5.516504645347595215e-01 -2.975483536720275879e-01 4.509738087654113770e-01 -1.427967548370361328e-01 -1.270965039730072021e-01 -2.781812250614166260e-01
-8.085380494594573975e-02 1.138097699731588364e-02 6.401997804641723633e-01 -1.307084709405899048e-01 -1.988966912031173706e-01 -6.175501942634582520e-01 1.171941980719566345e-01 -3.629466295242309570e-01
-6.503361463546752930e-01 4.151404500007629395e-01 2.071103304624557495e-01 -4.294131398200988770e-01 -9.573606401681900024e-02 6.367048621177673340e-02 4.012264013290405273e-01 5.682439729571342468e-02
-3.933653235435485840e-01 -7.316210307180881500e-03 -1.407482028007507324e-01 -4.154999852180480957e-01 5.161510705947875977e-01 2.513358891010284424e-01 1.024861410260200500e-01 -5.591732263565063477e-01
-5.111463069915771484e-01 1.286847889423370361e-01 4.713492095470428467e-01 -2.277471274137496948e-01 4.510372877120971680e-02 -4.143950045108795166e-01 5.233581066131591797e-01 -2.167355269193649292e-02
-1.678386181592941284e-01 4.670502543449401855e-01 3.146482706069946289e-01 -2.914811372756958008e-01 -1.633440703153610229e-01 -4.445307888090610504e-03 -3.861977458000183105e-01 -6.275982260704040527e-01
-6.760058403015136719e-01 3.906108140945434570e-01 3.391202092170715332e-01 2.836166322231292725e-01 1.929362714290618896e-01 -6.992493569850921631e-02 1.203767657279968262e-01 -3.720133900642395020e-01
-4.631688892841339111e-01 3.096377849578857422e-01 8.679548650979995728e-02 -5.689667463302612305e-01 1.976475268602371216e-01 -3.445328772068023682e-02 -4.112521409988403320e-01 -3.859567344188690186e-01
-5.464465618133544922e-01 -3.382732570171356201e-01 3.505054414272308350e-01 2.425232529640197754e-01 -3.073713779449462891e-01 2.448866218328475952e-01 -3.009388446807861328e-01 -4.003560245037078857e-01
-5.777634382247924805e-01 1.518143713474273682e-01 -7.893210649490356445e-02 -3.280162811279296875e-01 2.883682847023010254e-01 5.000946521759033203e-01 -6.637809425592422485e-02 -4.377899765968322754e-01
-1.373127102851867676e-01 4.406550228595733643e-01 1.706700772047042847e-01 -3.757469058036804199e-01 -6.526118516921997070e-02 3.764744102954864502e-02 -3.525103926658630371e-01 -6.976492404937744141e-01
6.026666983962059021e-02 3.069178462028503418e-01 7.903044670820236206e-02 -3.887200653553009033e-01 -2.267793007194995880e-02 3.039563000202178955e-01 2.836839556694030762e-01 -7.559366226196289062e-01
-3.459645509719848633e-01 2.745647169649600983e-02 -9.049095213413238525e-02 -6.359824538230895996e-01 3.115952908992767334e-01 2.340427488088607788e-01 2.700191736221313477e-01 -4.920511245727539062e-01
-2.741128802299499512e-01 -5.808484554290771484e-01 3.523804843425750732e-01 3.017697297036647797e-02 -2.757006585597991943e-01 3.441123664379119873e-01 -1.927006840705871582e-01 -4.804547131061553955e-01
-3.145905137062072754e-01 8.124546147882938385e-03 5.889888405799865723e-01 -2.545569278299808502e-02 4.573217332363128662e-01 4.709364175796508789e-01 -8.850567787885665894e-02 -3.386051654815673828e-01
-5.103513002395629883e-01 -5.365481972694396973e-01 3.435981273651123047e-01 -2.489582300186157227e-01 -3.592621982097625732e-01 -9.849581122398376465e-02 -3.091156482696533203e-01 -1.931178569793701172e-01
-5.213989615440368652e-01 -3.445861861109733582e-02 2.766180038452148438e-01 -2.397720217704772949e-01 5.255661010742187500e-01 -1.995562762022018433e-01 1.979464739561080933e-01 -4.875678718090057373e-01
-5.685198903083801270e-01 -6.292948126792907715e-02 2.437481880187988281e-01 9.560775756835937500e-02 4.536034166812896729e-01 3.793761730194091797e-01 3.047047555446624756e-01 -4.021739065647125244e-01
-5.351397395133972168e-01 2.909535467624664307e-01 3.873334825038909912e-01 1.958384215831756592e-01 -6.555054187774658203e-01 -4.252141807228326797e-03 4.936353862285614014e-02 -9.191919118165969849e-02
-1.462257504463195801e-01 1.335830837488174438e-01 6.519080400466918945e-01 -6.318540871143341064e-02 -5.392196178436279297e-01 -4.324661493301391602e-01 1.542384624481201172e-01 -1.738470941781997681e-01
-3.345313966274261475e-01 1.239445805549621582e-01 3.753680586814880371e-01 -1.281686127185821533e-02 -5.005660653114318848e-01 -5.799328684806823730e-01 2.474267333745956421e-01 -2.890544831752777100e-01
-3.688311576843261719e-01 -2.834236919879913330e-01 4.454396367073059082e-01 2.113099843263626099e-01 -3.644814491271972656e-01 1.009524911642074585e-01 -4.380016922950744629e-01 -4.535224437713623047e-01
-5.005103945732116699e-01 3.843512237071990967e-01 1.239958964288234711e-02 1.215721219778060913e-01 -6.221284866333007812e-01 -7.538866251707077026e-02 -4.112868756055831909e-02 -4.386470019817352295e-01
-3.791022896766662598e-01 -2.045646160840988159e-01 3.831929340958595276e-02 -1.063256859779357910e-01 -5.942862108349800110e-02 -8.030094951391220093e-02 7.579019069671630859e-01 -4.661180973052978516e-01
-6.403793692588806152e-01 -1.625450849533081055e-01 -9.967371821403503418e-02 -3.504133820533752441e-01 -3.100916743278503418e-01 -3.424468934535980225e-01 4.384903907775878906e-01 -1.583302766084671021e-01
-2.686593532562255859e-01 -7.690472155809402466e-02 -3.136404156684875488e-01 -4.043678939342498779e-01 3.112491592764854431e-02 -2.918711900711059570e-01 1.075446829199790955e-01 -7.498670816421508789e-01
-1.249540131539106369e-02 -5.725764036178588867e-01 3.393680751323699951e-01 -3.447485156357288361e-03 -5.259525775909423828e-01 9.562642127275466919e-02 2.300701141357421875e-01 -4.670274853706359863e-01
-5.692381858825683594e-01 -3.755334317684173584e-01 3.511191904544830322e-01 -1.438638716936111450e-01 -3.561238646507263184e-01 -1.247909069061279297e-01 -4.792865514755249023e-01 -1.372896581888198853e-01
-6.691040396690368652e-01 -9.677545726299285889e-02 3.440326750278472900e-01 1.119064465165138245e-01 3.105604350566864014e-01 -2.668159902095794678e-01 2.479484230279922485e-01 -4.277099072933197021e-01
-2.682081460952758789e-01 -1.633213162422180176e-01 2.950143516063690186e-01 2.376995384693145752e-01 1.367719769477844238e-01 1.012040153145790100e-01 2.827248275279998779e-01 -8.055891394615173340e-01
2.197808325290679932e-01 -1.676452010869979858e-01 3.417301177978515625e-01 -5.725918412208557129e-01 1.773447841405868530e-01 -9.878939390182495117e-02 -1.163544878363609314e-02 -6.615170240402221680e-01
-3.871164023876190186e-01 4.247134029865264893e-01 1.531756073236465454e-01 -3.536859527230262756e-02 -7.290233373641967773e-01 4.427442699670791626e-02 1.903883069753646851e-01 -2.745226323604583740e-01
-2.960510253906250000e-01 -1.873332113027572632e-01 2.202731668949127197e-01 7.411436736583709717e-02 2.973274588584899902e-01 -1.858333498239517212e-01 4.140732884407043457e-01 -7.272225022315979004e-01
-6.425450444221496582e-01 2.176465280354022980e-02 2.616180181503295898e-01 -3.107407987117767334e-01 -2.094890028238296509e-01 -4.765754938125610352e-01 3.833590745925903320e-01 -6.069952994585037231e-02
-3.570566773414611816e-01 3.584620356559753418e-01 1.987517476081848145e-01 -6.557704210281372070e-01 4.157389998435974121e-01 6.916897743940353394e-02 1.746342889964580536e-02 -3.107249438762664795e-01
-4.214824140071868896e-01 -5.886192992329597473e-02 2.577236890792846680e-01 1.321621537208557129e-01 4.956105947494506836e-01 -1.154991313815116882e-01 2.015769779682159424e-01 -6.598457098007202148e-01
-2.744332551956176758e-01 1.528010666370391846e-01 2.914867401123046875e-01 2.365249395370483398e-01 1.381381154060363770e-01 2.445214837789535522e-01 4.128940403461456299e-01 -7.148952484130859375e-01
3.377259522676467896e-02 3.691034913063049316e-01 4.978009164333343506e-01 -2.495943754911422729e-01 -2.680085897445678711e-01 3.581789135932922363e-01 2.096983194351196289e-01 -5.553600192070007324e-01
-2.092358916997909546e-01 6.573606282472610474e-02 3.806858956813812256e-01 -1.158307641744613647e-01 5.321336984634399414e-01 3.706406950950622559e-01 -1.734221577644348145e-01 -5.856148004531860352e-01
5.544420331716537476e-02 2.666793167591094971e-01 7.466655373573303223e-01 1.126930415630340576e-01 -2.183882594108581543e-01 -8.464131504297256470e-02 1.855958402156829834e-01 -5.160382986068725586e-01
-3.231001794338226318e-01 -6.468443572521209717e-02 4.714220166206359863e-01 -1.984231770038604736e-01 5.784992575645446777e-01 -2.269345223903656006e-01 2.884467244148254395e-01 -4.005615413188934326e-01
-1.064066290855407715e-01 3.912374079227447510e-01 3.828038871288299561e-01 2.389724180102348328e-02 9.330855309963226318e-02 1.292819827795028687e-01 2.440628111362457275e-01 -7.768616080284118652e-01
-5.594363212585449219e-01 3.285307288169860840e-01 -9.152217954397201538e-02 -5.382999777793884277e-01 -3.559457063674926758e-01 3.594876825809478760e-01 -1.352567970752716064e-01 -8.205057680606842041e-02
-5.687060952186584473e-01 7.933550514280796051e-03 3.161556720733642578e-01 2.410742640495300293e-02 -4.550625383853912354e-01 -5.782508850097656250e-01 7.655243575572967529e-02 -1.692887097597122192e-01
-2.913802862167358398e-01 2.090473845601081848e-02 1.381847560405731201e-01 -3.332695364952087402e-01 5.359826087951660156e-01 -1.238708272576332092e-01 4.609388411045074463e-01 -5.190482139587402344e-01
-2.629415094852447510e-01 1.426761746406555176e-01 3.767786026000976562e-01 -3.209854662418365479e-01 3.307495713233947754e-01 5.444597005844116211e-01 5.491833388805389404e-02 -5.066198706626892090e-01
-5.405897498130798340e-01 -6.168917194008827209e-02 -1.612166613340377808e-01 -2.267083227634429932e-01 5.001032352447509766e-01 2.797839641571044922e-01 -1.873173750936985016e-02 -5.457441210746765137e-01
-5.514610409736633301e-01 9.471402503550052643e-03 3.081813752651214600e-01 1.605956405401229858e-01 4.433706104755401611e-01 -1.217458918690681458e-01 2.209649085998535156e-01 -5.610785484313964844e-01
-5.930590629577636719e-01 3.365037143230438232e-01 -2.873544096946716309e-01 -3.728830814361572266e-01 -1.116780862212181091e-01 -6.308520585298538208e-02 -2.657933235168457031e-01 -4.757458567619323730e-01
-2.016439139842987061e-01 -6.418074965476989746e-01 4.132603108882904053e-01 -2.409771457314491272e-02 -3.591478466987609863e-01 1.718996465206146240e-01 -7.872987538576126099e-02 -4.596990346908569336e-01
-2.457954436540603638e-01 1.217442676424980164e-01 4.359518289566040039e-01 -4.577710926532745361e-01 -1.554173883050680161e-02 5.597271323204040527e-01 1.903000175952911377e-01 -4.188132584095001221e-01
-3.170328736305236816e-01 -5.566847920417785645e-01 1.388427615165710449e-01 -1.195261031389236450e-01 -8.797203004360198975e-02 3.408993780612945557e-01 4.879499673843383789e-01 -4.404337406158447266e-01
7.672274857759475708e-02 1.105186417698860168e-01 2.011239528656005859e-01 4.390599951148033142e-02 -4.997984170913696289e-01 8.761058747768402100e-02 -2.372255325317382812e-01 -7.910566926002502441e-01
-5.030498504638671875e-01 9.234332293272018433e-02 3.741451501846313477e-01 -1.808609515428543091e-01 5.921511650085449219e-01 4.095841944217681885e-02 1.676293313503265381e-01 -4.304625689983367920e-01
-6.992482393980026245e-02 3.820146247744560242e-02 8.052449226379394531e-01 7.888977415859699249e-03 -4.066529870033264160e-01 -3.316852450370788574e-01 1.781589090824127197e-01 -1.950570046901702881e-01
-3.795193135738372803e-01 9.212149679660797119e-02 6.515662670135498047e-01 1.986149996519088745e-01 2.498964592814445496e-02 3.394798040390014648e-01 3.947871625423431396e-01 -3.343116044998168945e-01
-3.266451060771942139e-01 -8.299865573644638062e-02 -5.245338752865791321e-02 2.459142655134201050e-01 3.492144867777824402e-02 -2.021641097962856293e-02 -5.072277411818504333e-02 -9.049795866012573242e-01
1.565469354391098022e-01 -1.438902914524078369e-01 5.405316948890686035e-01 -6.907106041908264160e-01 -2.614027857780456543e-01 1.151482984423637390e-01 -1.337203234434127808e-01 -2.933621704578399658e-01
-3.712689578533172607e-01 -5.491330623626708984e-01 4.502735733985900879e-01 -1.234368011355400085e-01 -1.505871862173080444e-01 1.945501565933227539e-01 -3.812846541404724121e-01 -3.697633445262908936e-01
-5.338637828826904297e-01 2.190783321857452393e-01 9.223840385675430298e-02 1.691175103187561035e-01 -5.685532093048095703e-01 -2.949321866035461426e-01 1.633016206324100494e-02 -4.683815836906433105e-01
-1.047045513987541199e-01 1.011927276849746704e-01 6.995916366577148438e-01 -1.026657447218894958e-01 -1.027926132082939148e-01 2.039524614810943604e-01 5.992530584335327148e-01 -2.599252164363861084e-01
-1.261432915925979614e-01 -6.041793227195739746e-01 2.734802961349487305e-01 -7.340922206640243530e-02 -1.635363996028900146e-01 3.306204378604888916e-01 -2.568807005882263184e-01 -5.803732872009277344e-01
-4.707873761653900146e-01 4.159845411777496338e-01 2.928849160671234131e-01 -6.758911609649658203e-01 1.845307201147079468e-01 -8.062571287155151367e-02 5.085859820246696472e-02 -1.398819833993911743e-01
-5.750787258148193359e-01 5.100195407867431641e-01 -1.266742795705795288e-01 -3.797382861375808716e-02 -4.968608617782592773e-01 4.820559546351432800e-02 4.905498027801513672e-02 -3.742663264274597168e-01
-3.400565087795257568e-01 -1.005952619016170502e-02 3.586814701557159424e-01 4.951081052422523499e-02 -7.309908866882324219e-01 -3.481422066688537598e-01 -5.719783902168273926e-02 -3.071390986442565918e-01
-2.778775691986083984e-01 2.086054533720016479e-01 5.244314074516296387e-01 -2.833127379417419434e-01 -8.080548793077468872e-02 5.528331398963928223e-01 4.233564436435699463e-01 -1.805238574743270874e-01
-1.719774007797241211e-01 -6.441074013710021973e-01 2.461323142051696777e-01 -3.286084234714508057e-01 -3.299474716186523438e-01 3.443707525730133057e-01 2.488589733839035034e-01 -3.124060332775115967e-01
-7.105812430381774902e-01 -4.239225760102272034e-02 1.728694587945938110e-01 2.179013341665267944e-01 3.222976028919219971e-01 7.233553379774093628e-02 2.761816978454589844e-01 -4.801330566406250000e-01
-2.742882668972015381e-01 2.112798094749450684e-01 1.299501359462738037e-01 -5.784749388694763184e-01 8.088658004999160767e-02 5.273563265800476074e-01 2.876937985420227051e-01 -4.014867246150970459e-01
-1.698778569698333740e-01 4.167557358741760254e-01 -4.583840444684028625e-02 -2.736156284809112549e-01 -1.382159739732742310e-01 8.184939622879028320e-02 4.437658786773681641e-01 -7.055200338363647461e-01
-4.580667316913604736e-01 4.293745160102844238e-01 1.085058078169822693e-01 -5.637740492820739746e-01 -7.253210991621017456e-02 -8.902142941951751709e-02 -3.481726348400115967e-01 -3.765473365783691406e-01
-5.795655846595764160e-01 2.358961999416351318e-01 -1.170478835701942444e-01 1.130971685051918030e-01 -6.248694658279418945e-01 -4.039343819022178650e-02 1.179149225354194641e-01 -4.194855391979217529e-01
-3.624513447284698486e-01 -3.049393594264984131e-01 1.468469202518463135e-01 1.185699254274368286e-01 -4.326019883155822754e-01 2.221164107322692871e-01 -3.990786075592041016e-01 -5.867490172386169434e-01
-2.443356961011886597e-01 4.496331214904785156e-01 3.693026304244995117e-01 -6.510762572288513184e-01 -6.362049281597137451e-02 3.026035726070404053e-01 1.341354846954345703e-01 -2.534495294094085693e-01
-2.943545579910278320e-01 -4.464395940303802490e-01 5.524654984474182129e-01 3.896802430972456932e-03 -8.255719393491744995e-02 2.186392247676849365e-01 -4.075129628181457520e-01 -4.337372779846191406e-01
-2.630471289157867432e-01 -4.000448584556579590e-01 4.495265483856201172e-01 -2.313095778226852417e-01 6.822741776704788208e-02 3.501859605312347412e-01 -4.658164680004119873e-01 -4.134272038936614990e-01
-2.963853478431701660e-01 3.495430052280426025e-01 3.884117603302001953e-01 3.210963010787963867e-01 2.498139068484306335e-02 -1.757552623748779297e-01 7.005730271339416504e-02 -7.068145275115966797e-01
-1.290633156895637512e-02 -2.568061649799346924e-01 -1.771505475044250488e-01 -2.111017704010009766e-01 -1.261055022478103638e-01 -4.945196211338043213e-02 -7.132545858621597290e-02 -9.135109782218933105e-01
-1.903814375400543213e-01 -4.151394367218017578e-01 1.663320511579513550e-01 -3.763881921768188477e-01 -1.461814790964126587e-01 2.706226110458374023e-01 6.372187733650207520e-01 -3.484629392623901367e-01
-2.298308461904525757e-01 2.449028193950653076e-01 6.881225705146789551e-01 -2.866832911968231201e-01 1.307902671396732330e-02 2.356090247631072998e-01 4.966804683208465576e-01 -1.706641912460327148e-01
-3.728434443473815918e-01 -3.827699646353721619e-02 -2.752817273139953613e-01 -5.220366716384887695e-01 3.765131235122680664e-01 3.169597983360290527e-01 1.696722209453582764e-01 -4.901083409786224365e-01
-4.535883367061614990e-01 5.600642561912536621e-01 5.058585107326507568e-02 1.112668141722679138e-01 -3.802671134471893311e-01 -1.352922767400741577e-01 1.515869647264480591e-01 -5.289241671562194824e-01
-3.846932351589202881e-01 -5.771786570549011230e-01 -3.700319305062294006e-02 4.033412039279937744e-02 5.544382613152265549e-03 9.763240814208984375e-02 2.710727155208587646e-01 -6.579032540321350098e-01
-1.762804985046386719e-01 -4.065713658928871155e-02 2.684468924999237061e-01 -7.999791949987411499e-02 -8.583226799964904785e-01 -7.550999522209167480e-02 -1.305635124444961548e-01 -3.596419692039489746e-01
5.291403830051422119e-02 3.644281029701232910e-01 1.676580756902694702e-01 -3.966515660285949707e-01 -1.698981672525405884e-01 -2.001089788973331451e-02 -2.316068708896636963e-01 -7.720382809638977051e-01
-3.358586728572845459e-01 4.177020490169525146e-01 -1.095170825719833374e-01 -5.578796863555908203e-01 -4.749859571456909180e-01 8.140280097723007202e-02 1.929051280021667480e-01 -3.464818298816680908e-01
-5.844535231590270996e-01 -4.358881413936614990e-01 2.881404161453247070e-01 -9.929304569959640503e-02 -5.043820142745971680e-01 4.952272027730941772e-02 -3.059957921504974365e-01 -1.582542657852172852e-01
-5.061817169189453125e-02 1.785277426242828369e-01 6.129444241523742676e-01 -1.315481215715408325e-01 3.373202383518218994e-01 3.310295045375823975e-01 1.554032415151596069e-01 -5.701266527175903320e-01
-3.812582194805145264e-01 3.080258667469024658e-01 3.867104053497314453e-01 -1.516284048557281494e-01 4.285085499286651611e-01 4.055690765380859375e-01 -2.075986191630363464e-02 -4.885582625865936279e-01
-4.376918375492095947e-01 4.188942611217498779e-01 2.092595100402832031e-01 -2.993215918540954590e-01 -9.124609082937240601e-02 2.447328418493270874e-01 -2.618915140628814697e-01 -6.022983789443969727e-01
-3.546083867549896240e-01 -2.529075145721435547e-01 1.098901182413101196e-01 -5.265619978308677673e-02 -5.574456974864006042e-02 -3.070644438266754150e-01 6.723811030387878418e-01 -4.959334135055541992e-01
-4.790720939636230469e-01 4.572096765041351318e-01 3.139568865299224854e-01 1.674410402774810791e-01 -5.400245189666748047e-01 -1.873470246791839600e-01 4.824529215693473816e-02 -3.252548575401306152e-01
-4.995932802557945251e-02 -1.717993766069412231e-01 6.629306077957153320e-01 1.413754671812057495e-01 -1.557594537734985352e-01 -4.569438993930816650e-01 2.946552932262420654e-01 -4.343323707580566406e-01
-4.947781562805175781e-01 1.857680380344390869e-01 1.118510738015174866e-01 1.306030005216598511e-01 -7.304201722145080566e-01 -1.883712410926818848e-01 4.633022099733352661e-02 -3.463713228702545166e-01
-4.586253464221954346e-01 2.636170387268066406e-01 5.862406492233276367e-01 -1.285495012998580933e-01 -7.583041489124298096e-02 4.103756248950958252e-01 4.300727844238281250e-01 -2.906509861350059509e-02
-6.307633519172668457e-01 4.503918290138244629e-01 2.374227195978164673e-01 1.510612517595291138e-01 2.253935039043426514e-01 2.277416139841079712e-01 1.732950508594512939e-01 -4.328927993774414062e-01
-4.631670415401458740e-01 4.134702980518341064e-01 1.293521225452423096e-01 -8.330608904361724854e-02 -1.169247105717658997e-01 -3.051616810262203217e-02 -5.498316884040832520e-01 -5.233824849128723145e-01
-1.074764430522918701e-01 -1.883155256509780884e-01 -1.894733458757400513e-01 -3.604134917259216309e-01 -5.311574935913085938e-01 2.621407508850097656e-01 1.683565974235534668e-01 -6.387474536895751953e-01
-4.692849814891815186e-01 5.022242069244384766e-01 -2.382030785083770752e-01 -3.729880750179290771e-01 -2.493286430835723877e-01 2.406722307205200195e-02 4.747529327869415283e-02 -5.164142251014709473e-01
-4.606371223926544189e-01 -5.786688327789306641e-01 -9.389895945787429810e-02 -1.052506268024444580e-02 1.678870320320129395e-01 1.265725642442703247e-01 1.694658696651458740e-01 -6.091820001602172852e-01
-4.575910270214080811e-01 -1.230234950780868530e-01 5.991567969322204590e-01 2.903182208538055420e-01 2.820750176906585693e-01 4.923025518655776978e-02 4.128225147724151611e-02 -4.985058903694152832e-01
-3.827768862247467041e-01 -5.427877902984619141e-01 3.004553616046905518e-01 -1.903823018074035645e-01 -3.528807461261749268e-01 4.405117034912109375e-02 -4.323447942733764648e-01 -3.449015021324157715e-01
-6.396594643592834473e-01 -4.840916991233825684e-01 7.525914162397384644e-02 -4.617083370685577393e-01 9.223520010709762573e-02 2.523097693920135498e-01 2.106692641973495483e-01 -1.452701538801193237e-01
-5.879902243614196777e-01 3.960406184196472168e-01 3.520048558712005615e-01 -5.636998638510704041e-02 4.619953036308288574e-01 1.876152157783508301e-01 -7.233834266662597656e-02 -3.412657082080841064e-01
-6.957119703292846680e-01 4.322992265224456787e-01 1.516399085521697998e-01 2.576210200786590576e-01 -1.207337751984596252e-01 -1.325073689222335815e-01 2.123065888881683350e-01 -4.031502902507781982e-01
-2.658462226390838623e-01 -4.246724024415016174e-02 -4.342266917228698730e-01 -2.581961452960968018e-01 -3.187631070613861084e-01 1.692002266645431519e-01 1.117674931883811951e-01 -7.277183532714843750e-01
-4.364173710346221924e-01 1.020231917500495911e-01 -3.601760268211364746e-01 -3.804922997951507568e-01 2.685154601931571960e-02 -1.647028774023056030e-01 3.982220888137817383e-01 -5.815507173538208008e-01
-3.357380926609039307e-01 -3.378984332084655762e-01 3.769139200448989868e-02 -2.936422079801559448e-02 -2.872997820377349854e-01 -7.293768972158432007e-02 -4.722066521644592285e-01 -6.782194375991821289e-01
-6.831661462783813477e-01 -4.471307992935180664e-01 1.965099722146987915e-01 -4.276749491691589355e-01 -3.156573176383972168e-01 -2.889134688302874565e-03 -1.094008684158325195e-01 -1.482108235359191895e-02
-3.697865605354309082e-01 -2.951420545578002930e-01 2.782639265060424805e-01 1.060864403843879700e-01 3.947536647319793701e-01 -3.852917253971099854e-02 3.436265289783477783e-01 -6.419265270233154297e-01
-3.483744561672210693e-01 -5.153076052665710449e-01 -1.003898307681083679e-01 -3.081798553466796875e-01 -4.153259396553039551e-01 4.031734764575958252e-01 5.514852702617645264e-02 -4.122553765773773193e-01
-5.536552667617797852e-01 2.094608545303344727e-01 -3.710735738277435303e-01 -1.053615212440490723e-01 -5.239597335457801819e-02 -9.106066823005676270e-02 2.746342420578002930e-01 -6.436878442764282227e-01
-4.150913953781127930e-01 -2.018318623304367065e-01 1.091608479619026184e-01 -2.157689444720745087e-02 3.363888859748840332e-01 -2.353198528289794922e-01 3.970272839069366455e-01 -6.696400642395019531e-01
-4.193221330642700195e-01 1.297253463417291641e-02 -3.952868655323982239e-02 -6.914649009704589844e-01 -2.719783186912536621e-01 -2.956441938877105713e-01 2.961605489253997803e-01 -3.085865974426269531e-01
-5.641614198684692383e-01 -2.806387543678283691e-01 9.022275917232036591e-03 -1.501514613628387451e-01 1.272528618574142456e-01 -4.230233430862426758e-01 4.030515849590301514e-01 -4.719581305980682373e-01
-4.193413555622100830e-01 -2.379748672246932983e-01 3.925051689147949219e-01 2.760358154773712158e-01 3.751589059829711914e-01 4.011639207601547241e-02 2.797996997833251953e-01 -5.626928806304931641e-01
-4.123127162456512451e-01 -2.209111452102661133e-01 6.346290111541748047e-01 2.915208339691162109e-01 -8.539240062236785889e-02 3.403390198945999146e-02 -3.275651037693023682e-01 -4.215555787086486816e-01
-4.560078978538513184e-01 2.578020393848419189e-01 1.055485308170318604e-01 -3.129148781299591064e-01 2.524811923503875732e-01 5.088552832603454590e-01 -1.538098752498626709e-01 -5.198083519935607910e-01
-3.494093120098114014e-01 -1.702759712934494019e-01 -1.747326254844665527e-01 1.937915533781051636e-01 -2.932585477828979492e-01 -8.957215398550033569e-02 -1.942676305770874023e-01 -8.056481480598449707e-01
-3.506112098693847656e-01 -3.026436567306518555e-01 4.776321053504943848e-01 4.273711144924163818e-02 -2.836264669895172119e-01 1.770309507846832275e-01 -5.432717800140380859e-01 -3.854757249355316162e-01
-5.251630544662475586e-01 -2.107577472925186157e-01 5.261723399162292480e-01 2.960682809352874756e-01 8.962008357048034668e-02 -2.910491824150085449e-01 -5.593849811702966690e-03 -4.716974496841430664e-01
-6.152625679969787598e-01 3.263327777385711670e-01 2.001822590827941895e-01 -1.436093747615814209e-01 -5.545432567596435547e-01 -1.084674894809722900e-01 3.641932904720306396e-01 -4.839601367712020874e-02
-2.129365056753158569e-01 4.253922104835510254e-01 5.206200480461120605e-01 -2.853118777275085449e-01 -4.059254229068756104e-01 4.556614160537719727e-01 1.421089917421340942e-01 -1.692739576101303101e-01
-1.878891736268997192e-01 2.857950329780578613e-01 5.469200611114501953e-01 -5.539409518241882324e-01 -2.813884913921356201e-01 2.005416750907897949e-01 2.862819135189056396e-01 -2.751237750053405762e-01
-4.520994424819946289e-01 2.989074587821960449e-01 3.384233117103576660e-01 -5.397653207182884216e-02 4.823338687419891357e-01 3.016486167907714844e-01 -7.034532725811004639e-02 -5.101276040077209473e-01
9.127505123615264893e-02 -1.562810391187667847e-01 4.079063534736633301e-01 -7.009834051132202148e-01 -3.117172122001647949e-01 -2.990986704826354980e-01 -3.586124256253242493e-02 -3.486631214618682861e-01
-3.410766124725341797e-01 -2.804071903228759766e-01 4.089969694614410400e-01 -5.662183761596679688e-01 -5.357744172215461731e-02 -4.948213994503021240e-01 1.632106155157089233e-01 -2.068826109170913696e-01
-4.297096729278564453e-01 -1.913949102163314819e-02 3.249413669109344482e-01 -5.119086802005767822e-02 3.705168962478637695e-01 -1.950694024562835693e-01 1.814979128539562225e-02 -7.287740707397460938e-01
4.622111096978187561e-02 4.254593700170516968e-02 3.051860034465789795e-01 -2.733941078186035156e-01 -7.684133648872375488e-01 2.517130672931671143e-01 -7.041893154382705688e-02 -4.115738272666931152e-01
-2.759177386760711670e-01 3.632254004478454590e-01 4.183582216501235962e-02 -5.835350751876831055e-01 -1.001564115285873413e-01 -2.335238307714462280e-01 -3.028518557548522949e-01 -5.416542887687683105e-01
-1.815628409385681152e-01 -4.276715517044067383e-01 2.562423795461654663e-02 1.132569015026092529e-01 -1.167143508791923523e-02 -1.506297737360000610e-01 2.329226285219192505e-01 -8.328083157539367676e-01
-5.095803737640380859e-01 -1.370647996664047241e-01 3.490856587886810303e-01 1.691698282957077026e-01 3.892001807689666748e-01 2.098627984523773193e-01 2.340834438800811768e-01 -5.663458108901977539e-01
-1.953573524951934814e-01 9.238948673009872437e-02 -1.616642773151397705e-01 -5.833604335784912109e-01 -2.303599193692207336e-02 -3.662822842597961426e-01 -8.657766133546829224e-02 -6.668326854705810547e-01
-5.873634815216064453e-01 3.183713555335998535e-01 -1.768198460340499878e-01 -1.599946804344654083e-02 -5.402905344963073730e-01 -1.468672901391983032e-01 1.203476563096046448e-01 -4.406305551528930664e-01
-6.157684326171875000e-01 -4.293345808982849121e-01 4.506545141339302063e-02 -5.540007948875427246e-01 -2.247537523508071899e-01 7.383931428194046021e-02 2.644595205783843994e-01 -4.059565439820289612e-02
-4.537196457386016846e-01 9.786502271890640259e-02 4.074354171752929688e-01 -1.961166113615036011e-01 3.558604121208190918e-01 -4.459475874900817871e-01 4.140036106109619141e-01 -2.884279489517211914e-01
2.026748284697532654e-02 1.991127580404281616e-01 9.316247701644897461e-02 -4.904242753982543945e-01 -3.692686557769775391e-02 4.748550355434417725e-01 3.888825476169586182e-01 -5.767734646797180176e-01
-6.610626578330993652e-01 -5.478159785270690918e-01 -5.518201272934675217e-03 -3.800497651100158691e-01 -2.491049617528915405e-01 1.788641214370727539e-01 6.175104901194572449e-02 -1.434113085269927979e-01
-7.309001684188842773e-01 1.939632445573806763e-01 1.647624745965003967e-02 1.960416696965694427e-02 2.644541263580322266e-01 -3.527556061744689941e-01 2.804501354694366455e-01 -3.930425941944122314e-01
-1.637544184923171997e-01 -5.515228509902954102e-01 1.486489772796630859e-01 -1.514988541603088379e-01 -2.551694512367248535e-01 -2.085465043783187866e-01 4.318016171455383301e-01 -5.735007524490356445e-01
-2.631451785564422607e-01 2.059519737958908081e-01 4.177813827991485596e-01 -2.644644379615783691e-01 3.472639918327331543e-01 5.797694921493530273e-01 1.025643050670623779e-01 -4.202516078948974609e-01
-5.948068499565124512e-01 3.768858909606933594e-01 5.075634643435478210e-02 1.359801441431045532e-01 -5.455771088600158691e-01 -1.944928914308547974e-01 5.746997520327568054e-02 -3.798820674419403076e-01
-1.007030829787254333e-01 4.716403186321258545e-01 5.516154766082763672e-01 -8.931995183229446411e-02 1.117383092641830444e-01 -7.264503091573715210e-02 -8.029549568891525269e-02 -6.564652919769287109e-01
3.193694353103637695e-02 1.834398210048675537e-01 4.739926159381866455e-01 -1.472334712743759155e-01 -3.690042793750762939e-01 5.183463096618652344e-01 3.552165031433105469e-01 -4.335408508777618408e-01
-5.515763163566589355e-01 3.416993841528892517e-02 6.695528030395507812e-01 1.305543258786201477e-02 2.305073291063308716e-01 3.450186848640441895e-01 -2.855783700942993164e-02 -2.704395651817321777e-01
-2.822263836860656738e-01 2.574608102440834045e-02 3.603739440441131592e-01 -1.073482632637023926e-01 5.484734177589416504e-01 -7.649745047092437744e-02 3.231674730777740479e-01 -6.059539318084716797e-01
3.684517368674278259e-02 7.644791901111602783e-02 8.068903684616088867e-01 5.022723600268363953e-02 -2.819675803184509277e-01 -1.747636497020721436e-01 2.918660044670104980e-01 -3.794333934783935547e-01
-2.158687412738800049e-01 -1.117156669497489929e-01 2.840195894241333008e-01 3.552200794219970703e-01 -4.049378633499145508e-02 -2.914377748966217041e-01 7.780722528696060181e-02 -8.009008765220642090e-01
-2.515805959701538086e-01 3.716607093811035156e-01 7.480866909027099609e-01 -4.162307456135749817e-02 4.415585659444332123e-03 2.670117914676666260e-01 1.448481716215610504e-02 -4.070441722869873047e-01
-3.145436942577362061e-01 3.895052969455718994e-01 4.908997416496276855e-01 -5.734406709671020508e-01 2.265374064445495605e-01 1.494675874710083008e-02 -2.258262932300567627e-01 -2.774726450443267822e-01
-5.974750518798828125e-01 2.081483043730258942e-02 4.716902077198028564e-01 7.869915664196014404e-02 3.445120155811309814e-01 1.461958736181259155e-01 3.719976842403411865e-01 -3.680503368377685547e-01
-2.323676198720932007e-01 2.024415284395217896e-01 2.793556451797485352e-01 -7.013828754425048828e-01 3.379467502236366272e-02 -1.199184656143188477e-01 3.131603002548217773e-01 -4.705884754657745361e-01
-2.548419535160064697e-01 2.238477617502212524e-01 2.287787199020385742e-01 -5.978694558143615723e-01 -9.100994467735290527e-02 -3.330133259296417236e-01 -4.087483882904052734e-01 -4.346313178539276123e-01
-2.932097315788269043e-01 -3.808019161224365234e-01 1.387987434864044189e-01 6.015715003013610840e-02 3.367212414741516113e-01 1.402074545621871948e-01 2.218627929687500000e-01 -7.509138584136962891e-01
-1.672694385051727295e-01 -5.882276296615600586e-01 4.403535127639770508e-01 -2.011734098196029663e-01 2.169112116098403931e-01 -2.375457286834716797e-01 3.152405917644500732e-01 -4.344791769981384277e-01
-1.279227584600448608e-01 1.421362310647964478e-01 7.922824621200561523e-01 -2.043209373950958252e-01 -2.843664884567260742e-01 1.726964861154556274e-01 4.212823510169982910e-01 -7.620614767074584961e-02
-2.078198641538619995e-01 3.361640274524688721e-01 1.385778188705444336e-01 -7.280083894729614258e-01 -3.505695462226867676e-01 -3.333000466227531433e-02 -2.032972127199172974e-01 -3.595344126224517822e-01
-2.656010389328002930e-01 -3.318541944026947021e-01 6.692977249622344971e-02 2.454362511634826660e-01 -5.843725427985191345e-02 -1.813236325979232788e-01 1.765042841434478760e-01 -8.289532661437988281e-01
-4.660958647727966309e-01 -2.144880034029483795e-02 1.953018605709075928e-01 4.846547544002532959e-02 4.259030520915985107e-01 3.043521940708160400e-01 4.062409698963165283e-01 -5.502250194549560547e-01
-3.189517855644226074e-01 -1.707007437944412231e-01 -2.066909521818161011e-01 6.139100715517997742e-02 -6.996811181306838989e-02 -2.344220280647277832e-01 -1.289147436618804932e-01 -8.638129830360412598e-01
-5.174143910408020020e-01 1.026079244911670685e-02 4.614678025245666504e-02 -2.428357601165771484e-01 3.595596253871917725e-01 -5.254115462303161621e-01 7.220971584320068359e-02 -5.104153156280517578e-01
-4.713043868541717529e-01 2.848367989063262939e-01 2.743210792541503906e-01 -7.650025486946105957e-01 9.411790221929550171e-02 7.369033992290496826e-02 1.478970646858215332e-01 9.865371510386466980e-03
