# Supplementary material for: Where is your field going? A machine learning approach to study the relative motion of the domains of physics
Source: PLoS One. 2020 Jun 18;15(6):e0233997. doi: 10.1371/journal.pone.0233997 (PMC7302634; doi:10.1371/journal.pone.0233997)
Supplement: S16 Data — (ZIP) [file pone.0233997.s016.zip › 15/Pacs4Run_15_VS_500_embeddings2003-2007ED8.txt]

2.125975638628005981e-01 4.636116325855255127e-01 -1.102779526263475418e-02 1.679326742887496948e-01 -3.987351953983306885e-01 4.913710057735443115e-02 4.265721440315246582e-01 6.067746281623840332e-01
1.740860342979431152e-01 4.702413082122802734e-01 -3.658974766731262207e-01 -7.561346143484115601e-02 -3.761830329895019531e-01 6.025595664978027344e-01 -3.444278845563530922e-03 3.230560719966888428e-01
4.578794538974761963e-01 5.302007198333740234e-01 -3.688965737819671631e-02 -1.220433786511421204e-01 -4.999485015869140625e-01 3.799674510955810547e-01 5.791455041617155075e-03 3.140393197536468506e-01
4.517997801303863525e-01 1.283961236476898193e-01 -2.712341845035552979e-01 1.725054681301116943e-01 -2.898058295249938965e-01 3.863125741481781006e-01 4.207315295934677124e-02 6.641311645507812500e-01
2.979252636432647705e-01 3.980851173400878906e-01 -8.222271502017974854e-02 -1.808564215898513794e-01 -9.649100713431835175e-03 4.097946286201477051e-01 4.405763447284698486e-01 5.925933718681335449e-01
1.200699508190155029e-01 3.600658178329467773e-01 -7.420179899781942368e-03 4.820958524942398071e-02 -6.626409292221069336e-01 2.597903609275817871e-01 5.201538205146789551e-01 -2.764282524585723877e-01
-3.675524592399597168e-01 1.791559904813766479e-01 4.564023017883300781e-01 -1.570201516151428223e-01 -4.899691045284271240e-01 4.244357347488403320e-01 4.163886606693267822e-01 7.908869534730911255e-02
-1.874859780073165894e-01 3.506236672401428223e-01 1.823958568274974823e-02 -4.331361129879951477e-02 -7.260399460792541504e-01 1.953015923500061035e-01 4.336802661418914795e-01 -2.938506603240966797e-01
4.019353091716766357e-01 3.767807483673095703e-01 -3.082772493362426758e-01 4.741225540637969971e-01 -3.540097177028656006e-01 3.772295713424682617e-01 -2.225337550044059753e-02 3.294494152069091797e-01
4.081978201866149902e-01 5.110777020454406738e-01 1.125643625855445862e-01 4.270171523094177246e-01 -1.491044163703918457e-01 5.737112164497375488e-01 7.038835436105728149e-02 1.443212330341339111e-01
1.055016964673995972e-01 4.124338030815124512e-01 -4.397779703140258789e-02 2.024629563093185425e-01 -3.568096160888671875e-01 6.591699719429016113e-01 3.618793487548828125e-01 -2.882147431373596191e-01
-1.359452307224273682e-02 -4.134049639105796814e-02 -3.174371272325515747e-02 3.851496279239654541e-01 -7.578910589218139648e-01 2.793311178684234619e-01 4.363307654857635498e-01 -7.713041454553604126e-02
1.444994211196899414e-01 5.149968862533569336e-01 -2.634238600730895996e-01 -1.407565474510192871e-01 8.943007141351699829e-02 4.626120924949645996e-01 5.928841829299926758e-01 2.262171059846878052e-01
6.558474302291870117e-01 3.502469360828399658e-01 -1.954412460327148438e-01 2.258386015892028809e-01 -2.698740363121032715e-01 1.904710382223129272e-01 2.834760546684265137e-01 4.105131626129150391e-01
-6.341176033020019531e-01 5.494390130043029785e-01 -1.556530594825744629e-01 -2.228246256709098816e-02 -3.030292391777038574e-01 3.590029478073120117e-01 8.391489833593368530e-02 2.086520791053771973e-01
-3.720878437161445618e-02 1.565878391265869141e-01 1.516561657190322876e-01 1.162716820836067200e-01 -7.970383167266845703e-01 5.370785593986511230e-01 6.918197125196456909e-02 9.522294998168945312e-02
2.133747786283493042e-01 -2.630069553852081299e-01 -1.394786406308412552e-02 2.188776880502700806e-01 -6.394658088684082031e-01 3.556760251522064209e-01 4.722622931003570557e-01 2.806120216846466064e-01
1.294108629226684570e-01 8.613309264183044434e-02 -1.270653903484344482e-01 -3.784051239490509033e-01 -6.549860835075378418e-01 3.738009035587310791e-01 3.437199294567108154e-01 3.600287139415740967e-01
1.947367563843727112e-02 4.089860022068023682e-01 7.801347225904464722e-02 2.649309039115905762e-01 -2.579684257507324219e-01 -6.930180825293064117e-04 7.824538946151733398e-01 -2.780191302299499512e-01
-2.259885519742965698e-02 5.483263731002807617e-01 2.923390828073024750e-02 -6.404697895050048828e-03 -1.059611216187477112e-01 4.358639121055603027e-01 6.711385250091552734e-01 -2.151739448308944702e-01
9.588914364576339722e-02 -9.594345092773437500e-02 -2.938995659351348877e-01 5.233119055628776550e-02 -7.962281107902526855e-01 3.913365304470062256e-01 2.164104878902435303e-01 2.419249415397644043e-01
-2.863985113799571991e-02 4.965800344944000244e-01 -5.359441787004470825e-02 -2.392687462270259857e-02 -2.357769012451171875e-02 5.588011741638183594e-01 6.550347208976745605e-01 -8.519332110881805420e-02
-3.565007355064153671e-03 -2.200725972652435303e-01 -1.200687233358621597e-02 1.543039232492446899e-01 -2.443072199821472168e-01 2.922210395336151123e-01 8.722591400146484375e-01 1.472629159688949585e-01
-1.785853654146194458e-01 -1.139712855219841003e-01 -3.852673172950744629e-01 -1.234170645475387573e-01 -7.100101113319396973e-01 3.884679973125457764e-01 2.970496118068695068e-01 2.195330113172531128e-01
4.074719846248626709e-01 4.719381034374237061e-02 -4.219844937324523926e-01 6.575267016887664795e-02 -6.967977285385131836e-01 2.761773020029067993e-02 3.239710927009582520e-01 2.410351336002349854e-01
-1.504424363374710083e-01 -2.335504069924354553e-02 6.589782983064651489e-02 2.669423818588256836e-01 -8.206274509429931641e-01 1.378112882375717163e-01 4.457898437976837158e-01 -1.003545820713043213e-01
-4.119975864887237549e-01 6.435359120368957520e-01 6.289340555667877197e-02 2.724377810955047607e-01 -4.951790273189544678e-01 1.566693335771560669e-01 -1.524532735347747803e-01 2.120190262794494629e-01
-5.576294381171464920e-03 7.648404836654663086e-01 2.669099569320678711e-01 1.450722813606262207e-01 -4.328695535659790039e-01 -1.855429410934448242e-01 -4.067455232143402100e-02 3.150307536125183105e-01
-2.720564007759094238e-01 7.893512845039367676e-01 -7.308267802000045776e-02 1.972509771585464478e-01 -2.763989865779876709e-01 4.123016893863677979e-01 -4.775283858180046082e-02 9.995641559362411499e-02
-4.588148090988397598e-03 5.427754521369934082e-01 3.918565437197685242e-02 -5.358603224158287048e-02 -5.232380032539367676e-01 4.134293496608734131e-01 4.140706062316894531e-01 -2.912223339080810547e-01
1.905050128698348999e-01 3.914593458175659180e-01 2.180078476667404175e-01 2.748335897922515869e-01 -2.515084445476531982e-01 7.447867393493652344e-01 3.212242200970649719e-02 2.615546584129333496e-01
-3.614538162946701050e-02 2.312854528427124023e-01 2.820660173892974854e-01 1.530712991952896118e-01 -8.273547291755676270e-01 3.218159377574920654e-01 2.269925475120544434e-01 -5.100637674331665039e-02
4.569773972034454346e-01 1.139108687639236450e-01 6.923197954893112183e-02 2.332766354084014893e-01 -7.329955101013183594e-01 -6.688117980957031250e-02 3.917529284954071045e-01 1.541395932435989380e-01
8.352011442184448242e-02 -2.704680562019348145e-01 -1.054859906435012817e-01 1.616787165403366089e-01 -3.540501892566680908e-01 3.257206976413726807e-01 7.910807132720947266e-01 1.592170149087905884e-01
7.724758237600326538e-02 2.745005488395690918e-01 6.116763353347778320e-01 -7.671034336090087891e-02 -6.239147186279296875e-01 1.443527787923812866e-01 3.065738081932067871e-01 1.858903318643569946e-01
-2.881622314453125000e-01 1.198501139879226685e-02 -3.573915064334869385e-01 1.693726181983947754e-01 -2.387953847646713257e-01 2.316467612981796265e-01 3.126714006066322327e-02 8.054452538490295410e-01
1.733687818050384521e-01 5.611603260040283203e-01 -5.752728879451751709e-02 -3.025754988193511963e-01 1.998314261436462402e-02 2.605994045734405518e-01 6.374239921569824219e-01 2.925072610378265381e-01
-5.363733172416687012e-01 5.831784009933471680e-01 -1.684797108173370361e-01 1.267219334840774536e-02 -5.188334584236145020e-01 -1.011685058474540710e-01 7.562830112874507904e-03 2.533383965492248535e-01
-2.620215415954589844e-01 7.484637498855590820e-01 1.481699198484420776e-01 3.229244649410247803e-01 -2.610561251640319824e-01 4.095862209796905518e-01 -4.315309971570968628e-02 8.449138700962066650e-02
-5.962310358881950378e-02 4.209877550601959229e-02 2.297222986817359924e-02 -8.073280751705169678e-02 -7.765274047851562500e-01 5.368919968605041504e-01 2.930004894733428955e-01 1.026162654161453247e-01
5.379467271268367767e-03 1.890884190797805786e-01 4.961180984973907471e-01 1.376547217369079590e-01 -3.890963494777679443e-01 6.693032979965209961e-01 2.267316281795501709e-01 2.199194431304931641e-01
-2.706918418407440186e-01 5.909006670117378235e-02 2.434317916631698608e-01 2.146675437688827515e-01 -3.095616102218627930e-01 2.763772904872894287e-01 1.773981191217899323e-02 8.033464550971984863e-01
-6.728436052799224854e-02 9.972082823514938354e-02 1.827693134546279907e-01 1.452567428350448608e-01 -8.814422488212585449e-01 2.788951992988586426e-01 2.707590460777282715e-01 -5.468858033418655396e-02
2.514764666557312012e-01 1.913101971149444580e-01 -4.586033895611763000e-02 2.558252587914466858e-02 -5.715356469154357910e-01 3.532902002334594727e-01 6.477949023246765137e-01 -1.621642559766769409e-01
-1.387294232845306396e-01 -1.185212433338165283e-01 -1.749034784734249115e-02 3.143567740917205811e-01 -6.320263147354125977e-01 2.238141372799873352e-02 6.834824681282043457e-01 -2.177788689732551575e-02
1.002110615372657776e-01 1.595951616764068604e-01 1.782320290803909302e-01 3.867007791996002197e-02 -7.827662825584411621e-01 -1.946264058351516724e-01 5.264389514923095703e-01 5.903207510709762573e-02
1.014542505145072937e-01 1.917379796504974365e-01 -2.619728147983551025e-01 -2.578006386756896973e-01 -7.618581056594848633e-01 3.036223649978637695e-01 3.722090125083923340e-01 8.184467256069183350e-02
6.110218763351440430e-01 2.579719424247741699e-01 -4.091530665755271912e-02 4.462843015789985657e-02 -4.779169559478759766e-01 -7.507096230983734131e-02 2.800438404083251953e-01 4.939354658126831055e-01
1.337172538042068481e-01 7.922251522541046143e-02 9.891288727521896362e-02 3.859533965587615967e-01 -4.284047186374664307e-01 2.100683189928531647e-02 7.698342204093933105e-01 -2.012038975954055786e-01
1.083054766058921814e-02 5.372799634933471680e-01 -2.121004313230514526e-01 -2.957616448402404785e-01 4.802699759602546692e-02 4.738480448722839355e-01 5.539579391479492188e-01 2.122346460819244385e-01
-1.100272461771965027e-01 3.034552745521068573e-02 -4.817769527435302734e-01 5.633809566497802734e-01 -5.218967795372009277e-01 3.563058376312255859e-01 1.288982033729553223e-01 1.467009335756301880e-01
7.172790914773941040e-02 -1.041571721434593201e-01 -9.897664934396743774e-02 -1.749843508005142212e-01 -6.840811967849731445e-01 4.321217834949493408e-01 4.387141466140747070e-01 3.105221688747406006e-01
1.509420871734619141e-01 1.255130022764205933e-01 1.736408099532127380e-02 3.088524565100669861e-03 -7.329581379890441895e-01 6.084781885147094727e-01 1.247229874134063721e-01 1.952504217624664307e-01
-5.308779478073120117e-01 4.537636339664459229e-01 4.820400848984718323e-02 4.243901968002319336e-01 -2.883575856685638428e-01 3.821783363819122314e-01 -1.081235613673925400e-02 3.170319795608520508e-01
2.156409062445163727e-02 -1.746495515108108521e-01 -4.638459086418151855e-01 2.184106260538101196e-01 -7.067646384239196777e-01 2.219477444887161255e-01 3.879568576812744141e-01 8.299846202135086060e-02
6.534317880868911743e-02 5.453401803970336914e-01 -1.137028038501739502e-01 -4.317710176110267639e-02 6.372301839292049408e-03 6.328529119491577148e-01 5.318353772163391113e-01 1.221949514001607895e-02
2.123216688632965088e-01 1.109153777360916138e-01 5.512372776865959167e-02 1.298653334379196167e-01 -8.423170447349548340e-01 -1.080758050084114075e-01 4.487277269363403320e-01 -1.336429547518491745e-02
-2.600264549255371094e-02 4.975807368755340576e-01 -1.346844732761383057e-01 2.148199975490570068e-01 -2.399635761976242065e-01 6.547643542289733887e-01 4.481960237026214600e-01 1.647267118096351624e-02
-1.039240509271621704e-01 -1.618051528930664062e-01 -5.056166648864746094e-01 3.593913912773132324e-01 -4.182447791099548340e-01 -1.993216574192047119e-03 6.349465847015380859e-01 1.088895648717880249e-02
3.549812361598014832e-02 -2.613261640071868896e-01 -1.669467985630035400e-01 3.510362803936004639e-01 -2.442733049392700195e-01 3.411288261413574219e-01 7.616292834281921387e-01 1.524248272180557251e-01
6.574905514717102051e-01 2.428511977195739746e-01 1.077234931290149689e-02 1.890157014131546021e-01 -4.259261190891265869e-01 -1.182647347450256348e-01 4.395633637905120850e-01 2.902949452400207520e-01
3.560933098196983337e-02 1.820353716611862183e-01 5.947047472000122070e-02 -1.566430330276489258e-01 -7.904235124588012695e-01 2.509554326534271240e-01 4.896412491798400879e-01 -1.001243367791175842e-01
5.672967527061700821e-03 2.681798934936523438e-01 6.276856660842895508e-01 3.719593398272991180e-03 -6.709914803504943848e-01 5.403579026460647583e-02 2.506535351276397705e-01 1.344157010316848755e-01
7.493424415588378906e-02 -2.359133958816528320e-01 1.746162027120590210e-01 4.053527712821960449e-01 -5.682196021080017090e-01 4.546891152858734131e-01 4.527922570705413818e-01 9.639159590005874634e-02
-2.560797333717346191e-01 8.783208727836608887e-01 -1.840762346982955933e-01 3.088673762977123260e-02 -3.101012408733367920e-01 1.592695116996765137e-01 1.068777218461036682e-02 8.058549463748931885e-02
1.685807257890701294e-01 1.366573870182037354e-01 -2.040249556303024292e-01 3.648746386170387268e-02 -8.069594502449035645e-01 4.434832632541656494e-01 2.489144206047058105e-01 1.132821850478649139e-02
1.706072986125946045e-01 9.912633150815963745e-02 2.290649116039276123e-01 5.047270059585571289e-01 -6.948116421699523926e-01 2.035804539918899536e-01 3.339557051658630371e-01 -1.345829218626022339e-01
-3.936912864446640015e-02 9.263694286346435547e-01 -1.800011545419692993e-01 1.697135865688323975e-01 -1.532772034406661987e-01 -3.085519000887870789e-02 1.003431156277656555e-01 2.111209481954574585e-01
1.000750958919525146e-01 3.908086121082305908e-01 -2.306184619665145874e-01 1.948278248310089111e-01 -4.698814079165458679e-02 -1.678922474384307861e-01 8.459898233413696289e-01 -4.063164815306663513e-03
2.103311568498611450e-01 -6.364706903696060181e-02 -1.353123933076858521e-01 6.772125363349914551e-01 -1.966606676578521729e-01 5.350406765937805176e-01 1.673181205987930298e-01 3.490619957447052002e-01
-1.456263363361358643e-01 2.817184627056121826e-01 2.401894144713878632e-02 2.129182070493698120e-01 -4.065345823764801025e-01 -1.330203115940093994e-01 8.060892224311828613e-01 -1.441253274679183960e-01
-1.343268007040023804e-01 -4.553827270865440369e-02 -1.304523050785064697e-01 -2.613592445850372314e-01 -7.626883983612060547e-01 3.580041527748107910e-01 3.401887416839599609e-01 2.626158595085144043e-01
-1.463921666145324707e-01 7.910301536321640015e-02 -1.441147774457931519e-01 -3.890607133507728577e-02 -4.830165803432464600e-01 5.049485340714454651e-02 8.439172506332397461e-01 4.447788372635841370e-02
1.020290888845920563e-02 8.470247387886047363e-01 2.005981951951980591e-01 -9.205631911754608154e-03 -2.504355311393737793e-01 7.186118513345718384e-02 -8.142353035509586334e-03 4.173395931720733643e-01
7.363721728324890137e-02 -2.011852264404296875e-01 4.864004906266927719e-03 1.533118933439254761e-01 -3.256420791149139404e-01 1.935200095176696777e-01 8.843581676483154297e-01 7.065192610025405884e-02
2.008932679891586304e-01 2.306562513113021851e-01 -2.160388827323913574e-01 -5.709113925695419312e-02 -6.152380704879760742e-01 3.968493938446044922e-01 5.504248738288879395e-01 -1.324109286069869995e-01
-4.738290309906005859e-01 3.749249279499053955e-01 -6.559774279594421387e-02 6.048550009727478027e-01 -4.758634865283966064e-01 1.904132813215255737e-01 4.478069767355918884e-02 -7.493353914469480515e-03
-1.356331538408994675e-02 6.348606944084167480e-02 1.707755923271179199e-01 -1.400451362133026123e-01 -2.869598567485809326e-01 7.906631827354431152e-01 3.338866531848907471e-01 3.578186035156250000e-01
-5.957906246185302734e-01 2.063788026571273804e-01 5.397570505738258362e-02 1.275010406970977783e-01 -3.243801742792129517e-02 4.306092262268066406e-01 2.250992804765701294e-01 5.883241295814514160e-01
-4.533684551715850830e-01 8.083881437778472900e-02 -5.138316005468368530e-02 2.928575500845909119e-02 -3.138266503810882568e-01 -1.366366446018218994e-01 8.168587684631347656e-01 -3.040060633793473244e-03
-1.001912951469421387e-01 3.338991999626159668e-01 -6.898110508918762207e-01 -2.453428693115711212e-02 7.197526749223470688e-03 4.082581400871276855e-02 6.250200867652893066e-01 9.830059856176376343e-02
-4.889071732759475708e-02 -1.742804981768131256e-02 -1.059605553746223450e-01 2.299629747867584229e-01 -8.977400064468383789e-01 5.819879844784736633e-02 3.503172397613525391e-01 3.389926999807357788e-02
-5.294882059097290039e-01 5.327770709991455078e-01 5.195637419819831848e-02 3.320305943489074707e-01 -4.841537475585937500e-01 -1.875045523047447205e-02 -3.617101162672042847e-02 2.945883572101593018e-01
-3.846875429153442383e-01 6.947855949401855469e-01 -1.641432195901870728e-01 4.536542594432830811e-01 -3.307631015777587891e-01 -8.961673825979232788e-02 2.045986987650394440e-02 1.367090791463851929e-01
4.608333408832550049e-01 3.018956072628498077e-02 -1.862568408250808716e-01 1.933037489652633667e-01 -7.521151304244995117e-01 9.333789348602294922e-02 3.156545162200927734e-01 2.015849798917770386e-01
-7.424215227365493774e-02 5.864962339401245117e-01 -1.915730983018875122e-01 -3.876959532499313354e-02 -9.592994302511215210e-02 6.401108503341674805e-01 3.932888209819793701e-01 -1.966886371374130249e-01
-6.374841332435607910e-01 4.207561612129211426e-01 1.375879645347595215e-01 3.824922740459442139e-01 -3.873241841793060303e-01 1.625100970268249512e-01 6.567324697971343994e-02 2.657160162925720215e-01
-3.107993006706237793e-01 5.328520536422729492e-01 -2.450104504823684692e-01 3.859851062297821045e-01 -4.443759918212890625e-01 -2.067158967256546021e-01 -1.274862885475158691e-01 3.924330770969390869e-01
1.202313452959060669e-01 2.606148123741149902e-01 -1.100523546338081360e-01 -6.313555687665939331e-02 -5.247243046760559082e-01 4.378739893436431885e-01 6.189954876899719238e-01 -2.265000939369201660e-01
-3.516715764999389648e-01 7.184109091758728027e-01 -1.072224527597427368e-01 5.759152770042419434e-02 -4.444591403007507324e-01 3.052836358547210693e-01 -4.454061016440391541e-02 2.295071631669998169e-01
2.798460721969604492e-01 -5.346696078777313232e-02 -3.333945870399475098e-01 1.905050873756408691e-01 -7.727698087692260742e-01 -1.172549426555633545e-01 3.310757279396057129e-01 2.255001515150070190e-01
4.123654961585998535e-01 3.208037018775939941e-01 1.316877268254756927e-02 2.241800874471664429e-01 -2.063892334699630737e-01 -1.537205725908279419e-01 7.812303900718688965e-01 -7.880475372076034546e-03
-9.936026483774185181e-02 8.452081084251403809e-01 -6.917213648557662964e-02 -1.765666157007217407e-01 -2.094948738813400269e-01 2.005097828805446625e-02 1.069089174270629883e-01 4.290344119071960449e-01
4.587980359792709351e-02 -7.235521823167800903e-02 -9.537874907255172729e-02 -2.113406956195831299e-01 -7.199053764343261719e-01 4.368363618850708008e-01 3.635612428188323975e-01 3.124602735042572021e-01
3.141215443611145020e-01 -4.850052297115325928e-02 -2.217476516962051392e-01 2.162968814373016357e-01 -8.438778519630432129e-01 5.607923865318298340e-02 1.565778255462646484e-01 2.514511942863464355e-01
-5.928605794906616211e-03 4.689811766147613525e-01 -1.139784380793571472e-01 4.314703345298767090e-01 -5.700895562767982483e-02 -2.836107742041349411e-03 7.072662711143493652e-01 -2.781724333763122559e-01
1.705427914857864380e-01 7.505426555871963501e-02 4.041472971439361572e-01 -1.543699651956558228e-01 -3.780643939971923828e-01 5.437930226325988770e-01 4.668732583522796631e-01 3.485723733901977539e-01
-6.817109882831573486e-02 1.950197108089923859e-02 -1.178345307707786560e-01 -1.965525895357131958e-01 -8.405346274375915527e-01 2.765656411647796631e-01 3.641221225261688232e-01 1.639584153890609741e-01
-1.014198735356330872e-01 6.654881834983825684e-01 -3.277829289436340332e-02 5.024488270282745361e-02 1.008227020502090454e-01 4.069922864437103271e-01 6.061474680900573730e-01 -4.223110619932413101e-03
-6.256656348705291748e-02 3.725744485855102539e-01 1.392447799444198608e-01 9.905450046062469482e-02 -6.586620807647705078e-01 2.224743217229843140e-01 5.048646926879882812e-01 -2.997566163539886475e-01
-1.115031391382217407e-01 -5.405650660395622253e-02 -1.357381194829940796e-01 -1.311794072389602661e-01 -8.599849939346313477e-01 1.949596405029296875e-01 4.009236097335815430e-01 1.033865883946418762e-01
1.190292686223983765e-01 3.001806437969207764e-01 -1.885461956262588501e-01 -3.384807705879211426e-01 -1.999548375606536865e-01 5.598962306976318359e-01 4.852742552757263184e-01 3.957874178886413574e-01
2.499917447566986084e-01 5.267332196235656738e-01 9.752402454614639282e-02 6.249819993972778320e-01 6.920242309570312500e-02 -2.190129905939102173e-01 3.261672258377075195e-01 3.174933195114135742e-01
6.001935005187988281e-01 2.740968167781829834e-01 2.319849878549575806e-01 1.420215219259262085e-01 -4.523056745529174805e-01 -1.503055393695831299e-01 3.168880045413970947e-01 4.038083851337432861e-01
-1.954534947872161865e-01 1.648610532283782959e-01 9.044663608074188232e-02 3.917343616485595703e-01 -5.204244256019592285e-01 -9.167152643203735352e-02 6.533498167991638184e-01 -2.585945725440979004e-01
1.164687518030405045e-02 -2.245827615261077881e-01 -4.521814286708831787e-01 6.837086379528045654e-02 -4.843369424343109131e-01 7.733587175607681274e-02 6.969593763351440430e-01 1.181900054216384888e-01
4.473750591278076172e-01 3.554254174232482910e-01 -4.341081082820892334e-01 5.872358083724975586e-01 -2.563916146755218506e-01 2.063959389925003052e-01 1.781431436538696289e-01 1.271036453545093536e-02
-7.015057802200317383e-01 5.422912240028381348e-01 1.405009720474481583e-02 3.209150731563568115e-01 -1.028181612491607666e-01 -8.386721462011337280e-02 2.439397722482681274e-01 1.830688267946243286e-01
-6.206066608428955078e-01 3.338283002376556396e-01 -1.231156438589096069e-01 5.741752386093139648e-01 -1.078406199812889099e-01 1.481939405202865601e-01 1.539684832096099854e-01 3.182357847690582275e-01
1.254441142082214355e-01 -2.645544474944472313e-03 -4.724113345146179199e-01 6.220850348472595215e-01 -3.262974023818969727e-01 1.880760639905929565e-01 4.747676551342010498e-01 -8.275071531534194946e-02
-2.513334453105926514e-01 7.663550227880477905e-02 1.506273895502090454e-01 1.894691139459609985e-01 8.059743558987975121e-04 2.859065830707550049e-01 2.186228930950164795e-01 8.618770241737365723e-01
3.334092795848846436e-01 2.546542286872863770e-01 8.718209713697433472e-02 3.532865643501281738e-02 -4.977717995643615723e-01 -2.598005533218383789e-01 7.065051198005676270e-01 -2.679371461272239685e-02
-6.146889328956604004e-01 3.019431233406066895e-01 -1.240202337503433228e-01 4.731646180152893066e-01 -2.763738036155700684e-01 2.703238427639007568e-01 5.181967094540596008e-02 3.736031651496887207e-01
-4.156967699527740479e-01 4.989754259586334229e-01 -1.206469014286994934e-01 3.316935002803802490e-01 1.560499072074890137e-01 4.706536531448364258e-01 1.502710431814193726e-01 4.303436577320098877e-01
1.024963632225990295e-01 3.512732684612274170e-01 3.183017298579216003e-02 1.231373846530914307e-01 -6.019319891929626465e-01 5.616934299468994141e-01 3.496968448162078857e-01 -2.231952846050262451e-01
3.955532312393188477e-01 -5.260596796870231628e-02 -1.543906033039093018e-01 1.497151404619216919e-01 -7.108962535858154297e-01 -1.154757142066955566e-01 4.402886927127838135e-01 2.862810790538787842e-01
1.954611688852310181e-01 -4.971641674637794495e-02 2.291012704372406006e-01 2.639593183994293213e-01 -8.066377639770507812e-01 2.921677231788635254e-01 2.728370726108551025e-01 1.633859425783157349e-01
-1.268042922019958496e-01 3.706801831722259521e-01 1.902052164077758789e-01 -2.373090684413909912e-01 6.074882671236991882e-02 4.615997895598411560e-03 8.184880614280700684e-01 2.835287451744079590e-01
8.796124905347824097e-02 3.681902885437011719e-01 2.233647406101226807e-01 2.529962360858917236e-01 -4.091117978096008301e-01 1.701707541942596436e-01 6.707410216331481934e-01 -3.107663393020629883e-01
2.213495820760726929e-01 2.780777812004089355e-01 2.977522909641265869e-01 1.628420650959014893e-01 1.324253380298614502e-01 2.981174038723111153e-03 7.707034349441528320e-01 3.833719491958618164e-01
1.452165842056274414e-01 -2.067737728357315063e-01 -2.885135114192962646e-01 1.551275253295898438e-01 -4.400320053100585938e-01 2.157251685857772827e-01 7.563215494155883789e-01 1.290912479162216187e-01
-4.009613990783691406e-01 -1.508579552173614502e-01 -7.271639257669448853e-02 6.135005503892898560e-02 -4.647352099418640137e-01 1.756940037012100220e-01 1.364441663026809692e-01 7.361766099929809570e-01
5.952531844377517700e-02 2.656722664833068848e-01 -4.227150678634643555e-01 -8.300381153821945190e-02 7.156267762184143066e-02 -1.651100814342498779e-02 8.319677710533142090e-01 2.067199796438217163e-01
-3.022743463516235352e-01 7.510915398597717285e-01 -1.312991529703140259e-01 2.080392837524414062e-01 -2.685129642486572266e-01 -3.537749648094177246e-01 1.439166516065597534e-01 2.569129765033721924e-01
3.771543502807617188e-03 -3.103415369987487793e-01 -9.313598275184631348e-02 3.533495962619781494e-01 -2.572307288646697998e-01 3.333783447742462158e-01 7.512478828430175781e-01 1.687053740024566650e-01
1.038067638874053955e-01 -8.058492839336395264e-02 -7.577209919691085815e-02 5.405418202280998230e-02 -2.633994221687316895e-01 2.329461574554443359e-01 9.209334254264831543e-01 4.801612719893455505e-02
-5.505043268203735352e-01 3.992828130722045898e-01 -3.931659832596778870e-02 5.296503901481628418e-01 -3.305176794528961182e-01 2.053894400596618652e-01 -3.892779350280761719e-02 3.201572299003601074e-01
-1.402599215507507324e-01 2.183409482240676880e-01 5.361941643059253693e-03 1.056296937167644501e-02 -7.894926071166992188e-01 4.336796700954437256e-01 3.049347400665283203e-01 -1.677863597869873047e-01
-5.236140638589859009e-02 7.321031093597412109e-01 -7.271037995815277100e-02 -1.724024862051010132e-01 -1.082184091210365295e-01 -1.554121524095535278e-01 1.666327118873596191e-01 6.021987199783325195e-01
4.272533208131790161e-02 -2.153298407793045044e-01 -1.333821415901184082e-01 -2.264435961842536926e-02 -7.605571150779724121e-01 3.115647435188293457e-01 4.558884203433990479e-01 2.239426374435424805e-01
4.010668769478797913e-02 8.149247765541076660e-01 -8.435006439685821533e-02 1.473256796598434448e-01 2.494772523641586304e-02 -6.546301394701004028e-02 1.266090720891952515e-01 5.334152579307556152e-01
-1.113319471478462219e-01 2.601689100265502930e-01 2.286687344312667847e-01 4.364031553268432617e-01 -5.072519183158874512e-01 -2.419348359107971191e-01 5.576804280281066895e-01 -2.243563234806060791e-01
3.214609026908874512e-01 2.971689701080322266e-01 5.961819365620613098e-02 1.213991343975067139e-01 -5.211595296859741211e-01 -1.720444560050964355e-01 6.929907798767089844e-01 -9.283637255430221558e-02
-4.159734845161437988e-01 1.261943727731704712e-01 8.989833295345306396e-02 2.636283040046691895e-01 -2.198245823383331299e-01 5.077469348907470703e-01 6.390913855284452438e-03 6.536732912063598633e-01
3.217515721917152405e-02 3.601817190647125244e-01 -6.068908795714378357e-02 -1.596512645483016968e-02 -4.800368472933769226e-02 -3.205713629722595215e-01 8.656327724456787109e-01 1.044289767742156982e-01
-6.012607812881469727e-01 1.726126521825790405e-01 -8.348472416400909424e-02 3.482312560081481934e-01 -2.342948913574218750e-01 4.738945662975311279e-01 4.249112680554389954e-02 4.462959170341491699e-01
-1.893896162509918213e-01 7.002211809158325195e-01 -3.525866270065307617e-01 1.440496146678924561e-01 -2.041240483522415161e-01 -3.883124291896820068e-01 1.507203280925750732e-01 3.370228409767150879e-01
1.844674050807952881e-01 4.589298367500305176e-01 -4.596545398235321045e-01 -2.233091741800308228e-01 7.066895812749862671e-02 1.045524030923843384e-01 6.134757995605468750e-01 3.192619383335113525e-01
6.054123044013977051e-01 2.422863245010375977e-01 -2.695513367652893066e-01 2.166104763746261597e-01 -2.296318709850311279e-01 -1.183498837053775787e-02 2.994886934757232666e-01 5.591340661048889160e-01
1.169895827770233154e-01 1.356484293937683105e-01 -2.104613929986953735e-01 -1.792508810758590698e-01 -6.506537199020385742e-01 4.825024306774139404e-01 4.832497537136077881e-01 4.241434857249259949e-02
2.490117400884628296e-01 3.779016435146331787e-01 4.026345908641815186e-01 3.735314011573791504e-01 -9.418311715126037598e-02 6.091934442520141602e-01 2.602542638778686523e-01 2.140647768974304199e-01
2.962732017040252686e-01 2.513673007488250732e-01 1.720409542322158813e-01 9.241746366024017334e-02 1.904298216104507446e-01 1.670467108488082886e-01 7.441635727882385254e-01 4.392610490322113037e-01
-5.317252278327941895e-01 4.465429782867431641e-01 3.785748034715652466e-02 5.409858822822570801e-01 -4.384783506393432617e-01 1.558238118886947632e-01 3.552797064185142517e-02 7.721526175737380981e-02
2.335929423570632935e-01 2.428087890148162842e-01 2.273155301809310913e-01 -4.604116827249526978e-02 -4.943041503429412842e-01 -2.312359809875488281e-01 7.307633161544799805e-01 -2.939808554947376251e-02
2.214454859495162964e-02 1.232070326805114746e-01 -3.108271658420562744e-01 1.857843846082687378e-01 1.266180574893951416e-01 5.924255847930908203e-01 6.824971437454223633e-01 1.428212374448776245e-01
9.059043973684310913e-02 4.955146610736846924e-01 3.609159290790557861e-01 1.845171749591827393e-01 2.431244701147079468e-01 9.064219892024993896e-02 5.802731513977050781e-01 4.217927753925323486e-01
1.019290313124656677e-01 4.345053434371948242e-01 -3.283171951770782471e-01 -1.560994088649749756e-01 1.999637633562088013e-01 1.412693858146667480e-01 5.916181802749633789e-01 5.086272358894348145e-01
-1.563878804445266724e-01 1.478445678949356079e-01 5.912436842918395996e-01 2.664165757596492767e-02 -4.993886351585388184e-01 2.875881195068359375e-01 5.135197043418884277e-01 8.722147345542907715e-02
-5.548357963562011719e-01 1.264428813010454178e-02 1.874983608722686768e-01 2.635880410671234131e-01 -1.992705166339874268e-01 1.500128954648971558e-01 2.391243129968643188e-01 6.840834617614746094e-01
2.071110606193542480e-01 3.780280351638793945e-01 1.576967723667621613e-02 -2.811452746391296387e-01 -3.511886894702911377e-01 6.525680422782897949e-01 1.446800678968429565e-01 4.059529900550842285e-01
-2.354414165019989014e-01 6.915898323059082031e-01 4.510447010397911072e-02 1.629737764596939087e-01 -8.511649817228317261e-02 -7.782964501529932022e-03 -1.701061730273067951e-03 6.560243368148803711e-01
2.565899789333343506e-01 1.859246343374252319e-01 -1.076963841915130615e-01 9.901887178421020508e-02 2.557319104671478271e-01 3.445422053337097168e-01 7.041882872581481934e-01 4.451976120471954346e-01
1.601161658763885498e-01 -2.613320946693420410e-01 8.017866313457489014e-02 6.806041002273559570e-01 -3.731331825256347656e-01 3.049219548702239990e-01 4.332717657089233398e-01 1.284042745828628540e-01
-1.823229640722274780e-01 9.596167504787445068e-02 2.383133322000503540e-01 3.268231451511383057e-01 -5.403755903244018555e-01 -4.173685237765312195e-02 6.614784002304077148e-01 -2.502831816673278809e-01
-6.809153407812118530e-02 5.339955687522888184e-01 -3.555808663368225098e-01 4.045138955116271973e-01 -4.643133580684661865e-01 2.251015007495880127e-01 -2.656821906566619873e-01 2.886146008968353271e-01
-8.050610125064849854e-02 7.431680560111999512e-01 -2.941528521478176117e-02 3.507131040096282959e-01 2.725700149312615395e-03 -1.445672661066055298e-01 1.399033963680267334e-01 5.261892676353454590e-01
3.349409699440002441e-01 6.026543378829956055e-01 -1.293200403451919556e-01 6.198026612401008606e-02 -7.153352349996566772e-02 5.491113066673278809e-01 1.838665753602981567e-01 4.044874012470245361e-01
1.699351668357849121e-01 3.758326768875122070e-01 -1.649746894836425781e-01 7.519754767417907715e-01 8.023855090141296387e-02 -9.415532648563385010e-02 3.246970772743225098e-01 3.412571847438812256e-01
-4.204706847667694092e-02 2.280334010720252991e-02 1.245885565876960754e-01 -1.130363438278436661e-02 -9.163308143615722656e-01 2.077251225709915161e-01 2.869175672531127930e-01 1.301091462373733521e-01
-3.200797736644744873e-01 1.215526927262544632e-02 -6.296374648809432983e-02 2.623853981494903564e-01 -4.479662775993347168e-01 1.278281658887863159e-01 7.774551510810852051e-01 -5.603850632905960083e-02
-4.008357971906661987e-02 4.661830663681030273e-01 -2.824347913265228271e-01 -2.195151597261428833e-01 1.585998982191085815e-01 4.256257116794586182e-01 6.201284527778625488e-01 2.494794577360153198e-01
1.334905996918678284e-02 4.342449009418487549e-01 -2.137976437807083130e-01 4.267741143703460693e-01 -1.371380388736724854e-01 -8.289502561092376709e-02 6.928825378417968750e-01 -2.786445319652557373e-01
2.455945461988449097e-01 4.236879050731658936e-01 7.951086014509201050e-02 -2.265967279672622681e-01 6.832417100667953491e-02 2.415835708379745483e-01 7.464349865913391113e-01 2.868934273719787598e-01
1.316863447427749634e-01 6.088220700621604919e-02 -4.130793511867523193e-01 -2.358213961124420166e-01 -5.999552607536315918e-01 4.483504593372344971e-01 2.562426626682281494e-01 3.550788164138793945e-01
8.425464481115341187e-02 3.095059990882873535e-01 -6.596828699111938477e-01 -9.054456651210784912e-02 -1.808948218822479248e-01 3.602326661348342896e-02 6.476311683654785156e-01 -1.675138808786869049e-02
1.202615797519683838e-01 6.236971020698547363e-01 -2.274381965398788452e-01 -9.492547810077667236e-02 -2.785460650920867920e-01 -1.819576174020767212e-01 -4.112749919295310974e-02 6.507014036178588867e-01
3.059483468532562256e-01 6.651137024164199829e-02 -1.867175102233886719e-01 6.045402884483337402e-01 -1.491738390177488327e-02 -2.136226743459701538e-01 4.055628478527069092e-01 5.397232770919799805e-01
2.737091481685638428e-01 1.175793707370758057e-01 2.743812203407287598e-01 6.269994378089904785e-01 -2.315512597560882568e-01 -2.082015872001647949e-01 1.481013447046279907e-01 5.691635012626647949e-01
-1.549091190099716187e-01 4.021228104829788208e-02 1.220741942524909973e-01 1.106644198298454285e-01 -8.749283552169799805e-01 1.492449343204498291e-01 3.947035074234008789e-01 -6.060611084103584290e-02
-7.858479768037796021e-02 6.309821456670761108e-02 1.138494834303855896e-01 4.472596049308776855e-01 1.118006780743598938e-01 9.888237714767456055e-02 8.668006658554077148e-01 5.674490332603454590e-02
-1.040678247809410095e-01 1.514321863651275635e-01 1.481451392173767090e-01 -3.326165378093719482e-01 -4.638980329036712646e-01 6.276232004165649414e-01 3.847329616546630859e-01 2.766327559947967529e-01
-5.196088459342718124e-03 2.474559098482131958e-01 3.407518863677978516e-01 1.365828216075897217e-01 1.644146740436553955e-01 -5.913216620683670044e-02 7.883896231651306152e-01 3.897240161895751953e-01
-3.665801882743835449e-01 3.500204086303710938e-01 1.031554415822029114e-01 1.455206274986267090e-01 -8.911361545324325562e-02 5.294807553291320801e-01 -1.704732538200914860e-03 6.503793597221374512e-01
1.021123826503753662e-01 2.682108879089355469e-01 -2.303891777992248535e-01 7.413853704929351807e-02 -7.976943850517272949e-01 2.812186181545257568e-01 3.408379554748535156e-01 -1.657997220754623413e-01
-1.375243663787841797e-01 3.486137390136718750e-01 2.557801008224487305e-01 1.452725678682327271e-01 -5.937857031822204590e-01 3.665804117918014526e-02 5.958103537559509277e-01 -2.532050013542175293e-01
1.264741420745849609e-01 1.016487106680870056e-01 -3.540170788764953613e-01 7.368797659873962402e-01 -1.694545745849609375e-01 3.449770808219909668e-01 5.959594249725341797e-02 3.925254046916961670e-01
-5.794968008995056152e-01 3.997714817523956299e-01 3.374146297574043274e-02 3.905287086963653564e-01 -2.275066450238227844e-02 3.874649107456207275e-01 1.682598888874053955e-01 4.144361019134521484e-01
-4.531069099903106689e-01 1.220249161124229431e-01 -6.367798894643783569e-02 -1.895099729299545288e-01 -3.745407164096832275e-01 2.920112572610378265e-02 1.440797746181488037e-01 7.602254748344421387e-01
6.548404693603515625e-01 1.247046366333961487e-01 -8.655260503292083740e-02 6.930892169475555420e-02 -3.875509798526763916e-01 -2.515419572591781616e-02 4.244936108589172363e-01 4.607758522033691406e-01
2.244606614112854004e-02 8.363087773323059082e-01 -3.310068547725677490e-01 6.386351305991411209e-03 -2.740839123725891113e-01 2.101554721593856812e-01 -3.478934615850448608e-02 2.645369768142700195e-01
-1.445316988974809647e-02 -6.901913136243820190e-02 -3.763155639171600342e-01 -5.638137459754943848e-02 -6.633316874504089355e-01 -2.392950206995010376e-01 5.633017420768737793e-01 1.888262331485748291e-01
-1.396419573575258255e-02 7.536114752292633057e-02 3.641862571239471436e-01 -1.339589953422546387e-01 -3.417012393474578857e-01 6.660369038581848145e-01 4.149088561534881592e-01 3.332186937332153320e-01
8.904645591974258423e-02 3.436081707477569580e-01 -8.119536936283111572e-02 7.705942392349243164e-01 1.261163204908370972e-01 -4.809985309839248657e-02 3.304696083068847656e-01 3.823176622390747070e-01
2.410142915323376656e-03 3.066420555114746094e-01 -5.156524777412414551e-01 1.019657328724861145e-01 -1.535047739744186401e-01 -9.466609358787536621e-02 7.683616876602172852e-01 -8.225254714488983154e-02
-1.241165995597839355e-01 -8.629009872674942017e-02 3.432718217372894287e-01 2.425128221511840820e-01 -7.891075611114501953e-01 3.129322826862335205e-01 2.594795525074005127e-01 1.120441630482673645e-01
-3.828507382422685623e-03 8.618592023849487305e-01 -2.975800037384033203e-01 4.954021051526069641e-02 -2.583124637603759766e-01 1.852816641330718994e-01 -5.064462497830390930e-02 2.501130402088165283e-01
-6.857642531394958496e-02 8.328809738159179688e-01 9.385304152965545654e-02 1.083868667483329773e-01 9.093388915061950684e-03 -7.771325111389160156e-02 1.629409641027450562e-01 4.983759224414825439e-01
-1.509122252464294434e-01 8.845228552818298340e-01 -1.904908120632171631e-01 1.671296171844005585e-02 -3.249224126338958740e-01 1.997228413820266724e-01 -2.113749459385871887e-02 1.112121641635894775e-01
-5.664826035499572754e-01 2.799073047935962677e-02 -7.661984860897064209e-02 7.015293091535568237e-02 -2.772487699985504150e-01 1.263586729764938354e-01 2.106186598539352417e-01 7.282364368438720703e-01
-5.109094977378845215e-01 3.011185526847839355e-01 -1.914306581020355225e-01 4.037543833255767822e-01 -1.671961247920989990e-01 1.453795284032821655e-01 1.131766103208065033e-02 6.319951415061950684e-01
1.027252674102783203e-01 1.058642044663429260e-01 3.976056575775146484e-01 6.311611533164978027e-01 -1.498272120952606201e-01 -9.644425660371780396e-02 1.619978398084640503e-01 6.031521558761596680e-01
1.539954543113708496e-01 -1.438380181789398193e-01 -2.904008328914642334e-01 1.539436280727386475e-01 -2.682142257690429688e-01 1.878031939268112183e-01 8.574357628822326660e-01 7.183220237493515015e-02
-3.587405011057853699e-02 4.732716828584671021e-02 -8.933320641517639160e-03 7.906583696603775024e-02 -9.124436229467391968e-02 2.507095634937286377e-01 9.585672020912170410e-01 -1.049014274030923843e-02
3.920201361179351807e-01 -2.224719710648059845e-02 -2.585747838020324707e-02 3.675166368484497070e-01 -7.248708605766296387e-01 -1.278849095106124878e-01 3.846376538276672363e-01 1.426526010036468506e-01
-5.989744141697883606e-02 3.492568135261535645e-01 9.094871580600738525e-02 1.491388827562332153e-01 -1.296037137508392334e-01 3.203304409980773926e-01 8.288276195526123047e-01 -1.937889307737350464e-01
-4.298441410064697266e-01 -2.003798820078372955e-02 -1.455141007900238037e-01 4.067578911781311035e-01 -1.809464097023010254e-01 5.117835402488708496e-01 2.375859394669532776e-02 5.770425200462341309e-01
2.349842786788940430e-01 3.127098083496093750e-01 -4.844024181365966797e-01 6.553187370300292969e-01 -3.172533810138702393e-01 6.999730318784713745e-02 -6.122361496090888977e-02 2.713097631931304932e-01
2.185088843107223511e-01 1.692080050706863403e-01 -3.883233070373535156e-01 6.536242365837097168e-01 -3.661878407001495361e-01 4.582095146179199219e-02 -9.990840405225753784e-02 4.465735256671905518e-01
-3.594138324260711670e-01 8.238232135772705078e-02 4.921306297183036804e-02 -3.703771531581878662e-02 -2.724333703517913818e-01 -8.385894820094108582e-03 8.860207200050354004e-01 -3.029934689402580261e-02
-9.239916503429412842e-02 1.089034005999565125e-01 -4.070886075496673584e-01 5.060182809829711914e-01 -6.115625500679016113e-01 1.601754873991012573e-01 -2.297324538230895996e-01 3.246304392814636230e-01
-1.972859501838684082e-01 -2.363772094249725342e-01 5.572022497653961182e-02 5.054728984832763672e-01 -4.643547832965850830e-01 -2.865643426775932312e-02 6.444301605224609375e-01 1.218992322683334351e-01
-4.130846261978149414e-02 1.317616552114486694e-01 -1.964144259691238403e-01 -4.791190028190612793e-01 -4.528468847274780273e-01 4.925723671913146973e-01 3.931586146354675293e-01 3.324563503265380859e-01
1.664178967475891113e-01 7.648460865020751953e-01 -7.658468931913375854e-02 -1.181710138916969299e-01 -1.064864471554756165e-01 4.460727572441101074e-01 2.978424429893493652e-01 2.616403698921203613e-01
-1.460398584604263306e-01 3.475700020790100098e-01 -2.476524561643600464e-01 6.441637128591537476e-02 1.811175607144832611e-02 -2.414471656084060669e-01 8.527835607528686523e-01 8.075717091560363770e-02
1.288043558597564697e-01 1.066589429974555969e-01 -2.764683663845062256e-01 7.585586309432983398e-01 -2.435665875673294067e-01 4.725233614444732666e-01 1.299120038747787476e-01 1.439002454280853271e-01
7.222827523946762085e-02 -2.104607075452804565e-01 6.073592975735664368e-02 3.507108092308044434e-01 -3.889550268650054932e-01 2.753979563713073730e-01 7.685915231704711914e-01 7.706813514232635498e-02
7.577984035015106201e-02 8.441824465990066528e-02 -1.716259270906448364e-01 7.242054343223571777e-01 -1.047670170664787292e-01 5.730845332145690918e-01 1.345310807228088379e-01 2.751388549804687500e-01
3.602405190467834473e-01 2.532584965229034424e-01 2.922378778457641602e-01 4.849747717380523682e-01 -4.087006747722625732e-01 -2.037536054849624634e-01 3.947527706623077393e-02 5.247604846954345703e-01
-4.508615434169769287e-01 -3.461553528904914856e-02 -1.402641460299491882e-02 1.582842916250228882e-01 -4.231738671660423279e-02 1.785614490509033203e-01 3.438925445079803467e-01 7.863446474075317383e-01
4.826008901000022888e-02 1.563166975975036621e-01 -3.828923404216766357e-01 6.138380765914916992e-01 -4.831095635890960693e-01 1.178031191229820251e-01 -1.963644325733184814e-01 4.049702584743499756e-01
6.202777028083801270e-01 3.473121225833892822e-01 -2.961042225360870361e-01 1.393255442380905151e-01 -2.525927722454071045e-01 -3.841508924961090088e-02 2.219833433628082275e-01 5.224798917770385742e-01
9.605005383491516113e-02 4.519893229007720947e-01 -3.882201313972473145e-01 -1.683098375797271729e-01 1.754190772771835327e-01 2.001618593931198120e-01 5.729880928993225098e-01 4.563823640346527100e-01
4.468862712383270264e-02 2.374046295881271362e-01 4.581710994243621826e-01 -1.465291529893875122e-01 -2.864903807640075684e-01 6.434377431869506836e-01 3.810279369354248047e-01 2.626387774944305420e-01
-5.822451710700988770e-01 5.680930018424987793e-01 -1.655901223421096802e-01 4.635106921195983887e-01 -2.657748758792877197e-01 3.528475016355514526e-02 1.493130326271057129e-01 4.269898682832717896e-02
2.859555482864379883e-01 1.817385703325271606e-01 -2.735116183757781982e-01 7.189299464225769043e-01 -7.087942212820053101e-02 -2.584845423698425293e-01 3.646691739559173584e-01 2.978424429893493652e-01
-1.297133713960647583e-01 1.180791482329368591e-01 2.873009443283081055e-01 2.901220023632049561e-01 -8.379933238029479980e-01 1.702434569597244263e-01 2.369667291641235352e-01 -1.230866238474845886e-01
2.420411258935928345e-01 4.045871496200561523e-01 7.939446717500686646e-02 7.151870727539062500e-01 3.293001651763916016e-02 -1.788983941078186035e-01 3.446562588214874268e-01 3.287132680416107178e-01
-3.501116111874580383e-02 6.302096694707870483e-02 -5.381504893302917480e-01 5.682142972946166992e-01 -5.257311463356018066e-01 2.745745182037353516e-01 -6.713744997978210449e-02 1.613607406616210938e-01
-2.127754688262939453e-01 4.344463050365447998e-01 2.166125029325485229e-01 2.703698277473449707e-01 2.522216737270355225e-01 1.138199027627706528e-02 7.075379490852355957e-01 2.856692671775817871e-01
-3.922888636589050293e-01 1.760945022106170654e-01 -1.678651124238967896e-01 1.751467883586883545e-01 -4.758219420909881592e-01 -5.184319615364074707e-02 -1.364504247903823853e-01 7.131144404411315918e-01
2.535583078861236572e-01 5.620189905166625977e-01 -4.293255805969238281e-01 -1.245247945189476013e-01 -1.089506670832633972e-01 5.425572395324707031e-01 2.235729396343231201e-01 2.525715827941894531e-01
-1.406049281358718872e-01 2.728355824947357178e-01 1.671561896800994873e-01 2.160225361585617065e-01 -2.641158103942871094e-01 8.174416422843933105e-02 8.233978152275085449e-01 -2.770572900772094727e-01
-6.342431306838989258e-01 3.739373087882995605e-01 -1.972771883010864258e-01 5.434184074401855469e-01 -1.349935680627822876e-01 1.030736714601516724e-01 1.438737064599990845e-01 2.722820043563842773e-01
-2.203181833028793335e-01 9.003335237503051758e-01 -4.392199218273162842e-02 1.744451969861984253e-01 -2.937703132629394531e-01 -6.733986735343933105e-02 1.038572862744331360e-01 8.292870968580245972e-02
-9.219904243946075439e-02 -1.652986407279968262e-01 -4.560398757457733154e-01 4.444007873535156250e-01 -4.621174037456512451e-01 6.088206917047500610e-02 5.778885483741760254e-01 -8.658485114574432373e-02
1.166962161660194397e-01 6.642767041921615601e-02 9.888216853141784668e-02 4.464557170867919922e-01 8.620613813400268555e-02 1.026321649551391602e-01 8.669323921203613281e-01 5.772608891129493713e-02
-6.103289723396301270e-01 4.411879777908325195e-01 -3.732020035386085510e-02 3.487124443054199219e-01 -2.191332727670669556e-01 4.464358091354370117e-01 8.322571218013763428e-02 2.358131557703018188e-01
-2.340176999568939209e-01 5.040320754051208496e-01 3.325856029987335205e-01 2.800648212432861328e-01 -3.830416128039360046e-02 2.906502485275268555e-01 1.876685768365859985e-03 6.451276540756225586e-01
5.642217397689819336e-02 5.267205238342285156e-01 -3.407849371433258057e-01 1.342457830905914307e-01 -2.659370005130767822e-01 -3.009365797042846680e-01 -6.488968618214130402e-03 6.510746479034423828e-01
-2.839373946189880371e-01 -1.105665490031242371e-01 -4.462260007858276367e-01 2.836369909346103668e-02 -4.121374785900115967e-01 -1.926015168428421021e-01 6.971960663795471191e-01 1.191533803939819336e-01
3.256675899028778076e-01 1.354338079690933228e-01 -5.329568982124328613e-01 6.118108630180358887e-01 -3.450165092945098877e-01 2.137669622898101807e-01 2.228579968214035034e-01 5.333119630813598633e-02
3.597488403320312500e-01 3.260845541954040527e-01 -5.406346917152404785e-02 6.812473293393850327e-03 -6.077781319618225098e-01 3.036250174045562744e-01 5.226512551307678223e-01 -1.628908365964889526e-01
-3.071383833885192871e-01 7.313330173492431641e-01 4.661411046981811523e-03 3.232982754707336426e-01 -4.737777113914489746e-01 -1.508110016584396362e-01 -2.048477530479431152e-02 1.365490257740020752e-01
-1.479847580194473267e-01 6.620693951845169067e-02 -1.452527493238449097e-01 8.083962798118591309e-01 -3.855191767215728760e-01 3.005403280258178711e-01 -6.033205986022949219e-02 2.377494424581527710e-01
-4.748945832252502441e-01 4.651240706443786621e-01 -1.036838293075561523e-01 4.434262812137603760e-01 -2.731377780437469482e-01 -1.266915053129196167e-01 -3.847404569387435913e-02 5.085492730140686035e-01
5.657253265380859375e-01 9.431340545415878296e-02 -1.271881610155105591e-01 1.719397455453872681e-01 -6.738726496696472168e-01 3.956209123134613037e-02 2.232775092124938965e-01 3.461177349090576172e-01
1.307004541158676147e-01 6.150342822074890137e-01 -4.312969446182250977e-01 1.438722666352987289e-02 -7.207408547401428223e-02 5.823034420609474182e-02 4.678349494934082031e-01 4.370025992393493652e-01
-4.398275613784790039e-01 1.317585855722427368e-01 -3.660314157605171204e-02 -2.206134647130966187e-01 -3.705821931362152100e-01 -2.099429443478584290e-02 1.569141298532485962e-01 7.594651579856872559e-01
-4.217198193073272705e-01 1.761283874511718750e-01 8.279034495353698730e-02 -1.066893413662910461e-01 -7.746211253106594086e-03 4.671365022659301758e-01 2.795421779155731201e-01 6.902710199356079102e-01
-2.268209457397460938e-01 5.453946590423583984e-01 -2.121310979127883911e-01 2.028397172689437866e-01 -2.341797500848770142e-01 -4.052307903766632080e-01 1.383741647005081177e-01 5.716240406036376953e-01
-1.156380623579025269e-01 3.564488291740417480e-01 -1.089870855212211609e-01 4.824087768793106079e-02 4.262199252843856812e-02 -3.161266148090362549e-01 8.467274308204650879e-01 1.632990688085556030e-01
-6.412758231163024902e-01 5.004490613937377930e-01 3.573156148195266724e-02 4.215240776538848877e-01 -3.480843007564544678e-01 4.398953542113304138e-02 1.670809537172317505e-01 9.133968502283096313e-02
2.289308309555053711e-01 2.155675441026687622e-01 -4.168153703212738037e-01 6.178786158561706543e-01 -2.471613138914108276e-01 2.174382954835891724e-01 -8.275734633207321167e-02 4.799952805042266846e-01
-6.252885609865188599e-02 7.329914718866348267e-02 -4.875776171684265137e-01 5.889006853103637695e-01 -5.557878017425537109e-01 2.447945624589920044e-01 -6.553161144256591797e-02 1.818315833806991577e-01
1.953505128622055054e-01 3.599796891212463379e-01 1.628697067499160767e-01 -1.892455480992794037e-02 -6.537095308303833008e-01 -2.930079586803913116e-03 5.818533301353454590e-01 -1.986709386110305786e-01
-4.946311563253402710e-02 7.771267890930175781e-01 -2.587647140026092529e-01 1.413787901401519775e-01 -1.942568719387054443e-01 -3.840495944023132324e-01 1.530536115169525146e-01 3.130895495414733887e-01
2.734954953193664551e-01 1.994284391403198242e-01 -4.821477830410003662e-01 5.933862924575805664e-01 -3.748075664043426514e-01 3.294159173965454102e-01 2.233438491821289062e-01 -4.445919021964073181e-02
4.900437220931053162e-02 3.856925964355468750e-01 -2.481221705675125122e-01 5.768947601318359375e-01 2.279485166072845459e-01 -1.451853066682815552e-01 4.039487838745117188e-01 4.671764075756072998e-01
-9.527332335710525513e-02 3.324396610260009766e-01 2.162962034344673157e-02 7.226609438657760620e-02 1.150007098913192749e-01 -2.099951654672622681e-01 8.773964643478393555e-01 2.181034535169601440e-01
-4.814947843551635742e-01 5.630643963813781738e-01 -6.284222751855850220e-02 3.484750092029571533e-01 -2.530203461647033691e-01 4.467969536781311035e-01 -4.442051425576210022e-02 2.451885640621185303e-01
9.269302338361740112e-02 3.700821399688720703e-01 -6.155651807785034180e-01 2.255947589874267578e-01 -1.272496879100799561e-01 4.675195738673210144e-02 6.277909874916076660e-01 -1.101541146636009216e-01
6.550419330596923828e-01 2.876303493976593018e-01 -2.475325465202331543e-01 1.805017702281475067e-02 -2.022343575954437256e-01 1.478934884071350098e-01 2.912770807743072510e-01 5.281828045845031738e-01
-6.075667142868041992e-01 1.087589859962463379e-01 -2.136603742837905884e-01 3.922251462936401367e-01 -2.892901301383972168e-01 1.751270890235900879e-01 2.457446232438087463e-02 5.518882274627685547e-01
6.328187584877014160e-01 2.495315521955490112e-01 -1.023251637816429138e-01 1.129734367132186890e-01 -4.688822031021118164e-01 -8.672746270895004272e-02 3.903806507587432861e-01 3.664311170578002930e-01
4.158345758914947510e-01 2.552627325057983398e-01 -4.920642971992492676e-01 3.398824632167816162e-01 -3.048216402530670166e-01 -5.611064285039901733e-02 1.386521756649017334e-01 5.375742316246032715e-01
-1.286472529172897339e-01 3.345753550529479980e-01 -1.507662534713745117e-01 1.948085278272628784e-01 -8.498100936412811279e-02 1.417850703001022339e-01 8.825488686561584473e-01 -6.790525466203689575e-02
-2.668087137863039970e-03 2.657633423805236816e-01 -4.655263125896453857e-01 -1.439115405082702637e-01 1.544170081615447998e-01 1.100863702595233917e-02 7.233678698539733887e-01 3.804083466529846191e-01
2.626791000366210938e-01 5.101498961448669434e-01 -8.146517723798751831e-02 -1.916631683707237244e-02 -5.672030448913574219e-01 4.500996172428131104e-01 3.108767271041870117e-01 -2.068562805652618408e-01
1.190787032246589661e-01 7.313477993011474609e-01 -1.351395100355148315e-01 1.074388772249221802e-01 -4.098974466323852539e-01 3.772332072257995605e-01 -1.994036138057708740e-01 2.665746808052062988e-01
-1.753374338150024414e-01 -1.578160971403121948e-01 -4.632585346698760986e-01 -2.074190825223922729e-01 -5.801287889480590820e-01 2.965831756591796875e-01 4.700599908828735352e-01 2.031067311763763428e-01
2.728394567966461182e-01 5.035584792494773865e-02 -5.073286294937133789e-01 1.240532174706459045e-01 -3.052065372467041016e-01 -4.666345193982124329e-02 7.251868844032287598e-01 1.703737676143646240e-01
3.597359731793403625e-02 2.945875227451324463e-01 -2.785245478153228760e-01 5.295686051249504089e-02 -1.834905147552490234e-01 -1.622243970632553101e-01 8.695992231369018555e-01 -1.239165216684341431e-01
1.077481880784034729e-01 -1.130800577811896801e-03 -2.066866904497146606e-01 8.385952711105346680e-01 -1.799366921186447144e-01 3.812988698482513428e-01 1.882277280092239380e-01 1.709734648466110229e-01
-2.807187288999557495e-02 2.942378222942352295e-01 2.600748836994171143e-01 2.273976802825927734e-01 2.488641142845153809e-01 -4.772426560521125793e-02 7.445920109748840332e-01 4.179222881793975830e-01
-8.709932677447795868e-03 -6.369765847921371460e-02 2.611292004585266113e-01 2.167953252792358398e-01 -4.999795854091644287e-01 -1.613127253949642181e-02 7.924154400825500488e-01 5.016087740659713745e-02
1.268239766359329224e-01 5.999144315719604492e-01 -9.909004718065261841e-02 -2.405578345060348511e-01 9.270736575126647949e-02 3.208260834217071533e-01 6.259175539016723633e-01 2.302927970886230469e-01
6.277057528495788574e-02 -4.263475537300109863e-02 5.490985512733459473e-02 3.564498573541641235e-02 -2.342016994953155518e-01 4.898959398269653320e-02 9.563167691230773926e-01 1.347745060920715332e-01
2.422116398811340332e-01 2.294369190931320190e-01 -2.027664035558700562e-01 7.531751990318298340e-01 -7.431577146053314209e-02 -2.421953678131103516e-01 2.516491711139678955e-01 3.908919692039489746e-01
1.943381279706954956e-01 5.062538981437683105e-01 -2.025579065084457397e-01 -1.426963806152343750e-01 6.132154166698455811e-02 5.136487483978271484e-01 5.950456857681274414e-01 1.512381881475448608e-01
-5.190510749816894531e-01 3.324116170406341553e-01 -7.132434844970703125e-02 3.708188235759735107e-01 -2.778697013854980469e-01 5.200524330139160156e-01 -4.715742170810699463e-02 3.572182655334472656e-01
2.842576242983341217e-02 -2.685572803020477295e-01 -2.249804884195327759e-01 4.271163940429687500e-01 -9.200942516326904297e-02 4.308783710002899170e-01 6.693614721298217773e-01 2.277226895093917847e-01
-2.155496031045913696e-01 -1.670919060707092285e-01 7.766260206699371338e-02 5.096149444580078125e-01 -5.002325773239135742e-01 -1.777062863111495972e-01 6.087346673011779785e-01 8.665916323661804199e-02
-5.083902478218078613e-01 9.485024958848953247e-02 -2.511016838252544403e-02 4.337632283568382263e-02 -2.834071516990661621e-01 5.977030843496322632e-02 2.094306796789169312e-01 7.760652899742126465e-01
6.722216308116912842e-02 -2.081630565226078033e-02 -1.909659206867218018e-01 1.915219128131866455e-01 -9.039732068777084351e-02 3.384357094764709473e-01 8.825629353523254395e-01 1.423778533935546875e-01
-5.527074933052062988e-01 2.472503483295440674e-01 -1.201241649687290192e-02 5.448578000068664551e-01 -4.195837080478668213e-01 2.284102141857147217e-01 -6.067519262433052063e-02 3.232090473175048828e-01
-4.811127185821533203e-01 2.396813593804836273e-02 -1.471290737390518188e-01 1.547344028949737549e-01 -1.901765912771224976e-01 2.501641213893890381e-01 1.351943463087081909e-01 7.780358195304870605e-01
4.009736776351928711e-01 6.500014662742614746e-01 2.115215063095092773e-01 1.499884761869907379e-02 -3.743169903755187988e-01 4.129166249185800552e-03 4.378361254930496216e-02 4.792751967906951904e-01
-5.166118144989013672e-01 6.664384007453918457e-01 -1.959574222564697266e-01 4.109472930431365967e-01 -2.182113826274871826e-01 1.932742446660995483e-02 1.668637841939926147e-01 7.656177878379821777e-02
3.731151819229125977e-01 -2.065185159444808960e-01 -1.778935790061950684e-01 3.186785057187080383e-02 -4.397429823875427246e-01 2.326308488845825195e-01 6.223067641258239746e-01 3.882225155830383301e-01
-8.590678870677947998e-02 3.845874369144439697e-01 4.049069583415985107e-01 9.988891333341598511e-02 -5.747534632682800293e-01 3.297911882400512695e-01 4.313041567802429199e-01 -2.136773467063903809e-01
-5.134146809577941895e-01 6.970207672566175461e-03 -9.626071900129318237e-02 5.015811920166015625e-01 -1.119435876607894897e-01 3.402604758739471436e-01 1.765196025371551514e-01 5.621737837791442871e-01
-9.052992612123489380e-02 2.975066602230072021e-01 -9.613575041294097900e-02 4.018143564462661743e-02 -5.876684784889221191e-01 -4.709413051605224609e-01 5.655556321144104004e-01 -7.378614693880081177e-02
5.620659142732620239e-02 3.978564217686653137e-02 1.041300296783447266e-01 3.673142790794372559e-01 1.162733733654022217e-01 -7.709202915430068970e-02 8.824538588523864746e-01 2.265115976333618164e-01
4.179927706718444824e-02 8.095684051513671875e-01 -2.788041532039642334e-01 -5.582304298877716064e-02 -1.717505156993865967e-01 4.373862743377685547e-01 1.177247166633605957e-01 1.653474867343902588e-01
1.515593528747558594e-01 3.335256874561309814e-01 1.234121695160865784e-01 3.105193674564361572e-01 -7.324348092079162598e-01 1.444327533245086670e-01 3.463209569454193115e-01 -2.772685885429382324e-01
1.317277997732162476e-01 4.329691827297210693e-02 -7.249830961227416992e-01 5.954809114336967468e-02 -1.137421280145645142e-01 2.180664837360382080e-01 6.124516725540161133e-01 1.266462653875350952e-01
2.937787175178527832e-01 1.710171848535537720e-01 2.723177671432495117e-01 5.268130898475646973e-01 -2.781917154788970947e-01 -1.672149002552032471e-01 1.312921792268753052e-01 6.404445171356201172e-01
-2.677126824855804443e-01 3.432821333408355713e-01 3.411186337471008301e-01 5.103126168251037598e-01 -3.184327483177185059e-01 -1.548958271741867065e-01 5.183500051498413086e-01 -1.990671455860137939e-01
1.917539238929748535e-01 3.732095360755920410e-01 4.693625867366790771e-01 2.950650453567504883e-01 2.106464207172393799e-01 2.473068088293075562e-01 4.848312437534332275e-01 4.195075929164886475e-01
7.871009409427642822e-02 -2.950449883937835693e-01 -1.979832537472248077e-02 5.901500582695007324e-01 -2.123865485191345215e-01 4.011422097682952881e-01 5.754755735397338867e-01 1.445292383432388306e-01
9.100732952356338501e-02 9.381900727748870850e-02 3.012401461601257324e-01 6.358248591423034668e-01 -2.089234888553619385e-01 -1.163727641105651855e-01 7.831101119518280029e-02 6.515923738479614258e-01
-4.781370162963867188e-01 2.323697507381439209e-02 -1.335930377244949341e-01 5.394059419631958008e-01 -6.633251905441284180e-02 2.857013940811157227e-01 1.575392037630081177e-01 5.926174521446228027e-01
4.429790973663330078e-01 -2.358313202857971191e-01 -4.685862362384796143e-02 2.949651777744293213e-01 -4.694503843784332275e-01 5.425903201103210449e-02 4.985607266426086426e-01 4.325070679187774658e-01
5.698594730347394943e-03 4.423301517963409424e-01 -5.894819498062133789e-01 2.368008047342300415e-01 -3.889676630496978760e-01 5.008108168840408325e-02 -1.822365075349807739e-01 4.623136520385742188e-01
-4.421526789665222168e-01 1.882038861513137817e-01 -5.352366343140602112e-02 -1.550017297267913818e-01 -3.611730635166168213e-01 7.785671949386596680e-02 1.347925662994384766e-01 7.664940357208251953e-01
3.562693893909454346e-01 3.374689221382141113e-01 -4.870797693729400635e-01 -1.587142199277877808e-01 -7.214003801345825195e-02 -1.303237378597259521e-01 5.690745711326599121e-01 3.882213234901428223e-01
1.721571683883666992e-01 2.289970070123672485e-01 -2.984749674797058105e-01 -3.987202048301696777e-01 -4.467318952083587646e-01 4.215767979621887207e-01 2.947491705417633057e-01 4.535236954689025879e-01
-4.775583148002624512e-01 7.725051790475845337e-02 -1.071858108043670654e-01 -9.672689437866210938e-02 -3.744765222072601318e-01 3.623181954026222229e-02 1.339860707521438599e-01 7.652631402015686035e-01
-6.628320813179016113e-01 4.443567097187042236e-01 -1.662775576114654541e-01 4.649310410022735596e-01 -5.625473335385322571e-02 1.234723478555679321e-01 2.968921363353729248e-01 1.132981404662132263e-01
-2.094511501491069794e-02 6.039521098136901855e-01 -1.070470809936523438e-01 -1.061772331595420837e-01 1.850033551454544067e-01 4.396784901618957520e-01 5.961251258850097656e-01 1.707685738801956177e-01
-5.985591933131217957e-02 7.952352762222290039e-01 -3.026129901409149170e-01 -2.711856365203857422e-02 -3.188049495220184326e-01 -3.117332756519317627e-01 1.590195149183273315e-01 2.181898504495620728e-01
4.407493770122528076e-02 -2.513071335852146149e-02 -4.076088070869445801e-01 6.001179218292236328e-01 -1.449926495552062988e-01 4.170538485050201416e-01 5.227909088134765625e-01 -5.359262228012084961e-02
2.182059139013290405e-01 1.466680020093917847e-01 1.747470796108245850e-01 6.859984993934631348e-01 -1.912393271923065186e-01 -2.779599428176879883e-01 1.670855134725570679e-01 5.366493463516235352e-01
1.890138536691665649e-01 5.571742057800292969e-01 3.396506309509277344e-01 2.447000890970230103e-01 8.180741220712661743e-02 -2.528350949287414551e-01 5.449334383010864258e-01 3.331956267356872559e-01
-9.244637191295623779e-02 6.992889642715454102e-01 -2.596228122711181641e-01 2.456111274659633636e-02 -3.172691166400909424e-01 -4.591959714889526367e-01 2.305814772844314575e-01 2.641079723834991455e-01
9.201939404010772705e-02 2.476646304130554199e-01 -1.828000992536544800e-01 8.317426443099975586e-01 1.134087219834327698e-01 1.426716893911361694e-01 2.292231917381286621e-01 3.452865779399871826e-01
-9.691917151212692261e-02 2.803218662738800049e-01 -2.106879353523254395e-01 2.313772588968276978e-01 -9.280870854854583740e-02 2.374214231967926025e-01 8.421354889869689941e-01 -1.998170167207717896e-01
3.868673145771026611e-01 3.799806535243988037e-01 -3.860595524311065674e-01 -4.817687720060348511e-02 -4.050119519233703613e-01 -3.128905966877937317e-02 6.337289512157440186e-02 6.209313869476318359e-01
6.391452550888061523e-01 1.501366794109344482e-01 2.501011081039905548e-02 1.799174100160598755e-01 -4.488715231418609619e-01 7.160703092813491821e-02 1.936575919389724731e-01 5.402221679687500000e-01
1.088288240134716034e-02 1.865855306386947632e-01 -5.557035207748413086e-01 8.874965459108352661e-02 1.552169024944305420e-01 1.967997848987579346e-01 7.385529279708862305e-01 2.002538293600082397e-01
-1.515512764453887939e-01 4.742961376905441284e-03 -4.761573672294616699e-01 3.276889026165008545e-02 -4.720184206962585449e-01 -4.289033263921737671e-02 7.238838076591491699e-01 2.369505725800991058e-02
1.219746395945549011e-01 2.618088126182556152e-01 2.434511929750442505e-01 -2.803662121295928955e-01 -3.446014821529388428e-01 -3.838902413845062256e-01 4.394584298133850098e-01 5.652071237564086914e-01
2.060697227716445923e-01 3.839915692806243896e-01 -4.408593773841857910e-01 4.010052680969238281e-01 -3.660064339637756348e-01 5.580246821045875549e-02 -1.926637291908264160e-01 5.298394560813903809e-01
-1.229956224560737610e-01 5.770077109336853027e-01 3.156526982784271240e-01 2.267443090677261353e-01 2.360436767339706421e-01 1.893640309572219849e-01 5.930721759796142578e-01 2.399470657110214233e-01
2.301689833402633667e-01 1.166334226727485657e-01 2.700182050466537476e-02 7.435773611068725586e-01 -2.460142411291599274e-02 -1.443121880292892456e-01 3.563984036445617676e-01 4.809692800045013428e-01
-2.243758440017700195e-01 -8.763134479522705078e-02 8.773683756589889526e-02 -6.926903128623962402e-02 -1.765395849943161011e-01 2.181295305490493774e-01 3.014178574085235596e-01 8.717115521430969238e-01
2.410469502210617065e-01 3.419686555862426758e-01 1.765931993722915649e-01 2.424876904115080833e-03 2.152404338121414185e-01 1.105644181370735168e-02 6.362198591232299805e-01 5.852660536766052246e-01
4.131152629852294922e-01 2.581868767738342285e-01 4.663956910371780396e-02 5.151565670967102051e-01 -1.545737087726593018e-01 6.069881319999694824e-01 6.238451972603797913e-02 3.144744932651519775e-01
-1.766315847635269165e-01 2.789588570594787598e-01 1.508051753044128418e-01 -3.644350767135620117e-01 -5.761986374855041504e-01 -3.678105399012565613e-02 6.277744770050048828e-01 8.927330374717712402e-02
-4.100069701671600342e-01 -2.299195155501365662e-03 4.299420863389968872e-02 2.193289250135421753e-01 -2.508468031883239746e-01 2.557673305273056030e-02 1.947015374898910522e-01 8.248928785324096680e-01
2.697884142398834229e-01 3.002681434154510498e-01 -2.545967698097229004e-01 9.046142548322677612e-02 -5.196554064750671387e-01 -1.909797489643096924e-01 6.668792963027954102e-01 -1.131704747676849365e-01
2.027762532234191895e-01 -1.803241968154907227e-01 -1.048318147659301758e-01 -2.919441647827625275e-02 -5.830950140953063965e-01 -1.847243607044219971e-01 4.543778598308563232e-01 5.778760313987731934e-01
-4.606143832206726074e-01 5.349959731101989746e-01 -8.061080425977706909e-02 3.727665543556213379e-01 -4.542262852191925049e-01 -1.767672002315521240e-01 -5.163748562335968018e-02 3.404791653156280518e-01
2.460640519857406616e-01 1.259605288505554199e-01 -5.191399529576301575e-02 -2.398761957883834839e-01 -5.848394632339477539e-01 -1.645105928182601929e-01 6.962974667549133301e-01 9.705570340156555176e-02
4.177681356668472290e-02 5.902441143989562988e-01 -9.748812764883041382e-03 5.694408416748046875e-01 1.743877977132797241e-01 -2.114825099706649780e-01 3.040157854557037354e-01 3.974256217479705811e-01
1.997078955173492432e-01 2.685547471046447754e-01 4.200899004936218262e-01 -1.990864127874374390e-01 -4.499171078205108643e-01 -2.671442925930023193e-01 4.206853806972503662e-01 4.702302813529968262e-01
3.103179298341274261e-02 -2.234979122877120972e-01 -2.514362521469593048e-02 6.711001992225646973e-01 -4.641439914703369141e-01 2.348851412534713745e-01 4.728811979293823242e-01 6.213583424687385559e-02
9.445788711309432983e-02 6.859717369079589844e-01 -3.326437473297119141e-01 4.324567038565874100e-03 4.129510745406150818e-02 5.375662446022033691e-01 3.437634706497192383e-01 -3.152522444725036621e-02
-2.469836026430130005e-01 5.015468001365661621e-01 4.381743818521499634e-02 3.882473707199096680e-01 -1.318052113056182861e-01 2.347502261400222778e-01 5.664491653442382812e-01 -3.760969936847686768e-01
4.751793742179870605e-01 2.168999761343002319e-01 -3.773787915706634521e-01 6.015876531600952148e-01 -3.501732945442199707e-01 2.259835153818130493e-01 1.936833560466766357e-01 1.078584492206573486e-01
-2.866754233837127686e-01 7.942941784858703613e-02 4.601810500025749207e-02 -1.831660270690917969e-01 -2.099984139204025269e-01 2.464878261089324951e-01 2.127574682235717773e-01 8.518916964530944824e-01
8.958425372838973999e-02 1.738691329956054688e-01 1.762840896844863892e-01 -3.234663903713226318e-01 -2.552258372306823730e-01 -3.174406588077545166e-01 5.985872149467468262e-01 5.493835210800170898e-01
5.233134031295776367e-01 5.011088401079177856e-02 -4.037902951240539551e-01 5.044476985931396484e-01 -3.221050798892974854e-01 1.767288595438003540e-01 3.533557653427124023e-01 2.151111513376235962e-01
2.591573894023895264e-01 3.639911115169525146e-01 3.737986385822296143e-01 4.782311618328094482e-01 -1.801477074623107910e-01 6.048485040664672852e-01 1.149768903851509094e-01 1.428389698266983032e-01
1.807486116886138916e-01 3.463578820228576660e-01 3.852354884147644043e-01 5.703242421150207520e-01 -2.293762862682342529e-01 3.237499296665191650e-01 4.434393346309661865e-01 -1.400865912437438965e-01
-2.386529594659805298e-01 7.540708780288696289e-02 -6.755208130925893784e-03 -1.183382198214530945e-01 -2.899439334869384766e-01 1.504420638084411621e-01 1.411807388067245483e-01 8.925674557685852051e-01
3.090989589691162109e-01 1.276420429348945618e-02 -5.009006857872009277e-01 6.282683014869689941e-01 -3.545020222663879395e-01 2.592489123344421387e-01 2.471904158592224121e-01 6.846578419208526611e-02
-3.653353452682495117e-01 8.734488487243652344e-02 -6.041354686021804810e-02 -8.490301668643951416e-02 -3.287488520145416260e-01 9.418448805809020996e-02 1.433571875095367432e-01 8.429381847381591797e-01
-1.149117872118949890e-01 4.283735156059265137e-01 9.038876742124557495e-02 -5.027120709419250488e-01 -2.879606783390045166e-01 1.678829044103622437e-01 6.173883080482482910e-01 2.238918989896774292e-01
7.520424574613571167e-02 6.817735433578491211e-01 -9.409616142511367798e-02 1.510515660047531128e-01 -4.635979831218719482e-01 2.070450931787490845e-01 -2.770195603370666504e-01 4.041386842727661133e-01
-4.307552576065063477e-01 1.164264008402824402e-01 -1.062999591231346130e-01 1.545761972665786743e-01 -2.333238124847412109e-01 -1.380017548799514771e-01 1.732809245586395264e-01 8.137508630752563477e-01
3.060788214206695557e-01 3.932766020298004150e-01 5.179789066314697266e-01 3.510647416114807129e-01 -1.263651549816131592e-01 4.940240979194641113e-01 2.073635905981063843e-01 2.388997226953506470e-01
-1.975946128368377686e-01 5.623563528060913086e-01 1.006824225187301636e-01 2.923740148544311523e-01 2.793767452239990234e-01 3.118443489074707031e-01 5.844283103942871094e-01 1.795479655265808105e-01
7.413333654403686523e-02 -3.404491841793060303e-01 -1.208328455686569214e-01 4.186003655195236206e-02 -4.966878890991210938e-01 3.714416623115539551e-01 6.166467666625976562e-01 3.119691610336303711e-01
-6.792928278446197510e-02 4.534389972686767578e-01 -1.126209348440170288e-01 5.780817195773124695e-02 8.451209962368011475e-02 -2.493499368429183960e-01 8.231066465377807617e-01 1.641072332859039307e-01
-3.243596255779266357e-01 5.119121074676513672e-01 -1.867967844009399414e-01 3.476606011390686035e-01 -2.096677273511886597e-01 -4.115310311317443848e-01 8.987492322921752930e-02 5.055492520332336426e-01
-5.297218561172485352e-01 8.862542361021041870e-02 3.816172108054161072e-02 -1.844950579106807709e-02 -7.683759182691574097e-02 -1.026009544730186462e-01 8.185164928436279297e-01 1.527851670980453491e-01
5.920262634754180908e-02 -5.720281228423118591e-02 -3.544998466968536377e-01 -2.535234987735748291e-01 -6.312291622161865234e-01 3.295579850673675537e-01 4.644263684749603271e-01 2.837744951248168945e-01
1.562289148569107056e-01 4.908449947834014893e-01 -4.042390286922454834e-01 3.558683395385742188e-02 -3.524619042873382568e-01 5.356941223144531250e-01 3.931299746036529541e-01 -6.511060893535614014e-02
-6.850288808345794678e-02 -3.023560345172882080e-01 -1.957775354385375977e-01 1.706326603889465332e-01 -6.518229842185974121e-01 3.489606678485870361e-01 5.250514745712280273e-01 1.188190504908561707e-01
2.141140699386596680e-01 5.513723492622375488e-01 -2.469500303268432617e-01 -2.404238283634185791e-01 9.692613780498504639e-02 2.361039817333221436e-01 5.002250075340270996e-01 4.647483527660369873e-01
3.122830986976623535e-01 1.912203878164291382e-01 -3.553569316864013672e-02 6.314269900321960449e-01 1.883103698492050171e-01 4.695283249020576477e-02 4.598579704761505127e-01 4.656355679035186768e-01
-4.854532480239868164e-01 2.863299548625946045e-01 -1.357599049806594849e-01 2.411537915468215942e-01 -2.673147022724151611e-01 -3.266555964946746826e-01 1.697262376546859741e-01 6.315031647682189941e-01
1.074534133076667786e-01 6.806451082229614258e-01 -3.374466896057128906e-01 -1.314368844032287598e-02 -1.337055712938308716e-01 -2.438579052686691284e-01 2.249041795730590820e-01 5.321723818778991699e-01
2.655025124549865723e-01 4.465548098087310791e-01 3.781531751155853271e-01 1.204079538583755493e-01 1.701868474483489990e-01 4.799294099211692810e-02 4.840073883533477783e-01 5.541387200355529785e-01
2.338545918464660645e-01 5.953694134950637817e-02 -1.101386547088623047e-02 4.141635000705718994e-01 -1.261537373065948486e-01 2.057319581508636475e-01 8.415701389312744141e-01 -6.028204411268234253e-02
-9.739869832992553711e-02 8.282595872879028320e-02 -1.358516514301300049e-01 -2.474181205034255981e-01 -4.594470858573913574e-01 -4.270560741424560547e-01 6.264494061470031738e-01 3.436197936534881592e-01
-6.955329328775405884e-02 -3.060471415519714355e-01 -7.664211839437484741e-02 3.685547709465026855e-01 -3.024769425392150879e-01 3.237636387348175049e-01 7.388767600059509277e-01 1.324268728494644165e-01
3.703841269016265869e-01 1.175632029771804810e-01 -4.769352674484252930e-01 6.501814723014831543e-01 -3.363725244998931885e-01 1.543527692556381226e-01 2.076041996479034424e-01 1.368227154016494751e-01
-5.779926478862762451e-02 4.475381374359130859e-01 9.926971048116683960e-02 1.103149577975273132e-01 1.710936278104782104e-01 -2.710555791854858398e-01 7.665728330612182617e-01 2.897707223892211914e-01
3.327705860137939453e-01 -6.457855924963951111e-03 1.124690547585487366e-01 -3.930902108550071716e-02 -4.901994764804840088e-01 -1.307183951139450073e-01 7.733727097511291504e-01 1.397833079099655151e-01
4.691211879253387451e-01 2.322493940591812134e-01 2.468866109848022461e-01 1.936446428298950195e-01 -3.953388631343841553e-01 -1.495758891105651855e-01 1.530617773532867432e-01 6.522582173347473145e-01
3.496636450290679932e-01 2.730022668838500977e-01 -1.373320817947387695e-01 -1.708779782056808472e-01 -4.784153401851654053e-01 3.486159443855285645e-01 6.328165531158447266e-01 -6.538087129592895508e-02
1.824237853288650513e-01 1.612848937511444092e-01 -4.574913084506988525e-01 6.092594265937805176e-01 -5.124220848083496094e-01 2.631784975528717041e-01 1.674781590700149536e-01 -1.803565397858619690e-02
-2.689500153064727783e-01 4.961624741554260254e-01 -1.696845442056655884e-01 1.099299937486648560e-01 1.183748058974742889e-02 -3.876836970448493958e-02 8.108280599117279053e-02 7.952318191528320312e-01
2.312181890010833740e-01 2.201699018478393555e-01 1.304206699132919312e-01 3.613664507865905762e-01 7.540497928857803345e-02 -1.368466466665267944e-01 8.345968127250671387e-01 1.717658936977386475e-01
3.259185850620269775e-01 3.609908521175384521e-01 7.345522195100784302e-02 3.523441851139068604e-01 -2.601704001426696777e-01 4.913335442543029785e-01 -1.299614161252975464e-01 5.549174547195434570e-01
-4.577425718307495117e-01 3.139608204364776611e-01 4.575903713703155518e-02 1.737601757049560547e-01 -6.028301268815994263e-02 -2.064512111246585846e-02 1.297101229429244995e-01 7.992051243782043457e-01
6.909634917974472046e-02 4.409538209438323975e-01 3.112220764160156250e-01 3.761946558952331543e-01 8.776021748781204224e-02 -1.301774382591247559e-01 6.351301074028015137e-01 3.665592074394226074e-01
4.764351621270179749e-02 1.821311563253402710e-01 -5.858948826789855957e-01 6.249337792396545410e-01 -2.827761769294738770e-01 3.403271734714508057e-01 1.817516386508941650e-01 4.387200251221656799e-02
-2.522364854812622070e-01 2.757400572299957275e-01 3.683623373508453369e-01 1.052218005061149597e-01 -4.708701074123382568e-01 -1.486988961696624756e-01 6.840125918388366699e-01 -4.334020242094993591e-02
1.134796161204576492e-02 3.726249933242797852e-01 2.096619009971618652e-01 1.115757301449775696e-01 1.196728125214576721e-01 -2.173325568437576294e-01 8.239482045173645020e-01 2.533157169818878174e-01
1.407649647444486618e-02 6.139388680458068848e-01 -7.231201976537704468e-02 1.774155646562576294e-01 2.106764018535614014e-01 1.773000508546829224e-01 5.534278750419616699e-01 4.517448246479034424e-01
-5.001461505889892578e-01 7.152046263217926025e-02 8.275689557194709778e-03 5.794408321380615234e-01 -2.499908357858657837e-01 3.629196882247924805e-01 2.111227996647357941e-02 4.628896415233612061e-01
2.642202079296112061e-01 -5.086261779069900513e-02 -4.125768840312957764e-01 -1.286308765411376953e-01 -6.061736345291137695e-01 2.860058285295963287e-02 3.163501620292663574e-01 5.220087766647338867e-01
-3.514110743999481201e-01 -7.961087673902511597e-02 3.504669666290283203e-02 -1.136047393083572388e-01 -8.074469864368438721e-02 7.252781838178634644e-02 8.777678012847900391e-01 2.716278135776519775e-01
5.485016107559204102e-02 4.392850100994110107e-01 7.088453322649002075e-02 -1.917403638362884521e-01 -3.426625579595565796e-02 1.108798384666442871e-01 7.764130234718322754e-01 3.820283710956573486e-01
-5.059050321578979492e-01 4.925756528973579407e-02 -1.778859794139862061e-01 1.269859373569488525e-01 -1.761747300624847412e-01 -1.720922291278839111e-01 2.858324348926544189e-01 7.426382303237915039e-01
-4.119092971086502075e-02 7.735164463520050049e-02 1.354221403598785400e-01 5.679039359092712402e-01 -4.972066879272460938e-01 2.183366008102893829e-02 6.026725769042968750e-01 -2.013963460922241211e-01
3.594193980097770691e-02 -2.813231050968170166e-01 2.024973779916763306e-01 7.698391079902648926e-01 -2.453981041908264160e-01 1.433191746473312378e-01 3.404192328453063965e-01 2.987678945064544678e-01
5.847973749041557312e-02 2.278169840574264526e-01 2.084121406078338623e-01 3.405512124300003052e-02 2.405701875686645508e-01 1.276774704456329346e-01 7.326324582099914551e-01 5.377344489097595215e-01
1.429574787616729736e-01 2.005943208932876587e-01 2.205456495285034180e-01 -1.996100991964340210e-01 -2.260846346616744995e-01 -2.928867340087890625e-01 6.200315356254577637e-01 5.740248560905456543e-01
-1.658297330141067505e-02 3.689617216587066650e-01 5.060943588614463806e-02 -3.070113956928253174e-01 -9.011827409267425537e-03 7.603471726179122925e-02 7.839139103889465332e-01 3.826115131378173828e-01
-5.322181582450866699e-01 2.096426673233509064e-03 -2.184034325182437897e-02 2.672340273857116699e-01 -2.012805193662643433e-01 2.652691304683685303e-01 1.951531916856765747e-01 7.041890025138854980e-01
1.875119470059871674e-02 6.532540321350097656e-01 -1.462071686983108521e-01 3.412878140807151794e-02 -4.041275084018707275e-01 5.430224537849426270e-01 -7.670428603887557983e-02 2.937523126602172852e-01
-1.806184798479080200e-01 2.219799458980560303e-01 2.597125470638275146e-01 2.850057482719421387e-01 2.203224152326583862e-01 -9.129863977432250977e-02 7.675701379776000977e-01 3.512575030326843262e-01
2.431424558162689209e-01 3.670546710491180420e-01 1.518510431051254272e-01 -2.961352169513702393e-01 4.862176254391670227e-03 1.101003363728523254e-01 7.511127591133117676e-01 3.450819551944732666e-01
-2.384746223688125610e-01 4.793737530708312988e-01 -2.686313539743423462e-02 3.817326128482818604e-01 5.091599747538566589e-02 -7.038888335227966309e-02 7.350690364837646484e-01 -1.378970891237258911e-01
7.592930458486080170e-03 4.696871042251586914e-01 1.036286279559135437e-01 -1.914474219083786011e-01 1.793791055679321289e-01 3.445214033126831055e-01 6.971294283866882324e-01 3.083569109439849854e-01
-2.486572265625000000e-01 2.237146645784378052e-01 5.733650922775268555e-01 7.268588989973068237e-02 -6.292709708213806152e-01 2.475956231355667114e-01 3.098995089530944824e-01 2.770254947245121002e-02
-2.683829665184020996e-01 4.561772197484970093e-02 1.315532326698303223e-01 -1.024354621767997742e-01 -4.122299253940582275e-01 -1.679005026817321777e-01 8.270877599716186523e-01 1.260638535022735596e-01
3.863505423069000244e-01 1.638019382953643799e-01 -2.576415836811065674e-01 7.301292419433593750e-01 -2.015097886323928833e-01 3.486680686473846436e-01 1.415789425373077393e-01 2.054607272148132324e-01
1.399601101875305176e-01 7.869751751422882080e-02 -3.637135028839111328e-01 1.166392862796783447e-01 -8.854806423187255859e-01 5.075941234827041626e-02 1.984120756387710571e-01 4.802041500806808472e-02
3.715957403182983398e-01 1.461180597543716431e-01 -4.854801893234252930e-01 5.762082934379577637e-01 -3.327911496162414551e-01 9.562644362449645996e-02 4.324606806039810181e-02 3.887088894844055176e-01
4.351372718811035156e-01 2.118161879479885101e-02 -5.954453349113464355e-01 3.903099000453948975e-01 -4.119934737682342529e-01 2.438345365226268768e-02 3.193478882312774658e-01 1.760506927967071533e-01
-4.360969066619873047e-01 9.510549157857894897e-02 1.752346158027648926e-01 4.274461269378662109e-01 -2.922994792461395264e-01 4.281733930110931396e-01 1.233170507475733757e-03 5.644325613975524902e-01
2.472267001867294312e-01 1.890076845884323120e-01 5.745448172092437744e-02 6.462924480438232422e-01 6.677939742803573608e-02 -2.483212053775787354e-01 4.897955060005187988e-01 4.196875989437103271e-01
-4.870503544807434082e-01 -5.789840966463088989e-02 8.380242437124252319e-02 1.313465982675552368e-01 -1.078611910343170166e-01 2.222632318735122681e-01 3.182816207408905029e-01 7.568466067314147949e-01
-2.061858922243118286e-01 6.760626435279846191e-01 -1.262105703353881836e-01 1.942286640405654907e-01 -2.776782512664794922e-01 -4.624559879302978516e-01 1.313365250825881958e-01 3.722268939018249512e-01
3.163720071315765381e-01 3.657782077789306641e-01 -3.010987043380737305e-01 -1.520653665065765381e-01 -5.983071327209472656e-01 3.931964337825775146e-01 3.703612387180328369e-01 -5.087713524699211121e-02
5.653525236994028091e-03 2.405382990837097168e-01 -1.103836968541145325e-01 6.394331455230712891e-01 -1.248603835701942444e-01 6.846258640289306641e-01 4.131627082824707031e-02 1.871908903121948242e-01
-1.555745750665664673e-01 -7.511822879314422607e-02 -2.409641630947589874e-02 4.358685612678527832e-01 -2.910275161266326904e-01 -4.415605962276458740e-02 9.122858941555023193e-02 8.274191021919250488e-01
-2.249908149242401123e-01 5.636296272277832031e-01 -2.462316863238811493e-02 5.325664877891540527e-01 -3.279640525579452515e-02 -3.559142947196960449e-01 2.408391237258911133e-01 4.021362066268920898e-01
-1.098896749317646027e-02 5.907671451568603516e-01 1.927344501018524170e-01 1.766502112150192261e-01 -2.815827131271362305e-01 -9.508609026670455933e-02 6.485662460327148438e-01 -2.712068557739257812e-01
2.186389863491058350e-01 1.798575818538665771e-01 2.668164372444152832e-01 5.309308171272277832e-01 -4.861393943428993225e-02 4.201088249683380127e-01 6.168344020843505859e-01 -8.619935065507888794e-02
-4.086337685585021973e-01 5.332842469215393066e-01 -4.258514046669006348e-01 -1.079167947173118591e-01 -3.837040662765502930e-01 -2.160671055316925049e-01 5.511448532342910767e-02 3.983457386493682861e-01
-3.665044903755187988e-03 4.083535075187683105e-01 9.796755760908126831e-02 1.104718968272209167e-01 2.062000781297683716e-01 -6.326152384281158447e-02 7.491216659545898438e-01 4.513629376888275146e-01
8.195281773805618286e-02 -1.729721017181873322e-02 -2.603478431701660156e-01 -2.896745800971984863e-01 -7.640652060508728027e-01 1.784445345401763916e-01 3.673105835914611816e-01 3.012259304523468018e-01
-1.343058049678802490e-01 4.163755774497985840e-01 1.598037630319595337e-01 -4.075910151004791260e-02 -3.922858536243438721e-01 -3.267210721969604492e-01 7.135834097862243652e-01 -1.075105518102645874e-01
8.705397695302963257e-02 3.728540241718292236e-01 2.920649014413356781e-02 5.881163850426673889e-02 2.709936797618865967e-01 1.852511912584304810e-01 6.816956996917724609e-01 5.259513854980468750e-01
2.767962515354156494e-01 1.373039633035659790e-01 -1.910944879055023193e-01 4.355385601520538330e-01 1.326933652162551880e-01 3.979689478874206543e-01 6.821594238281250000e-01 1.923337429761886597e-01
-5.518944859504699707e-01 -9.919355064630508423e-02 6.871034950017929077e-02 2.052998840808868408e-01 -1.241782456636428833e-01 1.542645394802093506e-01 3.712556064128875732e-01 6.794523000717163086e-01
1.635215282440185547e-01 2.866108417510986328e-01 2.898709475994110107e-01 5.657162666320800781e-01 -5.705364942550659180e-01 -3.169706165790557861e-01 1.173826754093170166e-01 2.174715101718902588e-01
7.689544558525085449e-02 -3.689675033092498779e-01 9.656579792499542236e-02 1.589866131544113159e-01 -5.675937533378601074e-01 3.077830970287322998e-01 5.426796674728393555e-01 3.345953226089477539e-01
2.746644197031855583e-03 2.399685084819793701e-01 2.800549566745758057e-01 -1.142488792538642883e-01 -4.944961071014404297e-01 -4.065438210964202881e-01 6.338027119636535645e-01 1.985287368297576904e-01
2.235099673271179199e-01 3.843460232019424438e-02 4.100568592548370361e-01 4.576870799064636230e-01 -2.155939489603042603e-01 -1.082817167043685913e-01 2.515932023525238037e-01 6.704006195068359375e-01
1.308222413063049316e-01 1.385383009910583496e-01 -3.778916895389556885e-01 7.278441190719604492e-01 -1.909450590610504150e-01 4.469742774963378906e-01 7.240673154592514038e-02 2.228109389543533325e-01
4.731389582157135010e-01 -3.711426258087158203e-02 -4.596438407897949219e-01 4.738071858882904053e-01 -2.397791892290115356e-01 2.732452452182769775e-01 4.067678451538085938e-01 2.034195065498352051e-01
-3.053993880748748779e-01 1.930904537439346313e-01 -2.690884768962860107e-01 1.721394509077072144e-01 -5.678284764289855957e-01 -3.192067742347717285e-01 -2.167811244726181030e-02 5.853330492973327637e-01
5.411811172962188721e-02 2.046374827623367310e-01 2.437363564968109131e-01 -3.234866857528686523e-01 -4.213664829730987549e-01 -4.098645150661468506e-01 4.474752247333526611e-01 4.953491389751434326e-01
-2.364916354417800903e-02 4.517702460289001465e-01 2.408951669931411743e-01 -1.610616743564605713e-01 -4.493692815303802490e-01 -8.698979020118713379e-02 6.953550577163696289e-01 -1.354777663946151733e-01
-2.453432232141494751e-01 4.501162171363830566e-01 -1.261205822229385376e-01 4.935801327228546143e-01 2.081914618611335754e-02 -3.876727223396301270e-01 2.403201013803482056e-01 5.188420414924621582e-01
1.771937459707260132e-01 3.019085228443145752e-01 3.660717904567718506e-01 5.989678502082824707e-01 -5.395730212330818176e-02 5.397250652313232422e-01 2.977714836597442627e-01 4.243181645870208740e-02
1.755380630493164062e-01 7.375180721282958984e-01 -2.015019059181213379e-01 7.481359690427780151e-02 3.894728794693946838e-02 -1.642858982086181641e-01 2.586809098720550537e-01 5.325700640678405762e-01
-8.685337007045745850e-02 -1.347860246896743774e-01 1.578919440507888794e-01 6.564103960990905762e-01 -2.229187637567520142e-01 -5.862443894147872925e-02 1.892195940017700195e-01 6.554013490676879883e-01
1.811589896678924561e-01 5.834314227104187012e-01 4.638865888118743896e-01 3.630574047565460205e-01 1.221772059798240662e-01 3.891120851039886475e-01 1.696857362985610962e-01 2.909621894359588623e-01
-2.510722577571868896e-01 4.830721020698547363e-02 -4.370525181293487549e-01 -1.749462187290191650e-01 -1.006963253021240234e-01 -4.995262250304222107e-02 8.071504235267639160e-01 2.210910916328430176e-01
3.135413229465484619e-01 5.507152676582336426e-01 -5.653036385774612427e-02 3.405177593231201172e-01 -6.013599038124084473e-01 2.879735827445983887e-01 -5.972283706068992615e-02 1.764290481805801392e-01
-1.778203994035720825e-01 -4.707019403576850891e-02 -2.812168002128601074e-01 -1.002108305692672729e-01 -8.634319156408309937e-02 -8.329971134662628174e-02 8.841544389724731445e-01 2.844580411911010742e-01
-2.416040301322937012e-01 -3.583214059472084045e-02 -2.056406587362289429e-01 -3.503374755382537842e-02 -1.589697897434234619e-01 -9.848994761705398560e-02 9.103330373764038086e-01 1.820716261863708496e-01
4.203939139842987061e-01 2.075626105070114136e-01 1.767757982015609741e-01 5.153127312660217285e-01 -4.503085613250732422e-01 -3.075706958770751953e-01 1.644279807806015015e-01 3.987175524234771729e-01
-1.797851771116256714e-01 3.846920132637023926e-01 3.351259827613830566e-01 3.506870865821838379e-01 2.161614149808883667e-01 1.534299701452255249e-01 6.649332046508789062e-01 2.683203518390655518e-01
-5.212379693984985352e-01 1.626142859458923340e-02 -1.884621977806091309e-01 3.599341809749603271e-01 -2.405544519424438477e-01 3.253829181194305420e-01 6.749258190393447876e-02 6.282358169555664062e-01
-1.419806033372879028e-01 2.917835414409637451e-01 3.353278338909149170e-01 1.352698653936386108e-01 1.707164198160171509e-01 -8.339963108301162720e-02 7.391409277915954590e-01 4.260660111904144287e-01
-7.943924516439437866e-03 9.223843365907669067e-02 -4.709535837173461914e-01 -1.005148142576217651e-02 4.533436894416809082e-02 -9.046883136034011841e-02 8.163745403289794922e-01 3.046694397926330566e-01
-4.662474989891052246e-02 2.598816715180873871e-02 -6.350123137235641479e-02 8.556154966354370117e-01 -2.757339179515838623e-01 3.929682970046997070e-01 2.956652641296386719e-02 1.723747998476028442e-01
5.524833202362060547e-01 3.819862604141235352e-01 9.417111426591873169e-02 -2.761815488338470459e-02 -3.250317871570587158e-01 -7.781881839036941528e-02 1.546750664710998535e-01 6.352889537811279297e-01
2.181946635246276855e-01 5.448074340820312500e-01 2.457616627216339111e-01 1.463725119829177856e-01 1.856795102357864380e-01 2.783702500164508820e-02 5.216746926307678223e-01 5.160968303680419922e-01
6.136067509651184082e-01 9.795936942100524902e-02 2.679076418280601501e-02 2.762686610221862793e-01 -3.280583620071411133e-01 4.956046864390373230e-02 6.108326315879821777e-01 2.316323816776275635e-01
3.436802029609680176e-01 1.906082034111022949e-01 -4.249044060707092285e-01 6.426922678947448730e-01 -2.930503189563751221e-01 3.249545991420745850e-01 2.446420341730117798e-01 2.513200975954532623e-02
5.805854201316833496e-01 2.368393540382385254e-01 -1.082406472414731979e-02 2.811877429485321045e-01 -2.438672482967376709e-01 -1.165472567081451416e-01 2.895645201206207275e-01 6.088860034942626953e-01
5.224716663360595703e-01 6.244374439120292664e-02 -6.336639821529388428e-02 3.678650259971618652e-01 -7.001046538352966309e-01 6.142936274409294128e-02 2.523904442787170410e-01 1.617503762245178223e-01
1.996283084154129028e-01 7.152127027511596680e-01 -1.206568107008934021e-01 1.893140971660614014e-01 1.283286809921264648e-01 1.726065129041671753e-01 3.186802268028259277e-01 5.004032254219055176e-01
-3.185852468013763428e-01 1.414174400269985199e-02 1.075375750660896301e-01 9.098216891288757324e-02 -4.145633876323699951e-01 1.381023228168487549e-01 1.023703068494796753e-01 8.228284716606140137e-01
-2.301765680313110352e-01 8.171231299638748169e-02 9.645507484674453735e-02 -1.340198665857315063e-01 -3.703041374683380127e-02 3.630280196666717529e-01 2.913162112236022949e-01 8.336973190307617188e-01
5.423152074217796326e-02 2.866865992546081543e-01 -1.198967024683952332e-01 1.150975152850151062e-01 -7.535965442657470703e-01 9.625772386789321899e-02 4.795526266098022461e-01 -2.830252349376678467e-01
-8.078298717737197876e-02 -1.051647216081619263e-01 -2.891037464141845703e-01 1.999101340770721436e-01 -6.333259344100952148e-01 1.775401979684829712e-01 6.475342512130737305e-01 8.334635198116302490e-02
-2.734903059899806976e-02 4.266824126243591309e-01 -3.051573038101196289e-01 2.192556709051132202e-01 -2.115411311388015747e-01 4.011667147278785706e-02 7.448356747627258301e-01 -2.736075520515441895e-01
-2.043755501508712769e-01 3.573625087738037109e-01 2.695752978324890137e-01 -2.258817851543426514e-02 5.655987188220024109e-02 1.715618744492530823e-02 7.976800203323364258e-01 3.428629636764526367e-01
-7.548916339874267578e-02 9.748680144548416138e-02 1.254466474056243896e-01 1.023849844932556152e-01 -1.166817620396614075e-01 2.126080989837646484e-01 9.474326968193054199e-01 -4.618128761649131775e-02
4.390493929386138916e-01 -3.111951611936092377e-02 -2.309624999761581421e-01 1.166114360094070435e-01 -7.073064446449279785e-01 -6.327270716428756714e-02 2.732256948947906494e-01 4.004838168621063232e-01
3.726157248020172119e-01 1.296488940715789795e-01 2.631010413169860840e-01 1.399144828319549561e-01 -6.231743097305297852e-01 3.835833445191383362e-02 4.996137693524360657e-02 6.026913523674011230e-01
7.976464927196502686e-02 4.384654164314270020e-01 3.380544483661651611e-01 1.092488318681716919e-01 1.648158878087997437e-01 9.608757682144641876e-03 5.705527663230895996e-01 5.677872896194458008e-01
1.696361154317855835e-01 1.171295717358589172e-01 -6.515688300132751465e-01 3.722579777240753174e-01 6.597425043582916260e-02 2.294875681400299072e-01 4.959948956966400146e-01 3.022554516792297363e-01
-3.926031291484832764e-01 1.902335584163665771e-01 -1.011935621500015259e-01 3.055904805660247803e-01 -4.232810735702514648e-01 2.453276365995407104e-01 -1.192505061626434326e-01 6.726627349853515625e-01
-7.347388565540313721e-02 4.344994723796844482e-01 -3.264726400375366211e-01 5.203968286514282227e-01 1.671497523784637451e-01 -2.251492738723754883e-01 2.827236354351043701e-01 5.194714665412902832e-01
5.377366323955357075e-04 -4.360790550708770752e-02 -1.318803895264863968e-02 -2.576176822185516357e-01 -7.957625985145568848e-01 3.086312413215637207e-01 2.852049767971038818e-01 3.488897085189819336e-01
1.980071961879730225e-01 4.387407898902893066e-01 -1.551516503095626831e-01 8.605560660362243652e-02 4.272128641605377197e-02 1.302746534347534180e-01 7.064791917800903320e-01 4.678807258605957031e-01
-5.245020985603332520e-02 2.568338811397552490e-01 5.317880511283874512e-01 1.071139425039291382e-01 -4.698389172554016113e-01 5.936972498893737793e-01 1.546096354722976685e-01 1.997101008892059326e-01
8.641844242811203003e-02 -2.925872802734375000e-01 -4.493815898895263672e-01 1.184990480542182922e-01 -5.717677474021911621e-01 2.633216679096221924e-01 3.338995575904846191e-01 4.280106723308563232e-01
-1.292426139116287231e-01 -5.699682608246803284e-02 -1.189310848712921143e-01 9.256089106202125549e-03 -5.799126625061035156e-01 -2.366441786289215088e-01 6.712771654129028320e-01 3.505784869194030762e-01
1.574148237705230713e-01 1.585238128900527954e-01 6.811902672052383423e-02 8.233444094657897949e-01 -3.565913438796997070e-02 -1.240068972110748291e-01 2.211300432682037354e-01 4.494516253471374512e-01
-4.761167168617248535e-01 4.138508439064025879e-01 -1.451726704835891724e-01 4.102752804756164551e-01 -4.187319278717041016e-01 2.964665889739990234e-01 -1.395643353462219238e-01 3.604613542556762695e-01
1.289825290441513062e-01 5.130543708801269531e-01 4.301290810108184814e-01 1.626699566841125488e-01 1.858901977539062500e-01 4.908945783972740173e-02 5.837238430976867676e-01 3.618949055671691895e-01
2.627268135547637939e-01 5.343623161315917969e-01 -4.337699115276336670e-01 2.579086422920227051e-01 -3.406442403793334961e-01 4.882255196571350098e-01 1.905893981456756592e-01 -5.615264642983675003e-03
2.480352371931076050e-01 2.055799514055252075e-01 5.782847478985786438e-02 -6.669223308563232422e-02 -5.958017110824584961e-01 -2.498805373907089233e-01 6.862909793853759766e-01 -2.856558421626687050e-03
-1.249484494328498840e-01 6.511538624763488770e-01 1.453477889299392700e-01 4.424942731857299805e-01 1.649642586708068848e-01 3.115338385105133057e-01 4.566265940666198730e-01 1.033690124750137329e-01
-4.106030464172363281e-01 1.298104226589202881e-01 -5.783114582300186157e-02 1.445326060056686401e-01 -4.292282462120056152e-01 1.193860322237014771e-01 7.598369717597961426e-01 -1.203252449631690979e-01
4.748279973864555359e-02 1.710133552551269531e-01 2.071727067232131958e-01 4.969313144683837891e-01 -4.220319092273712158e-01 -3.969853222370147705e-01 5.810071229934692383e-01 -7.321953028440475464e-02
4.410359859466552734e-01 6.792305409908294678e-02 -5.229102373123168945e-01 4.292524755001068115e-01 -4.349292218685150146e-01 7.093813270330429077e-02 1.519024670124053955e-01 3.548392057418823242e-01
1.545755118131637573e-01 4.046237170696258545e-01 5.324145555496215820e-01 4.720736443996429443e-01 -5.330350995063781738e-02 3.635957837104797363e-01 4.086660146713256836e-01 6.337448209524154663e-02
-4.719988107681274414e-01 2.459838390350341797e-01 -2.091639339923858643e-01 1.070239245891571045e-01 -1.524561047554016113e-01 -2.512079291045665741e-02 7.763038277626037598e-01 1.870395243167877197e-01
-6.028159260749816895e-01 5.757682323455810547e-01 -2.602815628051757812e-01 3.367298245429992676e-01 -2.720605731010437012e-01 -3.359849378466606140e-02 2.077372968196868896e-01 7.529649883508682251e-02
-8.453024178743362427e-02 1.363813877105712891e-01 3.388606011867523193e-02 4.154398739337921143e-01 -6.405707597732543945e-01 -1.690581813454627991e-02 5.575215816497802734e-01 -2.811924219131469727e-01
-3.151718154549598694e-02 2.302351742982864380e-01 2.508664429187774658e-01 1.220824867486953735e-01 -7.771326899528503418e-01 2.776800096035003662e-01 4.241398572921752930e-01 8.499588072299957275e-02
1.959464550018310547e-01 6.648280024528503418e-01 3.426557183265686035e-01 2.975856959819793701e-01 8.723194152116775513e-02 -2.177144289016723633e-01 4.260486066341400146e-01 2.776907682418823242e-01
-3.837596476078033447e-01 6.492024064064025879e-01 -1.603209376335144043e-01 3.549901247024536133e-01 -4.408703744411468506e-01 1.408942043781280518e-01 -1.210213154554367065e-01 2.251220047473907471e-01
-6.606766954064369202e-03 3.597235679626464844e-01 2.809932529926300049e-01 -2.909486889839172363e-01 -4.948842525482177734e-01 -8.590024709701538086e-02 6.428436040878295898e-01 2.034939080476760864e-01
-3.503461182117462158e-02 -1.907236315310001373e-02 2.130649238824844360e-01 7.756869196891784668e-01 -5.422394275665283203e-01 1.841869652271270752e-01 1.471339762210845947e-01 -4.153538495302200317e-02
1.711257845163345337e-01 5.483757257461547852e-01 3.568121492862701416e-01 4.750705361366271973e-01 -2.563350498676300049e-01 1.742121577262878418e-01 3.939749300479888916e-01 -2.563578486442565918e-01
-2.132900059223175049e-01 7.392529249191284180e-01 2.047800272703170776e-02 1.124655976891517639e-01 1.981076300144195557e-01 2.245191931724548340e-01 2.879248261451721191e-01 4.715808629989624023e-01
-7.071755826473236084e-02 1.366468816995620728e-01 -1.598170213401317596e-02 -3.065583109855651855e-01 -6.319288015365600586e-01 2.442956417798995972e-01 6.503973603248596191e-01 -7.891619578003883362e-03
-1.364836990833282471e-01 1.878350377082824707e-01 -2.660312689840793610e-02 -5.952584091573953629e-03 -3.341155052185058594e-01 -1.503571122884750366e-01 9.000846147537231445e-01 -3.088966943323612213e-02
4.237875640392303467e-01 1.307710260152816772e-01 -4.761428236961364746e-01 5.303432345390319824e-01 -2.017770260572433472e-01 3.794687390327453613e-01 1.882242709398269653e-01 2.742047309875488281e-01
-3.789968788623809814e-01 2.857159376144409180e-01 -1.171583533287048340e-01 -3.096670657396316528e-02 -9.196303039789199829e-02 -2.989207208156585693e-01 8.093381524085998535e-01 8.487539738416671753e-02
2.669421136379241943e-01 -7.714762538671493530e-02 -5.315775051712989807e-02 2.571846544742584229e-01 -2.160402089357376099e-01 5.238965749740600586e-01 7.213203310966491699e-01 1.112490594387054443e-01
-1.186302825808525085e-01 -1.823031604290008545e-01 -2.939267456531524658e-01 2.249436378479003906e-01 -4.402907788753509521e-01 1.397893726825714111e-01 6.968284249305725098e-01 3.416617810726165771e-01
-2.134336531162261963e-01 7.261715531349182129e-01 -1.608727425336837769e-01 -1.531274020671844482e-01 -4.177176952362060547e-01 3.767126798629760742e-01 1.158190593123435974e-01 2.190394252538681030e-01
6.437104195356369019e-02 4.960913956165313721e-01 -7.899858802556991577e-02 6.557649970054626465e-01 1.381781250238418579e-01 -1.945611387491226196e-01 2.903952896595001221e-01 4.149755835533142090e-01
-9.568031877279281616e-02 6.403180360794067383e-01 -1.046898961067199707e-01 2.625217288732528687e-02 -7.739335298538208008e-02 -1.876463145017623901e-01 1.110973656177520752e-01 7.180845737457275391e-01
6.913644820451736450e-02 4.200497865676879883e-01 2.110422998666763306e-01 3.354857861995697021e-01 7.488696277141571045e-02 6.369117498397827148e-01 4.968799054622650146e-01 5.945167317986488342e-02
2.451304793357849121e-01 4.182310998439788818e-01 -1.810641586780548096e-01 -1.353483051061630249e-01 -6.525171995162963867e-01 4.042365550994873047e-01 3.457653820514678955e-01 -7.176896184682846069e-02
1.759647428989410400e-01 3.564361929893493652e-01 -1.005404517054557800e-01 7.228298783302307129e-01 1.840298324823379517e-01 6.802833825349807739e-02 4.089525043964385986e-01 3.219650089740753174e-01
2.203816324472427368e-01 1.152344942092895508e-01 -3.923590481281280518e-01 -2.176905795931816101e-02 1.143070757389068604e-01 2.846067845821380615e-01 5.048118233680725098e-01 6.594174504280090332e-01
1.521374136209487915e-01 2.912658751010894775e-01 1.599641442298889160e-01 -3.914873674511909485e-02 1.802756488323211670e-01 2.098815739154815674e-01 7.563044428825378418e-01 4.651358127593994141e-01
-7.806318998336791992e-02 3.545978665351867676e-01 4.890286177396774292e-02 9.886830300092697144e-02 2.659576833248138428e-01 -1.574139110743999481e-02 7.535380721092224121e-01 4.660464227199554443e-01
-2.071943283081054688e-01 -7.146177440881729126e-02 -4.632989317178726196e-02 3.389261960983276367e-01 -5.769568085670471191e-01 1.607402712106704712e-01 6.840282678604125977e-01 -9.129618108272552490e-02
-3.726943582296371460e-02 1.107297167181968689e-01 -4.357561841607093811e-02 -3.606072366237640381e-01 -7.863478064537048340e-01 3.199532330036163330e-01 2.126107364892959595e-01 2.974846959114074707e-01
-2.090328335762023926e-01 3.078967630863189697e-01 -7.585445791482925415e-02 2.324436306953430176e-01 1.012331154197454453e-02 -1.879237592220306396e-01 8.744629025459289551e-01 4.022319242358207703e-02
1.635509431362152100e-01 5.862606763839721680e-01 -1.308793425559997559e-01 -2.172303646802902222e-01 8.854373544454574585e-02 4.114629328250885010e-01 5.681411027908325195e-01 2.555485069751739502e-01
