# Supplementary material for: Where is your field going? A machine learning approach to study the relative motion of the domains of physics
Source: PLoS One. 2020 Jun 18;15(6):e0233997. doi: 10.1371/journal.pone.0233997 (PMC7302634; doi:10.1371/journal.pone.0233997)
Supplement: S16 Data — (ZIP) [file pone.0233997.s016.zip › 15/Pacs4Run_15_VS_500_embeddings2004-2008ED8.txt]

-2.163699567317962646e-01 4.930491745471954346e-01 -7.460729032754898071e-02 7.744930982589721680e-01 1.423466503620147705e-01 3.897143900394439697e-02 -2.826453149318695068e-01 -5.487471818923950195e-02
3.634306788444519043e-01 2.723347842693328857e-01 -3.342221379280090332e-01 5.576499104499816895e-01 5.033285021781921387e-01 -8.160517364740371704e-02 -1.753931939601898193e-01 -2.833943665027618408e-01
2.113797515630722046e-01 2.790376245975494385e-01 -4.814752042293548584e-01 4.876579940319061279e-01 3.669891357421875000e-01 4.100549519062042236e-01 -1.324901543557643890e-02 -3.237685859203338623e-01
-2.422639541327953339e-02 5.143126845359802246e-01 -3.013534545898437500e-01 4.049507975578308105e-01 6.665931940078735352e-01 2.191464882344007492e-03 -1.121352985501289368e-01 1.522197425365447998e-01
2.064306735992431641e-01 3.948653116822242737e-02 -6.848704069852828979e-03 7.811817526817321777e-01 5.172529816627502441e-01 2.245212495326995850e-01 -1.627554148435592651e-01 -3.294764831662178040e-02
-1.310150474309921265e-01 -4.601298645138740540e-02 -1.205103099346160889e-01 3.649642467498779297e-01 2.078452855348587036e-01 9.459221363067626953e-02 -6.537328958511352539e-01 -5.945438146591186523e-01
8.807178586721420288e-02 6.449466198682785034e-02 -7.207938432693481445e-01 5.491394996643066406e-01 2.152123898267745972e-01 2.926120758056640625e-01 -2.037563361227512360e-02 -1.860984116792678833e-01
-1.458680331707000732e-01 -1.340085715055465698e-01 -4.690609499812126160e-02 3.858435750007629395e-01 2.583220899105072021e-01 -1.999183148145675659e-01 -6.379403471946716309e-01 -5.440801382064819336e-01
-4.378458261489868164e-01 -3.053853213787078857e-01 -4.739955067634582520e-02 4.625959396362304688e-01 5.078687667846679688e-01 -3.181702196598052979e-01 -2.509548068046569824e-01 -2.768535912036895752e-01
-4.674760699272155762e-01 1.575597226619720459e-01 -3.248769640922546387e-01 9.846277534961700439e-02 1.006704568862915039e-01 8.225551247596740723e-02 -3.243333101272583008e-01 -7.206305861473083496e-01
9.698627889156341553e-02 -2.636040449142456055e-01 -2.708275318145751953e-01 5.057950615882873535e-01 1.775624454021453857e-01 -6.747301667928695679e-02 -5.135169029235839844e-01 -5.405089259147644043e-01
8.121118880808353424e-03 4.935442507266998291e-01 -6.733118295669555664e-01 3.209708631038665771e-01 2.126947790384292603e-01 1.665329039096832275e-01 -3.559753000736236572e-01 -1.691912300884723663e-02
1.365254074335098267e-01 5.952842235565185547e-01 -1.531194597482681274e-01 4.024548828601837158e-01 4.389734864234924316e-01 1.883162856101989746e-01 -4.610584974288940430e-01 -2.909112349152565002e-02
2.464563995599746704e-01 -4.126407671719789505e-03 1.119477227330207825e-01 8.117207884788513184e-01 3.005176484584808350e-01 2.710558772087097168e-01 -8.958162367343902588e-02 -3.098587691783905029e-01
-2.098228782415390015e-01 -3.109946660697460175e-02 -5.240830183029174805e-01 2.632393538951873779e-01 3.515862226486206055e-01 -2.244423180818557739e-01 -2.337145954370498657e-01 -6.184170246124267578e-01
-1.348933875560760498e-01 2.667760476469993591e-02 -2.619270086288452148e-01 6.116492152214050293e-01 -7.170811295509338379e-02 -7.010480165481567383e-01 -1.529822796583175659e-01 -1.354901939630508423e-01
-4.089443981647491455e-01 3.745678365230560303e-01 -7.831468433141708374e-02 1.353480368852615356e-01 5.419148206710815430e-01 2.150265574455261230e-01 -2.398277521133422852e-01 -5.201784372329711914e-01
1.190516352653503418e-02 1.375780403614044189e-01 -1.174907237291336060e-01 4.294743537902832031e-01 5.466087460517883301e-01 1.104043796658515930e-01 1.135201528668403625e-01 -6.773634552955627441e-01
-1.947871446609497070e-01 2.452473342418670654e-01 3.556168451905250549e-02 2.821399867534637451e-01 6.221423745155334473e-01 -7.627663016319274902e-02 8.863811194896697998e-02 -6.483117938041687012e-01
-2.300091534852981567e-01 3.744393289089202881e-01 -2.374459505081176758e-01 1.398728787899017334e-01 6.315313577651977539e-01 -1.039094924926757812e-01 -1.669619977474212646e-01 -5.417016148567199707e-01
-1.685865223407745361e-01 -9.213927201926708221e-03 1.238498240709304810e-01 4.729071557521820068e-01 -3.283013999462127686e-01 8.499761670827865601e-02 -4.904378950595855713e-01 -6.139854192733764648e-01
1.805626600980758667e-01 -2.278225123882293701e-01 -7.324836403131484985e-02 7.688142061233520508e-01 -5.661967396736145020e-02 1.792644113302230835e-01 -1.868884116411209106e-01 -4.987831711769104004e-01
-5.377350375056266785e-02 7.277067899703979492e-01 -9.421075694262981415e-03 9.687928110361099243e-02 3.526735603809356689e-01 -4.463355615735054016e-02 -3.030500411987304688e-01 -4.897620379924774170e-01
1.455205827951431274e-01 4.232172966003417969e-01 1.387960612773895264e-01 8.220791816711425781e-01 -4.274564236402511597e-02 -3.033669292926788330e-01 7.660394161939620972e-02 7.004065066576004028e-02
3.800552571192383766e-03 -3.038506209850311279e-01 -6.099391728639602661e-02 6.578928828239440918e-01 -1.156310662627220154e-01 2.499332576990127563e-01 -2.487140148878097534e-01 -5.774264335632324219e-01
-4.685387015342712402e-01 1.272971630096435547e-01 -2.575917840003967285e-01 8.116856962442398071e-02 5.197545140981674194e-02 -5.802991986274719238e-02 -4.651284515857696533e-01 -6.847712397575378418e-01
7.261329144239425659e-02 3.619883656501770020e-01 -1.484576761722564697e-01 6.338436007499694824e-01 1.318730711936950684e-01 -5.581922531127929688e-01 2.025065124034881592e-01 -2.644173204898834229e-01
-5.194807648658752441e-01 8.479693531990051270e-02 1.087700352072715759e-01 3.432425856590270996e-01 8.981774747371673584e-02 5.410140752792358398e-01 -2.314611524343490601e-01 -4.888407886028289795e-01
4.967583715915679932e-02 -1.433231681585311890e-01 -6.581043004989624023e-01 5.853021740913391113e-01 2.495341598987579346e-01 7.255667448043823242e-02 -3.438255786895751953e-01 -1.247522011399269104e-01
2.326247245073318481e-01 1.586423963308334351e-01 -3.678448796272277832e-01 6.631000041961669922e-01 5.507917329668998718e-02 -3.905032575130462646e-01 1.739036589860916138e-01 -3.999224305152893066e-01
-1.689054965972900391e-01 4.933638870716094971e-01 5.324401706457138062e-02 1.449478119611740112e-01 3.831791579723358154e-01 -2.861079701688140631e-04 -6.676357984542846680e-01 -3.341471254825592041e-01
-3.346902728080749512e-01 -1.083401441574096680e-01 -4.320713877677917480e-01 2.568069994449615479e-01 2.013664394617080688e-01 -2.034270763397216797e-01 -3.417271077632904053e-01 -6.518440842628479004e-01
-3.508163616061210632e-02 -2.184513360261917114e-01 -1.612783670425415039e-01 4.882524907588958740e-01 2.080706954002380371e-01 -1.545296311378479004e-01 -6.099693179130554199e-01 -4.974052309989929199e-01
-5.134332776069641113e-01 2.299203723669052124e-01 6.467822939157485962e-02 2.076413482427597046e-01 2.592814266681671143e-01 5.007132291793823242e-01 -1.632121354341506958e-01 -5.400425791740417480e-01
-8.865086734294891357e-02 5.264343619346618652e-01 -8.081727474927902222e-02 4.930121600627899170e-01 -5.326158925890922546e-02 -6.644510030746459961e-01 -1.091948747634887695e-01 -9.570701420307159424e-02
-5.165276527404785156e-01 2.323304563760757446e-01 -2.241333574056625366e-01 6.460496187210083008e-01 2.058465927839279175e-01 6.103942543268203735e-02 3.735826015472412109e-01 1.610697358846664429e-01
-3.923336509615182877e-03 -1.135196611285209656e-01 1.258946675807237625e-02 7.978748679161071777e-01 1.612112224102020264e-01 5.426766872406005859e-01 -9.385243058204650879e-02 -1.450509876012802124e-01
3.949743695557117462e-03 1.888160109519958496e-01 1.265544146299362183e-01 3.520139455795288086e-01 6.135998964309692383e-01 -9.133031964302062988e-02 -2.611316442489624023e-01 -6.093989610671997070e-01
-5.174449682235717773e-01 -3.499204814434051514e-01 -1.698601394891738892e-01 4.131662249565124512e-01 3.419531881809234619e-01 -1.331458147615194321e-02 -1.431314349174499512e-01 -5.221605300903320312e-01
1.217259168624877930e-01 1.510171890258789062e-01 -3.980337679386138916e-01 6.082567572593688965e-01 -1.828041626140475273e-03 -3.748603761196136475e-01 2.267253398895263672e-01 -4.919769167900085449e-01
6.587246805429458618e-02 7.412315607070922852e-01 1.766044795513153076e-01 3.138056099414825439e-01 3.871596753597259521e-01 9.857647120952606201e-02 -3.722368478775024414e-01 -1.356589049100875854e-01
-1.975897252559661865e-01 -2.370187081396579742e-02 -1.521741896867752075e-01 3.479007780551910400e-01 5.050269365310668945e-01 -9.843353927135467529e-02 -1.368018984794616699e-01 -7.298962473869323730e-01
-5.973790884017944336e-01 4.178841039538383484e-02 -5.058268308639526367e-01 5.614640116691589355e-01 -3.542782738804817200e-02 1.335238665342330933e-01 9.979669004678726196e-02 2.030920535326004028e-01
-4.098658263683319092e-01 -2.865157425403594971e-01 -4.665745794773101807e-01 4.266836345195770264e-01 4.516411423683166504e-01 -1.008983254432678223e-01 -2.620824277400970459e-01 -2.594622969627380371e-01
-4.097072184085845947e-01 4.752376377582550049e-01 -6.294097900390625000e-01 1.244845017790794373e-01 -5.236471816897392273e-02 9.977004677057266235e-02 -7.787279784679412842e-02 -4.193757772445678711e-01
-3.149548172950744629e-01 1.948483437299728394e-01 1.436364352703094482e-01 2.389162927865982056e-01 2.140371054410934448e-01 -3.409155607223510742e-01 -5.963383316993713379e-01 -5.171753764152526855e-01
-3.579055368900299072e-01 3.644591663032770157e-03 -2.389460355043411255e-01 1.941802650690078735e-01 2.536286711692810059e-01 -2.568776309490203857e-01 -3.668493628501892090e-01 -7.156794667243957520e-01
-3.419554978609085083e-02 7.994905859231948853e-02 -4.456608891487121582e-01 3.328408598899841309e-01 5.009099841117858887e-01 -5.795952677726745605e-02 -1.394523233175277710e-01 -6.397852301597595215e-01
-2.639367282390594482e-01 1.468265336006879807e-02 9.823747724294662476e-02 3.354297876358032227e-01 3.681530058383941650e-01 2.628652155399322510e-01 -5.871316194534301758e-01 -5.085270404815673828e-01
1.851453632116317749e-01 -1.124224215745925903e-01 4.435836896300315857e-02 8.797499537467956543e-01 1.083379238843917847e-01 3.135451674461364746e-01 -8.938713930547237396e-03 -2.588962018489837646e-01
-4.779463112354278564e-01 2.149227410554885864e-01 -9.971525520086288452e-02 1.665705293416976929e-01 -6.855282187461853027e-02 2.402249425649642944e-01 -5.360075235366821289e-01 -5.813562273979187012e-01
-3.773753941059112549e-01 4.705409407615661621e-01 -8.359304815530776978e-02 7.568659633398056030e-02 3.943716585636138916e-01 1.269975751638412476e-01 -1.143789291381835938e-01 -6.623615622520446777e-01
-2.206789106130599976e-01 1.711456477642059326e-01 -3.937809169292449951e-01 6.117959618568420410e-01 1.493346877396106720e-02 -5.005773901939392090e-01 2.595079541206359863e-01 -2.729598283767700195e-01
1.943368017673492432e-01 -2.401547282934188843e-01 -1.602916419506072998e-01 7.815607786178588867e-01 5.820489302277565002e-02 2.330856323242187500e-01 -1.319447606801986694e-01 -4.392063319683074951e-01
-5.660009980201721191e-01 -3.554129898548126221e-01 -1.842980682849884033e-01 3.845999538898468018e-01 2.172497063875198364e-01 -3.747992217540740967e-02 -1.555930227041244507e-01 -5.464708805084228516e-01
-2.293472886085510254e-01 -3.980895876884460449e-02 6.851671636104583740e-02 3.332768380641937256e-01 3.683491349220275879e-01 -4.810954257845878601e-02 -4.346142709255218506e-01 -7.093390822410583496e-01
-1.273632943630218506e-01 1.998790651559829712e-01 -3.446665704250335693e-01 2.267239838838577271e-01 5.158254504203796387e-01 2.812677435576915741e-02 -3.570481836795806885e-01 -6.158551573753356934e-01
2.570794820785522461e-01 3.203330934047698975e-01 -2.610153555870056152e-01 5.907637476921081543e-01 -1.143401861190795898e-01 -4.397333264350891113e-01 -1.739900617394596338e-04 -4.557706117630004883e-01
-1.900551021099090576e-01 2.183522880077362061e-01 -5.294449627399444580e-02 2.940194308757781982e-01 5.955554246902465820e-01 1.059259325265884399e-01 -5.122435092926025391e-02 -6.770675778388977051e-01
-6.336077451705932617e-01 5.991417914628982544e-02 -3.242588937282562256e-01 9.126032143831253052e-02 3.972212076187133789e-01 1.633569896221160889e-01 -2.970011234283447266e-01 -4.569458663463592529e-01
-5.068426132202148438e-01 2.795118391513824463e-01 -4.266155511140823364e-02 2.261744737625122070e-01 -6.185868754982948303e-03 5.730378031730651855e-01 -2.906913496553897858e-02 -5.317455530166625977e-01
-5.696006417274475098e-01 4.334149062633514404e-01 1.611262410879135132e-01 1.529571115970611572e-01 -6.077662855386734009e-02 1.887716203927993774e-01 -7.322688400745391846e-02 -6.274221539497375488e-01
1.411474794149398804e-01 -2.380256913602352142e-02 -3.506047129631042480e-01 7.062123417854309082e-01 -4.780076816678047180e-02 1.719994246959686279e-01 -1.655909568071365356e-01 -5.464084744453430176e-01
-3.676982223987579346e-01 3.575949966907501221e-01 7.951026409864425659e-02 1.086850538849830627e-01 2.604327499866485596e-01 -2.379520982503890991e-01 -5.763288140296936035e-01 -5.120431780815124512e-01
-3.587926551699638367e-02 6.262956857681274414e-01 2.032904773950576782e-01 2.252734154462814331e-01 2.067475765943527222e-01 1.641927808523178101e-01 -6.394203901290893555e-01 -1.892854571342468262e-01
-4.859336614608764648e-01 1.349308807402849197e-02 -1.996326595544815063e-01 1.847619563341140747e-01 1.590314656496047974e-01 3.232310339808464050e-02 -6.939547657966613770e-01 -4.263652861118316650e-01
-3.252095878124237061e-01 1.548480391502380371e-01 1.526470333337783813e-01 3.203440308570861816e-01 1.537774205207824707e-01 5.195447802543640137e-02 -3.250192701816558838e-01 -7.825312614440917969e-01
2.386325299739837646e-01 4.980301558971405029e-01 -1.721006184816360474e-01 6.253796219825744629e-01 -1.803827136754989624e-01 -3.985773622989654541e-01 -2.619598209857940674e-01 -1.194879710674285889e-01
-4.245755672454833984e-01 5.602177232503890991e-02 1.389838010072708130e-01 3.031042814254760742e-01 -4.740073159337043762e-02 1.370633691549301147e-01 -5.530664324760437012e-01 -6.152176260948181152e-01
-3.539948761463165283e-01 2.586906850337982178e-01 -7.456901073455810547e-01 3.333068192005157471e-01 1.641532331705093384e-01 2.458174675703048706e-01 -2.275322675704956055e-01 3.842154145240783691e-02
2.623964250087738037e-01 3.514672815799713135e-01 -1.880452483892440796e-01 8.578651547431945801e-01 -8.366876840591430664e-02 -1.708282232284545898e-01 -5.572344642132520676e-03 1.054840348660945892e-02
-1.778313666582107544e-01 7.201807200908660889e-02 -4.986420739442110062e-03 3.505109250545501709e-01 4.607976973056793213e-01 2.007518112659454346e-01 -5.008424520492553711e-01 -5.803686976432800293e-01
-6.573118269443511963e-02 2.402644306421279907e-01 4.383992850780487061e-01 5.534381270408630371e-01 -2.952247560024261475e-01 2.397934943437576294e-01 -3.410817682743072510e-01 -4.224565625190734863e-01
-1.108493208885192871e-01 1.348529756069183350e-01 -1.040772274136543274e-01 3.280649185180664062e-01 5.240854620933532715e-01 -4.434733465313911438e-02 -7.892781868577003479e-03 -7.578747272491455078e-01
-1.240224391222000122e-01 5.114189982414245605e-01 8.686947636306285858e-03 5.721474885940551758e-01 -1.784001290798187256e-01 -4.512394368648529053e-01 2.555807530879974365e-01 -3.080190420150756836e-01
-3.415482640266418457e-01 9.697103500366210938e-02 2.059504687786102295e-01 4.228177070617675781e-01 -3.470299541950225830e-01 1.509660631418228149e-01 -3.894967436790466309e-01 -5.981830358505249023e-01
-4.772180616855621338e-01 -1.907647401094436646e-01 -2.407786101102828979e-01 7.611917257308959961e-01 -3.699395060539245605e-02 -2.749222517013549805e-01 1.087156534194946289e-01 9.856344014406204224e-02
8.030767738819122314e-02 3.997415900230407715e-01 3.322303593158721924e-01 5.710667967796325684e-01 -1.532320398837327957e-02 3.747767806053161621e-01 1.551826298236846924e-01 -4.821709990501403809e-01
-6.837406158447265625e-01 -8.466470986604690552e-02 2.358723878860473633e-01 3.834746479988098145e-01 -1.667612940073013306e-01 1.143826246261596680e-01 -3.388322889804840088e-01 -4.085853993892669678e-01
-3.384165167808532715e-01 4.515864551067352295e-01 -2.616630494594573975e-01 3.351480364799499512e-01 1.590467095375061035e-01 -4.165914654731750488e-01 3.174533545970916748e-01 -4.484765231609344482e-01
-1.981890797615051270e-01 5.059332847595214844e-01 -9.617640823125839233e-02 5.784929990768432617e-01 8.211021870374679565e-02 -5.340692996978759766e-01 2.326475232839584351e-01 -1.214555799961090088e-01
-2.440211921930313110e-01 -9.395178407430648804e-02 -2.131660133600234985e-01 4.523604214191436768e-01 8.009250760078430176e-01 4.210830107331275940e-02 -1.430464237928390503e-01 -1.335686743259429932e-01
-3.130285441875457764e-01 2.657405138015747070e-01 -1.602203249931335449e-01 6.318057179450988770e-01 1.030764728784561157e-01 -5.047223567962646484e-01 3.285102248191833496e-01 -1.823666840791702271e-01
-4.752888381481170654e-01 1.270034313201904297e-01 1.423575878143310547e-01 2.869399487972259521e-01 1.023806557059288025e-01 5.726225972175598145e-01 -3.065766394138336182e-01 -4.722314774990081787e-01
-2.526324987411499023e-01 2.840019166469573975e-01 -2.924135327339172363e-01 1.299564987421035767e-01 1.772288084030151367e-01 9.065568447113037109e-03 -5.617246031761169434e-01 -6.372587084770202637e-01
-2.124175876379013062e-01 5.245346426963806152e-01 -1.692923307418823242e-01 9.818354994058609009e-02 4.546275734901428223e-01 7.509926706552505493e-02 -5.767619013786315918e-01 -3.105833232402801514e-01
-2.512216567993164062e-01 7.158909440040588379e-01 -2.272673696279525757e-01 4.206378161907196045e-01 -2.090717405080795288e-01 -3.181598782539367676e-01 2.102961391210556030e-01 -8.148741722106933594e-02
-1.552737057209014893e-01 -7.333168387413024902e-02 6.114318966865539551e-02 4.599162042140960693e-01 4.002554416656494141e-01 1.744336336851119995e-01 -5.723371505737304688e-01 -4.868775904178619385e-01
1.475943475961685181e-01 1.914098858833312988e-01 -4.469447135925292969e-01 6.432599425315856934e-01 9.922995418310165405e-02 -3.223947286605834961e-01 1.114723756909370422e-01 -4.492483437061309814e-01
3.411180675029754639e-01 -2.247415482997894287e-01 -1.132638826966285706e-01 7.391774654388427734e-01 9.581568092107772827e-02 2.664367482066154480e-02 -3.082819283008575439e-01 -4.110832512378692627e-01
-1.991092115640640259e-01 5.732206106185913086e-01 -2.651313841342926025e-01 6.040320917963981628e-02 4.575093090534210205e-01 -1.097461357712745667e-01 -4.305701255798339844e-01 -3.886914253234863281e-01
-4.574922323226928711e-01 -2.342752516269683838e-01 -1.717906296253204346e-01 4.601705968379974365e-01 5.994964838027954102e-01 2.128898799419403076e-01 -5.835624784231185913e-02 -2.939784526824951172e-01
3.118823468685150146e-01 4.375194609165191650e-01 -2.054201215505599976e-01 7.235044240951538086e-01 -2.897724807262420654e-01 -1.309609711170196533e-01 -9.904152899980545044e-02 -1.863384395837783813e-01
-2.617321908473968506e-01 5.993266105651855469e-01 -1.020676940679550171e-01 2.006951160728931427e-02 3.643934726715087891e-01 1.259758137166500092e-02 -4.974201321601867676e-01 -4.255762696266174316e-01
-1.478993147611618042e-01 1.889008581638336182e-01 3.171253576874732971e-02 3.198100924491882324e-01 6.284759640693664551e-01 -4.657701402902603149e-02 -4.157300293445587158e-02 -6.635345816612243652e-01
-3.261086344718933105e-01 -1.570258140563964844e-01 -1.010223329067230225e-01 3.370658457279205322e-01 1.388851702213287354e-01 -1.611612141132354736e-01 -6.836807727813720703e-01 -4.821781218051910400e-01
-1.388549357652664185e-01 1.012032777070999146e-01 1.417961269617080688e-01 4.953497350215911865e-01 -5.493368506431579590e-01 1.151786744594573975e-01 -2.447112202644348145e-01 -5.745250582695007324e-01
1.813030242919921875e-02 4.433492124080657959e-01 2.155532836914062500e-01 3.738876283168792725e-01 -3.326087594032287598e-01 3.609984815120697021e-01 -4.709764719009399414e-01 -3.925432562828063965e-01
-2.406799793243408203e-01 1.945101469755172729e-01 1.079839095473289490e-01 5.673578381538391113e-01 -1.879066824913024902e-01 -6.033761501312255859e-01 2.021050155162811279e-01 -3.611999452114105225e-01
3.157858550548553467e-02 6.865913271903991699e-01 2.905743122100830078e-01 2.606779336929321289e-01 3.309534192085266113e-01 -6.646254658699035645e-02 -4.529336690902709961e-01 -2.368806302547454834e-01
-1.182688865810632706e-02 2.042655646800994873e-01 3.239000588655471802e-02 2.710221409797668457e-01 3.767809271812438965e-01 -1.014318242669105530e-01 -2.205807715654373169e-01 -8.262720108032226562e-01
1.390243619680404663e-01 -1.873881816864013672e-01 2.529600076377391815e-02 8.508914113044738770e-01 -1.895868927240371704e-01 1.323205381631851196e-01 -1.413744986057281494e-01 -3.840091824531555176e-01
-1.034838557243347168e-01 6.079158186912536621e-01 -4.798059463500976562e-01 2.492512017488479614e-01 4.885282367467880249e-02 5.449292659759521484e-01 -1.215909197926521301e-01 -1.151995956897735596e-01
-1.514632105827331543e-01 1.741400510072708130e-01 -3.931381925940513611e-02 2.207589894533157349e-01 3.424037992954254150e-01 -1.189875453710556030e-01 -2.141078263521194458e-01 -8.480644226074218750e-01
2.750837206840515137e-01 -2.968304231762886047e-02 9.440919011831283569e-02 7.455806732177734375e-01 4.286546111106872559e-01 6.371131748892366886e-04 -1.305544096976518631e-02 -4.180054068565368652e-01
-4.734725058078765869e-01 -2.174444869160652161e-02 -2.822460234165191650e-02 2.084744572639465332e-01 -2.669275104999542236e-01 -3.820529580116271973e-02 -4.857800900936126709e-01 -6.499235630035400391e-01
-4.690336287021636963e-01 3.571230769157409668e-01 2.655532658100128174e-01 2.095168977975845337e-01 2.442909628152847290e-01 2.932695150375366211e-01 -5.236527696251869202e-02 -6.242016553878784180e-01
-2.337021082639694214e-01 4.351596534252166748e-01 -1.337938606739044189e-01 4.312441349029541016e-01 -2.617894709110260010e-01 2.525351010262966156e-02 -6.003094911575317383e-01 3.501489758491516113e-01
-4.988549053668975830e-01 -6.076211854815483093e-02 -2.165948003530502319e-01 7.699890732765197754e-01 -1.260647624731063843e-01 1.445988863706588745e-01 2.286892384290695190e-01 1.362180858850479126e-01
-9.923031181097030640e-02 3.623518347740173340e-01 2.592646479606628418e-01 2.154170274734497070e-01 -6.825672090053558350e-02 1.986647397279739380e-02 -6.255261301994323730e-01 -5.906736254692077637e-01
-4.430480003356933594e-01 2.660487294197082520e-01 -3.154542744159698486e-01 4.507493078708648682e-01 -2.646266520023345947e-01 -4.587199985980987549e-01 2.374593466520309448e-01 -3.056173324584960938e-01
-4.515966176986694336e-01 2.224179059267044067e-01 -3.602243661880493164e-01 4.703099429607391357e-01 -5.143962055444717407e-02 -5.141333341598510742e-01 2.254463881254196167e-01 -2.789848148822784424e-01
-1.917196251451969147e-02 6.463010311126708984e-01 5.704440176486968994e-02 5.554653406143188477e-01 -3.478101193904876709e-01 -3.282889127731323242e-01 7.026288658380508423e-02 -1.909168660640716553e-01
-1.534513384103775024e-01 -1.331768333911895752e-01 -1.593951433897018433e-01 8.138355612754821777e-01 -2.052333801984786987e-01 -3.369604945182800293e-01 2.642866075038909912e-01 -2.132392376661300659e-01
-1.127168536186218262e-01 1.430170387029647827e-01 4.181179031729698181e-02 3.634653389453887939e-01 5.986166000366210938e-01 7.624035328626632690e-02 -3.563834428787231445e-01 -5.846554636955261230e-01
-4.109027385711669922e-01 1.881776452064514160e-01 -4.451765418052673340e-01 1.032915562391281128e-01 3.314304947853088379e-01 -1.345651745796203613e-01 -2.878459692001342773e-01 -6.132597327232360840e-01
-1.695289611816406250e-01 1.357240229845046997e-01 4.784209132194519043e-01 6.702436208724975586e-01 9.196388535201549530e-03 3.327724933624267578e-01 1.797329485416412354e-01 -3.627669215202331543e-01
-1.475453972816467285e-01 -4.802796244621276855e-02 -3.697247803211212158e-01 3.521945178508758545e-01 3.451811671257019043e-01 4.424662888050079346e-02 -6.514301896095275879e-01 -4.119674265384674072e-01
-1.710304319858551025e-01 -1.830674409866333008e-01 4.332526624202728271e-01 7.777860164642333984e-01 -3.119913302361965179e-02 1.069697663187980652e-01 -3.482728004455566406e-01 -1.042413935065269470e-01
-5.431538224220275879e-01 5.963190197944641113e-01 -2.948313355445861816e-01 7.120802998542785645e-02 -1.484630554914474487e-01 2.646812200546264648e-01 -2.046805173158645630e-01 -3.512830734252929688e-01
-7.535392045974731445e-01 1.695305705070495605e-01 -1.122135519981384277e-01 4.238044619560241699e-01 3.576914966106414795e-01 -5.804528295993804932e-02 2.561862170696258545e-01 1.195492371916770935e-01
1.617529988288879395e-01 5.040375590324401855e-01 -2.498357445001602173e-01 6.815690398216247559e-01 -4.063627123832702637e-01 1.440069079399108887e-01 -6.994718313217163086e-02 -4.545844346284866333e-02
1.301621347665786743e-01 4.787331521511077881e-01 -3.111134469509124756e-01 7.170600891113281250e-01 -2.752675116062164307e-01 -7.598831504583358765e-02 -1.943044662475585938e-01 1.536400914192199707e-01
-5.677598118782043457e-01 2.392948120832443237e-01 -1.052450016140937805e-02 2.253772318363189697e-01 6.816019117832183838e-02 6.164802908897399902e-01 -4.817761108279228210e-02 -4.271606802940368652e-01
-1.404799073934555054e-01 2.020408064126968384e-01 1.842153221368789673e-01 6.853415966033935547e-01 -1.555011719465255737e-01 4.175401628017425537e-01 -4.553601741790771484e-01 1.730414032936096191e-01
-8.726043254137039185e-02 1.783286035060882568e-01 1.785282939672470093e-01 2.631056606769561768e-01 -5.458515137434005737e-02 -4.551916942000389099e-02 -7.491666674613952637e-01 -5.414659976959228516e-01
-6.632925570011138916e-02 7.240077853202819824e-01 -7.192582637071609497e-02 4.551109075546264648e-01 -4.316981434822082520e-01 -2.481127828359603882e-01 -9.033486992120742798e-02 -5.504810810089111328e-02
-4.946612417697906494e-01 3.823847472667694092e-01 1.691298186779022217e-01 1.634401082992553711e-01 2.105920016765594482e-01 3.179147541522979736e-01 -1.469938308000564575e-01 -6.218913197517395020e-01
-2.212239801883697510e-01 6.746776103973388672e-01 1.330733448266983032e-01 7.092539221048355103e-02 3.759833872318267822e-01 -2.979682385921478271e-02 -4.257378876209259033e-01 -3.868169486522674561e-01
-3.385137021541595459e-01 3.378573358058929443e-01 -3.861287534236907959e-01 4.965375363826751709e-01 -7.016908377408981323e-02 -5.047792792320251465e-01 2.560887634754180908e-01 -2.242962867021560669e-01
-3.138133585453033447e-01 2.906143069267272949e-01 -7.469362020492553711e-02 4.539044797420501709e-01 1.958409100770950317e-01 -4.966134428977966309e-01 3.716661930084228516e-01 -4.270150065422058105e-01
-2.627962529659271240e-01 -1.290688216686248779e-01 -2.138779312372207642e-01 3.148372471332550049e-01 3.269664943218231201e-01 -2.183401137590408325e-01 -3.559395670890808105e-01 -6.986706852912902832e-01
-4.162967801094055176e-01 -2.728780172765254974e-02 -5.492073893547058105e-01 6.646716594696044922e-01 5.413098260760307312e-02 -1.003851294517517090e-01 2.635918855667114258e-01 6.873591803014278412e-03
-3.337635397911071777e-01 2.878918647766113281e-01 -8.022870868444442749e-02 1.658945679664611816e-01 4.032698571681976318e-01 1.519535928964614868e-01 -1.528964936733245850e-01 -7.501125335693359375e-01
-4.832473695278167725e-01 4.198755696415901184e-02 -6.606039591133594513e-03 2.006869614124298096e-01 -3.881773352622985840e-01 -2.382891774177551270e-01 -4.798808991909027100e-01 -5.353888869285583496e-01
-4.822678398340940475e-03 3.407559990882873535e-01 1.448667794466018677e-01 2.686288058757781982e-01 -1.831858158111572266e-01 -1.580342277884483337e-02 -6.170184016227722168e-01 -6.133479475975036621e-01
-1.292331367731094360e-01 1.940653473138809204e-01 6.142166852951049805e-01 5.608470439910888672e-01 -1.669357717037200928e-01 1.198561862111091614e-01 -3.586378991603851318e-01 -2.880482673645019531e-01
-3.989858329296112061e-01 7.290469110012054443e-02 2.578724920749664307e-01 3.787378966808319092e-01 1.365893334150314331e-01 5.548744201660156250e-01 -3.227814733982086182e-01 -4.413893520832061768e-01
-4.509361088275909424e-01 7.725835591554641724e-02 -5.189880132675170898e-01 5.147351622581481934e-01 4.289953410625457764e-02 -4.840624332427978516e-01 1.102572381496429443e-01 -8.985134959220886230e-02
6.106234155595302582e-03 5.577768683433532715e-01 -7.920254021883010864e-02 3.762287497520446777e-01 3.804694712162017822e-01 2.983630001544952393e-01 -5.477951169013977051e-01 8.467379957437515259e-02
-6.264500617980957031e-01 -3.433132767677307129e-01 -1.577758938074111938e-01 3.857036232948303223e-01 3.879097700119018555e-01 -9.230082482099533081e-02 -2.765277326107025146e-01 -2.838573753833770752e-01
5.351931229233741760e-02 -4.139229655265808105e-03 -2.173313051462173462e-01 5.948628187179565430e-01 7.623054385185241699e-01 -1.476113498210906982e-02 -6.082512065768241882e-02 -1.048651263117790222e-01
9.110648185014724731e-02 2.545375525951385498e-01 3.538503348827362061e-01 8.014765381813049316e-01 1.549145579338073730e-01 3.663875460624694824e-01 2.830543369054794312e-02 1.720125600695610046e-02
8.047132939100265503e-02 1.256407052278518677e-01 3.093013465404510498e-01 7.906025052070617676e-01 1.661921441555023193e-01 3.777872622013092041e-01 1.675559729337692261e-01 -2.420766949653625488e-01
-4.159855470061302185e-02 2.900485098361968994e-01 -3.972101807594299316e-01 7.649245858192443848e-01 -3.463252782821655273e-01 -2.003111094236373901e-01 8.393600583076477051e-02 6.438047438859939575e-02
-2.988847196102142334e-01 -1.738733947277069092e-01 1.426941901445388794e-01 4.007725715637207031e-01 -1.059466302394866943e-01 -7.356866449117660522e-02 -6.171610355377197266e-01 -5.494824051856994629e-01
-2.225222289562225342e-01 4.972473904490470886e-02 -1.174730733036994934e-01 5.799996256828308105e-01 5.696056876331567764e-03 6.494677662849426270e-01 2.602410316467285156e-02 -4.186809360980987549e-01
-9.111376851797103882e-02 4.436488822102546692e-02 9.819287061691284180e-02 8.187674283981323242e-01 -2.138654291629791260e-01 2.334532141685485840e-01 -3.848752379417419434e-01 2.476699799299240112e-01
8.808788657188415527e-02 6.087963581085205078e-01 -5.676323771476745605e-01 3.297915458679199219e-01 1.613523811101913452e-01 -3.018303215503692627e-01 -1.841096952557563782e-02 -2.704875767230987549e-01
-6.897083520889282227e-01 3.657905384898185730e-02 -1.294499933719635010e-01 6.174229979515075684e-01 -8.558408170938491821e-02 -2.185929864645004272e-01 2.638531923294067383e-01 -1.642511412501335144e-02
-2.946522785350680351e-03 3.565944135189056396e-01 -2.921562790870666504e-01 7.072051763534545898e-01 -3.898203074932098389e-01 -2.806464433670043945e-01 -1.768196970224380493e-01 1.592164784669876099e-01
2.955236434936523438e-01 1.917284280061721802e-01 -3.403767943382263184e-01 7.909587621688842773e-01 3.399290740489959717e-01 9.818754345178604126e-02 -5.446371808648109436e-02 -7.921551167964935303e-02
-1.271063387393951416e-01 8.542746305465698242e-02 1.908444166183471680e-01 6.370934247970581055e-01 2.933328412473201752e-02 5.299561619758605957e-01 -4.831452369689941406e-01 1.381783932447433472e-01
-6.447936892509460449e-01 3.059448897838592529e-01 -2.626312375068664551e-01 1.016209945082664490e-01 2.463151812553405762e-01 3.822990059852600098e-01 -3.876758515834808350e-01 -2.328532636165618896e-01
-5.946218222379684448e-02 1.623888164758682251e-01 1.094960048794746399e-01 6.922568082809448242e-01 4.275605082511901855e-02 6.596961021423339844e-01 -2.021655291318893433e-01 3.142588958144187927e-02
3.387264311313629150e-01 4.869695305824279785e-01 -3.517973721027374268e-01 5.886913537979125977e-01 -1.347702294588088989e-01 -2.759245932102203369e-01 -1.130440607666969299e-01 -2.659507989883422852e-01
1.723448187112808228e-01 -7.786288112401962280e-02 2.940110564231872559e-01 8.584458827972412109e-01 1.878713220357894897e-01 2.007669061422348022e-01 -7.520559430122375488e-02 -2.441388964653015137e-01
-2.841760814189910889e-01 3.643957972526550293e-01 -2.361848056316375732e-01 3.684277534484863281e-01 -2.794437706470489502e-01 -5.786814168095588684e-02 -6.866950392723083496e-01 2.048162817955017090e-01
1.161152124404907227e-01 6.551563143730163574e-01 -2.275674641132354736e-01 6.376915574073791504e-01 -2.029751539230346680e-01 2.081043124198913574e-01 9.387630969285964966e-02 7.437029480934143066e-02
-5.717583298683166504e-01 -8.731110394001007080e-02 -3.303643316030502319e-02 2.280059903860092163e-01 -2.202391177415847778e-01 -1.896536722779273987e-02 -3.933411538600921631e-01 -6.393815279006958008e-01
-2.935609817504882812e-01 1.606001406908035278e-01 -8.352094143629074097e-02 1.585483849048614502e-01 3.877914845943450928e-01 -4.047957956790924072e-01 -3.534970879554748535e-01 -6.455340385437011719e-01
-2.715915143489837646e-01 -1.078339964151382446e-01 -3.630721243098378181e-03 4.631981849670410156e-01 7.563984990119934082e-01 -1.004554480314254761e-01 -8.515770733356475830e-02 -3.325091004371643066e-01
-2.167433053255081177e-01 1.961842179298400879e-01 2.834085226058959961e-01 6.725323200225830078e-01 -2.790461480617523193e-01 3.928668498992919922e-01 -3.803616166114807129e-01 7.090850919485092163e-02
2.642283774912357330e-02 -1.211628615856170654e-01 2.320419996976852417e-01 7.776485085487365723e-01 1.352907866239547729e-01 3.830072581768035889e-01 -3.931517302989959717e-01 -8.046357333660125732e-02
-1.875843293964862823e-02 2.109583616256713867e-01 3.645553290843963623e-01 5.051891207695007324e-01 5.267480015754699707e-02 2.042117416858673096e-01 2.986499071121215820e-01 -6.583003401756286621e-01
-4.000604152679443359e-01 4.893685877323150635e-01 -5.174110457301139832e-02 2.980299890041351318e-01 7.526559382677078247e-02 2.901334548369050026e-03 -6.260980367660522461e-01 3.336151838302612305e-01
7.600136846303939819e-02 3.719480633735656738e-01 -4.470386728644371033e-02 3.499348759651184082e-01 6.303087472915649414e-01 2.526353672146797180e-02 9.308128058910369873e-02 -5.699424147605895996e-01
-3.759385049343109131e-01 6.410222500562667847e-02 -6.865160912275314331e-02 3.649899363517761230e-01 -1.295136213302612305e-01 4.315169453620910645e-01 -3.481444418430328369e-01 -6.264544725418090820e-01
-2.637005746364593506e-01 -1.522522568702697754e-01 -3.166765347123146057e-02 3.699687421321868896e-01 -3.991441056132316589e-02 -2.822214365005493164e-01 -5.440040230751037598e-01 -6.262739896774291992e-01
-2.326713800430297852e-01 8.391777426004409790e-02 -2.830331027507781982e-01 2.210754752159118652e-01 7.102251052856445312e-02 -8.578578382730484009e-02 -3.964988291263580322e-01 -8.001406788825988770e-01
-3.880735039710998535e-01 4.706543684005737305e-01 -6.834951639175415039e-01 2.676835060119628906e-01 4.211150482296943665e-02 2.040591835975646973e-01 -1.923229843378067017e-01 9.306774288415908813e-02
-2.873302623629570007e-02 -1.661110818386077881e-01 -5.642924308776855469e-01 6.243341565132141113e-01 -2.253656275570392609e-03 1.253534704446792603e-01 -4.975888133049011230e-01 -7.018825970590114594e-03
-4.436362683773040771e-01 3.031952083110809326e-01 4.426505863666534424e-01 2.035679966211318970e-01 3.682427704334259033e-01 -2.544181942939758301e-01 -2.686430513858795166e-02 -5.223283767700195312e-01
-5.875254869461059570e-01 1.315257549285888672e-01 -1.020364835858345032e-01 6.133735179901123047e-01 2.415712922811508179e-01 -2.594165802001953125e-01 1.022895649075508118e-01 3.387615680694580078e-01
-2.499357312917709351e-01 -1.295987814664840698e-01 -5.607587099075317383e-01 7.353142499923706055e-01 -2.107755653560161591e-02 -2.070939391851425171e-01 1.347146630287170410e-01 6.417661160230636597e-02
-2.347961533814668655e-03 6.955561041831970215e-01 2.050710469484329224e-01 2.662405967712402344e-01 3.825301826000213623e-01 1.228795722126960754e-01 -4.728878736495971680e-01 -1.349299401044845581e-01
-1.782725900411605835e-01 2.342579960823059082e-01 1.332203000783920288e-01 4.144459664821624756e-01 -5.253818035125732422e-01 1.880226284265518188e-01 -2.296731919050216675e-01 -5.997506380081176758e-01
-4.541446864604949951e-01 -1.173705607652664185e-02 6.722734123468399048e-02 3.226911425590515137e-01 -1.135567501187324524e-01 8.341471850872039795e-02 -5.625211596488952637e-01 -5.904935598373413086e-01
-3.675265908241271973e-01 -4.899221658706665039e-02 -3.497128784656524658e-01 6.345320343971252441e-01 -2.594621777534484863e-01 -4.288787543773651123e-01 1.816346794366836548e-01 -2.309658527374267578e-01
-3.644758760929107666e-01 1.251281052827835083e-01 1.651031523942947388e-01 5.093342661857604980e-01 -3.863963186740875244e-01 5.520431399345397949e-01 -2.248672991991043091e-01 -2.453584372997283936e-01
-7.549907267093658447e-02 3.437690436840057373e-01 4.101588428020477295e-01 4.218112230300903320e-01 -1.824689805507659912e-01 3.051506578922271729e-01 1.415257435292005539e-02 -6.351028084754943848e-01
-2.486946433782577515e-02 1.686357855796813965e-01 -2.676567733287811279e-01 2.487175464630126953e-01 3.296258747577667236e-01 -4.596167802810668945e-02 -6.703298687934875488e-01 -5.266262292861938477e-01
3.377471864223480225e-01 4.630661904811859131e-01 -4.104450047016143799e-01 5.734838843345642090e-01 -6.846261024475097656e-02 -2.937236428260803223e-01 -2.188899070024490356e-01 -1.878140866756439209e-01
-4.111435115337371826e-01 6.407483816146850586e-01 1.148376688361167908e-01 2.831370234489440918e-01 2.312554866075515747e-01 -2.102704197168350220e-01 -3.516446352005004883e-01 3.251179158687591553e-01
1.441632956266403198e-01 3.190487027168273926e-01 -2.743687927722930908e-01 8.077678084373474121e-01 -3.066014051437377930e-01 -1.374766826629638672e-01 -1.550488173961639404e-01 1.127541139721870422e-01
-5.681669116020202637e-01 3.133644908666610718e-02 -3.876595497131347656e-01 1.356853097677230835e-01 3.849599659442901611e-01 -1.696025878190994263e-01 -2.646132111549377441e-01 -5.104259848594665527e-01
-3.196200728416442871e-01 3.180735111236572266e-01 3.036470413208007812e-01 3.307963311672210693e-01 1.075918525457382202e-01 5.780844688415527344e-01 -1.462958008050918579e-01 -4.773724079132080078e-01
3.023933172225952148e-01 3.716509044170379639e-01 -2.872295677661895752e-01 6.042659878730773926e-01 -3.568874299526214600e-02 -4.383183121681213379e-01 -8.174329251050949097e-02 -3.503100872039794922e-01
-6.630013585090637207e-01 5.097662657499313354e-02 -1.418402940034866333e-01 6.270897388458251953e-01 8.009654283523559570e-02 -2.339202165603637695e-01 1.696640849113464355e-01 2.335602790117263794e-01
-3.028210699558258057e-01 3.121417164802551270e-01 -1.650053113698959351e-01 4.670498967170715332e-01 -2.522750198841094971e-01 -1.216940209269523621e-01 -6.788949370384216309e-01 1.617227643728256226e-01
-3.687420785427093506e-01 -2.703918516635894775e-01 -8.012745529413223267e-02 5.225070714950561523e-01 6.604028344154357910e-01 9.862956404685974121e-02 -8.011123538017272949e-02 -2.433225065469741821e-01
-3.222900032997131348e-01 3.941105604171752930e-01 -9.320568293333053589e-02 4.197334945201873779e-01 -2.415913641452789307e-01 -5.107652768492698669e-02 -6.290853619575500488e-01 3.149902522563934326e-01
-4.531401097774505615e-01 2.839511334896087646e-01 -3.867505192756652832e-01 6.003567576408386230e-01 -2.262667864561080933e-01 -2.819629311561584473e-01 2.701425254344940186e-01 -1.884033717215061188e-02
-3.412576615810394287e-01 5.778534412384033203e-01 -6.846886277198791504e-01 1.642150282859802246e-01 2.314560487866401672e-02 -8.996213227510452271e-02 7.058195024728775024e-02 -2.006309330463409424e-01
-5.077754855155944824e-01 6.407542228698730469e-01 1.892292201519012451e-01 3.310874998569488525e-01 1.459108889102935791e-01 3.412958979606628418e-02 -1.968267261981964111e-01 3.535191118717193604e-01
-3.578166067600250244e-01 -3.021924011409282684e-02 1.593656688928604126e-01 4.503761231899261475e-01 -7.914294302463531494e-02 5.621622800827026367e-01 -2.843396067619323730e-01 -4.895702600479125977e-01
-2.111107856035232544e-01 6.286277174949645996e-01 -6.468165516853332520e-01 1.845365762710571289e-01 -1.822574436664581299e-02 8.503083884716033936e-02 -3.158551752567291260e-01 2.252235636115074158e-02
-2.088347673416137695e-01 3.284515440464019775e-01 -7.916331887245178223e-01 3.567661046981811523e-01 6.561545282602310181e-02 2.673502862453460693e-01 -1.131227016448974609e-01 -7.722763717174530029e-02
-3.266656994819641113e-01 5.241402387619018555e-01 7.614180911332368851e-03 1.484259311109781265e-02 2.715335190296173096e-01 -9.252071380615234375e-02 -6.361915469169616699e-01 -3.622957170009613037e-01
-2.194957286119461060e-01 6.957005858421325684e-01 -6.086448431015014648e-01 1.834947168827056885e-01 7.513376325368881226e-02 2.182753384113311768e-02 -2.299979776144027710e-01 6.843182444572448730e-02
-5.114029645919799805e-01 2.127689681947231293e-02 -6.291131377220153809e-01 5.193247795104980469e-01 5.660528689622879028e-02 -1.873696446418762207e-01 1.795414239168167114e-01 -4.456689581274986267e-02
-3.525791764259338379e-01 6.126722693443298340e-01 -6.801589727401733398e-01 1.836350113153457642e-01 1.228979229927062988e-02 -1.937610656023025513e-02 -2.363830618560314178e-02 -5.382608622312545776e-02
-1.814316362142562866e-01 4.785169288516044617e-02 2.019866853952407837e-01 7.930654287338256836e-01 -4.353066980838775635e-01 2.636090517044067383e-01 -1.835747361183166504e-01 4.857853800058364868e-02
-2.865311205387115479e-01 -3.643890917301177979e-01 -2.570953071117401123e-01 5.666259527206420898e-01 5.720584988594055176e-01 -1.520538330078125000e-02 -1.730420738458633423e-01 -2.013252675533294678e-01
-6.339225172996520996e-02 -8.483823388814926147e-02 1.105138882994651794e-01 5.917137861251831055e-01 -2.266975641250610352e-01 2.608564496040344238e-01 -4.057911932468414307e-01 -5.850992202758789062e-01
-6.204094886779785156e-01 2.293872982263565063e-01 -8.967852592468261719e-02 1.328335106372833252e-01 -8.569490164518356323e-02 3.220760524272918701e-01 -5.958963632583618164e-01 -2.657392323017120361e-01
6.219984963536262512e-02 6.279683858156204224e-02 3.004960715770721436e-01 8.366730213165283203e-01 2.812296450138092041e-01 3.451660275459289551e-01 4.712078347802162170e-02 -3.765871748328208923e-02
1.220323219895362854e-01 7.166434526443481445e-01 -2.495927549898624420e-02 3.931082785129547119e-01 3.268595337867736816e-01 1.721850633621215820e-01 -4.156850576400756836e-01 8.422725647687911987e-02
-6.444137096405029297e-01 -1.083144843578338623e-01 4.103313088417053223e-01 4.018724858760833740e-01 9.113532491028308868e-03 2.002723664045333862e-01 -3.348314464092254639e-01 -3.013656437397003174e-01
-1.376688778400421143e-01 1.406601518392562866e-01 5.597684979438781738e-01 6.422673463821411133e-01 -2.243547886610031128e-01 1.630314141511917114e-01 -1.825765073299407959e-01 -3.537875115871429443e-01
-6.903157830238342285e-01 -9.280179440975189209e-02 -5.297126621007919312e-02 6.662246584892272949e-01 -4.806288331747055054e-02 -2.745388075709342957e-03 2.499151676893234253e-01 5.844335630536079407e-02
5.372014641761779785e-02 1.165632829070091248e-01 8.499331027269363403e-02 4.832965135574340820e-01 6.395345926284790039e-01 2.147375233471393585e-02 1.655356138944625854e-01 -5.530462861061096191e-01
-1.982849389314651489e-01 7.197095751762390137e-01 8.474680036306381226e-02 3.332390487194061279e-01 3.352418243885040283e-01 -2.301504164934158325e-01 -3.123522996902465820e-01 2.480939179658889771e-01
-5.464583039283752441e-01 4.866304993629455566e-01 -1.194654628634452820e-01 4.775913655757904053e-01 1.183835417032241821e-01 -1.116735637187957764e-01 4.356386959552764893e-01 7.708336412906646729e-02
3.825028240680694580e-01 6.387709081172943115e-02 -2.191696763038635254e-01 7.990891337394714355e-01 1.265954375267028809e-01 1.350712627172470093e-01 -2.063853889703750610e-01 -2.935419976711273193e-01
-1.188365817070007324e-01 2.038687095046043396e-02 7.012134790420532227e-02 3.037778735160827637e-01 8.188015967607498169e-02 -1.593303531408309937e-01 -7.608438134193420410e-01 -5.265837907791137695e-01
-2.950889468193054199e-01 3.123029172420501709e-01 -4.635945893824100494e-03 4.816828668117523193e-01 -9.993922710418701172e-02 -5.578213334083557129e-01 2.457524091005325317e-01 -4.492247402667999268e-01
-3.818464279174804688e-01 5.562418103218078613e-01 -1.732973009347915649e-01 2.668288946151733398e-01 -2.200332432985305786e-01 1.853550970554351807e-01 -5.559057593345642090e-01 2.275006324052810669e-01
-5.048152208328247070e-01 3.965830896049737930e-03 -3.386668860912322998e-01 1.361881792545318604e-01 1.279752999544143677e-01 -1.973790973424911499e-01 -4.176328778266906738e-01 -6.181828379631042480e-01
-3.693901598453521729e-01 2.163067162036895752e-01 -6.975194215774536133e-01 3.797736167907714844e-01 8.178735524415969849e-02 4.156775474548339844e-01 -7.959011197090148926e-02 1.376093458384275436e-02
-4.293708503246307373e-01 2.736215889453887939e-01 -1.274885833263397217e-01 4.782516360282897949e-01 -2.338899374008178711e-01 -5.177555084228515625e-01 2.472832649946212769e-01 -3.344692885875701904e-01
-7.649958878755569458e-02 6.457698941230773926e-01 -1.821984499692916870e-01 1.357215642929077148e-01 3.970083296298980713e-01 7.284209132194519043e-02 -5.451602339744567871e-01 -2.557170987129211426e-01
-6.315150856971740723e-01 2.496439367532730103e-01 4.255620539188385010e-01 2.579894959926605225e-01 2.533604949712753296e-02 1.030390337109565735e-01 -1.158284395933151245e-02 -5.289725661277770996e-01
-2.261991053819656372e-01 7.377352714538574219e-01 -4.473454952239990234e-01 2.141253948211669922e-01 -9.004961699247360229e-03 3.384177684783935547e-01 9.453181177377700806e-03 -2.095611095428466797e-01
4.590215906500816345e-02 3.838572502136230469e-01 -6.473708152770996094e-01 4.862717688083648682e-01 3.468745350837707520e-01 1.130791082978248596e-01 -2.462493628263473511e-01 -3.535429015755653381e-02
-3.429285287857055664e-01 -1.974214017391204834e-01 1.191257312893867493e-01 4.291529655456542969e-01 -2.394545376300811768e-01 2.149119377136230469e-01 -4.303932785987854004e-01 -5.969067215919494629e-01
-1.530712246894836426e-01 5.704500526189804077e-02 -4.995435476303100586e-01 7.707569003105163574e-01 -2.732514441013336182e-01 -2.748388051986694336e-02 2.329876869916915894e-01 -4.385026986710727215e-04
-1.707262396812438965e-01 1.751440111547708511e-03 -3.551756963133811951e-02 3.748452663421630859e-01 4.492913186550140381e-01 2.226493507623672485e-01 -6.585325598716735840e-01 -3.794451653957366943e-01
-3.347695469856262207e-01 2.373958081007003784e-01 1.256304085254669189e-01 4.002705216407775879e-01 -3.905984461307525635e-01 5.869498848915100098e-01 -3.127917945384979248e-01 -2.462863326072692871e-01
-1.855497658252716064e-01 7.264675498008728027e-01 1.070780958980321884e-02 5.242718458175659180e-01 -3.790684342384338379e-01 -7.928182184696197510e-02 8.772561699151992798e-02 7.187799364328384399e-02
-6.730344146490097046e-02 7.881035804748535156e-01 -1.077406778931617737e-01 5.167419314384460449e-01 -2.179498970508575439e-01 1.337953060865402222e-01 9.913301467895507812e-02 1.431842297315597534e-01
-3.176590800285339355e-01 5.401988029479980469e-01 -1.674257665872573853e-01 5.678181648254394531e-01 -2.147366404533386230e-01 -3.211605846881866455e-01 3.271424472332000732e-01 -2.347271889448165894e-02
4.198088049888610840e-01 8.054555207490921021e-02 -5.486840009689331055e-02 7.355654239654541016e-01 4.643576741218566895e-01 4.308669641613960266e-02 -1.842573136091232300e-01 -1.475493758916854858e-01
-2.658080756664276123e-01 6.779944151639938354e-02 -3.469586968421936035e-01 6.138790249824523926e-01 -4.545827582478523254e-02 -5.432355403900146484e-01 1.715137958526611328e-01 -3.176997900009155273e-01
3.221613913774490356e-02 6.809285283088684082e-01 -6.151430308818817139e-02 4.919838607311248779e-01 -4.028477072715759277e-01 -2.728611528873443604e-01 -2.287870049476623535e-01 -1.957521773874759674e-02
2.177475988864898682e-01 4.560300111770629883e-01 -5.319263041019439697e-02 6.748254895210266113e-01 -1.526862084865570068e-01 -3.744093179702758789e-01 1.178109925240278244e-02 -3.503851592540740967e-01
-2.553755939006805420e-01 3.056008219718933105e-01 8.546822704374790192e-03 5.389732718467712402e-01 4.826244339346885681e-02 -5.935078859329223633e-01 2.696872651576995850e-01 -3.514457643032073975e-01
-2.600201964378356934e-01 6.055810451507568359e-01 -5.511839985847473145e-01 2.473259866237640381e-01 6.820734590291976929e-02 3.385753035545349121e-01 2.502170950174331665e-02 -2.842103540897369385e-01
1.018995717167854309e-01 7.072589397430419922e-01 9.275077842175960541e-03 5.207573771476745605e-01 -3.751662373542785645e-01 -1.799564808607101440e-01 -1.005784347653388977e-01 -1.867536902427673340e-01
3.577013686299324036e-02 5.508186221122741699e-01 4.127605631947517395e-02 6.189693808555603027e-01 7.826343178749084473e-02 -4.641557633876800537e-01 1.963756531476974487e-01 -2.244177609682083130e-01
3.408521413803100586e-01 4.455775022506713867e-01 -5.084328055381774902e-01 5.504638552665710449e-01 1.983887106180191040e-01 -1.788889616727828979e-01 -2.833299338817596436e-02 -2.271655350923538208e-01
-4.019801020622253418e-01 -2.744819521903991699e-01 -1.173279434442520142e-01 8.409859538078308105e-01 3.752891719341278076e-02 -9.051460772752761841e-02 1.580971777439117432e-01 8.632706850767135620e-02
-6.247872710227966309e-01 1.308095157146453857e-01 9.654208272695541382e-02 2.082816213369369507e-01 1.168451607227325439e-01 4.680554866790771484e-01 -3.216321766376495361e-01 -4.512783586978912354e-01
-6.678643226623535156e-01 3.428345024585723877e-01 8.835293352603912354e-02 7.708550989627838135e-02 5.838847905397415161e-02 8.754929155111312866e-02 -5.721693858504295349e-02 -6.390034556388854980e-01
-2.263157516717910767e-01 7.014296203851699829e-02 6.468582153320312500e-01 6.344293951988220215e-01 -1.700919270515441895e-01 3.641169518232345581e-02 -2.179653495550155640e-01 -2.125298827886581421e-01
-5.075271725654602051e-01 2.872924804687500000e-01 -7.554079294204711914e-01 2.223119139671325684e-01 9.142123907804489136e-02 -1.529368311166763306e-01 2.477467060089111328e-02 -8.633886277675628662e-02
2.726190164685249329e-02 7.193632125854492188e-01 1.405605226755142212e-01 2.645446360111236572e-01 2.252563685178756714e-01 2.199314534664154053e-01 -5.171795487403869629e-01 -1.595216393470764160e-01
-2.804751098155975342e-01 1.433923393487930298e-01 5.714913010597229004e-01 6.411170363426208496e-01 -2.980331778526306152e-01 1.537074297666549683e-01 -1.676234751939773560e-01 -1.503048390150070190e-01
-1.397928297519683838e-01 1.686860471963882446e-01 -4.812130331993103027e-01 5.918400287628173828e-01 -2.546747215092182159e-02 -4.732657372951507568e-01 2.151923328638076782e-01 -3.150012195110321045e-01
-5.981998443603515625e-01 1.291833966970443726e-01 -9.275114163756370544e-03 5.976923704147338867e-01 2.723359167575836182e-01 -2.613829076290130615e-01 3.996706008911132812e-02 3.522232174873352051e-01
-2.937382757663726807e-01 4.610497057437896729e-01 -7.446564435958862305e-01 1.181874573230743408e-01 -5.108241736888885498e-02 1.168247684836387634e-01 3.277226909995079041e-02 -3.396144509315490723e-01
1.017884910106658936e-01 4.459980428218841553e-01 -1.170898899435997009e-01 7.316932082176208496e-01 -2.463086545467376709e-01 3.945922255516052246e-01 8.621712028980255127e-02 -1.335498839616775513e-01
1.843472272157669067e-01 4.662654399871826172e-01 -8.977446705102920532e-03 5.108616352081298828e-01 4.192361533641815186e-01 2.236588746309280396e-01 -5.005832314491271973e-01 1.057673096656799316e-01
-1.001628488302230835e-01 1.644889116287231445e-01 4.195610284805297852e-01 7.355265021324157715e-01 1.276087313890457153e-01 4.154379367828369141e-01 1.850323230028152466e-01 -1.508983969688415527e-01
-1.962658166885375977e-01 5.843281149864196777e-01 -6.814546585083007812e-01 2.750343382358551025e-01 2.355476766824722290e-01 9.358157962560653687e-02 -9.810873866081237793e-02 7.842440158128738403e-02
-2.259613424539566040e-01 2.249869406223297119e-01 -1.531684100627899170e-01 4.878469109535217285e-01 -1.723773479461669922e-01 -2.759026288986206055e-01 -6.634821295738220215e-01 3.013678491115570068e-01
-1.598344594240188599e-01 2.821113169193267822e-01 8.538991957902908325e-02 3.061166405677795410e-01 4.152277708053588867e-01 1.229611337184906006e-01 1.962130516767501831e-01 -7.535478472709655762e-01
-2.858536876738071442e-02 8.089957237243652344e-01 -3.327817916870117188e-01 3.057276904582977295e-01 2.057755589485168457e-01 1.034209355711936951e-01 -2.938234806060791016e-01 3.352532535791397095e-02
-2.410670667886734009e-01 1.434246897697448730e-01 3.217429518699645996e-01 7.392890453338623047e-01 -2.615567147731781006e-01 3.586291968822479248e-01 -2.417904585599899292e-01 1.255373358726501465e-01
-3.301736712455749512e-01 4.843199849128723145e-01 -7.115445137023925781e-01 7.333686947822570801e-02 -1.103684306144714355e-01 5.609870329499244690e-02 1.064370665699243546e-02 -3.595888316631317139e-01
-5.916471779346466064e-02 1.518549323081970215e-01 2.633216977119445801e-01 5.856736302375793457e-01 -4.077290594577789307e-01 2.201783061027526855e-01 -2.933959960937500000e-01 -5.101815462112426758e-01
-1.565329581499099731e-01 3.618375957012176514e-01 6.979905813932418823e-02 5.314246416091918945e-01 -1.618021428585052490e-01 -5.707058906555175781e-01 1.860221922397613525e-01 -4.132765233516693115e-01
1.198911815881729126e-01 -3.822643309831619263e-02 1.503494977951049805e-01 8.680830001831054688e-01 6.875488162040710449e-02 4.072665274143218994e-01 -1.681656688451766968e-01 -9.549266844987869263e-02
-6.706599593162536621e-01 2.011823356151580811e-01 -3.499226272106170654e-01 4.588615298271179199e-01 2.519406564533710480e-02 -3.425921201705932617e-01 2.399258911609649658e-01 -3.424595296382904053e-02
-4.125317186117172241e-02 4.269160628318786621e-01 2.179350852966308594e-01 4.888637661933898926e-01 -1.486983597278594971e-01 2.814182639122009277e-01 2.445142269134521484e-01 -6.070112586021423340e-01
-4.467286467552185059e-01 -2.807152569293975830e-01 -3.197497129440307617e-01 3.528724908828735352e-01 2.201688587665557861e-01 7.096250075846910477e-03 -5.818548202514648438e-01 -3.283198773860931396e-01
-6.390320062637329102e-01 1.866584718227386475e-01 -1.515063345432281494e-01 1.010771468281745911e-01 -1.979661583900451660e-01 2.408596575260162354e-01 -5.401841402053833008e-01 -3.669101595878601074e-01
-3.484196215867996216e-02 -9.601805359125137329e-02 -2.674733400344848633e-01 4.588697850704193115e-01 3.504209816455841064e-01 5.503213778138160706e-02 -6.952821016311645508e-01 -3.134048283100128174e-01
-3.932696878910064697e-01 5.265901088714599609e-01 -3.040345907211303711e-01 2.406663000583648682e-01 -1.021521091461181641e-01 -4.675905033946037292e-02 -5.762461423873901367e-01 2.701913416385650635e-01
3.415332436561584473e-01 6.166990995407104492e-01 1.057697907090187073e-01 5.144997835159301758e-01 2.492264062166213989e-01 -1.809115409851074219e-01 -3.560290336608886719e-01 -7.443503290414810181e-02
3.052518069744110107e-01 -2.239754609763622284e-02 1.622153967618942261e-01 7.695603966712951660e-01 1.966433227062225342e-01 3.155177235603332520e-01 -2.461717575788497925e-01 -2.982653081417083740e-01
-1.085507050156593323e-01 5.765867829322814941e-01 3.896296620368957520e-01 3.530392944812774658e-01 2.409530431032180786e-01 3.070522248744964600e-01 -6.492666434496641159e-03 -4.763768315315246582e-01
-5.929637551307678223e-01 1.606996804475784302e-01 -6.001989915966987610e-02 6.740957498550415039e-01 8.609186112880706787e-02 -2.321346700191497803e-01 1.461286544799804688e-01 2.861997187137603760e-01
1.682769805192947388e-01 3.183617591857910156e-01 -1.890237093903124332e-03 5.108716487884521484e-01 6.898363232612609863e-01 1.503959149122238159e-01 9.386789798736572266e-02 -3.194229304790496826e-01
-1.208442598581314087e-01 4.449677169322967529e-01 1.207589209079742432e-01 3.802132904529571533e-01 8.704765886068344116e-02 5.123594999313354492e-01 3.492109477519989014e-01 -4.860221743583679199e-01
-2.577813863754272461e-01 2.552479505538940430e-01 1.464360803365707397e-01 4.563638269901275635e-01 -1.599646955728530884e-01 6.291751265525817871e-01 -1.375719606876373291e-01 -4.453196525573730469e-01
4.903547465801239014e-01 2.686026692390441895e-01 -4.846170917153358459e-02 7.450287342071533203e-01 1.416695863008499146e-01 -9.510969370603561401e-02 -7.488763332366943359e-02 -3.086490631103515625e-01
-3.497212231159210205e-01 3.937911987304687500e-01 -4.499415457248687744e-01 4.627822935581207275e-01 -9.097165428102016449e-03 -4.456647634506225586e-01 2.782357633113861084e-01 -1.728984713554382324e-01
-4.717149436473846436e-01 3.145966231822967529e-01 -6.295756697654724121e-01 2.238909304141998291e-01 -9.059406816959381104e-02 4.401424825191497803e-01 -1.661698818206787109e-01 4.976186901330947876e-02
-1.984822154045104980e-01 1.401405483484268188e-01 -4.672363698482513428e-01 5.904875397682189941e-01 1.072892472147941589e-01 -4.014230966567993164e-01 2.977387905120849609e-01 -3.356784880161285400e-01
-6.306439638137817383e-01 8.420920372009277344e-02 -1.847638785839080811e-01 6.612067818641662598e-01 8.446229621767997742e-03 -1.025490462779998779e-01 3.128672838211059570e-01 1.240622028708457947e-01
-2.174926847219467163e-01 1.117060035467147827e-01 4.371427297592163086e-01 4.962840378284454346e-01 -2.539614737033843994e-01 1.815763860940933228e-01 -1.124527528882026672e-01 -6.266696453094482422e-01
-3.576493859291076660e-01 4.068486094474792480e-01 2.907368838787078857e-01 2.454203069210052490e-01 5.637645125389099121e-01 3.398461639881134033e-01 -2.124397903680801392e-01 -2.886962592601776123e-01
-3.522469401359558105e-01 2.744826674461364746e-01 2.441857755184173584e-01 4.469654858112335205e-01 -3.652091622352600098e-01 5.653837919235229492e-01 -2.572266459465026855e-01 -1.482373476028442383e-01
-4.929140806198120117e-01 2.286620587110519409e-01 -1.469205319881439209e-01 2.735807001590728760e-01 -4.186528269201517105e-03 6.732494831085205078e-01 9.485638886690139771e-02 -3.821478784084320068e-01
-4.143925607204437256e-01 1.244891062378883362e-01 -3.540303558111190796e-02 5.015475749969482422e-01 -2.731251120567321777e-01 -5.370080471038818359e-01 1.672825217247009277e-01 -4.111199378967285156e-01
-4.804386198520660400e-01 1.615484058856964111e-01 2.996102534234523773e-02 2.307658642530441284e-01 4.369633679743856192e-04 2.418447434902191162e-01 -4.395419955253601074e-01 -6.612443923950195312e-01
-3.562046587467193604e-01 6.356375813484191895e-01 1.677308827638626099e-01 3.506683707237243652e-01 3.555612266063690186e-01 -9.461307525634765625e-02 -2.198625952005386353e-01 3.664235472679138184e-01
-3.209219872951507568e-01 1.078101694583892822e-01 3.783956468105316162e-01 2.944104969501495361e-01 -1.852466613054275513e-01 -3.830108940601348877e-01 -4.772400856018066406e-01 -4.967428445816040039e-01
-7.438511401414871216e-02 2.511658668518066406e-01 2.334696054458618164e-01 6.448175907135009766e-01 -3.439374268054962158e-01 2.653890661895275116e-02 -5.638735890388488770e-01 1.553514450788497925e-01
-1.626937687397003174e-01 2.149688899517059326e-01 4.925939738750457764e-01 6.487783789634704590e-01 -3.211705386638641357e-01 2.202557325363159180e-01 -3.259391188621520996e-01 -7.653427124023437500e-02
-4.482484161853790283e-01 1.198541224002838135e-01 4.638419449329376221e-01 3.572490215301513672e-01 1.737424880266189575e-01 3.261896669864654541e-01 -3.056409060955047607e-01 -4.603580236434936523e-01
-3.367844521999359131e-01 5.489106848835945129e-02 -6.961632519960403442e-02 2.371352314949035645e-01 1.000185832381248474e-01 5.021233111619949341e-02 -7.897047996520996094e-01 -4.316537678241729736e-01
-6.923025846481323242e-01 -5.362866446375846863e-03 -3.744485676288604736e-01 4.902621209621429443e-01 -1.004126295447349548e-01 -2.473627775907516479e-01 2.093039900064468384e-01 -1.582412719726562500e-01
-3.890159428119659424e-01 4.880710840225219727e-01 4.915271326899528503e-02 4.110372662544250488e-01 3.915382623672485352e-01 -3.272733390331268311e-01 -1.936922669410705566e-01 3.757110834121704102e-01
-5.897926166653633118e-02 7.149783372879028320e-01 -5.776045322418212891e-01 3.431230187416076660e-01 7.232960313558578491e-02 -1.613196581602096558e-01 -3.030251897871494293e-02 -4.234665632247924805e-02
-4.465532489120960236e-03 6.853960752487182617e-01 9.321723133325576782e-02 4.858855307102203369e-01 -4.359517991542816162e-01 -2.310623675584793091e-01 -1.792750805616378784e-01 -9.927144646644592285e-02
-5.747503638267517090e-01 1.594607234001159668e-01 -5.764007940888404846e-02 6.212077140808105469e-01 2.084422111511230469e-01 -2.792636156082153320e-01 8.774861693382263184e-02 3.547912538051605225e-01
8.160022087395191193e-03 7.041743993759155273e-01 2.150958962738513947e-02 2.858526110649108887e-01 4.737645983695983887e-01 1.819646954536437988e-01 -3.995939791202545166e-01 -6.824986636638641357e-02
1.467108428478240967e-01 5.444607734680175781e-01 3.969245851039886475e-01 5.877577662467956543e-01 2.293645590543746948e-01 3.188140094280242920e-01 -7.918224483728408813e-02 -1.360513120889663696e-01
-2.775457128882408142e-02 2.701613008975982666e-01 2.771407365798950195e-01 6.441114544868469238e-01 2.383540011942386627e-02 4.641912281513214111e-01 2.677654623985290527e-01 -3.831657767295837402e-01
-6.940723061561584473e-01 2.229479253292083740e-01 -1.966824978590011597e-01 1.663524806499481201e-01 1.508932858705520630e-01 5.530780553817749023e-01 -1.378033012151718140e-01 -2.335526943206787109e-01
-2.773395478725433350e-01 2.506841719150543213e-01 4.134124815464019775e-01 6.795610785484313965e-01 -3.329595327377319336e-01 2.885654866695404053e-01 -1.500887125730514526e-01 1.042516455054283142e-01
-6.309825181961059570e-01 1.316706091165542603e-01 -5.023867264389991760e-02 6.119282245635986328e-01 2.079359143972396851e-01 -2.543286979198455811e-01 1.593569219112396240e-01 2.724495530128479004e-01
-5.173150897026062012e-01 -1.251029670238494873e-01 -1.446190625429153442e-01 2.691273093223571777e-01 -5.039229989051818848e-01 -2.121392637491226196e-01 -3.978066146373748779e-01 -4.076747000217437744e-01
4.610649347305297852e-01 -2.896215766668319702e-02 -4.552148655056953430e-02 7.460394501686096191e-01 2.083848416805267334e-01 5.003503710031509399e-02 -7.235690206289291382e-02 -4.204401969909667969e-01
-1.313930302858352661e-01 -1.467753499746322632e-01 -1.071771457791328430e-01 7.459808588027954102e-01 -6.892549991607666016e-02 1.866133809089660645e-01 -5.246827006340026855e-01 2.799130678176879883e-01
-4.394793212413787842e-01 2.489102780818939209e-01 3.497401773929595947e-01 2.680254280567169189e-01 -6.040802691131830215e-03 -1.209179237484931946e-01 2.149658743292093277e-03 -7.321774959564208984e-01
-3.624289035797119141e-01 6.053810715675354004e-01 -2.707848884165287018e-02 2.618190050125122070e-01 9.019625931978225708e-02 -2.490725964307785034e-01 -4.974269568920135498e-01 3.395152091979980469e-01
1.466812044382095337e-01 -1.346332132816314697e-01 7.303028553724288940e-02 9.131714105606079102e-01 -1.134276017546653748e-02 2.090647220611572266e-01 -3.453243896365165710e-02 -2.758873999118804932e-01
-3.166705071926116943e-01 6.292003393173217773e-01 1.004082858562469482e-01 1.139118894934654236e-01 3.473322689533233643e-01 3.571925461292266846e-01 -4.393118023872375488e-01 -1.988669782876968384e-01
-6.976599097251892090e-01 6.221289932727813721e-02 -3.313118815422058105e-01 4.774536192417144775e-01 -1.922968178987503052e-01 -2.693499326705932617e-01 2.155192345380783081e-01 -1.252789199352264404e-01
-3.396960198879241943e-01 4.541581273078918457e-01 -8.115660399198532104e-02 3.266435861587524414e-01 -4.169803112745285034e-02 -1.274842768907546997e-01 -6.756988167762756348e-01 3.008396327495574951e-01
-1.836997419595718384e-01 2.863935232162475586e-01 -1.352948397397994995e-01 5.653693079948425293e-01 -3.642285466194152832e-01 -1.350274682044982910e-01 -5.516927838325500488e-01 3.017054498195648193e-01
-5.362022519111633301e-01 -5.487528443336486816e-02 -1.040479913353919983e-01 6.969277262687683105e-01 2.554533779621124268e-01 -1.267509162425994873e-01 7.348566781729459763e-03 3.627200424671173096e-01
-2.515260875225067139e-01 1.247237324714660645e-01 4.958175420761108398e-01 4.761495888233184814e-01 4.114751517772674561e-01 -1.762172281742095947e-01 -4.882885515689849854e-01 9.917256981134414673e-02
-4.483461976051330566e-01 3.400343954563140869e-01 -5.025108456611633301e-01 3.485382497310638428e-01 -1.245787814259529114e-01 9.351311624050140381e-02 -4.295244812965393066e-01 3.171915709972381592e-01
-3.645318150520324707e-01 3.312641382217407227e-01 -3.203607201576232910e-01 3.288047015666961670e-01 -9.306494891643524170e-02 6.563736796379089355e-01 6.397148966789245605e-02 -3.210253119468688965e-01
-2.218530513346195221e-02 7.400469183921813965e-01 -5.025210976600646973e-01 3.950546085834503174e-01 1.938758939504623413e-01 2.560594677925109863e-02 -9.138388559222221375e-03 7.011341303586959839e-02
-6.152781248092651367e-01 -1.893310844898223877e-01 -6.593369692564010620e-02 6.867150664329528809e-01 1.423631161451339722e-01 9.398446232080459595e-02 2.580888941884040833e-02 2.826575338840484619e-01
-2.153855264186859131e-01 -5.510042607784271240e-02 7.162943482398986816e-02 5.497322678565979004e-01 -2.966768741607666016e-01 3.751196265220642090e-01 -3.208098933100700378e-02 -6.430208086967468262e-01
-2.628833949565887451e-01 -1.091622263193130493e-01 -5.109916925430297852e-01 3.838635683059692383e-01 -3.507761657238006592e-01 2.758567631244659424e-01 -4.584704637527465820e-01 -3.180819749832153320e-01
-5.119108408689498901e-02 2.064100652933120728e-01 2.778191864490509033e-01 7.831072211265563965e-01 -4.982160776853561401e-02 2.944668829441070557e-01 -3.078031241893768311e-01 2.835461199283599854e-01
8.867657743394374847e-03 -5.939453467726707458e-02 1.380635797977447510e-01 8.956349492073059082e-01 -2.906158268451690674e-01 6.981007009744644165e-02 -2.806973457336425781e-01 8.395370095968246460e-02
1.560204625129699707e-01 8.480557799339294434e-01 -4.680804559029638767e-04 4.326889216899871826e-01 2.180264294147491455e-01 1.217012777924537659e-01 5.156685411930084229e-02 -6.506353616714477539e-02
-1.702527254819869995e-01 1.237791404128074646e-01 3.515466153621673584e-01 4.654649496078491211e-01 3.620029985904693604e-01 -2.111931592226028442e-01 -6.626315712928771973e-01 2.684606239199638367e-02
-6.906325221061706543e-01 1.807748079299926758e-01 -4.790805280208587646e-02 6.179213523864746094e-01 -8.916553109884262085e-02 -2.580614015460014343e-02 2.986225187778472900e-01 9.183490276336669922e-02
-2.419542223215103149e-01 6.316325664520263672e-01 -2.789689600467681885e-01 1.740708649158477783e-01 3.991292417049407959e-01 4.118890166282653809e-01 -3.085728287696838379e-01 -1.009960696101188660e-01
-3.235251903533935547e-01 7.009154558181762695e-02 5.222389101982116699e-01 4.995533227920532227e-01 3.789302706718444824e-01 2.787424065172672272e-02 -4.519758224487304688e-01 1.395860016345977783e-01
-2.272339463233947754e-01 6.232948303222656250e-01 -9.823442995548248291e-02 5.335279107093811035e-01 -3.632506728172302246e-02 -4.299849867820739746e-01 2.702700495719909668e-01 -7.945957779884338379e-02
-1.829702705144882202e-01 -9.838492423295974731e-02 4.303434491157531738e-01 4.490734338760375977e-01 2.409767806529998779e-01 -4.590345919132232666e-01 -2.251829206943511963e-01 -5.004897117614746094e-01
-6.255550384521484375e-01 1.140015795826911926e-01 -7.665419578552246094e-02 5.822876095771789551e-01 2.750978469848632812e-01 -2.182887196540832520e-01 7.451601326465606689e-02 3.490965962409973145e-01
-1.270308643579483032e-01 -2.134906351566314697e-01 -6.999979615211486816e-01 4.749906361103057861e-01 -5.219584703445434570e-02 2.240170538425445557e-02 -4.546090960502624512e-01 -1.130309030413627625e-01
-7.226567268371582031e-01 2.634762600064277649e-02 -1.365160197019577026e-01 5.710267424583435059e-01 2.153130769729614258e-01 1.049789488315582275e-01 1.102182939648628235e-01 2.506721615791320801e-01
-2.534930408000946045e-01 5.915042757987976074e-01 1.950603127479553223e-01 1.319487690925598145e-01 4.827445745468139648e-01 -1.119657084345817566e-01 -4.359365403652191162e-01 -3.078725934028625488e-01
-4.622928425669670105e-02 3.692235350608825684e-01 4.260259270668029785e-01 2.243831157684326172e-01 1.393599808216094971e-01 -6.371638178825378418e-02 -4.760627448558807373e-01 -6.160960793495178223e-01
-4.415725544095039368e-02 -1.166238412261009216e-01 4.491963684558868408e-01 6.454032063484191895e-01 2.803248465061187744e-01 -3.367224335670471191e-01 -5.890369787812232971e-02 -4.131498634815216064e-01
-7.652941346168518066e-01 2.415272444486618042e-01 -3.100522756576538086e-01 8.216051012277603149e-02 7.119794934988021851e-02 2.566567957401275635e-01 -3.338164091110229492e-01 -2.659536004066467285e-01
-6.683341860771179199e-01 2.658478021621704102e-01 -1.382790952920913696e-01 5.712077617645263672e-01 -2.375456392765045166e-01 -3.379856050014495850e-02 1.883130669593811035e-01 2.102921754121780396e-01
-6.501746773719787598e-01 -1.923735290765762329e-01 3.571192324161529541e-01 5.235505700111389160e-01 -1.416361331939697266e-01 2.077884823083877563e-01 -2.634098231792449951e-01 -7.748723030090332031e-02
-8.262504637241363525e-02 2.709290683269500732e-01 2.686147391796112061e-01 3.049401640892028809e-01 1.534310877323150635e-01 -4.504066333174705505e-02 -6.710350513458251953e-01 -5.279871225357055664e-01
-3.627648055553436279e-01 3.205526769161224365e-01 -2.373619005084037781e-02 4.848843216896057129e-01 -7.921741902828216553e-02 2.432369738817214966e-01 -6.011794805526733398e-01 3.211151063442230225e-01
-2.016734564676880836e-03 2.694749534130096436e-01 4.362564906477928162e-02 3.182553648948669434e-01 5.409744381904602051e-01 6.949262320995330811e-02 -9.147592633962631226e-02 -7.199576497077941895e-01
-7.486139982938766479e-02 1.597168743610382080e-01 -6.823309659957885742e-01 4.968794584274291992e-01 3.237329423427581787e-01 2.699701488018035889e-01 -2.608926892280578613e-01 1.032935306429862976e-01
8.041212335228919983e-03 2.567273080348968506e-01 2.142251133918762207e-01 7.380189895629882812e-01 -1.137984693050384521e-01 2.107631117105484009e-01 -4.802140295505523682e-01 2.355536520481109619e-01
-1.829234957695007324e-01 -2.477211505174636841e-01 -2.106085568666458130e-01 5.458780527114868164e-01 -5.151419043540954590e-01 7.221951335668563843e-02 -4.079087451100349426e-02 -5.390582084655761719e-01
-3.732380568981170654e-01 2.917309403419494629e-01 -2.595227956771850586e-02 1.825150400400161743e-01 3.192503750324249268e-01 4.303479790687561035e-01 -1.040000692009925842e-01 -6.660819053649902344e-01
-3.290889263153076172e-01 7.146801352500915527e-01 -4.892285764217376709e-01 1.302393078804016113e-01 1.262602061033248901e-01 3.016008734703063965e-01 -4.782662913203239441e-02 -1.242329925298690796e-01
-1.771486923098564148e-02 -2.246725708246231079e-01 7.083597779273986816e-02 8.810675740242004395e-01 -2.497804611921310425e-01 1.202520797960460186e-03 -3.237436413764953613e-01 -2.662382647395133972e-02
2.563202679157257080e-01 1.181839779019355774e-01 -7.889477908611297607e-02 5.058753490447998047e-01 2.570595741271972656e-01 -1.403306722640991211e-01 -6.289328932762145996e-01 -4.205582439899444580e-01
-2.688246965408325195e-01 4.837095439434051514e-01 -5.859045386314392090e-01 1.964910328388214111e-01 5.436443910002708435e-02 3.163441121578216553e-01 -9.795546531677246094e-02 -4.463644027709960938e-01
-4.045180976390838623e-01 6.480901837348937988e-01 -4.541609287261962891e-01 1.123038530349731445e-01 2.368542402982711792e-01 3.537912964820861816e-01 3.022068738937377930e-02 -1.236468330025672913e-01
-4.432666301727294922e-01 1.386016011238098145e-01 5.869618058204650879e-01 3.711529374122619629e-01 3.118888437747955322e-01 -2.319901734590530396e-01 -3.733587861061096191e-01 -1.074004098773002625e-01
-1.881964355707168579e-01 1.234583705663681030e-01 5.305905342102050781e-01 7.237720489501953125e-01 -2.339347749948501587e-01 5.770989879965782166e-02 -2.923453450202941895e-01 2.112172357738018036e-02
-1.945874392986297607e-01 3.297955393791198730e-01 -3.820878565311431885e-01 6.676557660102844238e-01 -4.850772321224212646e-01 -1.503799110651016235e-02 4.277923703193664551e-02 1.557539403438568115e-01
-6.258327513933181763e-02 -8.104199171066284180e-02 -7.774539589881896973e-01 4.949655234813690186e-01 1.601078659296035767e-01 -3.206234797835350037e-02 -3.333185017108917236e-01 -4.823100566864013672e-02
-2.298800200223922729e-01 3.276818096637725830e-01 2.412006855010986328e-01 4.416597485542297363e-01 -3.984863758087158203e-01 5.048449635505676270e-01 -3.723255395889282227e-01 -1.850750893354415894e-01
-2.555009424686431885e-01 6.897127032279968262e-01 -4.658052623271942139e-01 1.408893764019012451e-01 3.084556460380554199e-01 2.895873785018920898e-01 -1.775876134634017944e-01 -1.079280376434326172e-01
-4.484678506851196289e-01 -1.138712242245674133e-01 1.546417772769927979e-01 4.543689787387847900e-01 -1.816371977329254150e-01 -6.620556116104125977e-02 -6.784734725952148438e-01 -2.405059337615966797e-01
-1.985969990491867065e-01 4.402139484882354736e-01 1.064894497394561768e-01 6.240375638008117676e-01 -3.028873503208160400e-01 -4.282302558422088623e-01 -2.357349991798400879e-01 1.879233121871948242e-01
-4.310023486614227295e-01 1.943244785070419312e-01 -2.828449904918670654e-01 7.054845690727233887e-01 -3.147192299365997314e-01 -7.912252098321914673e-02 1.780198514461517334e-01 2.485269755125045776e-01
-1.516797244548797607e-01 4.427375495433807373e-01 2.375710606575012207e-01 1.821730136871337891e-01 -5.188562348484992981e-02 2.243154644966125488e-01 -5.449360013008117676e-01 -5.842815637588500977e-01
-1.337546408176422119e-01 1.649574376642704010e-02 2.135442346334457397e-01 3.968258798122406006e-01 5.989986062049865723e-01 2.080952376127243042e-01 -4.995111227035522461e-01 -3.565828204154968262e-01
-1.594039350748062134e-01 9.686812013387680054e-02 1.528313942253589630e-02 7.512505650520324707e-01 -3.668554425239562988e-01 1.208661571145057678e-01 -4.926812350749969482e-01 9.311188757419586182e-02
-6.034223437309265137e-01 -3.262078762054443359e-01 -2.635457515716552734e-01 3.139351904392242432e-01 1.582474857568740845e-01 -1.991043686866760254e-01 -1.876432746648788452e-01 -5.114328861236572266e-01
-5.095863938331604004e-01 2.738030552864074707e-01 -4.039269313216209412e-02 1.123471856117248535e-01 3.375963270664215088e-01 2.825021147727966309e-01 -1.272610574960708618e-01 -6.641732454299926758e-01
-9.969397634267807007e-02 1.815112084150314331e-01 6.399537920951843262e-01 6.218355298042297363e-01 -6.995319575071334839e-02 8.650247007608413696e-02 -2.315122932195663452e-01 -3.080915212631225586e-01
-7.675051689147949219e-02 6.778202652931213379e-01 2.083110660314559937e-01 3.324717283248901367e-01 4.387996792793273926e-01 -1.050624772906303406e-01 -4.036005735397338867e-01 1.194215416908264160e-01
2.780112028121948242e-01 6.119312644004821777e-01 -2.206727266311645508e-01 5.790567398071289062e-01 2.529546022415161133e-01 -2.666373848915100098e-01 1.249321550130844116e-01 -1.164352819323539734e-01
-2.937859594821929932e-01 2.409661114215850830e-01 4.786464199423789978e-02 3.400292098522186279e-01 -1.838380694389343262e-01 6.159204244613647461e-01 -3.661799728870391846e-01 -4.364310204982757568e-01
-5.983102321624755859e-01 2.134512215852737427e-01 1.797739416360855103e-02 2.213991135358810425e-01 1.000703498721122742e-01 5.858408808708190918e-01 -6.802760064601898193e-02 -4.350531697273254395e-01
-9.089471399784088135e-02 -2.293237298727035522e-01 -5.334399938583374023e-01 5.715677142143249512e-01 8.736956864595413208e-02 9.751687198877334595e-02 -5.558665394783020020e-01 -4.207495972514152527e-02
1.191125288605690002e-01 7.528709620237350464e-02 1.808207333087921143e-01 8.480875492095947266e-01 2.861381173133850098e-01 3.817628920078277588e-01 1.920153014361858368e-02 1.445118803530931473e-02
1.836157292127609253e-01 6.456168889999389648e-01 4.895984753966331482e-02 6.897831559181213379e-01 -1.751956343650817871e-01 1.475262641906738281e-01 -1.338646560907363892e-01 2.981388941407203674e-02
2.838255092501640320e-02 1.125154420733451843e-01 1.034411713480949402e-01 8.696701526641845703e-01 2.497813664376735687e-02 2.411313652992248535e-01 -3.953672349452972412e-01 6.651939451694488525e-02
-3.274462521076202393e-01 4.625202715396881104e-01 -6.418754458427429199e-01 1.829244494438171387e-01 -1.281189024448394775e-01 3.336602449417114258e-01 7.338798791170120239e-02 -3.166371285915374756e-01
-7.298322319984436035e-01 1.783638745546340942e-01 2.204773388803005219e-02 5.631400346755981445e-01 -2.318261414766311646e-01 -4.261125624179840088e-02 2.204583436250686646e-01 1.172916740179061890e-01
-6.601415872573852539e-01 -2.098392695188522339e-03 4.116973578929901123e-01 4.283849895000457764e-01 4.942706972360610962e-02 3.970029950141906738e-01 -1.968735903501510620e-01 -1.112947538495063782e-01
-1.874485760927200317e-01 1.226177364587783813e-01 2.004888355731964111e-01 7.431953549385070801e-01 -5.622078850865364075e-02 4.531828761100769043e-01 -3.099498748779296875e-01 2.295394986867904663e-01
-7.505514025688171387e-01 3.957259282469749451e-02 -1.296936273574829102e-01 5.900046229362487793e-01 -7.222580164670944214e-02 -1.580468714237213135e-01 1.864659339189529419e-01 7.222151011228561401e-02
-1.252532303333282471e-01 -2.759453654289245605e-02 2.352510392665863037e-01 6.407911181449890137e-01 -5.528336763381958008e-01 -9.560576081275939941e-02 -2.252758592367172241e-01 -3.899735808372497559e-01
-7.844265699386596680e-01 2.523609101772308350e-01 -2.373203337192535400e-01 1.054545119404792786e-01 1.940719187259674072e-01 3.552967607975006104e-01 -2.939501106739044189e-01 5.692929774522781372e-02
4.957345128059387207e-02 -1.582416594028472900e-01 3.406650424003601074e-01 7.791641950607299805e-01 2.325232923030853271e-01 1.093736514449119568e-01 -4.273241162300109863e-01 -2.677929401397705078e-02
-1.235876902937889099e-01 4.292723536491394043e-01 -3.418096005916595459e-01 1.063723042607307434e-01 3.017754256725311279e-01 1.245467290282249451e-01 -6.367020010948181152e-01 -4.004157781600952148e-01
-5.122505426406860352e-01 1.369184553623199463e-01 -5.428248643875122070e-01 4.752301871776580811e-01 7.600093632936477661e-02 -2.871354520320892334e-01 3.014795184135437012e-01 -1.386992335319519043e-01
-2.434751093387603760e-01 2.363434433937072754e-02 3.133884370326995850e-01 6.841890811920166016e-01 -1.914313733577728271e-01 3.264985382556915283e-01 -4.782204329967498779e-01 -4.349777102470397949e-02
-1.079965978860855103e-01 -5.488048493862152100e-02 4.511590600013732910e-01 7.538935542106628418e-01 1.210235282778739929e-01 2.310502678155899048e-01 -3.466026186943054199e-01 -1.589360088109970093e-01
-4.480307698249816895e-01 4.222525656223297119e-01 1.248566284775733948e-01 6.427687406539916992e-01 -1.877002716064453125e-01 -2.228402644395828247e-01 2.818100750446319580e-01 1.671054214239120483e-01
-7.300969958305358887e-01 -1.364662200212478638e-01 -7.487889379262924194e-02 6.206983327865600586e-01 -1.047334671020507812e-01 -8.015114068984985352e-02 1.985919326543807983e-01 2.510439045727252960e-02
-9.140902198851108551e-03 6.129552125930786133e-01 1.246657744050025940e-01 2.053271979093551636e-01 4.823402762413024902e-01 5.190208926796913147e-02 -1.808306574821472168e-02 -5.751770138740539551e-01
-7.486442327499389648e-01 2.889852523803710938e-01 -1.350643858313560486e-02 4.454811215400695801e-01 1.392118185758590698e-01 -1.467323899269104004e-01 7.541346549987792969e-02 3.328454494476318359e-01
3.768104910850524902e-01 1.831341534852981567e-01 -2.345285117626190186e-01 7.305670380592346191e-01 3.457418680191040039e-01 -1.859122961759567261e-01 1.195887848734855652e-01 -2.595027387142181396e-01
-4.279770255088806152e-01 1.043381392955780029e-01 3.384700417518615723e-01 3.814604282379150391e-01 -1.097397878766059875e-01 9.951471537351608276e-02 -5.830036401748657227e-01 -4.289941489696502686e-01
5.104878917336463928e-02 2.783992886543273926e-01 -6.753397583961486816e-01 5.284419059753417969e-01 2.251416891813278198e-01 6.665353663265705109e-03 -3.008055686950683594e-01 2.081733345985412598e-01
-1.568662673234939575e-01 6.203704476356506348e-01 5.065536499023437500e-02 5.256867408752441406e-01 -4.475381672382354736e-01 -3.201693296432495117e-01 -9.222631156444549561e-02 -1.778445206582546234e-02
-3.710206151008605957e-01 4.236783981323242188e-01 1.554330065846443176e-02 3.698661923408508301e-01 -1.510078161954879761e-01 6.623387336730957031e-03 -6.541623473167419434e-01 3.082565665245056152e-01
-2.422945797443389893e-01 2.758091688156127930e-02 4.077208638191223145e-01 5.130839347839355469e-01 2.645455300807952881e-01 2.206733683124184608e-03 -6.498162746429443359e-01 1.370793581008911133e-01
-5.256880521774291992e-01 1.231333333998918533e-02 -5.565555691719055176e-01 5.319348573684692383e-01 1.256636530160903931e-01 -1.946922391653060913e-01 2.737253904342651367e-01 -4.658126085996627808e-02
1.332356408238410950e-02 -1.335440725088119507e-01 -5.372782945632934570e-01 6.700316071510314941e-01 -2.188949435949325562e-01 8.800776302814483643e-02 -4.233494997024536133e-01 9.743205457925796509e-02
-7.165265083312988281e-01 3.977177143096923828e-01 2.066085673868656158e-02 2.851334512233734131e-01 2.828213274478912354e-01 -3.154050111770629883e-01 -1.068251803517341614e-01 2.362255901098251343e-01
-8.860173821449279785e-02 -3.714101389050483704e-02 2.474744021892547607e-01 8.423078060150146484e-01 2.309339940547943115e-01 1.093173101544380188e-01 -3.926912248134613037e-01 2.360472083091735840e-02
-2.439613640308380127e-01 5.874685049057006836e-01 -1.635872423648834229e-01 4.400104284286499023e-01 -5.050119161605834961e-01 -2.974720299243927002e-01 6.787512451410293579e-02 -1.638904660940170288e-01
-2.687951326370239258e-01 2.325007170438766479e-01 4.401744902133941650e-01 7.152761220932006836e-01 -2.745604217052459717e-01 2.312225252389907837e-01 -1.778849661350250244e-01 8.848088234663009644e-02
1.139017269015312195e-01 7.504909485578536987e-02 -1.276548057794570923e-01 4.779170155525207520e-01 5.406651496887207031e-01 2.872160673141479492e-01 -3.994779586791992188e-01 -4.497766494750976562e-01
4.323900118470191956e-02 4.030669033527374268e-01 4.935023933649063110e-02 2.299324572086334229e-01 4.082474112510681152e-01 -4.714852944016456604e-02 -1.738850176334381104e-01 -7.623898386955261230e-01
3.642605990171432495e-02 -2.074062824249267578e-01 1.193598732352256775e-01 8.623907566070556641e-01 3.207217901945114136e-02 2.719805240631103516e-01 -3.494105637073516846e-01 -2.452316507697105408e-02
-2.882030904293060303e-01 5.819051265716552734e-01 6.751224398612976074e-03 5.586242675781250000e-01 -4.341040551662445068e-01 -2.520827949047088623e-01 1.175853013992309570e-01 2.000951394438743591e-02
-3.050341010093688965e-01 2.279229611158370972e-01 -3.372608497738838196e-02 5.402936339378356934e-01 4.808253049850463867e-02 6.951497793197631836e-01 -2.430765330791473389e-01 -1.316029280424118042e-01
-3.032231330871582031e-01 -4.698412492871284485e-02 1.962713450193405151e-01 7.893715500831604004e-01 -4.244454503059387207e-01 1.794623136520385742e-01 -1.739620715379714966e-01 3.993574157357215881e-02
-4.982282593846321106e-02 -1.446310430765151978e-01 1.164716482162475586e-01 5.428408980369567871e-01 -3.877360522747039795e-01 -1.882542371749877930e-01 -3.596608936786651611e-01 -5.943255424499511719e-01
-7.468551993370056152e-01 -7.626534998416900635e-02 -2.080479264259338379e-02 5.957348346710205078e-01 -2.083031088113784790e-02 -2.297303527593612671e-01 1.612780243158340454e-01 -4.286639392375946045e-02
-3.406169712543487549e-01 4.753009974956512451e-01 -5.969345569610595703e-01 2.442568689584732056e-01 3.267392516136169434e-01 3.177568912506103516e-01 -1.594995707273483276e-01 9.438512474298477173e-02
2.076511383056640625e-01 3.486619591712951660e-01 -3.517165407538414001e-02 8.528921008110046387e-01 8.816479891538619995e-02 1.474794745445251465e-01 -1.969607919454574585e-01 1.957984864711761475e-01
-2.323841303586959839e-01 8.084103465080261230e-01 -1.636203527450561523e-01 1.154187768697738647e-01 2.288369089365005493e-01 3.279706537723541260e-01 -1.315137892961502075e-01 -2.741355001926422119e-01
-1.121436879038810730e-01 2.949491441249847412e-01 4.111912250518798828e-01 7.474293112754821777e-01 -1.941678971052169800e-01 2.807596325874328613e-01 -2.214771360158920288e-01 8.438373357057571411e-02
-3.839146792888641357e-01 6.744661331176757812e-01 6.255983561277389526e-02 2.211915403604507446e-01 1.485587805509567261e-01 -2.515447735786437988e-01 -5.061461925506591797e-01 -5.776685103774070740e-02
-4.951707124710083008e-01 3.488678336143493652e-01 -3.027195809409022331e-03 1.354156881570816040e-01 4.194338619709014893e-01 2.927304208278656006e-01 -1.140292063355445862e-01 -5.832086205482482910e-01
-2.685708403587341309e-01 1.605927348136901855e-01 -8.378013372421264648e-01 3.861704766750335693e-01 1.788904219865798950e-01 1.754759624600410461e-02 -1.351037770509719849e-01 -2.186704613268375397e-02
-1.854048222303390503e-01 9.010408818721771240e-02 3.673020601272583008e-01 3.960572183132171631e-01 -3.054073750972747803e-01 -3.250016868114471436e-01 -3.789214491844177246e-01 -5.685534477233886719e-01
-2.518532276153564453e-01 5.573551058769226074e-01 -2.788842320442199707e-01 2.017640918493270874e-01 2.663995921611785889e-01 5.982974171638488770e-01 -1.851053833961486816e-01 -2.103509902954101562e-01
-5.398215651512145996e-01 1.230549141764640808e-01 -6.913927942514419556e-02 1.989181190729141235e-01 -1.797743886709213257e-01 2.172123491764068604e-01 -5.790606737136840820e-01 -4.840355515480041504e-01
-3.514075875282287598e-01 1.898600012063980103e-01 6.255782246589660645e-01 5.074687004089355469e-01 1.489114612340927124e-01 3.138718008995056152e-01 -4.365945979952812195e-02 -2.626731693744659424e-01
-2.299254387617111206e-01 7.597317695617675781e-01 -4.701810479164123535e-01 1.875298619270324707e-01 2.199588567018508911e-01 1.999101787805557251e-01 -1.569308489561080933e-01 2.703879028558731079e-02
-4.723170697689056396e-01 6.138043403625488281e-01 -5.764579400420188904e-02 4.791431427001953125e-01 -1.870878487825393677e-01 -3.228593766689300537e-01 1.670301109552383423e-01 1.097380183637142181e-02
-2.467364519834518433e-01 7.389655709266662598e-01 1.147206276655197144e-01 2.154802381992340088e-01 1.983845084905624390e-01 -2.050352245569229126e-01 -4.991821646690368652e-01 5.366423726081848145e-02
-2.875716984272003174e-01 1.417411267757415771e-01 5.169944167137145996e-01 4.182468950748443604e-01 3.421960771083831787e-01 -2.915298640727996826e-01 -4.981183111667633057e-01 6.919827312231063843e-02
9.602283686399459839e-02 1.485443413257598877e-01 2.692792415618896484e-01 8.702523708343505859e-01 -4.014188051223754883e-02 1.969950646162033081e-01 -2.853079140186309814e-01 1.305555850267410278e-01
-1.475893557071685791e-01 -1.574128270149230957e-01 -4.465617835521697998e-01 6.489151120185852051e-01 -1.036220863461494446e-01 7.205826789140701294e-02 -5.402515530586242676e-01 1.585206687450408936e-01
-4.721856117248535156e-01 8.479832857847213745e-02 5.636740922927856445e-01 4.852032959461212158e-01 1.378349065780639648e-01 3.941601216793060303e-01 -1.313303411006927490e-01 -1.584014147520065308e-01
-2.499036788940429688e-01 4.356433749198913574e-01 2.289100363850593567e-02 6.544603109359741211e-01 -3.589153885841369629e-01 -3.097297251224517822e-01 -1.888059675693511963e-01 2.419096976518630981e-01
-2.135329693555831909e-01 4.961563944816589355e-01 -1.916968673467636108e-01 1.084562316536903381e-01 4.160838127136230469e-01 5.310203135013580322e-02 -6.703940033912658691e-01 -1.853329241275787354e-01
-6.635300517082214355e-01 8.292276412248611450e-02 -3.925280272960662842e-01 5.001972913742065430e-01 4.758601263165473938e-02 -2.157233357429504395e-01 3.092590272426605225e-01 -6.429545581340789795e-02
5.403543636202812195e-02 4.851005077362060547e-01 -5.312665104866027832e-01 4.455562829971313477e-01 3.673604428768157959e-01 -2.977275252342224121e-01 -2.126107662916183472e-01 -1.104278638958930969e-01
1.780741512775421143e-01 5.068415403366088867e-01 -6.916496902704238892e-02 7.487950921058654785e-01 -2.904853522777557373e-01 1.696595996618270874e-01 -1.378860771656036377e-01 1.172382682561874390e-01
-3.434863686561584473e-01 4.746990278363227844e-02 4.033935964107513428e-01 3.603604733943939209e-01 -7.104282733052968979e-03 -2.331018596887588501e-01 -6.765751242637634277e-01 -2.739287316799163818e-01
-1.405758708715438843e-01 -1.068102866411209106e-01 2.206198871135711670e-01 4.339828491210937500e-01 -1.581816971302032471e-01 -2.442506700754165649e-01 -5.560613274574279785e-01 -5.813188552856445312e-01
-5.802792906761169434e-01 -2.110123634338378906e-01 1.208188757300376892e-02 7.335961461067199707e-01 1.213688850402832031e-01 1.197313889861106873e-01 1.819230020046234131e-01 1.351978182792663574e-01
-3.533340692520141602e-01 -9.769287705421447754e-02 2.216746211051940918e-01 5.191939473152160645e-01 -1.443376094102859497e-01 4.779291749000549316e-01 -2.841578125953674316e-01 -4.657404124736785889e-01
-1.045007109642028809e-01 4.782301485538482666e-01 2.139178514480590820e-01 3.559965193271636963e-01 3.107031881809234619e-01 3.650417327880859375e-01 -5.753720998764038086e-01 -1.644264906644821167e-01
-7.169467210769653320e-02 2.890681624412536621e-01 -9.925125539302825928e-02 5.947789549827575684e-01 -1.750395298004150391e-01 -2.989433109760284424e-01 -5.550912022590637207e-01 3.457665741443634033e-01
1.479608714580535889e-01 6.607084870338439941e-01 1.687581241130828857e-01 4.887307584285736084e-01 3.327486813068389893e-01 2.455533146858215332e-01 -3.198010921478271484e-01 3.072284907102584839e-02
-9.214519709348678589e-02 6.016315221786499023e-01 6.956422328948974609e-02 3.860912621021270752e-01 1.833833158016204834e-01 2.902321517467498779e-01 -5.503379106521606445e-01 2.343224585056304932e-01
-3.446124792098999023e-01 4.597516953945159912e-01 -7.174397706985473633e-01 2.322186529636383057e-01 2.540341913700103760e-01 1.242145001888275146e-01 -1.437111496925354004e-01 2.469226345419883728e-02
-7.448006868362426758e-01 1.320131123065948486e-01 -1.236894056200981140e-01 5.208563208580017090e-01 2.241903394460678101e-01 -2.425805293023586273e-02 2.289870530366897583e-01 1.948569715023040771e-01
-1.062820851802825928e-01 -1.521441638469696045e-01 -6.935853958129882812e-01 5.481361746788024902e-01 -5.755399167537689209e-02 7.236141711473464966e-02 -4.121161997318267822e-01 -7.519237697124481201e-02
7.985596545040607452e-03 2.317072749137878418e-01 8.326520770788192749e-02 8.289089202880859375e-01 -9.721422940492630005e-02 2.556740641593933105e-01 -3.512069284915924072e-01 2.325049042701721191e-01
-5.471265912055969238e-01 4.916612431406974792e-02 4.818984270095825195e-01 4.567039310932159424e-01 1.683487556874752045e-02 3.825053870677947998e-01 -2.652707695960998535e-01 -2.011670917272567749e-01
-2.541011571884155273e-01 4.113002121448516846e-01 4.258205741643905640e-02 4.257266223430633545e-01 -2.038068622350692749e-01 -5.870045423507690430e-01 1.253147423267364502e-01 -4.259029030799865723e-01
-1.156084835529327393e-01 7.015671730041503906e-01 -7.721060514450073242e-02 9.149003028869628906e-02 3.835785686969757080e-01 7.669513672590255737e-02 -4.744203388690948486e-01 -3.194012641906738281e-01
-1.393299102783203125e-01 5.182887911796569824e-01 1.024929359555244446e-01 2.560593187808990479e-01 6.430202722549438477e-01 -2.161237448453903198e-01 -3.964189589023590088e-01 -1.362365037202835083e-01
-4.713986217975616455e-01 5.183641910552978516e-01 1.922107040882110596e-01 3.462578654289245605e-01 4.063101708889007568e-01 -1.183366626501083374e-01 -2.554068565368652344e-01 3.285089731216430664e-01
-3.020732998847961426e-01 6.126289963722229004e-01 4.279237240552902222e-02 1.453602612018585205e-01 4.911896288394927979e-01 5.457095801830291748e-02 9.607299417257308960e-02 -5.069532394409179688e-01
-2.078562229871749878e-01 3.218461871147155762e-01 -1.625363975763320923e-01 1.992906183004379272e-01 2.998056123033165932e-03 5.246883034706115723e-01 -3.761673569679260254e-01 -6.084961295127868652e-01
-2.875956892967224121e-01 -1.494492739439010620e-01 -3.548609018325805664e-01 4.567259252071380615e-01 -2.538298964500427246e-01 4.744901359081268311e-01 -4.504337906837463379e-01 -2.607060074806213379e-01
1.353687942028045654e-01 2.838225960731506348e-01 1.907099783420562744e-01 8.702281117439270020e-01 -3.512524440884590149e-02 1.757521778345108032e-01 -2.742626368999481201e-01 -1.049444172531366348e-02
8.803223818540573120e-02 2.726570367813110352e-01 -4.622318148612976074e-01 4.641954302787780762e-01 3.010126054286956787e-01 1.937524527311325073e-01 -5.482963919639587402e-01 -2.449396848678588867e-01
-3.722257912158966064e-01 -2.452266812324523926e-01 -5.755715966224670410e-01 3.811718523502349854e-01 3.653846085071563721e-01 -1.320457905530929565e-01 -9.789558500051498413e-02 -4.052303135395050049e-01
-1.631763279438018799e-01 2.771902978420257568e-01 6.042006611824035645e-01 5.446211695671081543e-01 1.087178662419319153e-01 3.226888775825500488e-01 2.344503812491893768e-02 -3.440506756305694580e-01
-4.814212322235107422e-01 2.423518002033233643e-01 4.419767558574676514e-01 3.726511299610137939e-01 1.335731446743011475e-01 3.650457784533500671e-02 -4.786943495273590088e-01 -3.563205003738403320e-01
-2.639816403388977051e-01 1.957632452249526978e-01 4.878435432910919189e-01 7.571922540664672852e-01 -6.540235877037048340e-02 2.608200907707214355e-01 -4.771047271788120270e-03 9.127791225910186768e-02
-1.209588255733251572e-02 2.339465618133544922e-01 -9.212638251483440399e-03 4.875571131706237793e-01 -3.861696720123291016e-01 1.645293831825256348e-01 -1.115009188652038574e-01 -7.202058434486389160e-01
-1.299093663692474365e-01 7.433861494064331055e-01 -4.201510846614837646e-01 1.554462611675262451e-01 2.924173474311828613e-01 1.424247324466705322e-01 -3.407432734966278076e-01 -8.894862234592437744e-02
-2.497215718030929565e-01 5.119677186012268066e-01 -6.191336512565612793e-01 2.094386219978332520e-01 4.775980859994888306e-02 4.252789020538330078e-01 -1.330334693193435669e-01 -2.179363667964935303e-01
-5.149521231651306152e-01 1.148641780018806458e-01 -4.276319593191146851e-02 1.736737936735153198e-01 -4.358767271041870117e-01 -1.806349158287048340e-01 -5.966042280197143555e-01 -3.332948088645935059e-01
-2.798831462860107422e-02 3.961485028266906738e-01 1.868392527103424072e-01 2.194097191095352173e-01 -4.064240306615829468e-02 8.081201463937759399e-03 -6.626712083816528320e-01 -5.642547011375427246e-01
-5.414360761642456055e-01 3.802537322044372559e-01 -3.754687309265136719e-01 5.110293030738830566e-01 1.185347586870193481e-01 -2.212191224098205566e-01 2.817445993423461914e-01 1.332590430974960327e-01
-5.451901555061340332e-01 -9.752892702817916870e-02 8.630826324224472046e-02 3.519945442676544189e-01 -1.018157005310058594e-01 -7.477802783250808716e-02 -2.189984023571014404e-01 -7.056827545166015625e-01
-4.501253068447113037e-01 5.123286843299865723e-01 -8.228850364685058594e-02 3.580768704414367676e-01 -8.566340059041976929e-02 -2.122501842677593231e-03 -4.986845850944519043e-01 3.793246150016784668e-01
-3.029608428478240967e-01 5.084980130195617676e-01 1.667944639921188354e-01 1.822932064533233643e-01 1.968090832233428955e-01 1.808525323867797852e-01 -2.710093371570110321e-02 -7.186217904090881348e-01
4.618490487337112427e-02 -1.182871591299772263e-02 -1.758954077959060669e-01 8.762018084526062012e-01 -4.279672205448150635e-01 -1.190722137689590454e-01 -9.158236905932426453e-03 -4.050010815262794495e-02
-4.943971037864685059e-01 3.061496019363403320e-01 -7.544881105422973633e-01 2.554029822349548340e-01 3.333123773336410522e-02 5.861932039260864258e-02 -1.499838680028915405e-01 1.784599013626575470e-02
-4.526684582233428955e-01 3.272838890552520752e-01 -4.673226177692413330e-01 2.734103798866271973e-01 2.905597388744354248e-01 5.084950327873229980e-01 -1.323869377374649048e-01 -1.852418780326843262e-01
-3.231426477432250977e-01 7.564296573400497437e-02 -5.329247936606407166e-02 2.314306944608688354e-01 2.548201680183410645e-01 1.524150092154741287e-02 -7.504240870475769043e-01 -4.529402256011962891e-01
-1.199558079242706299e-01 1.432464271783828735e-01 2.077735364437103271e-01 8.228573203086853027e-01 -1.521326899528503418e-01 2.396711260080337524e-01 -3.231855034828186035e-01 2.445233762264251709e-01
2.663426101207733154e-01 5.908887982368469238e-01 1.585318744182586670e-01 5.986845493316650391e-01 2.408571243286132812e-01 3.184930980205535889e-01 1.085293740034103394e-01 -1.585175693035125732e-01
-3.313742578029632568e-01 9.291033446788787842e-02 1.692653447389602661e-01 7.151748538017272949e-01 -3.415408134460449219e-01 2.951903045177459717e-01 -3.185782730579376221e-01 -1.901402026414871216e-01
-9.497121721506118774e-02 2.162821441888809204e-01 1.741000823676586151e-02 3.354074060916900635e-01 6.441481113433837891e-01 -1.243478432297706604e-01 -6.488725543022155762e-02 -6.299220323562622070e-01
1.159796342253684998e-01 -2.188327014446258545e-01 -9.529680013656616211e-02 8.244312405586242676e-01 -1.785136014223098755e-01 -3.097342252731323242e-01 -1.724471896886825562e-01 -3.038951456546783447e-01
-8.637692034244537354e-02 4.864957183599472046e-02 2.301978766918182373e-01 8.081940412521362305e-01 -1.312457770109176636e-01 1.345173269510269165e-01 -4.227252006530761719e-01 2.645499706268310547e-01
-3.166004642844200134e-02 4.150841832160949707e-01 -1.508979052305221558e-01 6.275293827056884766e-01 -6.089505925774574280e-02 -5.466666221618652344e-01 1.885897368192672729e-01 -2.683669626712799072e-01
-2.573638260364532471e-01 3.134315907955169678e-01 -4.601444303989410400e-01 5.563396811485290527e-01 -5.181277636438608170e-03 -4.732221364974975586e-01 2.172427922487258911e-01 -2.076471149921417236e-01
-1.914114654064178467e-01 4.113772511482238770e-01 4.970369488000869751e-02 5.836839675903320312e-01 2.231836020946502686e-01 5.585217475891113281e-01 2.820481359958648682e-01 -9.830806404352188110e-02
-3.073783218860626221e-02 2.447177618741989136e-01 1.190981790423393250e-01 7.220344543457031250e-01 -3.018074333667755127e-01 -3.648384707048535347e-03 -5.114777088165283203e-01 2.256988584995269775e-01
-2.224468141794204712e-01 1.765436232089996338e-01 -1.974879950284957886e-01 1.530359536409378052e-01 -2.293254435062408447e-01 -8.723471313714981079e-02 -3.989254534244537354e-01 -7.984901070594787598e-01
-4.621796309947967529e-01 -5.410715937614440918e-02 5.416450500488281250e-01 5.984604954719543457e-01 -1.677943468093872070e-01 1.593720316886901855e-01 -2.047326415777206421e-01 -1.909400373697280884e-01
-1.038000434637069702e-01 -1.955528259277343750e-01 -4.691274762153625488e-01 6.330199241638183594e-01 -2.858491539955139160e-01 1.095424219965934753e-01 -4.827115833759307861e-01 -5.890825018286705017e-02
-1.672965139150619507e-01 -2.020366489887237549e-01 -3.813795149326324463e-01 6.114574670791625977e-01 -3.599964678287506104e-01 7.645297050476074219e-02 -4.639975130558013916e-01 -2.472373247146606445e-01
-1.651354283094406128e-01 8.270748890936374664e-03 -2.096795588731765747e-01 4.124634265899658203e-01 2.512762695550918579e-02 -1.067094206809997559e-01 -5.026922821998596191e-01 -7.027463316917419434e-01
1.425125449895858765e-02 6.312526464462280273e-01 3.335340023040771484e-01 3.380790650844573975e-01 4.810255169868469238e-01 -1.305609345436096191e-01 -1.848502457141876221e-01 -3.052429258823394775e-01
-4.565757811069488525e-01 1.690471768379211426e-01 -2.150340825319290161e-01 1.716817766427993774e-01 -2.018631547689437866e-01 2.163598835468292236e-01 -3.585769534111022949e-01 -6.863741278648376465e-01
-2.088862061500549316e-01 3.232927918434143066e-01 -1.097934544086456299e-01 5.477990508079528809e-01 -2.782537341117858887e-01 -9.620047360658645630e-02 -5.899732708930969238e-01 3.239784240722656250e-01
-1.834169775247573853e-01 4.836343228816986084e-01 -4.493128359317779541e-01 3.378798365592956543e-01 5.511128902435302734e-01 3.230770826339721680e-01 -8.430118113756179810e-02 3.464683890342712402e-02
-7.884135842323303223e-02 -2.248494327068328857e-01 -5.099573731422424316e-01 5.189749002456665039e-01 2.938642203807830811e-01 -2.867005532607436180e-03 -3.971936404705047607e-01 -4.119564592838287354e-01
-2.750651910901069641e-02 2.346921861171722412e-01 -7.275480031967163086e-01 5.123213529586791992e-01 3.175131678581237793e-01 7.277579978108406067e-03 -1.719504743814468384e-01 1.480843275785446167e-01
-2.001648843288421631e-01 -1.673958599567413330e-01 3.546970188617706299e-01 6.117349267005920410e-01 2.209069132804870605e-01 -3.516979515552520752e-01 -3.978814780712127686e-01 -3.179342448711395264e-01
-1.031995639204978943e-01 1.315332949161529541e-01 2.670594155788421631e-01 8.472150564193725586e-01 -1.766825765371322632e-01 1.779329031705856323e-01 -2.428250759840011597e-01 2.472117096185684204e-01
6.391140073537826538e-02 9.978959709405899048e-02 -9.789182245731353760e-02 3.761038184165954590e-01 4.633776843547821045e-01 -1.451173573732376099e-01 -5.650524049997329712e-02 -7.719777226448059082e-01
-3.808203339576721191e-01 -1.547931786626577377e-02 4.722007513046264648e-01 4.797592163085937500e-01 -9.517925232648849487e-02 3.416476026177406311e-02 -3.764288723468780518e-01 -4.996686577796936035e-01
-3.291607275605201721e-02 4.090617001056671143e-01 -3.316909074783325195e-01 7.005797624588012695e-01 -4.739764034748077393e-01 9.376066736876964569e-03 4.627111926674842834e-02 6.222116574645042419e-02
4.728384315967559814e-02 9.566405415534973145e-02 1.552221477031707764e-01 3.607406020164489746e-01 2.355955094099044800e-01 -1.039025038480758667e-01 -3.120381832122802734e-01 -8.189725279808044434e-01
