# Supplementary material for: Where is your field going? A machine learning approach to study the relative motion of the domains of physics
Source: PLoS One. 2020 Jun 18;15(6):e0233997. doi: 10.1371/journal.pone.0233997 (PMC7302634; doi:10.1371/journal.pone.0233997)
Supplement: S16 Data — (ZIP) [file pone.0233997.s016.zip › 15/Pacs4Run_15_VS_500_embeddings2005-2009ED8.txt]

2.546496987342834473e-01 5.543469786643981934e-01 5.764275044202804565e-02 -1.612787544727325439e-01 -1.995535194873809814e-01 -5.527945756912231445e-01 -4.692517518997192383e-01 -1.814352720975875854e-01
1.895621269941329956e-01 2.619286179542541504e-01 2.135207056999206543e-01 2.488739602267742157e-02 -3.351468443870544434e-01 -4.010962247848510742e-01 -4.305969476699829102e-01 -6.250070929527282715e-01
3.681238293647766113e-01 1.114582568407058716e-01 -1.464647352695465088e-01 2.661771774291992188e-01 5.370493978261947632e-02 -6.336674690246582031e-01 -2.583120167255401611e-01 -5.372300148010253906e-01
2.431175261735916138e-01 3.448460698127746582e-01 1.236793920397758484e-01 1.607792824506759644e-01 3.022317886352539062e-01 -1.741265356540679932e-01 -5.473926067352294922e-01 -5.996045470237731934e-01
3.850401639938354492e-01 3.325402140617370605e-01 1.501882970333099365e-01 -4.726921319961547852e-01 3.035585395991802216e-02 -4.293991327285766602e-01 -1.083084270358085632e-01 -5.460137724876403809e-01
7.883400917053222656e-01 1.579231172800064087e-01 -2.927417457103729248e-01 1.632093936204910278e-01 -1.240731030702590942e-01 -2.859937548637390137e-01 -3.735399544239044189e-01 6.727799773216247559e-02
3.716009855270385742e-01 3.312390148639678955e-01 -1.938268542289733887e-01 7.789433002471923828e-02 -1.803409904241561890e-01 -2.227523177862167358e-01 -9.433383494615554810e-02 -7.858222723007202148e-01
4.145960807800292969e-01 3.692082762718200684e-01 -2.616781555116176605e-02 -5.142873153090476990e-02 -7.550582289695739746e-01 -3.144892156124114990e-01 -1.429390907287597656e-02 1.387265622615814209e-01
7.412573099136352539e-01 2.596158385276794434e-01 -3.480331897735595703e-01 1.916596591472625732e-01 -2.984028458595275879e-01 -2.419425845146179199e-01 -2.208261638879776001e-01 1.700939983129501343e-01
6.146305799484252930e-01 5.610919594764709473e-01 1.919186487793922424e-02 2.319340705871582031e-01 -2.018004655838012695e-01 2.376333922147750854e-01 -3.874593675136566162e-01 7.697743177413940430e-02
6.908585429191589355e-01 8.312163501977920532e-02 -2.676739394664764404e-01 -9.817382693290710449e-02 -2.244250476360321045e-01 -3.032262669876217842e-03 -4.933248460292816162e-01 -3.751971423625946045e-01
5.466850399971008301e-01 3.040790855884552002e-01 -5.947161465883255005e-02 3.016340732574462891e-01 -5.838627815246582031e-01 -1.037446707487106323e-01 -2.870196402072906494e-01 -2.830414175987243652e-01
-3.741809725761413574e-02 1.118350028991699219e-01 -4.757538735866546631e-01 1.501195225864648819e-02 -5.668898299336433411e-02 -4.833424091339111328e-01 -7.208796739578247070e-01 -5.499725416302680969e-02
3.696341812610626221e-01 5.431862473487854004e-01 2.596646547317504883e-01 8.255045861005783081e-02 3.002046048641204834e-01 -3.048592507839202881e-01 -1.378438025712966919e-01 -5.403852462768554688e-01
5.218115448951721191e-01 6.175219416618347168e-01 4.326543807983398438e-01 2.585135102272033691e-01 -1.639754921197891235e-01 -2.838199399411678314e-02 -2.534376382827758789e-01 -2.088619582355022430e-02
4.712676405906677246e-01 2.314716726541519165e-01 1.725395172834396362e-01 -5.754906535148620605e-01 -1.093925982713699341e-01 -3.255828320980072021e-01 -4.068011045455932617e-01 -2.826843857765197754e-01
-2.739597111940383911e-02 6.981171965599060059e-01 3.226757645606994629e-01 1.374386548995971680e-01 -1.062986776232719421e-01 -7.803591340780258179e-02 -1.673327535390853882e-01 -5.860747694969177246e-01
3.944800794124603271e-01 3.204485177993774414e-01 3.904639482498168945e-01 2.149255275726318359e-01 -2.977996170520782471e-01 -3.085704743862152100e-01 -5.918105840682983398e-01 9.435550868511199951e-02
3.878828883171081543e-01 2.677022218704223633e-01 2.728589773178100586e-01 3.374286293983459473e-01 -3.308455348014831543e-01 -5.815013647079467773e-01 -3.729244172573089600e-01 5.382444709539413452e-02
4.773177802562713623e-01 4.023116230964660645e-01 3.308027684688568115e-01 4.031514823436737061e-01 -1.160433292388916016e-01 -1.727717518806457520e-01 -5.252419710159301758e-01 -1.384059786796569824e-01
3.268365859985351562e-01 6.075599193572998047e-01 3.385077416896820068e-01 5.222594141960144043e-01 1.170575618743896484e-01 -2.816785871982574463e-01 -2.066093385219573975e-01 -3.120304644107818604e-02
7.353959679603576660e-01 4.345026612281799316e-01 -2.848109602928161621e-01 -3.749430775642395020e-01 1.985160261392593384e-02 1.459525823593139648e-01 -1.591376811265945435e-01 -4.098473861813545227e-02
-3.818283975124359131e-01 5.437801480293273926e-01 2.239218801259994507e-01 -2.429636120796203613e-01 -2.990007400512695312e-01 -2.492896616458892822e-01 -5.251061916351318359e-01 -1.485078036785125732e-01
5.598436594009399414e-01 1.413138210773468018e-01 -1.324420422315597534e-01 -5.755624175071716309e-01 -3.032847642898559570e-01 -2.972404658794403076e-01 -2.883779704570770264e-01 -2.330179959535598755e-01
6.091005802154541016e-01 5.172531604766845703e-01 -1.346917599439620972e-01 4.235936999320983887e-01 -2.892886102199554443e-01 3.373233973979949951e-02 -2.032712996006011963e-01 1.942346841096878052e-01
7.221137881278991699e-01 1.609853208065032959e-01 -2.398396581411361694e-01 -4.725517630577087402e-01 -2.251501083374023438e-01 -1.273888200521469116e-01 -2.665261924266815186e-01 -1.839850991964340210e-01
-7.592666894197463989e-02 2.740083634853363037e-01 -2.251761704683303833e-01 2.063624560832977295e-01 -5.052312016487121582e-01 -3.404562175273895264e-01 -6.677289605140686035e-01 -9.398874640464782715e-02
3.676296770572662354e-01 2.582887709140777588e-01 -2.025444507598876953e-01 -1.964070945978164673e-01 -4.671550691127777100e-01 -8.986623585224151611e-02 -1.765106618404388428e-01 -6.790210008621215820e-01
4.874370992183685303e-01 5.787646770477294922e-01 3.001037240028381348e-01 -3.331365287303924561e-01 -2.412665188312530518e-01 1.884421259164810181e-01 -3.056600987911224365e-01 1.981066167354583740e-01
6.734802126884460449e-01 5.609948039054870605e-01 1.841807663440704346e-01 3.218427598476409912e-01 1.569495499134063721e-01 -2.438507527112960815e-01 -4.211253300309181213e-02 -9.129145741462707520e-02
-5.075567588210105896e-02 1.572513431310653687e-01 -2.104917168617248535e-01 -6.167226657271385193e-02 -5.147413015365600586e-01 -3.700300753116607666e-01 -6.464962363243103027e-01 -3.236468732357025146e-01
5.641711950302124023e-01 3.484139740467071533e-01 -2.150885760784149170e-01 3.496174812316894531e-01 -5.551253557205200195e-01 -7.819539867341518402e-03 -2.878018617630004883e-01 -2.771100588142871857e-02
7.945491075515747070e-01 8.013488352298736572e-02 -3.264501094818115234e-01 -3.010284155607223511e-03 -2.178823500871658325e-01 -3.440279066562652588e-01 -2.682473361492156982e-01 -1.338169872760772705e-01
5.512039065361022949e-01 5.708536505699157715e-01 3.744012415409088135e-01 -1.573960483074188232e-01 -1.774549484252929688e-01 9.667756408452987671e-02 -3.389608263969421387e-01 2.227538675069808960e-01
-2.320107966661453247e-01 2.811269164085388184e-01 -3.164251148700714111e-02 1.523000746965408325e-01 -1.918123811483383179e-01 -5.311129689216613770e-01 -6.965228915214538574e-01 1.972943246364593506e-01
5.378284305334091187e-02 4.630351364612579346e-01 -5.292696952819824219e-01 4.285851120948791504e-01 -1.832104474306106567e-01 -5.185463428497314453e-01 5.730229895561933517e-03 -1.280822008848190308e-01
5.400630831718444824e-01 1.368932127952575684e-01 7.639490813016891479e-02 3.731533288955688477e-01 -1.300927847623825073e-01 -4.619937241077423096e-01 -5.511499643325805664e-01 1.019009649753570557e-01
4.588949680328369141e-01 2.119112461805343628e-01 -2.674476504325866699e-01 -5.325257182121276855e-01 2.495764195919036865e-01 -3.939464688301086426e-01 -2.394256144762039185e-01 -3.385120034217834473e-01
5.566198825836181641e-01 2.206999808549880981e-01 1.367277503013610840e-01 2.479697167873382568e-01 -4.557731449604034424e-01 -2.785876393318176270e-01 -4.806964099407196045e-01 -2.118327319622039795e-01
3.308681547641754150e-01 5.313908457756042480e-01 3.556548357009887695e-01 1.136679351329803467e-01 4.305034875869750977e-01 -4.867641329765319824e-01 -1.544144749641418457e-01 -1.504092067480087280e-01
1.062256172299385071e-01 6.712490916252136230e-01 -1.594020724296569824e-01 3.896527290344238281e-01 -1.717685163021087646e-01 2.869936525821685791e-01 -3.900992572307586670e-01 -3.112156987190246582e-01
8.246925659477710724e-03 2.164063453674316406e-01 -2.157234400510787964e-01 -1.289931386709213257e-01 -4.838217794895172119e-01 -1.076162680983543396e-01 -7.414938211441040039e-01 -3.073216676712036133e-01
4.972294270992279053e-01 3.921307921409606934e-01 2.910801954567432404e-02 1.111492310883477330e-04 -6.430637836456298828e-01 -2.272072732448577881e-01 2.315581217408180237e-02 -3.639487028121948242e-01
6.348385214805603027e-01 3.280393183231353760e-01 1.640433669090270996e-01 1.744925677776336670e-01 -5.137872099876403809e-01 -2.448727488517761230e-01 -3.277475237846374512e-01 2.557320892810821533e-02
5.031144618988037109e-01 4.529876708984375000e-01 -1.343292742967605591e-01 3.435859680175781250e-01 -4.655237793922424316e-01 -4.092741608619689941e-01 1.238334178924560547e-01 7.765242457389831543e-02
-2.876862883567810059e-02 6.487692594528198242e-01 -5.903228521347045898e-01 1.193097978830337524e-01 -1.271131634712219238e-01 -2.761356532573699951e-01 1.162117123603820801e-01 -3.311207592487335205e-01
6.714025139808654785e-01 4.194736182689666748e-01 -1.539126336574554443e-01 3.321765661239624023e-01 -4.334299862384796143e-01 -3.397537022829055786e-02 -2.238077819347381592e-01 -1.114917825907468796e-02
6.650767326354980469e-01 6.380323767662048340e-01 1.023802673444151878e-03 2.039196193218231201e-01 -2.672885172069072723e-02 -2.278687357902526855e-01 1.882225275039672852e-01 1.446965485811233521e-01
4.089824855327606201e-01 1.386127024888992310e-01 -5.509162321686744690e-03 -5.780315995216369629e-01 4.737242590636014938e-03 -5.110889077186584473e-01 -3.699358105659484863e-01 -2.851006090641021729e-01
5.309718847274780273e-01 4.562691748142242432e-01 -1.913275569677352905e-01 3.063686490058898926e-01 -4.326357841491699219e-01 -3.842582106590270996e-01 1.852316856384277344e-01 1.013922393321990967e-01
7.529176473617553711e-01 2.355125993490219116e-01 -6.449923384934663773e-03 5.368473753333091736e-02 -1.380770951509475708e-01 -2.779503762722015381e-01 -4.299177527427673340e-01 3.058992922306060791e-01
4.174063801765441895e-01 4.568291902542114258e-01 2.790491580963134766e-01 3.248830139636993408e-01 -5.311964452266693115e-02 6.519448757171630859e-02 -6.406162381172180176e-01 1.272805631160736084e-01
5.648688077926635742e-01 6.265987753868103027e-01 -1.623716205358505249e-01 1.500320285558700562e-01 4.294542223215103149e-02 1.831859797239303589e-01 -3.383854925632476807e-01 2.991937696933746338e-01
4.858032464981079102e-01 1.300752758979797363e-01 -8.163753896951675415e-02 -5.772324204444885254e-01 -2.687629461288452148e-01 -2.912853360176086426e-01 -4.062584638595581055e-01 -2.916969954967498779e-01
6.680755019187927246e-01 2.982292771339416504e-01 1.040868759155273438e-01 3.638811707496643066e-01 -1.956542581319808960e-01 -2.254041880369186401e-01 -4.713837802410125732e-01 -1.009978502988815308e-01
9.593054652214050293e-03 2.679803073406219482e-01 -5.897281765937805176e-01 7.240722328424453735e-02 -2.852030396461486816e-01 -1.395787745714187622e-01 -6.858453750610351562e-01 -6.217285245656967163e-02
-3.467417508363723755e-02 1.420158445835113525e-01 -1.059548407793045044e-01 -1.531049311161041260e-01 -5.288413763046264648e-01 -5.088637471199035645e-01 -6.016938090324401855e-01 -2.081126570701599121e-01
5.733940005302429199e-01 5.105371475219726562e-01 1.134609580039978027e-01 -7.701738923788070679e-02 -1.686799079179763794e-01 -1.366984844207763672e-01 -4.462838768959045410e-01 3.813887834548950195e-01
7.551230788230895996e-01 2.773159444332122803e-01 -1.220569461584091187e-01 2.119196206331253052e-01 -2.570932209491729736e-01 -2.911337614059448242e-01 -2.929577827453613281e-01 2.374803572893142700e-01
5.873342156410217285e-01 6.457811594009399414e-01 2.628052830696105957e-01 1.799595952033996582e-01 -3.428612947463989258e-01 7.862012833356857300e-02 -8.692559599876403809e-02 -7.254084199666976929e-02
2.947800159454345703e-01 6.759093999862670898e-01 3.609170019626617432e-01 -2.025790065526962280e-01 -1.832286119461059570e-01 2.683722972869873047e-01 -3.887701034545898438e-01 1.679677218198776245e-01
4.993608295917510986e-01 3.723551630973815918e-01 3.930108845233917236e-01 2.110810130834579468e-01 -3.305773138999938965e-01 -3.255724012851715088e-01 -4.402144849300384521e-01 6.253098696470260620e-02
7.507628202438354492e-01 5.938832163810729980e-01 3.847400471568107605e-02 2.531049549579620361e-01 8.629974722862243652e-02 -9.502274543046951294e-02 -1.985015906393527985e-02 3.528041765093803406e-02
4.271501600742340088e-01 3.212812840938568115e-01 -6.923639029264450073e-02 -5.157317519187927246e-01 -3.650776445865631104e-01 -1.526995301246643066e-01 -3.871278762817382812e-01 -3.702450990676879883e-01
3.645817637443542480e-01 5.616874694824218750e-01 1.194866150617599487e-01 -1.120019704103469849e-02 4.763532802462577820e-02 1.637812256813049316e-01 -5.674988627433776855e-01 4.313194155693054199e-01
4.874195754528045654e-01 6.549440026283264160e-01 3.234090805053710938e-01 1.253782585263252258e-02 3.849452435970306396e-01 -2.609785795211791992e-01 2.711315266788005829e-02 -1.081297770142555237e-01
7.848507165908813477e-01 5.565662980079650879e-01 -8.884592354297637939e-02 1.684069782495498657e-01 -1.494821608066558838e-01 5.954118818044662476e-02 -5.788170918822288513e-02 -9.353274852037429810e-02
7.044757008552551270e-01 1.027293875813484192e-01 -8.264176547527313232e-02 1.265770494937896729e-01 -1.609249785542488098e-02 -2.749523520469665527e-01 -5.916701555252075195e-01 2.106608450412750244e-01
4.738172292709350586e-01 3.254077732563018799e-01 2.995465695858001709e-01 2.655878067016601562e-01 -4.166032671928405762e-01 -3.335609734058380127e-01 -4.715006947517395020e-01 4.698728397488594055e-02
-2.538583278656005859e-01 3.950450420379638672e-01 -1.757286339998245239e-01 -6.703935563564300537e-02 -3.951119184494018555e-01 -3.645749688148498535e-01 -6.155622005462646484e-01 2.759990990161895752e-01
-1.806719601154327393e-01 3.064928948879241943e-01 6.300290673971176147e-02 -3.652610182762145996e-01 -3.009709119796752930e-01 -5.915383100509643555e-01 -5.322422981262207031e-01 -1.106881946325302124e-01
-2.814546525478363037e-01 4.381147921085357666e-01 7.593736797571182251e-02 -2.987693548202514648e-01 -1.980845183134078979e-01 -3.825768530368804932e-01 -5.194700956344604492e-01 -4.223238825798034668e-01
1.143640875816345215e-01 6.185708642005920410e-01 -6.292300671339035034e-02 4.876171424984931946e-02 -9.007873386144638062e-02 2.779649496078491211e-01 -2.683492302894592285e-01 -6.637499332427978516e-01
4.388875961303710938e-01 5.012036561965942383e-01 -1.814550310373306274e-01 -5.719923377037048340e-01 2.702891826629638672e-01 -4.412114247679710388e-02 -2.532791197299957275e-01 2.385753691196441650e-01
3.279570490121841431e-02 3.456185162067413330e-01 -7.981094717979431152e-01 -2.836003899574279785e-03 -2.366031408309936523e-01 -4.033161103725433350e-01 -1.376291513442993164e-01 -6.999193131923675537e-02
3.096708357334136963e-01 2.103638797998428345e-01 1.422269269824028015e-02 -4.472268223762512207e-01 2.325135618448257446e-01 -7.506548613309860229e-02 -7.631791830062866211e-01 1.322762817144393921e-01
-6.784248980693519115e-04 3.408837616443634033e-01 -5.935519933700561523e-01 1.419932097196578979e-01 -3.822366297245025635e-01 -1.616099178791046143e-01 -5.761289596557617188e-01 8.476062119007110596e-02
3.992426097393035889e-01 6.801383495330810547e-01 -1.610359698534011841e-01 -2.448002249002456665e-01 -1.169477105140686035e-01 9.787700325250625610e-02 -1.161712631583213806e-01 5.053762197494506836e-01
5.602776408195495605e-01 5.259692072868347168e-01 -3.601908385753631592e-01 -2.635153830051422119e-01 6.576991081237792969e-02 7.421741634607315063e-02 -2.561154067516326904e-01 3.672036826610565186e-01
4.588969945907592773e-01 2.815594971179962158e-01 3.145445585250854492e-01 -1.368675529956817627e-01 -5.119836330413818359e-01 -5.190111994743347168e-01 -7.168810814619064331e-02 -2.362786084413528442e-01
8.069295883178710938e-01 1.714694797992706299e-01 -7.073454093188047409e-03 -9.103912115097045898e-02 -3.080906346440315247e-02 -4.318850934505462646e-01 -3.315181732177734375e-01 1.172453835606575012e-01
6.277884244918823242e-01 4.383767247200012207e-01 -7.545872777700424194e-02 4.199441969394683838e-01 -8.521515876054763794e-02 6.392252445220947266e-02 -4.608939886093139648e-01 8.882314711809158325e-02
6.132497787475585938e-01 5.915943384170532227e-01 1.949591338634490967e-01 3.865290582180023193e-01 1.302977651357650757e-01 -1.283929497003555298e-01 -1.483277082443237305e-01 -1.762488335371017456e-01
-1.670435070991516113e-01 3.861254751682281494e-01 -3.048828542232513428e-01 2.465367913246154785e-01 -3.873337507247924805e-01 -3.094457089900970459e-01 -6.350054740905761719e-01 1.423151493072509766e-01
-3.884488046169281006e-01 4.856854975223541260e-01 -1.525944769382476807e-01 1.946879923343658447e-01 -3.562470972537994385e-01 -4.577599465847015381e-01 -4.572386145591735840e-01 8.065743744373321533e-02
-1.127246841788291931e-01 4.957598745822906494e-01 -3.370624184608459473e-01 2.251460105180740356e-01 -3.118860125541687012e-01 5.710910260677337646e-02 -6.862732768058776855e-01 7.555229216814041138e-02
5.040255188941955566e-01 5.300819277763366699e-01 2.054797261953353882e-01 -3.314132988452911377e-01 -1.867533624172210693e-01 1.050630062818527222e-01 -3.578758239746093750e-01 3.727260231971740723e-01
5.618880391120910645e-01 3.531169593334197998e-01 2.578034400939941406e-01 -4.554194584488868713e-02 -4.144383072853088379e-01 -5.600357055664062500e-01 1.044334098696708679e-02 -7.446610182523727417e-02
5.630596876144409180e-01 5.383476614952087402e-01 1.433656066656112671e-01 4.489456713199615479e-01 1.826202571392059326e-01 -8.852652460336685181e-02 -2.728882133960723877e-01 -2.353396862745285034e-01
5.573280453681945801e-01 2.173277176916599274e-02 -2.931889891624450684e-01 -4.740624725818634033e-01 -3.042488098144531250e-01 -1.247491464018821716e-01 -4.245626330375671387e-01 -2.997249364852905273e-01
-2.384765297174453735e-01 3.946894109249114990e-01 -4.006770551204681396e-01 -1.778506487607955933e-01 -1.368365734815597534e-01 -1.322076469659805298e-01 -7.126989960670471191e-01 2.259054183959960938e-01
7.405792474746704102e-01 2.835996150970458984e-01 -3.553076982498168945e-01 9.870440512895584106e-02 -3.113767504692077637e-01 -2.185690104961395264e-01 -1.466962099075317383e-01 2.624499201774597168e-01
7.687051296234130859e-01 5.316303372383117676e-01 -1.930914223194122314e-01 -7.274188101291656494e-02 -3.747970238327980042e-02 1.036412715911865234e-01 -1.202138811349868774e-01 2.393497377634048462e-01
1.362437158823013306e-01 1.877105087041854858e-01 -2.168679088354110718e-01 1.560983210802078247e-01 -5.322284102439880371e-01 -4.302835464477539062e-01 -5.642344355583190918e-01 -2.967032194137573242e-01
5.156437754631042480e-01 3.465598523616790771e-01 3.496185839176177979e-01 2.533933520317077637e-01 -2.686765193939208984e-01 -3.102658689022064209e-01 -4.971681833267211914e-01 1.092621758580207825e-01
-2.328295409679412842e-01 3.506475687026977539e-01 7.823615521192550659e-02 -2.447345703840255737e-01 -1.604437083005905151e-01 -6.508516073226928711e-01 -4.527770876884460449e-01 -3.200993537902832031e-01
4.046549797058105469e-01 4.248721897602081299e-01 2.555303871631622314e-01 1.083186790347099304e-01 4.565607607364654541e-01 -5.751814842224121094e-01 -1.985579133033752441e-01 1.637567300349473953e-03
5.842770934104919434e-01 4.961304962635040283e-01 1.089719682931900024e-01 4.171635210514068604e-01 2.738121747970581055e-01 3.377076471224427223e-03 -3.817513883113861084e-01 -7.652416080236434937e-02
4.920756518840789795e-01 1.366500854492187500e-01 2.190002948045730591e-01 -3.366322815418243408e-01 -2.840344905853271484e-01 -5.740293860435485840e-01 -3.123244345188140869e-01 -2.649038136005401611e-01
-3.469251692295074463e-01 4.964418411254882812e-01 2.272369712591171265e-02 -2.287188619375228882e-01 -3.948343992233276367e-01 -4.615031778812408447e-01 -4.094381332397460938e-01 2.093821167945861816e-01
6.189042925834655762e-01 6.286752820014953613e-01 -2.641096115112304688e-01 1.832117512822151184e-02 -2.030062973499298096e-01 1.439204961061477661e-01 -4.489981010556221008e-02 2.961331009864807129e-01
6.427643299102783203e-01 3.194560110569000244e-01 1.282100230455398560e-01 3.128393888473510742e-01 -2.385125458240509033e-01 -3.207240700721740723e-01 -4.406594038009643555e-01 1.286962926387786865e-01
1.229455769062042236e-01 7.438470125198364258e-01 9.234694391489028931e-02 2.673555314540863037e-01 1.592888534069061279e-01 2.226812019944190979e-02 -4.136085137724876404e-02 -5.692008137702941895e-01
4.457229077816009521e-01 4.698123931884765625e-01 -4.602944552898406982e-01 -4.578656256198883057e-01 1.542608439922332764e-01 2.007800787687301636e-01 -2.686563134193420410e-01 1.510322242975234985e-01
6.049212813377380371e-01 2.888926267623901367e-01 1.063650101423263550e-01 3.140547275543212891e-01 -2.377656102180480957e-01 -1.634417921304702759e-01 -5.709669589996337891e-01 1.772520095109939575e-01
-6.470341701060533524e-03 2.465919405221939087e-01 -7.081643342971801758e-01 -3.219307661056518555e-01 -2.116833329200744629e-01 -2.707454562187194824e-01 -4.457995891571044922e-01 -1.310123652219772339e-01
3.532088994979858398e-01 2.420934736728668213e-01 -3.392056524753570557e-01 -7.101748585700988770e-01 -1.802320480346679688e-01 -1.897286027669906616e-01 -3.128331005573272705e-01 -1.757280230522155762e-01
6.553502082824707031e-01 2.257257699966430664e-01 1.786144673824310303e-01 1.945484876632690430e-01 -1.458095312118530273e-01 -3.762342929840087891e-01 -5.312206745147705078e-01 6.930904090404510498e-02
7.596549987792968750e-01 5.542698502540588379e-01 -1.501386463642120361e-01 -1.386768519878387451e-01 -1.011064797639846802e-01 1.565973013639450073e-01 -1.186803057789802551e-01 1.584486365318298340e-01
2.331882901489734650e-02 5.178627967834472656e-01 -6.365970373153686523e-01 4.743563756346702576e-02 1.449220813810825348e-02 -4.979957342147827148e-01 1.348440051078796387e-01 -2.395323812961578369e-01
6.767113804817199707e-01 5.294004082679748535e-01 -3.679911047220230103e-02 -1.803601719439029694e-02 2.086326926946640015e-01 -2.399839907884597778e-01 3.236255422234535217e-02 3.974294066429138184e-01
5.840741991996765137e-01 5.283265113830566406e-01 -8.488373458385467529e-02 -3.587077558040618896e-01 4.198163151741027832e-01 -1.217337995767593384e-01 -7.977081835269927979e-02 2.154610604047775269e-01
-1.632763594388961792e-01 4.120960533618927002e-01 -6.392853856086730957e-01 -1.422253204509615898e-03 -1.005056500434875488e-01 -5.409400537610054016e-02 -6.126983761787414551e-01 8.001752942800521851e-02
4.370256960391998291e-01 5.009911060333251953e-01 3.176321089267730713e-01 4.195383191108703613e-02 6.571605801582336426e-02 -2.087306603789329529e-02 -5.794816613197326660e-01 3.388405740261077881e-01
3.379204273223876953e-01 3.360829055309295654e-01 6.793360412120819092e-02 -5.878417491912841797e-01 2.972048819065093994e-01 -1.746501326560974121e-01 -5.368482470512390137e-01 1.250833570957183838e-01
-2.347026914358139038e-01 7.416946887969970703e-01 -2.468585036695003510e-02 -3.047545552253723145e-01 4.279612004756927490e-01 -6.104676052927970886e-02 -2.974463403224945068e-01 -1.611434221267700195e-01
-1.714602112770080566e-01 4.535454213619232178e-01 -6.075257062911987305e-01 1.259880214929580688e-01 -1.765467077493667603e-01 -1.120808795094490051e-01 -5.773875713348388672e-01 -5.319960787892341614e-02
6.845974922180175781e-01 4.089654684066772461e-01 -1.574936658143997192e-01 3.694084659218788147e-02 1.271559149026870728e-01 -3.328069746494293213e-01 8.694570278748869896e-04 4.593200385570526123e-01
-3.261659741401672363e-01 4.475927054882049561e-01 -4.097653180360794067e-02 -2.799898087978363037e-01 9.869505465030670166e-02 -6.704008579254150391e-01 -3.581767678260803223e-01 -1.604199558496475220e-01
4.283700510859489441e-02 6.830306053161621094e-01 -5.495586395263671875e-01 3.670244514942169189e-01 -1.445743143558502197e-01 -2.159654200077056885e-01 1.646340042352676392e-01 1.629507727921009064e-02
8.593938946723937988e-01 2.180189341306686401e-01 -1.936490684747695923e-01 5.723215639591217041e-02 -2.360847741365432739e-01 -1.783633530139923096e-01 -2.097792625427246094e-01 -2.039055675268173218e-01
3.588764369487762451e-01 4.402700066566467285e-01 -1.494682431221008301e-01 -6.120401024818420410e-01 5.050856247544288635e-02 -4.648034870624542236e-01 8.083508163690567017e-02 2.351778745651245117e-01
-3.266557753086090088e-01 5.562397241592407227e-01 4.647630080580711365e-02 -3.071153163909912109e-01 -2.384022176265716553e-01 -5.332978963851928711e-01 -1.620067209005355835e-01 -3.463019430637359619e-01
6.309707760810852051e-01 5.874933004379272461e-01 7.270760089159011841e-02 3.327319025993347168e-01 -3.460296988487243652e-01 2.304066345095634460e-02 -1.229681894183158875e-01 -7.308921217918395996e-02
-3.558107614517211914e-01 5.217319726943969727e-01 2.645023912191390991e-02 -1.605817526578903198e-01 -2.609791159629821777e-01 -6.471983790397644043e-01 -2.459594309329986572e-01 1.650346964597702026e-01
1.177064031362533569e-01 7.370585203170776367e-01 9.939873218536376953e-02 -6.023244261741638184e-01 9.337431937456130981e-02 -1.415000259876251221e-01 1.743686199188232422e-01 -1.052123457193374634e-01
-2.399953268468379974e-02 4.395231902599334717e-01 -7.134862542152404785e-01 1.487209349870681763e-01 -2.934334874153137207e-01 -2.494899928569793701e-01 -1.191931366920471191e-01 -3.354209363460540771e-01
5.810293555259704590e-01 4.724140167236328125e-01 -1.114043071866035461e-01 -1.199715118855237961e-02 -5.510337352752685547e-01 -2.874402999877929688e-01 1.423351913690567017e-01 1.419705152511596680e-01
1.968273073434829712e-01 6.128104925155639648e-01 -1.340668741613626480e-02 1.339297890663146973e-01 1.613667756319046021e-01 4.201075732707977295e-01 -6.036372780799865723e-01 -2.642202749848365784e-02
6.904615759849548340e-01 2.680527865886688232e-01 -1.414129436016082764e-01 2.586309015750885010e-01 -4.769340157508850098e-01 -1.469138413667678833e-01 -3.391536772251129150e-01 -2.116513997316360474e-02
-1.252971589565277100e-01 4.436680376529693604e-01 -4.402257204055786133e-01 1.546737849712371826e-01 -3.437242507934570312e-01 3.545500105246901512e-03 -6.654757261276245117e-01 9.338056296110153198e-02
4.427518546581268311e-01 6.299632787704467773e-01 2.845305204391479492e-01 -1.782129555940628052e-01 -1.636270135641098022e-01 3.103380203247070312e-01 -3.939746320247650146e-01 1.268864274024963379e-01
3.601730167865753174e-01 2.987354993820190430e-01 3.655141890048980713e-01 -1.209945455193519592e-01 -3.713662326335906982e-01 -5.836730599403381348e-01 -1.242317780852317810e-01 -3.725205659866333008e-01
-2.212951332330703735e-01 4.254552721977233887e-01 -5.043489336967468262e-01 1.981807500123977661e-01 -1.297402530908584595e-01 -1.265173256397247314e-01 -6.618033051490783691e-01 -7.449902594089508057e-02
5.574919581413269043e-01 6.231094002723693848e-01 -4.231328964233398438e-01 -3.376192972064018250e-02 -1.369878798723220825e-01 1.678892225027084351e-01 2.363130450248718262e-02 2.706390023231506348e-01
4.950909912586212158e-01 5.878938436508178711e-01 3.495929241180419922e-01 -3.136617317795753479e-02 1.260152086615562439e-02 -1.052324753254652023e-02 -4.190771579742431641e-01 3.319211900234222412e-01
5.344091057777404785e-01 4.520128071308135986e-01 2.465186864137649536e-01 3.090825974941253662e-01 -1.970453113317489624e-01 -7.363360375165939331e-02 -5.063081383705139160e-01 2.306323498487472534e-01
3.159994482994079590e-01 4.804306626319885254e-01 -9.514462947845458984e-02 -5.389949083328247070e-01 3.041888773441314697e-01 -2.741994261741638184e-01 -1.372475028038024902e-01 4.280296862125396729e-01
-1.511305868625640869e-01 3.187438249588012695e-01 1.076080650091171265e-02 4.155968427658081055e-01 -1.706097424030303955e-01 -3.836815059185028076e-01 -5.990654826164245605e-01 -4.093003273010253906e-01
2.536244094371795654e-01 5.515248775482177734e-01 1.542952507734298706e-01 7.499147206544876099e-02 5.403327345848083496e-01 -3.310976624488830566e-01 -2.031295001506805420e-01 -3.990209102630615234e-01
1.791893541812896729e-01 3.700018525123596191e-01 1.261259168386459351e-01 -6.341209411621093750e-01 2.836900055408477783e-01 -4.528109431266784668e-01 -3.047314286231994629e-01 -1.859939545392990112e-01
4.892955124378204346e-01 6.379042863845825195e-01 2.529709637165069580e-01 3.725276887416839600e-01 2.942446768283843994e-01 -1.699836403131484985e-01 -1.766704916954040527e-01 6.488606333732604980e-02
1.590151339769363403e-01 6.007265448570251465e-01 1.408919394016265869e-01 9.792793542146682739e-02 -2.127155363559722900e-01 -2.413920685648918152e-02 -1.573384851217269897e-01 -7.168090939521789551e-01
-4.006910920143127441e-01 5.257216095924377441e-01 -2.478787600994110107e-01 -1.575217396020889282e-01 -2.411092072725296021e-01 -5.259180665016174316e-01 -2.462379485368728638e-01 -2.853944301605224609e-01
7.533359527587890625e-01 4.652078449726104736e-01 -8.117723464965820312e-02 6.015202030539512634e-02 2.169172763824462891e-01 -2.324893176555633545e-01 -9.942231327295303345e-02 3.080087602138519287e-01
-4.170939698815345764e-02 3.268156945705413818e-01 -6.830628514289855957e-01 2.553361952304840088e-01 -9.594025462865829468e-02 -1.965173929929733276e-01 -5.123645067214965820e-01 -2.221249639987945557e-01
3.161446750164031982e-01 2.617542743682861328e-01 2.158979885280132294e-02 -6.054767966270446777e-01 3.063377737998962402e-01 -2.740941345691680908e-01 -5.257045626640319824e-01 -1.383225619792938232e-01
-9.377069771289825439e-02 2.139204293489456177e-01 4.127272218465805054e-02 -1.649052053689956665e-01 -3.214968144893646240e-01 -6.976974010467529297e-01 -5.199759602546691895e-01 -2.367090433835983276e-01
6.217962503433227539e-01 4.760544598102569580e-01 2.322510331869125366e-01 -3.262748122215270996e-01 -8.762557804584503174e-02 2.348676510155200958e-02 -3.639775216579437256e-01 2.926369905471801758e-01
3.085829615592956543e-01 2.393757998943328857e-01 2.113620191812515259e-02 -2.930957973003387451e-01 -7.320499420166015625e-02 -4.894322752952575684e-01 -3.248556554317474365e-01 -6.408509016036987305e-01
-3.319295495748519897e-02 6.692647933959960938e-01 -1.596862524747848511e-01 -6.355881690979003906e-01 -1.115321181714534760e-02 -2.212228178977966309e-01 1.163793876767158508e-01 -2.426987737417221069e-01
-3.192907944321632385e-02 5.114726424217224121e-01 -7.698460221290588379e-01 1.217848435044288635e-01 1.877557300031185150e-02 -3.395422995090484619e-01 -1.184533834457397461e-01 1.445980276912450790e-02
-4.349379837512969971e-01 6.105355620384216309e-01 -1.037639677524566650e-01 -3.127652406692504883e-01 -1.586607843637466431e-01 -3.889613449573516846e-01 -3.067651093006134033e-01 -2.427287250757217407e-01
4.469032287597656250e-01 2.849712371826171875e-01 2.876536846160888672e-01 -4.627707414329051971e-03 -5.655905604362487793e-01 -5.325251221656799316e-01 -1.804900765419006348e-01 -1.582707650959491730e-02
4.146771430969238281e-01 4.698354899883270264e-01 9.518819302320480347e-02 -5.408610701560974121e-01 -1.189898997545242310e-01 2.086439132690429688e-01 -4.356428384780883789e-01 -2.413098663091659546e-01
1.172487586736679077e-01 7.333177328109741211e-01 1.296033859252929688e-01 -6.069030761718750000e-01 -6.448535621166229248e-02 -1.804042160511016846e-01 1.448807120323181152e-01 7.533159852027893066e-02
5.950866937637329102e-01 5.233678221702575684e-01 -3.546086549758911133e-01 3.154706582427024841e-02 -2.720992267131805420e-01 1.730182766914367676e-01 -1.494898498058319092e-01 3.448111414909362793e-01
-1.576742827892303467e-01 6.395650506019592285e-01 -2.747411429882049561e-01 -2.262364178895950317e-01 4.754981994628906250e-01 1.592193171381950378e-02 -3.843526244163513184e-01 -2.556377947330474854e-01
-2.811396420001983643e-01 5.497218370437622070e-01 2.153753489255905151e-01 -6.461973488330841064e-02 1.493744272738695145e-02 -6.297896504402160645e-01 -2.351253330707550049e-01 -3.406790196895599365e-01
-7.828281074762344360e-02 3.600943386554718018e-01 -6.602886319160461426e-01 -4.627808183431625366e-02 -2.992854416370391846e-01 -2.952042818069458008e-01 -2.188334465026855469e-01 -4.488604664802551270e-01
2.985618412494659424e-01 5.411490797996520996e-01 6.204148381948471069e-02 -6.705394387245178223e-01 1.898596733808517456e-01 -1.754729449748992920e-01 -9.447225928306579590e-02 -2.979662120342254639e-01
3.069529533386230469e-01 2.643156647682189941e-01 -1.125921234488487244e-01 -7.093840241432189941e-01 8.474310487508773804e-02 -2.549674510955810547e-01 -4.008842110633850098e-01 -2.951549887657165527e-01
1.040067896246910095e-01 6.561312675476074219e-01 -2.956488728523254395e-01 2.058859728276729584e-02 6.549760103225708008e-01 -7.880526036024093628e-02 -1.095242276787757874e-01 -1.537626981735229492e-01
3.174023628234863281e-01 6.130195260047912598e-01 4.890387952327728271e-01 4.846996068954467773e-02 3.290378749370574951e-01 -3.557704389095306396e-01 -9.970410168170928955e-02 -1.928081959486007690e-01
6.432768106460571289e-01 4.791694283485412598e-01 1.985354870557785034e-01 3.132532835006713867e-01 -3.765071928501129150e-01 -1.504829972982406616e-01 -2.337418049573898315e-01 -3.102301852777600288e-03
5.124776363372802734e-01 6.122745275497436523e-01 2.821115851402282715e-01 1.872994154691696167e-01 1.705154031515121460e-02 -3.209232389926910400e-01 -1.259301602840423584e-01 3.587166070938110352e-01
7.925015091896057129e-01 4.814921915531158447e-01 -2.802750170230865479e-01 -3.205184638500213623e-02 -1.512664854526519775e-01 -8.689048886299133301e-02 3.675521910190582275e-02 1.695369333028793335e-01
3.783938288688659668e-01 2.068402171134948730e-01 1.528554968535900116e-02 -3.231461942195892334e-01 2.868903279304504395e-01 -1.951553858816623688e-02 -7.902904748916625977e-01 4.617575183510780334e-02
2.795397937297821045e-01 6.502290368080139160e-01 5.808433145284652710e-02 -6.221112608909606934e-01 1.424301415681838989e-01 -1.930133998394012451e-01 1.216650679707527161e-01 -1.905797421932220459e-01
3.512444496154785156e-01 7.581694722175598145e-01 1.044161841273307800e-01 1.148445531725883484e-01 2.470595575869083405e-02 4.401445090770721436e-01 -2.635532617568969727e-01 -1.179680749773979187e-01
-1.150953620672225952e-01 6.599575877189636230e-01 -4.687021076679229736e-01 8.480566740036010742e-02 -4.417915940284729004e-01 -2.972078025341033936e-01 1.888529062271118164e-01 7.181685417890548706e-02
5.098618939518928528e-02 6.249054074287414551e-01 -1.515112072229385376e-01 1.846930682659149170e-01 1.019978970289230347e-01 3.066108822822570801e-01 -4.607186615467071533e-01 -4.828571677207946777e-01
3.108947873115539551e-01 2.333973646163940430e-01 4.081644713878631592e-01 2.722584009170532227e-01 -1.759074479341506958e-01 -4.250920414924621582e-01 -6.236727237701416016e-01 -8.679232001304626465e-02
6.933508515357971191e-01 4.755272865295410156e-01 -1.952812448143959045e-02 2.887496352195739746e-01 -2.625588178634643555e-01 7.400130480527877808e-02 -3.665774464607238770e-01 2.426003850996494293e-02
4.149226546287536621e-01 2.926509380340576172e-01 -4.519407451152801514e-02 -4.559443295001983643e-01 2.479376345872879028e-01 -2.551000332459807396e-03 -6.268059611320495605e-01 2.791085541248321533e-01
7.370678782463073730e-01 2.157031744718551636e-01 -2.110658586025238037e-01 3.154353499412536621e-01 4.844862222671508789e-02 -1.156712099909782410e-01 -4.710872173309326172e-01 -1.688328832387924194e-01
4.331518113613128662e-01 3.602980971336364746e-01 -9.675587713718414307e-02 -6.659072637557983398e-01 1.465283483266830444e-01 -4.225878417491912842e-01 -1.251975446939468384e-02 -1.719386875629425049e-01
-1.065466552972793579e-01 3.684849441051483154e-01 -7.197151780128479004e-01 -1.612292975187301636e-01 -1.629494279623031616e-01 -1.966985017061233521e-01 -4.827307164669036865e-01 -1.030060946941375732e-01
-3.305687308311462402e-01 4.835811555385589600e-01 -1.269800364971160889e-01 -4.579156339168548584e-01 -2.085808515548706055e-01 -4.536836445331573486e-01 -3.109346628189086914e-01 -2.916297614574432373e-01
4.308357536792755127e-01 5.501455068588256836e-01 2.915625870227813721e-01 -3.210260868072509766e-01 5.653833597898483276e-02 1.366585344076156616e-01 -4.793334901332855225e-01 2.683677375316619873e-01
8.354431390762329102e-01 3.653459250926971436e-01 -3.062507808208465576e-01 -1.484994739294052124e-01 -5.660802498459815979e-02 1.023702323436737061e-02 -1.837621182203292847e-01 1.250499039888381958e-01
5.748581886291503906e-01 5.220649242401123047e-01 -1.459909975528717041e-01 -2.051104307174682617e-01 -1.723390966653823853e-01 2.741215825080871582e-01 -4.192272126674652100e-01 2.302344292402267456e-01
-2.584109008312225342e-01 4.519701004028320312e-01 2.010768949985504150e-01 -1.676262617111206055e-01 -3.187069296836853027e-01 -6.314615011215209961e-01 -3.837633430957794189e-01 1.132452264428138733e-01
-7.508042454719543457e-02 2.126306295394897461e-01 7.785864919424057007e-02 -4.067830368876457214e-02 -3.895108699798583984e-01 -6.626854538917541504e-01 -4.639940261840820312e-01 -3.677953481674194336e-01
-1.009822636842727661e-01 5.171761512756347656e-01 -3.927622362971305847e-02 2.173420637845993042e-01 6.047438383102416992e-01 -3.248854279518127441e-01 -4.427595734596252441e-01 7.905415445566177368e-02
-3.760536015033721924e-02 1.660786420106887817e-01 -6.372102349996566772e-02 -1.173214241862297058e-01 -5.064087510108947754e-01 -5.656579136848449707e-01 -5.507077574729919434e-01 -2.710740268230438232e-01
5.655820965766906738e-01 5.118052363395690918e-01 -1.943879015743732452e-02 2.940994501113891602e-01 -5.625395178794860840e-01 -5.417063832283020020e-02 -1.056678891181945801e-01 2.737202122807502747e-02
-1.600853800773620605e-01 7.020670175552368164e-01 -1.706427335739135742e-01 -2.168458849191665649e-01 5.461877584457397461e-01 -5.934987962245941162e-02 -3.073777556419372559e-01 -9.491490572690963745e-02
3.012867271900177002e-01 4.289256930351257324e-01 -2.062429189682006836e-01 -1.083096042275428772e-01 -4.320584833621978760e-01 6.498035788536071777e-02 -1.047514528036117554e-01 -6.849176883697509766e-01
4.681824743747711182e-01 4.074363112449645996e-01 -4.057327210903167725e-01 -4.314993321895599365e-01 1.882838159799575806e-01 1.655887961387634277e-01 -3.518435060977935791e-01 2.780749201774597168e-01
3.216653764247894287e-01 6.200805902481079102e-01 5.015076696872711182e-02 -6.285023689270019531e-01 -1.440173238515853882e-01 1.037909984588623047e-01 -1.035248935222625732e-01 2.688313126564025879e-01
8.016038537025451660e-01 3.324499726295471191e-01 -2.072477340698242188e-01 6.228471919894218445e-02 4.521179571747779846e-02 -3.459444940090179443e-01 -8.262313902378082275e-02 2.674493491649627686e-01
5.104753971099853516e-01 3.499124646186828613e-01 3.031804263591766357e-01 -2.083682864904403687e-01 -4.839362800121307373e-01 -4.823862016201019287e-01 1.719737611711025238e-02 -1.202245280146598816e-01
-1.097143366932868958e-01 6.340864896774291992e-01 -9.159253537654876709e-02 5.307913422584533691e-01 -2.532976269721984863e-01 1.006346642971038818e-01 -3.702907860279083252e-01 -2.904582917690277100e-01
-1.244258582592010498e-01 7.064374089241027832e-01 -6.262564659118652344e-02 4.115958511829376221e-01 1.060533076524734497e-01 3.561513870954513550e-02 -2.845858037471771240e-01 -4.675747454166412354e-01
4.552623629570007324e-02 5.771200060844421387e-01 -5.062762647867202759e-02 -7.537650465965270996e-01 -2.589124143123626709e-01 -1.385946571826934814e-01 -7.034549117088317871e-02 5.424529686570167542e-02
-3.446137160062789917e-02 5.940233469009399414e-01 -7.017860412597656250e-01 1.744280606508255005e-01 -2.268077731132507324e-01 -2.573018968105316162e-01 4.086347669363021851e-02 6.086022034287452698e-02
-2.895601093769073486e-01 5.261669754981994629e-01 -6.143654584884643555e-01 1.995044648647308350e-01 -3.225518018007278442e-02 -3.163320422172546387e-01 -3.267397284507751465e-01 -1.191263794898986816e-01
-9.584309905767440796e-02 5.438443422317504883e-01 -1.631399244070053101e-01 2.788150012493133545e-01 5.288276672363281250e-01 -4.610381126403808594e-01 -2.623517215251922607e-01 1.721966415643692017e-01
-9.901681542396545410e-02 7.507282495498657227e-01 -4.339010640978813171e-02 3.985201120376586914e-01 1.422510594129562378e-01 5.904562026262283325e-02 -1.579440534114837646e-01 -4.660834074020385742e-01
-1.295329928398132324e-01 7.250272631645202637e-01 -1.047583892941474915e-01 5.208497643470764160e-01 -9.153413772583007812e-02 9.012793004512786865e-02 -2.112670093774795532e-01 -3.378796875476837158e-01
1.929701864719390869e-01 5.340887308120727539e-01 2.839235365390777588e-01 2.929576672613620758e-02 4.490479230880737305e-01 -4.387963116168975830e-01 -1.955464333295822144e-01 -4.044950008392333984e-01
1.557254344224929810e-01 6.462485790252685547e-01 -9.363938122987747192e-02 1.486163884401321411e-01 -1.193193867802619934e-01 3.616591393947601318e-01 -3.443149328231811523e-01 -5.134881138801574707e-01
-1.001884415745735168e-01 6.235522627830505371e-01 -3.724745213985443115e-01 -2.482563108205795288e-01 4.766170680522918701e-01 1.821791194379329681e-02 -3.638953268527984619e-01 -2.021405994892120361e-01
2.001542747020721436e-01 3.823231160640716553e-01 2.845047600567340851e-02 -6.725251674652099609e-01 2.959701418876647949e-01 -3.350034058094024658e-01 -3.392986059188842773e-01 -2.138190567493438721e-01
-2.284759581089019775e-01 6.098999381065368652e-01 -4.218924343585968018e-01 4.006861448287963867e-01 -3.253814280033111572e-01 -3.391822278499603271e-01 -1.272369623184204102e-01 1.309199631214141846e-02
6.935167312622070312e-02 5.496135950088500977e-01 -7.553041577339172363e-01 7.400813698768615723e-02 3.459256514906883240e-02 -3.250867128372192383e-01 8.919321000576019287e-02 -4.816953465342521667e-02
2.056538872420787811e-02 4.857972860336303711e-01 7.049587368965148926e-02 2.984394431114196777e-01 5.668186545372009277e-01 -4.634009003639221191e-01 -3.506577312946319580e-01 -1.027501299977302551e-01
6.045413017272949219e-01 4.364073276519775391e-01 -1.664749979972839355e-01 -5.802327990531921387e-01 -1.942321062088012695e-01 1.173412203788757324e-01 -1.664431244134902954e-01 2.226638421416282654e-02
4.920857548713684082e-01 3.738088309764862061e-01 1.674397736787796021e-01 -1.253364682197570801e-01 -5.610223412513732910e-01 -4.423460662364959717e-01 9.864787757396697998e-02 -2.328641414642333984e-01
-1.563966646790504456e-02 4.590417146682739258e-01 -7.159265875816345215e-01 2.588857710361480713e-01 -1.123830899596214294e-01 -5.874035507440567017e-02 -2.122717201709747314e-01 -3.851282596588134766e-01
5.339612364768981934e-01 4.193209111690521240e-01 7.928033173084259033e-02 -4.887716472148895264e-01 -2.898914813995361328e-01 8.053048700094223022e-02 -3.126247823238372803e-01 3.249858319759368896e-01
3.404642939567565918e-01 4.199609756469726562e-01 -1.075392886996269226e-01 -5.688635110855102539e-01 2.220149636268615723e-01 -1.863477379083633423e-01 -2.985729277133941650e-01 4.465248584747314453e-01
-1.842578947544097900e-01 4.126416146755218506e-01 -3.753083646297454834e-01 -3.770682215690612793e-02 -2.619097530841827393e-01 -1.433916985988616943e-01 -7.071319818496704102e-01 2.535827457904815674e-01
5.917231440544128418e-01 6.541193127632141113e-01 8.202073723077774048e-02 3.881964087486267090e-01 2.280375212430953979e-01 -5.758511647582054138e-02 -9.405888617038726807e-02 -2.009135112166404724e-02
4.819583892822265625e-01 6.465632319450378418e-01 2.842997014522552490e-01 3.191617429256439209e-01 2.261660397052764893e-01 -1.745817363262176514e-01 -9.924877434968948364e-02 -2.747750580310821533e-01
4.478021562099456787e-01 5.261967778205871582e-01 -6.725102663040161133e-02 -2.483019530773162842e-01 -2.294265329837799072e-01 -7.289294153451919556e-02 -1.340763717889785767e-01 6.168364882469177246e-01
2.925041615962982178e-01 5.251645445823669434e-01 -1.209973990917205811e-01 -3.402555584907531738e-01 -4.493064880371093750e-01 9.315289556980133057e-02 3.652608767151832581e-02 -5.443722605705261230e-01
2.184911817312240601e-01 6.239921450614929199e-01 1.709964126348495483e-01 -6.366025656461715698e-02 -2.944673411548137665e-02 -3.865237534046173096e-02 -3.303486406803131104e-01 6.466155648231506348e-01
5.102114677429199219e-01 6.935445070266723633e-01 -6.557639688253402710e-02 8.420687913894653320e-02 1.161244437098503113e-01 3.346605002880096436e-01 -2.953534424304962158e-01 1.859383583068847656e-01
8.479555696249008179e-02 7.472609281539916992e-01 1.691722869873046875e-01 2.517375349998474121e-01 4.825159907341003418e-02 1.758262515068054199e-01 -3.318413794040679932e-01 -4.461590647697448730e-01
2.654163837432861328e-01 1.875761449337005615e-01 -9.989311546087265015e-02 -3.048542141914367676e-01 -1.914624571800231934e-01 -5.166997909545898438e-01 -4.440776407718658447e-01 -5.390853881835937500e-01
-2.317100018262863159e-01 5.039311051368713379e-01 -5.080069899559020996e-01 -2.171661108732223511e-01 -3.737030029296875000e-01 -2.972917258739471436e-01 -1.305255442857742310e-01 -3.769066035747528076e-01
-4.561416506767272949e-01 6.226080060005187988e-01 2.649961039423942566e-02 -4.653057456016540527e-02 -1.120336428284645081e-01 -5.428367853164672852e-01 -2.626918256282806396e-01 1.587340235710144043e-01
4.357203245162963867e-01 1.569766849279403687e-01 3.725503385066986084e-01 -2.304093912243843079e-02 -3.010736107826232910e-01 -5.969337224960327148e-01 -4.461884796619415283e-01 1.104534976184368134e-02
-7.283620536327362061e-02 2.176124006509780884e-01 8.468923717737197876e-02 1.664162427186965942e-01 -2.043536007404327393e-01 -5.144524574279785156e-01 -5.897174477577209473e-01 -5.082172751426696777e-01
-4.404809176921844482e-01 5.903256535530090332e-01 -3.432750403881072998e-01 1.533708721399307251e-01 -2.200429141521453857e-01 -3.778153955936431885e-01 -3.521120846271514893e-01 3.139280155301094055e-02
7.706174850463867188e-01 1.774940043687820435e-01 -9.907726943492889404e-02 1.339661329984664917e-01 1.166163459420204163e-01 -5.216550827026367188e-01 -2.296054810285568237e-01 9.186504781246185303e-02
6.476470828056335449e-01 4.402777850627899170e-01 -3.495950102806091309e-01 -3.382464647293090820e-01 -2.121630311012268066e-01 1.620418131351470947e-01 -1.320846527814865112e-01 2.477183938026428223e-01
-1.237920001149177551e-01 7.689684033393859863e-01 -1.374211013317108154e-01 -3.067785128951072693e-02 5.427365899085998535e-01 1.254775375127792358e-01 -2.431387156248092651e-01 -6.413736939430236816e-02
1.033173203468322754e-01 5.535405874252319336e-01 -1.982063949108123779e-01 -6.248127296566963196e-02 -1.798135199351236224e-04 3.378858566284179688e-01 -4.221072793006896973e-01 -5.893958806991577148e-01
2.719280123710632324e-01 7.026991248130798340e-01 4.369850456714630127e-01 9.014458954334259033e-02 2.918933033943176270e-01 -3.312366306781768799e-01 -2.711075916886329651e-02 -1.937332600355148315e-01
-3.929428756237030029e-01 5.853304266929626465e-01 1.040820553898811340e-01 7.656899094581604004e-02 3.125000745058059692e-02 -6.482286453247070312e-01 -2.400609999895095825e-01 -8.649834990501403809e-02
-1.959363967180252075e-01 3.964321613311767578e-01 -5.920349955558776855e-01 -3.346722573041915894e-02 -1.114318594336509705e-01 -1.273101270198822021e-01 -5.988670587539672852e-01 2.560435235500335693e-01
5.821719765663146973e-01 4.613831043243408203e-01 -2.233069986104965210e-01 3.688719570636749268e-01 -4.567047655582427979e-01 4.429425299167633057e-02 -2.171154767274856567e-01 6.773918122053146362e-02
1.708293110132217407e-01 6.831729412078857422e-01 6.377182155847549438e-02 1.945012509822845459e-01 3.337030857801437378e-02 2.982579469680786133e-01 -4.500299096107482910e-01 -4.118204414844512939e-01
2.275359481573104858e-01 6.306677460670471191e-01 1.960293501615524292e-01 1.606863141059875488e-01 -9.342447668313980103e-02 1.880254447460174561e-01 -5.331996679306030273e-01 3.973088264465332031e-01
-1.851415336132049561e-01 3.214328587055206299e-01 -4.632013663649559021e-02 -2.911594212055206299e-01 -4.269010126590728760e-01 -4.749754071235656738e-01 -6.042528748512268066e-01 -5.016432702541351318e-02
-3.528230190277099609e-01 5.432446002960205078e-01 2.288684099912643433e-01 -1.461535692214965820e-01 -2.875489890575408936e-01 -5.931348204612731934e-01 -2.481481581926345825e-01 1.029011681675910950e-01
2.550171911716461182e-01 5.854272842407226562e-01 5.618625506758689880e-02 -6.382938623428344727e-01 1.358778625726699829e-01 -2.972223460674285889e-01 9.543087333440780640e-03 2.734415531158447266e-01
-2.317522093653678894e-02 2.823999226093292236e-01 -6.348125934600830078e-01 -2.337415330111980438e-02 -1.779301911592483521e-01 -2.027605473995208740e-01 -6.527094244956970215e-01 -1.318305432796478271e-01
3.189390003681182861e-01 7.295868992805480957e-01 6.769677251577377319e-02 -5.579463839530944824e-01 -2.475516684353351593e-02 2.059415429830551147e-01 -2.237004600465297699e-02 8.104854077100753784e-02
3.840107917785644531e-01 1.170635223388671875e-01 8.715498447418212891e-02 -3.027074933052062988e-01 -1.312581822276115417e-02 -4.392201304435729980e-01 -4.376510083675384521e-01 -5.958011746406555176e-01
-1.074751764535903931e-01 3.367751240730285645e-01 -3.607744574546813965e-01 1.279907673597335815e-01 -2.914790213108062744e-01 -4.034424200654029846e-02 -7.880654335021972656e-01 1.444197893142700195e-01
-8.846134692430496216e-02 2.624973058700561523e-01 -5.113552808761596680e-01 1.508845388889312744e-02 -2.712865769863128662e-01 -2.166151553392410278e-01 -7.135666608810424805e-01 -1.784994602203369141e-01
1.266534328460693359e-01 3.167686462402343750e-01 -7.462285161018371582e-01 -1.487931013107299805e-01 -7.476524263620376587e-02 -5.187035202980041504e-01 1.705642044544219971e-02 -1.722964346408843994e-01
-2.276998460292816162e-01 4.196985363960266113e-01 -1.974968984723091125e-02 8.813595026731491089e-02 -5.673159360885620117e-01 -3.401295244693756104e-01 -5.706017613410949707e-01 2.694610878825187683e-02
1.773624718189239502e-01 3.660237491130828857e-01 1.478064898401498795e-02 -6.601082086563110352e-01 3.739817142486572266e-01 -2.343008518218994141e-01 -4.509348571300506592e-01 2.250895649194717407e-02
1.868072003126144409e-01 5.111639499664306641e-01 -6.102772429585456848e-02 -6.439967155456542969e-01 6.644514203071594238e-02 -2.271640747785568237e-01 -1.364681571722030640e-01 4.590385556221008301e-01
-1.722197383642196655e-01 3.391472995281219482e-01 -2.357198148965835571e-01 -1.630065441131591797e-01 -3.368613719940185547e-01 -2.177781760692596436e-01 -7.352600097656250000e-01 2.677211463451385498e-01
1.883321404457092285e-01 4.668356776237487793e-01 -1.383544802665710449e-01 -5.680711269378662109e-01 2.694427669048309326e-01 -2.895693480968475342e-01 -1.901708543300628662e-01 4.605799913406372070e-01
4.242352023720741272e-02 2.922753095626831055e-01 6.669576466083526611e-02 -4.397841095924377441e-01 3.837661072611808777e-02 -6.497377157211303711e-01 -5.023578405380249023e-01 -1.972856372594833374e-01
5.184018239378929138e-02 6.854776740074157715e-01 1.400934606790542603e-01 -6.799736022949218750e-01 -2.274662442505359650e-02 -1.831097006797790527e-01 -1.903065480291843414e-02 1.050422266125679016e-01
-6.793372333049774170e-02 6.240674853324890137e-01 -1.009081900119781494e-01 3.828335106372833252e-01 9.972474724054336548e-02 2.670530602335929871e-02 -3.590821623802185059e-01 -5.564016103744506836e-01
-7.923282682895660400e-02 6.905556321144104004e-01 -4.372243881225585938e-01 -9.115847758948802948e-03 -3.680563867092132568e-01 -3.204502463340759277e-01 2.680107355117797852e-01 1.249933019280433655e-01
4.690486192703247070e-01 4.685079753398895264e-01 -1.832070648670196533e-01 -5.782302021980285645e-01 6.542693078517913818e-02 5.318610742688179016e-02 -3.777719438076019287e-01 2.067791819572448730e-01
2.293264865875244141e-01 5.492718219757080078e-01 3.677539527416229248e-01 -1.307835131883621216e-01 2.980611622333526611e-01 -4.294847249984741211e-01 -1.017414852976799011e-01 -4.579448997974395752e-01
-9.574360400438308716e-02 6.117012500762939453e-01 -3.576461672782897949e-01 2.596343755722045898e-01 -1.388852894306182861e-01 3.446705043315887451e-01 -4.358081519603729248e-01 -3.054804503917694092e-01
2.471950799226760864e-01 3.401567339897155762e-01 5.072779655456542969e-01 2.501831762492656708e-02 -1.577392220497131348e-01 -6.360372900962829590e-01 -3.095300495624542236e-01 -1.999929547309875488e-01
3.575406670570373535e-01 2.354782223701477051e-01 -1.718611717224121094e-01 -6.535286307334899902e-01 5.148665979504585266e-02 -4.690792560577392578e-01 -2.495762705802917480e-01 -2.740519046783447266e-01
3.020635545253753662e-01 2.400675266981124878e-01 3.453039526939392090e-01 1.905131191015243530e-01 -2.830520868301391602e-01 -2.940054237842559814e-01 -6.714472174644470215e-01 2.796353995800018311e-01
-5.617028847336769104e-02 7.122290730476379395e-01 1.675841212272644043e-01 3.907399773597717285e-01 2.057616114616394043e-01 -2.123442441225051880e-01 -1.836300641298294067e-01 -4.332025349140167236e-01
5.668287724256515503e-02 6.299404501914978027e-01 1.998749077320098877e-01 -6.325194239616394043e-01 -1.288934051990509033e-01 -3.146665096282958984e-01 -2.131113037467002869e-02 2.094000726938247681e-01
1.852054521441459656e-02 6.700029969215393066e-01 -6.607700604945421219e-03 4.314287900924682617e-01 -2.542915344238281250e-01 3.229571282863616943e-01 -4.102445840835571289e-01 -1.652645915746688843e-01
-1.220881044864654541e-01 6.517347097396850586e-01 -5.365946888923645020e-01 1.024002730846405029e-01 -3.577631711959838867e-01 -3.193761110305786133e-01 1.388365626335144043e-01 1.124528646469116211e-01
-1.429664194583892822e-01 6.379845142364501953e-01 -3.566099405288696289e-01 -3.208815157413482666e-01 4.350314140319824219e-01 -4.644416272640228271e-02 -2.547626495361328125e-01 -2.934062182903289795e-01
1.200047284364700317e-01 1.485731750726699829e-01 1.286590248346328735e-01 -3.869688212871551514e-01 -1.569233536720275879e-01 -3.111741840839385986e-01 -7.407706975936889648e-01 -3.564147055149078369e-01
-1.812032163143157959e-01 4.820749759674072266e-01 -6.425867080688476562e-01 3.369625210762023926e-01 7.340363413095474243e-02 -3.168814778327941895e-01 -3.170972466468811035e-01 -4.421505331993103027e-02
7.838505506515502930e-01 3.417537212371826172e-01 -2.662284374237060547e-01 9.522514790296554565e-02 -3.649837076663970947e-01 -2.332697212696075439e-01 1.767112128436565399e-02 -2.995193377137184143e-02
7.246180176734924316e-01 4.227874800562858582e-02 -2.782586514949798584e-01 9.594531357288360596e-02 -1.194706633687019348e-01 -4.138242602348327637e-01 -3.622021675109863281e-01 -2.641850411891937256e-01
1.040713675320148468e-02 1.651323288679122925e-01 -5.332823991775512695e-01 1.764882206916809082e-01 -2.722505331039428711e-01 -2.609708011150360107e-01 -6.802906990051269531e-01 -2.281735837459564209e-01
-1.587184816598892212e-01 4.385391473770141602e-01 -5.171221494674682617e-01 3.134874403476715088e-01 -1.981234252452850342e-01 -1.055596768856048584e-01 -6.025339961051940918e-01 -5.795856192708015442e-02
-1.052397582679986954e-02 4.737851917743682861e-01 -6.954954862594604492e-01 2.378279864788055420e-01 -1.693199276924133301e-01 -4.433872401714324951e-01 -2.908399794250726700e-03 -9.935128688812255859e-02
3.116997778415679932e-01 3.448431193828582764e-01 2.057945430278778076e-01 -2.764587104320526123e-01 2.590525150299072266e-01 1.272559762001037598e-01 -7.609581947326660156e-01 -5.278409272432327271e-02
-1.300532277673482895e-02 3.532560765743255615e-01 -1.055682450532913208e-01 2.470678985118865967e-01 5.760183930397033691e-01 -5.469781756401062012e-01 -4.086826145648956299e-01 6.964105367660522461e-02
4.615344107151031494e-01 6.526493430137634277e-01 -2.314103394746780396e-01 8.960680663585662842e-02 1.398463100194931030e-01 3.358807265758514404e-01 -3.046851754188537598e-01 2.724863290786743164e-01
3.547773361206054688e-01 3.140381574630737305e-01 -1.113224700093269348e-01 -2.467522323131561279e-01 2.860678434371948242e-01 1.848473995923995972e-01 -7.596817612648010254e-01 9.546834975481033325e-02
5.279005765914916992e-01 1.441093832254409790e-01 -5.317141860723495483e-02 -5.818501710891723633e-01 -4.223198816180229187e-02 -4.024160802364349365e-01 -3.102625608444213867e-01 -3.149470090866088867e-01
-1.087641641497612000e-01 3.760900795459747314e-01 -5.663209557533264160e-01 -1.539122313261032104e-01 -1.371604502201080322e-01 -1.312331110239028931e-01 -6.446315050125122070e-01 2.252410501241683960e-01
5.370430946350097656e-01 6.854052543640136719e-01 2.108279615640640259e-01 -1.308017373085021973e-01 -1.791996061801910400e-01 2.628560364246368408e-01 -2.015160024166107178e-01 1.960419416427612305e-01
-4.241288173943758011e-03 6.553816795349121094e-01 -8.481305837631225586e-02 4.680364429950714111e-01 -1.780018955469131470e-01 2.387799918651580811e-01 -4.073837697505950928e-01 -2.992378175258636475e-01
-1.221107169985771179e-01 6.508747935295104980e-01 -4.869707822799682617e-01 7.768853753805160522e-02 -4.384130537509918213e-01 -2.975800335407257080e-01 1.725534051656723022e-01 8.797904103994369507e-02
-1.928181201219558716e-01 7.720240950584411621e-01 -1.451388299465179443e-01 -1.175172533839941025e-02 4.934081733226776123e-01 5.055115744471549988e-02 -2.793947756290435791e-01 -1.467251330614089966e-01
4.157135188579559326e-01 5.784648060798645020e-01 2.970054149627685547e-01 -4.791055023670196533e-01 -9.039950370788574219e-02 1.191192492842674255e-01 -3.631167113780975342e-01 1.434973925352096558e-01
6.064308285713195801e-01 5.542935132980346680e-01 -3.861326277256011963e-01 -9.386219084262847900e-03 2.637480199337005615e-01 -1.386204659938812256e-01 -3.015335835516452789e-02 2.934722602367401123e-01
4.558464288711547852e-01 4.492675065994262695e-01 2.408179491758346558e-01 -2.007576674222946167e-01 3.985260128974914551e-01 -5.743878334760665894e-02 -5.641123056411743164e-01 1.082634329795837402e-01
2.189007252454757690e-01 3.689068257808685303e-01 1.304611414670944214e-01 -6.214776039123535156e-01 1.800117492675781250e-01 -5.435888841748237610e-02 -6.138796210289001465e-01 -2.298841811716556549e-02
-1.317843943834304810e-01 7.976385354995727539e-01 -4.922487586736679077e-02 -5.423291921615600586e-01 1.240546405315399170e-01 -1.531096249818801880e-01 9.906142204999923706e-02 3.487751632928848267e-02
3.528719842433929443e-01 6.526312828063964844e-01 5.806284546852111816e-01 -5.533174797892570496e-02 9.613226354122161865e-02 -1.968221217393875122e-01 -2.099541276693344116e-01 1.315356940031051636e-01
2.745923399925231934e-01 6.386768221855163574e-01 4.123325347900390625e-01 1.800539791584014893e-01 3.424377143383026123e-01 -2.875051200389862061e-01 -1.856326609849929810e-01 -2.826147973537445068e-01
2.817060798406600952e-03 2.616900801658630371e-01 2.493942528963088989e-01 -2.704141475260257721e-02 2.487499266862869263e-01 -7.195076942443847656e-01 -4.940121173858642578e-01 -2.120508402585983276e-01
2.583913505077362061e-01 6.867396235466003418e-01 1.088561564683914185e-01 -6.336141228675842285e-01 -3.362417593598365784e-02 1.139218434691429138e-01 -3.571981191635131836e-02 1.814429759979248047e-01
5.159932374954223633e-02 6.656436324119567871e-01 -1.712057590484619141e-01 7.503536343574523926e-02 2.470643818378448486e-02 4.198782444000244141e-01 -3.797025382518768311e-01 -4.452327489852905273e-01
6.964665055274963379e-01 6.788785457611083984e-01 1.193557977676391602e-01 -8.060052990913391113e-02 -1.511521823704242706e-02 1.469988971948623657e-01 -8.059669286012649536e-02 7.059105485677719116e-02
-5.905318632721900940e-02 3.874071538448333740e-01 -2.775607705116271973e-01 3.179523050785064697e-01 5.175256729125976562e-01 -5.421337485313415527e-01 -3.244947493076324463e-01 3.544250875711441040e-02
-5.760946497321128845e-02 6.352002024650573730e-01 -5.629403591156005859e-01 1.469671428203582764e-01 -3.919132947921752930e-01 -2.918594181537628174e-01 1.048500314354896545e-01 7.020660489797592163e-02
4.056196212768554688e-01 3.967578411102294922e-01 2.665126025676727295e-01 -6.459660083055496216e-02 -2.780397534370422363e-01 -3.181533217430114746e-01 -4.188394248485565186e-01 4.988989233970642090e-01
3.005486130714416504e-01 6.328455805778503418e-01 2.324658185243606567e-01 -2.271060198545455933e-01 -1.103448495268821716e-01 4.413745403289794922e-01 -4.415596723556518555e-01 -3.996379673480987549e-02
-2.877909839153289795e-01 5.566138625144958496e-01 2.174347788095474243e-01 -2.412260472774505615e-01 -2.889799773693084717e-01 -5.653486847877502441e-01 -2.500444650650024414e-01 1.903643310070037842e-01
6.441553682088851929e-02 5.917044878005981445e-01 -5.524500012397766113e-01 1.303756609559059143e-02 -2.083901166915893555e-01 -3.932619988918304443e-01 3.469673395156860352e-01 -1.479786038398742676e-01
-2.678184211254119873e-01 5.403956770896911621e-01 7.773655652999877930e-02 3.262205421924591064e-01 -3.390812277793884277e-01 -3.559801876544952393e-01 -3.396013975143432617e-01 -4.083576500415802002e-01
-2.507293364033102989e-03 4.452611207962036133e-01 -8.154628276824951172e-01 2.147468179464340210e-01 4.432045295834541321e-02 -1.159482747316360474e-01 -2.701005637645721436e-01 -4.772745817899703979e-02
4.244377315044403076e-01 4.457545652985572815e-02 -4.034659266471862793e-02 -4.707291126251220703e-01 -1.476900726556777954e-01 -2.755635082721710205e-01 -5.444232225418090820e-01 -4.477807879447937012e-01
4.429287612438201904e-01 5.603831410408020020e-01 -2.892182469367980957e-01 -2.046010345220565796e-01 -3.656612336635589600e-01 2.837098240852355957e-01 8.156259357929229736e-02 -3.787136077880859375e-01
3.452262282371520996e-01 7.277193069458007812e-01 4.958417415618896484e-01 1.095085293054580688e-01 2.490508407354354858e-01 -8.843906223773956299e-02 -1.508631259202957153e-01 -2.801564522087574005e-02
3.240993916988372803e-01 7.165833711624145508e-01 2.057768106460571289e-01 -5.358356982469558716e-02 -1.102260276675224304e-01 4.636941254138946533e-01 -3.212502300739288330e-01 -7.673935592174530029e-02
2.214279957115650177e-02 7.113092541694641113e-01 5.848391354084014893e-02 -4.777763485908508301e-01 -2.216306328773498535e-01 -1.100050508975982666e-01 2.312823683023452759e-01 -3.835953176021575928e-01
5.310165882110595703e-01 4.492422342300415039e-01 -1.872581541538238525e-01 -4.300123155117034912e-01 2.217097431421279907e-01 2.053293958306312561e-02 -3.311068415641784668e-01 3.701596260070800781e-01
5.355290770530700684e-01 6.456216573715209961e-01 2.263761311769485474e-01 -3.231901228427886963e-01 -2.880498580634593964e-02 -5.557456985116004944e-02 -8.845521509647369385e-02 3.590829074382781982e-01
7.644816040992736816e-01 3.358167707920074463e-01 -3.504105806350708008e-01 3.089689314365386963e-01 -1.390321850776672363e-01 -2.067279964685440063e-01 -1.223532035946846008e-01 8.665413409471511841e-02
1.804370619356632233e-02 6.488150358200073242e-01 -1.190819889307022095e-01 -7.396452873945236206e-02 6.557419300079345703e-01 -5.815161019563674927e-02 -3.304801881313323975e-01 -1.283192932605743408e-01
-3.113654255867004395e-01 6.823077797889709473e-01 -1.915939599275588989e-01 -4.133532047271728516e-01 3.244535326957702637e-01 -1.237192302942276001e-01 -2.782149612903594971e-01 -1.787689030170440674e-01
2.839767634868621826e-01 4.069766700267791748e-01 3.142887353897094727e-01 -4.231940805912017822e-01 4.192351996898651123e-01 -3.977828919887542725e-01 -3.763312101364135742e-01 1.555653754621744156e-02
-1.099423915147781372e-01 5.894728899002075195e-01 -1.268538683652877808e-01 1.662569046020507812e-01 6.600574254989624023e-01 -2.441800683736801147e-01 -3.173628151416778564e-01 -2.611902542412281036e-02
4.838493466377258301e-01 5.827503204345703125e-01 -4.884335398674011230e-01 -9.960249811410903931e-02 -2.901002168655395508e-01 2.578784823417663574e-01 2.410066872835159302e-02 1.629831790924072266e-01
3.887640237808227539e-01 2.218540459871292114e-01 -1.337192803621292114e-01 -6.897227168083190918e-01 -1.192265748977661133e-01 -3.420778512954711914e-01 -3.317144513130187988e-01 -2.545162141323089600e-01
3.645160496234893799e-01 5.926949977874755859e-01 -1.920646801590919495e-02 -2.795528471469879150e-01 2.549947202205657959e-01 -4.971974194049835205e-01 3.517976701259613037e-01 3.650556132197380066e-02
-1.616174131631851196e-01 7.110339999198913574e-01 -2.326283603906631470e-01 -7.760093361139297485e-02 2.926830947399139404e-01 2.130955606698989868e-01 -3.543854653835296631e-01 -3.892433643341064453e-01
-2.507592141628265381e-01 6.188406348228454590e-01 7.646773755550384521e-02 3.003079891204833984e-01 -3.285168111324310303e-02 -2.247918397188186646e-01 -2.909280657768249512e-01 -5.673396587371826172e-01
-2.609505057334899902e-01 6.279700398445129395e-01 -4.894100427627563477e-01 8.292586356401443481e-02 -1.202551275491714478e-01 -4.989281296730041504e-01 4.857434704899787903e-02 1.594040989875793457e-01
-4.025345668196678162e-02 4.300519227981567383e-01 -7.611746788024902344e-01 2.496730685234069824e-01 9.812315553426742554e-02 -2.522438168525695801e-01 -3.115592002868652344e-01 -3.724770247936248779e-02
9.542757272720336914e-02 5.955314040184020996e-01 -5.634862780570983887e-01 -1.438678475096821785e-03 2.214901521801948547e-02 -4.627368748188018799e-01 3.025758266448974609e-01 -1.120224446058273315e-01
-3.166836127638816833e-02 6.587666273117065430e-01 -5.214460492134094238e-01 9.271609783172607422e-02 -2.628248929977416992e-01 -3.973859548568725586e-01 2.397551685571670532e-01 6.800191011279821396e-03
-1.215131729841232300e-01 6.197111010551452637e-01 -6.298915743827819824e-01 1.325710415840148926e-01 -2.039830200374126434e-03 -4.311275184154510498e-01 3.108665160834789276e-02 -3.572161076590418816e-03
1.277629658579826355e-02 5.137122273445129395e-01 -7.341532409191131592e-02 -7.463697791099548340e-01 -2.845299541950225830e-01 -3.039791285991668701e-01 -5.489051807671785355e-03 -9.389840997755527496e-03
-4.391731321811676025e-01 5.711615681648254395e-01 -1.460721790790557861e-01 -2.623302340507507324e-01 1.324710696935653687e-01 -3.328317999839782715e-01 -4.761944115161895752e-01 1.888398081064224243e-01
4.745626077055931091e-02 6.541381478309631348e-01 -5.332060456275939941e-01 1.675260365009307861e-01 -4.852933064103126526e-02 -4.197288751602172852e-01 2.686535716056823730e-01 -8.231335878372192383e-02
3.239227533340454102e-01 7.152163982391357422e-01 2.167591303586959839e-01 1.123267412185668945e-01 2.607143223285675049e-01 2.077289223670959473e-01 -2.385765463113784790e-01 -3.948364257812500000e-01
4.142509400844573975e-01 6.223152875900268555e-01 1.379889156669378281e-02 1.705042645335197449e-02 2.292830646038055420e-01 -5.018742680549621582e-01 3.688485920429229736e-01 -1.187107712030410767e-02
4.825541079044342041e-01 3.605121672153472900e-01 -1.767806857824325562e-01 -4.961591660976409912e-01 -1.144919097423553467e-01 2.585828304290771484e-01 -5.121520757675170898e-01 1.321887671947479248e-01
3.462502062320709229e-01 5.602179765701293945e-01 -4.847560077905654907e-03 -1.993627399206161499e-01 4.596378654241561890e-02 4.883474707603454590e-01 -5.081233382225036621e-01 -1.664708703756332397e-01
5.906749367713928223e-01 3.810016214847564697e-01 1.956561021506786346e-02 -6.672708690166473389e-02 -1.773591041564941406e-01 -5.811651349067687988e-01 -1.496019400656223297e-02 3.628673851490020752e-01
6.241176128387451172e-01 4.041568934917449951e-01 1.382959336042404175e-01 8.543996512889862061e-02 1.624864339828491211e-01 -4.418272078037261963e-01 -9.447400271892547607e-02 4.360851943492889404e-01
5.049632787704467773e-01 2.095524221658706665e-01 1.448615342378616333e-01 -3.887751102447509766e-01 -2.566133439540863037e-01 -6.537412405014038086e-01 -1.377386003732681274e-01 1.294954121112823486e-01
3.276787698268890381e-01 6.200753450393676758e-01 4.818179178982973099e-03 -9.280886501073837280e-02 2.427157610654830933e-01 -5.379670262336730957e-01 3.836700618267059326e-01 6.304233521223068237e-02
-7.146792858839035034e-02 4.549597203731536865e-01 4.005019664764404297e-01 4.021391272544860840e-02 2.242610901594161987e-01 -5.568550229072570801e-01 -4.160760939121246338e-01 -3.039491474628448486e-01
1.158835515379905701e-01 6.382304430007934570e-01 1.016234382987022400e-01 -6.027386784553527832e-01 1.120816692709922791e-01 -3.984657526016235352e-01 1.097360700368881226e-01 -1.491058766841888428e-01
1.819735206663608551e-02 6.708487868309020996e-01 1.360822767019271851e-01 -5.498518943786621094e-01 -5.887576192617416382e-02 -4.145091474056243896e-01 1.918550580739974976e-01 -1.291616111993789673e-01
2.782326638698577881e-01 6.587789058685302734e-01 4.288196936249732971e-02 3.296152055263519287e-01 -4.798813909292221069e-02 3.163267076015472412e-01 -3.926286697387695312e-01 -3.486967980861663818e-01
-2.984023094177246094e-01 4.611891806125640869e-01 -1.837691068649291992e-01 2.418440133333206177e-01 -4.093750417232513428e-01 -3.502175807952880859e-01 -5.532142519950866699e-01 9.856379777193069458e-02
1.420452892780303955e-01 7.091768980026245117e-01 -2.200674116611480713e-01 -3.681962490081787109e-01 1.028840467333793640e-01 -4.163287580013275146e-02 2.885618247091770172e-02 5.289064049720764160e-01
3.712145686149597168e-01 4.900130033493041992e-01 -2.042208462953567505e-01 -1.662428379058837891e-01 -4.946203827857971191e-01 1.991412639617919922e-01 -5.606842227280139923e-03 -5.180791616439819336e-01
4.685284495353698730e-01 2.935577034950256348e-01 3.401827216148376465e-01 2.217735797166824341e-01 -1.631403565406799316e-01 -2.958212792873382568e-01 -6.261669993400573730e-01 1.522730588912963867e-01
2.997586727142333984e-01 5.386006832122802734e-01 1.046267822384834290e-01 -6.607291698455810547e-01 -1.576290130615234375e-01 -3.493131399154663086e-01 5.682656541466712952e-02 1.498279422521591187e-01
-2.921603620052337646e-01 5.759068727493286133e-01 -5.185545682907104492e-01 -1.698521524667739868e-02 -2.102012783288955688e-01 -5.167749524116516113e-01 -7.282743230462074280e-03 -4.992490261793136597e-02
7.854747585952281952e-03 7.178769707679748535e-01 -1.864943951368331909e-01 -2.462069839239120483e-01 5.553972125053405762e-01 -8.839771151542663574e-02 -1.217960566282272339e-01 -2.409949004650115967e-01
-3.529942035675048828e-01 5.460237860679626465e-01 -2.737500369548797607e-01 -1.741922497749328613e-01 -2.255103588104248047e-01 -5.963534712791442871e-01 -3.940521553158760071e-02 -2.528356313705444336e-01
4.438830316066741943e-01 5.998929142951965332e-01 1.543255001306533813e-01 4.278194904327392578e-01 3.863475620746612549e-01 -2.258800119161605835e-01 -1.881314218044281006e-01 2.389404177665710449e-02
4.219283163547515869e-01 3.590874373912811279e-01 -5.291097164154052734e-01 -4.955914020538330078e-01 -2.060410678386688232e-01 2.269208878278732300e-01 -2.608646452426910400e-01 -7.394816726446151733e-02
1.700264513492584229e-01 3.987521827220916748e-01 -2.957649827003479004e-01 -7.365915179252624512e-01 -3.104347586631774902e-01 -2.347963750362396240e-01 -6.656473129987716675e-02 -1.615979522466659546e-01
5.818653106689453125e-01 1.209724694490432739e-02 -5.005243420600891113e-02 6.073791533708572388e-03 1.740164309740066528e-01 -6.024194955825805664e-01 -4.643676578998565674e-01 2.234192788600921631e-01
5.148180723190307617e-01 4.893323779106140137e-01 -1.775367408990859985e-01 1.208048239350318909e-01 -6.101374626159667969e-01 -2.019301950931549072e-01 1.098907813429832458e-01 1.558321118354797363e-01
4.091748297214508057e-01 6.010979413986206055e-01 4.418166875839233398e-01 6.633908301591873169e-02 -2.193578183650970459e-01 3.978880867362022400e-02 -3.793451786041259766e-01 2.793754637241363525e-01
5.809663534164428711e-01 5.901444554328918457e-01 -2.306979894638061523e-01 -2.871821224689483643e-01 -1.765548139810562134e-01 -1.893511414527893066e-01 9.800134599208831787e-02 3.191908597946166992e-01
1.222661137580871582e-01 5.904073715209960938e-01 -4.072013497352600098e-02 -6.535924077033996582e-01 1.473281681537628174e-01 -3.298658132553100586e-01 2.703974954783916473e-02 2.763706147670745850e-01
7.129044532775878906e-01 4.126130938529968262e-01 -3.588922694325447083e-02 -1.048152223229408264e-01 4.462313950061798096e-01 -2.792502045631408691e-01 -1.517704427242279053e-01 9.542644768953323364e-02
6.749277114868164062e-01 2.479793578386306763e-01 1.191313639283180237e-01 -1.118400469422340393e-01 -8.757626265287399292e-02 -2.185906618833541870e-01 -5.142613649368286133e-01 -3.692724704742431641e-01
-1.715677417814731598e-02 7.911244630813598633e-01 2.506718039512634277e-01 2.772190272808074951e-01 1.436901688575744629e-01 2.070927470922470093e-01 -2.210126519203186035e-01 -3.489413559436798096e-01
7.426691055297851562e-02 7.192176580429077148e-01 2.052221894264221191e-01 3.075538277626037598e-01 1.237665042281150818e-01 2.541408240795135498e-01 -3.877430856227874756e-01 -3.320458829402923584e-01
3.797621428966522217e-01 7.003857493400573730e-01 -1.532658562064170837e-02 -8.120813965797424316e-02 3.140714764595031738e-01 -3.299378156661987305e-01 2.095871120691299438e-01 3.270846605300903320e-01
4.863995611667633057e-01 6.971275210380554199e-01 4.390146955847740173e-02 1.922552138566970825e-01 -8.046240359544754028e-02 3.253129720687866211e-01 -3.389517366886138916e-01 1.065287813544273376e-01
3.568595275282859802e-02 7.827525734901428223e-01 3.659544512629508972e-02 1.539920270442962646e-01 -2.000996619462966919e-01 3.899207115173339844e-01 -2.694728076457977295e-01 -3.102876245975494385e-01
2.858170568943023682e-01 6.938726902008056641e-01 9.997899830341339111e-02 -6.100884675979614258e-01 2.966843731701374054e-02 8.929731324315071106e-03 -1.635080017149448395e-02 2.311240881681442261e-01
6.084861159324645996e-01 5.358825922012329102e-01 1.780118644237518311e-01 1.345903426408767700e-02 1.052383258938789368e-01 -2.557051479816436768e-01 -5.686507374048233032e-02 4.806362688541412354e-01
1.783326715230941772e-01 5.848159790039062500e-01 -1.006963253021240234e-01 -2.557726800441741943e-01 -5.963411927223205566e-01 3.015581890940666199e-02 1.590357273817062378e-01 -4.108574390411376953e-01
1.085681691765785217e-01 7.090373039245605469e-01 3.730425834655761719e-01 7.427966594696044922e-02 -2.312696129083633423e-01 1.855727732181549072e-01 -3.422736823558807373e-01 -3.684109747409820557e-01
2.161229103803634644e-01 3.178410828113555908e-01 2.922138869762420654e-01 1.920992881059646606e-01 4.036799967288970947e-01 -6.720063090324401855e-01 -3.377427458763122559e-01 -3.682999312877655029e-02
2.280059754848480225e-01 5.414664745330810547e-01 1.440966408699750900e-02 -2.136677131056785583e-02 -1.466483622789382935e-01 1.000084802508354187e-01 -2.346984744071960449e-01 -7.533740997314453125e-01
4.071847200393676758e-01 3.801432549953460693e-01 -7.083174586296081543e-02 -5.129360556602478027e-01 3.078405261039733887e-01 -3.049546480178833008e-01 -2.440113574266433716e-01 4.174525141716003418e-01
5.283008217811584473e-01 6.684458255767822266e-01 1.261125802993774414e-01 -4.333881437778472900e-01 -7.350036501884460449e-02 1.726622879505157471e-01 -1.080956459045410156e-01 1.531322747468948364e-01
-7.605479098856449127e-03 5.251845121383666992e-01 -7.684172391891479492e-01 4.199456423521041870e-02 8.949715644121170044e-02 -3.396543860435485840e-01 4.479920864105224609e-02 8.070234954357147217e-02
2.684648036956787109e-01 4.044006466865539551e-01 -4.848462343215942383e-01 -5.925765037536621094e-01 -5.328825116157531738e-02 2.681777253746986389e-02 -2.697218656539916992e-01 3.191477656364440918e-01
1.866779178380966187e-01 4.335750341415405273e-01 -2.222526967525482178e-01 -5.714377760887145996e-01 2.354012131690979004e-01 -5.342969298362731934e-01 -1.281600147485733032e-01 -2.095588445663452148e-01
2.875305414199829102e-01 5.999577641487121582e-01 -1.147603057324886322e-02 -6.491361856460571289e-01 8.544945716857910156e-02 -1.981781274080276489e-01 1.359538137912750244e-01 -2.660972476005554199e-01
-1.212804317474365234e-01 2.676392495632171631e-01 8.418992906808853149e-02 5.371807888150215149e-02 -2.115586549043655396e-01 -4.942575991153717041e-01 -6.278002262115478516e-01 -4.695807099342346191e-01
-8.471732586622238159e-02 6.918202638626098633e-01 -1.754357963800430298e-01 -2.020873427391052246e-01 6.043120026588439941e-01 -4.311704635620117188e-02 -2.569107711315155029e-01 -9.765023738145828247e-02
3.832769393920898438e-02 7.116388678550720215e-01 -2.587542682886123657e-02 -6.262835860252380371e-01 -1.038526445627212524e-01 -1.405415236949920654e-01 6.183095648884773254e-02 -2.546374797821044922e-01
4.992631971836090088e-01 4.137663543224334717e-01 7.917520403861999512e-02 -5.170231461524963379e-01 1.337221860885620117e-01 -5.270127058029174805e-01 -4.271923750638961792e-02 9.221145510673522949e-02
1.206733565777540207e-02 5.415829420089721680e-01 -7.402884960174560547e-01 2.116507291793823242e-01 1.955224126577377319e-01 -2.676706314086914062e-01 -6.122582778334617615e-02 9.689715690910816193e-03
-1.440892927348613739e-03 3.977510929107666016e-01 -7.854983210563659668e-01 2.219662517309188843e-01 -1.001647263765335083e-01 -3.429453447461128235e-02 -3.545527458190917969e-01 -1.964653581380844116e-01
-1.207436844706535339e-01 4.675567746162414551e-01 2.157713472843170166e-01 -2.586951553821563721e-01 1.292971223592758179e-01 -7.096019983291625977e-01 -3.433695435523986816e-01 -1.231899634003639221e-01
4.793216288089752197e-01 5.600491762161254883e-01 3.311786949634552002e-01 2.342107295989990234e-01 -2.252019047737121582e-01 1.321292016655206680e-02 -4.261188507080078125e-01 2.441187798976898193e-01
-2.316864766180515289e-02 4.424031674861907959e-01 -4.090568721294403076e-01 3.877469897270202637e-01 4.645308852195739746e-01 -3.706218898296356201e-01 -3.261340558528900146e-01 1.629551202058792114e-01
5.548838376998901367e-01 2.495663464069366455e-01 -1.140749454498291016e-01 5.099431872367858887e-01 1.593470871448516846e-01 -1.743369549512863159e-01 -5.075094699859619141e-01 -2.083618938922882080e-01
-1.707841902971267700e-01 5.824326872825622559e-01 -5.365844964981079102e-01 4.684928432106971741e-02 -1.040463149547576904e-01 -5.163645148277282715e-01 3.140851482748985291e-02 2.510831952095031738e-01
1.720447242259979248e-01 7.522554993629455566e-01 2.971312701702117920e-01 -3.167694807052612305e-01 -6.934013217687606812e-02 -3.540393710136413574e-02 -2.396447584033012390e-02 4.574349522590637207e-01
2.379107661545276642e-02 5.720653533935546875e-01 1.503347009420394897e-01 -7.384626865386962891e-01 1.386709064245223999e-01 -2.062030434608459473e-01 -2.041885405778884888e-01 2.837548777461051941e-02
3.790645301342010498e-01 6.812763214111328125e-01 2.893547713756561279e-01 -1.957077383995056152e-01 -1.339801549911499023e-01 3.225665986537933350e-01 -3.630976974964141846e-01 1.276915222406387329e-01
1.618094369769096375e-02 5.174193978309631348e-01 -1.656669825315475464e-01 -3.903265893459320068e-01 -4.334318935871124268e-01 -1.596560776233673096e-01 1.621395051479339600e-01 -5.590819716453552246e-01
2.984911575913429260e-02 7.917135357856750488e-01 3.543006181716918945e-01 2.257848829030990601e-01 7.939649373292922974e-02 1.218710392713546753e-01 -1.832004040479660034e-01 -3.755960464477539062e-01
4.227960109710693359e-01 2.933134138584136963e-01 -1.472954601049423218e-01 -6.262074708938598633e-01 -1.808683387935161591e-03 -5.518310070037841797e-01 4.851803183555603027e-02 -1.204332932829856873e-01
2.635470330715179443e-01 3.123674988746643066e-01 -1.239303350448608398e-01 -6.487249732017517090e-01 1.738391220569610596e-01 -3.219411969184875488e-01 -2.858573198318481445e-01 -4.256595969200134277e-01
3.496052026748657227e-01 4.496364891529083252e-01 4.119245409965515137e-01 4.181875884532928467e-01 9.861389547586441040e-02 -3.882690966129302979e-01 -4.086669087409973145e-01 -5.961862206459045410e-02
1.939146071672439575e-01 3.983639180660247803e-01 -6.935603022575378418e-01 2.686660587787628174e-01 1.273829787969589233e-01 -4.635061621665954590e-01 3.772435011342167854e-03 1.393461972475051880e-01
5.622971057891845703e-01 3.704170584678649902e-01 3.123570084571838379e-01 3.157722949981689453e-01 -8.112943172454833984e-02 -3.068898022174835205e-01 -4.898068606853485107e-01 9.305965900421142578e-02
-2.069242671132087708e-02 4.636148512363433838e-01 3.085482306778430939e-02 -4.504131078720092773e-01 2.406623810529708862e-01 -4.937511980533599854e-01 -2.117504030466079712e-01 -4.840066134929656982e-01
8.760951459407806396e-02 1.272469609975814819e-01 -1.460642367601394653e-01 1.350056473165750504e-02 -4.504099488258361816e-01 -4.395169615745544434e-01 -5.673710107803344727e-01 -4.864787459373474121e-01
6.262463927268981934e-01 -3.836477547883987427e-02 -1.064129024744033813e-01 1.333992481231689453e-01 7.110176235437393188e-02 -5.790638923645019531e-01 -4.332990050315856934e-01 -2.215993106365203857e-01
3.748823702335357666e-01 5.809434056282043457e-01 -1.246044561266899109e-01 -2.404390126466751099e-01 2.518211305141448975e-01 -4.737335741519927979e-01 3.923312127590179443e-01 -8.288352936506271362e-02
-1.324357688426971436e-01 6.822516918182373047e-01 -4.585294723510742188e-01 3.522168993949890137e-01 1.062292754650115967e-01 -3.897702693939208984e-01 7.357940822839736938e-02 1.186082288622856140e-01
3.266748413443565369e-02 5.340787768363952637e-01 -1.155978217720985413e-01 -7.152579426765441895e-01 -3.657704591751098633e-01 -2.235756516456604004e-01 -1.081922464072704315e-02 6.960370391607284546e-02
-4.364667832851409912e-01 6.255137324333190918e-01 4.851778596639633179e-02 -1.553129702806472778e-01 -2.338636219501495361e-01 -4.385485947132110596e-01 -3.297016620635986328e-01 1.898236423730850220e-01
3.533090353012084961e-01 6.401090621948242188e-01 1.822384744882583618e-01 -5.150808095932006836e-01 9.188482910394668579e-02 1.488387137651443481e-01 -3.237556517124176025e-01 -1.774843335151672363e-01
4.475349187850952148e-01 6.049874424934387207e-01 4.565482139587402344e-01 1.672397553920745850e-01 -2.247376888990402222e-01 -4.970855545252561569e-03 -3.579975664615631104e-01 1.363942176103591919e-01
8.429473382420837879e-04 6.709210276603698730e-01 1.466547399759292603e-01 -6.155555248260498047e-01 5.980188399553298950e-02 -2.930594682693481445e-01 1.966507546603679657e-02 2.441342175006866455e-01
2.241298109292984009e-01 7.435262799263000488e-01 3.281689481809735298e-03 2.098197191953659058e-01 1.581596434116363525e-01 4.299752712249755859e-01 -3.652439117431640625e-01 -9.799598157405853271e-02
3.463018238544464111e-01 6.759744882583618164e-01 2.682757079601287842e-01 -4.202714562416076660e-02 1.981877237558364868e-01 2.388550788164138794e-01 -3.249806463718414307e-01 -3.839958310127258301e-01
-2.459973096847534180e-01 4.165394306182861328e-01 -2.616686820983886719e-01 3.615568205714225769e-02 -3.696899414062500000e-01 -6.705688834190368652e-01 -2.216192930936813354e-01 2.464841306209564209e-01
4.046402871608734131e-01 5.305992364883422852e-01 2.347615361213684082e-01 1.311384886503219604e-01 3.032462857663631439e-02 4.123627394437789917e-02 -6.394584774971008301e-01 2.662574052810668945e-01
5.523941516876220703e-01 5.231246352195739746e-01 -2.022987604141235352e-01 -1.475301533937454224e-01 1.571635603904724121e-01 -2.004886716604232788e-01 -1.694129705429077148e-01 5.146983861923217773e-01
3.826800286769866943e-01 2.745763659477233887e-01 -2.336855828762054443e-01 -6.715910434722900391e-01 -4.659047722816467285e-02 -4.663695096969604492e-01 2.417796105146408081e-02 -2.286146730184555054e-01
2.554762065410614014e-01 5.562682747840881348e-01 2.487962506711483002e-02 2.685724198818206787e-01 5.701038241386413574e-01 -3.944849669933319092e-01 -2.674849033355712891e-01 1.903864182531833649e-02
8.650295436382293701e-02 6.394402980804443359e-01 2.496724426746368408e-01 -6.107575297355651855e-01 -5.177347362041473389e-02 -3.548453450202941895e-01 3.316688165068626404e-02 1.362957954406738281e-01
4.768873751163482666e-01 3.591001331806182861e-01 -4.193770885467529297e-01 -5.419387221336364746e-01 -1.742777377367019653e-01 -1.637106090784072876e-01 -1.340252757072448730e-01 3.145061731338500977e-01
2.338298559188842773e-01 5.733351707458496094e-01 1.373865306377410889e-01 -4.773113727569580078e-01 3.442425429821014404e-01 -6.976338475942611694e-02 -3.580296337604522705e-01 3.440266549587249756e-01
-4.159204363822937012e-01 6.422569751739501953e-01 -2.319332510232925415e-01 -2.917672097682952881e-01 2.427816092967987061e-01 -3.574350476264953613e-01 -2.946748137474060059e-01 4.537689685821533203e-02
2.031782120466232300e-01 7.463282942771911621e-01 3.604710102081298828e-01 2.215211093425750732e-01 2.132855504751205444e-01 1.711377352476119995e-01 -2.843206524848937988e-01 -2.590070962905883789e-01
1.398735195398330688e-01 4.940551519393920898e-01 2.157146856188774109e-02 2.817398905754089355e-01 4.308487772941589355e-01 -4.630220234394073486e-01 -4.062654376029968262e-01 3.023748397827148438e-01
1.997338533401489258e-01 5.459606647491455078e-01 5.010264366865158081e-02 -2.849232852458953857e-01 -5.453444719314575195e-01 -5.544493347406387329e-02 9.346635639667510986e-02 -5.187785625457763672e-01
-1.357939559966325760e-02 5.938554406166076660e-01 5.944918468594551086e-02 -4.597086831927299500e-02 -2.717021405696868896e-01 -1.043476387858390808e-01 -1.024096459150314331e-01 -7.391248345375061035e-01
-1.836366951465606689e-02 4.588964879512786865e-01 -7.482162117958068848e-01 2.613569498062133789e-01 -2.416497766971588135e-01 -6.333463639020919800e-02 -1.576345562934875488e-01 -2.714541852474212646e-01
3.069826364517211914e-01 5.790139436721801758e-01 1.816269308328628540e-01 -4.715316593647003174e-01 2.950932979583740234e-01 -4.746695235371589661e-02 -3.041230738162994385e-01 3.651712536811828613e-01
-3.671155571937561035e-01 5.832201242446899414e-01 -2.733450829982757568e-01 1.498620063066482544e-01 -2.159525752067565918e-01 -5.001718997955322266e-01 -1.996686756610870361e-01 3.020416796207427979e-01
-3.544946610927581787e-01 6.313762068748474121e-01 -8.492632955312728882e-02 3.407036662101745605e-01 -2.830642163753509521e-01 -3.888320624828338623e-01 -2.192890793085098267e-01 2.701901197433471680e-01
2.679906785488128662e-01 3.487216234207153320e-01 -1.232045590877532959e-01 4.432531595230102539e-01 1.566809564828872681e-01 -5.432060956954956055e-01 -3.224883973598480225e-01 -4.138853847980499268e-01
1.013833135366439819e-01 4.411991834640502930e-01 5.017648339271545410e-01 -2.353003025054931641e-01 7.984484732151031494e-02 -5.783932805061340332e-01 -2.863740921020507812e-01 -2.549636960029602051e-01
2.969623804092407227e-01 4.874942898750305176e-01 -2.283472120761871338e-01 -2.716986835002899170e-01 -4.738696515560150146e-01 2.617200314998626709e-01 -2.966382913291454315e-02 -5.042522549629211426e-01
1.730919182300567627e-01 4.330700337886810303e-01 -6.451185345649719238e-01 2.517029270529747009e-02 -2.904316410422325134e-03 -5.554233789443969727e-01 2.223272919654846191e-01 -8.800654113292694092e-02
3.376006335020065308e-02 5.612513422966003418e-01 5.081379413604736328e-02 -1.773187518119812012e-02 -3.083436787128448486e-01 -5.791051313281059265e-02 -1.342853307723999023e-01 -7.513312697410583496e-01
2.751628756523132324e-01 3.878577649593353271e-01 1.706520169973373413e-01 -5.573357939720153809e-01 3.439536988735198975e-01 -1.752646118402481079e-01 -5.324003696441650391e-01 -4.042830318212509155e-02
-2.571383714675903320e-01 6.011554598808288574e-01 -3.078926801681518555e-01 -2.917803227901458740e-01 4.193836152553558350e-01 -3.125232756137847900e-01 -3.031572401523590088e-01 -1.646222770214080811e-01
1.331221312284469604e-01 3.612453937530517578e-01 2.877424359321594238e-01 -2.988096326589584351e-02 3.726392090320587158e-01 -6.670939326286315918e-01 -2.915111184120178223e-01 -3.150216042995452881e-01
-1.454432457685470581e-01 3.166170716285705566e-01 -2.608324587345123291e-01 -6.919620186090469360e-02 -2.052345871925354004e-01 -2.357021570205688477e-01 -7.505093812942504883e-01 3.805747032165527344e-01
4.350140988826751709e-01 3.498666286468505859e-01 -4.992532730102539062e-02 1.588007807731628418e-01 -7.187830209732055664e-01 -3.425267338752746582e-01 -4.485950246453285217e-02 -1.570348888635635376e-01
3.970504999160766602e-01 4.448950886726379395e-01 -1.618348509073257446e-01 -4.551249146461486816e-01 1.481078118085861206e-01 -5.389692783355712891e-01 1.200603768229484558e-01 -2.902614176273345947e-01
3.492888212203979492e-01 5.516269207000732422e-01 2.783735692501068115e-01 -3.464397042989730835e-02 -4.553755745291709900e-02 -2.989536151289939880e-04 -4.947980940341949463e-01 4.981105327606201172e-01
5.515226125717163086e-01 6.110036373138427734e-01 -1.387190669775009155e-01 -3.190119192004203796e-02 2.673151493072509766e-01 -3.387371003627777100e-01 1.893505156040191650e-01 2.831657528877258301e-01
7.782448828220367432e-02 4.641596972942352295e-01 -2.593041658401489258e-01 2.184812538325786591e-02 -1.750648617744445801e-01 1.374098360538482666e-01 -3.880724012851715088e-01 -7.146003842353820801e-01
5.957857966423034668e-01 4.625945091247558594e-01 -4.097645878791809082e-01 -3.537377342581748962e-02 3.135374486446380615e-01 -1.967201828956604004e-01 -6.004151329398155212e-02 3.482495248317718506e-01
-6.919718533754348755e-02 7.037866115570068359e-01 -5.347737073898315430e-01 2.381784468889236450e-01 -1.385587751865386963e-01 -3.189637064933776855e-01 1.881525367498397827e-01 -2.909590676426887512e-02
-5.640913918614387512e-02 7.533370256423950195e-01 1.995727270841598511e-01 1.393169462680816650e-01 1.313927024602890015e-01 1.705295294523239136e-01 -2.788996100425720215e-01 -4.959171414375305176e-01
3.730614185333251953e-01 6.542249321937561035e-01 -1.485266685485839844e-01 -3.289477154612541199e-02 2.888543307781219482e-01 -3.613650500774383545e-01 4.421905875205993652e-01 1.090336404740810394e-02
6.658658981323242188e-01 5.410915017127990723e-01 1.682617813348770142e-01 2.687105238437652588e-01 6.868384033441543579e-02 -1.385321766138076782e-01 -3.376106545329093933e-02 -3.718558847904205322e-01
-2.681833133101463318e-02 5.192183852195739746e-01 -7.508054375648498535e-01 2.858350872993469238e-01 -1.217041686177253723e-01 -1.683650165796279907e-01 -1.870494484901428223e-01 -7.833465933799743652e-02
6.457948684692382812e-02 7.336058616638183594e-01 3.030182719230651855e-01 -1.510135829448699951e-01 4.328239560127258301e-01 -2.965405583381652832e-01 -1.999784493818879128e-03 -2.602880895137786865e-01
-2.664730548858642578e-01 5.174452066421508789e-01 1.027027517557144165e-01 -3.969871997833251953e-01 -1.664200052618980408e-02 -5.700919628143310547e-01 -3.026602864265441895e-01 -2.760629355907440186e-01
5.089584589004516602e-01 5.469393730163574219e-01 2.198099792003631592e-01 3.992061316967010498e-01 3.099974095821380615e-01 -2.309653013944625854e-01 -2.491666972637176514e-01 -1.503634005784988403e-01
1.569781005382537842e-01 2.857635319232940674e-01 1.712066233158111572e-01 3.283173739910125732e-01 3.533167541027069092e-01 -6.568899750709533691e-01 -4.473221600055694580e-01 -1.259942539036273956e-02
5.170602202415466309e-01 3.851606845855712891e-01 -1.656042970716953278e-02 -7.454057782888412476e-02 -6.367828845977783203e-01 -2.194635868072509766e-01 -3.800966963171958923e-02 -3.512377440929412842e-01
-1.303627341985702515e-01 2.703878581523895264e-01 -4.565022587776184082e-01 -5.401132106781005859e-01 -6.923660635948181152e-02 -4.606530070304870605e-01 -3.694606125354766846e-01 -2.372409850358963013e-01
-3.423593565821647644e-02 7.172220349311828613e-01 1.091683581471443176e-01 3.350910842418670654e-01 1.825663745403289795e-01 2.364450879395008087e-02 -2.860852479934692383e-01 -4.944515228271484375e-01
1.105364561080932617e-01 2.567128241062164307e-01 -4.540489614009857178e-01 -5.904641151428222656e-01 -3.397701978683471680e-01 -5.500471591949462891e-02 -4.465661048889160156e-01 -2.217690050601959229e-01
7.498874664306640625e-01 4.324330985546112061e-01 -3.745071887969970703e-01 -2.472552955150604248e-01 -6.217588856816291809e-02 -1.380885839462280273e-01 4.070511553436517715e-03 1.622615456581115723e-01
1.049592904746532440e-02 5.812566876411437988e-01 2.052723988890647888e-02 -5.557280182838439941e-01 1.992094963788986206e-01 -5.390411615371704102e-01 -3.533639386296272278e-02 -1.458663642406463623e-01
1.679017394781112671e-01 5.370281934738159180e-01 1.292057633399963379e-01 -6.487070918083190918e-01 1.134169772267341614e-01 -4.344642758369445801e-01 -8.495176210999488831e-03 -2.102375328540802002e-01
6.520708799362182617e-01 6.158710718154907227e-01 -1.796945780515670776e-01 5.979361012578010559e-03 -1.714032441377639771e-01 7.434754073619842529e-02 -1.130127310752868652e-01 3.398560583591461182e-01
-2.505002021789550781e-01 3.575930595397949219e-01 -2.483929395675659180e-01 -1.082687918096780777e-02 -4.082121849060058594e-01 -2.987598776817321777e-01 -7.011153697967529297e-01 -1.015740074217319489e-02
5.052856206893920898e-01 6.078244447708129883e-01 4.034586846828460693e-01 -1.678231209516525269e-01 3.035623133182525635e-01 -2.179819941520690918e-01 -9.262750297784805298e-02 -1.898586302995681763e-01
1.611493527889251709e-01 5.174500346183776855e-01 3.598848879337310791e-01 4.888491034507751465e-01 -3.163747116923332214e-02 -2.555810213088989258e-01 -4.982716441154479980e-01 1.522784233093261719e-01
2.677601575851440430e-01 4.623596072196960449e-01 -4.447482898831367493e-02 -5.943037867546081543e-01 1.104858964681625366e-01 -4.240963160991668701e-01 -3.712988495826721191e-01 -1.715379506349563599e-01
4.448586702346801758e-01 6.931645870208740234e-01 8.617179840803146362e-02 -8.274925500154495239e-02 2.201617062091827393e-01 -2.454066276550292969e-01 -1.552893221378326416e-01 4.177800118923187256e-01
6.074419021606445312e-01 5.755617022514343262e-01 1.413022279739379883e-01 9.278301894664764404e-02 -2.847406081855297089e-02 9.114885330200195312e-02 -5.036915540695190430e-01 9.134499728679656982e-02
5.624389648437500000e-01 4.351438283920288086e-01 2.074061147868633270e-02 7.958640158176422119e-02 2.338625490665435791e-01 -4.256932139396667480e-01 -8.904148638248443604e-02 4.936732947826385498e-01
-1.873717457056045532e-01 5.880767107009887695e-01 -4.565030038356781006e-01 3.918977379798889160e-01 -3.436796963214874268e-01 -1.901584118604660034e-01 -1.952967643737792969e-01 -2.542873024940490723e-01
3.679367899894714355e-01 6.271495819091796875e-01 6.259443610906600952e-02 -4.453176856040954590e-01 1.731339097023010254e-01 3.276183456182479858e-02 -2.762222886085510254e-01 4.021598994731903076e-01
2.863120734691619873e-01 3.900400102138519287e-01 -1.550217717885971069e-01 -3.495509326457977295e-01 -4.785467088222503662e-01 6.083025038242340088e-02 -1.215844154357910156e-01 -6.100708842277526855e-01
6.030570268630981445e-01 6.189659833908081055e-01 -9.643624722957611084e-02 -1.103100180625915527e-01 -1.511007547378540039e-01 2.147370576858520508e-01 -2.306718081235885620e-01 3.310318291187286377e-01
4.527143239974975586e-01 4.066977500915527344e-01 -6.459747999906539917e-02 9.066779911518096924e-02 -5.745801329612731934e-02 -2.762714326381683350e-01 -4.028013050556182861e-01 -6.126801371574401855e-01
4.914170801639556885e-01 5.736885666847229004e-01 3.265347331762313843e-02 -5.398711562156677246e-01 -1.909920871257781982e-01 1.599428355693817139e-01 -1.531297862529754639e-01 2.266167849302291870e-01
2.812316268682479858e-02 6.958836913108825684e-01 -1.241024285554885864e-01 -6.092118620872497559e-01 -7.908762432634830475e-03 -2.518927454948425293e-01 1.902215778827667236e-01 -1.694632470607757568e-01
2.235193550586700439e-01 6.866864562034606934e-01 1.729767769575119019e-01 3.724698126316070557e-01 3.206215500831604004e-01 -1.639941520988941193e-02 -2.016572505235671997e-01 -4.075703024864196777e-01
5.581655502319335938e-01 6.182407736778259277e-01 4.144667834043502808e-02 -2.697310447692871094e-01 -2.698223888874053955e-01 1.341749429702758789e-01 -2.678125798702239990e-01 2.631087601184844971e-01
-1.470227688550949097e-01 7.002792358398437500e-01 -1.534947007894515991e-01 -3.284485265612602234e-02 5.773913264274597168e-01 -1.132761389017105103e-01 -3.389078378677368164e-01 4.778433591127395630e-02
5.636441111564636230e-01 6.781465411186218262e-01 -3.952755630016326904e-01 1.251220703125000000e-02 7.433489710092544556e-02 1.232836544513702393e-01 1.475072950124740601e-01 1.534292548894882202e-01
2.131215333938598633e-01 5.900071859359741211e-01 -1.016410887241363525e-01 -6.347506642341613770e-01 -5.770875141024589539e-02 -2.278393507003784180e-01 -2.764177620410919189e-01 2.481603473424911499e-01
3.368077278137207031e-01 5.061069130897521973e-01 5.369412899017333984e-01 -1.891294308006763458e-02 1.511987745761871338e-01 -5.130323171615600586e-01 -2.153805792331695557e-01 9.643970429897308350e-02
1.696958988904953003e-01 4.644514024257659912e-01 -3.881463408470153809e-01 -4.924926757812500000e-01 -1.752018034458160400e-01 1.307415068149566650e-01 -3.140224516391754150e-01 -4.646313488483428955e-01
-2.155891358852386475e-01 7.447913289070129395e-01 -9.655199944972991943e-02 -5.176926851272583008e-01 1.525631695985794067e-01 -3.054482042789459229e-01 2.007211185991764069e-02 -6.709700077772140503e-02
-1.173845399171113968e-02 4.860570728778839111e-01 -5.510328710079193115e-02 3.128228485584259033e-01 5.104431509971618652e-01 -6.020469069480895996e-01 -1.641418188810348511e-01 1.129642650485038757e-01
-2.803763747215270996e-01 6.519953608512878418e-01 -9.613630920648574829e-02 -4.185482859611511230e-01 3.699286282062530518e-01 -1.807700544595718384e-01 -3.573643565177917480e-01 -1.209620013833045959e-01
-2.246606200933456421e-01 4.493154585361480713e-01 -4.769802391529083252e-01 1.172608584165573120e-01 -1.794422119855880737e-01 -1.404890567064285278e-01 -6.357902288436889648e-01 -2.240917980670928955e-01
7.303643226623535156e-01 4.685534834861755371e-01 -3.126487731933593750e-01 1.190825402736663818e-01 -7.486037164926528931e-02 1.743530780076980591e-01 -2.752117514610290527e-01 1.528107225894927979e-01
4.602026939392089844e-01 2.805668115615844727e-01 3.078153729438781738e-01 3.199722766876220703e-01 -2.750577032566070557e-01 -5.678430199623107910e-01 -3.354905545711517334e-01 4.131445288658142090e-02
-4.037485271692276001e-02 6.768640279769897461e-01 6.351959891617298126e-03 2.169463932514190674e-01 -6.195678934454917908e-02 2.309387028217315674e-01 -4.116416275501251221e-01 -5.162351727485656738e-01
4.972266256809234619e-01 3.653584420680999756e-01 -1.788619607686996460e-01 -3.104148209095001221e-01 1.652225255966186523e-01 4.592160135507583618e-02 -5.107509493827819824e-01 4.479465484619140625e-01
2.708974182605743408e-01 5.169764161109924316e-01 1.298134475946426392e-01 -4.524253904819488525e-01 3.142740130424499512e-01 9.176506102085113525e-02 -4.761418700218200684e-01 -3.223502933979034424e-01
-4.496187344193458557e-02 6.903116703033447266e-01 -3.695741891860961914e-01 1.895545274019241333e-01 -1.237720698118209839e-01 -4.879553616046905518e-01 2.937680780887603760e-01 9.598344564437866211e-02
-3.014646172523498535e-01 7.867910861968994141e-01 -1.731621921062469482e-01 -3.031809031963348389e-01 3.425306081771850586e-01 -8.329147100448608398e-02 -2.026428282260894775e-01 -5.335167050361633301e-02
7.647196650505065918e-01 2.760610878467559814e-01 -1.705057322978973389e-01 2.520178854465484619e-01 -6.521850079298019409e-02 -3.278649449348449707e-01 -2.917356789112091064e-01 2.225989252328872681e-01
3.858992755413055420e-01 4.972126185894012451e-01 -6.598951667547225952e-02 -4.498956799507141113e-01 -5.416472554206848145e-01 2.694839835166931152e-01 -1.373188197612762451e-01 -1.106384620070457458e-01
1.214299164712429047e-02 7.057149410247802734e-01 -5.174848809838294983e-02 -5.635039210319519043e-01 1.152250766754150391e-01 -3.708035647869110107e-01 9.738937020301818848e-02 -1.461085826158523560e-01
2.840469777584075928e-01 4.756512343883514404e-01 5.685119703412055969e-02 -6.067710518836975098e-01 2.472843974828720093e-01 1.848280057311058044e-02 -4.841805398464202881e-01 1.604624837636947632e-01
-4.413693547248840332e-01 6.077963113784790039e-01 -1.356963962316513062e-01 -6.271746754646301270e-02 -2.275800555944442749e-01 -4.524978399276733398e-01 -3.350087702274322510e-01 2.113102525472640991e-01
7.220386713743209839e-02 6.649295687675476074e-01 5.128602683544158936e-02 -6.377909183502197266e-01 -1.346728354692459106e-01 -3.071762919425964355e-01 1.681799441576004028e-01 -4.968977347016334534e-02
2.544331252574920654e-01 6.007581353187561035e-01 -2.398132681846618652e-01 -4.913564324378967285e-01 8.048225939273834229e-02 -1.304595917463302612e-01 -3.803955018520355225e-02 5.004675388336181641e-01
-3.905304372310638428e-01 5.621104836463928223e-01 -1.809242367744445801e-01 -1.935731321573257446e-01 -6.981471180915832520e-02 -6.239531636238098145e-01 -1.467053592205047607e-01 -2.135404944419860840e-01
-2.484526336193084717e-01 7.581681013107299805e-01 -2.085552513599395752e-01 4.041860699653625488e-01 -3.112077116966247559e-01 -1.377626806497573853e-01 4.207375273108482361e-02 -1.974637061357498169e-01
4.539374113082885742e-01 2.820546030998229980e-01 1.577445864677429199e-01 -3.120710551738739014e-01 -4.113846421241760254e-01 -3.143798708915710449e-01 -5.251621007919311523e-01 -2.196520715951919556e-01
3.009137511253356934e-01 4.970173239707946777e-01 -4.209100082516670227e-02 1.868560165166854858e-01 2.195501923561096191e-01 2.178637534379959106e-01 -5.644364953041076660e-01 -4.598720669746398926e-01
2.799664437770843506e-01 5.274201035499572754e-01 -2.247295975685119629e-01 -4.195586442947387695e-01 -5.289285778999328613e-01 8.314365148544311523e-02 7.249373197555541992e-02 -3.535256087779998779e-01
