# Supplementary material for: Where is your field going? A machine learning approach to study the relative motion of the domains of physics
Source: PLoS One. 2020 Jun 18;15(6):e0233997. doi: 10.1371/journal.pone.0233997 (PMC7302634; doi:10.1371/journal.pone.0233997)
Supplement: S17 Data — (ZIP) [file pone.0233997.s017.zip › 16/Pacs4Run_16_VS_500_embeddings1985-1989ED8.txt]

2.699598856270313263e-02 -6.227041482925415039e-01 -5.208246707916259766e-01 1.815907359123229980e-01 9.315335005521774292e-02 2.080770283937454224e-01 -1.907175034284591675e-01 4.678997993469238281e-01
-3.911161720752716064e-01 -5.094347000122070312e-01 1.305231242440640926e-03 -1.876033693552017212e-01 -4.204997420310974121e-01 1.457690745592117310e-01 1.920350044965744019e-01 5.633486509323120117e-01
-4.319851696491241455e-01 -6.271537542343139648e-01 8.856233954429626465e-02 -1.138254404067993164e-01 -8.075357228517532349e-02 -2.103636413812637329e-01 1.041796505451202393e-01 5.810678601264953613e-01
-3.805535435676574707e-01 -3.149761259555816650e-01 -2.929936051368713379e-01 4.643240869045257568e-01 -8.405207097530364990e-02 -1.051283255219459534e-01 -3.896393775939941406e-01 5.334711670875549316e-01
-1.934334188699722290e-01 -3.657229542732238770e-01 -1.904903501272201538e-01 4.104943275451660156e-01 -2.436163425445556641e-01 -1.805641502141952515e-01 -2.509922981262207031e-01 6.849002838134765625e-01
-3.019877374172210693e-01 -2.594750560820102692e-02 -1.770368516445159912e-01 1.473320722579956055e-01 -2.632822692394256592e-01 -2.121990472078323364e-01 -2.550093829631805420e-01 8.220131397247314453e-01
-4.721552729606628418e-01 1.687938272953033447e-01 -2.977390885353088379e-01 3.079840242862701416e-01 7.322713732719421387e-02 -1.386058181524276733e-01 4.601231776177883148e-04 7.351880073547363281e-01
-1.573068946599960327e-01 -3.924704343080520630e-02 -7.332102656364440918e-01 -5.335527006536722183e-03 -4.374048113822937012e-01 2.953676283359527588e-01 4.662759974598884583e-02 3.941437005996704102e-01
-3.122624158859252930e-01 -5.329380035400390625e-01 -5.252292752265930176e-02 -1.670974045991897583e-01 -3.202511668205261230e-01 4.412684738636016846e-01 2.988540232181549072e-01 4.485497772693634033e-01
-3.672469556331634521e-01 -5.296739935874938965e-01 -3.912519216537475586e-01 2.529482245445251465e-01 -3.198699653148651123e-01 2.174246460199356079e-01 3.637685477733612061e-01 2.925688326358795166e-01
-6.391672044992446899e-02 -8.540858514606952667e-03 -6.531324386596679688e-01 -5.714197158813476562e-01 -1.237495988607406616e-01 1.458537578582763672e-01 9.152055531740188599e-02 4.447202086448669434e-01
-4.012104570865631104e-01 -3.680760562419891357e-01 -4.169214516878128052e-02 -6.956287473440170288e-02 -3.785052597522735596e-01 4.431253075599670410e-01 -2.314721494913101196e-01 5.511510372161865234e-01
-5.487841367721557617e-01 -2.153410613536834717e-01 -5.476964637637138367e-02 -2.527961432933807373e-01 -5.387018620967864990e-02 -1.729271411895751953e-01 -5.008735060691833496e-01 5.494350194931030273e-01
-3.378196060657501221e-01 -5.976580083370208740e-02 -6.527947187423706055e-01 -4.432584047317504883e-01 -1.449710875749588013e-01 3.334325850009918213e-01 1.447486728429794312e-01 3.264061808586120605e-01
-1.084928438067436218e-01 -6.456409096717834473e-01 1.366726905107498169e-01 1.887495368719100952e-01 1.156677827239036560e-01 -3.418016731739044189e-01 -5.100641772150993347e-02 6.198889017105102539e-01
-4.903426766395568848e-01 -2.241501212120056152e-01 -5.974372476339340210e-02 -8.893225342035293579e-02 -7.973484694957733154e-02 -4.503897726535797119e-01 -6.867042183876037598e-02 6.956424117088317871e-01
-2.970127463340759277e-01 -5.305208265781402588e-02 -1.999308764934539795e-01 2.415815740823745728e-01 -3.121287822723388672e-01 -1.187242567539215088e-01 -1.527711749076843262e-01 8.220559954643249512e-01
-6.675740480422973633e-01 -1.324618458747863770e-01 -1.993999481201171875e-01 2.908233106136322021e-01 -5.166226252913475037e-02 1.685426384210586548e-01 -2.534890472888946533e-01 5.631409883499145508e-01
4.556790292263031006e-01 -2.498860806226730347e-01 -5.453230738639831543e-01 4.412458091974258423e-02 -2.441663742065429688e-01 -6.087393686175346375e-02 -2.170165777206420898e-01 5.658358931541442871e-01
-5.586676597595214844e-01 -1.127474829554557800e-01 -3.725459575653076172e-01 5.148768424987792969e-01 7.750119268894195557e-02 -6.816786527633666992e-02 6.032228842377662659e-02 5.069494247436523438e-01
-1.190132722258567810e-01 -2.754162847995758057e-01 -5.890311598777770996e-01 -4.800838530063629150e-01 -3.624351322650909424e-01 3.290288448333740234e-01 -1.617734283208847046e-01 2.583673000335693359e-01
-7.364290952682495117e-02 -1.739310771226882935e-01 1.316673867404460907e-02 5.345789790153503418e-01 8.252438157796859741e-02 1.904065459966659546e-01 -1.415136456489562988e-01 7.844013571739196777e-01
-3.931613862514495850e-01 -8.367228507995605469e-02 -1.934893056750297546e-02 -1.084459125995635986e-01 -1.476615965366363525e-01 3.333765566349029541e-01 -3.542122542858123779e-01 7.535768747329711914e-01
-2.746559679508209229e-01 -7.129437476396560669e-02 5.495880544185638428e-02 -2.906216681003570557e-01 -1.926636248826980591e-01 1.106392145156860352e-01 -3.921172022819519043e-01 7.930217385292053223e-01
-6.841400265693664551e-02 -1.676925867795944214e-01 -8.585150241851806641e-01 3.205483555793762207e-01 1.800974272191524506e-02 -2.565634250640869141e-01 2.094346284866333008e-01 1.318616569042205811e-01
-3.854032456874847412e-01 -1.168939545750617981e-01 -2.791529297828674316e-01 1.683196127414703369e-01 -1.680141091346740723e-01 -4.098952412605285645e-01 -1.935514062643051147e-01 7.055758237838745117e-01
3.496697917580604553e-02 -4.954275116324424744e-02 -5.497041344642639160e-01 -5.826527476310729980e-01 2.846955060958862305e-01 -3.779734298586845398e-02 2.545025050640106201e-01 4.554252624511718750e-01
-8.834744989871978760e-02 -4.001449346542358398e-01 -6.203129887580871582e-01 2.788587212562561035e-01 -2.755573689937591553e-01 -3.658610582351684570e-01 -1.610640138387680054e-01 3.657875359058380127e-01
-4.548695087432861328e-01 -1.852566003799438477e-01 -9.901582449674606323e-02 8.250463753938674927e-02 -1.369732432067394257e-02 -5.018100142478942871e-01 7.163485884666442871e-02 6.964412331581115723e-01
-2.768948078155517578e-01 -3.716870248317718506e-01 1.043147072196006775e-01 8.284752257168292999e-03 -1.904695332050323486e-01 -1.402138322591781616e-01 3.540719151496887207e-01 7.700145244598388672e-01
-3.540208339691162109e-01 -1.277907490730285645e-01 4.578980803489685059e-02 2.051357924938201904e-01 3.077088594436645508e-01 -2.969921231269836426e-01 2.275107428431510925e-02 7.942006587982177734e-01
-7.283904403448104858e-02 -1.909797638654708862e-01 -3.778462111949920654e-01 -1.842088997364044189e-01 3.386319279670715332e-01 7.171204686164855957e-01 -9.901283681392669678e-02 3.778674602508544922e-01
-3.183159977197647095e-02 -1.179447397589683533e-01 -2.357554882764816284e-01 5.658268928527832031e-02 6.979395151138305664e-01 4.247883260250091553e-01 -2.011528611183166504e-01 4.671898186206817627e-01
-4.616588652133941650e-01 -3.205409944057464600e-01 1.352432649582624435e-02 -1.859545707702636719e-01 -2.407921701669692993e-01 4.623395800590515137e-01 3.387152254581451416e-01 5.127336978912353516e-01
2.169795632362365723e-01 -2.878633141517639160e-01 9.836735203862190247e-03 4.615290760993957520e-01 3.408829495310783386e-02 -1.801475882530212402e-02 -1.856074333190917969e-01 7.880432605743408203e-01
8.399758487939834595e-02 -1.097055226564407349e-01 -5.612905621528625488e-01 2.052854001522064209e-02 4.810882806777954102e-01 4.914065599441528320e-01 -1.774641335941851139e-03 4.387609362602233887e-01
-2.697373032569885254e-01 4.554228112101554871e-02 -5.281552076339721680e-01 2.244866825640201569e-02 5.020460486412048340e-01 4.749919474124908447e-01 -3.742028772830963135e-02 4.082255065441131592e-01
-2.864696383476257324e-01 1.081598177552223206e-01 -4.919892549514770508e-01 -5.101435780525207520e-01 3.198323249816894531e-01 2.518564760684967041e-01 -1.356334052979946136e-02 4.878816306591033936e-01
2.028543949127197266e-01 1.981521248817443848e-01 -4.736925959587097168e-01 2.308528870344161987e-01 -2.441178262233734131e-01 1.355782449245452881e-01 9.137679636478424072e-02 7.453745603561401367e-01
-4.052398502826690674e-01 -1.161511614918708801e-01 -5.162602663040161133e-01 2.872772142291069031e-02 -5.009640455245971680e-01 3.889212012290954590e-01 3.190502896904945374e-02 3.894832134246826172e-01
-2.241775840520858765e-01 -5.130953192710876465e-01 -5.617560744285583496e-01 2.078201919794082642e-01 -3.995352089405059814e-01 3.654893934726715088e-01 -5.447175353765487671e-02 1.775964498519897461e-01
-4.183109402656555176e-01 -2.626126706600189209e-01 5.425250530242919922e-02 -1.601614952087402344e-01 -2.209911495447158813e-01 5.401765704154968262e-01 -2.279520407319068909e-02 6.215370297431945801e-01
4.620903134346008301e-01 -2.028106302022933960e-01 -1.495955288410186768e-01 2.251424491405487061e-01 9.654888510704040527e-02 1.661664396524429321e-01 2.018215209245681763e-01 7.711079716682434082e-01
-4.793458878993988037e-01 -3.563748896121978760e-01 -2.340694814920425415e-01 3.801539540290832520e-01 -1.198192462325096130e-01 -1.246115416288375854e-01 -3.925283849239349365e-01 5.098584294319152832e-01
-5.959919691085815430e-01 -4.595518484711647034e-02 -3.711913824081420898e-01 3.933223783969879150e-01 -6.378898024559020996e-02 -1.283985972404479980e-01 -5.019396916031837463e-02 5.719452500343322754e-01
-5.033416152000427246e-01 -3.196673691272735596e-01 9.838098287582397461e-02 1.747463084757328033e-02 5.215523764491081238e-02 -2.872472107410430908e-01 1.959702968597412109e-01 7.147309780120849609e-01
-1.841016560792922974e-01 -6.899237632751464844e-01 8.530084788799285889e-02 2.107208669185638428e-01 -2.463875152170658112e-02 -2.698124051094055176e-01 -1.528395563364028931e-01 5.845225453376770020e-01
-2.994103729724884033e-01 -2.824505046010017395e-02 -3.528959155082702637e-01 -6.258359551429748535e-01 2.434681504964828491e-01 2.501608431339263916e-01 2.343264073133468628e-01 4.653850793838500977e-01
-2.115125656127929688e-01 1.678893119096755981e-01 -2.130529880523681641e-01 1.927081346511840820e-01 -3.296029269695281982e-01 9.642304480075836182e-02 -3.317514806985855103e-02 8.517696261405944824e-01
1.104936674237251282e-01 -3.623645603656768799e-01 -6.128399968147277832e-01 -3.870837688446044922e-01 4.755108803510665894e-02 2.434196323156356812e-01 4.477593004703521729e-01 2.628188133239746094e-01
1.447277795523405075e-02 -6.684900820255279541e-02 8.521729707717895508e-02 2.238796800374984741e-01 6.677070260047912598e-02 -1.018482074141502380e-01 -5.127432197332382202e-02 9.594150781631469727e-01
1.148325055837631226e-01 -1.429087221622467041e-01 -4.933457672595977783e-01 -6.579793095588684082e-01 2.164487540721893311e-01 -8.525852113962173462e-02 1.055694967508316040e-01 4.741305112838745117e-01
-2.724733576178550720e-02 -1.681782752275466919e-01 -3.112662434577941895e-01 -6.426503062248229980e-01 3.125518560409545898e-01 2.699406147003173828e-01 -2.659933269023895264e-01 4.688056111335754395e-01
-6.782810091972351074e-01 -1.393207907676696777e-01 -4.095221161842346191e-01 3.705170452594757080e-01 -5.750858038663864136e-02 -1.799512654542922974e-02 -1.542891263961791992e-01 4.337017238140106201e-01
-1.424954235553741455e-01 1.830250471830368042e-01 -3.726187348365783691e-01 1.376999542117118835e-02 4.577642977237701416e-01 3.155442476272583008e-01 4.270700216293334961e-01 5.618339776992797852e-01
-2.380004972219467163e-01 -2.096233703196048737e-02 -3.871368765830993652e-01 2.007220238447189331e-01 6.229003891348838806e-02 -4.830011427402496338e-01 -3.415534198284149170e-01 6.316035985946655273e-01
-3.079765141010284424e-01 3.528362512588500977e-02 -3.807133138179779053e-01 3.436535894870758057e-01 2.049011141061782837e-01 -4.512358009815216064e-01 -1.701467037200927734e-01 6.052412986755371094e-01
-3.863131403923034668e-01 1.094658151268959045e-01 -3.723969161510467529e-01 1.871902495622634888e-01 1.570394784212112427e-01 -4.601548314094543457e-01 -1.547820419073104858e-01 6.361590027809143066e-01
-2.740802764892578125e-01 1.692212224006652832e-01 -2.253569811582565308e-01 7.857092469930648804e-02 -6.780672818422317505e-02 -2.063439190387725830e-01 -4.137192964553833008e-01 7.880010604858398438e-01
-3.509334847331047058e-02 1.267979741096496582e-01 -3.414087891578674316e-01 -5.984936356544494629e-01 1.134181022644042969e-02 1.362777501344680786e-01 -2.226103842258453369e-01 6.630840897560119629e-01
-2.401784360408782959e-01 7.619079202413558960e-02 -1.030080690979957581e-01 1.914954781532287598e-01 -2.000250518321990967e-01 -2.386223524808883667e-02 -1.481036692857742310e-01 9.092381596565246582e-01
1.106035485863685608e-01 -6.084387898445129395e-01 6.756482273340225220e-02 2.883971333503723145e-01 -1.610527187585830688e-01 -7.283210009336471558e-02 -9.948500990867614746e-02 6.990647912025451660e-01
-5.088720917701721191e-01 -3.092630207538604736e-01 -4.019682761281728745e-03 3.365428745746612549e-01 1.844861805438995361e-01 -3.526791185140609741e-02 3.122382760047912598e-01 6.319466233253479004e-01
1.408456712961196899e-01 -1.833641827106475830e-01 -7.357878088951110840e-01 -3.262918293476104736e-01 4.567033350467681885e-01 -1.416317671537399292e-01 3.408341854810714722e-02 2.624711394309997559e-01
-6.749170422554016113e-01 -5.575665459036827087e-02 -2.930128872394561768e-01 1.375098973512649536e-01 -2.156335413455963135e-01 -4.531526193022727966e-02 -7.280512154102325439e-02 6.186767816543579102e-01
4.221393167972564697e-01 -2.678627669811248779e-01 -5.759535431861877441e-01 2.858762145042419434e-01 -9.975432604551315308e-02 2.889372408390045166e-02 -1.927201598882675171e-01 5.372832417488098145e-01
-2.411409467458724976e-01 -3.780473768711090088e-01 -2.766553163528442383e-01 2.710961103439331055e-01 8.705559372901916504e-02 -5.589279532432556152e-01 -3.059900403022766113e-01 4.850679636001586914e-01
1.033866852521896362e-01 -2.369710057973861694e-01 -5.052284002304077148e-01 -2.508371323347091675e-02 6.190542578697204590e-01 4.042854905128479004e-01 8.341635763645172119e-02 3.516215980052947998e-01
-4.470035433769226074e-01 8.888141810894012451e-02 -8.620838075876235962e-02 -1.019054278731346130e-01 -1.269952654838562012e-01 6.215761601924896240e-02 -4.134330153465270996e-01 7.639064192771911621e-01
-4.564591646194458008e-01 2.867476642131805420e-01 -4.621917009353637695e-01 -3.140995502471923828e-01 4.155060052871704102e-01 1.130779609084129333e-01 5.368157144403085113e-05 4.601186513900756836e-01
3.375781774520874023e-01 -1.923466175794601440e-01 -4.686802029609680176e-01 4.299015104770660400e-01 1.534528136253356934e-01 7.236224412918090820e-02 2.780798375606536865e-01 5.817688703536987305e-01
-3.038125038146972656e-01 -5.968359112739562988e-01 -1.651666313409805298e-01 -5.160572938621044159e-03 -1.877345740795135498e-01 4.294114112854003906e-01 4.401664733886718750e-01 3.328562974929809570e-01
8.129545301198959351e-02 -7.388461828231811523e-01 1.308233886957168579e-01 8.159428834915161133e-02 -1.044803410768508911e-01 -9.894759207963943481e-02 4.219669848680496216e-02 6.334332227706909180e-01
-1.592892706394195557e-01 -2.545026242733001709e-01 2.385670840740203857e-01 -9.479130804538726807e-02 -1.655043289065361023e-02 -1.619925796985626221e-01 1.856447309255599976e-01 8.848594427108764648e-01
3.409942612051963806e-02 -7.637779712677001953e-01 -4.451113343238830566e-01 3.033919334411621094e-01 2.921049296855926514e-01 -1.722585260868072510e-01 -8.236539363861083984e-02 5.939176306128501892e-02
-6.159996986389160156e-01 -3.797262012958526611e-01 -2.464584410190582275e-01 2.690966129302978516e-01 4.235473275184631348e-02 5.037477016448974609e-01 -2.463591396808624268e-01 1.641623079776763916e-01
3.476146757602691650e-01 -7.108098864555358887e-01 -4.374869167804718018e-01 2.296933531761169434e-01 7.009965181350708008e-02 1.491316258907318115e-01 -1.251906007528305054e-01 2.948430478572845459e-01
-5.575510263442993164e-01 -5.408310890197753906e-01 -2.678988873958587646e-01 3.141608536243438721e-01 6.467211991548538208e-02 2.204012721776962280e-01 3.604084551334381104e-01 2.086107283830642700e-01
-1.093564778566360474e-01 -6.825829744338989258e-01 2.507471106946468353e-02 -4.244369268417358398e-01 -3.058578446507453918e-02 -3.795851767063140869e-01 2.056373357772827148e-01 3.924778103828430176e-01
-5.401516556739807129e-01 -5.729880183935165405e-03 -3.340483903884887695e-01 2.274489700794219971e-01 -1.086852028965950012e-01 -2.903650403022766113e-01 -4.750920459628105164e-02 6.682068705558776855e-01
-7.682425528764724731e-02 -1.203791946172714233e-01 9.539811313152313232e-02 3.325196206569671631e-01 3.912637233734130859e-01 -1.986056417226791382e-01 1.867416948080062866e-01 7.953193187713623047e-01
-1.724243015050888062e-01 -3.741109073162078857e-01 2.635878324508666992e-01 -6.338904052972793579e-02 2.241752296686172485e-02 -2.516130805015563965e-01 6.093340739607810974e-02 8.302346467971801758e-01
-2.666855752468109131e-01 -5.402805209159851074e-01 1.708775758743286133e-01 2.782436907291412354e-01 9.750448912382125854e-02 -1.194415241479873657e-01 -1.074539124965667725e-01 7.035888433456420898e-01
3.559482842683792114e-02 -3.819685876369476318e-01 -4.074424505233764648e-01 -7.065854668617248535e-01 7.778226584196090698e-02 1.070437058806419373e-01 2.018670886754989624e-01 3.595855534076690674e-01
4.548033177852630615e-01 -2.317555695772171021e-01 -5.841445326805114746e-01 2.780917882919311523e-01 4.055241867899894714e-02 4.243314266204833984e-02 -1.789875775575637817e-01 5.342301726341247559e-01
-7.838891148567199707e-01 -2.883671037852764130e-02 -1.385688185691833496e-01 -2.477184981107711792e-01 -2.752924105152487755e-03 1.846510618925094604e-01 -2.527976036071777344e-01 4.539936780929565430e-01
-5.016529560089111328e-01 1.312506049871444702e-01 -8.065131306648254395e-02 1.602322906255722046e-01 1.912985444068908691e-01 -7.192659378051757812e-02 -9.574352949857711792e-02 8.049864768981933594e-01
-7.752870321273803711e-01 -1.942736357450485229e-01 -5.887654796242713928e-02 -2.074002623558044434e-01 2.178056538105010986e-01 2.136059803888201714e-03 -2.871649265289306641e-01 4.298824965953826904e-01
-1.177866607904434204e-01 -6.219938397407531738e-01 1.477077454328536987e-01 -1.275011450052261353e-01 1.420464217662811279e-01 1.656717509031295776e-01 5.042731165885925293e-01 5.091761350631713867e-01
-5.079669952392578125e-01 -1.263508349657058716e-01 8.500025421380996704e-02 1.420028805732727051e-01 1.665876060724258423e-01 1.580269336700439453e-01 -1.327892839908599854e-01 7.926274538040161133e-01
-3.309495747089385986e-01 -3.884657919406890869e-01 -4.517698884010314941e-01 2.261504530906677246e-02 -3.553389906883239746e-01 3.863123953342437744e-01 4.150697290897369385e-01 2.952511012554168701e-01
-1.472636610269546509e-01 -8.557376861572265625e-01 5.714075267314910889e-02 -1.260738167911767960e-02 -1.619062870740890503e-01 2.693178132176399231e-02 3.447843715548515320e-02 4.631141424179077148e-01
-5.858600139617919922e-01 -3.368987143039703369e-01 8.064275025390088558e-04 -9.122240543365478516e-02 -9.256112389266490936e-03 -2.121453285217285156e-01 4.242022633552551270e-01 5.566923022270202637e-01
-1.351434588432312012e-01 1.343394815921783447e-01 -5.350226759910583496e-01 -5.441387891769409180e-01 1.991390585899353027e-01 9.795443713665008545e-02 -2.766714394092559814e-01 5.055240392684936523e-01
-7.853249907493591309e-01 -3.474950790405273438e-01 -5.131339654326438904e-02 -9.636406786739826202e-03 2.128799408674240112e-01 1.856116056442260742e-01 -2.737208902835845947e-01 3.241808116436004639e-01
-2.078946232795715332e-01 -4.074691236019134521e-01 -6.933594942092895508e-01 -3.885331451892852783e-01 8.146933466196060181e-02 -1.625633388757705688e-01 3.422164618968963623e-01 9.416621923446655273e-02
2.555358111858367920e-01 -1.285694539546966553e-01 -2.618738114833831787e-01 3.130285069346427917e-02 4.853091239929199219e-01 4.730464518070220947e-01 -7.477659732103347778e-02 6.194546222686767578e-01
-1.588617563247680664e-01 -8.800201416015625000e-01 -2.574036419391632080e-01 -7.003568857908248901e-02 -1.383373141288757324e-01 2.477324903011322021e-01 -1.431709527969360352e-01 1.678068935871124268e-01
-4.271346330642700195e-01 1.282434910535812378e-01 -3.648904263973236084e-01 3.227142095565795898e-01 -1.516872048377990723e-01 -5.688849836587905884e-02 -1.123190075159072876e-01 7.245407700538635254e-01
-2.150433063507080078e-01 2.053173631429672241e-01 -5.622096657752990723e-01 -1.744902878999710083e-01 3.439495861530303955e-01 3.446807861328125000e-01 -2.270264923572540283e-01 5.257636904716491699e-01
3.205826282501220703e-01 -5.362896621227264404e-02 -3.450005054473876953e-01 3.980458378791809082e-01 3.454477190971374512e-01 -7.711123675107955933e-02 3.137606382369995117e-01 6.270237565040588379e-01
-2.795101702213287354e-01 1.636844314634799957e-02 1.803201287984848022e-01 1.009325236082077026e-01 1.894594430923461914e-01 2.250650972127914429e-01 -1.024467125535011292e-01 8.842277526855468750e-01
-3.003473579883575439e-01 -1.789294481277465820e-01 -7.902382612228393555e-01 -2.489247918128967285e-01 -3.697265088558197021e-01 1.943229325115680695e-02 1.348331421613693237e-01 1.899480968713760376e-01
-7.705203723162412643e-03 -2.138947509229183197e-02 -6.156568527221679688e-01 -1.325003802776336670e-01 4.981133341789245605e-01 3.493964374065399170e-01 -2.896513342857360840e-01 3.857471942901611328e-01
7.426791638135910034e-02 -4.839165806770324707e-01 -7.114544510841369629e-01 1.929623335599899292e-01 -5.317789316177368164e-02 -2.916059195995330811e-01 -3.122038245201110840e-01 1.776908785104751587e-01
-4.540218114852905273e-01 -2.037722766399383545e-01 -6.898322701454162598e-01 -2.275346219539642334e-01 1.104507371783256531e-01 1.748802885413169861e-02 4.500976800918579102e-01 9.801729023456573486e-02
-3.493055999279022217e-01 -1.094371005892753601e-01 5.780426412820816040e-02 -3.071877360343933105e-01 -1.009579300880432129e-01 -3.534347116947174072e-01 1.358994841575622559e-02 7.956193685531616211e-01
-2.682757973670959473e-01 -2.579860687255859375e-01 -7.029462456703186035e-01 -5.200014114379882812e-01 -1.059482768177986145e-01 -8.313828147947788239e-04 1.909530162811279297e-01 2.219181209802627563e-01
-2.159244716167449951e-01 1.932878792285919189e-01 -6.202965378761291504e-01 -6.028530001640319824e-02 3.716484308242797852e-01 3.818111121654510498e-01 -1.780546456575393677e-01 4.604437351226806641e-01
1.456738412380218506e-01 3.698039427399635315e-02 -5.050050020217895508e-01 1.422460079193115234e-01 -3.725758194923400879e-01 3.476278185844421387e-01 2.057598829269409180e-01 6.325762867927551270e-01
-3.834603428840637207e-01 -3.738920092582702637e-01 2.658066451549530029e-01 -1.383281499147415161e-01 1.330856978893280029e-01 9.721606969833374023e-02 3.084312081336975098e-01 7.078718543052673340e-01
-1.227354928851127625e-01 3.581959605216979980e-01 -4.176327288150787354e-01 -3.613872453570365906e-02 4.042545258998870850e-01 1.935482472181320190e-01 -1.247783750295639038e-01 6.815102696418762207e-01
2.323746383190155029e-01 -2.118102908134460449e-01 -5.895460247993469238e-01 -1.680852770805358887e-01 5.865798592567443848e-01 2.708225548267364502e-01 -4.655774682760238647e-02 3.251659274101257324e-01
2.294507771730422974e-01 3.041727654635906219e-02 -4.659991860389709473e-01 1.263598352670669556e-01 -4.456844925880432129e-01 2.499011307954788208e-01 7.417465001344680786e-02 6.683694720268249512e-01
-1.536906659603118896e-01 3.865656629204750061e-02 -4.663562774658203125e-01 -6.073609590530395508e-01 2.205605059862136841e-01 2.363454699516296387e-01 1.114310324192047119e-01 5.211394429206848145e-01
-2.312929481267929077e-01 -6.610930562019348145e-01 2.760279364883899689e-02 -4.903361946344375610e-02 -2.715109847486019135e-02 -1.363556385040283203e-01 5.172532796859741211e-01 4.684150218963623047e-01
-2.170851528644561768e-01 2.145470082759857178e-01 -5.019913911819458008e-01 -4.393135309219360352e-01 2.199108749628067017e-01 2.231841385364532471e-01 -2.490411698818206787e-01 5.492343902587890625e-01
-2.084410190582275391e-01 -3.730371594429016113e-02 -5.186025500297546387e-01 -5.995106101036071777e-01 2.449915707111358643e-01 4.425325896590948105e-04 -3.035297095775604248e-01 4.179091155529022217e-01
4.408355355262756348e-01 -7.087435126304626465e-01 -3.984472155570983887e-01 3.122194670140743256e-02 1.613681018352508545e-01 -1.154856458306312561e-01 -1.733420491218566895e-01 2.723741233348846436e-01
2.316871434450149536e-01 -5.798494815826416016e-01 -5.069914460182189941e-01 -3.906597197055816650e-01 1.637973636388778687e-01 2.980411350727081299e-01 2.440708428621292114e-01 1.587810665369033813e-01
-3.287099599838256836e-01 -7.089313864707946777e-01 6.027053296566009521e-02 -7.943984121084213257e-02 1.539768744260072708e-02 4.040991663932800293e-01 -2.605443894863128662e-01 3.847156167030334473e-01
-2.569151818752288818e-01 -4.360446631908416748e-01 1.682047843933105469e-01 -1.241659671068191528e-01 -1.598440557718276978e-01 -3.550577536225318909e-02 3.689230084419250488e-01 7.329630255699157715e-01
-5.580025315284729004e-01 -2.773000895977020264e-01 -2.808616682887077332e-02 -1.080137789249420166e-01 4.829511791467666626e-02 -4.352535903453826904e-01 1.353819221258163452e-01 6.238394975662231445e-01
-3.195392489433288574e-01 -8.388825058937072754e-01 -3.538411557674407959e-01 1.434670090675354004e-01 6.373105198144912720e-02 1.851785331964492798e-01 -9.979236125946044922e-02 -8.561804890632629395e-03
-3.752439916133880615e-01 -7.056853771209716797e-01 -5.481147170066833496e-01 4.955910891294479370e-02 -2.145444303750991821e-01 7.579720765352249146e-02 -3.646416589617729187e-02 7.217964529991149902e-02
-1.786154359579086304e-01 2.651356160640716553e-01 -4.976967871189117432e-01 -5.909845232963562012e-02 4.639102816581726074e-01 2.780307531356811523e-01 1.003505066037178040e-01 5.865329504013061523e-01
-6.074440665543079376e-03 -4.859132766723632812e-01 2.110714465379714966e-01 2.110307514667510986e-01 -8.461482822895050049e-02 -6.724094599485397339e-02 9.062174707651138306e-03 8.142500519752502441e-01
4.058275222778320312e-01 -2.570905387401580811e-01 -4.600182175636291504e-01 1.599041223526000977e-01 -1.588797271251678467e-01 -2.493793070316314697e-01 2.036198228597640991e-01 6.349239349365234375e-01
3.578093349933624268e-01 2.757808268070220947e-01 -3.954822123050689697e-01 -6.731120496988296509e-02 4.574016109108924866e-02 1.642866581678390503e-01 1.811303943395614624e-02 7.781838774681091309e-01
7.786665111780166626e-02 7.413886487483978271e-02 -4.276794493198394775e-01 -1.551865413784980774e-02 5.364620089530944824e-01 3.811640441417694092e-01 5.727380141615867615e-02 6.073976755142211914e-01
2.868431210517883301e-01 1.255206912755966187e-01 -5.693000555038452148e-01 -3.122379481792449951e-01 -1.269337683916091919e-01 1.285479217767715454e-01 2.541135251522064209e-01 6.189993619918823242e-01
-2.499474287033081055e-01 -4.548823237419128418e-01 -6.508864760398864746e-01 2.843841016292572021e-01 -2.070310413837432861e-01 3.808934986591339111e-01 1.555983275175094604e-01 1.180177628993988037e-01
1.758009791374206543e-01 -6.885548830032348633e-01 -5.030506849288940430e-01 2.321454584598541260e-01 2.423945069313049316e-01 4.737828671932220459e-02 -3.220472633838653564e-01 1.527097970247268677e-01
-2.095050737261772156e-02 5.980164930224418640e-02 -3.879446089267730713e-01 2.322718501091003418e-02 5.705333352088928223e-01 4.579284489154815674e-01 1.449847668409347534e-01 5.373238325119018555e-01
2.937699854373931885e-01 -2.195628285408020020e-01 -6.968409419059753418e-01 3.223101496696472168e-01 -2.040407061576843262e-01 1.206351667642593384e-01 7.890585064888000488e-02 4.621780812740325928e-01
2.893163263797760010e-01 -2.784813642501831055e-01 -3.892315924167633057e-01 -6.390070319175720215e-01 1.463001668453216553e-01 2.298533730208873749e-02 -1.769659072160720825e-01 4.750409424304962158e-01
-2.610533833503723145e-01 -2.098289132118225098e-01 2.020934075117111206e-01 -2.597095370292663574e-01 -8.237899839878082275e-02 2.770805954933166504e-01 -3.599407672882080078e-01 7.526054382324218750e-01
-3.203141987323760986e-01 -7.123870402574539185e-02 -2.034195810556411743e-01 1.024887934327125549e-01 -5.289608240127563477e-02 -5.174362063407897949e-01 -1.778872758150100708e-01 7.336608171463012695e-01
4.117795825004577637e-01 -9.551405906677246094e-03 -5.717546939849853516e-01 -6.302629411220550537e-02 -2.817752063274383545e-01 1.216769665479660034e-01 -1.486818678677082062e-02 6.364330053329467773e-01
3.595026433467864990e-01 -2.815587818622589111e-01 -3.006214201450347900e-01 9.542907029390335083e-02 -1.366908848285675049e-01 -3.411383628845214844e-01 3.265893459320068359e-01 6.710305809974670410e-01
9.141454100608825684e-02 -5.608326196670532227e-01 -5.866246223449707031e-01 -3.352959454059600830e-01 3.496198356151580811e-01 2.462187260389328003e-01 1.859226673841476440e-01 5.597682669758796692e-02
-6.267863512039184570e-01 -1.322425454854965210e-01 6.315464526414871216e-02 -2.228993773460388184e-01 -7.974229753017425537e-02 -5.986367911100387573e-02 -1.236789897084236145e-01 7.146602272987365723e-01
-1.147325113415718079e-01 -6.562122106552124023e-01 1.774768382310867310e-01 -1.560498923063278198e-01 1.487914770841598511e-01 1.343412697315216064e-02 4.659295678138732910e-01 5.108448863029479980e-01
2.392015904188156128e-01 -6.250208616256713867e-02 -1.245015338063240051e-01 1.158440187573432922e-01 -3.233804404735565186e-01 -2.848822250962257385e-02 1.655114293098449707e-01 8.815752863883972168e-01
-8.284343779087066650e-02 -4.872045293450355530e-02 -5.477473735809326172e-01 1.157186999917030334e-01 5.495333075523376465e-01 4.744966030120849609e-01 7.054869085550308228e-02 3.810960054397583008e-01
-8.196767419576644897e-02 -4.428046047687530518e-01 -1.153243035078048706e-01 4.785452783107757568e-01 -4.311127215623855591e-02 -1.808527112007141113e-01 -1.975570023059844971e-01 6.937614679336547852e-01
3.031069338321685791e-01 -7.239943742752075195e-01 -3.285694420337677002e-01 1.082200780510902405e-01 1.834391802549362183e-01 2.728604376316070557e-01 -3.221413493156433105e-01 2.289346754550933838e-01
-3.979938328266143799e-01 -4.824095368385314941e-01 1.755874007940292358e-01 8.470346778631210327e-02 8.711721003055572510e-02 -2.938205301761627197e-01 -1.260377615690231323e-01 6.790221929550170898e-01
3.271368145942687988e-01 9.208492003381252289e-03 -5.492210388183593750e-01 2.771052122116088867e-01 -2.124027758836746216e-01 7.994991540908813477e-02 8.711054176092147827e-02 6.748114824295043945e-01
-5.202324390411376953e-01 -2.693765759468078613e-01 -3.617897629737854004e-01 4.992013573646545410e-01 1.600610315799713135e-01 -1.770872995257377625e-02 -3.334046006202697754e-01 3.736427128314971924e-01
-1.748286932706832886e-01 -1.556279510259628296e-01 -3.382620811462402344e-01 -6.764444708824157715e-01 2.353202998638153076e-01 9.426799416542053223e-02 -3.858383595943450928e-01 4.001038968563079834e-01
2.157891094684600830e-01 -2.389815002679824829e-01 -2.633086740970611572e-01 -3.488673269748687744e-02 4.344639182090759277e-01 5.786316394805908203e-01 -8.834409713745117188e-02 5.425829291343688965e-01
-3.247767686843872070e-02 -5.979905128479003906e-01 -1.373345553874969482e-01 3.695890605449676514e-01 -1.141816303133964539e-01 1.366842836141586304e-01 4.434428215026855469e-01 5.074781179428100586e-01
6.419660151004791260e-02 7.512114197015762329e-02 -3.761926591396331787e-01 -4.725131988525390625e-01 2.921225428581237793e-01 2.583698630332946777e-01 -3.217256963253021240e-01 6.081513762474060059e-01
-3.182858228683471680e-02 -1.446487605571746826e-01 -4.489012062549591064e-01 -6.924921870231628418e-01 2.209104597568511963e-01 -4.899339401163160801e-04 -1.699391901493072510e-01 4.683215618133544922e-01
-2.859963476657867432e-01 1.814430356025695801e-01 -6.081416010856628418e-01 -4.914082288742065430e-01 4.782069101929664612e-02 1.301107406616210938e-01 -3.969850018620491028e-02 5.031647682189941406e-01
1.034167483448982239e-01 2.263964898884296417e-02 -4.717750251293182373e-01 3.147934330627322197e-03 5.609894990921020508e-01 3.572371602058410645e-01 8.044312149286270142e-02 5.633934140205383301e-01
-1.815122663974761963e-01 -2.726679742336273193e-01 -3.707989454269409180e-01 -2.720524370670318604e-02 -4.491780102252960205e-01 4.771617949008941650e-01 3.098848760128021240e-01 4.785399734973907471e-01
-5.059986189007759094e-02 2.353792488574981689e-01 -6.300666332244873047e-01 -7.738409191370010376e-02 4.619439840316772461e-01 1.485122293233871460e-01 -7.831775397062301636e-02 5.454193949699401855e-01
-1.282465904951095581e-01 4.664001986384391785e-02 -6.271297335624694824e-01 -4.281772673130035400e-02 5.034183859825134277e-01 3.608837425708770752e-01 -1.752790659666061401e-01 4.145630598068237305e-01
-6.973248124122619629e-01 -1.828087270259857178e-01 -4.627289250493049622e-03 -1.975102424621582031e-01 6.190033257007598877e-02 -1.845208555459976196e-02 -3.542754948139190674e-01 5.582151412963867188e-01
-6.983649730682373047e-01 -4.670592248439788818e-01 -2.266863137483596802e-01 1.245514154434204102e-01 2.423669956624507904e-02 2.987539768218994141e-01 -3.279440701007843018e-01 1.727820336818695068e-01
-5.301821231842041016e-02 -7.305490970611572266e-01 2.315000295639038086e-01 -1.634157449007034302e-01 8.468384295701980591e-02 9.291607886552810669e-02 -3.131316304206848145e-01 5.189738273620605469e-01
4.765487015247344971e-01 -6.628013849258422852e-01 -4.026098847389221191e-01 1.291432976722717285e-01 1.073828265070915222e-01 5.023238807916641235e-02 -1.346197724342346191e-01 3.502089381217956543e-01
-5.008631348609924316e-01 -3.948839306831359863e-01 -5.276174470782279968e-02 -3.522496223449707031e-01 -1.436040401458740234e-01 -4.295607209205627441e-01 1.005327850580215454e-01 5.010867714881896973e-01
-1.862802058458328247e-01 -2.447226047515869141e-01 -6.856653690338134766e-01 -3.730521798133850098e-01 4.636337608098983765e-02 -2.031140625476837158e-01 4.681158065795898438e-01 1.832172721624374390e-01
1.034964993596076965e-01 -3.131234273314476013e-02 -3.677895665168762207e-01 -2.356322482228279114e-02 5.479792952537536621e-01 4.449033737182617188e-01 -7.694456260651350021e-03 5.951504111289978027e-01
3.018778264522552490e-01 -6.888242810964584351e-02 -4.333644509315490723e-01 2.946537733078002930e-01 1.045920923352241516e-01 2.381031960248947144e-01 4.329749941825866699e-01 6.118819117546081543e-01
-1.673668473958969116e-01 -5.723711252212524414e-01 -1.175964698195457458e-01 9.480250999331474304e-03 -2.238072156906127930e-01 -2.222990542650222778e-01 5.401290059089660645e-01 4.890959262847900391e-01
-3.587447702884674072e-01 -1.765198558568954468e-01 -6.750519275665283203e-01 -2.656194269657135010e-01 -2.543837130069732666e-01 1.457029283046722412e-01 4.159086346626281738e-01 2.344648391008377075e-01
-3.376709818840026855e-01 -1.655545681715011597e-01 -2.617329359054565430e-01 -4.229966402053833008e-01 4.757906794548034668e-01 4.755179286003112793e-01 2.332425117492675781e-01 3.228677213191986084e-01
4.430262744426727295e-01 -9.617377072572708130e-02 -3.601559698581695557e-01 1.008915975689888000e-01 2.028360962867736816e-01 1.641327701508998871e-02 4.005981087684631348e-01 6.728270649909973145e-01
3.112728595733642578e-01 -8.296886458992958069e-03 -3.277475535869598389e-01 3.148162737488746643e-02 -1.620937287807464600e-01 -2.489359527826309204e-01 3.065073192119598389e-01 7.825858592987060547e-01
-6.374388337135314941e-01 -4.095933139324188232e-01 -4.379824399948120117e-01 4.333998262882232666e-01 -6.776259094476699829e-02 8.987281471490859985e-02 3.952367976307868958e-02 1.789138168096542358e-01
-2.983210086822509766e-01 -4.209182858467102051e-01 -1.695496290922164917e-01 4.490041732788085938e-02 -3.310717344284057617e-01 -7.353819906711578369e-02 4.979436099529266357e-01 5.831853747367858887e-01
-5.575717091560363770e-01 -2.379470467567443848e-01 4.555583000183105469e-02 9.897666424512863159e-02 -3.877045214176177979e-02 -6.727138161659240723e-02 1.591761261224746704e-01 7.676311731338500977e-01
-3.100972473621368408e-01 -6.837310194969177246e-01 1.226063743233680725e-01 -2.582197189331054688e-01 2.116765528917312622e-01 1.936596781015396118e-01 -3.852396309375762939e-01 3.520243763923645020e-01
-6.101621985435485840e-01 -3.938001394271850586e-01 -1.218550652265548706e-01 3.794211521744728088e-02 -2.091925591230392456e-01 -1.283147335052490234e-01 3.707661628723144531e-01 5.085682868957519531e-01
-4.154782593250274658e-01 1.308968514204025269e-01 -9.378884732723236084e-02 -1.900975853204727173e-01 -1.661482751369476318e-01 6.694832351058721542e-03 -3.658790886402130127e-01 7.770409584045410156e-01
-5.719547625631093979e-03 -6.967350244522094727e-01 -2.338358014822006226e-01 1.660408377647399902e-01 2.447866648435592651e-01 3.380491435527801514e-01 4.402616620063781738e-01 2.534772157669067383e-01
1.069712489843368530e-01 -7.077252119779586792e-02 -4.985874593257904053e-01 1.310710161924362183e-01 -3.169219195842742920e-01 -1.135785058140754700e-01 5.321354269981384277e-01 5.668084621429443359e-01
-4.348390921950340271e-02 -5.243908762931823730e-01 -4.402077794075012207e-01 -5.209752321243286133e-01 4.443746805191040039e-01 1.627744883298873901e-01 1.402844041585922241e-01 1.195032820105552673e-01
-1.996221095323562622e-01 -2.655260860919952393e-01 4.706444218754768372e-02 4.948576167225837708e-02 -2.063364535570144653e-01 2.904050052165985107e-01 -4.898732900619506836e-01 7.197899222373962402e-01
1.642731279134750366e-01 -8.853727579116821289e-02 -2.154030054807662964e-01 9.824674576520919800e-02 4.567476511001586914e-01 5.329592227935791016e-01 -1.443242281675338745e-01 6.289923191070556641e-01
-3.731670603156089783e-02 6.985788047313690186e-02 -7.062053680419921875e-01 1.661040931940078735e-01 -2.590378001332283020e-02 4.310404360294342041e-01 1.682440340518951416e-01 5.026308894157409668e-01
-1.685165911912918091e-01 -2.516517043113708496e-01 -8.376280069351196289e-01 1.338317096233367920e-01 -1.248262226581573486e-01 -3.426479399204254150e-01 -1.054639443755149841e-01 2.112588584423065186e-01
-7.470005750656127930e-01 -7.626142352819442749e-02 -1.808600127696990967e-01 -1.348621249198913574e-01 -9.791460633277893066e-02 3.199301958084106445e-01 -2.316917330026626587e-01 4.686710536479949951e-01
2.790406048297882080e-01 -2.526841163635253906e-01 -3.335019946098327637e-01 -3.333077207207679749e-02 -1.879262328147888184e-01 -4.141178429126739502e-01 3.921738564968109131e-01 6.207594275474548340e-01
-2.097554653882980347e-01 -3.134320676326751709e-01 2.634716592729091644e-02 -7.837793976068496704e-02 -3.511448204517364502e-01 4.563325047492980957e-01 -2.694530487060546875e-01 6.684151291847229004e-01
-1.685112714767456055e-01 -5.774335265159606934e-01 2.209984511137008667e-01 1.148643791675567627e-01 -2.385323308408260345e-02 -8.345427364110946655e-02 2.399909794330596924e-01 7.148504257202148438e-01
9.935343265533447266e-02 -5.598344802856445312e-01 -5.747387409210205078e-01 1.012916117906570435e-01 3.256561160087585449e-01 -1.991305351257324219e-01 -4.313549399375915527e-01 6.601406633853912354e-02
1.503656655550003052e-01 -4.646824300289154053e-01 -7.279007434844970703e-01 2.163961231708526611e-01 7.244457956403493881e-03 -2.858549654483795166e-01 -2.463244497776031494e-01 2.057971954345703125e-01
2.553189396858215332e-01 -3.112294971942901611e-01 -3.724849224090576172e-01 -6.444491147994995117e-01 2.086743861436843872e-01 5.117352306842803955e-02 4.754267260432243347e-02 4.852471053600311279e-01
2.182328850030899048e-01 -1.093280613422393799e-01 -3.837603926658630371e-01 -9.149581193923950195e-03 5.354813933372497559e-01 4.180434644222259521e-01 1.376417092978954315e-02 5.756525397300720215e-01
-5.289270877838134766e-01 -1.293393373489379883e-01 -4.617520868778228760e-01 4.996161460876464844e-01 1.644921600818634033e-01 -2.120933532714843750e-01 2.882758053601719439e-05 4.106518924236297607e-01
5.293625220656394958e-02 -5.201302170753479004e-01 1.710232347249984741e-01 1.939768493175506592e-01 1.888408660888671875e-01 -3.322270810604095459e-01 -1.969833672046661377e-01 6.891649365425109863e-01
-2.555229701101779938e-02 -1.748839616775512695e-01 -2.832531929016113281e-01 -5.477410182356834412e-02 2.933751046657562256e-01 6.480329632759094238e-01 4.071127474308013916e-01 4.623565673828125000e-01
4.325314164161682129e-01 1.081762090325355530e-02 -6.638026833534240723e-01 9.571748971939086914e-02 6.323288381099700928e-02 -1.975071243941783905e-02 -1.324338167905807495e-01 5.840175151824951172e-01
-5.295789241790771484e-01 -3.508070111274719238e-01 -5.062986016273498535e-01 2.174145281314849854e-01 1.164500787854194641e-01 -3.959909677505493164e-01 -1.016563251614570618e-01 3.349175155162811279e-01
-1.470189094543457031e-01 -1.829892098903656006e-01 -5.972158908843994141e-01 -2.265612781047821045e-01 -4.821890294551849365e-01 3.198743164539337158e-01 2.049235552549362183e-01 4.001050889492034912e-01
-1.606253981590270996e-01 -3.629869520664215088e-01 -7.082358002662658691e-01 2.441715449094772339e-01 -3.432080149650573730e-01 3.219208419322967529e-01 1.608282327651977539e-01 1.842060387134552002e-01
5.011358484625816345e-02 1.832456439733505249e-01 -5.641946196556091309e-01 -4.502982199192047119e-01 2.707005441188812256e-01 1.118006184697151184e-01 -7.832370698451995850e-02 5.923791527748107910e-01
-2.059743702411651611e-01 -2.907810509204864502e-01 -2.849023342132568359e-01 5.124554038047790527e-01 -1.125316843390464783e-01 -1.641754359006881714e-01 -2.839789688587188721e-01 6.395153999328613281e-01
4.910266399383544922e-01 -6.246441006660461426e-01 -3.490912914276123047e-01 1.693096309900283813e-01 6.492079794406890869e-02 2.458563596010208130e-01 -5.907413363456726074e-02 3.873399794101715088e-01
-3.111433386802673340e-01 -5.404765009880065918e-01 -3.314184844493865967e-01 1.688267290592193604e-02 -2.966141998767852783e-01 3.694726824760437012e-01 4.157943129539489746e-01 3.218334019184112549e-01
-7.448071986436843872e-02 2.469912916421890259e-01 -6.621247529983520508e-01 -2.711654007434844971e-01 6.242519244551658630e-02 3.065951466560363770e-01 1.346206665039062500e-01 5.527097582817077637e-01
-4.136131703853607178e-01 -6.385614871978759766e-01 2.392343431711196899e-02 1.586459577083587646e-01 2.276408076286315918e-01 3.644750639796257019e-02 4.861840009689331055e-01 3.254213929176330566e-01
-2.675794959068298340e-01 -2.987025976181030273e-01 7.526843994855880737e-02 -3.888878226280212402e-01 -1.491435915231704712e-01 -3.098397850990295410e-01 1.949889510869979858e-01 7.252678275108337402e-01
3.960894420742988586e-02 -1.825721710920333862e-01 -4.561731815338134766e-01 -6.989992856979370117e-01 1.699952036142349243e-01 1.284000575542449951e-01 5.560957640409469604e-02 4.689642786979675293e-01
2.160871475934982300e-01 -7.568795233964920044e-02 -2.645808756351470947e-01 2.857334911823272705e-01 -1.842107772827148438e-01 -5.680483207106590271e-02 2.782282233238220215e-01 8.254451751708984375e-01
-3.903931975364685059e-01 -5.528081059455871582e-01 -2.271508611738681793e-02 -7.019594311714172363e-02 1.318375617265701294e-01 -5.123089551925659180e-01 1.707910895347595215e-01 4.770135581493377686e-01
3.482746779918670654e-01 -1.695331186056137085e-01 -7.531226277351379395e-01 1.468728780746459961e-01 -1.482815891504287720e-01 -1.031946763396263123e-01 -1.676974892616271973e-01 4.477042853832244873e-01
-1.431469339877367020e-02 -3.144230842590332031e-01 -7.596395611763000488e-01 1.174582019448280334e-01 3.296521008014678955e-01 -3.313088044524192810e-02 -3.943622708320617676e-01 2.116475552320480347e-01
-3.077037930488586426e-01 -3.104549646377563477e-01 -2.680310010910034180e-01 -4.365283250808715820e-02 -1.816516816616058350e-01 -3.836829960346221924e-01 5.604480504989624023e-01 4.907931983470916748e-01
-1.395509690046310425e-01 -2.261762022972106934e-01 -4.262530207633972168e-01 7.226248085498809814e-02 -4.241763055324554443e-01 6.451843380928039551e-01 1.642270386219024658e-01 3.453949391841888428e-01
-5.439314246177673340e-01 -3.147855401039123535e-01 1.083131954073905945e-01 -1.101032793521881104e-01 -1.493982672691345215e-01 4.338306561112403870e-02 3.378423452377319336e-01 6.654734015464782715e-01
-4.485345184803009033e-01 -2.277852892875671387e-01 2.438451498746871948e-01 -1.482802629470825195e-01 1.528952717781066895e-01 -2.199806123971939087e-01 -4.526887461543083191e-02 7.691980004310607910e-01
-4.146392941474914551e-01 -2.651507556438446045e-01 -8.092081546783447266e-01 -2.296900153160095215e-01 -1.825006008148193359e-01 1.459263917058706284e-02 5.661486089229583740e-02 1.160571202635765076e-01
-3.570230603218078613e-01 9.807111322879791260e-02 -1.733120232820510864e-01 1.448282003402709961e-01 4.506058394908905029e-01 -2.419641762971878052e-01 -3.467673361301422119e-01 6.557930111885070801e-01
5.527369678020477295e-02 -1.686313748359680176e-01 -2.529657781124114990e-01 2.865231037139892578e-01 -7.024228572845458984e-02 -3.492061197757720947e-01 -2.399511635303497314e-01 7.987273931503295898e-01
3.625863492488861084e-01 -4.197933375835418701e-01 -5.120896697044372559e-01 -3.657287657260894775e-01 4.248370826244354248e-01 1.503483206033706665e-01 -4.277537763118743896e-02 3.023083806037902832e-01
1.820746064186096191e-02 2.499303519725799561e-01 -6.308996677398681641e-01 -5.743223428726196289e-02 4.648458063602447510e-01 4.848008230328559875e-02 -1.783294379711151123e-01 5.344502925872802734e-01
-1.589917838573455811e-01 1.868701279163360596e-01 -5.831493139266967773e-01 1.573332399129867554e-01 5.408409833908081055e-01 2.347262352705001831e-01 1.991472095251083374e-01 4.332659840583801270e-01
-3.116127550601959229e-01 -5.454763770103454590e-01 -6.239860653877258301e-01 6.570113450288772583e-02 5.456666275858879089e-02 -4.455290436744689941e-01 -7.780706137418746948e-02 6.442052125930786133e-02
-3.549792170524597168e-01 -2.108929902315139771e-01 -4.796831309795379639e-01 2.901445031166076660e-01 6.923367269337177277e-03 -4.974427223205566406e-01 -2.504042387008666992e-01 4.528073966503143311e-01
-5.050870031118392944e-02 1.977798640727996826e-01 -3.655069172382354736e-01 -5.468027666211128235e-02 3.994859755039215088e-01 3.831122815608978271e-01 3.463812768459320068e-01 6.288104653358459473e-01
-5.720160529017448425e-02 5.987346917390823364e-02 -6.287648081779479980e-01 -5.675127506256103516e-01 1.996792852878570557e-01 3.734911605715751648e-02 -1.793638914823532104e-01 4.497654736042022705e-01
3.484578132629394531e-01 -2.114993035793304443e-01 9.660991840064525604e-03 2.348949760198593140e-01 7.738411426544189453e-03 1.345245987176895142e-01 3.307063877582550049e-01 8.068784475326538086e-01
2.582347951829433441e-02 -3.632346093654632568e-01 -4.487285614013671875e-01 1.138895601034164429e-01 3.918828666210174561e-01 -1.962922662496566772e-01 -6.393424272537231445e-01 2.284823954105377197e-01
-6.672650575637817383e-01 -2.538573741912841797e-01 -5.426018033176660538e-03 -1.979188919067382812e-01 2.476585060358047485e-01 -3.799606561660766602e-01 2.282833307981491089e-01 4.396526813507080078e-01
-7.089190483093261719e-01 -2.457082569599151611e-01 -2.845494747161865234e-01 3.893754482269287109e-01 -8.033280074596405029e-02 1.590988934040069580e-01 1.120552346110343933e-01 4.001967906951904297e-01
8.846177905797958374e-02 4.468507692217826843e-02 8.683437854051589966e-02 2.655699551105499268e-01 2.697114944458007812e-01 -1.196255758404731750e-01 -3.408909589052200317e-02 9.076857566833496094e-01
3.619367955252528191e-03 -1.106698960065841675e-01 -5.856768786907196045e-02 -6.792932748794555664e-01 2.306233346462249756e-01 2.379152625799179077e-01 -2.053854018449783325e-01 6.090120077133178711e-01
-3.536365553736686707e-02 -3.345371186733245850e-01 -5.359438061714172363e-01 -6.543166041374206543e-01 -2.780153788626194000e-02 -1.156460195779800415e-01 2.525114119052886963e-01 3.058748245239257812e-01
1.301283091306686401e-01 -3.099707365036010742e-01 -5.962299555540084839e-02 -8.353037387132644653e-02 4.553049206733703613e-01 6.001764535903930664e-01 1.914628893136978149e-01 5.218048095703125000e-01
-5.450263991951942444e-02 -1.531154513359069824e-01 -6.006540060043334961e-01 1.781014949083328247e-01 -4.451907873153686523e-01 4.084295630455017090e-01 2.572756409645080566e-01 3.871426880359649658e-01
-2.356494963169097900e-01 -5.532793402671813965e-01 2.521145045757293701e-01 -3.280361592769622803e-01 7.395573705434799194e-02 -6.488545238971710205e-02 -4.915052279829978943e-02 6.746010780334472656e-01
1.211092993617057800e-01 -4.775392115116119385e-01 -5.807322859764099121e-01 -5.768962502479553223e-01 -6.689550727605819702e-02 -1.442033499479293823e-01 1.370700299739837646e-01 2.077781260013580322e-01
-1.629238873720169067e-01 -3.130602836608886719e-01 -4.602873027324676514e-01 2.736166119575500488e-01 -6.465080194175243378e-03 -5.714415311813354492e-01 -2.758910059928894043e-01 4.312954843044281006e-01
-6.858792304992675781e-01 -1.845309138298034668e-01 -2.625774592161178589e-02 -1.825252175331115723e-01 -5.780200660228729248e-02 2.626176923513412476e-02 -3.838292360305786133e-01 5.569177865982055664e-01
-2.012634724378585815e-01 -1.340193003416061401e-01 9.051300585269927979e-02 -1.650025136768817902e-02 -9.130219370126724243e-02 -2.167514413595199585e-01 4.112766087055206299e-01 8.417845964431762695e-01
-6.276296079158782959e-02 -1.319459080696105957e-01 -5.343495011329650879e-01 9.592846781015396118e-02 -2.877277433872222900e-01 4.589757621288299561e-01 -9.933241456747055054e-02 6.169330477714538574e-01
-6.999995112419128418e-01 -2.868395745754241943e-01 -2.075604945421218872e-01 6.197215616703033447e-02 -5.081696808338165283e-02 -2.733648121356964111e-01 3.817591369152069092e-01 3.971789479255676270e-01
3.068367838859558105e-01 -6.148347258567810059e-01 -4.409797191619873047e-01 3.703280985355377197e-01 3.002067208290100098e-01 1.026895269751548767e-01 1.737728565931320190e-01 2.556504607200622559e-01
-3.610782325267791748e-01 -8.124315738677978516e-01 -1.214818134903907776e-01 2.357068657875061035e-01 1.347733885049819946e-01 7.084627449512481689e-02 2.874780595302581787e-01 1.828530877828598022e-01
-6.450409293174743652e-01 -3.297483026981353760e-01 -3.349193558096885681e-02 -2.125060260295867920e-01 2.676005363464355469e-01 -4.486691653728485107e-01 8.794630318880081177e-02 3.850444555282592773e-01
-2.363962680101394653e-02 -3.511767983436584473e-01 -7.539691329002380371e-01 -3.296428918838500977e-01 1.694109439849853516e-01 -2.669332325458526611e-01 2.984571158885955811e-01 9.976129233837127686e-02
-2.564991712570190430e-01 -4.788608849048614502e-01 7.033576071262359619e-02 -3.022756874561309814e-01 -1.807793676853179932e-01 2.940055541694164276e-02 4.709661602973937988e-01 5.943298935890197754e-01
4.543761014938354492e-01 -2.216586768627166748e-01 -5.599614977836608887e-01 1.743796765804290771e-01 -2.309020459651947021e-01 9.542686492204666138e-02 -2.155522257089614868e-02 5.809972286224365234e-01
-4.668035805225372314e-01 -3.298088014125823975e-01 -4.536149501800537109e-01 3.898158073425292969e-01 -1.989387273788452148e-01 -1.258411556482315063e-01 -3.268835544586181641e-01 3.915765583515167236e-01
2.865954115986824036e-02 -3.158583641052246094e-01 -3.534310758113861084e-01 -5.141046047210693359e-01 6.245081424713134766e-01 1.510022906586527824e-03 1.506029665470123291e-01 3.122518658638000488e-01
-1.920292824506759644e-01 6.014772132039070129e-02 -2.436382919549942017e-01 9.320414066314697266e-02 4.296122789382934570e-01 5.279806852340698242e-01 2.632502913475036621e-01 5.990238189697265625e-01
1.901606023311614990e-01 -7.485375404357910156e-01 -4.684581756591796875e-01 5.432233959436416626e-02 2.819527387619018555e-01 1.102328151464462280e-01 -2.866915464401245117e-01 8.535654842853546143e-02
2.806490659713745117e-01 -3.309479951858520508e-01 -1.625851988792419434e-01 -1.169994473457336426e-01 3.734564483165740967e-01 5.985720753669738770e-01 -6.144193932414054871e-02 5.196667909622192383e-01
-6.118292808532714844e-01 -2.050383388996124268e-01 -2.531438171863555908e-01 -1.479522436857223511e-01 -2.766070961952209473e-01 -3.371756970882415771e-01 1.601478010416030884e-01 5.308541655540466309e-01
-1.997141987085342407e-01 -3.444059193134307861e-01 -2.037601731717586517e-02 1.628585457801818848e-01 -9.604585915803909302e-02 5.962393879890441895e-01 -5.061877965927124023e-01 4.400095045566558838e-01
1.222492158412933350e-01 -3.634479641914367676e-01 -3.303790688514709473e-01 -1.505039185285568237e-01 5.809220075607299805e-01 5.006185173988342285e-01 -1.832041889429092407e-01 3.154457807540893555e-01
1.676827818155288696e-01 -2.140764743089675903e-01 -3.421012461185455322e-01 -6.688370704650878906e-01 2.290958464145660400e-01 4.229334369301795959e-02 -2.118676155805587769e-01 5.123630166053771973e-01
-2.919200956821441650e-01 -5.178018808364868164e-01 7.624763250350952148e-02 -2.300341874361038208e-01 -3.243683278560638428e-01 -1.464008688926696777e-01 1.931163817644119263e-01 6.511471867561340332e-01
1.800819784402847290e-01 -8.256812095642089844e-01 -3.676051497459411621e-01 7.392073422670364380e-02 2.949659228324890137e-01 1.590626984834671021e-01 -1.465533226728439331e-01 1.069556474685668945e-01
-4.210656285285949707e-01 -6.504929065704345703e-02 -5.809947848320007324e-01 3.583591282367706299e-01 -8.043907582759857178e-02 -2.049854099750518799e-01 -3.573735952377319336e-01 4.198699295520782471e-01
-5.179890990257263184e-01 -4.016135334968566895e-01 -3.533051013946533203e-01 -5.113604664802551270e-02 -3.815909624099731445e-01 3.841401338577270508e-01 1.887075453996658325e-01 3.378885388374328613e-01
-2.137016952037811279e-01 -6.778066158294677734e-01 6.224718317389488220e-02 1.038026511669158936e-01 -1.446072906255722046e-01 -3.121715784072875977e-01 1.291562169790267944e-01 5.875511169433593750e-01
-3.634218275547027588e-01 -9.170993417501449585e-02 -1.646603941917419434e-01 -3.230627253651618958e-02 -1.643635630607604980e-01 2.156454920768737793e-01 -3.232593834400177002e-01 8.082959055900573730e-01
4.862284362316131592e-01 -2.661884129047393799e-01 -4.164646565914154053e-01 2.394492924213409424e-01 1.626484096050262451e-01 -1.544725149869918823e-01 9.794957190752029419e-02 6.340634822845458984e-01
-4.490460753440856934e-01 -2.987520098686218262e-01 -1.282741781324148178e-03 -3.110167682170867920e-01 -7.309507578611373901e-02 -3.154361844062805176e-01 3.849283456802368164e-01 5.994656682014465332e-01
-1.262959986925125122e-01 -5.305622816085815430e-01 2.781675755977630615e-02 2.508998215198516846e-01 -2.199427634477615356e-01 -2.294244617223739624e-01 -3.932595998048782349e-02 7.323055863380432129e-01
-2.610731124877929688e-01 -9.211392998695373535e-01 -1.552480757236480713e-01 1.250477135181427002e-01 1.207237839698791504e-01 8.215311169624328613e-02 1.129679083824157715e-01 9.756736457347869873e-02
4.626500606536865234e-01 -1.933288127183914185e-01 -5.164084434509277344e-01 1.773313283920288086e-01 -6.625179201364517212e-02 -2.171913087368011475e-01 9.508595615625381470e-02 6.243814826011657715e-01
-8.159318566322326660e-01 -2.833051383495330811e-01 -3.388564288616180420e-02 -9.014058858156204224e-02 3.063911199569702148e-01 -1.618735492229461670e-01 3.857061092276126146e-04 3.530454933643341064e-01
2.993249893188476562e-01 -2.155209332704544067e-01 -6.801369190216064453e-01 2.473820149898529053e-01 -2.004254609346389771e-01 -2.121973931789398193e-01 -1.444070041179656982e-01 4.838592410087585449e-01
-3.940389454364776611e-01 -6.288359761238098145e-01 3.724242374300956726e-02 3.466261625289916992e-01 -8.615936152637004852e-03 -1.123597994446754456e-01 7.649755477905273438e-02 5.560677051544189453e-01
-3.563835024833679199e-01 -8.538904786109924316e-01 -2.634949684143066406e-01 5.495265871286392212e-02 2.214334458112716675e-01 1.495868712663650513e-01 -3.055982233490794897e-04 1.875205780379474163e-03
-5.358031392097473145e-01 -4.939881265163421631e-01 -3.008506596088409424e-01 4.954785406589508057e-01 3.374462574720382690e-02 -1.617689281702041626e-01 -5.465322732925415039e-02 3.202899396419525146e-01
1.544157117605209351e-01 -5.450206995010375977e-01 7.855846732854843140e-02 2.168937921524047852e-01 8.245019614696502686e-02 -3.648212254047393799e-01 -4.173075407743453979e-02 6.958877444267272949e-01
-5.010033845901489258e-01 -5.505450814962387085e-02 1.320224553346633911e-01 -3.565762639045715332e-01 -5.597241967916488647e-02 -8.596044778823852539e-02 -1.529433727264404297e-01 7.533088326454162598e-01
3.925946652889251709e-01 -1.796712428331375122e-01 -2.525153458118438721e-01 2.884828746318817139e-01 -1.158222835510969162e-02 1.107439845800399780e-01 3.250304460525512695e-01 7.406472563743591309e-01
5.950185284018516541e-02 -6.213062405586242676e-01 -6.834102272987365723e-01 -6.145634129643440247e-02 2.965668737888336182e-01 3.940599411725997925e-02 -2.238069772720336914e-01 4.166718572378158569e-03
-7.204120755195617676e-01 -3.109024763107299805e-01 -2.761043906211853027e-01 3.719590902328491211e-01 -2.700856188312172890e-03 3.017846867442131042e-02 2.051601707935333252e-01 3.560200333595275879e-01
-4.101241528987884521e-01 -2.221002578735351562e-01 -2.579319179058074951e-01 8.700171113014221191e-02 -2.154866456985473633e-01 -3.495191633701324463e-01 2.982442080974578857e-01 6.714339852333068848e-01
1.636291146278381348e-01 -2.020179182291030884e-01 -4.214716553688049316e-01 -5.515893101692199707e-01 4.768150448799133301e-01 1.432949453592300415e-01 -1.248902529478073120e-01 4.324829876422882080e-01
-3.358149528503417969e-01 1.085129659622907639e-02 -1.731743216514587402e-01 2.366499155759811401e-01 -6.985086016356945038e-03 3.484532833099365234e-01 -3.878250420093536377e-01 7.274897098541259766e-01
-5.517784357070922852e-01 -5.364809632301330566e-01 -1.206147894263267517e-01 -2.506030350923538208e-02 2.410430759191513062e-01 -5.023105144500732422e-01 -3.383904322981834412e-02 2.845873236656188965e-01
-8.352799713611602783e-02 -4.775933921337127686e-01 -5.189111828804016113e-01 2.986439168453216553e-01 -3.630185266956686974e-03 -5.237224102020263672e-01 -2.429078668355941772e-01 2.704961597919464111e-01
2.641726136207580566e-01 -3.990112245082855225e-01 -6.705097854137420654e-02 4.663641750812530518e-01 8.983743190765380859e-02 -1.949438601732254028e-01 -1.158365085721015930e-01 6.996568441390991211e-01
-2.339783906936645508e-01 -6.598711609840393066e-01 1.683506518602371216e-01 -1.496658176183700562e-01 -5.720895132981240749e-04 1.761662401258945465e-02 4.038959741592407227e-01 5.437277555465698242e-01
-3.866944015026092529e-01 -3.580066561698913574e-01 5.027157603763043880e-04 -3.171419799327850342e-01 -2.669948935508728027e-01 -3.730306625366210938e-01 1.429089009761810303e-01 6.251866221427917480e-01
-7.029864192008972168e-02 -6.065053343772888184e-01 -4.081164300441741943e-02 1.351584196090698242e-01 3.481777310371398926e-01 4.555322527885437012e-01 -3.529260158538818359e-01 3.924052417278289795e-01
-9.223707765340805054e-02 -8.811688423156738281e-01 1.452507376670837402e-01 6.448697298765182495e-02 1.010611653327941895e-01 -1.108539551496505737e-01 -1.592536270618438721e-01 3.767144083976745605e-01
5.298712477087974548e-02 -5.020062327384948730e-01 -3.988187611103057861e-01 -5.911132097244262695e-01 3.925597667694091797e-01 1.278145164251327515e-01 1.541553437709808350e-01 2.061732858419418335e-01
-5.815391540527343750e-01 -3.428070545196533203e-01 -4.607827961444854736e-02 -7.658165693283081055e-02 7.360060513019561768e-02 5.368466377258300781e-01 -2.541929781436920166e-01 4.219861924648284912e-01
-1.444879081100225449e-02 -4.050140082836151123e-01 -8.405106663703918457e-01 -7.361914217472076416e-02 -1.264705359935760498e-01 -2.144364118576049805e-01 -6.087095662951469421e-02 2.412344217300415039e-01
3.389378786087036133e-01 -2.857528999447822571e-02 -3.887746930122375488e-01 7.371141761541366577e-02 -3.263964056968688965e-01 3.228311538696289062e-01 2.314392328262329102e-01 6.807398796081542969e-01
2.232729941606521606e-01 -1.119753420352935791e-01 -4.430045783519744873e-01 2.579672932624816895e-01 5.713815093040466309e-01 -7.061051670461893082e-03 -3.263249099254608154e-01 4.917274415493011475e-01
-1.198371872305870056e-01 -7.410995364189147949e-01 9.964047372341156006e-02 -2.768070399761199951e-01 9.880682826042175293e-02 3.419850170612335205e-01 -3.641208112239837646e-01 3.009313046932220459e-01
-4.260301887989044189e-01 6.237466633319854736e-02 -5.670356154441833496e-01 -4.787267744541168213e-01 4.408644139766693115e-02 2.628457844257354736e-01 -1.518798470497131348e-01 4.120680689811706543e-01
3.010289669036865234e-01 -2.194186598062515259e-01 -1.110776886343955994e-01 3.181508043780922890e-03 6.687844991683959961e-01 -1.001962348818778992e-01 2.717680037021636963e-01 5.636656880378723145e-01
3.102404773235321045e-01 -1.868991255760192871e-01 -3.183396905660629272e-02 2.439624518156051636e-01 1.290651112794876099e-01 -2.391178011894226074e-01 -2.104630023241043091e-01 8.307579755783081055e-01
1.102208942174911499e-01 -3.806414306163787842e-01 -7.631564736366271973e-01 2.817331813275814056e-02 -4.931112006306648254e-02 -1.001658104360103607e-02 -4.884716868400573730e-01 1.364746093750000000e-01
7.886132225394248962e-03 -2.847664058208465576e-01 -6.393597126007080078e-01 -4.178763329982757568e-01 -3.450993448495864868e-02 -1.320948302745819092e-01 4.927496314048767090e-01 2.720339298248291016e-01
2.788361310958862305e-01 -3.450263142585754395e-01 -3.432159125804901123e-01 4.288357794284820557e-01 -2.130023837089538574e-01 -1.902796179056167603e-01 1.234132796525955200e-01 6.361624598503112793e-01
-3.995956182479858398e-01 -5.751696825027465820e-01 -3.831473290920257568e-01 1.672299653291702271e-01 -1.920163780450820923e-01 4.029209911823272705e-01 3.071013391017913818e-01 2.029988616704940796e-01
-3.934987783432006836e-01 -4.481225311756134033e-01 2.549160718917846680e-01 -5.217728018760681152e-02 4.505059495568275452e-02 -8.561819046735763550e-02 1.661480665206909180e-01 7.346258163452148438e-01
-1.335160434246063232e-01 -3.884960412979125977e-01 -5.723605155944824219e-01 -2.384893149137496948e-01 3.203797042369842529e-01 9.187769144773483276e-03 5.799946188926696777e-01 8.745839446783065796e-02
-6.707129478454589844e-01 -4.392670989036560059e-01 -1.086832284927368164e-01 5.148315802216529846e-02 1.342605352401733398e-01 1.250482946634292603e-01 -4.464970231056213379e-01 3.312151730060577393e-01
-8.539499342441558838e-02 -4.619111120700836182e-01 -6.449164152145385742e-01 -2.139214128255844116e-01 2.208580374717712402e-01 1.729476004838943481e-01 4.801390767097473145e-01 9.188826382160186768e-02
-1.502302885055541992e-01 1.210795342922210693e-01 -1.768846660852432251e-01 -1.948379911482334137e-02 -3.444721102714538574e-01 -1.703295558691024780e-01 -1.612646877765655518e-01 8.703006505966186523e-01
-9.878273308277130127e-02 -2.817277014255523682e-01 -6.200067400932312012e-01 -1.036581471562385559e-01 -3.502885103225708008e-01 -4.116680026054382324e-01 -8.038005232810974121e-02 4.659233391284942627e-01
-5.373573303222656250e-01 -1.400624364614486694e-01 5.811674054712057114e-03 -1.138415783643722534e-01 -6.249719113111495972e-02 4.381276369094848633e-01 -3.278866112232208252e-01 6.125884652137756348e-01
-5.278896093368530273e-01 -2.243601679801940918e-01 -3.295275568962097168e-01 1.486963778734207153e-01 -2.239785343408584595e-01 -3.749580979347229004e-01 2.125985324382781982e-01 5.516681671142578125e-01
-3.727009296417236328e-01 5.137439817190170288e-02 -8.435551077127456665e-02 7.656013965606689453e-02 -2.273769527673721313e-01 1.668815612792968750e-01 -2.705223262310028076e-01 8.323133587837219238e-01
-1.695213913917541504e-01 -1.921499222517013550e-01 -7.906613945960998535e-01 -2.233105748891830444e-01 -3.593956232070922852e-01 1.836090683937072754e-01 -3.341368585824966431e-02 3.087615072727203369e-01
1.003465205430984497e-01 -3.889147937297821045e-01 -4.338808655738830566e-01 2.134848386049270630e-02 5.574122071266174316e-01 -2.155770063400268555e-01 -5.121821165084838867e-01 1.745142042636871338e-01
-1.671617180109024048e-01 7.690467685461044312e-02 -5.755777955055236816e-01 -5.608800053596496582e-01 2.056295610964298248e-02 2.637776136398315430e-01 -2.024319767951965332e-01 4.574781656265258789e-01
-2.805208787322044373e-02 2.631260156631469727e-01 -5.136132240295410156e-01 -2.163526415824890137e-01 4.175917208194732666e-01 2.105147838592529297e-01 -1.137792170047760010e-01 6.226764321327209473e-01
3.937650918960571289e-01 -3.019878268241882324e-01 -2.349593341350555420e-01 2.356718629598617554e-01 -1.717897057533264160e-01 1.082770079374313354e-01 2.506315410137176514e-01 7.341345548629760742e-01
2.383329719305038452e-01 -5.411409735679626465e-01 -2.364150583744049072e-01 3.630788922309875488e-01 -2.927898615598678589e-02 -1.223484650254249573e-01 4.262024164199829102e-01 5.149471163749694824e-01
-4.918683469295501709e-01 -3.803525865077972412e-01 -2.894091904163360596e-01 -6.435146927833557129e-02 -1.226764917373657227e-01 -4.929739236831665039e-01 3.010015487670898438e-01 4.205043613910675049e-01
9.760838747024536133e-02 -4.761584699153900146e-01 -4.135009944438934326e-01 -3.679269552230834961e-01 6.408525109291076660e-01 3.323101252317428589e-02 1.089983060956001282e-01 1.836177259683609009e-01
2.503707706928253174e-01 -1.295047700405120850e-01 -3.061645627021789551e-01 -4.214645922183990479e-01 5.037094950675964355e-01 2.617299742996692657e-02 -1.115700826048851013e-01 6.183183789253234863e-01
-5.203002691268920898e-01 -3.521861433982849121e-01 -5.843604207038879395e-01 -1.396276056766510010e-01 -1.081910803914070129e-01 1.886991262435913086e-01 -4.428118765354156494e-01 2.973911911249160767e-02
-3.261124193668365479e-01 -4.774049222469329834e-01 -1.850870624184608459e-02 1.103681996464729309e-01 -1.244072169065475464e-01 1.622938364744186401e-01 6.069060564041137695e-01 4.930114448070526123e-01
-6.381088495254516602e-01 -4.095985889434814453e-01 6.016753241419792175e-02 1.095981448888778687e-01 2.320614457130432129e-02 -1.368483453989028931e-01 1.340686082839965820e-01 6.100606918334960938e-01
-2.550615370273590088e-01 -5.340381860733032227e-01 7.662676274776458740e-02 2.059136927127838135e-01 -4.830371588468551636e-02 -3.069017827510833740e-01 2.767606973648071289e-01 6.544893980026245117e-01
2.247065454721450806e-01 -2.177152931690216064e-01 -2.770524919033050537e-01 2.771776616573333740e-01 8.898369967937469482e-02 -4.977589249610900879e-01 2.736013233661651611e-01 6.465151309967041016e-01
-2.311019599437713623e-01 -8.776490688323974609e-01 -3.035741150379180908e-01 -2.086654603481292725e-01 -3.598339110612869263e-02 1.757124066352844238e-02 -1.937316954135894775e-01 3.860043361783027649e-02
8.244847506284713745e-02 1.204625964164733887e-01 -4.316002428531646729e-01 -5.335745960474014282e-02 -2.572327852249145508e-01 5.652027204632759094e-03 -1.423057317733764648e-01 8.385188579559326172e-01
-5.479117631912231445e-01 -4.335075989365577698e-02 7.351401448249816895e-02 2.169927656650543213e-01 4.130761027336120605e-01 3.262192606925964355e-01 -2.265826016664505005e-01 5.630565881729125977e-01
2.612804770469665527e-01 -4.353894889354705811e-01 -2.752692401409149170e-01 3.678056001663208008e-01 -8.239617198705673218e-02 -2.372610569000244141e-01 2.752464711666107178e-01 6.263161301612854004e-01
-3.543309569358825684e-01 -3.086101412773132324e-01 -3.720240592956542969e-01 -2.878067642450332642e-02 -5.019205808639526367e-01 5.527639985084533691e-01 -7.073498517274856567e-02 2.783943414688110352e-01
-5.360458418726921082e-02 -2.313700765371322632e-01 -8.107925057411193848e-01 -2.767715752124786377e-01 -2.567603290081024170e-01 -8.140815049409866333e-02 3.242903575301170349e-02 3.687854111194610596e-01
-1.860749274492263794e-01 -4.009119868278503418e-01 -1.393689066171646118e-01 1.874962449073791504e-01 -1.126058772206306458e-01 -1.863979548215866089e-01 6.012313961982727051e-01 5.840922594070434570e-01
4.848165810108184814e-01 -2.220775634050369263e-01 -3.663076758384704590e-01 2.588275372982025146e-01 1.901362091302871704e-01 -3.866547718644142151e-02 2.582944035530090332e-01 6.403895020484924316e-01
-2.772281169891357422e-01 -6.029108166694641113e-01 1.363690793514251709e-01 1.748643442988395691e-02 3.336915373802185059e-01 4.520371556282043457e-01 -7.353173941373825073e-02 4.686644971370697021e-01
-4.647845923900604248e-01 -7.158257365226745605e-01 9.128627926111221313e-02 -9.789431840181350708e-02 2.961787283420562744e-01 -1.121022179722785950e-01 2.490244805812835693e-01 3.022426366806030273e-01
-5.619972944259643555e-01 -2.522180378437042236e-01 -4.969767481088638306e-02 -1.681702286005020142e-01 -5.099660903215408325e-02 -2.906289398670196533e-01 4.156700670719146729e-01 5.744097828865051270e-01
-2.512000687420368195e-02 -2.521700561046600342e-01 -2.102445513010025024e-01 -5.426707267761230469e-01 6.023250818252563477e-01 1.202622577548027039e-01 1.184123307466506958e-01 4.536572992801666260e-01
3.416988253593444824e-01 -1.982215344905853271e-01 -6.282406300306320190e-02 4.759745299816131592e-02 2.747500538825988770e-01 -7.628013938665390015e-02 -4.909221231937408447e-01 7.179324626922607422e-01
-7.786842584609985352e-01 -1.548747271299362183e-01 -8.289498090744018555e-02 4.450561478734016418e-02 4.365241527557373047e-01 -3.140112012624740601e-02 2.472203820943832397e-01 3.288694918155670166e-01
-1.933556646108627319e-01 -6.072961539030075073e-02 -2.642117738723754883e-01 4.397189915180206299e-01 2.747543752193450928e-01 -4.132099449634552002e-01 -5.329769849777221680e-02 6.683501601219177246e-01
-7.198339700698852539e-01 -5.172944068908691406e-01 -4.971662908792495728e-02 -2.382963299751281738e-01 2.706878185272216797e-01 -1.653842478990554810e-01 -4.329259321093559265e-02 2.291081845760345459e-01
2.641514539718627930e-01 -9.581311047077178955e-02 -2.460446059703826904e-01 1.649218797683715820e-01 -2.407556772232055664e-01 9.642988443374633789e-02 4.796544611454010010e-01 7.321039438247680664e-01
-2.407068312168121338e-01 -3.666152954101562500e-01 -8.119072914123535156e-01 7.116328179836273193e-02 -1.873494237661361694e-01 -3.168180286884307861e-01 -8.258251100778579712e-02 3.320391848683357239e-02
3.061175048351287842e-01 -6.007053852081298828e-01 -1.388309001922607422e-01 2.458849251270294189e-01 7.318621128797531128e-02 5.396479368209838867e-01 1.114134490489959717e-01 3.958820700645446777e-01
2.971347235143184662e-02 -3.282421529293060303e-01 -2.741094529628753662e-01 -5.681187510490417480e-01 5.087255835533142090e-01 -7.517847418785095215e-02 3.507787287235260010e-01 3.255458474159240723e-01
-3.015831485390663147e-02 2.322124242782592773e-01 -4.018845856189727783e-01 -1.333445459604263306e-01 2.694790959358215332e-01 4.579606652259826660e-01 -3.307173401117324829e-02 6.945756077766418457e-01
1.354052722454071045e-01 -4.758858978748321533e-01 -2.427846938371658325e-02 5.359847545623779297e-01 -3.773685172200202942e-02 2.115401253104209900e-02 -2.574409544467926025e-02 6.817584633827209473e-01
-6.263092756271362305e-01 -5.390523076057434082e-01 -1.617241352796554565e-01 3.341637253761291504e-01 2.730563580989837646e-01 -8.987468667328357697e-03 2.501835525035858154e-01 2.051998823881149292e-01
6.594654917716979980e-02 -5.112090110778808594e-01 2.359580546617507935e-01 2.325419187545776367e-01 -3.152982518076896667e-02 4.184434935450553894e-02 1.253944635391235352e-01 7.785213589668273926e-01
3.898674994707107544e-02 -1.304931640625000000e-01 -3.046128153800964355e-01 6.239589452743530273e-01 6.372777372598648071e-02 -1.805677115917205811e-01 9.423375129699707031e-02 6.736407279968261719e-01
-3.341317176818847656e-01 -8.399924039840698242e-01 -1.710678637027740479e-01 -7.279548048973083496e-02 2.365521490573883057e-01 4.917227476835250854e-02 2.871022522449493408e-01 8.603913336992263794e-02
-1.490344852209091187e-01 -4.259531497955322266e-01 -6.970145553350448608e-02 5.069965124130249023e-02 -2.527773678302764893e-01 -2.361162453889846802e-01 4.474302530288696289e-01 6.848962903022766113e-01
-1.667866557836532593e-01 -8.039347529411315918e-01 5.455980822443962097e-02 5.687397345900535583e-02 -1.301128976047039032e-02 -1.365172713994979858e-01 3.072845935821533203e-01 4.543454647064208984e-01
-7.124683856964111328e-01 -2.087828963994979858e-01 -2.288147620856761932e-02 -1.685181856155395508e-01 4.972536861896514893e-02 -2.696894705295562744e-01 1.589197516441345215e-01 5.651690959930419922e-01
-1.620423048734664917e-01 -5.085040926933288574e-01 -1.955109387636184692e-01 -4.338028728961944580e-01 3.027109503746032715e-01 5.704684257507324219e-01 2.049768418073654175e-01 1.722580343484878540e-01
-6.135402321815490723e-01 -5.246434211730957031e-01 -3.259159624576568604e-01 -7.121677696704864502e-02 2.703950405120849609e-01 -1.498152911663055420e-01 -1.931113451719284058e-01 3.227609992027282715e-01
3.666604459285736084e-01 -2.963154911994934082e-01 -4.425097405910491943e-01 1.084452569484710693e-01 -1.531245857477188110e-01 -3.376178145408630371e-01 2.872329950332641602e-01 5.918161273002624512e-01
-2.634881138801574707e-01 -2.557030618190765381e-01 -4.978907406330108643e-01 6.419982910156250000e-01 4.820293933153152466e-02 -7.635105401277542114e-02 -1.441694498062133789e-01 4.197556972503662109e-01
1.490467190742492676e-01 -3.391939997673034668e-01 -5.942707061767578125e-01 -1.168584451079368591e-01 5.638145804405212402e-01 2.765827476978302002e-01 2.501128911972045898e-01 1.974280029535293579e-01
1.896485686302185059e-01 -2.752051055431365967e-01 -6.098566651344299316e-01 -1.819265782833099365e-01 3.976984918117523193e-01 -7.085888087749481201e-02 -5.048078298568725586e-01 2.554548978805541992e-01
2.437224537134170532e-01 6.669236812740564346e-03 -4.925276637077331543e-01 6.879258900880813599e-02 -1.092893555760383606e-01 -3.841197192668914795e-01 3.124237060546875000e-01 6.604077219963073730e-01
-5.400930643081665039e-01 -6.519983410835266113e-01 3.920204192399978638e-02 3.273181151598691940e-03 3.925641477108001709e-01 1.058297604322433472e-01 2.571608126163482666e-01 2.240801006555557251e-01
-3.857517242431640625e-01 -8.453336954116821289e-01 -2.747615575790405273e-01 -1.007315963506698608e-01 1.197214424610137939e-01 -1.699011176824569702e-01 8.648249506950378418e-02 1.693547144532203674e-02
-6.417873501777648926e-01 -3.891697227954864502e-01 -2.365306019783020020e-01 -1.433516144752502441e-01 -6.562551110982894897e-02 -4.678515791893005371e-01 1.644656509160995483e-01 3.315401375293731689e-01
-2.893666625022888184e-01 3.405251801013946533e-01 -5.288474559783935547e-01 -2.379702180624008179e-01 -1.522206813097000122e-01 3.325034379959106445e-01 -2.731424011290073395e-02 5.740421414375305176e-01
-5.069798231124877930e-01 -2.679060399532318115e-01 -1.818347275257110596e-01 -3.927481174468994141e-02 -3.284819722175598145e-01 6.142940521240234375e-01 9.704358875751495361e-02 3.767179250717163086e-01
3.093364536762237549e-01 -3.889631330966949463e-01 -4.284550845623016357e-01 1.940464675426483154e-01 -2.711380124092102051e-01 -3.169546425342559814e-01 2.758359611034393311e-01 5.307816863059997559e-01
-4.052838087081909180e-01 -5.602301955223083496e-01 -3.274485468864440918e-01 1.803765594959259033e-01 -1.040845885872840881e-01 -9.896065294742584229e-02 -3.800688385963439941e-01 4.658861756324768066e-01
2.116459310054779053e-01 -3.451122641563415527e-01 -3.527582883834838867e-01 1.316182594746351242e-02 5.219846367835998535e-01 5.247249007225036621e-01 -1.741893030703067780e-02 4.042083323001861572e-01
3.068157136440277100e-01 -1.554204523563385010e-01 -2.868131697177886963e-01 3.399719297885894775e-01 -4.299047961831092834e-02 -1.197372600436210632e-01 3.655045032501220703e-01 7.308126091957092285e-01
2.951324358582496643e-02 -9.235587716102600098e-01 -3.326567709445953369e-01 -8.345125615596771240e-02 8.946431428194046021e-02 -1.411997713148593903e-02 -1.325596868991851807e-01 5.261225253343582153e-02
2.543541789054870605e-01 -5.081104114651679993e-02 -5.352849960327148438e-01 -5.854187011718750000e-01 1.246366873383522034e-01 -7.247710227966308594e-02 -5.268636718392372131e-02 5.290690660476684570e-01
-1.302862316370010376e-01 -1.742858886718750000e-01 -8.330131769180297852e-01 -2.373354136943817139e-01 -1.665573865175247192e-01 1.305721700191497803e-01 3.121964633464813232e-01 2.452625632286071777e-01
4.526188224554061890e-02 3.071848154067993164e-01 -4.456434845924377441e-01 -9.129417128860950470e-03 -1.078269034624099731e-01 -2.764139175415039062e-01 1.797692030668258667e-01 7.645646929740905762e-01
-2.671010196208953857e-01 5.124397203326225281e-02 -3.089077174663543701e-01 2.149077504873275757e-02 4.686554670333862305e-01 4.327430129051208496e-01 4.100466072559356689e-01 5.050768256187438965e-01
-4.972848109900951385e-03 -1.036624088883399963e-01 -5.434810519218444824e-01 3.415293991565704346e-01 6.659451127052307129e-02 -4.176919758319854736e-01 -4.203824400901794434e-01 4.707362651824951172e-01
-6.170037984848022461e-01 -3.837526142597198486e-01 -3.429690003395080566e-01 1.315764933824539185e-01 -2.902214527130126953e-01 3.452314436435699463e-01 1.764985322952270508e-01 3.202111124992370605e-01
-2.277937084436416626e-01 -4.820670187473297119e-01 2.899590693414211273e-02 4.392842948436737061e-01 2.026936858892440796e-01 -2.829085886478424072e-01 -1.060008630156517029e-01 6.241409182548522949e-01
-1.053707003593444824e-01 -1.844269782304763794e-02 -1.933335512876510620e-01 -3.187997937202453613e-01 4.905488193035125732e-01 5.371657609939575195e-01 -1.346584558486938477e-01 5.497523546218872070e-01
-8.295802474021911621e-01 -8.918704837560653687e-02 -3.599518835544586182e-01 1.442303657531738281e-01 1.507884413003921509e-01 -1.649045944213867188e-01 -3.908127546310424805e-03 3.217590153217315674e-01
-3.280025720596313477e-01 -3.670985698699951172e-01 -4.352767169475555420e-01 1.064371541142463684e-01 -4.382438361644744873e-01 5.598627924919128418e-01 -7.885820418596267700e-02 2.124513238668441772e-01
-7.076042890548706055e-01 -3.606442511081695557e-01 -3.217544555664062500e-01 1.057165712118148804e-01 -1.226264908909797668e-01 8.104407787322998047e-02 4.297026693820953369e-01 2.197271734476089478e-01
2.989299781620502472e-02 -7.652842402458190918e-01 -1.326986104249954224e-01 2.433715909719467163e-01 1.759690493345260620e-01 1.986847668886184692e-01 3.011398017406463623e-01 4.189058244228363037e-01
4.426934197545051575e-02 1.483184248208999634e-01 -6.016693711280822754e-01 2.433492690324783325e-01 2.094095051288604736e-01 -4.305089116096496582e-01 -1.154256165027618408e-01 5.588412880897521973e-01
-5.099691152572631836e-01 -3.691747188568115234e-01 -7.246925234794616699e-01 4.032373800873756409e-02 -2.173946797847747803e-02 -5.131182074546813965e-02 -2.608285248279571533e-01 -7.549262046813964844e-02
8.796004205942153931e-02 -6.325836777687072754e-01 2.494175881147384644e-01 1.592048816382884979e-02 6.343703716993331909e-02 -1.780166327953338623e-01 -3.182655572891235352e-02 7.020762562751770020e-01
-4.315543472766876221e-01 -7.525733113288879395e-01 -2.467642873525619507e-01 2.348255962133407593e-01 -7.372040301561355591e-02 -1.269822418689727783e-01 1.711732298135757446e-01 2.837236523628234863e-01
-6.118563413619995117e-01 -4.461233019828796387e-01 -2.911726236343383789e-01 1.676756739616394043e-01 1.501061394810676575e-02 -2.099725455045700073e-01 4.019485116004943848e-01 3.283786773681640625e-01
-1.613066196441650391e-01 -1.284340769052505493e-01 -6.044190526008605957e-01 -5.318552851676940918e-01 1.020314916968345642e-01 4.087209105491638184e-01 1.184873133897781372e-01 3.432053327560424805e-01
-4.250926077365875244e-01 -5.642289519309997559e-01 1.608140319585800171e-01 -5.533131957054138184e-01 9.464074671268463135e-02 -1.219709292054176331e-01 1.036813482642173767e-01 3.665263354778289795e-01
7.367420941591262817e-02 2.141582593321800232e-02 -2.621103525161743164e-01 2.810271084308624268e-01 5.267223119735717773e-01 3.711485266685485840e-01 -2.634838521480560303e-01 6.015181541442871094e-01
3.651469647884368896e-01 -7.006134390830993652e-01 -2.880816757678985596e-01 4.880112409591674805e-02 1.454982757568359375e-01 1.440052390098571777e-01 -4.158766865730285645e-01 2.749090492725372314e-01
-7.789205759763717651e-02 -1.978412270545959473e-02 -5.410389304161071777e-01 1.292738318443298340e-01 2.613475620746612549e-01 -6.657521724700927734e-01 7.506614178419113159e-02 4.085865318775177002e-01
-8.009130507707595825e-02 -4.677954316139221191e-01 -7.129563093185424805e-01 -1.264386028051376343e-01 -1.433902233839035034e-01 -3.984450399875640869e-01 -1.824270933866500854e-01 1.945784837007522583e-01
9.567786753177642822e-02 -2.474405467510223389e-01 -5.126749873161315918e-01 1.336164325475692749e-01 4.624711275100708008e-01 -1.321756392717361450e-01 -5.789893865585327148e-01 2.869690954685211182e-01
-2.030091434717178345e-01 -8.389595746994018555e-01 -1.936571598052978516e-01 1.129588112235069275e-01 1.107411533594131470e-01 -3.118880093097686768e-01 -2.519976496696472168e-01 1.778498142957687378e-01
-2.497430592775344849e-01 -4.684907793998718262e-01 -3.836359083652496338e-01 7.558170706033706665e-02 -5.298424363136291504e-01 2.698554992675781250e-01 -3.463918864727020264e-01 3.028422296047210693e-01
-2.145556062459945679e-01 -7.929176092147827148e-01 -1.005513966083526611e-01 6.451400369405746460e-02 3.676626086235046387e-01 3.981664180755615234e-01 4.471292719244956970e-02 1.235460415482521057e-01
-8.867718279361724854e-03 -4.767118692398071289e-01 -7.596853375434875488e-01 7.016418874263763428e-02 2.604371309280395508e-01 -4.973503202199935913e-02 -3.455295264720916748e-01 -3.050595894455909729e-02
-6.207022070884704590e-01 -6.195786595344543457e-02 -4.795978665351867676e-01 -1.789155453443527222e-01 -2.970462143421173096e-01 4.120013415813446045e-01 9.573645889759063721e-02 2.858638465404510498e-01
-4.256901741027832031e-01 -2.718634307384490967e-01 1.375528424978256226e-01 -3.870675712823867798e-02 -6.139150355011224747e-04 -1.810733675956726074e-01 2.443683892488479614e-01 7.949561476707458496e-01
-2.383544296026229858e-01 -8.359919786453247070e-01 -1.613068729639053345e-01 -6.599694490432739258e-02 -9.111377596855163574e-02 3.491750955581665039e-01 1.858051866292953491e-01 2.217670381069183350e-01
-6.586432456970214844e-01 -5.310727357864379883e-01 -1.890780031681060791e-01 -1.764156967401504517e-01 -2.234616316854953766e-02 -6.499663740396499634e-02 3.644207119941711426e-01 2.824029624462127686e-01
-3.586360812187194824e-01 -8.437047004699707031e-01 -1.062605082988739014e-01 3.648499399423599243e-02 2.721088230609893799e-01 2.447125762701034546e-01 8.164076507091522217e-02 7.954476773738861084e-02
-1.758417189121246338e-01 -2.185411453247070312e-01 -5.721378326416015625e-01 3.687849342823028564e-01 -1.263850182294845581e-01 -3.945723772048950195e-01 -3.139947652816772461e-01 4.332694411277770996e-01
1.590622067451477051e-01 -8.717886805534362793e-01 -3.040938377380371094e-01 1.672578006982803345e-01 -1.518874764442443848e-01 4.867403954267501831e-02 1.367025077342987061e-01 2.238504290580749512e-01
-4.806912839412689209e-01 -5.274462103843688965e-01 1.387959420680999756e-01 -3.685781955718994141e-01 3.513783514499664307e-01 -8.859325945377349854e-02 2.978538274765014648e-01 3.399848043918609619e-01
2.930971384048461914e-01 6.153003498911857605e-02 -3.659986853599548340e-01 3.448767960071563721e-01 2.990081310272216797e-01 2.107299268245697021e-01 2.921303361654281616e-02 7.230122089385986328e-01
-4.212207794189453125e-01 -7.035130262374877930e-01 -1.762532293796539307e-01 1.603618115186691284e-01 2.381670027971267700e-01 1.070593893527984619e-01 4.150474965572357178e-01 1.743892431259155273e-01
-1.242223232984542847e-01 -8.969305753707885742e-01 -1.885263323783874512e-01 -1.740583628416061401e-01 -2.237900793552398682e-01 1.316581666469573975e-01 4.273839294910430908e-03 2.163604050874710083e-01
6.453431397676467896e-02 -2.266920208930969238e-01 -4.764386713504791260e-01 5.442600846290588379e-01 3.015006482601165771e-01 2.501311898231506348e-01 -2.769182622432708740e-01 4.371283352375030518e-01
1.286774128675460815e-01 3.494667634367942810e-02 -5.185724496841430664e-01 5.832973867654800415e-02 5.668942332267761230e-01 1.475179046392440796e-01 -3.670994639396667480e-01 4.816726446151733398e-01
-6.115828156471252441e-01 -7.247686386108398438e-01 2.641427144408226013e-02 -1.797580868005752563e-01 7.470050454139709473e-02 -3.421070426702499390e-02 1.216348782181739807e-01 2.147574126720428467e-01
1.057575717568397522e-01 -4.798652827739715576e-01 3.439940884709358215e-02 3.135295510292053223e-01 3.313726484775543213e-01 -2.837184071540832520e-01 -4.370911121368408203e-01 5.269802808761596680e-01
-5.508195161819458008e-01 -3.746951818466186523e-01 -6.416786909103393555e-01 1.853918880224227905e-01 -1.806194633245468140e-01 2.720261216163635254e-01 -4.711990803480148315e-02 3.518310934305191040e-02
-2.768163084983825684e-01 -7.426152825355529785e-01 -1.584497839212417603e-01 2.778783440589904785e-01 1.336992233991622925e-01 -3.355579078197479248e-02 2.817377746105194092e-01 4.137570858001708984e-01
-3.711596131324768066e-01 -7.591341137886047363e-01 -2.285213619470596313e-01 -4.731818661093711853e-02 1.989510841667652130e-02 -1.144870594143867493e-01 4.218334853649139404e-01 2.001206129789352417e-01
-2.706905603408813477e-01 -1.068306714296340942e-02 -7.292944788932800293e-01 3.979717791080474854e-01 2.223906517028808594e-01 -2.903926372528076172e-01 1.901849359273910522e-02 3.197087943553924561e-01
5.390971899032592773e-02 -7.191992402076721191e-01 -5.272449254989624023e-01 2.453539371490478516e-01 -3.035743720829486847e-02 -1.188886165618896484e-01 2.880478799343109131e-01 2.088843286037445068e-01
-1.254988759756088257e-01 -5.160850882530212402e-01 -6.622622013092041016e-01 -1.295963674783706665e-02 1.110664685256779194e-03 2.297769933938980103e-01 4.605220258235931396e-01 1.194483861327171326e-01
1.688555628061294556e-02 -7.114064693450927734e-01 -2.761377990245819092e-01 1.735944151878356934e-01 2.697861194610595703e-01 -3.417949378490447998e-01 -2.520742714405059814e-01 3.661677241325378418e-01
-3.182240426540374756e-01 -7.864452600479125977e-01 8.725709468126296997e-02 -2.831300795078277588e-01 1.353151351213455200e-01 1.402034051716327667e-02 2.262175381183624268e-01 3.503997325897216797e-01
-3.730426430702209473e-01 -5.076646208763122559e-01 -8.731674402952194214e-02 3.860920369625091553e-01 -3.892903029918670654e-02 -2.505016326904296875e-01 -2.027366310358047485e-01 5.839998722076416016e-01
2.973190844058990479e-01 -7.700440883636474609e-01 -3.303178846836090088e-01 -4.438704252243041992e-02 3.055854141712188721e-01 1.193440034985542297e-01 -2.670722603797912598e-01 1.691163480281829834e-01
3.856317698955535889e-01 -1.661386340856552124e-01 -2.015798538923263550e-01 -2.610801458358764648e-01 -2.879952490329742432e-01 3.929132521152496338e-01 -1.300598084926605225e-01 6.787129044532775879e-01
-1.253495812416076660e-01 -3.955307304859161377e-01 -6.195412874221801758e-01 -4.379628002643585205e-01 2.442063093185424805e-01 -2.983469665050506592e-01 2.859241962432861328e-01 1.476478129625320435e-01
-3.153534233570098877e-01 -6.855421066284179688e-01 -3.439835309982299805e-01 1.973352134227752686e-01 -3.336250185966491699e-01 -1.429066359996795654e-01 -1.390379015356302261e-02 3.760280609130859375e-01
-2.524371445178985596e-01 3.008035942912101746e-02 -1.315337121486663818e-01 -2.030345350503921509e-01 -2.208932787179946899e-01 -4.521513581275939941e-01 -5.874038487672805786e-02 7.875034213066101074e-01
2.238395065069198608e-01 -1.951617598533630371e-01 -5.058802962303161621e-01 -2.106939405202865601e-01 -1.318218857049942017e-01 -2.089099436998367310e-01 6.111436486244201660e-01 4.206947982311248779e-01
-2.957824468612670898e-01 -9.969406574964523315e-02 -5.464890599250793457e-01 -5.453230738639831543e-01 -7.843318581581115723e-02 3.632426857948303223e-01 1.632558107376098633e-01 3.765592575073242188e-01
-6.953009963035583496e-01 -2.468732558190822601e-02 -1.206484884023666382e-01 -9.987562894821166992e-02 3.709475696086883545e-01 -9.563884139060974121e-02 -3.485102951526641846e-01 4.724481701850891113e-01
1.233433559536933899e-01 -5.046499371528625488e-01 -5.436245799064636230e-01 -3.667789399623870850e-01 3.437565267086029053e-01 -7.358047366142272949e-02 3.610010445117950439e-01 2.148399651050567627e-01
-4.190955162048339844e-01 -4.273985326290130615e-01 -6.658076494932174683e-02 2.363180816173553467e-01 9.944307059049606323e-02 1.059968620538711548e-01 4.792486727237701416e-01 5.749841332435607910e-01
-5.691630840301513672e-01 -4.600987434387207031e-01 -4.807898998260498047e-01 2.430502474308013916e-01 1.198229473084211349e-02 3.742512762546539307e-01 -1.809519380331039429e-01 3.433644026517868042e-02
9.233333170413970947e-03 -8.714972138404846191e-01 -2.806777954101562500e-01 1.695436239242553711e-01 6.913883239030838013e-02 1.884773522615432739e-01 -2.331905215978622437e-01 1.954495757818222046e-01
-7.037453651428222656e-01 -1.706175953149795532e-01 -5.254871398210525513e-02 -7.417740672826766968e-02 4.098343849182128906e-01 -2.048579603433609009e-02 -1.945917457342147827e-01 5.109975934028625488e-01
-3.667387366294860840e-01 -1.032044813036918640e-01 -3.246322572231292725e-01 -2.421909868717193604e-01 1.224954649806022644e-01 -6.112810969352722168e-01 6.118923425674438477e-02 5.462555289268493652e-01
-5.693042278289794922e-01 -1.383676677942276001e-01 -2.450599968433380127e-01 1.679917722940444946e-01 1.804560720920562744e-01 -4.166852235794067383e-01 2.196086943149566650e-01 5.604038238525390625e-01
-1.764989793300628662e-01 -8.212896585464477539e-01 -3.668587207794189453e-01 2.867977917194366455e-01 6.113440915942192078e-02 7.813394814729690552e-02 6.097904965281486511e-02 2.528483867645263672e-01
3.873745203018188477e-01 -1.969989687204360962e-01 -7.315690517425537109e-01 -3.152879187837243080e-03 3.058340847492218018e-01 2.250177413225173950e-01 -1.578482240438461304e-01 3.268727362155914307e-01
7.881794124841690063e-02 9.995562955737113953e-03 -3.648070693016052246e-01 9.169779717922210693e-02 -4.122793376445770264e-01 3.786605000495910645e-01 1.566976159811019897e-01 7.171351909637451172e-01
-3.329665660858154297e-01 -2.660546600818634033e-01 -8.277804404497146606e-02 3.830839693546295166e-01 -5.220914632081985474e-02 -2.372683435678482056e-01 5.794577673077583313e-02 7.761204242706298828e-01
-3.369261324405670166e-02 -5.609810352325439453e-02 2.119085639715194702e-01 -8.781611174345016479e-02 -4.581169039011001587e-02 2.511382699012756348e-01 1.634260290302336216e-03 9.369786977767944336e-01
3.354245424270629883e-01 -6.560629606246948242e-01 -4.678705632686614990e-01 2.310058921575546265e-01 2.547461092472076416e-01 2.370600551366806030e-01 -4.267325997352600098e-02 2.487794011831283569e-01
1.799913868308067322e-02 -3.840506076812744141e-01 -6.798769235610961914e-01 1.158222407102584839e-01 -1.657960414886474609e-01 -4.712126553058624268e-01 -2.018613815307617188e-01 2.936941087245941162e-01
4.927315935492515564e-02 -2.116568982601165771e-01 -6.732447743415832520e-01 6.947093177586793900e-03 2.031439542770385742e-02 -1.113701462745666504e-01 -2.477693259716033936e-01 6.521204113960266113e-01
-7.134950160980224609e-01 -2.959329187870025635e-01 -9.584596753120422363e-02 2.053697034716606140e-02 1.737393289804458618e-01 1.661079563200473785e-02 -4.609428048133850098e-01 3.883436620235443115e-01
7.563063502311706543e-02 -3.805807828903198242e-01 -5.526280999183654785e-01 -5.225472450256347656e-01 -3.872421011328697205e-02 -1.531107276678085327e-01 4.028920829296112061e-01 2.893446087837219238e-01
-4.511403441429138184e-01 -6.591362953186035156e-01 -1.805800646543502808e-01 -1.262778937816619873e-01 1.053489372134208679e-01 -2.655193209648132324e-01 3.547728061676025391e-01 3.255670964717864990e-01
-2.473356425762176514e-01 -2.552654445171356201e-01 -2.768816351890563965e-01 -2.204062975943088531e-02 1.768487840890884399e-01 4.499531984329223633e-01 -5.675987601280212402e-01 4.905240535736083984e-01
1.320306807756423950e-01 -3.997511565685272217e-01 -4.149248600006103516e-01 -5.910698696970939636e-02 5.214250087738037109e-01 -2.605326771736145020e-01 2.033039331436157227e-01 5.157681703567504883e-01
-1.983405053615570068e-01 -4.794519022107124329e-02 -1.071019768714904785e-01 1.693477779626846313e-01 -1.418957114219665527e-01 6.275281310081481934e-01 -1.938922703266143799e-01 6.831491589546203613e-01
2.766178250312805176e-01 -4.997420310974121094e-01 -4.396460056304931641e-01 -3.991549015045166016e-01 9.717135876417160034e-02 4.806431233882904053e-01 -7.434957474470138550e-02 2.741156518459320068e-01
-1.099537611007690430e-01 8.478315919637680054e-02 -2.113431841135025024e-01 -6.157848984003067017e-02 -3.021349608898162842e-01 -2.589564919471740723e-01 -2.599242329597473145e-01 8.404521346092224121e-01
3.574761003255844116e-02 -2.265807054936885834e-02 -4.938967898488044739e-02 3.319614827632904053e-01 3.609635829925537109e-01 -1.488449275493621826e-01 3.813923001289367676e-01 7.665907740592956543e-01
1.678736209869384766e-01 -7.106324434280395508e-01 -3.007640540599822998e-01 3.180361986160278320e-01 8.089682459831237793e-02 4.308122396469116211e-01 -1.664965450763702393e-01 2.352645993232727051e-01
3.693338930606842041e-01 -8.009852766990661621e-01 -1.352591514587402344e-01 -7.642143871635198593e-03 1.866900622844696045e-01 1.924418061971664429e-01 -4.494606330990791321e-02 3.602143824100494385e-01
-4.184560775756835938e-01 -8.678289502859115601e-02 -4.767219349741935730e-02 -4.095483422279357910e-01 2.881944924592971802e-02 -4.494062662124633789e-01 1.114676743745803833e-01 6.573728322982788086e-01
-2.495829463005065918e-01 -5.917494893074035645e-01 -2.869957387447357178e-01 -3.480925261974334717e-01 1.605536639690399170e-01 1.207107231020927429e-01 4.990396201610565186e-01 3.075986504554748535e-01
-4.366697371006011963e-02 -2.976214885711669922e-01 4.577760770916938782e-02 2.022195309400558472e-01 -7.912673056125640869e-02 -1.553383562713861465e-02 -2.779628336429595947e-01 8.847376704216003418e-01
-9.044090658426284790e-02 -8.776034116744995117e-01 -2.995848357677459717e-01 8.073129691183567047e-03 -2.876771092414855957e-01 -6.176620349287986755e-02 4.699806869029998779e-02 2.074473649263381958e-01
-4.480919539928436279e-01 -4.377656579017639160e-01 -7.297506928443908691e-01 3.993890434503555298e-02 8.656340092420578003e-02 1.740256994962692261e-01 1.488584578037261963e-01 1.162183880805969238e-01
-4.654783606529235840e-01 -2.859219312667846680e-01 -7.065442204475402832e-01 2.179919183254241943e-01 2.408574521541595459e-01 -2.674603164196014404e-01 1.428703814744949341e-01 6.995649635791778564e-02
1.650054454803466797e-01 -3.080227673053741455e-01 -4.042834639549255371e-01 -5.502300262451171875e-01 2.673477828502655029e-01 2.830790579319000244e-01 8.052778989076614380e-02 5.035907030105590820e-01
2.282528430223464966e-01 -7.878352999687194824e-01 -4.983231723308563232e-01 8.816999942064285278e-02 -7.105666399002075195e-02 -8.248685300350189209e-02 1.235757544636726379e-01 2.097433656454086304e-01
1.894865483045578003e-01 -2.100384235382080078e-01 -5.193082094192504883e-01 -2.020902745425701141e-02 4.396791756153106689e-01 -3.318237364292144775e-01 3.808576464653015137e-01 4.487891793251037598e-01
-2.927367687225341797e-01 -5.502071380615234375e-01 -3.024524077773094177e-02 3.974548578262329102e-01 -5.470954626798629761e-02 -2.071505934000015259e-01 -9.483601897954940796e-02 6.307089924812316895e-01
1.428023725748062134e-01 -1.978132426738739014e-01 -4.346095621585845947e-01 -4.150834381580352783e-01 5.312798619270324707e-01 2.673802375793457031e-01 5.641666054725646973e-02 4.715551137924194336e-01
-3.996402025222778320e-01 -2.946839332580566406e-01 -5.442442297935485840e-01 3.352607488632202148e-01 -6.456972658634185791e-02 -3.355847895145416260e-01 -3.543800711631774902e-01 3.201187252998352051e-01
-3.379731178283691406e-01 -8.442810177803039551e-01 -5.754115805029869080e-02 -1.765242218971252441e-01 2.383528947830200195e-01 -6.880517303943634033e-02 1.318289041519165039e-01 2.440633326768875122e-01
-3.837231993675231934e-01 -4.550242424011230469e-01 -4.418938457965850830e-01 -8.168667554855346680e-03 -5.527285933494567871e-01 2.717969119548797607e-01 -6.623397022485733032e-02 2.580757439136505127e-01
-5.887677073478698730e-01 -5.355603098869323730e-01 -1.023225486278533936e-01 2.777272462844848633e-01 1.012923195958137512e-01 4.001064002513885498e-01 1.777344048023223877e-01 2.774718701839447021e-01
-5.501785781234502792e-03 -5.795137882232666016e-01 -6.387156844139099121e-01 -2.798909246921539307e-01 9.790918976068496704e-02 -7.800135761499404907e-02 3.873111605644226074e-01 1.102570220828056335e-01
1.979162693023681641e-01 1.508783549070358276e-01 -2.584584057331085205e-01 9.911224991083145142e-02 -7.155089080333709717e-02 -8.865176700055599213e-03 4.866113066673278809e-01 7.870527505874633789e-01
-9.495951235294342041e-02 -7.559356093406677246e-01 -1.965507268905639648e-01 6.376915145665407181e-03 2.125502796843647957e-04 3.432357311248779297e-01 3.438250422477722168e-01 3.805849850177764893e-01
1.038500294089317322e-01 -3.029863536357879639e-01 -2.863857448101043701e-01 -1.922745555639266968e-01 3.914222419261932373e-01 -1.281547993421554565e-01 -6.610246896743774414e-01 4.145353734493255615e-01
-2.162313312292098999e-01 -4.842524230480194092e-01 -2.061598598957061768e-01 2.550998330116271973e-01 -4.204091727733612061e-01 3.879459798336029053e-01 2.273586392402648926e-01 4.819003939628601074e-01
-2.024692744016647339e-01 -7.887575030326843262e-01 -3.660511672496795654e-01 -4.155363515019416809e-02 3.636363744735717773e-01 2.260000109672546387e-01 -9.557762532494962215e-04 1.335633695125579834e-01
-1.555013060569763184e-01 -3.099315762519836426e-01 -3.868154585361480713e-01 1.513333618640899658e-01 2.481280267238616943e-01 -5.875878930091857910e-01 -2.230135500431060791e-01 5.006712079048156738e-01
-3.386508673429489136e-02 -1.409453600645065308e-01 -6.065382361412048340e-01 3.659343123435974121e-01 -1.851691752672195435e-01 5.236025452613830566e-01 -2.563322894275188446e-02 4.099838137626647949e-01
9.289970993995666504e-02 -2.146495431661605835e-01 -6.852092146873474121e-01 -3.503677248954772949e-01 -7.668033987283706665e-02 -7.897829264402389526e-02 4.879782199859619141e-01 3.206020891666412354e-01
3.623398840427398682e-01 1.265094280242919922e-01 -5.057833194732666016e-01 6.226887553930282593e-02 3.459976315498352051e-01 6.680474430322647095e-02 -5.348176881670951843e-02 6.826224327087402344e-01
-3.832346498966217041e-01 -6.846359372138977051e-01 -1.240168809890747070e-01 -2.184283882379531860e-01 -2.542794048786163330e-01 -1.586592048406600952e-01 3.050381541252136230e-01 3.720680773258209229e-01
-2.304410934448242188e-01 -7.158849239349365234e-01 -8.934472501277923584e-02 4.183908104896545410e-01 4.134569317102432251e-02 -2.426868081092834473e-01 3.837885335087776184e-02 4.350785613059997559e-01
-1.354231983423233032e-01 -4.577622115612030029e-01 -8.032484054565429688e-01 -3.089278005063533783e-02 2.627001106739044189e-01 -1.165849193930625916e-01 2.032979279756546021e-01 4.492763429880142212e-02
1.167636066675186157e-01 -4.774983525276184082e-01 -2.294760495424270630e-01 -5.938528180122375488e-01 3.526511788368225098e-01 7.424017786979675293e-02 2.319371700286865234e-01 4.115480780601501465e-01
-2.748055756092071533e-01 -4.138897359371185303e-01 -3.918260037899017334e-01 -1.709224134683609009e-01 2.140957713127136230e-01 2.010509073734283447e-01 -6.830214858055114746e-01 1.328844726085662842e-01
-2.652591466903686523e-01 -6.538093686103820801e-01 -4.941942393779754639e-01 8.266838639974594116e-02 -1.423290073871612549e-01 4.372491538524627686e-01 1.109360903501510620e-01 1.654020249843597412e-01
-8.624169230461120605e-02 -3.156861066818237305e-01 -2.923569977283477783e-01 -2.932973206043243408e-01 4.538883268833160400e-01 -3.912241756916046143e-01 1.309078484773635864e-01 5.875379443168640137e-01
4.484023153781890869e-02 -4.661725461483001709e-01 -6.127422451972961426e-01 -4.622657895088195801e-01 4.075860083103179932e-01 6.466130167245864868e-02 -7.279805094003677368e-02 1.261849850416183472e-01
-4.594767689704895020e-01 -3.437485396862030029e-01 -4.312673211097717285e-01 -1.791584491729736328e-01 -2.171753495931625366e-01 5.364848971366882324e-01 -1.561135798692703247e-01 3.054112493991851807e-01
-6.744257211685180664e-01 -4.044437780976295471e-02 -4.454459547996520996e-01 1.678649634122848511e-01 -1.015921831130981445e-01 -8.474495261907577515e-02 -2.198461443185806274e-02 5.467426776885986328e-01
3.833306208252906799e-02 -7.559400200843811035e-01 -2.582082748413085938e-01 -1.217706352472305298e-01 3.362431526184082031e-01 2.137575447559356689e-01 2.990504205226898193e-01 3.120941817760467529e-01
-2.066637426614761353e-01 -8.265807032585144043e-01 -3.795049488544464111e-01 1.098816096782684326e-01 -1.808218099176883698e-02 1.998040974140167236e-01 3.684854507446289062e-02 2.763150334358215332e-01
-2.652449905872344971e-01 -7.102943658828735352e-01 -1.810959726572036743e-01 -1.531140655279159546e-01 1.297964453697204590e-01 5.425547361373901367e-01 1.387654989957809448e-01 1.960070729255676270e-01
-4.541236534714698792e-02 -6.923756003379821777e-01 -1.696777641773223877e-01 -1.033573821187019348e-01 -3.475323021411895752e-01 1.929103583097457886e-01 1.376690119504928589e-01 5.496678948402404785e-01
-1.498153805732727051e-01 -1.729319989681243896e-01 -7.832609415054321289e-01 2.700846195220947266e-01 8.538617938756942749e-02 -4.667162150144577026e-02 -3.202230930328369141e-01 3.862574100494384766e-01
-2.212342023849487305e-01 -2.365810275077819824e-01 -3.539263904094696045e-01 -5.140088796615600586e-01 2.769662141799926758e-01 1.468470543622970581e-01 5.466047525405883789e-01 3.294915556907653809e-01
-4.653568863868713379e-01 -3.486217558383941650e-01 -5.181867480278015137e-01 1.128411218523979187e-01 -2.274640649557113647e-01 2.211717963218688965e-01 3.739579916000366211e-01 3.743712007999420166e-01
-2.515788972377777100e-01 -3.067079484462738037e-01 -6.850836873054504395e-01 -4.671677052974700928e-01 1.402708888053894043e-01 -2.060901373624801636e-01 2.542273402214050293e-01 1.681435853242874146e-01
