# Supplementary material for: Where is your field going? A machine learning approach to study the relative motion of the domains of physics
Source: PLoS One. 2020 Jun 18;15(6):e0233997. doi: 10.1371/journal.pone.0233997 (PMC7302634; doi:10.1371/journal.pone.0233997)
Supplement: S17 Data — (ZIP) [file pone.0233997.s017.zip › 16/Pacs4Run_16_VS_500_embeddings1986-1990ED8.txt]

4.456013143062591553e-01 -1.110596358776092529e-01 -4.271987080574035645e-02 9.486835449934005737e-02 2.245151996612548828e-01 4.250533878803253174e-01 -3.798515200614929199e-01 -6.347565054893493652e-01
1.268688589334487915e-01 3.183754393830895424e-03 -5.569419860839843750e-01 3.295800685882568359e-01 -2.467037141323089600e-01 4.265476465225219727e-01 -5.081949234008789062e-01 -2.530198693275451660e-01
3.409999907016754150e-01 1.137487366795539856e-01 -1.007850393652915955e-01 -4.757914245128631592e-01 -4.169802367687225342e-02 5.739826560020446777e-01 -5.180059075355529785e-01 -1.863338649272918701e-01
-2.848795615136623383e-03 1.748644560575485229e-01 -1.106318905949592590e-01 -2.230455726385116577e-01 6.787192076444625854e-02 -1.308497786521911621e-01 -9.345350861549377441e-01 1.110924407839775085e-01
2.387951612472534180e-01 7.150193303823471069e-02 -2.916691601276397705e-01 2.192137390375137329e-01 -4.870749711990356445e-01 2.451518923044204712e-01 -7.115201950073242188e-01 3.370862826704978943e-02
2.284374237060546875e-01 3.517939522862434387e-02 -2.488931268453598022e-02 -5.874668359756469727e-01 6.679026782512664795e-02 3.785155415534973145e-01 -5.897971987724304199e-01 -3.244168758392333984e-01
2.684041261672973633e-01 3.902706876397132874e-02 2.907890975475311279e-01 -2.675018310546875000e-01 -5.021883845329284668e-01 9.915193915367126465e-02 -6.631739139556884766e-01 -2.617185413837432861e-01
2.803325355052947998e-01 4.483968019485473633e-02 -1.396646350622177124e-01 2.133670151233673096e-01 5.102238655090332031e-01 6.995622515678405762e-01 -1.818290799856185913e-01 -2.675706148147583008e-01
4.680741205811500549e-02 2.262203097343444824e-01 7.072920445352792740e-03 -3.075291514396667480e-01 -4.158959910273551941e-02 5.322158336639404297e-01 -7.487217783927917480e-01 8.025906234979629517e-02
2.418599426746368408e-01 4.882662892341613770e-01 -4.529100656509399414e-01 2.148868888616561890e-02 4.135907813906669617e-02 2.427328079938888550e-01 -5.815817117691040039e-01 -3.140755295753479004e-01
1.024469956755638123e-01 -6.541185826063156128e-02 -3.777662217617034912e-01 2.275515347719192505e-01 -1.241941228508949280e-01 4.920492470264434814e-01 -4.251278340816497803e-01 -5.936906337738037109e-01
-1.526315659284591675e-01 -1.089489087462425232e-01 5.363320186734199524e-02 -2.697573304176330566e-01 1.360882818698883057e-01 6.490437388420104980e-01 -6.487107276916503906e-01 1.690706014633178711e-01
7.565149664878845215e-02 1.814642101526260376e-01 -3.716079294681549072e-01 3.639684617519378662e-01 -1.953707635402679443e-01 3.455220758914947510e-01 -5.611927509307861328e-01 -4.672148823738098145e-01
1.331952512264251709e-01 -1.627023220062255859e-01 -1.958220899105072021e-01 -2.696327567100524902e-01 -2.745151519775390625e-01 3.158683776855468750e-01 -7.972876429557800293e-01 1.842280924320220947e-01
3.899680078029632568e-01 -4.954528808593750000e-01 -1.541237235069274902e-01 2.031300216913223267e-03 2.673725783824920654e-01 7.062612175941467285e-01 -6.883271783590316772e-02 -6.051662564277648926e-02
6.974760293960571289e-01 8.189451694488525391e-02 1.309477090835571289e-01 -2.006833702325820923e-01 3.783086836338043213e-01 5.291199088096618652e-01 -1.620761007070541382e-01 -6.736871320754289627e-03
6.632865965366363525e-02 2.971442043781280518e-01 4.256017133593559265e-02 -3.004066050052642822e-01 -1.949815079569816589e-02 5.811513662338256836e-01 -6.823353767395019531e-01 -1.074790880084037781e-01
-1.694556623697280884e-01 4.829205200076103210e-02 -2.716237008571624756e-01 -2.543480396270751953e-01 8.666285872459411621e-02 4.586266279220581055e-01 -7.501468658447265625e-01 -2.234079390764236450e-01
-1.316016763448715210e-01 -2.383819967508316040e-01 1.247643753886222839e-01 -4.474875032901763916e-01 1.856431514024734497e-01 4.335056543350219727e-01 -6.261526942253112793e-01 -3.091702759265899658e-01
1.171193718910217285e-01 1.875013411045074463e-01 -5.340063571929931641e-01 2.545859664678573608e-02 1.097012460231781006e-01 3.733164668083190918e-01 -6.929408311843872070e-01 1.837086975574493408e-01
9.019538015127182007e-02 3.876966536045074463e-01 -3.561255335807800293e-01 1.004840806126594543e-01 8.311197906732559204e-02 2.249851822853088379e-01 -7.603197693824768066e-01 2.627190649509429932e-01
3.853093385696411133e-01 2.759068608283996582e-01 -4.463129118084907532e-02 -4.629477858543395996e-01 -1.502353399991989136e-01 3.954537510871887207e-01 -6.026831269264221191e-01 -1.300701797008514404e-01
7.854264974594116211e-02 3.276804685592651367e-01 -1.972624287009239197e-02 5.011398196220397949e-01 5.057052969932556152e-01 2.907338142395019531e-01 -4.797638356685638428e-01 -2.539470791816711426e-01
3.671899437904357910e-01 1.260640919208526611e-01 -1.070258691906929016e-01 5.079804062843322754e-01 6.084074974060058594e-01 1.081277951598167419e-01 -4.195017814636230469e-01 -1.481478512287139893e-01
3.068982362747192383e-01 -1.638526767492294312e-01 -3.068282306194305420e-01 -4.073492586612701416e-01 -1.188625395298004150e-02 4.664946198463439941e-01 -5.638318657875061035e-01 2.884856164455413818e-01
6.385414600372314453e-01 -1.763382256031036377e-01 -2.855464518070220947e-01 -2.578931748867034912e-01 1.255149692296981812e-01 6.039986610412597656e-01 -1.779563277959823608e-01 -2.978321537375450134e-02
6.241492927074432373e-02 2.042043954133987427e-01 2.395554818212985992e-02 1.168051585555076599e-01 -4.958118200302124023e-01 4.078533649444580078e-01 -6.828896999359130859e-01 -2.483458518981933594e-01
1.679472476243972778e-01 -3.046554923057556152e-01 -2.422223240137100220e-01 -3.142347335815429688e-01 -2.551943361759185791e-01 3.571373522281646729e-01 -6.949853897094726562e-01 2.142142653465270996e-01
4.041671156883239746e-01 4.052394032478332520e-01 -1.347365230321884155e-01 5.714470148086547852e-01 2.666745185852050781e-01 1.727517992258071899e-01 -3.528024256229400635e-01 -3.198378086090087891e-01
-9.643534570932388306e-02 -1.445872485637664795e-01 9.186253696680068970e-02 -2.037416771054267883e-02 -2.910809218883514404e-01 7.047650814056396484e-01 -5.965557694435119629e-01 1.537535190582275391e-01
3.688508570194244385e-01 4.219331592321395874e-02 -4.265402257442474365e-01 1.349347829818725586e-01 1.665537953376770020e-01 4.956121146678924561e-01 -1.935413926839828491e-01 -5.926170945167541504e-01
-2.887164428830146790e-02 2.272724173963069916e-03 5.638254880905151367e-01 5.167307257652282715e-01 2.182461321353912354e-02 1.293554455041885376e-01 -6.007729172706604004e-01 -1.900376826524734497e-01
-1.705489307641983032e-02 -3.087294697761535645e-01 3.782300949096679688e-01 1.021731123328208923e-01 5.318578481674194336e-01 4.361474812030792236e-01 -4.962677359580993652e-01 1.775350570678710938e-01
2.607257962226867676e-01 7.637647539377212524e-02 6.736156344413757324e-02 1.905181258916854858e-01 6.655369400978088379e-01 -6.810894608497619629e-02 -6.331338286399841309e-01 1.921382248401641846e-01
-1.997585035860538483e-02 -9.488043189048767090e-02 5.090968608856201172e-01 3.450049161911010742e-01 3.901960253715515137e-01 4.279351234436035156e-01 -5.053701400756835938e-01 -1.470050513744354248e-01
3.195698559284210205e-01 2.937058210372924805e-01 1.098362803459167480e-01 1.426276564598083496e-01 8.469289541244506836e-02 8.352400064468383789e-01 -2.373546659946441650e-01 1.344221085309982300e-01
5.748834460973739624e-03 2.068321555852890015e-01 -4.261543452739715576e-01 4.027655422687530518e-01 -9.972251206636428833e-02 2.552770376205444336e-01 -5.976458787918090820e-01 -4.255212843418121338e-01
3.104486763477325439e-01 3.509695455431938171e-02 1.137013882398605347e-01 -2.960995435714721680e-01 -4.940040409564971924e-01 2.864559292793273926e-01 -6.445105671882629395e-01 -2.455525696277618408e-01
-1.083225831389427185e-01 3.985734283924102783e-01 1.337323058396577835e-02 -1.193432658910751343e-01 1.435001939535140991e-01 5.917490124702453613e-01 -6.664752364158630371e-01 5.956910550594329834e-03
4.470512568950653076e-01 1.773151457309722900e-01 1.976074874401092529e-01 -3.461433351039886475e-01 -3.341882824897766113e-01 5.296142101287841797e-01 -4.560555815696716309e-01 -9.839139133691787720e-02
4.536610841751098633e-01 -7.282384485006332397e-02 4.743344783782958984e-01 1.125299371778964996e-02 -5.900321900844573975e-02 7.070300579071044922e-01 -2.067424356937408447e-01 -1.328651905059814453e-01
4.361618459224700928e-01 -2.439982295036315918e-01 -6.947647780179977417e-02 -6.064194440841674805e-01 -2.005486935377120972e-02 2.227219492197036743e-01 -5.541138648986816406e-01 1.435501277446746826e-01
5.722584202885627747e-02 -2.897039651870727539e-01 -1.787324249744415283e-01 3.914678394794464111e-01 5.080069899559020996e-01 -1.531505733728408813e-01 -6.652528643608093262e-01 -5.930502340197563171e-02
3.586467355489730835e-02 -3.076332807540893555e-01 4.545556604862213135e-01 5.679237842559814453e-01 1.882950402796268463e-02 2.592505216598510742e-01 -5.543833374977111816e-01 3.299650037661194801e-03
4.131654277443885803e-02 4.286231100559234619e-01 -2.646033465862274170e-01 1.352000385522842407e-01 2.625787258148193359e-01 5.074965357780456543e-01 -4.234844446182250977e-01 -4.695122241973876953e-01
1.408758312463760376e-01 -1.786499023437500000e-01 3.646262735128402710e-02 6.998842954635620117e-01 3.725501894950866699e-01 1.064137220382690430e-01 -5.533439517021179199e-01 2.763332985341548920e-02
2.842282354831695557e-01 3.002619445323944092e-01 7.132204622030258179e-02 3.744811713695526123e-01 4.540272355079650879e-01 -7.618476450443267822e-02 -6.569277644157409668e-01 2.005864828824996948e-01
1.501389145851135254e-01 2.251185774803161621e-01 -5.972546339035034180e-01 2.535092234611511230e-01 -2.084100805222988129e-02 3.327501118183135986e-01 -6.033151745796203613e-01 -1.750820279121398926e-01
1.994267702102661133e-01 2.034121304750442505e-01 6.406825035810470581e-02 -1.208485141396522522e-01 -3.140401542186737061e-01 6.271668672561645508e-01 -5.971941947937011719e-01 2.270305007696151733e-01
2.739878594875335693e-01 -1.542630940675735474e-01 -8.081437647342681885e-02 -5.168331265449523926e-01 2.099588066339492798e-01 4.798463284969329834e-01 -5.445659160614013672e-01 2.379050105810165405e-01
-1.145394444465637207e-01 -1.635066717863082886e-01 -7.172835618257522583e-02 -4.272356629371643066e-01 1.039716377854347229e-01 5.634669661521911621e-01 -6.410603523254394531e-01 -1.822288930416107178e-01
-7.325931638479232788e-02 -1.096357777714729309e-01 -1.231989935040473938e-01 -4.378913938999176025e-01 2.043272852897644043e-01 4.588690698146820068e-01 -6.354806423187255859e-01 -3.457458019256591797e-01
-3.251753002405166626e-02 3.680171668529510498e-01 6.125093251466751099e-02 -1.712147593498229980e-01 1.799872703850269318e-02 5.448392629623413086e-01 -7.278817296028137207e-01 5.877480283379554749e-02
2.045931369066238403e-01 -5.638355389237403870e-02 -1.028897687792778015e-01 -5.661343336105346680e-01 -2.005205862224102020e-02 3.831213116645812988e-01 -6.543194055557250977e-01 -2.203413695096969604e-01
1.098471414297819138e-02 -1.875655800104141235e-01 -5.330580472946166992e-01 -1.845348477363586426e-01 1.564059592783451080e-02 2.983835898339748383e-02 -7.702676057815551758e-01 -2.281387895345687866e-01
1.592622548341751099e-01 -2.564352750778198242e-01 -9.940021485090255737e-02 -4.222971498966217041e-01 4.936285316944122314e-02 6.837394833564758301e-01 -4.861179888248443604e-01 1.200591772794723511e-01
3.127522170543670654e-01 2.274732291698455811e-01 2.462562024593353271e-01 2.021359503269195557e-01 5.439292788505554199e-01 2.155948989093303680e-02 -4.227516949176788330e-01 -5.233528017997741699e-01
-1.184085570275783539e-02 -6.266698837280273438e-01 2.765303850173950195e-01 2.321453690528869629e-01 3.747470676898956299e-01 2.960962653160095215e-01 -4.705060720443725586e-01 -1.652264893054962158e-01
5.450468063354492188e-01 2.378291487693786621e-01 7.057931274175643921e-02 -1.650408357381820679e-01 -4.571557939052581787e-01 3.289305269718170166e-01 -4.464689493179321289e-01 -3.124422729015350342e-01
-1.778371036052703857e-01 -1.330393254756927490e-01 -3.257501423358917236e-01 -1.361463665962219238e-01 8.357026427984237671e-02 4.146420210599899292e-02 -9.030199646949768066e-01 -4.332597553730010986e-02
-2.185945510864257812e-01 1.371234655380249023e-01 -2.280836850404739380e-01 -1.496979147195816040e-01 1.425537019968032837e-01 5.365682840347290039e-01 -7.170174121856689453e-01 -1.914187371730804443e-01
2.778537869453430176e-01 3.495347918942570686e-03 1.125218253582715988e-02 -2.723815143108367920e-01 -4.558648169040679932e-01 4.629888534545898438e-01 -6.377399563789367676e-01 -1.399399638175964355e-01
-1.993606686592102051e-01 8.013961464166641235e-02 -3.873001635074615479e-01 -3.870305418968200684e-02 2.255413383245468140e-01 1.171474456787109375e-01 -8.436596989631652832e-01 -1.611818373203277588e-01
2.675766497850418091e-02 -3.025613427162170410e-01 -2.287217415869235992e-02 -2.555229663848876953e-01 4.620797559618949890e-02 6.854763031005859375e-01 -5.337166786193847656e-01 2.916487157344818115e-01
-5.451403185725212097e-02 -8.553753793239593506e-02 4.971626400947570801e-01 1.296388208866119385e-01 4.992379546165466309e-01 4.000959992408752441e-01 -5.622773766517639160e-01 1.622943952679634094e-02
-1.219716370105743408e-01 -1.668174266815185547e-01 -3.952829912304878235e-02 1.160227507352828979e-01 -4.310122132301330566e-01 3.996527194976806641e-01 -7.722331285476684570e-01 2.081520669162273407e-02
1.645752638578414917e-01 -1.712397672235965729e-02 -2.263385057449340820e-01 4.905593693256378174e-01 -1.988465785980224609e-01 3.955080509185791016e-01 -4.111151397228240967e-01 -5.619270801544189453e-01
6.500917673110961914e-01 6.401676684617996216e-02 3.429965376853942871e-01 1.691366583108901978e-01 -3.379787504673004150e-02 6.118100285530090332e-01 -1.255503147840499878e-01 -1.892401427030563354e-01
-1.885546743869781494e-01 -2.664681077003479004e-01 3.859078884124755859e-02 7.358268648386001587e-02 -3.486835658550262451e-01 5.974602103233337402e-01 -5.959525704383850098e-01 -2.298692911863327026e-01
3.370615467429161072e-02 4.555851966142654419e-02 -1.426104903221130371e-01 -2.424598336219787598e-01 1.893225312232971191e-01 6.656529307365417480e-01 -5.819834470748901367e-01 3.162629008293151855e-01
8.222012519836425781e-01 1.357879042625427246e-01 1.112066358327865601e-01 7.588379085063934326e-03 2.631974220275878906e-01 4.466878473758697510e-01 -1.356103420257568359e-01 7.700084149837493896e-02
5.332377273589372635e-03 -1.178621500730514526e-01 -5.386806726455688477e-01 -1.769316643476486206e-01 1.533383727073669434e-01 1.349957436323165894e-01 -5.675832629203796387e-01 -5.483713746070861816e-01
5.023759007453918457e-01 1.856504231691360474e-01 5.155895277857780457e-02 -2.515430003404617310e-02 -5.437479019165039062e-01 2.533401548862457275e-01 -5.437150001525878906e-01 -2.332218140363693237e-01
-6.509508192539215088e-02 2.972200512886047363e-01 -2.064678221940994263e-01 -1.447433233261108398e-01 2.499872595071792603e-01 3.754544854164123535e-01 -7.734451293945312500e-01 2.053439170122146606e-01
2.855274677276611328e-01 9.668160229921340942e-02 -2.659576572477817535e-02 -3.670876845717430115e-02 -5.048061609268188477e-01 3.683339953422546387e-01 -6.940426826477050781e-01 1.867555826902389526e-01
2.725676596164703369e-01 -4.539231061935424805e-01 -4.438280463218688965e-01 2.713052034378051758e-01 -4.179922640323638916e-01 9.122068434953689575e-02 -5.155197978019714355e-01 1.647742278873920441e-02
8.395520448684692383e-01 1.142626162618398666e-02 2.265571653842926025e-01 -8.522273041307926178e-03 -2.958010509610176086e-02 1.672855913639068604e-01 -1.547513157129287720e-01 -4.368221461772918701e-01
4.696390405297279358e-02 1.991392672061920166e-01 1.703590154647827148e-01 1.282431483268737793e-01 -4.634013772010803223e-01 3.869638741016387939e-01 -7.362993359565734863e-01 7.778667658567428589e-02
4.240366816520690918e-01 -3.015307784080505371e-01 1.332938522100448608e-01 4.344972968101501465e-01 2.470038086175918579e-01 -3.288453519344329834e-01 -5.787470340728759766e-01 -1.364502310752868652e-01
6.276655197143554688e-02 -9.365806728601455688e-02 -2.652530372142791748e-01 2.919512689113616943e-01 1.272203773260116577e-02 4.672033488750457764e-01 -3.218173682689666748e-01 -7.139233350753784180e-01
8.690968751907348633e-01 -1.269866824150085449e-01 1.523491740226745605e-02 -2.055180072784423828e-01 1.246805954724550247e-02 -8.044183254241943359e-02 -2.877996563911437988e-01 -3.108379542827606201e-01
1.951402425765991211e-01 -5.340450406074523926e-01 -6.976326555013656616e-02 5.554499030113220215e-01 4.029616415500640869e-01 1.478243321180343628e-01 -4.215640723705291748e-01 -3.712576255202293396e-02
4.903039932250976562e-01 -2.054320871829986572e-01 -2.077809721231460571e-01 6.023074984550476074e-01 2.723538279533386230e-01 -8.882551640272140503e-02 -4.734360873699188232e-01 7.241521775722503662e-02
-5.676014721393585205e-02 -1.430586725473403931e-01 -1.469841748476028442e-01 -4.250989556312561035e-01 1.509259641170501709e-01 4.765862822532653809e-01 -7.238884568214416504e-01 -8.457162417471408844e-03
5.327096208930015564e-02 -1.513054966926574707e-01 3.205078542232513428e-01 -5.210621282458305359e-02 -4.193065464496612549e-01 6.266896724700927734e-01 -5.479568243026733398e-01 3.738748375326395035e-03
4.820943344384431839e-03 -2.391041219234466553e-01 -8.794321119785308838e-02 1.252522766590118408e-01 -1.640102267265319824e-01 3.859393000602722168e-01 -4.442154169082641602e-01 -7.390589118003845215e-01
4.551372826099395752e-01 5.064029246568679810e-02 2.192902863025665283e-01 3.938635066151618958e-02 6.373703479766845703e-01 -1.024835929274559021e-01 -5.356993675231933594e-01 1.921676844358444214e-01
2.461671680212020874e-01 -1.558284927159547806e-02 7.926637679338455200e-02 4.060050845146179199e-01 -5.752030014991760254e-01 1.639038324356079102e-01 -6.018993258476257324e-01 -2.191570997238159180e-01
-8.691341429948806763e-02 -1.503159850835800171e-01 -2.059618830680847168e-01 -3.534309938549995422e-02 2.064131014049053192e-02 6.939582228660583496e-01 -5.862718820571899414e-01 3.169589340686798096e-01
-2.928593382239341736e-02 -4.935667663812637329e-02 -4.419495165348052979e-01 6.213983893394470215e-02 -1.745893657207489014e-01 5.009409785270690918e-01 -7.068725824356079102e-01 1.281930953264236450e-01
5.255148410797119141e-01 -2.704246938228607178e-01 -4.525028467178344727e-01 1.360814869403839111e-01 -1.649798452854156494e-01 -9.106771647930145264e-02 -3.668712973594665527e-01 -5.072684884071350098e-01
8.055278658866882324e-01 1.608655601739883423e-02 2.032355666160583496e-01 7.448133826255798340e-02 2.648392319679260254e-01 4.336942136287689209e-01 -1.558679044246673584e-01 1.465897858142852783e-01
1.144625172019004822e-01 -3.362359106540679932e-01 6.472005844116210938e-01 -3.533983603119850159e-03 3.642264604568481445e-01 2.505759000778198242e-01 -4.782693386077880859e-01 -1.754195690155029297e-01
-7.591743022203445435e-02 -2.146525830030441284e-01 -3.936674445867538452e-02 8.285570144653320312e-02 -4.470173418521881104e-01 3.313142955303192139e-01 -7.822331190109252930e-01 -1.351434588432312012e-01
5.810524225234985352e-01 -2.438753470778465271e-02 -2.878514528274536133e-01 1.390323489904403687e-01 -4.868324398994445801e-01 1.729887276887893677e-01 -4.430648088455200195e-01 -3.104149699211120605e-01
7.695330381393432617e-01 -3.015453815460205078e-01 -1.826728284358978271e-01 -3.067908585071563721e-01 2.745474874973297119e-01 2.720749378204345703e-01 -1.990635693073272705e-01 -1.928548514842987061e-02
4.069287776947021484e-01 -8.016525208950042725e-02 3.369592130184173584e-02 5.976890325546264648e-01 4.344406723976135254e-01 3.288017213344573975e-02 -5.213005542755126953e-01 8.967034518718719482e-02
2.405337542295455933e-01 -2.126052230596542358e-01 4.637261331081390381e-01 5.450257658958435059e-01 2.281949222087860107e-01 2.852419912815093994e-01 -4.729724824428558350e-01 1.664594113826751709e-01
-1.046692728996276855e-01 1.487947404384613037e-01 -4.391506314277648926e-01 -1.140319481492042542e-01 2.610799074172973633e-01 2.857462763786315918e-01 -7.495498061180114746e-01 -2.222824543714523315e-01
5.334140062332153320e-01 -1.052801460027694702e-01 5.533841848373413086e-01 1.570187956094741821e-01 -2.097546309232711792e-01 5.342598557472229004e-01 -2.033784538507461548e-01 5.199062079191207886e-02
2.833085060119628906e-01 1.617413908243179321e-01 -2.339970171451568604e-01 2.714360654354095459e-01 4.811597764492034912e-01 -9.583931416273117065e-02 -5.167782902717590332e-01 -5.073305368423461914e-01
2.698215842247009277e-01 -3.085125982761383057e-01 2.978645563125610352e-01 6.421807408332824707e-01 2.483243048191070557e-01 2.846930027008056641e-01 -4.336362183094024658e-01 -1.189642678946256638e-02
9.658458828926086426e-02 -9.031177312135696411e-02 1.491989195346832275e-02 -5.872421264648437500e-01 1.689815372228622437e-01 2.312167733907699585e-01 -6.421440839767456055e-01 -3.782514035701751709e-01
1.392859667539596558e-01 -2.469910681247711182e-01 -2.230868488550186157e-01 3.246364891529083252e-01 -5.136961936950683594e-01 2.810342013835906982e-01 -5.577206015586853027e-01 -3.324486017227172852e-01
3.263371586799621582e-01 6.613156292587518692e-03 -6.289862096309661865e-02 -4.870786145329475403e-02 4.927785992622375488e-01 -1.620731651782989502e-01 -4.942044019699096680e-01 -6.113880276679992676e-01
3.160467743873596191e-02 5.693376436829566956e-02 -1.707751490175724030e-02 -2.365234121680259705e-02 -2.924084961414337158e-01 2.346647083759307861e-01 -8.382701277732849121e-01 3.894116878509521484e-01
4.388582333922386169e-02 1.610941439867019653e-01 -2.710244059562683105e-01 8.405829221010208130e-02 -8.752004057168960571e-02 5.720618367195129395e-01 -6.364821791648864746e-01 3.893309235572814941e-01
-5.160570144653320312e-02 4.306464642286300659e-02 -6.861270964145660400e-02 2.522408068180084229e-01 -5.078968405723571777e-01 3.388169109821319580e-01 -6.925235390663146973e-01 -2.735033631324768066e-01
-1.568653434514999390e-01 1.055741608142852783e-01 4.884358868002891541e-02 -2.735064327716827393e-01 2.018587589263916016e-01 6.767668724060058594e-01 -6.190965175628662109e-01 -7.081794738769531250e-02
4.868748188018798828e-01 4.446656703948974609e-01 -2.297727316617965698e-01 1.572963148355484009e-01 -1.605936735868453979e-01 -9.998114407062530518e-02 -6.441730856895446777e-01 -1.922036409378051758e-01
2.443256676197052002e-01 4.351330101490020752e-01 1.382241100072860718e-01 2.718952298164367676e-01 2.635958790779113770e-01 7.034277915954589844e-01 -2.229223400354385376e-01 -2.096272110939025879e-01
4.362747967243194580e-01 -5.440828204154968262e-01 2.992710769176483154e-01 4.631212651729583740e-01 2.342163175344467163e-01 2.285217940807342529e-01 -2.619779706001281738e-01 -1.840697675943374634e-01
5.250548720359802246e-01 -4.438593089580535889e-01 -4.261404275894165039e-01 4.179511070251464844e-01 -1.210699453949928284e-01 6.478490680456161499e-02 -2.490540295839309692e-01 -3.002405166625976562e-01
2.657388150691986084e-01 4.811428189277648926e-01 1.485142558813095093e-01 1.969923824071884155e-01 2.702156901359558105e-01 6.932250857353210449e-01 -2.446716427803039551e-01 -1.535589396953582764e-01
7.667680084705352783e-02 9.320878237485885620e-02 -2.266790568828582764e-01 2.648013532161712646e-01 -4.291841387748718262e-01 2.417455464601516724e-01 -7.830536365509033203e-01 9.009212255477905273e-02
5.032764673233032227e-01 -3.643437623977661133e-01 -5.794756412506103516e-01 4.624135047197341919e-02 -2.391709573566913605e-02 1.308577358722686768e-01 -3.294478654861450195e-01 -3.870460391044616699e-01
3.651320934295654297e-02 1.783509105443954468e-01 8.505222201347351074e-02 1.211878508329391479e-01 4.926789700984954834e-01 1.261409521102905273e-01 -5.396382212638854980e-01 -6.285569071769714355e-01
1.375038623809814453e-01 -2.895850539207458496e-01 3.450123071670532227e-01 6.291790604591369629e-01 3.687537461519241333e-02 3.394733667373657227e-01 -4.766159653663635254e-01 1.963896453380584717e-01
3.411880433559417725e-01 1.202532425522804260e-01 -2.168686985969543457e-01 5.875633284449577332e-02 6.448485255241394043e-01 1.293469667434692383e-01 -3.367294073104858398e-01 -5.222055315971374512e-01
4.278226792812347412e-01 1.692893207073211670e-01 4.809562582522630692e-03 -1.447699368000030518e-01 -4.804027974605560303e-01 4.675574600696563721e-01 -5.528159737586975098e-01 -1.110185384750366211e-01
2.462365031242370605e-01 -6.782764941453933716e-02 -9.823399782180786133e-02 -2.437048256397247314e-01 -4.646518528461456299e-01 2.061881124973297119e-01 -7.741851806640625000e-01 8.914960920810699463e-02
3.718131482601165771e-01 1.339574307203292847e-01 4.760842323303222656e-01 3.151132464408874512e-01 3.547149300575256348e-01 5.349838137626647949e-01 -2.905524969100952148e-01 1.463099867105484009e-01
8.820794820785522461e-01 -5.250139534473419189e-02 1.891992241144180298e-01 -1.695286333560943604e-01 5.564652010798454285e-02 9.218053519725799561e-02 -1.987767815589904785e-01 -3.217718005180358887e-01
4.272374212741851807e-01 2.530896961688995361e-01 4.458293020725250244e-01 1.422151327133178711e-01 2.850001156330108643e-01 -8.341718465089797974e-02 -4.204381704330444336e-01 -5.191080570220947266e-01
3.676150739192962646e-01 4.585795402526855469e-01 2.120870351791381836e-01 3.317011147737503052e-02 -1.533800959587097168e-01 6.395478248596191406e-01 -4.091131091117858887e-01 9.253372997045516968e-02
2.064821273088455200e-01 -6.301881074905395508e-01 2.875154912471771240e-01 4.279290437698364258e-01 2.648051977157592773e-01 2.305277138948440552e-01 -4.135796129703521729e-01 -1.125357951968908310e-02
1.665942668914794922e-01 3.184596300125122070e-01 -3.627527356147766113e-01 1.178121715784072876e-01 2.370495581999421120e-03 1.832031309604644775e-01 -7.776987552642822266e-01 2.949171960353851318e-01
2.738119959831237793e-01 3.345488905906677246e-01 7.675867527723312378e-02 2.957690358161926270e-01 6.029195189476013184e-01 -2.062313957139849663e-03 -5.843868851661682129e-01 -1.212788820266723633e-01
1.814252734184265137e-01 2.516355307307094336e-04 5.333743691444396973e-01 2.898009717464447021e-01 4.165020883083343506e-01 2.031593471765518188e-01 -5.703829526901245117e-01 2.419243454933166504e-01
7.482952475547790527e-01 5.732529237866401672e-02 -3.673579776659607887e-03 1.594687439501285553e-02 -1.814994402229785919e-02 5.837308764457702637e-01 -1.681167334318161011e-01 2.591641843318939209e-01
6.500469148159027100e-02 -2.363417744636535645e-01 -4.934732615947723389e-02 -8.885224163532257080e-02 -3.463674187660217285e-01 1.666171103715896606e-01 -8.419731259346008301e-01 2.700679004192352295e-01
-1.195975393056869507e-01 3.844483494758605957e-01 -6.015175580978393555e-02 -1.045578569173812866e-01 2.017132788896560669e-01 3.475686311721801758e-01 -8.029425144195556641e-01 1.309060901403427124e-01
7.896636128425598145e-01 -3.863099217414855957e-01 2.924827337265014648e-01 -1.172092556953430176e-01 -9.461690485477447510e-02 7.845404744148254395e-02 -2.135473638772964478e-01 -2.592333555221557617e-01
3.488196730613708496e-01 -3.656408488750457764e-01 9.780859574675559998e-03 6.230335235595703125e-01 3.580799996852874756e-01 4.962093383073806763e-02 -4.742592573165893555e-01 2.756776474416255951e-02
4.133703559637069702e-02 -5.090006068348884583e-02 -4.576165378093719482e-01 -1.709917187690734863e-01 7.940791547298431396e-02 -2.079597115516662598e-02 -7.091692090034484863e-01 -4.973836243152618408e-01
2.449845373630523682e-01 -4.267729818820953369e-01 5.440585613250732422e-01 2.116647958755493164e-01 4.056758880615234375e-01 2.232969999313354492e-01 -4.468294382095336914e-01 -5.435692891478538513e-02
4.140765070915222168e-01 1.618042029440402985e-02 -1.108624599874019623e-02 5.850432515144348145e-01 3.091975748538970947e-01 2.173832803964614868e-02 -5.979801416397094727e-01 1.795113235712051392e-01
3.123407661914825439e-01 1.118470132350921631e-01 -3.585240989923477173e-02 2.011762410402297974e-01 7.664822340011596680e-01 3.657488226890563965e-01 -3.247478604316711426e-01 1.464506834745407104e-01
2.181638330221176147e-01 -4.225758835673332214e-03 1.682772338390350342e-01 1.609973162412643433e-01 -4.075382351875305176e-01 5.978788137435913086e-01 -3.171577155590057373e-01 -5.234633088111877441e-01
6.574503779411315918e-01 7.027502357959747314e-02 1.829854957759380341e-02 1.041907444596290588e-01 -1.908131539821624756e-01 6.018620729446411133e-01 -2.068633437156677246e-01 3.319485187530517578e-01
3.102543652057647705e-01 8.377362042665481567e-03 2.321086525917053223e-01 -4.786735177040100098e-01 -1.836895346641540527e-01 4.553869366645812988e-01 -5.259992480278015137e-01 -3.207411170005798340e-01
4.797191619873046875e-01 3.508995175361633301e-01 2.427538335323333740e-01 8.163239061832427979e-02 4.745266735553741455e-01 5.435995459556579590e-01 -2.458998858928680420e-01 1.792810624465346336e-03
3.039017319679260254e-01 6.186494138091802597e-03 3.708115965127944946e-02 5.026195049285888672e-01 -5.221279263496398926e-01 2.650514841079711914e-01 -5.475087165832519531e-01 -1.047304570674896240e-01
3.048787415027618408e-01 -1.366219073534011841e-01 -1.612784862518310547e-01 -3.571917712688446045e-01 -5.574825406074523926e-02 5.032046437263488770e-01 -5.795148015022277832e-01 3.776592612266540527e-01
5.604467988014221191e-01 6.278217583894729614e-02 1.168444678187370300e-01 4.212003946304321289e-02 3.268184959888458252e-01 7.229326963424682617e-01 -8.664215356111526489e-02 -1.719951480627059937e-01
2.595796287059783936e-01 -1.506059020757675171e-01 -2.976685464382171631e-01 2.049981653690338135e-01 1.590703129768371582e-01 4.910593628883361816e-01 -1.933617740869522095e-01 -6.895462870597839355e-01
5.258281826972961426e-01 3.354386985301971436e-01 2.030235230922698975e-01 1.519247144460678101e-01 1.467717736959457397e-01 7.067239284515380859e-01 -1.601480096578598022e-01 6.170710083097219467e-03
-6.577723473310470581e-02 -3.860272467136383057e-01 4.861972033977508545e-01 2.443661838769912720e-01 3.601587414741516113e-01 3.689619898796081543e-01 -4.967893064022064209e-01 -1.946969479322433472e-01
4.254453182220458984e-01 3.019305765628814697e-01 -4.612654149532318115e-01 -1.663061231374740601e-01 -3.327409923076629639e-02 3.374879062175750732e-01 -6.007234454154968262e-01 1.074103340506553650e-01
3.776359185576438904e-02 -2.102169841527938843e-01 5.832374095916748047e-01 -5.442323535680770874e-02 4.634204804897308350e-01 2.962167859077453613e-01 -4.991249144077301025e-01 -2.441855072975158691e-01
8.352530002593994141e-01 -2.376191020011901855e-01 2.746879160404205322e-01 9.498064965009689331e-02 -1.663129404187202454e-02 -4.235120955854654312e-03 -2.019666880369186401e-01 -3.468856811523437500e-01
-1.048306524753570557e-01 1.176680997014045715e-01 -2.908930778503417969e-01 -5.450256913900375366e-02 -1.106413155794143677e-01 1.796623617410659790e-01 -9.113484025001525879e-01 1.118002086877822876e-01
3.352963328361511230e-01 6.708734482526779175e-02 4.900309741497039795e-01 1.643824875354766846e-01 3.589963614940643311e-01 -1.367962807416915894e-01 -4.915876686573028564e-01 -4.761025011539459229e-01
4.684837460517883301e-01 -3.301972448825836182e-01 2.620771825313568115e-01 5.405984520912170410e-01 3.370338380336761475e-01 -4.378008842468261719e-02 -4.342989325523376465e-01 -8.023346215486526489e-02
5.689458250999450684e-01 1.904142946004867554e-01 1.891243606805801392e-01 3.534362614154815674e-01 3.946893513202667236e-01 -1.207535043358802795e-01 -5.388647317886352539e-01 1.364607214927673340e-01
9.277760982513427734e-02 4.258924722671508789e-01 -5.876284092664718628e-03 4.337316155433654785e-01 3.551647812128067017e-02 5.806872248649597168e-01 -3.381184041500091553e-01 -4.111778438091278076e-01
3.996616974472999573e-02 -2.360406517982482910e-01 6.128461360931396484e-01 3.687795698642730713e-01 1.439872384071350098e-01 3.245078325271606445e-01 -5.511579513549804688e-01 3.600092977285385132e-02
1.113190352916717529e-01 -1.518222391605377197e-01 -3.582603856921195984e-02 4.006554186344146729e-01 -4.940234720706939697e-01 4.611393213272094727e-01 -4.415564835071563721e-01 -3.886759877204895020e-01
4.860888719558715820e-01 -1.000748574733734131e-01 -1.576846092939376831e-02 4.310985207557678223e-01 4.277672767639160156e-01 -1.482661664485931396e-01 -5.857748389244079590e-01 1.396710723638534546e-01
5.439264327287673950e-02 -3.628909587860107422e-01 -4.038003087043762207e-01 1.632748097181320190e-01 -3.243137598037719727e-01 6.108215451240539551e-02 -7.380212545394897461e-01 1.485008448362350464e-01
2.500373721122741699e-01 -2.893575429916381836e-01 -1.750500500202178955e-01 -5.604897141456604004e-01 1.702118068933486938e-01 4.360051751136779785e-01 -5.320309996604919434e-01 8.266054838895797729e-02
3.339247107505798340e-01 -1.538945585489273071e-01 4.178444445133209229e-01 2.479142695665359497e-01 1.825197786092758179e-02 7.527053952217102051e-01 -1.337133347988128662e-01 -2.097078561782836914e-01
1.677224785089492798e-01 -3.711716234683990479e-01 5.927863121032714844e-01 2.325358241796493530e-01 3.086915612220764160e-01 1.553012877702713013e-01 -5.514453053474426270e-01 -7.163484394550323486e-02
8.097105026245117188e-01 1.241547707468271255e-02 3.305521011352539062e-01 -1.030570194125175476e-01 7.534547150135040283e-02 2.120053321123123169e-01 -1.772252023220062256e-01 -3.772232234477996826e-01
6.386376917362213135e-02 -2.822039723396301270e-01 3.600364327430725098e-01 5.304573774337768555e-01 1.768181473016738892e-01 3.550871014595031738e-01 -5.001309514045715332e-01 3.127118945121765137e-01
4.463081359863281250e-01 -2.274782508611679077e-01 -2.332473173737525940e-02 5.137463808059692383e-01 2.292750328779220581e-01 -2.387282699346542358e-01 -6.109039187431335449e-01 4.267853125929832458e-02
2.560193538665771484e-01 -3.625177145004272461e-01 2.986209988594055176e-01 4.761379659175872803e-01 4.433506429195404053e-01 4.397844672203063965e-01 -3.105751872062683105e-01 2.694645151495933533e-02
-2.573511376976966858e-02 3.080506250262260437e-02 -1.421575695276260376e-01 2.318208813667297363e-01 -3.712545037269592285e-01 5.062730312347412109e-01 -6.887374520301818848e-01 -2.365113496780395508e-01
-5.735128372907638550e-02 -1.741726547479629517e-01 -1.821904480457305908e-01 -6.359162926673889160e-02 -3.889236450195312500e-01 4.007382988929748535e-01 -7.769228816032409668e-01 -1.169422939419746399e-01
1.596039831638336182e-01 -5.400117039680480957e-01 -2.679904103279113770e-01 -1.787629276514053345e-01 -5.373622849583625793e-02 6.321521401405334473e-01 -4.137470722198486328e-01 -7.381269335746765137e-02
3.693670928478240967e-01 -2.282044589519500732e-01 -2.295595407485961914e-01 5.946088433265686035e-01 4.593798816204071045e-01 1.439601629972457886e-01 -4.164154827594757080e-01 -8.784682489931583405e-03
5.846113562583923340e-01 -8.230809867382049561e-02 4.937680661678314209e-01 1.740234196186065674e-01 1.222106516361236572e-01 5.435169935226440430e-01 -2.241075485944747925e-01 1.295907348394393921e-01
1.876997500658035278e-01 -3.688467741012573242e-01 5.989432930946350098e-01 2.123204767704010010e-01 3.345293402671813965e-01 1.671443879604339600e-01 -5.215929150581359863e-01 -1.140250414609909058e-01
-1.010361015796661377e-01 6.666614860296249390e-02 -2.875150740146636963e-01 -1.604152917861938477e-01 4.922472685575485229e-02 4.739826172590255737e-02 -9.339412450790405273e-01 -5.784539971500635147e-03
6.077164411544799805e-01 2.850897312164306641e-01 -2.414161562919616699e-01 5.922585725784301758e-02 -3.276304304599761963e-01 -1.028846055269241333e-01 -6.043027639389038086e-01 6.712977588176727295e-02
-7.189483195543289185e-02 -1.768473535776138306e-01 3.134281635284423828e-01 3.851718008518218994e-01 4.504787921905517578e-01 1.074338480830192566e-01 -6.151436567306518555e-01 -3.522597551345825195e-01
4.110155701637268066e-01 -6.757116317749023438e-02 2.546479701995849609e-01 3.044648468494415283e-01 -2.547648847103118896e-01 1.530966311693191528e-01 -3.308167159557342529e-01 -6.864200234413146973e-01
4.304364919662475586e-01 -4.314811229705810547e-01 -3.792599439620971680e-01 -1.157166212797164917e-01 2.703073918819427490e-01 5.969621539115905762e-01 -1.999673545360565186e-01 -4.362706467509269714e-02
4.082179963588714600e-01 7.873526215553283691e-02 -1.489820182323455811e-01 2.544889152050018311e-01 4.233966767787933350e-02 8.469663858413696289e-01 -1.213284358382225037e-01 7.958049327135086060e-02
2.425364702939987183e-01 1.326279193162918091e-01 -2.880285680294036865e-01 3.871645033359527588e-01 -3.178759515285491943e-01 5.717626214027404785e-01 -4.864141345024108887e-01 -1.617802083492279053e-01
3.466217815876007080e-01 -1.189008802175521851e-01 1.298647671937942505e-01 6.408871412277221680e-01 3.004459738731384277e-01 6.799627840518951416e-02 -5.334183573722839355e-01 2.422568649053573608e-01
7.315437793731689453e-01 -2.885338068008422852e-01 -5.491618067026138306e-02 -3.013504743576049805e-01 2.910161912441253662e-01 4.067677259445190430e-01 -1.413673907518386841e-01 -1.327743828296661377e-01
9.074346721172332764e-02 2.418413162231445312e-01 -1.648173332214355469e-01 2.323121428489685059e-01 5.452694892883300781e-01 3.212418854236602783e-01 -3.896645903587341309e-01 -5.475316047668457031e-01
4.665948152542114258e-01 1.278446754440665245e-03 3.461869060993194580e-01 5.551574751734733582e-02 4.420662522315979004e-01 5.794848203659057617e-01 -2.224193364381790161e-01 2.804722785949707031e-01
4.692737758159637451e-01 1.417983323335647583e-01 1.366136223077774048e-01 2.014278322458267212e-01 -1.383007317781448364e-01 6.725197434425354004e-01 -2.881449460983276367e-01 3.821014761924743652e-01
6.678713560104370117e-01 3.065384365618228912e-02 -3.908723220229148865e-02 1.686933934688568115e-01 -1.680578589439392090e-01 5.717814564704895020e-01 -2.316441237926483154e-01 3.379149436950683594e-01
4.792878627777099609e-01 4.347416162490844727e-01 -2.059526741504669189e-01 4.745062440633773804e-02 -1.435729265213012695e-01 -1.511996090412139893e-01 -7.014101147651672363e-01 3.411774709820747375e-02
-2.356460392475128174e-01 -4.450625181198120117e-01 3.329824507236480713e-01 1.706038266420364380e-01 2.915155887603759766e-01 2.740826904773712158e-01 -5.385270118713378906e-01 -3.953395187854766846e-01
6.261525750160217285e-01 -4.848339855670928955e-01 2.086741626262664795e-01 -2.884553372859954834e-01 1.788910925388336182e-01 5.375814437866210938e-02 -2.533520162105560303e-01 -3.834558427333831787e-01
1.319535374641418457e-01 -2.548680603504180908e-01 6.170403957366943359e-01 5.104407295584678650e-02 4.307001829147338867e-01 2.186713218688964844e-01 -5.278679132461547852e-01 -1.494058966636657715e-01
2.312607616186141968e-01 -1.754861623048782349e-01 -2.203930020332336426e-01 1.693737953901290894e-01 1.833224743604660034e-01 7.143049836158752441e-01 -1.264827400445938110e-01 -5.278502702713012695e-01
-2.956961467862129211e-02 -3.327720165252685547e-01 2.008368819952011108e-02 -4.333166182041168213e-01 1.075707469135522842e-02 6.061841249465942383e-01 -5.343941450119018555e-01 -2.169554382562637329e-01
5.331101268529891968e-02 -2.919628024101257324e-01 5.908651351928710938e-01 7.663143426179885864e-02 3.719803094863891602e-01 3.744502961635589600e-01 -5.049253702163696289e-01 -1.529374122619628906e-01
2.501930296421051025e-01 2.314945310354232788e-01 -6.062476038932800293e-01 1.124601140618324280e-01 8.525773137807846069e-02 4.918696284294128418e-01 -5.043639540672302246e-01 6.539508700370788574e-03
1.698550134897232056e-01 9.381132572889328003e-02 3.553329110145568848e-01 1.216842010617256165e-01 3.297659754753112793e-01 -3.087874352931976318e-01 -7.370038628578186035e-01 -2.720481753349304199e-01
2.110887467861175537e-01 2.152785658836364746e-02 -3.216693103313446045e-01 4.095727801322937012e-01 -6.824037432670593262e-02 4.076717793941497803e-01 -3.606111705303192139e-01 -6.187598705291748047e-01
8.627869933843612671e-02 1.309948414564132690e-01 6.479110568761825562e-02 1.671001166105270386e-01 -5.660018920898437500e-01 4.738894701004028320e-01 -6.089594364166259766e-01 -1.658765822649002075e-01
1.440924257040023804e-01 -2.543963193893432617e-01 1.564233005046844482e-01 3.438729643821716309e-01 3.382169604301452637e-01 7.448924779891967773e-01 -1.896981745958328247e-01 -2.579967081546783447e-01
1.440351605415344238e-01 -3.315815031528472900e-01 -1.139318048954010010e-01 3.452666699886322021e-01 -5.063262581825256348e-01 2.749260067939758301e-01 -5.101799368858337402e-01 -3.806365132331848145e-01
2.446099072694778442e-01 -3.740435838699340820e-01 -3.852074444293975830e-01 3.881910145282745361e-01 -3.161581754684448242e-01 4.911823570728302002e-01 -3.884826898574829102e-01 9.510716050863265991e-02
3.013971149921417236e-01 1.247017085552215576e-01 -7.167091220617294312e-02 -4.373042657971382141e-02 6.402863264083862305e-01 -6.181657314300537109e-02 -4.640004932880401611e-01 -5.074209570884704590e-01
7.508569397032260895e-03 -4.111496508121490479e-01 4.521790146827697754e-01 4.341442883014678955e-01 6.801997870206832886e-02 4.746350049972534180e-01 -4.487431943416595459e-01 8.171226084232330322e-02
3.032459318637847900e-01 -4.853770136833190918e-01 -3.250703215599060059e-01 -3.104063309729099274e-02 -4.778464138507843018e-01 2.499754130840301514e-01 -5.202256441116333008e-01 6.601046025753021240e-02
3.126886785030364990e-01 5.153806880116462708e-02 7.548604160547256470e-02 3.054369688034057617e-01 5.863658785820007324e-01 -1.317170411348342896e-01 -6.614863872528076172e-01 4.290892183780670166e-02
-1.003130748867988586e-01 -2.806190252304077148e-01 -1.880661845207214355e-01 -2.525195181369781494e-01 6.038642674684524536e-02 4.416850507259368896e-01 -4.654604196548461914e-01 -6.298172473907470703e-01
2.180688381195068359e-01 2.421844899654388428e-01 -1.108403652906417847e-01 4.322004616260528564e-01 4.200054407119750977e-01 5.331072211265563965e-01 -2.409193664789199829e-01 -4.195949137210845947e-01
7.349199652671813965e-01 -3.181505575776100159e-02 4.772465229034423828e-01 1.858502067625522614e-02 -8.548604324460029602e-03 3.038747012615203857e-01 -1.582101136445999146e-01 -3.366414010524749756e-01
1.304246783256530762e-01 6.002951785922050476e-02 -2.003829479217529297e-01 2.196542471647262573e-01 2.421488314867019653e-01 6.058024168014526367e-01 -2.095048576593399048e-01 -6.491992473602294922e-01
7.343140244483947754e-02 1.834483891725540161e-01 4.610576480627059937e-02 2.526530623435974121e-01 -4.208056330680847168e-01 1.609840542078018188e-01 -7.854173183441162109e-01 2.740831971168518066e-01
6.095957159996032715e-01 -1.352287232875823975e-01 1.015685498714447021e-01 -2.088483981788158417e-02 4.299423992633819580e-01 6.332189440727233887e-01 -8.081922680139541626e-02 8.370019495487213135e-02
3.619703277945518494e-02 6.762756407260894775e-02 -7.869431376457214355e-02 -4.835901409387588501e-02 -3.459751009941101074e-01 2.891016602516174316e-01 -8.516393899917602539e-01 2.387820035219192505e-01
3.499096930027008057e-01 2.906021773815155029e-01 -1.197759956121444702e-01 1.995955854654312134e-01 -4.058997333049774170e-01 3.536036238074302673e-02 -7.132111191749572754e-01 2.534833550453186035e-01
6.211861371994018555e-01 -1.121533438563346863e-01 4.943529665470123291e-01 1.816908568143844604e-01 3.550635576248168945e-01 -1.327805221080780029e-01 -4.144166111946105957e-01 -9.333425760269165039e-02
1.242045387625694275e-01 -1.412995755672454834e-01 -4.226742684841156006e-01 -3.683284521102905273e-01 1.205617096275091171e-02 -3.495048731565475464e-02 -7.345712780952453613e-01 -3.306453824043273926e-01
3.755016922950744629e-01 7.675877213478088379e-02 2.462438791990280151e-01 -2.294637821614742279e-02 -7.921448349952697754e-02 8.271706104278564453e-01 -2.888974249362945557e-01 1.341491341590881348e-01
4.391249418258666992e-01 -1.555014252662658691e-01 4.756905511021614075e-02 -4.066654741764068604e-01 -1.712824851274490356e-01 6.332053542137145996e-01 -4.212156236171722412e-01 8.740466088056564331e-02
4.039967656135559082e-01 2.986309230327606201e-01 2.508506774902343750e-01 4.183708429336547852e-01 3.612508773803710938e-01 -2.114807814359664917e-02 -5.898042917251586914e-01 1.755771785974502563e-01
3.196706175804138184e-01 -4.481222033500671387e-01 3.149284720420837402e-01 4.391090869903564453e-01 3.860498070716857910e-01 4.027058184146881104e-01 -3.049733042716979980e-01 2.802619338035583496e-02
1.522223353385925293e-01 -1.706291586160659790e-01 5.614171549677848816e-02 5.353679656982421875e-01 5.399153381586074829e-02 -2.908827066421508789e-01 -7.551358342170715332e-01 -1.361118629574775696e-02
-1.189451962709426880e-01 -3.594245389103889465e-02 -4.838543012738227844e-02 3.183704912662506104e-01 -4.293592572212219238e-01 4.146038293838500977e-01 -7.118266224861145020e-01 -1.338522434234619141e-01
-1.153651103377342224e-01 -2.394091188907623291e-01 -9.951379150152206421e-02 -1.737635768949985504e-02 1.296940743923187256e-01 7.221531867980957031e-01 -4.892224967479705811e-01 3.761714100837707520e-01
5.806697607040405273e-01 -6.101581454277038574e-01 8.783503621816635132e-02 -1.277779638767242432e-01 3.798295259475708008e-01 2.380501627922058105e-01 -1.955474466085433960e-01 -1.652582287788391113e-01
3.036808967590332031e-01 -2.855769991874694824e-01 -3.313140869140625000e-01 1.410555243492126465e-01 5.519887208938598633e-01 1.913576871156692505e-01 -3.641034960746765137e-01 -4.718870520591735840e-01
-1.134102419018745422e-01 2.731185555458068848e-01 -2.299274802207946777e-01 -1.183936893939971924e-01 9.111372381448745728e-02 1.325684487819671631e-01 -8.946830630302429199e-01 -1.390207111835479736e-01
1.413248181343078613e-01 1.250699013471603394e-01 3.390789628028869629e-01 -8.338935673236846924e-02 -2.303280234336853027e-01 5.823155641555786133e-01 -5.886485576629638672e-01 3.221908211708068848e-01
-1.523808091878890991e-01 -6.854952871799468994e-02 -5.594710819423198700e-03 -2.835224568843841553e-01 3.414234961383044720e-04 4.371343553066253662e-01 -6.298954486846923828e-01 -5.511895418167114258e-01
2.273637205362319946e-01 5.216834694147109985e-02 4.495003521442413330e-01 9.164119511842727661e-02 -3.294059932231903076e-01 7.142032384872436523e-01 -2.851235568523406982e-01 -1.877381056547164917e-01
2.369420975446701050e-01 -3.372431397438049316e-01 -7.232148200273513794e-02 4.596638679504394531e-02 -3.737831115722656250e-01 -7.890245318412780762e-02 -5.064558982849121094e-01 -6.483403444290161133e-01
5.544919967651367188e-01 -5.099505782127380371e-01 -2.450650781393051147e-01 -3.533695042133331299e-01 1.574571877717971802e-01 1.592550724744796753e-01 -4.003929793834686279e-01 -1.925943195819854736e-01
5.912865996360778809e-01 -5.645176172256469727e-01 2.576458454132080078e-01 -3.267373442649841309e-01 2.114634662866592407e-01 3.479221463203430176e-02 -3.214132785797119141e-01 -9.657928347587585449e-02
3.168888092041015625e-01 4.410393908619880676e-02 -1.810138486325740814e-02 -5.594289302825927734e-01 -4.642918333411216736e-02 4.166802465915679932e-01 -6.129272580146789551e-01 -1.813557893037796021e-01
2.751163542270660400e-01 -2.911224961280822754e-01 6.849887967109680176e-02 6.274538040161132812e-01 4.449188709259033203e-01 3.454354405403137207e-01 -3.492699265480041504e-01 -4.359333589673042297e-02
1.481492072343826294e-01 -3.481806442141532898e-02 -5.688490867614746094e-01 3.341850042343139648e-01 -3.185735316947102547e-03 4.337220489978790283e-01 -3.977134227752685547e-01 -4.418931901454925537e-01
-4.689737036824226379e-02 -4.601126611232757568e-01 -4.076325595378875732e-01 8.986992388963699341e-02 -2.813640236854553223e-01 4.468994140625000000e-01 -5.729851126670837402e-01 -6.825935095548629761e-02
3.856923580169677734e-01 3.647578060626983643e-01 4.654835909605026245e-02 1.091322978027164936e-03 3.195997178554534912e-01 5.331313610076904297e-01 -4.778849482536315918e-01 -3.182422220706939697e-01
4.944592714309692383e-01 -1.109406817704439163e-02 1.110871359705924988e-01 3.391162753105163574e-01 3.590266406536102295e-01 -2.217150032520294189e-01 -6.485970616340637207e-01 1.712043732404708862e-01
2.690936028957366943e-01 -1.659003198146820068e-01 -1.436628103256225586e-01 -2.781469523906707764e-01 -4.388276636600494385e-01 3.999522030353546143e-01 -5.860881209373474121e-01 -3.256227076053619385e-01
7.016755342483520508e-01 -1.878248453140258789e-01 3.701529502868652344e-01 1.904567778110504150e-01 -1.096340119838714600e-01 2.503140568733215332e-01 -1.187741383910179138e-01 -4.585872590541839600e-01
3.713026642799377441e-01 1.426335871219635010e-01 4.537578672170639038e-02 -2.451408356428146362e-01 7.382240295410156250e-01 1.009391024708747864e-01 -3.878257870674133301e-01 -2.721480429172515869e-01
5.506041646003723145e-01 4.215526878833770752e-01 1.047717500478029251e-02 1.145928725600242615e-01 4.351090490818023682e-01 -9.929953515529632568e-02 -4.664286971092224121e-01 -2.985812723636627197e-01
1.094966083765029907e-01 -5.354657769203186035e-01 4.428718090057373047e-01 1.466763168573379517e-01 4.070405066013336182e-01 3.145156800746917725e-01 -3.487706184387207031e-01 -3.120812177658081055e-01
4.684222936630249023e-01 -2.822862863540649414e-01 -1.602726578712463379e-01 -5.484862923622131348e-01 7.687983661890029907e-02 4.293100833892822266e-01 -4.124800264835357666e-01 1.183772757649421692e-01
-5.350150540471076965e-02 1.200705021619796753e-01 1.672680377960205078e-01 1.681775003671646118e-01 -4.719715714454650879e-01 4.583795666694641113e-01 -7.019652724266052246e-01 2.888095751404762268e-02
7.666264772415161133e-01 -3.239960968494415283e-01 2.269685119390487671e-01 -1.530475821346044540e-02 4.496857896447181702e-02 -1.052305772900581360e-01 -2.228969037532806396e-01 -4.390703439712524414e-01
-7.199817802757024765e-03 1.178993359208106995e-01 7.268890738487243652e-02 5.394154787063598633e-01 -4.595326781272888184e-01 2.841668128967285156e-01 -6.014848351478576660e-01 -1.899742335081100464e-01
-9.541707485914230347e-02 -2.149737775325775146e-01 2.022842504084110260e-02 3.339073061943054199e-02 -4.713480770587921143e-01 4.451474249362945557e-01 -7.155421972274780273e-01 -1.040768474340438843e-01
-1.243329718708992004e-01 -2.238390594720840454e-01 4.535627663135528564e-01 -5.388020351529121399e-02 5.357477068901062012e-01 1.667563915252685547e-01 -6.185323596000671387e-01 -1.685221046209335327e-01
-1.165879294276237488e-01 -5.854771733283996582e-01 4.238737821578979492e-01 2.315825968980789185e-01 1.456983983516693115e-01 2.000617533922195435e-01 -5.523165464401245117e-01 -2.098046839237213135e-01
-1.065219007432460785e-02 -1.688839346170425415e-01 6.163327693939208984e-01 -4.720761999487876892e-02 3.643985688686370850e-01 1.023465245962142944e-01 -6.346085667610168457e-01 -2.080407887697219849e-01
3.598410487174987793e-01 -1.582045853137969971e-01 6.484815478324890137e-02 5.382961034774780273e-01 4.582132995128631592e-01 -7.640987634658813477e-02 -5.793844461441040039e-01 5.785150453448295593e-03
1.489192247390747070e-02 -5.460689067840576172e-01 -2.388454079627990723e-01 -1.271943151950836182e-01 -3.373291790485382080e-01 6.700668483972549438e-02 -7.141532301902770996e-01 8.112743496894836426e-03
3.699488937854766846e-01 5.889775604009628296e-02 -7.055413126945495605e-01 4.953166842460632324e-02 1.501094549894332886e-01 3.929537534713745117e-01 -4.197332262992858887e-01 7.940737158060073853e-02
2.356106638908386230e-01 2.591547071933746338e-01 -3.555990383028984070e-02 2.788988351821899414e-01 2.422736287117004395e-01 5.606560707092285156e-01 -2.389308363199234009e-01 -6.067599654197692871e-01
4.903774857521057129e-01 -3.880104422569274902e-01 -4.323974251747131348e-01 2.720616459846496582e-01 -9.694471955299377441e-02 -1.045828536152839661e-01 -3.677717745304107666e-01 -4.386349320411682129e-01
5.192396044731140137e-01 -3.857664465904235840e-01 -2.855009436607360840e-01 3.077206611633300781e-01 -3.616573214530944824e-01 1.373769044876098633e-01 -2.744654119014739990e-01 -4.247023761272430420e-01
3.410875201225280762e-01 -2.044340036809444427e-02 3.644068241119384766e-01 4.766788333654403687e-02 4.117869138717651367e-01 -2.749641537666320801e-01 -6.997362375259399414e-01 1.156392470002174377e-01
2.971705794334411621e-01 3.684251904487609863e-01 -9.557329118251800537e-02 2.761982381343841553e-01 5.218311548233032227e-01 -4.176916927099227905e-02 -5.729738473892211914e-01 -2.969536185264587402e-01
-7.516735047101974487e-02 -3.607895076274871826e-01 4.151275753974914551e-02 -4.510640352964401245e-02 -3.884444236755371094e-01 3.671463578939437866e-02 -8.415202498435974121e-01 -5.435973871499300003e-03
7.971765398979187012e-01 3.271253705024719238e-01 -1.985593587160110474e-01 2.908272445201873779e-01 -1.180222481489181519e-01 1.240856572985649109e-01 -3.227276504039764404e-01 3.567809937521815300e-03
7.245510220527648926e-01 -1.964715123176574707e-01 -2.407426387071609497e-02 -2.507736980915069580e-01 4.659932851791381836e-01 2.090940028429031372e-01 -1.450540721416473389e-01 -3.017400801181793213e-01
2.109512388706207275e-01 1.543290764093399048e-01 2.998708486557006836e-01 1.998584717512130737e-01 3.475066125392913818e-01 -2.909778356552124023e-01 -7.320457100868225098e-01 -2.459602206945419312e-01
5.112426877021789551e-01 3.399974405765533447e-01 2.289295643568038940e-01 2.021523118019104004e-01 -1.964078843593597412e-01 6.591229438781738281e-01 -2.313344776630401611e-01 -5.677532032132148743e-02
2.238356024026870728e-01 -3.524319529533386230e-01 -2.678840160369873047e-01 2.875408828258514404e-01 -2.496952563524246216e-02 3.179606199264526367e-01 -3.002240061759948730e-01 -6.923804879188537598e-01
4.313637316226959229e-01 -9.042455255985260010e-02 -1.759221404790878296e-01 2.500003017485141754e-02 -6.000915765762329102e-01 2.730013728141784668e-01 -5.805153846740722656e-01 -5.037234351038932800e-02
6.921056509017944336e-01 1.354276537895202637e-01 1.762170195579528809e-01 1.209067255258560181e-01 2.376130223274230957e-01 6.196448802947998047e-01 -1.087932363152503967e-01 6.872127950191497803e-02
1.208068579435348511e-01 -8.166660368442535400e-02 -2.431637942790985107e-01 1.910284459590911865e-01 -4.850724935531616211e-01 3.309536874294281006e-01 -7.196441292762756348e-01 1.428369730710983276e-01
-9.315525181591510773e-03 2.533964812755584717e-01 -2.145567089319229126e-01 9.369670599699020386e-02 -2.026517242193222046e-01 1.662347465753555298e-01 -8.715506196022033691e-01 2.293197661638259888e-01
1.500466167926788330e-01 -2.198796421289443970e-01 4.180024191737174988e-02 -5.050870180130004883e-01 -1.819829940795898438e-01 2.579219341278076172e-01 -5.747026801109313965e-01 -4.922947287559509277e-01
2.797603607177734375e-01 1.620725244283676147e-01 1.302159279584884644e-01 -2.890108823776245117e-01 -3.931680023670196533e-01 4.843496084213256836e-01 -5.669659972190856934e-01 -2.904431521892547607e-01
4.827568233013153076e-01 1.606767326593399048e-01 1.863016635179519653e-01 -2.743843495845794678e-01 -1.934053301811218262e-01 6.944516897201538086e-01 -3.335441052913665771e-01 1.460617966949939728e-02
1.508895866572856903e-02 -8.593589067459106445e-02 -5.672823786735534668e-01 1.254760921001434326e-01 1.733619272708892822e-01 5.974497199058532715e-01 -4.742686152458190918e-01 2.071289420127868652e-01
8.723226934671401978e-02 -2.504652142524719238e-01 -1.776404827833175659e-01 -5.557119250297546387e-01 4.104097485542297363e-01 3.334373235702514648e-01 -5.514376163482666016e-01 -7.473687082529067993e-02
1.342898756265640259e-01 -2.752596139907836914e-01 -2.408681213855743408e-01 -2.415255010128021240e-01 -2.155660241842269897e-01 2.316396981477737427e-01 -8.298335075378417969e-01 3.312265500426292419e-02
1.580940037965774536e-01 -1.887682080268859863e-01 -2.285612523555755615e-01 -5.401154756546020508e-01 1.428020894527435303e-01 3.654725253582000732e-01 -5.295616984367370605e-01 -4.012600481510162354e-01
8.579299449920654297e-01 -1.368458755314350128e-02 7.881909608840942383e-02 4.555257409811019897e-02 3.083015792071819305e-02 -1.844136714935302734e-01 -3.040241599082946777e-01 -3.578992187976837158e-01
6.295986771583557129e-01 -5.064998939633369446e-02 5.658642202615737915e-02 -1.167763099074363708e-01 3.076325654983520508e-01 6.463613510131835938e-01 -1.486207693815231323e-01 2.229181677103042603e-01
6.804587841033935547e-01 2.494411543011665344e-02 -2.740633785724639893e-01 -3.282957151532173157e-02 -4.651584625244140625e-01 -5.168809741735458374e-02 -4.743879139423370361e-01 -1.267964243888854980e-01
1.290709674358367920e-01 2.205987088382244110e-02 -2.196792215108871460e-01 2.517280578613281250e-01 -4.959802329540252686e-01 3.444777727127075195e-01 -6.954902410507202148e-01 -1.511952280998229980e-01
6.113495230674743652e-01 -3.740479946136474609e-01 -3.226318955421447754e-01 -4.020750224590301514e-01 1.064754724502563477e-01 3.792459964752197266e-01 -2.554635405540466309e-01 1.257128175348043442e-02
2.379647791385650635e-01 -5.937191247940063477e-01 -2.973708808422088623e-01 -1.840179413557052612e-01 -3.705186545848846436e-01 2.327777072787284851e-02 -5.735590457916259766e-01 -4.221971333026885986e-02
5.925143957138061523e-01 -5.581163167953491211e-01 3.827235102653503418e-01 1.013933643698692322e-01 2.069825977087020874e-01 2.240403443574905396e-01 -2.521277368068695068e-01 1.551475375890731812e-01
5.808045715093612671e-02 -1.556939333677291870e-01 -7.385265827178955078e-02 -3.321439027786254883e-02 -4.852785766124725342e-01 4.214172661304473877e-01 -6.269223093986511230e-01 -3.996363282203674316e-01
5.938435792922973633e-01 -3.273819983005523682e-01 1.547675728797912598e-01 -1.555171161890029907e-01 3.384911119937896729e-01 -1.136641502380371094e-01 -2.818245589733123779e-01 -5.339584350585937500e-01
1.172428652644157410e-01 5.335689187049865723e-01 -1.732312291860580444e-01 4.403993487358093262e-02 5.683773756027221680e-02 2.325266599655151367e-01 -7.586717605590820312e-01 -1.916447728872299194e-01
6.638292670249938965e-01 -1.083305403590202332e-01 3.604072332382202148e-01 4.287775605916976929e-02 -6.250547617673873901e-02 6.192771196365356445e-01 -1.590556949377059937e-01 5.615734681487083435e-02
5.675469636917114258e-01 3.698820993304252625e-02 -1.943842023611068726e-01 -3.352618515491485596e-01 3.988763988018035889e-01 4.620122015476226807e-01 -3.649333715438842773e-01 1.435354948043823242e-01
-2.031348049640655518e-01 -2.978993058204650879e-01 -1.169509962201118469e-01 -1.555751115083694458e-01 -8.750146627426147461e-02 4.579066336154937744e-01 -6.299705505371093750e-01 -4.668118059635162354e-01
4.142128229141235352e-01 3.999881148338317871e-01 1.807055175304412842e-01 2.173330336809158325e-01 2.293647080659866333e-01 7.005014419555664062e-01 -2.117051929235458374e-01 -2.048599161207675934e-02
-2.121409326791763306e-01 -3.285741508007049561e-01 -3.269360065460205078e-01 -4.242548719048500061e-02 -1.835108548402786255e-01 1.199524924159049988e-01 -8.270182013511657715e-01 -7.952495664358139038e-02
-7.627297192811965942e-02 -1.134371012449264526e-01 -5.173086524009704590e-01 -3.288025781512260437e-02 4.978549480438232422e-02 4.632556438446044922e-01 -6.914035677909851074e-01 1.322943568229675293e-01
1.994586884975433350e-01 8.345336467027664185e-02 -1.502161622047424316e-01 3.286522328853607178e-01 -5.365357995033264160e-01 2.705131471157073975e-01 -6.467273831367492676e-01 -2.082555294036865234e-01
4.291930198669433594e-01 1.072456836700439453e-01 5.723437294363975525e-02 -1.523109376430511475e-01 6.153256893157958984e-01 4.720281958580017090e-01 -3.564627468585968018e-01 -2.220704257488250732e-01
1.981128454208374023e-01 -2.313798964023590088e-01 -3.761526942253112793e-01 -1.962543725967407227e-01 3.157709538936614990e-01 -2.268321067094802856e-01 -5.689503550529479980e-01 -5.023338198661804199e-01
3.715830445289611816e-01 -1.918266266584396362e-01 7.497712373733520508e-01 -2.087255194783210754e-02 -6.695544719696044922e-02 1.548051834106445312e-01 -4.673890471458435059e-01 1.250433176755905151e-01
5.796509981155395508e-02 -6.812851876020431519e-02 1.415517833083868027e-02 1.898891478776931763e-01 -5.249711871147155762e-01 1.414596289396286011e-01 -8.116745352745056152e-01 -3.632063046097755432e-02
4.228801429271697998e-01 -1.246491074562072754e-01 3.559311330318450928e-01 4.338971972465515137e-01 3.665848076343536377e-01 -1.390446573495864868e-01 -5.742353796958923340e-01 8.495379239320755005e-02
4.267997108399868011e-03 -5.052306652069091797e-01 -3.387113809585571289e-01 2.256584726274013519e-02 -3.397745192050933838e-01 3.839204013347625732e-01 -6.045442223548889160e-01 -3.426040709018707275e-02
1.159416362643241882e-01 1.700243800878524780e-01 -3.710405230522155762e-01 -7.306307088583707809e-03 2.077386975288391113e-01 6.655951142311096191e-01 -5.307529568672180176e-01 2.281533777713775635e-01
3.643431141972541809e-02 3.652887642383575439e-01 -2.107729669660329819e-03 -2.353944480419158936e-01 1.528132408857345581e-01 4.854621589183807373e-01 -7.021542787551879883e-01 2.403659969568252563e-01
-1.238049380481243134e-02 6.420718878507614136e-02 4.674210250377655029e-01 1.680978983640670776e-01 4.891900122165679932e-01 1.077963113784790039e-01 -6.838601827621459961e-01 1.743363291025161743e-01
5.846546888351440430e-01 -5.266715958714485168e-02 3.972258791327476501e-02 -6.122580915689468384e-02 -2.174680083990097046e-01 6.090350151062011719e-01 -2.887032032012939453e-01 3.853738605976104736e-01
4.156045019626617432e-01 9.418366104364395142e-02 5.467849969863891602e-01 -2.564528882503509521e-01 -2.013980448246002197e-01 4.761007428169250488e-01 -4.311217963695526123e-01 2.369292639195919037e-02
6.564420461654663086e-01 -3.359453007578849792e-02 2.078957855701446533e-01 2.588952518999576569e-02 1.396197825670242310e-01 6.624023318290710449e-01 -1.471714675426483154e-01 2.100817710161209106e-01
2.490746974945068359e-01 2.134526073932647705e-01 -5.611604452133178711e-01 2.500365972518920898e-01 1.962867826223373413e-01 4.076112508773803711e-01 -2.857270240783691406e-01 -4.781893789768218994e-01
6.582136154174804688e-01 2.062729895114898682e-01 1.841811276972293854e-02 -6.015811860561370850e-02 -2.113954722881317139e-01 6.460646986961364746e-01 -2.221491932868957520e-01 9.386288374662399292e-02
6.554275155067443848e-01 2.256388068199157715e-01 -3.072997927665710449e-01 2.422809302806854248e-01 -1.516067534685134888e-01 -2.653393745422363281e-01 -5.206136703491210938e-01 -4.405037686228752136e-02
-2.924640849232673645e-02 -2.074104994535446167e-01 -2.390588968992233276e-01 -1.490822248160839081e-02 -2.446957826614379883e-01 6.121859550476074219e-01 -6.809003353118896484e-01 2.193750627338886261e-02
2.753440104424953461e-02 1.278009563684463501e-01 7.466004788875579834e-02 1.706768721342086792e-01 -5.321409106254577637e-01 2.980459034442901611e-01 -7.482063770294189453e-01 -1.280075609683990479e-01
9.313318133354187012e-02 -3.418157994747161865e-01 -3.020206987857818604e-01 -2.244201302528381348e-01 -1.508331447839736938e-01 5.516763329505920410e-01 -6.369732618331909180e-01 -8.666597306728363037e-03
2.740370631217956543e-01 -4.248698651790618896e-01 -4.383122548460960388e-02 2.567366957664489746e-01 -5.341354012489318848e-01 4.944702982902526855e-01 -3.598472476005554199e-01 -1.313882917165756226e-01
5.214276909828186035e-01 -4.672093391418457031e-01 -5.494185090065002441e-01 -4.172190651297569275e-02 2.512271702289581299e-01 3.229011297225952148e-01 -1.908009946346282959e-01 -4.941739141941070557e-02
3.537823259830474854e-01 -3.753072321414947510e-01 3.362039029598236084e-01 4.153993725776672363e-01 4.877158403396606445e-01 2.818008959293365479e-01 -3.562276959419250488e-01 -6.493286043405532837e-02
2.168686827644705772e-03 -1.163375079631805420e-01 -2.386645227670669556e-01 9.432338178157806396e-03 -3.970126509666442871e-01 4.494869709014892578e-01 -7.428656816482543945e-01 -1.338061541318893433e-01
2.411589920520782471e-01 4.416381567716598511e-02 4.419302940368652344e-01 -1.030815988779067993e-01 4.597306847572326660e-01 -1.907683610916137695e-01 -6.971412897109985352e-01 1.459327433258295059e-02
7.781098783016204834e-02 -1.640773005783557892e-02 -6.725592017173767090e-01 5.905555933713912964e-02 1.745583564043045044e-01 4.332714080810546875e-01 -5.547730326652526855e-01 1.090179532766342163e-01
5.834575295448303223e-01 -1.262556612491607666e-01 1.170257553458213806e-01 9.045818448066711426e-02 -3.528609275817871094e-01 6.226994991302490234e-01 -1.337845772504806519e-01 -3.026471436023712158e-01
6.324648857116699219e-01 4.984628874808549881e-03 5.231384634971618652e-01 9.463248401880264282e-02 -9.814582020044326782e-02 4.976868629455566406e-01 -2.268085330724716187e-01 9.255906194448471069e-02
5.132188796997070312e-01 4.991936683654785156e-02 3.364040851593017578e-01 1.466951221227645874e-01 -2.078646123409271240e-01 7.198012471199035645e-01 -1.700278818607330322e-01 -9.589776396751403809e-02
6.388713121414184570e-01 -3.869076445698738098e-02 1.901440024375915527e-01 -2.359785288572311401e-01 -2.741453647613525391e-01 6.167858839035034180e-01 -2.051898390054702759e-01 -2.867790311574935913e-02
3.399513363838195801e-01 3.108957707881927490e-01 1.497691869735717773e-01 -3.482647240161895752e-01 5.784068703651428223e-01 2.941658198833465576e-01 -3.821381330490112305e-01 -2.773810923099517822e-01
1.510006338357925415e-01 -7.294956594705581665e-02 -3.330204784870147705e-01 3.604586124420166016e-01 2.179298698902130127e-01 6.644826531410217285e-01 -2.833690345287322998e-01 4.021385610103607178e-01
1.300993561744689941e-01 1.919772624969482422e-01 3.671244084835052490e-01 -6.862974911928176880e-02 4.199153184890747070e-01 -6.649974733591079712e-03 -5.089790225028991699e-01 -6.093404889106750488e-01
3.239337205886840820e-01 3.921673595905303955e-01 4.846506938338279724e-02 1.954721659421920776e-01 5.669386386871337891e-01 1.134725436568260193e-01 -4.340498149394989014e-01 -4.219225347042083740e-01
2.811513543128967285e-01 -3.946703672409057617e-01 -4.308855831623077393e-01 4.137845933437347412e-01 -3.937328755855560303e-01 7.004847377538681030e-02 -4.961096346378326416e-01 -4.745564609766006470e-02
6.562213897705078125e-01 -1.180463060736656189e-01 -6.290557980537414551e-02 1.682682931423187256e-01 1.917207986116409302e-02 7.031816244125366211e-01 -8.641265332698822021e-02 1.444582343101501465e-01
5.637112259864807129e-01 -5.430135726928710938e-01 2.993552684783935547e-01 -3.283711373805999756e-01 1.914820373058319092e-01 -5.408099293708801270e-02 -3.289067447185516357e-01 -2.053171545267105103e-01
5.333182811737060547e-01 1.451849341392517090e-01 -1.976326704025268555e-01 2.216140925884246826e-01 6.228604912757873535e-01 2.642899751663208008e-01 -2.812764644622802734e-01 -2.634401321411132812e-01
3.065164089202880859e-01 -4.869199395179748535e-01 4.067332148551940918e-01 4.827599525451660156e-01 2.394595444202423096e-01 2.165789008140563965e-01 -3.877836167812347412e-01 -1.258735358715057373e-01
1.954297274351119995e-01 -2.398002147674560547e-01 3.394782245159149170e-01 -4.874516427516937256e-01 -1.747227273881435394e-02 5.818693637847900391e-01 -3.654786050319671631e-01 -2.810635268688201904e-01
3.715985417366027832e-01 -1.305404007434844971e-01 -1.179030016064643860e-01 7.017416357994079590e-01 3.812979161739349365e-01 1.530607491731643677e-01 -3.660930693149566650e-01 -1.889222413301467896e-01
2.081525772809982300e-01 -3.897357285022735596e-01 -2.424821257591247559e-01 4.789892733097076416e-01 -4.573113918304443359e-01 1.102289408445358276e-01 -5.346748232841491699e-01 -9.689637273550033569e-02
5.830085650086402893e-02 -2.174322679638862610e-02 -1.103994697332382202e-01 5.120968818664550781e-01 -3.999832570552825928e-01 5.187613964080810547e-01 -4.196794331073760986e-01 -3.412716090679168701e-01
2.833273112773895264e-01 -2.466697841882705688e-01 -1.425357908010482788e-01 6.358687877655029297e-01 3.681344687938690186e-01 2.184395492076873779e-02 -5.385508537292480469e-01 -9.053737670183181763e-02
4.236426055431365967e-01 -4.737374782562255859e-01 -3.747793734073638916e-01 4.699331820011138916e-01 -3.047194480895996094e-01 1.246839314699172974e-01 -2.680975496768951416e-01 -2.335093170404434204e-01
2.349056899547576904e-01 1.118689924478530884e-01 3.110613226890563965e-01 2.428385242819786072e-02 4.006552994251251221e-01 -2.658249437808990479e-02 -4.233519434928894043e-01 -7.032052874565124512e-01
5.839930102229118347e-02 3.395530879497528076e-01 -2.340599000453948975e-01 -1.946039944887161255e-01 1.370771825313568115e-01 4.331706464290618896e-01 -7.450962662696838379e-01 1.644480675458908081e-01
1.954731792211532593e-01 -1.765555143356323242e-01 -6.032616496086120605e-01 3.883673846721649170e-01 -6.980988383293151855e-02 5.056904554367065430e-01 -3.041098713874816895e-01 -2.505704760551452637e-01
2.159478664398193359e-01 -2.785117626190185547e-01 2.720932364463806152e-01 -4.347648024559020996e-01 -1.270352005958557129e-01 5.868066549301147461e-01 -4.894981384277343750e-01 1.124907433986663818e-01
1.045042872428894043e-01 -2.517543267458677292e-03 2.464890480041503906e-01 -5.065568685531616211e-01 2.703566253185272217e-01 3.563282489776611328e-01 -4.168526828289031982e-01 -5.457903742790222168e-01
8.834633976221084595e-03 -2.008277177810668945e-01 -2.846755981445312500e-01 2.526556886732578278e-02 -3.137775063514709473e-01 2.191662043333053589e-01 -8.168084621429443359e-01 -2.534671127796173096e-01
-3.590875267982482910e-01 -2.682494521141052246e-01 -2.843244746327400208e-02 8.653843775391578674e-03 -2.288880050182342529e-01 1.952809244394302368e-01 -8.229069113731384277e-01 -1.746852844953536987e-01
5.924242138862609863e-01 -3.897592127323150635e-01 -3.326589763164520264e-01 3.529465794563293457e-01 -3.528938293457031250e-01 -7.810856681317090988e-03 -3.092153370380401611e-01 -2.041544169187545776e-01
3.665126860141754150e-01 -1.474865078926086426e-01 3.773230016231536865e-01 -7.655848562717437744e-02 5.096926093101501465e-01 -7.843419164419174194e-02 -6.410160660743713379e-01 1.372677832841873169e-01
-3.973356261849403381e-02 -1.015607714653015137e-01 5.798249319195747375e-02 8.307044953107833862e-02 -5.111369490623474121e-01 1.439096033573150635e-01 -8.338096141815185547e-01 -2.519256435334682465e-02
-6.072336807847023010e-02 -4.568605422973632812e-01 -1.068891119211912155e-02 -7.059106975793838501e-02 -2.920901775360107422e-01 2.346747219562530518e-01 -6.321896314620971680e-01 -4.923830330371856689e-01
5.188347101211547852e-01 -8.269079774618148804e-02 5.082151889801025391e-01 1.135887205600738525e-01 -9.756208211183547974e-02 1.935433447360992432e-01 -1.836671680212020874e-01 -6.099809408187866211e-01
1.505099982023239136e-01 -4.706353843212127686e-01 -2.316735386848449707e-01 -9.495778381824493408e-02 -3.404932916164398193e-01 2.026160210371017456e-01 -7.305924892425537109e-01 4.904292151331901550e-02
6.704266071319580078e-01 -5.193706154823303223e-01 1.072120368480682373e-01 -3.053231351077556610e-02 4.328490495681762695e-01 -3.067413903772830963e-02 -2.826319932937622070e-01 -1.325364224612712860e-02
5.040828585624694824e-01 4.798044562339782715e-01 4.573759809136390686e-02 2.979638874530792236e-01 -2.308863401412963867e-01 2.600804716348648071e-02 -5.634219646453857422e-01 -2.310512959957122803e-01
4.505420327186584473e-01 1.974699646234512329e-02 2.304410189390182495e-01 6.321588158607482910e-02 -3.184598684310913086e-01 7.657828927040100098e-01 -1.940186172723770142e-01 -1.184877827763557434e-01
4.179809391498565674e-01 -3.910699784755706787e-01 -5.228244662284851074e-01 -5.677163973450660706e-02 -8.784770965576171875e-02 1.632533818483352661e-01 -5.957472324371337891e-01 -8.064821362495422363e-02
2.013069987297058105e-01 5.802901578135788441e-04 6.574940681457519531e-01 7.405353337526321411e-02 4.315312504768371582e-01 1.700452417135238647e-01 -5.457446575164794922e-01 -9.338594973087310791e-02
-9.954044222831726074e-02 -1.277486085891723633e-01 5.273985862731933594e-01 4.498124122619628906e-02 4.632315635681152344e-01 3.136530518531799316e-01 -6.135633587837219238e-01 -6.463625282049179077e-02
9.172721207141876221e-02 2.022406458854675293e-01 2.720418572425842285e-01 3.403415530920028687e-02 3.563213944435119629e-01 -2.898007333278656006e-01 -8.150125741958618164e-01 -1.802784204483032227e-02
7.039582729339599609e-01 -1.284136474132537842e-01 -5.319336652755737305e-01 2.100901156663894653e-01 -1.133736968040466309e-01 -4.866266995668411255e-02 -3.118073642253875732e-01 -2.200365066528320312e-01
6.228102445602416992e-01 -1.847154200077056885e-01 1.207897663116455078e-01 8.036269992589950562e-02 -1.757132261991500854e-02 3.480673134326934814e-01 -4.169639348983764648e-01 5.114889144897460938e-01
3.028817474842071533e-01 6.370797753334045410e-02 -5.854137539863586426e-01 1.810273826122283936e-01 1.134246364235877991e-01 4.520482122898101807e-01 -2.738400399684906006e-01 -4.863360226154327393e-01
1.062248647212982178e-01 -2.703501284122467041e-01 -5.016968250274658203e-01 -3.597413375973701477e-02 -2.239502668380737305e-01 -2.803824469447135925e-02 -7.805914878845214844e-01 4.868710413575172424e-02
2.755896151065826416e-01 -2.058918774127960205e-01 4.267037212848663330e-01 2.473865896463394165e-01 1.510856151580810547e-01 -2.638175487518310547e-01 -7.172820568084716797e-01 1.773770898580551147e-01
2.127440720796585083e-01 -3.004425466060638428e-01 1.941101551055908203e-01 3.113823533058166504e-01 2.417729198932647705e-01 -2.494917511940002441e-01 -5.188858509063720703e-01 -5.830041170120239258e-01
4.269579648971557617e-01 6.178721413016319275e-02 2.682205140590667725e-01 -2.792988121509552002e-01 -3.998424410820007324e-01 5.381843447685241699e-01 -3.444975614547729492e-01 -3.094255328178405762e-01
5.223120450973510742e-01 -3.111012578010559082e-01 -8.952450007200241089e-03 -5.583533048629760742e-01 1.082568913698196411e-01 4.664565920829772949e-01 -2.985783219337463379e-01 1.083018258213996887e-02
4.496915638446807861e-01 -1.057158559560775757e-01 -2.027880996465682983e-01 1.937932968139648438e-01 5.680798739194869995e-02 6.525667905807495117e-01 -1.932903677225112915e-01 4.914173781871795654e-01
2.297330349683761597e-01 -4.762213230133056641e-01 -5.480652451515197754e-01 -2.586228251457214355e-01 3.612729012966156006e-01 -2.444035932421684265e-02 -4.212128520011901855e-01 -2.112797647714614868e-01
1.260876208543777466e-01 1.797370985150337219e-02 5.182203277945518494e-02 3.250474333763122559e-01 -4.898778200149536133e-01 6.527726650238037109e-01 -4.574941992759704590e-01 -6.661213934421539307e-03
3.614250719547271729e-01 -5.368787050247192383e-02 -1.759984344244003296e-01 1.258754879236221313e-01 -4.766721129417419434e-01 1.835117936134338379e-01 -4.875475168228149414e-01 -5.666337609291076660e-01
1.525359600782394409e-01 -2.504498325288295746e-02 7.641066610813140869e-02 6.374433636665344238e-01 4.223770201206207275e-01 4.530086517333984375e-01 -3.215540647506713867e-01 -2.773388326168060303e-01
3.856028914451599121e-01 -3.252697288990020752e-01 6.707273423671722412e-02 -2.332208603620529175e-01 1.821048259735107422e-01 6.754227876663208008e-01 -2.820441424846649170e-01 3.430924415588378906e-01
8.192086219787597656e-01 -1.530918031930923462e-01 -2.798079550266265869e-01 2.316127866506576538e-01 -4.189210385084152222e-02 -1.011240482330322266e-01 -2.184962183237075806e-01 -3.373449444770812988e-01
4.217408895492553711e-01 -3.469087928533554077e-02 -3.759763836860656738e-01 -1.685290783643722534e-01 5.588645488023757935e-02 6.041504144668579102e-01 -5.315931439399719238e-01 -2.141804993152618408e-02
5.114043354988098145e-01 2.187191843986511230e-01 1.951372623443603516e-01 1.752451360225677490e-01 -2.104060798883438110e-01 7.287591099739074707e-01 -1.748082339763641357e-01 -1.261721104383468628e-01
9.937355667352676392e-02 -1.520201116800308228e-01 -2.010342925786972046e-01 2.892369627952575684e-01 6.945124268531799316e-02 7.448071241378784180e-01 -2.642138600349426270e-01 4.621385633945465088e-01
-2.319420278072357178e-01 -3.806880414485931396e-01 -1.666404902935028076e-01 8.651120215654373169e-02 -1.693828105926513672e-01 2.876301109790802002e-01 -5.995528697967529297e-01 -5.432689785957336426e-01
-3.644920289516448975e-01 -1.989856809377670288e-01 1.266673207283020020e-02 -2.464428991079330444e-01 1.878594160079956055e-01 3.235989212989807129e-01 -7.461304664611816406e-01 -2.644570767879486084e-01
2.618669867515563965e-01 -1.889567375183105469e-01 4.967955946922302246e-01 8.116811513900756836e-02 3.937837481498718262e-01 5.515734553337097168e-01 -3.263691365718841553e-01 2.766066491603851318e-01
2.326519340276718140e-01 -5.925484895706176758e-01 2.619943954050540924e-02 -2.271052598953247070e-01 2.661802433431148529e-02 5.377354025840759277e-01 -3.366023600101470947e-01 3.732655048370361328e-01
3.994897007942199707e-02 -3.046075105667114258e-01 -1.584720015525817871e-01 5.970733612775802612e-02 -3.017408251762390137e-01 4.033236503601074219e-01 -5.956221818923950195e-01 -5.181281566619873047e-01
6.450345516204833984e-01 -5.658981800079345703e-01 -1.717810891568660736e-02 -1.798621863126754761e-01 3.307565450668334961e-01 5.516850948333740234e-02 -1.894640475511550903e-01 -2.875829935073852539e-01
4.327124655246734619e-01 -3.298443928360939026e-02 -3.099354170262813568e-02 4.005651473999023438e-01 -4.809195101261138916e-01 5.329337716102600098e-01 -3.179658353328704834e-01 -1.839969754219055176e-01
1.469418555498123169e-01 2.575283348560333252e-01 -5.708971619606018066e-01 3.205859661102294922e-01 9.815051406621932983e-02 4.001473486423492432e-01 -4.153130352497100830e-01 -3.757019340991973877e-01
2.180456966161727905e-01 -9.031476825475692749e-02 -3.833518326282501221e-01 3.476957678794860840e-01 -3.717648983001708984e-01 -1.328219324350357056e-01 -7.112203240394592285e-01 1.215035691857337952e-01
1.998338662087917328e-02 -3.768794238567352295e-01 5.959110856056213379e-01 -6.175789982080459595e-03 2.060781568288803101e-01 3.278821706771850586e-01 -5.655933618545532227e-01 1.803983449935913086e-01
8.193833827972412109e-01 -1.087017580866813660e-01 2.806580662727355957e-01 -1.095490306615829468e-01 -4.747341573238372803e-02 2.053761854767799377e-02 -2.606965303421020508e-01 -3.941910564899444580e-01
6.499060392379760742e-01 -4.530855119228363037e-01 -4.233812689781188965e-01 -1.196229159832000732e-01 2.527542710304260254e-01 1.165541261434555054e-01 -3.163250982761383057e-01 3.525775671005249023e-02
7.009584307670593262e-01 -8.155789971351623535e-02 -1.537649929523468018e-01 3.979877531528472900e-01 -2.409553229808807373e-01 -1.067877784371376038e-01 -3.860571682453155518e-01 -3.185347616672515869e-01
1.641740351915359497e-01 -6.396769285202026367e-01 2.403798550367355347e-01 4.454260468482971191e-01 3.212260827422142029e-02 3.594361841678619385e-01 -4.072450101375579834e-01 1.076973527669906616e-01
6.320948600769042969e-01 -4.377973377704620361e-01 -2.484192401170730591e-01 -2.242952287197113037e-01 -2.994985878467559814e-01 -7.501390576362609863e-02 -4.293558299541473389e-01 -1.307530254125595093e-01
7.086191773414611816e-01 -4.693290591239929199e-01 -1.472267359495162964e-01 7.803803682327270508e-02 -1.355362385511398315e-01 4.447430968284606934e-01 -1.468791514635086060e-01 -1.099247261881828308e-01
4.864604473114013672e-01 2.046514600515365601e-01 -6.212490797042846680e-01 2.898068912327289581e-02 1.177803054451942444e-01 3.276641070842742920e-01 -2.913858592510223389e-01 -3.585274815559387207e-01
7.726305723190307617e-02 -3.705647587776184082e-01 -1.864874362945556641e-01 -1.478525344282388687e-02 -3.392369151115417480e-01 1.370534151792526245e-01 -5.714662075042724609e-01 -6.010632514953613281e-01
6.417437791824340820e-01 -2.175454795360565186e-01 -1.026199758052825928e-01 -4.983425140380859375e-02 -1.366572380065917969e-01 6.698144078254699707e-01 -1.419094800949096680e-01 2.008972913026809692e-01
5.856795907020568848e-01 -6.032665371894836426e-01 3.159940838813781738e-01 -2.274811714887619019e-01 1.591415554285049438e-01 1.010009795427322388e-01 -3.231822252273559570e-01 3.840709477663040161e-02
-1.334984321147203445e-03 -2.796744108200073242e-01 4.088345170021057129e-01 5.010666847229003906e-01 3.141644001007080078e-01 1.829641610383987427e-01 -5.965727567672729492e-01 -1.244697570800781250e-01
2.456550449132919312e-01 2.713108956813812256e-01 -4.854355379939079285e-02 2.798413038253784180e-01 6.052595376968383789e-01 2.285550683736801147e-01 -3.888809382915496826e-01 -4.642969667911529541e-01
1.495019346475601196e-01 -2.579397857189178467e-01 -5.893467664718627930e-01 -2.382733300328254700e-02 3.192619383335113525e-01 3.126477897167205811e-01 -2.911000847816467285e-01 -5.280176997184753418e-01
5.930247306823730469e-01 -1.071968004107475281e-01 -5.037289261817932129e-01 2.228083014488220215e-01 -2.053436338901519775e-01 6.048636883497238159e-02 -3.210861384868621826e-01 -4.295615851879119873e-01
1.770071834325790405e-01 -6.097096204757690430e-01 -2.435175776481628418e-01 2.858391590416431427e-02 1.917610466480255127e-01 6.472821831703186035e-01 -2.144458889961242676e-01 1.872733980417251587e-01
2.840754985809326172e-01 -2.429109960794448853e-01 -4.980000481009483337e-02 4.373451471328735352e-01 -4.574229419231414795e-01 1.145367547869682312e-01 -4.337294399738311768e-01 -5.060324072837829590e-01
3.341847956180572510e-01 -2.418131381273269653e-01 -1.594729274511337280e-01 -5.817555785179138184e-01 2.975359261035919189e-01 4.439545571804046631e-01 -3.878465890884399414e-01 -1.729958951473236084e-01
6.272531747817993164e-01 -3.640180826187133789e-02 -3.948850035667419434e-01 4.659264087677001953e-01 -2.301654815673828125e-01 2.300864309072494507e-01 -2.361699044704437256e-01 -2.655461728572845459e-01
5.320886373519897461e-01 5.624455399811267853e-03 3.787336349487304688e-01 -3.373529314994812012e-01 -2.188585400581359863e-01 -1.213744357228279114e-01 -5.033586621284484863e-01 -3.789499700069427490e-01
1.444156467914581299e-01 -2.518992424011230469e-01 -3.010830581188201904e-01 2.760258018970489502e-01 -4.177075028419494629e-01 -1.013611555099487305e-01 -6.463958621025085449e-01 -3.824506103992462158e-01
-1.453686691820621490e-02 -2.307864129543304443e-01 -8.380389958620071411e-02 -2.793242223560810089e-02 -5.081599354743957520e-01 3.246917724609375000e-01 -7.421053647994995117e-01 -1.560498476028442383e-01
3.371814191341400146e-01 -1.122078672051429749e-01 -8.576369844377040863e-03 3.887192010879516602e-01 5.932711958885192871e-01 2.146854624152183533e-02 -4.215080738067626953e-01 -4.386814236640930176e-01
2.486084848642349243e-01 -2.851016223430633545e-01 1.110467780381441116e-02 -2.488723099231719971e-01 -5.722346901893615723e-01 3.257910311222076416e-01 -5.882810354232788086e-01 -1.232203394174575806e-01
5.183905959129333496e-01 -3.148397803306579590e-01 -1.166125908493995667e-01 5.004913806915283203e-01 -3.168711960315704346e-01 -1.905900659039616585e-03 -3.427919745445251465e-01 -3.874785900115966797e-01
3.614507615566253662e-01 -6.350341439247131348e-01 4.673785865306854248e-01 1.730120629072189331e-01 1.587563008069992065e-01 2.353516519069671631e-01 -3.635439872741699219e-01 7.036244869232177734e-02
7.505054473876953125e-01 -3.145194351673126221e-01 -6.822649389505386353e-02 1.352437138557434082e-01 -3.060590028762817383e-01 3.936962783336639404e-02 -2.838666439056396484e-01 -3.729220330715179443e-01
4.045249521732330322e-02 -2.530682682991027832e-01 1.281570047140121460e-01 3.918033838272094727e-02 -4.300890862941741943e-01 2.119011282920837402e-01 -7.246906757354736328e-01 -4.016287028789520264e-01
7.453343272209167480e-01 -2.203574478626251221e-01 -2.038759142160415649e-01 3.497430980205535889e-01 -2.770013809204101562e-01 1.859558969736099243e-01 -1.305391192436218262e-01 -3.219997584819793701e-01
3.930674791336059570e-01 -3.621112406253814697e-01 -4.054158627986907959e-01 4.217599630355834961e-01 -3.837046325206756592e-01 2.416180968284606934e-01 -3.874253332614898682e-01 -1.281526833772659302e-01
3.355124294757843018e-01 1.616810560226440430e-01 5.810639634728431702e-02 5.804961547255516052e-02 3.496166169643402100e-01 1.843954771757125854e-01 -2.698997855186462402e-01 -7.908636331558227539e-01
2.663178741931915283e-01 -8.171190321445465088e-02 -2.979591302573680878e-02 3.450198471546173096e-01 -4.975454211235046387e-01 -1.867866963148117065e-01 -7.034164071083068848e-01 -1.588586121797561646e-01
1.581905633211135864e-01 -1.428872160613536835e-02 -1.142521873116493225e-01 -4.875363111495971680e-01 -2.094214111566543579e-01 2.655751109123229980e-01 -7.648156881332397461e-01 -1.571490466594696045e-01
1.165776103734970093e-01 -2.745921909809112549e-01 -3.707460165023803711e-01 -2.676388807594776154e-02 -3.273811638355255127e-01 1.686817854642868042e-01 -6.331537961959838867e-01 -4.861318767070770264e-01
4.190120995044708252e-01 1.876445859670639038e-01 -2.086722552776336670e-01 -6.451068818569183350e-02 6.572521328926086426e-01 -5.285221338272094727e-02 -5.428449511528015137e-01 1.098107099533081055e-01
5.288400650024414062e-01 5.121950507164001465e-01 1.097311824560165405e-01 3.528980910778045654e-01 2.106848210096359253e-01 4.630032181739807129e-01 -2.500510513782501221e-01 -1.098614558577537537e-02
5.325692296028137207e-01 -3.776681125164031982e-01 -8.140453696250915527e-02 4.230827689170837402e-01 -3.501535952091217041e-01 3.095676600933074951e-01 -2.401362061500549316e-01 -3.346729874610900879e-01
5.907785892486572266e-01 4.191400706768035889e-01 2.823002040386199951e-01 3.926432728767395020e-01 1.189290508627891541e-01 4.037660956382751465e-01 -2.388575375080108643e-01 8.494675159454345703e-02
8.610619306564331055e-01 3.866822645068168640e-02 2.596623301506042480e-01 -6.479137390851974487e-02 2.090093307197093964e-02 2.641316354274749756e-01 -2.238055616617202759e-01 -2.552714347839355469e-01
2.098751962184906006e-01 1.503304839134216309e-01 -2.334682494401931763e-01 4.308569729328155518e-01 1.274143010377883911e-01 7.980897426605224609e-01 -1.981943398714065552e-01 -2.730329521000385284e-02
2.797427475452423096e-01 6.463289260864257812e-02 -1.141483485698699951e-01 -2.763353884220123291e-01 -1.023689806461334229e-01 4.293361008167266846e-01 -6.453156471252441406e-01 4.657622575759887695e-01
7.511481642723083496e-01 -1.628656871616840363e-02 3.017438650131225586e-01 -1.943131536245346069e-02 2.131782472133636475e-01 8.571427315473556519e-02 -2.106533050537109375e-01 -4.969082474708557129e-01
-2.517381906509399414e-01 1.219908669590950012e-01 -3.355233669281005859e-01 3.333973288536071777e-01 2.513406276702880859e-01 3.036904335021972656e-01 -6.334162354469299316e-01 -3.760322928428649902e-01
-2.095869556069374084e-02 -3.654463887214660645e-01 -9.569933637976646423e-03 1.674828864634037018e-02 -2.086146324872970581e-01 3.550499975681304932e-01 -7.804781794548034668e-01 2.948061823844909668e-01
1.030345931649208069e-01 4.091270267963409424e-02 3.573080897331237793e-02 5.620787739753723145e-01 4.098778367042541504e-01 9.744201600551605225e-02 -4.883217215538024902e-01 -5.045275688171386719e-01
1.415294408798217773e-01 1.852488517761230469e-02 1.529092807322740555e-02 3.356339931488037109e-01 -5.061058402061462402e-01 -1.228028326295316219e-03 -7.762082815170288086e-01 -8.999090641736984253e-02
3.207296431064605713e-01 1.723958551883697510e-01 -5.226409435272216797e-01 -3.554040938615798950e-02 3.404045403003692627e-01 4.269369840621948242e-01 -4.508447051048278809e-01 3.026285469532012939e-01
3.768808208405971527e-03 -2.551176548004150391e-01 -2.593888938426971436e-01 5.305777192115783691e-01 -3.817586004734039307e-01 4.184295833110809326e-01 -4.981472194194793701e-01 -1.308888942003250122e-01
4.584295153617858887e-01 -2.982630133628845215e-01 2.443823069334030151e-01 -4.810561537742614746e-01 -3.095871210098266602e-01 8.188320696353912354e-02 -4.946447908878326416e-01 -2.500426471233367920e-01
8.441168665885925293e-01 2.053418308496475220e-01 3.392667323350906372e-02 3.112561106681823730e-01 -1.866470575332641602e-01 -8.309063315391540527e-02 -2.892071604728698730e-01 -1.479461640119552612e-01
7.436153292655944824e-02 1.046397686004638672e-01 -3.207423985004425049e-01 -1.376284956932067871e-01 -2.721865475177764893e-02 -4.067023470997810364e-02 -9.158952236175537109e-01 1.429851502180099487e-01
6.846756935119628906e-01 -3.895450532436370850e-01 -3.100763559341430664e-01 -3.190912008285522461e-01 -4.654975235462188721e-02 3.476644456386566162e-01 -2.359388470649719238e-01 5.294049903750419617e-02
8.126247525215148926e-01 -1.364732980728149414e-01 2.705292701721191406e-01 -6.686066836118698120e-02 3.430251777172088623e-02 -1.247094646096229553e-01 -2.585549056529998779e-01 -3.997246921062469482e-01
4.138261079788208008e-02 -6.720804423093795776e-02 -4.301278293132781982e-01 -3.085606992244720459e-01 -2.409986220300197601e-02 4.927127435803413391e-02 -8.253212571144104004e-01 -1.714269518852233887e-01
5.407233834266662598e-01 -2.085637897253036499e-01 -4.434181451797485352e-01 9.654058516025543213e-02 -3.719542622566223145e-01 1.116669774055480957e-01 -3.585659861564636230e-01 -4.228365123271942139e-01
3.487686216831207275e-01 2.446438968181610107e-01 -5.675674229860305786e-02 -1.363921463489532471e-01 7.071421146392822266e-01 4.426047578454017639e-02 -4.807642400264739990e-01 -2.520761191844940186e-01
2.751449942588806152e-01 -3.012846410274505615e-01 -1.785724312067031860e-01 3.485124111175537109e-01 -4.451862573623657227e-01 1.489746570587158203e-01 -6.131036281585693359e-01 2.896438837051391602e-01
3.638712689280509949e-02 -2.714881598949432373e-01 -3.371780738234519958e-02 1.553261578083038330e-01 -5.385516285896301270e-01 3.370180726051330566e-01 -5.802629590034484863e-01 -3.992279767990112305e-01
3.538435101509094238e-01 2.596264481544494629e-01 2.751143872737884521e-01 -2.357503026723861694e-02 4.882498681545257568e-01 -1.255394220352172852e-01 -6.260528564453125000e-01 -2.916415333747863770e-01
2.780807316303253174e-01 4.338870048522949219e-01 5.068765282630920410e-01 3.158643543720245361e-01 1.837737560272216797e-01 -8.827416226267814636e-03 -5.756489038467407227e-01 -1.117901504039764404e-01
4.995652735233306885e-01 -4.263301193714141846e-01 -4.124551713466644287e-01 -1.542088836431503296e-01 -2.737087011337280273e-01 2.514384984970092773e-01 -4.597015380859375000e-01 -1.591045558452606201e-01
3.134891986846923828e-01 -4.401462674140930176e-01 -2.917846739292144775e-01 -6.432817876338958740e-02 1.596260219812393188e-01 1.031675338745117188e-01 -3.457590341567993164e-01 -6.804749369621276855e-01
5.160075426101684570e-01 -2.173631452023983002e-03 4.571238756179809570e-01 -6.384216994047164917e-02 1.559875458478927612e-01 1.758034080266952515e-01 -5.211502909660339355e-01 4.402917623519897461e-01
9.019404649734497070e-01 -2.586030066013336182e-01 -7.345893979072570801e-02 2.141736894845962524e-01 -8.965901285409927368e-02 -8.979032933712005615e-02 -2.286033779382705688e-01 -8.594355895183980465e-04
1.213196218013763428e-01 2.459320276975631714e-01 -2.350990176200866699e-01 1.479583084583282471e-01 8.952454663813114166e-04 4.208157956600189209e-01 -6.518924832344055176e-01 4.955654144287109375e-01
4.573656916618347168e-01 -8.038770407438278198e-02 4.166713356971740723e-01 -4.065524935722351074e-01 5.045995116233825684e-02 -6.908604502677917480e-02 -4.377590119838714600e-01 -4.964903295040130615e-01
-1.201085448265075684e-01 -1.830717772245407104e-01 -4.150345921516418457e-01 -1.321633607149124146e-01 9.630953520536422729e-02 4.154765307903289795e-01 -7.467136979103088379e-01 1.511961072683334351e-01
4.729577898979187012e-01 -1.627180278301239014e-01 4.256300628185272217e-01 2.006821632385253906e-01 4.641717970371246338e-01 4.202962517738342285e-01 -2.875235974788665771e-01 2.315711230039596558e-01
5.960544943809509277e-01 9.200976043939590454e-02 5.505867600440979004e-01 -6.663691252470016479e-02 -2.708428800106048584e-01 3.218405246734619141e-01 -3.135862052440643311e-01 -2.310701459646224976e-01
4.052777588367462158e-02 -4.775482043623924255e-02 1.948576122522354126e-01 5.165588855743408203e-01 -3.829796016216278076e-01 2.100033760070800781e-01 -6.888271570205688477e-01 1.612968295812606812e-01
5.426281094551086426e-01 -2.296770662069320679e-01 8.733831346035003662e-02 -4.237202405929565430e-01 2.232112437486648560e-01 5.800741910934448242e-01 -2.184097319841384888e-01 -1.778325438499450684e-01
-5.397410690784454346e-02 -5.349964499473571777e-01 -7.886852324008941650e-02 -1.496560275554656982e-01 -1.947663873434066772e-01 3.541147112846374512e-01 -7.178957462310791016e-01 -5.952370539307594299e-02
4.730144441127777100e-01 1.280234288424253464e-02 -6.769672632217407227e-01 3.034046292304992676e-01 1.514033507555723190e-02 3.035054206848144531e-01 -3.074252009391784668e-01 -1.972294598817825317e-01
3.488137722015380859e-01 -4.057330638170242310e-02 -2.580088190734386444e-02 -5.302606225013732910e-01 3.816267848014831543e-01 3.190955817699432373e-01 -5.775489211082458496e-01 -1.175462529063224792e-01
4.416468739509582520e-01 9.875509887933731079e-02 3.015399537980556488e-02 1.927179545164108276e-01 5.128597840666770935e-03 6.772123575210571289e-01 -2.784301340579986572e-01 4.700847864151000977e-01
5.257109403610229492e-01 -9.975985437631607056e-02 3.036203980445861816e-01 2.574840188026428223e-01 -1.829655021429061890e-01 1.022850722074508667e-01 -3.070797622203826904e-01 -6.457214355468750000e-01
4.225339293479919434e-01 -5.828253030776977539e-01 -3.975410759449005127e-01 1.799375861883163452e-01 -4.723254963755607605e-02 4.062009155750274658e-01 -3.501169383525848389e-01 3.939070180058479309e-02
3.852782249450683594e-01 1.795905083417892456e-02 4.218656718730926514e-01 5.615286827087402344e-01 2.386744767427444458e-01 8.712007664144039154e-03 -5.460742115974426270e-01 5.210092663764953613e-02
7.420533299446105957e-01 -3.164505660533905029e-01 1.328012943267822266e-01 1.897710710763931274e-01 -1.793607026338577271e-01 2.939203381538391113e-01 -1.416375786066055298e-01 -3.961641788482666016e-01
4.242739081382751465e-01 -1.619671434164047241e-01 4.106966257095336914e-01 -2.092916332185268402e-02 -2.597819864749908447e-01 5.794543027877807617e-01 -4.542393684387207031e-01 1.227240189909934998e-01
3.422336876392364502e-01 -2.826500684022903442e-02 -3.875913619995117188e-01 1.707996875047683716e-01 -2.578746974468231201e-01 5.529927611351013184e-01 -4.023986756801605225e-01 -4.104298651218414307e-01
3.394705653190612793e-01 -2.088373303413391113e-01 -4.076384603977203369e-01 2.479267865419387817e-01 3.129203990101814270e-02 5.310617089271545410e-01 -2.134053856134414673e-01 -5.338185429573059082e-01
1.160458400845527649e-01 5.296167451888322830e-03 -2.622799277305603027e-01 3.053993359208106995e-02 3.814025521278381348e-01 3.402386009693145752e-01 -4.475209414958953857e-01 -6.747419238090515137e-01
5.881794691085815430e-01 -1.526873260736465454e-01 -1.977338790893554688e-01 -1.075544655323028564e-01 4.487485587596893311e-01 3.595730960369110107e-01 -3.857231140136718750e-01 -3.171977996826171875e-01
4.299036860466003418e-01 -5.577331781387329102e-01 1.458166837692260742e-01 -2.098961323499679565e-01 1.939486563205718994e-01 1.531549990177154541e-01 -3.896221220493316650e-01 -4.753101766109466553e-01
-1.069616600871086121e-01 -2.039007246494293213e-01 4.648515954613685608e-02 -2.443096041679382324e-01 2.870163023471832275e-01 2.477457821369171143e-01 -8.427703976631164551e-01 1.764007806777954102e-01
1.658298522233963013e-01 -5.483624935150146484e-01 -4.078290760517120361e-01 3.419112265110015869e-01 2.709858715534210205e-01 3.460180163383483887e-01 -4.399988353252410889e-01 4.254941269755363464e-02
3.756140172481536865e-01 -2.513203537091612816e-03 3.836457803845405579e-02 -2.369893044233322144e-01 6.162188649177551270e-01 -7.579489797353744507e-02 -4.364540576934814453e-01 -4.746675193309783936e-01
7.131818532943725586e-01 -3.976344168186187744e-01 -1.362235695123672485e-01 -1.861474961042404175e-01 3.894004225730895996e-01 6.039610132575035095e-02 -3.520997762680053711e-01 2.821507304906845093e-02
-8.151786401867866516e-03 9.396088868379592896e-02 -1.198199167847633362e-01 1.800759434700012207e-01 -1.547304540872573853e-01 4.198926389217376709e-01 -4.527142345905303955e-01 -7.342474460601806641e-01
1.859705001115798950e-01 -3.380306661128997803e-01 1.595035642385482788e-01 -4.965652227401733398e-01 2.117679687216877937e-03 2.219555228948593140e-01 -7.278026938438415527e-01 -1.289108302444219589e-02
2.624430358409881592e-01 3.771015703678131104e-01 6.670435424894094467e-03 3.137005493044853210e-02 6.265221238136291504e-01 1.315821707248687744e-01 -4.646301269531250000e-01 -4.026965796947479248e-01
-1.531373262405395508e-01 -2.762290835380554199e-01 1.853192895650863647e-01 -3.326561152935028076e-01 -4.574805125594139099e-02 4.789989888668060303e-01 -7.206915020942687988e-01 -6.568049639463424683e-02
4.542587995529174805e-01 -4.054063558578491211e-01 -3.933030068874359131e-01 2.319042533636093140e-01 -2.158149480819702148e-01 1.297810673713684082e-01 -4.224131107330322266e-01 -4.230551421642303467e-01
2.593217492103576660e-01 4.372471868991851807e-01 1.518544852733612061e-01 -6.278406083583831787e-02 1.893346011638641357e-01 -3.712051780894398689e-03 -7.919967770576477051e-01 -2.268154770135879517e-01
4.705157279968261719e-01 -2.038316130638122559e-01 -3.861259222030639648e-01 2.345184832811355591e-01 -4.474084377288818359e-01 1.253975480794906616e-01 -5.488095283508300781e-01 1.260347217321395874e-01
4.290571808815002441e-01 -2.482751756906509399e-01 5.086866617202758789e-01 3.306165039539337158e-01 2.126721441745758057e-01 -1.153017878532409668e-01 -5.488401055335998535e-01 1.626362502574920654e-01
3.806585967540740967e-01 -4.802975803613662720e-02 -2.128383964300155640e-01 -2.402318120002746582e-01 -3.857750892639160156e-01 4.032770693302154541e-01 -5.302882194519042969e-01 -3.963840901851654053e-01
3.191987797617912292e-02 -4.629524350166320801e-01 -2.951603233814239502e-01 1.053242683410644531e-01 3.318568766117095947e-01 3.218192756175994873e-01 -6.507902741432189941e-01 -2.218527942895889282e-01
5.696310400962829590e-01 1.455594897270202637e-01 2.290930151939392090e-01 -1.914278715848922729e-01 3.924427926540374756e-01 3.864481346681714058e-03 -6.232367157936096191e-01 -1.508454382419586182e-01
3.094736635684967041e-01 9.427803009748458862e-02 -2.619203329086303711e-01 5.427429676055908203e-01 1.655542403459548950e-01 5.721777081489562988e-01 -3.111215233802795410e-01 -2.838544547557830811e-01
6.272799372673034668e-01 -7.630253676325082779e-03 -4.392785727977752686e-01 -1.228732839226722717e-01 -9.650344029068946838e-03 2.059084326028823853e-01 -5.602819919586181641e-01 2.049166113138198853e-01
5.983654856681823730e-01 1.806115955114364624e-01 1.692412793636322021e-01 -7.469308376312255859e-02 1.646234989166259766e-01 2.197781652212142944e-01 -6.402113437652587891e-01 2.997375726699829102e-01
4.072897136211395264e-01 6.072436273097991943e-02 1.552243977785110474e-01 -6.223900914192199707e-01 6.942085921764373779e-02 2.338660657405853271e-01 -5.553938746452331543e-01 -2.258067876100540161e-01
4.734030961990356445e-01 1.862485259771347046e-01 2.795323133468627930e-01 3.591838777065277100e-01 1.306345909833908081e-01 -2.403196990489959717e-01 -6.728066205978393555e-01 8.100543916225433350e-02
4.494389295578002930e-01 -3.331936001777648926e-01 -2.421603500843048096e-01 4.600650966167449951e-01 -3.951096907258033752e-02 2.581419050693511963e-01 -5.103116631507873535e-01 -2.967640757560729980e-01
1.605132818222045898e-01 1.723279803991317749e-01 3.158940747380256653e-02 5.876942276954650879e-01 7.966095954179763794e-02 6.490377187728881836e-01 -4.110376536846160889e-01 4.010605812072753906e-02
5.512049198150634766e-01 1.663186401128768921e-02 -1.982392519712448120e-01 -1.850966662168502808e-01 2.181724905967712402e-01 6.168198585510253906e-01 -3.916074037551879883e-01 -2.022739350795745850e-01
6.952641010284423828e-01 -1.013884991407394409e-01 -5.821425840258598328e-02 -9.057240188121795654e-02 7.149030268192291260e-02 -8.284237235784530640e-02 -5.290834307670593262e-01 -4.503696560859680176e-01
1.078759506344795227e-01 -4.841973260045051575e-02 1.140572354197502136e-01 -2.214697003364562988e-01 -1.927613914012908936e-01 5.904771685600280762e-01 -5.348253250122070312e-01 -5.020977854728698730e-01
4.806037247180938721e-01 -9.448874741792678833e-02 4.499911144375801086e-02 -2.039725929498672485e-01 -4.477920010685920715e-03 1.910673826932907104e-01 -6.647320985794067383e-01 -4.879207313060760498e-01
6.492896080017089844e-01 -2.952010035514831543e-01 -3.109683990478515625e-01 -1.000248119235038757e-01 -1.837338805198669434e-01 8.271075040102005005e-02 -4.629117548465728760e-01 -3.601201474666595459e-01
1.609660685062408447e-01 -1.656104773283004761e-01 6.761358380317687988e-01 2.456378340721130371e-01 1.262120157480239868e-01 1.869499087333679199e-01 -6.042787432670593262e-01 1.145985573530197144e-01
2.431289255619049072e-01 -3.466728329658508301e-01 2.258775085210800171e-01 -2.778526544570922852e-01 -3.024077117443084717e-01 -7.629417628049850464e-02 -6.499171257019042969e-01 -4.157163500785827637e-01
-5.164281651377677917e-02 -3.763301670551300049e-01 -1.668609082698822021e-01 3.873289823532104492e-01 -1.941973716020584106e-01 7.856916636228561401e-02 -7.849133014678955078e-01 -1.336709856986999512e-01
8.230422735214233398e-01 6.063873693346977234e-02 -4.465316981077194214e-02 1.673633456230163574e-01 2.288577854633331299e-01 3.428250551223754883e-01 -3.260198533535003662e-01 -1.128110513091087341e-01
1.805570423603057861e-01 2.646535038948059082e-01 2.380354404449462891e-01 3.532887101173400879e-01 4.043396413326263428e-01 2.033280879259109497e-01 -4.457014203071594238e-01 -5.589286684989929199e-01
3.984675407409667969e-01 3.999567031860351562e-01 7.932410389184951782e-02 -4.762662202119827271e-02 5.147049427032470703e-01 -4.399941302835941315e-03 -4.956853687763214111e-01 -4.025585353374481201e-01
5.483889579772949219e-01 -6.833881139755249023e-01 6.346880644559860229e-02 -9.822299331426620483e-02 4.796490445733070374e-02 -1.460233032703399658e-01 -4.414359033107757568e-01 -9.230971336364746094e-03
