# Supplementary material for: Where is your field going? A machine learning approach to study the relative motion of the domains of physics
Source: PLoS One. 2020 Jun 18;15(6):e0233997. doi: 10.1371/journal.pone.0233997 (PMC7302634; doi:10.1371/journal.pone.0233997)
Supplement: S17 Data — (ZIP) [file pone.0233997.s017.zip › 16/Pacs4Run_16_VS_500_embeddings1987-1991ED8.txt]

-6.021330952644348145e-01 1.930192708969116211e-01 1.593380607664585114e-02 3.110276758670806885e-01 1.183472797274589539e-01 6.837505698204040527e-01 -4.777788370847702026e-02 1.392249315977096558e-01
-1.792095005512237549e-01 6.549696922302246094e-01 2.425760179758071899e-01 -2.677299082279205322e-02 -1.168115958571434021e-01 5.313820838928222656e-01 3.754883706569671631e-01 2.057559639215469360e-01
-4.222191870212554932e-01 2.529339492321014404e-01 4.925431907176971436e-01 -3.190880715847015381e-01 -2.138089537620544434e-01 1.082687675952911377e-01 4.293941259384155273e-01 -4.141539931297302246e-01
-3.350800573825836182e-01 9.505233168601989746e-02 4.538156688213348389e-01 -2.381028980016708374e-01 3.237798511981964111e-01 7.136758565902709961e-01 4.331405833363533020e-02 1.407151343300938606e-03
-4.733575284481048584e-01 -8.136808872222900391e-02 8.059065043926239014e-02 -4.267676919698715210e-02 7.618590444326400757e-02 5.067506432533264160e-01 6.946154236793518066e-01 1.261133551597595215e-01
-5.000122785568237305e-01 5.959207415580749512e-01 1.071969270706176758e-01 -4.873471707105636597e-02 -1.378388516604900360e-02 3.337076604366302490e-01 5.098654031753540039e-01 9.739775210618972778e-02
-1.443071514368057251e-01 -1.225046161562204361e-02 4.649902582168579102e-01 -3.008489906787872314e-01 -1.346142441034317017e-01 7.993068695068359375e-01 9.508459270000457764e-02 7.902999967336654663e-02
-3.490846157073974609e-01 2.009914368391036987e-01 8.393806219100952148e-01 1.743427217006683350e-01 2.335112839937210083e-01 2.051520645618438721e-01 2.638155594468116760e-02 7.400178909301757812e-02
-4.319326877593994141e-01 6.505920290946960449e-01 6.260251998901367188e-02 4.587395191192626953e-01 3.264687061309814453e-01 1.323669105768203735e-01 4.392487928271293640e-03 -2.273346185684204102e-01
-3.278366923332214355e-01 3.518724739551544189e-01 2.215031236410140991e-01 1.370186209678649902e-01 3.274961709976196289e-01 6.975619792938232422e-01 -2.665039598941802979e-01 1.897377669811248779e-01
1.701985299587249756e-01 7.151287198066711426e-01 -5.896752700209617615e-02 7.178261876106262207e-02 1.902277581393718719e-02 5.782973170280456543e-01 -1.163925975561141968e-01 -3.204004168510437012e-01
-1.956764757633209229e-01 4.918501973152160645e-01 4.405139088630676270e-01 -9.702028334140777588e-02 -1.612469851970672607e-01 3.341585695743560791e-01 6.139914393424987793e-01 4.099423810839653015e-02
-4.234862029552459717e-01 6.374767422676086426e-01 2.566420435905456543e-01 -1.266671111807227135e-03 -4.534561038017272949e-01 3.015781641006469727e-01 1.353320628404617310e-01 1.831108480691909790e-01
-3.904360234737396240e-01 7.467903196811676025e-02 4.253582060337066650e-01 -4.698007553815841675e-02 4.269496202468872070e-01 6.889328956604003906e-01 -2.795363776385784149e-02 3.391529619693756104e-02
-2.912046909332275391e-01 2.952653467655181885e-01 3.324144780635833740e-01 -4.123853743076324463e-01 -3.060476183891296387e-01 5.724329948425292969e-01 3.549081981182098389e-01 -1.235760468989610672e-02
4.769201949238777161e-02 4.009360373020172119e-01 6.834519505500793457e-01 -2.727222144603729248e-01 -1.011221706867218018e-01 4.358829557895660400e-01 2.069576978683471680e-01 -2.289993464946746826e-01
-6.133908033370971680e-01 4.789117574691772461e-01 5.567682981491088867e-01 -2.531870640814304352e-02 -6.456221640110015869e-02 1.988076418638229370e-01 1.427772790193557739e-01 1.403037160634994507e-01
-2.991874814033508301e-01 6.159735321998596191e-01 4.119433164596557617e-01 -8.504666388034820557e-02 -2.048841863870620728e-02 3.399429023265838623e-01 4.835666418075561523e-01 6.569331884384155273e-02
-7.472761720418930054e-02 5.161560177803039551e-01 6.919407248497009277e-01 -2.006949782371520996e-01 -5.006987228989601135e-02 4.350382387638092041e-01 6.372745335102081299e-02 -1.145067885518074036e-01
-1.490276604890823364e-01 5.239092111587524414e-01 -2.840336263179779053e-01 5.839198827743530273e-01 -3.943682648241519928e-03 3.543545603752136230e-01 3.597898781299591064e-01 -1.632204800844192505e-01
-6.926634311676025391e-01 6.187315583229064941e-01 1.312612444162368774e-01 6.538464128971099854e-02 -2.380524873733520508e-01 1.634893268346786499e-01 1.257372200489044189e-01 1.291373223066329956e-01
-3.113615810871124268e-01 3.594664633274078369e-01 4.561894237995147705e-01 2.454980909824371338e-01 -8.881221711635589600e-02 2.685184776782989502e-01 5.185928940773010254e-01 3.956403136253356934e-01
-2.051808387041091919e-01 6.978374123573303223e-01 2.133985906839370728e-01 -2.241697013378143311e-01 -2.831552624702453613e-01 3.921065032482147217e-01 3.720479905605316162e-01 -5.280998349189758301e-02
-1.717638075351715088e-01 6.512511372566223145e-01 -3.126721084117889404e-01 6.851106882095336914e-02 -8.609015494585037231e-02 6.588904857635498047e-01 4.400865733623504639e-02 2.065498754382133484e-02
-4.482681453227996826e-01 2.764491140842437744e-01 1.706806719303131104e-01 -3.098808228969573975e-01 -5.244560241699218750e-01 4.099496006965637207e-01 3.928860723972320557e-01 1.069399295374751091e-03
-3.296598494052886963e-01 -1.129023730754852295e-01 5.136844515800476074e-01 9.231854230165481567e-02 -1.311520207673311234e-02 5.904145240783691406e-01 3.917455971240997314e-01 3.224238753318786621e-01
-3.414223790168762207e-01 2.220153510570526123e-01 3.327794075012207031e-01 -1.480122329667210579e-03 -6.063451170921325684e-01 4.610166549682617188e-01 1.343410760164260864e-01 3.537757694721221924e-01
-3.528569340705871582e-01 5.267756581306457520e-01 1.333791017532348633e-01 1.675472706556320190e-01 2.499542832374572754e-01 5.059927105903625488e-01 -4.803155064582824707e-01 -5.411608889698982239e-02
-4.248627424240112305e-01 4.765339493751525879e-01 -1.764668971300125122e-01 -1.432317644357681274e-01 -3.444607257843017578e-01 3.646762073040008545e-01 5.343914628028869629e-01 -5.945552513003349304e-02
-2.726486697793006897e-02 3.245470225811004639e-01 5.588492751121520996e-01 3.704595863819122314e-01 -3.487938940525054932e-01 1.634753793478012085e-01 -1.975937336683273315e-01 -5.069007873535156250e-01
-8.058941364288330078e-01 1.514656394720077515e-01 4.918919503688812256e-01 -1.073121353983879089e-01 -2.252325415611267090e-01 1.137938797473907471e-01 -6.698166579008102417e-02 -7.716213166713714600e-02
-1.450354307889938354e-01 6.071448922157287598e-01 5.221776962280273438e-01 7.354176789522171021e-02 1.574012935161590576e-01 1.948320120573043823e-01 5.186397433280944824e-01 -2.323756553232669830e-02
-4.324042797088623047e-01 4.909762647002935410e-03 4.392922818660736084e-01 4.825504720211029053e-01 3.105358183383941650e-01 7.652941346168518066e-02 2.508649826049804688e-01 -4.711127281188964844e-01
-3.043536543846130371e-01 2.182710319757461548e-01 3.474748432636260986e-01 3.491165041923522949e-01 3.821603357791900635e-01 1.455620676279067993e-01 2.559952437877655029e-01 -6.199491620063781738e-01
-3.494130373001098633e-01 1.191177126020193100e-02 1.536927819252014160e-01 -9.878964722156524658e-02 -8.816652745008468628e-02 6.577849984169006348e-01 5.926100015640258789e-01 2.296668887138366699e-01
-4.898153543472290039e-01 -1.623516669496893883e-03 3.520370125770568848e-01 6.939346790313720703e-01 -2.953199744224548340e-01 1.300155222415924072e-01 -2.047288119792938232e-01 -9.258093684911727905e-02
2.180503606796264648e-01 5.621559619903564453e-01 3.572501838207244873e-01 4.872988760471343994e-01 1.181674823164939880e-01 3.420171439647674561e-01 3.743166625499725342e-01 -1.716244593262672424e-02
-2.552573978900909424e-01 3.343229293823242188e-01 2.672089040279388428e-01 5.232492685317993164e-01 -2.906849980354309082e-01 1.782851964235305786e-01 -2.104000896215438843e-01 -5.633203387260437012e-01
-5.372205376625061035e-01 6.045341864228248596e-02 5.071436166763305664e-01 4.340123236179351807e-01 4.377275407314300537e-01 9.782684594392776489e-02 -1.607878506183624268e-02 -2.464634925127029419e-01
-3.380872905254364014e-01 9.830354899168014526e-02 4.991270005702972412e-01 -1.199397444725036621e-01 5.007805228233337402e-01 5.451002120971679688e-01 2.225179523229598999e-01 -1.228439882397651672e-01
-5.124356746673583984e-01 2.427914142608642578e-01 4.141523838043212891e-01 -4.011008739471435547e-01 -3.629825115203857422e-01 2.585675120353698730e-01 1.456870287656784058e-01 -3.552741408348083496e-01
-4.110735356807708740e-01 5.832907557487487793e-01 4.601418972015380859e-01 1.046612784266471863e-01 4.475428760051727295e-01 1.717461645603179932e-01 1.753647625446319580e-01 -8.695893734693527222e-02
-1.007599197328090668e-02 2.659623622894287109e-01 4.688948392868041992e-01 1.480137556791305542e-01 -4.178681373596191406e-01 3.809065520763397217e-01 5.331916213035583496e-01 2.887823283672332764e-01
2.992302365601062775e-02 3.672309219837188721e-01 1.178058385848999023e-01 6.633348464965820312e-01 -1.987152099609375000e-01 4.906597733497619629e-01 1.626306176185607910e-01 3.219805061817169189e-01
-2.321619093418121338e-01 4.576231241226196289e-01 6.016469001770019531e-01 2.402159757912158966e-02 -8.761816471815109253e-02 2.223800122737884521e-01 5.525679588317871094e-01 1.080031991004943848e-01
-4.870108962059020996e-01 1.145932450890541077e-01 3.608536422252655029e-01 5.464105606079101562e-01 -4.933426380157470703e-01 5.766426026821136475e-02 -8.877131342887878418e-02 -2.575196921825408936e-01
-9.088589251041412354e-02 2.751680314540863037e-01 1.935783177614212036e-01 2.739905118942260742e-01 -2.192278653383255005e-01 4.847577810287475586e-01 5.835070610046386719e-01 4.242021739482879639e-01
-4.866262078285217285e-01 3.109722435474395752e-01 5.876886248588562012e-01 -2.680373787879943848e-01 1.532785687595605850e-02 1.914719343185424805e-01 3.413523733615875244e-01 -3.095989227294921875e-01
-2.104649990797042847e-01 2.532268166542053223e-01 7.490795850753784180e-01 -1.489668935537338257e-01 1.878735274076461792e-01 5.071806311607360840e-01 9.460323490202426910e-03 -1.251046210527420044e-01
-2.756940126419067383e-01 7.208021283149719238e-01 -1.056153699755668640e-02 -6.143303215503692627e-02 -4.024598300457000732e-01 2.747058570384979248e-01 4.003481566905975342e-01 -5.325101688504219055e-02
-6.167683601379394531e-01 6.836898326873779297e-01 2.317249625921249390e-01 -4.320578649640083313e-02 -9.469530731439590454e-02 2.483801096677780151e-01 1.023371666669845581e-01 1.243742853403091431e-01
-3.609590232372283936e-01 1.519188135862350464e-01 2.299111634492874146e-01 1.478504668921232224e-02 -2.158421725034713745e-01 6.243995428085327148e-01 4.300951361656188965e-01 4.148579537868499756e-01
-1.775478273630142212e-01 1.035798937082290649e-01 1.151616647839546204e-01 2.367270924150943756e-02 2.529693543910980225e-01 6.590606570243835449e-01 6.393954157829284668e-01 1.916880607604980469e-01
-1.490222811698913574e-01 -2.864003181457519531e-01 2.269567400217056274e-01 3.882342875003814697e-01 3.364164754748344421e-02 3.451049923896789551e-01 4.144341349601745605e-01 -6.336775422096252441e-01
-5.243501067161560059e-01 6.442120671272277832e-01 2.170375734567642212e-01 -8.402878046035766602e-02 -2.053539007902145386e-01 3.893679976463317871e-01 1.333274990320205688e-01 2.105416804552078247e-01
-2.469622343778610229e-01 6.532371640205383301e-01 6.458549946546554565e-02 -2.052460797131061554e-02 -5.280584096908569336e-01 4.105743467807769775e-01 1.806133091449737549e-01 1.663139015436172485e-01
-2.454100847244262695e-01 -6.064296886324882507e-02 2.300503104925155640e-01 2.718018293380737305e-01 -2.285864390432834625e-02 1.449948102235794067e-01 4.948154091835021973e-01 -7.368233203887939453e-01
-4.730807840824127197e-01 4.733364284038543701e-01 6.047996282577514648e-01 -1.606623828411102295e-01 5.888595432043075562e-02 1.393491178750991821e-01 2.696567177772521973e-01 -2.548565566539764404e-01
-3.803017437458038330e-01 6.314294338226318359e-01 5.181651115417480469e-01 -1.598058938980102539e-01 6.552196573466062546e-03 2.534108459949493408e-01 3.127336502075195312e-01 -2.392161078751087189e-02
-2.728390693664550781e-01 -2.514545917510986328e-01 -3.152308613061904907e-02 5.065454840660095215e-01 3.131561726331710815e-02 3.688575029373168945e-01 4.365255236625671387e-01 -5.264564752578735352e-01
-8.855082988739013672e-01 1.932401657104492188e-01 3.879266977310180664e-01 -3.134160861372947693e-02 5.498403683304786682e-02 1.519108712673187256e-01 -3.104561939835548401e-02 1.540018711239099503e-04
-4.839137196540832520e-01 3.603803366422653198e-02 3.774430453777313232e-01 4.973621964454650879e-01 -7.328344881534576416e-02 -1.382593344897031784e-02 3.682500422000885010e-01 -4.832459092140197754e-01
-4.598556458950042725e-01 5.590089559555053711e-01 1.740082651376724243e-01 -1.434667259454727173e-01 -1.428154557943344116e-01 4.025853276252746582e-01 4.759415090084075928e-01 1.272344440221786499e-01
-8.117064088582992554e-02 3.775066733360290527e-01 2.565492987632751465e-01 3.901345133781433105e-01 -4.450801908969879150e-01 9.666099399328231812e-02 1.557037383317947388e-01 -6.333989500999450684e-01
-2.547698281705379486e-02 2.691920101642608643e-01 3.978578746318817139e-01 5.204327106475830078e-01 -3.393989205360412598e-01 2.814157903194427490e-01 -2.888645231723785400e-01 -4.689522683620452881e-01
-1.425063312053680420e-01 5.110871195793151855e-01 7.262492775917053223e-01 -1.372278779745101929e-01 -2.145987153053283691e-01 2.180102318525314331e-01 2.557999491691589355e-01 -1.148806586861610413e-01
-5.996628403663635254e-01 1.914849430322647095e-01 7.846859097480773926e-02 1.888946592807769775e-01 5.224343538284301758e-01 5.356645584106445312e-01 -4.499072954058647156e-02 -1.108779571950435638e-03
-2.907742261886596680e-01 1.509600132703781128e-01 3.076198101043701172e-01 1.488982886075973511e-01 4.607557058334350586e-01 7.358874082565307617e-01 -1.443429887294769287e-01 3.463885933160781860e-02
-4.648576676845550537e-02 6.679719686508178711e-01 4.883723556995391846e-01 -7.453031837940216064e-03 -3.819904327392578125e-01 2.877983748912811279e-01 2.843456268310546875e-01 5.909984931349754333e-02
-9.585214406251907349e-02 -2.396048605442047119e-02 3.684452474117279053e-01 -1.380251795053482056e-01 -3.133064806461334229e-01 6.709771752357482910e-01 5.005345344543457031e-01 1.911260634660720825e-01
-1.083194240927696228e-01 -7.385866343975067139e-02 1.598460972309112549e-01 -3.881871327757835388e-02 2.040020674467086792e-01 8.391193151473999023e-01 4.357032775878906250e-01 1.420525610446929932e-01
-5.739237070083618164e-01 1.359193474054336548e-01 2.826791405677795410e-01 1.199662685394287109e-02 -3.523926734924316406e-01 5.341452956199645996e-01 -4.539417102932929993e-02 4.006665945053100586e-01
-8.212815970182418823e-02 2.143600955605506897e-02 -2.885239720344543457e-01 4.656520187854766846e-01 -1.771322339773178101e-01 8.111976385116577148e-01 5.128812417387962341e-02 -2.588054537773132324e-02
1.207659691572189331e-01 4.331825971603393555e-01 -1.681163609027862549e-01 5.747365951538085938e-01 5.919212475419044495e-03 5.657604932785034180e-01 2.905411124229431152e-01 -1.861425340175628662e-01
2.044866532087326050e-01 2.436178028583526611e-01 1.321683973073959351e-01 6.389188170433044434e-01 -7.128819078207015991e-02 6.563200354576110840e-01 1.502155810594558716e-01 1.214379668235778809e-01
-7.406063079833984375e-01 5.590756535530090332e-01 9.007481485605239868e-02 -4.643396940082311630e-03 -6.285348534584045410e-02 1.905185878276824951e-01 2.918588221073150635e-01 7.329519093036651611e-02
-3.394766151905059814e-01 -1.475671082735061646e-01 3.456741571426391602e-01 2.865498960018157959e-01 1.376862525939941406e-01 3.871737718582153320e-01 -2.504397928714752197e-01 -6.555889844894409180e-01
-3.044860959053039551e-01 5.906348824501037598e-01 2.900610864162445068e-02 -8.787188678979873657e-02 -6.138868927955627441e-01 3.799500167369842529e-01 1.420910358428955078e-01 9.201600402593612671e-02
-2.347919493913650513e-01 -1.961091458797454834e-01 -7.405010052025318146e-03 -4.385668635368347168e-01 1.036774949170649052e-03 7.147994637489318848e-01 2.143616080284118652e-01 -3.963935077190399170e-01
-2.760834097862243652e-01 1.105201914906501770e-01 2.071337550878524780e-01 1.887985169887542725e-01 -5.920317173004150391e-01 4.823281764984130859e-01 1.623270362615585327e-01 4.727810919284820557e-01
-9.037046879529953003e-02 2.509154006838798523e-02 -2.673118710517883301e-01 2.069968730211257935e-01 -3.064137399196624756e-01 8.240839838981628418e-01 -2.245512008666992188e-01 -2.312426567077636719e-01
-1.558615565299987793e-01 -1.823818385601043701e-01 5.659266710281372070e-01 -9.501505643129348755e-03 -2.459244430065155029e-01 5.012866258621215820e-01 5.333337187767028809e-01 1.608381867408752441e-01
-4.937733113765716553e-01 -2.261416614055633545e-01 1.254463791847229004e-01 8.611034601926803589e-02 -1.370591074228286743e-01 6.827815175056457520e-01 -4.436241090297698975e-01 1.086445245891809464e-02
-1.443137675523757935e-01 -2.180667519569396973e-01 2.176170200109481812e-01 -6.039211153984069824e-02 2.220396399497985840e-01 8.740651011466979980e-01 2.354057580232620239e-01 -1.091277897357940674e-01
-4.981887042522430420e-01 6.645973324775695801e-01 2.016202509403228760e-01 -1.457179337739944458e-01 -2.747908234596252441e-01 2.121953070163726807e-01 3.545418083667755127e-01 -4.469007253646850586e-02
-4.037232697010040283e-01 2.031310647726058960e-01 7.040454149246215820e-01 -7.582605630159378052e-02 -3.180186450481414795e-01 3.917502462863922119e-01 -4.447734728455543518e-02 1.942510306835174561e-01
-6.439042687416076660e-01 2.500610053539276123e-01 1.532496511936187744e-01 1.010093539953231812e-01 3.568856120109558105e-01 5.697791576385498047e-01 -1.592648923397064209e-01 1.085697785019874573e-01
-2.042359672486782074e-02 -8.084191381931304932e-02 1.837467253208160400e-01 -5.074054747819900513e-02 2.781693339347839355e-01 9.299324154853820801e-01 1.199973300099372864e-01 -1.257704477757215500e-02
-5.204985737800598145e-01 2.500936388969421387e-01 -5.853121355175971985e-02 4.031699001789093018e-01 -2.578020989894866943e-01 -3.240749984979629517e-02 3.612571954727172852e-01 -5.500397682189941406e-01
-3.403569757938385010e-01 5.398446321487426758e-01 -4.250372946262359619e-01 2.977542579174041748e-01 -3.072845339775085449e-01 4.619040191173553467e-01 -8.252643980085849762e-03 -1.247545555233955383e-01
-5.757529139518737793e-01 -1.026676297187805176e-01 4.222504794597625732e-01 -1.616911143064498901e-01 -2.587698400020599365e-01 5.708292126655578613e-01 1.312610954046249390e-01 2.085460126399993896e-01
2.290187776088714600e-01 3.542209863662719727e-01 -8.282192796468734741e-02 6.154842972755432129e-01 -8.925990015268325806e-02 5.629613399505615234e-01 2.422090619802474976e-01 -2.298679947853088379e-01
-3.708673417568206787e-01 3.115720860660076141e-02 3.803567886352539062e-01 -2.944141924381256104e-01 -3.633451759815216064e-01 6.314659118652343750e-01 3.004353642463684082e-01 9.542132914066314697e-02
1.304896175861358643e-01 1.386857181787490845e-01 4.752182364463806152e-01 5.805666446685791016e-01 -4.355106651782989502e-01 3.247862756252288818e-01 -2.929086424410343170e-02 -3.237827718257904053e-01
-2.129879593849182129e-01 5.350449085235595703e-01 4.462481439113616943e-01 6.006595678627490997e-03 -5.042014122009277344e-01 3.870786130428314209e-01 -1.932399719953536987e-02 2.544939815998077393e-01
-4.878433644771575928e-01 -2.009071856737136841e-01 2.828301787376403809e-01 5.745925307273864746e-01 -2.546744644641876221e-01 1.436422318220138550e-01 2.253877222537994385e-01 -4.185734689235687256e-01
-1.064381748437881470e-01 5.048075914382934570e-01 6.496873497962951660e-01 -1.180448308587074280e-01 -1.143456622958183289e-01 1.422770768404006958e-01 4.611014723777770996e-01 -2.277712970972061157e-01
-6.315670907497406006e-02 -3.154548406600952148e-01 2.008725404739379883e-01 4.920377433300018311e-01 -4.866171255707740784e-02 5.206136703491210938e-01 1.671362370252609253e-01 -5.592024326324462891e-01
-3.718276023864746094e-01 -1.142076700925827026e-01 6.718046218156814575e-02 -2.025271207094192505e-01 2.409168481826782227e-01 8.418280482292175293e-01 1.755138039588928223e-01 -7.516607642173767090e-02
-4.570070207118988037e-01 2.098100632429122925e-01 5.118481516838073730e-01 4.782787263393402100e-01 -2.528880536556243896e-01 -7.240559160709381104e-02 1.314100474119186401e-01 -4.122158586978912354e-01
-5.151947140693664551e-01 -2.531329393386840820e-01 5.138524770736694336e-01 3.395019471645355225e-01 -6.658664345741271973e-02 1.057807132601737976e-01 3.196321725845336914e-01 -4.164182841777801514e-01
-3.659878373146057129e-01 1.408327221870422363e-01 2.254410535097122192e-01 -2.541907727718353271e-01 -2.366787940263748169e-01 6.195100545883178711e-01 5.090823769569396973e-01 1.783477663993835449e-01
-4.052167534828186035e-01 1.199222207069396973e-01 4.047382473945617676e-01 6.435020565986633301e-01 -3.500065803527832031e-01 5.192641168832778931e-02 -1.143086887896060944e-02 -3.437710702419281006e-01
-2.619603574275970459e-01 3.274045139551162720e-02 1.610765606164932251e-01 6.448309123516082764e-02 2.034851722419261932e-02 7.683821320533752441e-01 -5.355422496795654297e-01 -1.502339541912078857e-01
-4.816519320011138916e-01 -3.325878679752349854e-01 5.744369029998779297e-01 -6.527498364448547363e-03 -1.057215221226215363e-02 5.203479528427124023e-01 1.643968224525451660e-01 1.716864705085754395e-01
-1.105646565556526184e-01 7.479150593280792236e-02 4.217882454395294189e-01 -3.292714655399322510e-01 -4.439191520214080811e-01 4.749873280525207520e-01 4.973227083683013916e-01 -1.607781350612640381e-01
-1.949962973594665527e-02 4.928016290068626404e-02 1.971019953489303589e-01 7.285381555557250977e-01 -7.834658771753311157e-02 4.422056674957275391e-01 3.573445379734039307e-01 3.133610486984252930e-01
-8.755736351013183594e-01 1.386261880397796631e-01 3.558144867420196533e-01 -1.599049270153045654e-01 8.820898085832595825e-02 1.295727789402008057e-01 7.111985236406326294e-02 -1.798667162656784058e-01
8.800667524337768555e-02 4.255956709384918213e-01 4.191466271877288818e-01 3.240405023097991943e-01 2.208877801895141602e-01 4.425523579120635986e-01 4.900510609149932861e-01 2.136419415473937988e-01
-1.456699222326278687e-01 2.274266928434371948e-01 7.556240558624267578e-01 1.133333742618560791e-01 -3.509552776813507080e-01 3.677809536457061768e-01 4.013027995824813843e-02 2.884480655193328857e-01
-3.669162988662719727e-01 2.936028838157653809e-01 1.074410416185855865e-02 -1.588298976421356201e-01 5.192546918988227844e-02 7.049690485000610352e-01 -4.165691733360290527e-01 -2.839362025260925293e-01
-5.571475028991699219e-01 -9.793736971914768219e-03 7.983785867691040039e-02 2.210374325513839722e-01 2.908561825752258301e-01 2.739064395427703857e-01 1.419835835695266724e-01 -6.741496920585632324e-01
-4.256885051727294922e-01 -8.258043229579925537e-02 3.535182774066925049e-01 6.185668110847473145e-01 8.935715071856975555e-03 6.798353046178817749e-02 3.862353563308715820e-01 -3.879308998584747314e-01
1.081819534301757812e-01 5.668280720710754395e-01 3.615205883979797363e-01 5.097966194152832031e-01 3.212432861328125000e-01 2.683560550212860107e-01 3.002295792102813721e-01 -1.051800623536109924e-01
-2.282975316047668457e-01 4.203718602657318115e-01 2.654846310615539551e-01 5.241703987121582031e-01 -3.432847261428833008e-01 -5.312010273337364197e-02 3.525649011135101318e-01 -4.253972172737121582e-01
-2.052680402994155884e-01 2.545058168470859528e-02 3.041171431541442871e-01 1.065546870231628418e-01 -1.390235722064971924e-01 6.196811795234680176e-01 5.645548105239868164e-01 3.623835444450378418e-01
-8.435839414596557617e-02 -1.281972378492355347e-01 6.639590859413146973e-01 -1.581629067659378052e-01 -1.918431818485260010e-01 6.404606699943542480e-01 2.503009736537933350e-01 3.078271821141242981e-02
5.969445407390594482e-02 1.062811091542243958e-01 5.876291990280151367e-01 -5.160458385944366455e-02 3.497661054134368896e-01 6.514799594879150391e-01 9.001470357179641724e-02 -2.868880033493041992e-01
-1.634399220347404480e-02 2.269081771373748779e-01 7.868354320526123047e-01 -1.903851032257080078e-01 -1.028452292084693909e-01 3.685131669044494629e-01 3.112775981426239014e-01 -2.227469384670257568e-01
4.836697503924369812e-02 5.511544942855834961e-01 3.608801066875457764e-01 5.481857657432556152e-01 2.825852632522583008e-01 2.454584240913391113e-01 3.506203889846801758e-01 1.041958667337894440e-02
-4.026497602462768555e-01 6.972158551216125488e-01 -6.850267946720123291e-02 -1.360451877117156982e-01 -3.140588998794555664e-01 3.472086787223815918e-01 3.182224035263061523e-01 -9.005516022443771362e-02
3.044730238616466522e-02 4.935972988605499268e-01 6.400197148323059082e-01 -9.645293653011322021e-02 -6.350804865360260010e-02 5.434129238128662109e-01 1.675562113523483276e-01 9.539575874805450439e-02
-4.912157356739044189e-01 1.669384837150573730e-01 4.327724575996398926e-01 5.612608194351196289e-01 -4.410484433174133301e-01 -4.305455461144447327e-02 6.737271696329116821e-02 -1.661818772554397583e-01
-2.358575314283370972e-01 7.581940889358520508e-01 3.325299918651580811e-01 9.925606101751327515e-02 -1.276403963565826416e-01 2.805856466293334961e-01 3.701679706573486328e-01 1.305391341447830200e-01
-4.755897223949432373e-01 9.320719540119171143e-02 1.142959073185920715e-01 2.891997992992401123e-01 3.409458696842193604e-01 6.391100883483886719e-01 1.570722758769989014e-01 3.450351357460021973e-01
-1.779282093048095703e-01 -4.563517123460769653e-02 -4.871665835380554199e-01 2.772437334060668945e-01 -2.296030223369598389e-01 6.916937232017517090e-01 2.597851753234863281e-01 -2.311223745346069336e-01
-5.839207172393798828e-01 -1.537451613694429398e-02 -7.546260952949523926e-02 2.612964715808629990e-03 -1.359837129712104797e-03 3.279216885566711426e-01 -5.695079267024993896e-02 -7.364243865013122559e-01
-2.832409441471099854e-01 3.333556950092315674e-01 2.678686678409576416e-01 4.851707518100738525e-01 -4.947491586208343506e-01 -1.906281895935535431e-02 2.536937892436981201e-01 -4.381821453571319580e-01
9.263788163661956787e-02 3.817288279533386230e-01 -2.282961010932922363e-01 3.224833309650421143e-01 1.334990113973617554e-01 6.365123987197875977e-01 5.136495828628540039e-01 -5.273343250155448914e-02
-9.047347307205200195e-02 9.450938552618026733e-02 -2.229009568691253662e-01 4.874196648597717285e-01 -4.234060645103454590e-01 7.149559259414672852e-01 -6.385980546474456787e-02 3.327135741710662842e-02
-1.959329098463058472e-01 -1.627251803874969482e-01 5.184798240661621094e-01 5.567848682403564453e-01 -3.746544420719146729e-01 2.783392667770385742e-01 -2.158929854631423950e-01 -3.030703365802764893e-01
-2.348406612873077393e-01 -1.911552101373672485e-01 1.841134727001190186e-01 4.395560622215270996e-01 -3.976690117269754410e-03 4.961909353733062744e-01 -2.469667196273803711e-01 -6.115458607673645020e-01
-1.315884739160537720e-01 2.728694677352905273e-01 -7.825635373592376709e-02 6.210368871688842773e-01 1.959758102893829346e-01 2.403717339038848877e-01 4.045202136039733887e-01 -5.065513253211975098e-01
-6.768848001956939697e-02 1.302798539400100708e-01 4.031830728054046631e-01 5.913572311401367188e-01 -4.940472841262817383e-01 1.783186495304107666e-01 1.163730323314666748e-01 -4.204314053058624268e-01
-5.214615166187286377e-02 2.706092298030853271e-01 2.319391518831253052e-01 7.606621384620666504e-01 -7.203710824251174927e-02 1.854542940855026245e-01 5.008938908576965332e-01 -3.422397747635841370e-02
1.249475330114364624e-01 5.107740163803100586e-01 1.787469834089279175e-01 6.092703342437744141e-01 1.856447011232376099e-01 4.396898150444030762e-01 3.010843992233276367e-01 4.352363571524620056e-02
-3.856551051139831543e-01 1.725112497806549072e-01 1.897072046995162964e-01 -4.152067303657531738e-01 -4.098851084709167480e-01 5.777103304862976074e-01 3.311540186405181885e-01 -4.131144657731056213e-02
-5.754817128181457520e-01 3.574332594871520996e-01 4.489481216296553612e-04 2.766188085079193115e-01 4.217172563076019287e-01 2.102533429861068726e-01 1.434375494718551636e-01 -4.710815846920013428e-01
1.637504063546657562e-02 -3.923300653696060181e-02 2.804222702980041504e-01 -1.608228087425231934e-01 1.367723643779754639e-01 9.027017951011657715e-01 2.397307306528091431e-01 -5.141987279057502747e-02
-3.251903653144836426e-01 4.187391698360443115e-01 1.453450322151184082e-01 1.301835030317306519e-01 -5.305878818035125732e-02 4.632353186607360840e-01 6.238102912902832031e-01 2.725697755813598633e-01
2.221871614456176758e-01 2.839317619800567627e-01 -1.195167973637580872e-01 2.044838666915893555e-01 -8.822199888527393341e-03 6.654237508773803711e-01 6.081548333168029785e-01 -3.462393954396247864e-02
-3.116425871849060059e-01 8.336872607469558716e-02 -6.717576086521148682e-02 1.090606227517127991e-01 2.577409446239471436e-01 4.207805395126342773e-01 1.623589545488357544e-01 -7.808167338371276855e-01
5.588556453585624695e-02 4.258739352226257324e-01 8.462695404887199402e-03 6.240445375442504883e-01 1.794744282960891724e-01 3.411323726177215576e-01 4.863179922103881836e-01 -2.022802531719207764e-01
-3.085714578628540039e-02 5.054010748863220215e-01 2.263933569192886353e-01 -2.352094650268554688e-01 -5.321954488754272461e-01 4.665172696113586426e-01 3.660155534744262695e-01 -4.693204909563064575e-02
1.867367178201675415e-01 5.537435412406921387e-01 9.378499537706375122e-02 6.075444221496582031e-01 8.621064573526382446e-02 5.006080269813537598e-01 7.784532755613327026e-02 -1.284177452325820923e-01
1.181576773524284363e-01 1.869343221187591553e-01 5.133727788925170898e-01 5.798757672309875488e-01 -3.258527219295501709e-01 3.339542150497436523e-01 -1.262857317924499512e-01 -3.429777324199676514e-01
-3.915899097919464111e-01 2.247216701507568359e-01 6.731234192848205566e-01 -3.028906285762786865e-01 -2.525939345359802246e-01 3.412683904170989990e-01 2.548871338367462158e-01 -7.800208032131195068e-02
-4.020417630672454834e-01 2.306040078401565552e-01 4.604552686214447021e-01 3.134431540966033936e-01 5.536361336708068848e-01 4.045637249946594238e-01 -5.154011026024818420e-02 4.557847976684570312e-02
-5.246388912200927734e-01 7.791556417942047119e-02 3.082062602043151855e-01 5.076775550842285156e-01 -1.626271158456802368e-01 -3.853832930326461792e-02 3.276416063308715820e-01 -4.802851378917694092e-01
-1.045790389180183411e-01 2.891154885292053223e-01 3.295013904571533203e-01 5.704916715621948242e-01 -4.919556379318237305e-01 1.892988085746765137e-01 -3.537827730178833008e-02 -4.385632276535034180e-01
-2.885579764842987061e-01 5.017315149307250977e-01 1.513161957263946533e-01 3.406984806060791016e-01 3.517675995826721191e-01 4.864948689937591553e-01 -4.008269309997558594e-01 -7.034025341272354126e-02
-5.107575654983520508e-01 -2.964927554130554199e-01 2.664762437343597412e-01 4.474613443017005920e-02 -2.525926567614078522e-02 7.220255732536315918e-01 -1.271941661834716797e-01 2.001741528511047363e-01
-7.351881861686706543e-01 2.817863821983337402e-01 3.531318306922912598e-01 -3.256405889987945557e-01 -1.350424438714981079e-01 2.363573610782623291e-01 1.975788921117782593e-01 -1.902945786714553833e-01
-2.859379947185516357e-01 2.485205233097076416e-01 2.387118339538574219e-01 5.935374498367309570e-01 -5.263781547546386719e-01 1.736261546611785889e-01 -1.802009195089340210e-01 -3.278944194316864014e-01
-2.072832286357879639e-01 -1.218425258994102478e-01 -3.412508964538574219e-01 4.524501860141754150e-01 -2.163627892732620239e-01 7.419350147247314453e-01 9.933787584304809570e-02 -1.177973300218582153e-01
-4.266805052757263184e-01 7.214502990245819092e-02 4.322648644447326660e-01 -1.758274137973785400e-01 -2.611820995807647705e-01 6.348077058792114258e-01 2.625312805175781250e-01 2.342027872800827026e-01
-3.532991409301757812e-01 5.118381381034851074e-01 -9.281831234693527222e-02 -1.994937509298324585e-01 -3.114063739776611328e-01 6.467054486274719238e-01 -2.224398255348205566e-01 -1.034845411777496338e-02
-3.991412818431854248e-01 -2.559272944927215576e-02 3.134615123271942139e-01 7.049629092216491699e-01 -1.617583334445953369e-01 4.577369242906570435e-02 2.854479849338531494e-01 -3.675039112567901611e-01
-3.143888115882873535e-01 1.067021861672401428e-01 2.669686973094940186e-01 -5.464699864387512207e-01 -1.960012018680572510e-01 6.330785751342773438e-01 9.883508831262588501e-02 -2.662695646286010742e-01
-7.859644293785095215e-02 1.270639002323150635e-01 -2.441351860761642456e-01 5.811052918434143066e-01 -2.998770177364349365e-01 6.982470154762268066e-01 1.235300116240978241e-02 5.257699638605117798e-02
-3.479897677898406982e-01 3.319286406040191650e-01 1.459097415208816528e-01 7.526612877845764160e-01 1.531137377023696899e-01 2.889803051948547363e-01 1.277661770582199097e-01 2.401255220174789429e-01
-1.598548591136932373e-01 -9.130895882844924927e-02 3.920298814773559570e-02 4.210114479064941406e-01 -1.335366368293762207e-01 4.592581689357757568e-01 -1.242154538631439209e-01 -7.369817495346069336e-01
-5.539863705635070801e-01 1.439598798751831055e-01 3.862277567386627197e-01 -2.444994449615478516e-01 -2.933386862277984619e-01 5.496951937675476074e-01 1.185737773776054382e-01 2.472866773605346680e-01
-4.085917174816131592e-01 -1.300290077924728394e-01 3.948761820793151855e-01 6.183589100837707520e-01 1.315848995000123978e-02 1.341530084609985352e-01 4.724546968936920166e-01 -1.909630447626113892e-01
-3.685996234416961670e-01 1.308603435754776001e-01 2.503272593021392822e-01 -3.210821747779846191e-01 1.625924408435821533e-01 8.026286959648132324e-01 1.027275696396827698e-01 -7.117722649127244949e-03
-2.584219276905059814e-01 1.754443943500518799e-01 4.234834015369415283e-01 3.411730229854583740e-01 -1.258796453475952148e-01 9.216696023941040039e-02 -3.779747337102890015e-02 -7.621883749961853027e-01
-5.045521855354309082e-01 2.121153175830841064e-01 3.463752865791320801e-01 4.987380802631378174e-01 -4.642667472362518311e-01 -4.049333930015563965e-02 -2.385972766205668449e-03 -3.384221196174621582e-01
-1.482308804988861084e-01 1.947946250438690186e-01 1.719531267881393433e-01 -1.509628891944885254e-01 4.235793650150299072e-01 7.447159290313720703e-01 3.843136429786682129e-01 -7.750234752893447876e-02
-9.194465726613998413e-02 4.380329847335815430e-01 -4.577899873256683350e-01 2.468997389078140259e-01 -6.790439784526824951e-02 6.403414011001586914e-01 1.352539658546447754e-01 -3.101618885993957520e-01
-3.093068115413188934e-02 7.680112868547439575e-02 4.846327602863311768e-01 5.767188668251037598e-01 -4.788345098495483398e-01 2.349662780761718750e-01 1.916023157536983490e-02 -3.752498328685760498e-01
-2.741450965404510498e-01 4.983361363410949707e-01 3.551033735275268555e-01 4.572331011295318604e-01 -1.689668893814086914e-01 -7.435525953769683838e-02 1.830092519521713257e-01 -5.232343077659606934e-01
-4.636541008949279785e-02 8.884518593549728394e-02 4.761473238468170166e-01 5.834930539131164551e-01 -4.799397885799407959e-01 2.104143053293228149e-01 1.783861219882965088e-02 -3.845021128654479980e-01
-2.494561821222305298e-01 -2.015105187892913818e-01 2.768110334873199463e-01 4.008069038391113281e-01 2.679904401302337646e-01 3.908562362194061279e-01 1.040798798203468323e-01 -6.515169739723205566e-01
-2.311190068721771240e-01 -1.817403733730316162e-02 4.806018620729446411e-02 4.335028231143951416e-01 2.889283597469329834e-01 8.001306653022766113e-01 -1.289975792169570923e-01 1.252604424953460693e-01
-1.736654639244079590e-01 7.142460942268371582e-01 -2.609018087387084961e-01 -6.091846153140068054e-02 1.363695831969380379e-03 4.705180525779724121e-01 6.201943010091781616e-02 -4.033316671848297119e-01
1.890346258878707886e-01 4.907202124595642090e-01 3.741261735558509827e-02 2.050130069255828857e-01 3.051388561725616455e-01 5.779494047164916992e-01 4.768772125244140625e-01 -1.596321761608123779e-01
1.850509941577911377e-01 4.804583489894866943e-01 5.441488698124885559e-02 6.842975616455078125e-01 -1.645687371492385864e-01 3.282783925533294678e-01 2.550494372844696045e-01 -2.525709569454193115e-01
2.455290108919143677e-01 3.082423508167266846e-01 9.798461943864822388e-02 3.525811731815338135e-01 3.515974432229995728e-02 5.943186283111572266e-01 5.958140492439270020e-01 -3.664175048470497131e-02
-2.287095487117767334e-01 -2.524488568305969238e-01 1.592461615800857544e-01 7.464745640754699707e-01 4.239547066390514374e-03 3.879598379135131836e-01 2.350342273712158203e-01 -3.092022836208343506e-01
-5.174976587295532227e-01 2.632933557033538818e-01 5.817647576332092285e-01 -2.780324816703796387e-01 -1.823738813400268555e-01 1.776419728994369507e-01 3.523037433624267578e-01 -2.412168979644775391e-01
8.533223718404769897e-02 1.208552867174148560e-01 4.138888418674468994e-01 5.734242796897888184e-01 -3.910118043422698975e-01 3.315433263778686523e-01 -6.721755862236022949e-02 -4.589812457561492920e-01
-3.867022097110748291e-01 -2.366765737533569336e-01 3.681640923023223877e-01 6.210039854049682617e-01 -9.532400406897068024e-03 2.024024277925491333e-01 4.315704107284545898e-01 -2.143459320068359375e-01
-4.960566386580467224e-02 1.773154288530349731e-01 -7.751856744289398193e-02 7.136639952659606934e-01 -7.140819728374481201e-02 4.334833323955535889e-01 5.071499347686767578e-01 -2.377392910420894623e-02
-3.604464977979660034e-02 4.488794505596160889e-01 6.889854073524475098e-01 -4.747612029314041138e-02 1.091080680489540100e-01 5.424347519874572754e-01 -1.061892732977867126e-01 5.326341837644577026e-02
7.148661464452743530e-02 2.420462220907211304e-01 4.844543337821960449e-01 5.963497161865234375e-01 -4.494119584560394287e-01 2.469532042741775513e-01 -1.082248613238334656e-02 -2.879239320755004883e-01
1.816609650850296021e-01 3.237354457378387451e-01 -1.321235299110412598e-01 1.883940845727920532e-01 8.815468847751617432e-02 6.776843070983886719e-01 5.830498933792114258e-01 -4.765850305557250977e-02
-1.127598732709884644e-01 2.402586787939071655e-01 1.476489007472991943e-01 5.835531353950500488e-01 -4.211541712284088135e-01 2.217263728380203247e-01 1.816265843808650970e-02 -5.834065675735473633e-01
-2.807444334030151367e-01 2.199482172727584839e-01 2.152246981859207153e-01 6.297768652439117432e-02 5.740772485733032227e-01 6.755262017250061035e-01 -9.218084812164306641e-02 -1.676896661520004272e-01
-4.044639468193054199e-01 -6.961079686880111694e-02 4.606580734252929688e-01 5.442182421684265137e-01 -1.187715083360671997e-01 4.141232743859291077e-02 3.821903467178344727e-01 -4.016129672527313232e-01
-4.730569124221801758e-01 6.370075345039367676e-01 3.911454603075981140e-02 -3.900086507201194763e-02 -2.721498012542724609e-01 4.608522653579711914e-01 7.092995941638946533e-02 2.755106687545776367e-01
-1.840336471796035767e-01 1.899155229330062866e-01 5.422812886536121368e-03 -3.784563839435577393e-01 2.960797548294067383e-01 7.059165239334106445e-01 3.187327384948730469e-01 -3.150130808353424072e-01
-2.514458894729614258e-01 3.610160648822784424e-01 2.099462151527404785e-01 -1.074844822287559509e-01 5.365218520164489746e-01 6.513876914978027344e-01 -7.719441503286361694e-02 -1.808074563741683960e-01
-4.859374165534973145e-01 -2.095826566219329834e-01 2.838448286056518555e-01 6.365751028060913086e-01 -1.580007970333099365e-01 1.287992447614669800e-01 4.073610901832580566e-01 -1.632416248321533203e-01
2.536730468273162842e-01 -1.124639585614204407e-01 4.663101732730865479e-01 -1.010355427861213684e-01 1.700613349676132202e-01 7.197664380073547363e-01 3.204899132251739502e-01 -2.136593312025070190e-01
-3.405315876007080078e-01 3.303176164627075195e-01 2.931292951107025146e-01 5.387012958526611328e-01 -6.138364076614379883e-01 4.380394518375396729e-02 8.060648292303085327e-02 -1.165898889303207397e-01
-4.091301560401916504e-01 5.237524509429931641e-01 1.223962754011154175e-01 3.594052493572235107e-01 4.377017021179199219e-01 3.901615738868713379e-01 -2.568438947200775146e-01 -6.607201695442199707e-02
-2.967566847801208496e-01 4.737493395805358887e-01 2.867896854877471924e-01 4.854939281940460205e-01 -2.843586802482604980e-01 -5.298099294304847717e-02 2.366838157176971436e-01 -4.794355034828186035e-01
-2.371189743280410767e-01 5.973383784294128418e-01 -1.714315712451934814e-01 -1.840509772300720215e-01 -8.249464631080627441e-02 5.492867231369018555e-01 -8.629220724105834961e-02 -4.557744860649108887e-01
-5.197344422340393066e-01 2.453786283731460571e-01 6.089712381362915039e-01 -1.996650993824005127e-01 -5.151866353116929531e-04 1.246772333979606628e-01 4.333363771438598633e-01 -2.358563691377639771e-01
-2.269214540719985962e-01 -1.002457663416862488e-01 4.624466598033905029e-01 -8.456077426671981812e-02 3.847707808017730713e-02 7.429526448249816895e-01 3.550273776054382324e-01 1.947985291481018066e-01
-3.171444311738014221e-02 9.665664285421371460e-02 -3.363213539123535156e-01 1.765790879726409912e-01 -4.773181676864624023e-01 6.874431967735290527e-01 -2.893093787133693695e-02 -3.796201348304748535e-01
-5.012449994683265686e-02 -1.886349618434906006e-01 6.123860478401184082e-01 -1.927881985902786255e-01 -2.481370270252227783e-01 5.299139618873596191e-01 4.334929585456848145e-01 -1.393683552742004395e-01
-4.654745161533355713e-01 -1.058775633573532104e-01 7.554673403501510620e-02 1.500140130519866943e-02 2.086717039346694946e-01 8.425627350807189941e-01 -1.006435081362724304e-01 5.104954540729522705e-02
9.169344604015350342e-02 -8.589069545269012451e-02 6.024932861328125000e-01 -2.263793796300888062e-01 -1.166576053947210312e-03 6.142832040786743164e-01 3.429368436336517334e-01 -2.738947272300720215e-01
-2.950800955295562744e-01 3.064718842506408691e-01 1.678661406040191650e-01 1.236795485019683838e-01 5.658295750617980957e-01 4.283789098262786865e-01 3.810588270425796509e-02 -5.200033783912658691e-01
-6.744513511657714844e-01 5.268805623054504395e-01 2.043397128582000732e-01 7.100337650626897812e-03 7.146292924880981445e-02 3.976862728595733643e-01 -1.247165054082870483e-01 2.165443599224090576e-01
-3.265020847320556641e-01 -5.040122196078300476e-03 1.582220941781997681e-02 -3.723145127296447754e-01 -1.916331499814987183e-01 8.153204917907714844e-01 2.192654162645339966e-01 -7.038661092519760132e-02
-2.929857075214385986e-01 -6.032646447420120239e-02 5.785685777664184570e-01 -1.777254790067672729e-01 -4.106670618057250977e-01 3.551029562950134277e-01 4.993744790554046631e-01 8.469159714877605438e-03
1.875704675912857056e-01 8.488055318593978882e-02 6.883000731468200684e-01 -5.198349058628082275e-02 1.933402866125106812e-01 5.506080985069274902e-01 1.672889590263366699e-01 -3.355860114097595215e-01
6.327388435602188110e-02 5.132446289062500000e-01 1.748338527977466583e-02 3.866424560546875000e-01 -5.971598625183105469e-02 5.787630677223205566e-01 4.729822576045989990e-01 1.432955861091613770e-01
-4.432447850704193115e-01 5.327230095863342285e-01 2.619178295135498047e-01 4.370503723621368408e-01 3.503839671611785889e-01 2.436771839857101440e-01 -2.657642960548400879e-01 8.572065830230712891e-02
-8.333222568035125732e-02 -3.530555963516235352e-01 3.325960338115692139e-01 5.550649762153625488e-01 -1.894073635339736938e-01 5.133507847785949707e-01 -6.142756715416908264e-02 -3.827698826789855957e-01
2.509063482284545898e-02 6.016173362731933594e-01 -1.259479969739913940e-01 5.996863842010498047e-01 -7.943227887153625488e-02 4.904171824455261230e-01 8.264929056167602539e-02 -9.105298668146133423e-02
-5.462015271186828613e-01 8.787123113870620728e-02 3.022690713405609131e-01 4.992900192737579346e-01 7.992378622293472290e-02 -1.091746729798614979e-03 3.415178656578063965e-01 -4.798562526702880859e-01
-1.684509217739105225e-01 3.458842262625694275e-02 -1.940338164567947388e-01 6.878379583358764648e-01 -1.512108743190765381e-01 6.347517967224121094e-01 1.136359050869941711e-01 1.448107510805130005e-01
-4.373276233673095703e-01 -6.405684351921081543e-02 5.988525748252868652e-01 -8.560013025999069214e-02 3.987255319952964783e-02 6.178341507911682129e-01 1.481051146984100342e-01 1.828816831111907959e-01
-4.082124531269073486e-01 5.904250144958496094e-01 1.263792067766189575e-01 6.715266108512878418e-01 2.655742317438125610e-02 1.143139898777008057e-01 -5.374677851796150208e-02 -3.434519842267036438e-02
-2.169762998819351196e-01 1.513096094131469727e-01 -3.718076050281524658e-01 2.706894278526306152e-01 -6.290199756622314453e-01 3.996021449565887451e-01 2.867053449153900146e-01 -2.845437824726104736e-01
-8.403757959604263306e-02 5.932465195655822754e-02 3.203361928462982178e-01 2.997806072235107422e-01 -5.242636799812316895e-01 2.429808974266052246e-01 6.254455447196960449e-01 2.680679261684417725e-01
-3.153341710567474365e-01 -2.862154245376586914e-01 2.108969911932945251e-02 3.460727035999298096e-01 -7.492812722921371460e-02 4.703589975833892822e-01 1.771933212876319885e-02 -6.864898800849914551e-01
-7.052614092826843262e-01 5.734308958053588867e-01 2.062550634145736694e-01 -7.963127456605434418e-03 2.667706087231636047e-02 2.891160845756530762e-01 6.807805597782135010e-02 2.055343389511108398e-01
-4.856763482093811035e-01 1.048899143934249878e-01 1.020324155688285828e-01 -8.451341837644577026e-02 -1.841551661491394043e-01 6.446948647499084473e-01 4.329370856285095215e-01 3.139817416667938232e-01
-3.970498740673065186e-01 4.461150765419006348e-01 2.130344808101654053e-01 3.682179749011993408e-01 5.682265162467956543e-01 2.517226934432983398e-01 7.515404373407363892e-03 -2.757941484451293945e-01
-2.493557482957839966e-01 3.330993279814720154e-02 1.805141568183898926e-01 -4.877052456140518188e-02 1.745128631591796875e-01 9.195376038551330566e-01 -3.436109796166419983e-02 1.567278653383255005e-01
-1.230491027235984802e-01 5.963077545166015625e-01 -4.775107651948928833e-02 4.206405580043792725e-02 -3.527749776840209961e-01 5.809073448181152344e-01 3.674543499946594238e-01 1.682267189025878906e-01
8.875213563442230225e-03 3.115775287151336670e-01 -2.869006693363189697e-01 1.688142567873001099e-01 -4.353694021701812744e-01 5.103623270988464355e-01 1.842847317457199097e-01 -5.550255179405212402e-01
1.593817323446273804e-01 2.321011424064636230e-01 2.591656148433685303e-01 5.677309632301330566e-01 1.253465265035629272e-01 5.882825255393981934e-01 3.405047059059143066e-01 2.313221544027328491e-01
-1.984307318925857544e-01 5.307688117027282715e-01 2.250888496637344360e-01 3.658113256096839905e-02 -6.835500001907348633e-01 3.605843186378479004e-01 -1.015833485871553421e-02 1.718770265579223633e-01
-1.624684408307075500e-02 1.952281147241592407e-01 3.146373033523559570e-01 5.023683309555053711e-01 -7.438795268535614014e-02 5.308455824851989746e-01 2.505448162555694580e-01 5.100471973419189453e-01
-3.085125684738159180e-01 6.658470630645751953e-01 -2.129796743392944336e-01 -7.990554720163345337e-02 -2.953505814075469971e-01 4.806333780288696289e-01 2.999950945377349854e-01 -3.853580728173255920e-02
-3.854120969772338867e-01 4.872884154319763184e-01 -2.091449946165084839e-01 -1.028372067958116531e-02 1.889664828777313232e-01 4.364789724349975586e-01 -5.448677018284797668e-02 -5.839256644248962402e-01
-5.500921010971069336e-01 3.908018469810485840e-01 3.897720277309417725e-01 4.088752567768096924e-01 2.669790983200073242e-01 2.279483228921890259e-01 2.974600791931152344e-01 1.176884099841117859e-01
-2.358489930629730225e-01 8.278631418943405151e-02 -2.134190052747726440e-01 1.365429759025573730e-01 1.241723746061325073e-01 4.463233351707458496e-01 1.929448992013931274e-01 -7.883394360542297363e-01
-4.191036224365234375e-01 3.020978271961212158e-01 2.675509750843048096e-01 -4.349600672721862793e-01 -2.015920430421829224e-01 6.375442147254943848e-01 -1.585859805345535278e-01 7.983177900314331055e-03
-3.497774004936218262e-01 -3.202028870582580566e-01 5.544392466545104980e-01 -6.379035767167806625e-03 1.607112586498260498e-01 6.624159216880798340e-01 3.067786619067192078e-02 -4.602383077144622803e-02
-4.304396808147430420e-01 -8.206838369369506836e-02 -1.619676053524017334e-01 1.450065523386001587e-01 2.043361663818359375e-01 4.553527832031250000e-01 1.203263998031616211e-01 -7.050874233245849609e-01
-2.090475708246231079e-02 -8.973807096481323242e-02 -9.643335640430450439e-02 5.625190734863281250e-01 -1.949293352663516998e-02 8.137490153312683105e-01 -8.205807767808437347e-03 5.610895901918411255e-02
-5.857571363449096680e-01 -3.595828115940093994e-01 3.368226289749145508e-01 4.185198247432708740e-01 -3.392395079135894775e-01 1.271135210990905762e-01 2.323207408189773560e-01 -2.318757176399230957e-01
-2.781230807304382324e-01 -3.702578544616699219e-01 2.027776986360549927e-01 6.145776510238647461e-01 -4.704330489039421082e-02 4.569418728351593018e-01 1.760808229446411133e-01 -3.531557023525238037e-01
-1.696224510669708252e-01 2.513162791728973389e-01 2.104848027229309082e-01 -1.330596394836902618e-03 1.149555891752243042e-01 6.344378590583801270e-01 6.192419528961181641e-01 2.541176378726959229e-01
2.284793257713317871e-01 1.334308236837387085e-01 3.682700693607330322e-01 3.834171891212463379e-01 -3.100825846195220947e-01 4.122933149337768555e-01 -1.525204330682754517e-01 -5.982994437217712402e-01
-2.093246430158615112e-01 -1.035468727350234985e-01 -3.569931983947753906e-01 3.629320561885833740e-01 -2.692530155181884766e-01 7.605936527252197266e-01 -8.747373521327972412e-02 -1.662699729204177856e-01
4.660851508378982544e-02 5.457794666290283203e-02 4.738029837608337402e-01 6.934205889701843262e-01 -3.177918493747711182e-01 3.413109183311462402e-01 -1.113992631435394287e-01 -2.441981136798858643e-01
-4.624589085578918457e-01 -6.950896233320236206e-02 -2.335263192653656006e-01 4.058973193168640137e-01 2.048299610614776611e-01 4.267260730266571045e-01 1.079740375280380249e-01 -5.712303519248962402e-01
-9.606006741523742676e-02 3.974338471889495850e-01 1.524315625429153442e-01 4.201524555683135986e-01 -6.326944231986999512e-01 1.198132187128067017e-01 1.134737506508827209e-01 -4.533447623252868652e-01
-6.394318938255310059e-01 1.238101273775100708e-01 9.676450490951538086e-02 1.509264558553695679e-01 1.861381083726882935e-01 5.733768939971923828e-01 -4.244741797447204590e-01 -8.298441767692565918e-03
-3.006312549114227295e-01 -2.382135540246963501e-01 2.761126160621643066e-01 5.303905010223388672e-01 2.311288565397262573e-02 3.214707672595977783e-01 2.887708246707916260e-01 -5.550286173820495605e-01
-2.720422744750976562e-01 -1.836079359054565430e-02 7.387221604585647583e-02 4.931136965751647949e-02 7.371125370264053345e-02 7.802935242652893066e-01 -4.893048405647277832e-01 -2.530939877033233643e-01
-1.913327723741531372e-01 -9.079994261264801025e-02 6.654012948274612427e-02 5.936484038829803467e-02 1.034925654530525208e-01 9.247100949287414551e-01 -2.786008417606353760e-01 -6.146146357059478760e-02
-4.662748575210571289e-01 2.836571037769317627e-01 1.902152746915817261e-01 6.032304167747497559e-01 -7.789841294288635254e-02 -6.115699931979179382e-02 3.102669715881347656e-01 -4.427003860473632812e-01
1.080071926116943359e-01 -1.320018619298934937e-01 1.421092748641967773e-01 -1.290868222713470459e-01 1.634403318166732788e-01 9.137455821037292480e-01 2.511335313320159912e-01 -9.664252400398254395e-02
-3.245938122272491455e-01 -3.701157867908477783e-01 3.146584630012512207e-01 6.380069255828857422e-01 -1.464176476001739502e-01 2.949433028697967529e-01 2.911112308502197266e-01 -2.416920661926269531e-01
-2.459448426961898804e-01 -2.030843496322631836e-01 4.690063893795013428e-01 -3.515975549817085266e-04 -2.778728604316711426e-01 5.375110507011413574e-01 4.996885955333709717e-01 2.499605417251586914e-01
-2.086642384529113770e-01 4.609169363975524902e-01 -4.277646243572235107e-01 3.639262914657592773e-01 -1.484352201223373413e-01 4.814839959144592285e-01 -1.094269379973411560e-02 -4.178642034530639648e-01
-5.246530771255493164e-01 2.201808393001556396e-01 6.534576416015625000e-01 1.589375548064708710e-02 -4.057871103286743164e-01 1.939554810523986816e-01 -1.823844462633132935e-01 1.159915924072265625e-01
-1.459187418222427368e-01 7.347744107246398926e-01 -3.028261363506317139e-01 -4.871951416134834290e-03 -1.398437321186065674e-01 5.381854772567749023e-01 9.626090526580810547e-02 -1.691771149635314941e-01
-3.574388325214385986e-01 5.754326581954956055e-01 1.969773471355438232e-01 7.873579859733581543e-02 -1.653456985950469971e-01 4.278440177440643311e-01 4.449685811996459961e-01 2.961901724338531494e-01
4.920285940170288086e-02 2.920061349868774414e-01 2.746369540691375732e-01 3.061012625694274902e-01 -2.166631966829299927e-01 4.904339909553527832e-01 5.615103244781494141e-01 3.747341036796569824e-01
-3.421899378299713135e-01 6.663448214530944824e-01 -2.990092635154724121e-01 3.225928246974945068e-01 -6.889886409044265747e-02 3.006578683853149414e-01 2.844555377960205078e-01 -2.633644640445709229e-01
-5.810308456420898438e-01 -1.528485566377639771e-01 5.211347341537475586e-02 -3.675309717655181885e-01 -4.863967895507812500e-01 4.904690682888031006e-01 1.339317709207534790e-01 -7.852593064308166504e-02
-8.350619673728942871e-01 2.910316288471221924e-01 3.974693827331066132e-03 -1.754492819309234619e-01 7.033287733793258667e-02 8.603421598672866821e-02 1.889920560643076897e-03 -4.181168079376220703e-01
-5.839993357658386230e-01 -1.915042102336883545e-01 2.733138799667358398e-01 3.553346544504165649e-02 -1.616928875446319580e-01 5.975393056869506836e-01 1.368639469146728516e-01 3.799715340137481689e-01
-6.088922619819641113e-01 4.312085509300231934e-01 3.349919989705085754e-02 -1.749597936868667603e-01 -3.943238779902458191e-02 4.871453046798706055e-01 3.693245947360992432e-01 1.905526667833328247e-01
1.474762801080942154e-02 5.339555740356445312e-01 5.762898921966552734e-01 1.772943418473005295e-03 -6.332492828369140625e-02 5.147753953933715820e-01 -3.289121687412261963e-01 7.330770790576934814e-02
4.188649356365203857e-01 1.526680886745452881e-01 4.393885731697082520e-01 2.477868348360061646e-01 2.067828476428985596e-01 7.002003788948059082e-01 1.755347102880477905e-02 -1.159141361713409424e-01
-2.510628700256347656e-01 1.216670125722885132e-02 7.533616423606872559e-01 -1.301561444997787476e-01 -2.502995729446411133e-01 3.035569489002227783e-01 4.386936724185943604e-01 -7.124777138233184814e-02
1.249084249138832092e-01 4.906825721263885498e-01 1.472791880369186401e-01 4.678770601749420166e-01 3.452623784542083740e-01 4.129752814769744873e-01 4.472570121288299561e-01 -1.150426417589187622e-01
-1.954187899827957153e-01 4.437209665775299072e-02 -5.605116859078407288e-02 -2.560332417488098145e-01 -2.523382380604743958e-02 8.619973063468933105e-01 3.837448358535766602e-01 1.454383600503206253e-02
-5.993166565895080566e-01 1.077499985694885254e-02 1.740398257970809937e-01 -3.882330656051635742e-01 -4.662048816680908203e-01 4.443586170673370361e-01 2.023009210824966431e-01 -6.294131278991699219e-02
-2.098120301961898804e-01 -4.450210034847259521e-01 3.352033495903015137e-01 3.650725781917572021e-01 -2.922294437885284424e-01 4.526022672653198242e-01 -3.653426840901374817e-02 -4.698024094104766846e-01
-1.207779645919799805e-01 3.134207129478454590e-01 1.314099729061126709e-01 5.713083744049072266e-01 -4.495602846145629883e-01 1.468729525804519653e-01 1.554201394319534302e-01 -5.437707304954528809e-01
-1.050022095441818237e-01 1.819274127483367920e-01 -2.087881565093994141e-01 5.168768167495727539e-01 -6.264654397964477539e-01 3.149846792221069336e-01 3.337457180023193359e-01 -2.050909548997879028e-01
-4.983175396919250488e-01 -6.559922476299107075e-04 -9.284588694572448730e-02 -3.616302907466888428e-01 -4.156472980976104736e-01 6.584731340408325195e-01 5.952350329607725143e-03 -7.679500430822372437e-02
-4.136371612548828125e-01 4.476217925548553467e-01 -4.453943669795989990e-01 -7.844053208827972412e-02 -1.265891045331954956e-01 5.572603344917297363e-01 -1.003320217132568359e-01 -2.955999672412872314e-01
-2.344534993171691895e-01 5.165708065032958984e-01 2.832511663436889648e-01 3.566624522209167480e-01 4.966908395290374756e-01 3.898218870162963867e-01 -1.108321473002433777e-01 -2.445401847362518311e-01
-7.738751359283924103e-03 6.232824921607971191e-01 -1.321155726909637451e-01 5.572715401649475098e-01 -2.016604393720626831e-01 4.598484635353088379e-01 1.728191524744033813e-01 -3.819594159722328186e-02
-2.434093803167343140e-01 4.091186821460723877e-01 5.515764951705932617e-01 -7.552082836627960205e-02 3.359852433204650879e-01 1.854478716850280762e-01 3.692446053028106689e-01 -4.240460991859436035e-01
1.792468875646591187e-01 4.057754576206207275e-01 -1.593336760997772217e-01 4.894600510597229004e-01 -5.068229511380195618e-02 5.782194733619689941e-01 4.402831792831420898e-01 -8.661817014217376709e-02
-4.839741885662078857e-01 2.297296226024627686e-01 6.960205733776092529e-03 -4.653870165348052979e-01 -1.896053403615951538e-01 6.598821878433227539e-01 6.396271288394927979e-02 -1.444777697324752808e-01
-4.517044723033905029e-01 1.843470782041549683e-01 7.222482562065124512e-02 -3.419341444969177246e-01 -1.716075241565704346e-01 4.140610992908477783e-01 6.213162541389465332e-01 -2.300308942794799805e-01
2.060433030128479004e-01 4.266920089721679688e-01 1.099918410181999207e-01 2.726972401142120361e-01 1.390132457017898560e-01 6.083228588104248047e-01 5.378093719482421875e-01 1.019699871540069580e-01
-4.657169580459594727e-01 -4.402518272399902344e-02 2.787816524505615234e-01 -3.255240917205810547e-01 1.308763921260833740e-01 7.242565155029296875e-01 2.245991230010986328e-01 -7.323540747165679932e-02
-2.824605107307434082e-01 -1.636980623006820679e-01 4.633122980594635010e-01 -3.831392526626586914e-01 -9.095795452594757080e-02 6.785377860069274902e-01 2.271815687417984009e-01 -1.080133691430091858e-01
-5.072781443595886230e-01 -1.169600933790206909e-01 1.597189456224441528e-01 -2.465934604406356812e-01 1.155547350645065308e-01 6.225197911262512207e-01 4.915458559989929199e-01 -1.302108913660049438e-02
-2.381333410739898682e-01 2.411520853638648987e-02 -3.418683111667633057e-01 3.444048762321472168e-01 -2.298181056976318359e-01 5.871230363845825195e-01 -1.296474933624267578e-01 -5.411875844001770020e-01
-3.180861771106719971e-01 4.747413396835327148e-01 3.057974576950073242e-01 -3.776468336582183838e-01 -1.440985053777694702e-01 6.356737613677978516e-01 1.115625649690628052e-01 4.564467817544937134e-03
-2.737664580345153809e-01 3.900389075279235840e-01 8.679124712944030762e-02 -2.008638530969619751e-01 5.222982168197631836e-01 6.471129655838012695e-01 1.174499467015266418e-01 -1.403474062681198120e-01
-1.591869592666625977e-01 -2.489321678876876831e-01 -1.078492105007171631e-01 3.340916931629180908e-01 -2.750469744205474854e-01 8.029777407646179199e-01 -2.102343738079071045e-01 -1.575467437505722046e-01
-9.919207543134689331e-02 4.302734434604644775e-01 6.815299391746520996e-01 -2.476595714688301086e-02 -8.355014771223068237e-02 5.320941209793090820e-01 -2.203580439090728760e-01 3.559383377432823181e-02
-1.141547784209251404e-01 5.137324333190917969e-01 1.777542531490325928e-01 -1.994845271110534668e-02 5.246624350547790527e-01 5.767410397529602051e-01 -9.465076774358749390e-02 -2.723844647407531738e-01
-4.938079416751861572e-01 7.216262221336364746e-01 2.585368230938911438e-02 -1.173372492194175720e-01 -3.092600107192993164e-01 2.350769788026809692e-01 2.544080615043640137e-01 -7.311958819627761841e-02
-9.771305322647094727e-02 1.973055005073547363e-01 -5.799150676466524601e-04 -2.028741985559463501e-01 2.485760599374771118e-01 8.517922759056091309e-01 3.494434952735900879e-01 -3.022467531263828278e-02
-5.004421621561050415e-02 -6.951962411403656006e-02 3.905139565467834473e-01 6.240473985671997070e-01 -3.358899652957916260e-01 3.930270373821258545e-01 -2.639206945896148682e-01 -3.373126089572906494e-01
-3.747203946113586426e-01 -3.267038762569427490e-01 1.578470915555953979e-01 3.688354790210723877e-01 -7.971349358558654785e-02 4.607618451118469238e-01 -9.372103214263916016e-02 -6.037008166313171387e-01
-4.597426652908325195e-01 -1.325702816247940063e-01 3.917912244796752930e-01 4.561971426010131836e-01 -5.038718879222869873e-02 9.214368462562561035e-02 3.350894749164581299e-01 -5.349124670028686523e-01
-6.328672170639038086e-01 4.859411120414733887e-01 1.798761188983917236e-01 -1.588050723075866699e-01 6.248271558433771133e-03 4.902426004409790039e-01 -1.096285134553909302e-01 2.310208678245544434e-01
-6.369693875312805176e-01 1.973805762827396393e-02 3.710375726222991943e-01 -3.120680451393127441e-01 -4.674104750156402588e-01 3.576026558876037598e-01 -1.005539968609809875e-01 -4.859886690974235535e-02
-3.410014510154724121e-01 -1.612538099288940430e-01 4.399574995040893555e-01 -1.424894332885742188e-01 1.872496753931045532e-01 7.193680405616760254e-01 2.824634313583374023e-01 1.072892025113105774e-01
5.131272599101066589e-03 2.138715088367462158e-01 1.430008262395858765e-01 7.511531114578247070e-01 -4.935586079955101013e-02 4.797697961330413818e-01 2.855235040187835693e-01 2.354011833667755127e-01
1.978141516447067261e-01 3.269350528717041016e-01 -1.046894267201423645e-01 2.201058566570281982e-01 -1.158205419778823853e-01 6.828469038009643555e-01 5.508668422698974609e-01 1.069034636020660400e-01
-9.390015155076980591e-02 -3.382629752159118652e-01 2.303527593612670898e-01 2.667149305343627930e-01 -3.011066317558288574e-01 5.047908425331115723e-01 -1.494565010070800781e-01 -6.202784776687622070e-01
-8.558411896228790283e-02 -2.961454391479492188e-01 2.146915644407272339e-01 6.385959982872009277e-01 -4.954826235771179199e-01 4.044286012649536133e-01 1.720879971981048584e-01 1.113378778100013733e-01
-2.334133349359035492e-02 1.888913214206695557e-01 6.874732673168182373e-02 4.033797383308410645e-01 -4.346118271350860596e-01 4.247525930404663086e-01 5.463764667510986328e-01 3.584750294685363770e-01
-5.437564253807067871e-01 6.955110430717468262e-01 6.039056181907653809e-02 -1.402412503957748413e-01 -8.934055268764495850e-02 4.081116616725921631e-01 1.278971433639526367e-01 7.990174740552902222e-02
-1.751945912837982178e-01 5.526845455169677734e-01 -1.658029109239578247e-01 3.582105934619903564e-01 1.557106524705886841e-01 4.913033246994018555e-01 1.189054101705551147e-01 -4.777843952178955078e-01
-1.614654511213302612e-01 1.675943285226821899e-01 4.925894439220428467e-01 5.715537667274475098e-01 -2.232684493064880371e-01 5.367728322744369507e-02 1.997877955436706543e-01 -5.328016877174377441e-01
-7.986535876989364624e-02 1.786885857582092285e-01 7.994947582483291626e-02 4.455062448978424072e-01 1.827867478132247925e-01 7.301484346389770508e-01 1.505342125892639160e-01 4.094337522983551025e-01
-1.156966760754585266e-02 6.855629086494445801e-01 4.196255803108215332e-01 4.079669713973999023e-02 -1.636699289083480835e-01 2.409673482179641724e-01 5.156989097595214844e-01 -3.634638339281082153e-02
-3.284454047679901123e-01 -1.304682623594999313e-02 3.833496272563934326e-01 -2.612275183200836182e-01 -4.022949934005737305e-02 7.232243418693542480e-01 3.520666658878326416e-01 1.677310317754745483e-01
-4.315032958984375000e-01 4.832547008991241455e-01 9.862171113491058350e-02 -3.781737387180328369e-01 -2.031627595424652100e-01 6.166404485702514648e-01 6.312128156423568726e-02 -4.498329386115074158e-02
2.075272798538208008e-02 4.367028772830963135e-01 -2.732958197593688965e-01 2.899945080280303955e-01 2.093763947486877441e-01 6.195115447044372559e-01 4.303217232227325439e-01 -1.930355280637741089e-01
-1.022251322865486145e-01 -5.650531128048896790e-02 -1.413918752223253250e-02 2.824012003839015961e-02 3.714724630117416382e-02 5.412766933441162109e-01 -8.219363540410995483e-02 -8.271901607513427734e-01
-8.548090606927871704e-02 4.491324722766876221e-01 -8.619490265846252441e-02 3.048620522022247314e-01 1.256381277926266193e-03 5.937324166297912598e-01 4.786407351493835449e-01 3.301302194595336914e-01
-7.295237481594085693e-02 1.562430560588836670e-01 -2.945651710033416748e-01 1.957167088985443115e-01 -7.377737164497375488e-01 4.591130912303924561e-01 5.940558388829231262e-02 -2.942254543304443359e-01
3.469828367233276367e-01 -8.401352679356932640e-04 5.529029965400695801e-01 6.441409885883331299e-02 1.385486572980880737e-01 6.634820699691772461e-01 -9.146449714899063110e-02 -3.193453252315521240e-01
-2.383867651224136353e-01 5.159358382225036621e-01 5.894615054130554199e-01 -8.971748501062393188e-02 5.180275067687034607e-03 4.172982573509216309e-01 -3.837642967700958252e-01 -5.300716031342744827e-03
-3.196979463100433350e-01 6.215890645980834961e-01 1.528504677116870880e-02 2.966055870056152344e-01 -2.576349675655364990e-01 3.475174903869628906e-01 3.060523867607116699e-01 3.773586153984069824e-01
3.214786946773529053e-01 4.107754826545715332e-01 4.870897233486175537e-01 2.242808192968368530e-01 -1.994035542011260986e-01 6.141115427017211914e-01 -7.355403155088424683e-02 -1.343562304973602295e-01
-7.344527840614318848e-01 6.041377782821655273e-01 4.277506098151206970e-02 1.360389590263366699e-01 3.492391854524612427e-02 1.587100774049758911e-01 1.812835037708282471e-01 1.264447569847106934e-01
-6.080987453460693359e-01 9.472070634365081787e-02 3.911907076835632324e-01 -1.788067817687988281e-01 -1.616452187299728394e-01 5.808593034744262695e-01 1.575922369956970215e-01 2.188152670860290527e-01
-7.376816272735595703e-01 4.086299240589141846e-02 2.542695105075836182e-01 -1.164748445153236389e-01 -4.667680859565734863e-01 2.934647798538208008e-01 -2.105869501829147339e-01 1.661204099655151367e-01
-1.085566729307174683e-01 -7.599402964115142822e-02 2.665223777294158936e-01 -2.714992165565490723e-01 8.236712217330932617e-02 8.834118843078613281e-01 -1.575713977217674255e-02 -2.241544276475906372e-01
-2.723084092140197754e-01 -2.351425439119338989e-01 2.873862981796264648e-01 6.313380002975463867e-01 -2.172719538211822510e-01 2.732318639755249023e-01 1.507947593927383423e-01 -4.947483539581298828e-01
-2.566238343715667725e-01 5.006179213523864746e-01 -4.717524349689483643e-02 8.920819312334060669e-02 -4.372688829898834229e-01 4.772940278053283691e-01 4.160143136978149414e-01 2.850628197193145752e-01
-1.992213279008865356e-01 -1.156332641839981079e-01 4.389787465333938599e-02 -1.241007596254348755e-01 -1.182695925235748291e-01 8.735879063606262207e-01 -3.257135152816772461e-01 -2.153580933809280396e-01
6.783321499824523926e-02 6.315530538558959961e-01 5.847321152687072754e-01 -8.315914124250411987e-02 -5.269494280219078064e-02 4.859745800495147705e-01 -6.691312789916992188e-02 -6.547548621892929077e-02
-4.951632395386695862e-02 6.773199141025543213e-02 5.599226802587509155e-02 5.864806175231933594e-01 -4.135397374629974365e-01 4.295742213726043701e-01 -1.638528704643249512e-01 -5.132923126220703125e-01
-3.335361182689666748e-02 1.913130283355712891e-01 3.311097621917724609e-02 7.128642201423645020e-01 -6.555099785327911377e-02 5.039176344871520996e-01 3.734303116798400879e-01 2.352342605590820312e-01
-5.518882274627685547e-01 1.526212727185338736e-04 -2.968823770061135292e-03 2.185059040784835815e-01 2.597613632678985596e-01 3.431688249111175537e-01 1.161484047770500183e-01 -6.700257658958435059e-01
-1.017751544713973999e-01 -1.079618930816650391e-02 1.349000781774520874e-01 -1.284340918064117432e-01 -3.056728746742010117e-03 8.968320488929748535e-01 -3.315867483615875244e-01 -2.014077007770538330e-01
-5.716893076896667480e-01 1.476434916257858276e-01 3.791624009609222412e-01 -3.108092546463012695e-01 -2.960546314716339111e-02 6.156734228134155273e-01 1.155182346701622009e-01 -1.331601887941360474e-01
-4.877471923828125000e-01 -1.665233969688415527e-01 1.736196279525756836e-01 2.795198857784271240e-01 3.178984820842742920e-01 3.942539691925048828e-01 1.451590061187744141e-01 -5.903647541999816895e-01
-2.187505364418029785e-02 6.363054513931274414e-01 6.322948336601257324e-01 -4.527302458882331848e-02 -8.385846018791198730e-02 3.987052440643310547e-01 1.378239393234252930e-01 8.830081671476364136e-02
-2.789388895034790039e-01 -1.140148937702178955e-01 -1.624721139669418335e-01 6.238796114921569824e-01 -2.232930250465869904e-02 6.809471845626831055e-01 5.037820711731910706e-02 1.638445854187011719e-01
2.961436212062835693e-01 2.480557858943939209e-01 1.255490332841873169e-01 2.122692912817001343e-01 -6.614272594451904297e-01 5.532136559486389160e-01 2.038838863372802734e-01 -6.961657851934432983e-02
1.074272692203521729e-01 4.512264728546142578e-01 2.087571285665035248e-02 6.808450222015380859e-01 1.450472623109817505e-01 4.429685175418853760e-01 3.122223615646362305e-01 -7.826706767082214355e-02
-2.250777781009674072e-01 3.987992703914642334e-01 -1.259601861238479614e-01 3.649471402168273926e-01 3.491077125072479248e-01 4.461005926132202148e-01 2.068379521369934082e-02 -5.656298398971557617e-01
-9.797251224517822266e-02 3.759824903681874275e-03 1.679150462150573730e-01 -3.568513393402099609e-01 -5.521826073527336121e-02 8.799974918365478516e-01 -1.348378360271453857e-01 -1.980482935905456543e-01
-9.954309463500976562e-02 1.743953824043273926e-01 -3.412704765796661377e-01 4.281643033027648926e-01 -4.872960150241851807e-01 4.269095659255981445e-01 2.474592179059982300e-01 -4.230155646800994873e-01
-5.662449002265930176e-01 2.354188561439514160e-01 1.474911868572235107e-01 -1.403489857912063599e-01 -4.261081665754318237e-02 7.066835165023803711e-01 -2.394862174987792969e-01 1.546685099601745605e-01
1.869008690118789673e-01 2.590899355709552765e-02 4.914075434207916260e-01 8.187927305698394775e-02 4.155032932758331299e-01 6.313564181327819824e-01 2.677936553955078125e-01 -2.706359326839447021e-01
-3.394370377063751221e-01 4.979853332042694092e-01 2.307408899068832397e-01 3.029298968613147736e-02 5.167416930198669434e-01 5.140776634216308594e-01 -1.825317591428756714e-01 -1.342325806617736816e-01
-4.746564030647277832e-01 8.203086256980895996e-02 3.434014618396759033e-01 5.731619596481323242e-01 5.619508028030395508e-02 8.184659294784069061e-03 3.299695253372192383e-01 -4.576331973075866699e-01
-5.291237235069274902e-01 4.451229572296142578e-01 2.728841453790664673e-02 2.866421937942504883e-01 2.040086686611175537e-01 1.410937756299972534e-01 4.604872763156890869e-01 -4.067063033580780029e-01
3.655523806810379028e-02 2.989403903484344482e-01 6.162058189511299133e-02 4.054287374019622803e-01 2.415979653596878052e-01 6.683189272880554199e-01 4.097549617290496826e-01 2.611704170703887939e-01
-2.536174058914184570e-01 -1.166798826307058334e-02 3.487960994243621826e-01 2.785275690257549286e-03 2.540442943572998047e-01 8.425120115280151367e-01 -4.346635565161705017e-02 1.939620375633239746e-01
-9.203708171844482422e-02 3.098199963569641113e-01 3.798798620700836182e-01 6.544384360313415527e-01 -3.899356126785278320e-01 3.714841231703758240e-02 3.502127826213836670e-01 -2.164798676967620850e-01
-6.824730634689331055e-01 3.824265897274017334e-01 -1.695279479026794434e-01 -2.349517047405242920e-01 -2.668659985065460205e-01 1.842547655105590820e-01 -1.873672306537628174e-01 -4.046782851219177246e-01
-4.734441637992858887e-01 1.212831810116767883e-01 -4.612282663583755493e-02 -2.730426192283630371e-01 -1.867697387933731079e-01 7.291864752769470215e-01 2.905511856079101562e-01 1.828813552856445312e-01
-6.707437038421630859e-01 -1.329224258661270142e-01 1.358768641948699951e-01 -2.830155193805694580e-01 -1.436065137386322021e-01 4.970291256904602051e-01 4.070768654346466064e-01 2.239703014492988586e-02
9.326364099979400635e-02 1.924422681331634521e-01 3.925012648105621338e-01 5.032296776771545410e-01 -3.970087170600891113e-01 3.805890083312988281e-01 -2.431506514549255371e-01 -4.305630028247833252e-01
-1.099374797195196152e-02 -1.221471056342124939e-01 3.379185497760772705e-01 7.220945507287979126e-02 6.117048487067222595e-02 7.755646705627441406e-01 -4.305384755134582520e-01 -2.737706005573272705e-01
-2.655177414417266846e-01 5.067999958992004395e-01 1.678713560104370117e-01 -2.215261161327362061e-01 -1.696957498788833618e-01 5.857028961181640625e-01 -5.698127299547195435e-02 -4.693697988986968994e-01
-1.975240707397460938e-01 5.691499114036560059e-01 -2.425999939441680908e-01 -6.173373013734817505e-02 -5.447697043418884277e-01 5.109976530075073242e-01 1.117647513747215271e-01 -6.326893717050552368e-02
-5.699579119682312012e-01 -2.364494092762470245e-02 1.930586248636245728e-01 6.662799119949340820e-01 -2.611111700534820557e-01 2.516825795173645020e-01 1.977471709251403809e-01 -1.508690118789672852e-01
-4.479810893535614014e-01 -3.352452069520950317e-03 2.173178642988204956e-01 -2.424795329570770264e-01 -1.139734406024217606e-02 7.792921662330627441e-01 -2.930042147636413574e-01 8.324382361024618149e-04
-4.067493081092834473e-01 4.952794313430786133e-02 3.744696974754333496e-01 -3.573749661445617676e-01 -3.483646214008331299e-01 5.801936984062194824e-01 -2.942756116390228271e-01 -1.399170905351638794e-01
-1.406705826520919800e-01 6.867362856864929199e-01 -2.260492295026779175e-01 1.191309373825788498e-02 -3.786674141883850098e-01 5.064395666122436523e-01 2.351810336112976074e-01 -4.674240201711654663e-02
-3.380053341388702393e-01 8.459450677037239075e-03 -4.579660668969154358e-02 1.603078991174697876e-01 6.245850026607513428e-02 4.572456479072570801e-01 -9.536892920732498169e-02 -7.973800897598266602e-01
-3.118041455745697021e-01 -2.690575644373893738e-02 1.732117235660552979e-01 3.683068752288818359e-01 -9.530443698167800903e-02 3.197065293788909912e-01 -1.552107185125350952e-01 -7.752526998519897461e-01
-6.105035543441772461e-01 1.492451280355453491e-01 2.755603194236755371e-01 -2.561704516410827637e-01 5.429968982934951782e-02 6.629895567893981934e-01 -7.499003410339355469e-02 1.238043308258056641e-01
-6.358111500740051270e-01 5.432062316685914993e-03 2.436233013868331909e-01 4.514508545398712158e-01 -2.692214772105216980e-02 -5.704874638468027115e-05 3.630624115467071533e-01 -4.472305774688720703e-01
-6.234802678227424622e-02 -5.764297395944595337e-02 3.587327897548675537e-01 6.177403405308723450e-02 -1.035350188612937927e-01 8.684679865837097168e-01 1.194385215640068054e-01 2.847155928611755371e-01
-7.411836385726928711e-01 2.610150873661041260e-01 2.029955685138702393e-01 -2.865899801254272461e-01 1.064765900373458862e-01 4.971557557582855225e-01 -2.469546347856521606e-02 -8.126541972160339355e-03
-1.459835767745971680e-01 1.856241524219512939e-01 -4.233610928058624268e-01 1.696202605962753296e-01 -4.476501047611236572e-01 6.201620101928710938e-01 -1.381534337997436523e-02 -3.886442780494689941e-01
-5.577572584152221680e-01 3.267539441585540771e-01 4.723190367221832275e-01 5.486955642700195312e-01 1.922011077404022217e-01 -6.496839225292205811e-02 8.624184131622314453e-02 -9.688482433557510376e-02
1.832703948020935059e-01 6.273374557495117188e-01 2.915014624595642090e-01 1.040283776819705963e-02 -1.697809249162673950e-01 6.711183190345764160e-01 -9.211028367280960083e-02 -8.279673755168914795e-03
-4.666399955749511719e-01 2.225097417831420898e-01 -4.669571816921234131e-01 -5.626707151532173157e-02 -1.906681507825851440e-01 5.630593299865722656e-01 2.105315923690795898e-01 -3.373540341854095459e-01
3.293337225914001465e-01 4.608148336410522461e-01 9.742452763020992279e-03 1.697127968072891235e-01 -1.902688592672348022e-01 6.908938288688659668e-01 3.688624799251556396e-01 2.637973241508007050e-02
-1.414357274770736694e-01 2.614430785179138184e-01 1.144649311900138855e-01 2.246286123991012573e-01 -6.333060562610626221e-02 5.718545913696289062e-01 6.290914416313171387e-01 3.482797443866729736e-01
-1.303820461034774780e-01 -1.036813184618949890e-01 4.183202683925628662e-01 -4.548595845699310303e-01 -8.398660272359848022e-02 7.021613121032714844e-01 3.877549618482589722e-02 -2.979493439197540283e-01
-4.391258358955383301e-01 2.860216498374938965e-01 3.824069350957870483e-02 -4.645936191082000732e-01 -3.074236810207366943e-01 6.191873550415039062e-01 6.797946244478225708e-02 -1.597714275121688843e-01
9.286765754222869873e-02 9.064587205648422241e-02 1.600127816200256348e-01 1.652984321117401123e-01 2.462963014841079712e-01 9.236183166503906250e-01 -1.122586652636528015e-01 -6.242308020591735840e-02
3.029038943350315094e-02 -1.223023794591426849e-02 2.215717881917953491e-01 3.666887879371643066e-01 2.999356687068939209e-01 8.250451683998107910e-01 -2.036350816488265991e-01 -5.700780823826789856e-02
-2.361558675765991211e-01 -1.952071189880371094e-01 -6.128057092428207397e-02 2.416351139545440674e-01 -2.535409033298492432e-01 8.707585334777832031e-01 -1.374216824769973755e-01 5.092656984925270081e-02
-1.236057188361883163e-02 4.325817227363586426e-01 -2.766950130462646484e-01 -3.300057351589202881e-02 8.609702438116073608e-02 8.368675708770751953e-01 7.090144604444503784e-02 -1.492785364389419556e-01
-2.487279623746871948e-01 -8.697761595249176025e-02 -2.550845034420490265e-02 1.123667955398559570e-01 -1.953059732913970947e-01 8.302518725395202637e-01 -4.253664612770080566e-01 -9.430298954248428345e-02
7.198780775070190430e-02 3.158473670482635498e-01 2.089560776948928833e-01 6.745773553848266602e-01 2.020233720541000366e-01 5.126603841781616211e-01 2.226625978946685791e-01 2.076732665300369263e-01
-9.000350534915924072e-02 -1.013356298208236694e-01 -2.229377329349517822e-01 5.195773392915725708e-02 -2.174231708049774170e-01 6.192060112953186035e-01 7.036436200141906738e-01 -5.853472277522087097e-02
-1.912398338317871094e-01 -3.640624582767486572e-01 1.420733928680419922e-01 1.630445867776870728e-01 -1.727845817804336548e-01 4.965837597846984863e-01 8.210085332393646240e-02 -7.077619433403015137e-01
3.951569646596908569e-02 1.161175295710563660e-01 -2.570566534996032715e-01 2.726899385452270508e-01 -6.035307645797729492e-01 4.776304066181182861e-01 3.359936773777008057e-01 -3.731558620929718018e-01
-3.027777671813964844e-01 1.267776638269424438e-01 5.788060426712036133e-01 3.507485389709472656e-01 -2.574398815631866455e-01 2.268601022660732269e-02 -4.528472945094108582e-02 -6.044594645500183105e-01
7.445587962865829468e-02 7.058438658714294434e-01 -1.009652093052864075e-01 9.866175055503845215e-02 -4.088922441005706787e-01 4.832629859447479248e-01 2.331035882234573364e-01 -1.457380503416061401e-01
-4.675198793411254883e-01 -1.269194036722183228e-01 1.420098245143890381e-01 1.227138042449951172e-01 -8.345849812030792236e-02 6.755961179733276367e-01 -5.136338472366333008e-01 -5.362906679511070251e-02
-3.123699426651000977e-01 -7.440572232007980347e-02 -3.233814835548400879e-01 4.849065244197845459e-01 -3.250465691089630127e-01 6.706422567367553711e-01 -3.991915658116340637e-02 -1.301822811365127563e-02
-3.926335275173187256e-01 7.263748049736022949e-01 -1.170796379446983337e-01 -1.101480126380920410e-01 -1.952847540378570557e-01 3.949837982654571533e-01 3.122201561927795410e-01 -2.736111357808113098e-02
-2.694505453109741211e-01 -2.567471191287040710e-02 4.871257394552230835e-02 1.075236499309539795e-01 -5.005416274070739746e-01 4.419499039649963379e-01 6.345671415328979492e-01 2.535067498683929443e-01
-6.516222953796386719e-01 3.927290737628936768e-01 6.073977053165435791e-02 4.988703131675720215e-02 1.146088540554046631e-01 3.406965136528015137e-01 -5.148536562919616699e-01 -1.438422650098800659e-01
-9.005705267190933228e-02 5.821426510810852051e-01 2.156294137239456177e-02 6.418509781360626221e-02 -2.664008140563964844e-01 6.930949687957763672e-01 -3.096082806587219238e-01 3.475136309862136841e-02
-3.286533057689666748e-01 5.230941772460937500e-01 2.965609729290008545e-01 1.348955929279327393e-01 3.822182118892669678e-01 4.674618840217590332e-01 -3.841910958290100098e-01 3.148928517475724220e-04
1.869670748710632324e-01 4.442267715930938721e-01 8.836959302425384521e-02 5.593802928924560547e-01 -4.211524426937103271e-01 3.696277737617492676e-01 -6.928113102912902832e-02 -3.580453395843505859e-01
-3.561364710330963135e-01 -7.468745578080415726e-03 1.234380081295967102e-01 -6.370949745178222656e-02 3.899441063404083252e-01 8.082619309425354004e-01 2.194025218486785889e-01 1.827732659876346588e-02
4.845675081014633179e-02 2.475594729185104370e-01 3.553732335567474365e-01 1.895715743303298950e-01 -5.305126309394836426e-01 1.581480205059051514e-01 2.477196156978607178e-01 -6.374319791793823242e-01
-4.826911985874176025e-01 -5.146704241633415222e-02 -1.865772604942321777e-01 -2.327294796705245972e-01 -1.016290485858917236e-01 8.008659482002258301e-01 2.082678303122520447e-02 -1.524391770362854004e-01
-1.551678031682968140e-01 -4.152920097112655640e-02 4.230462908744812012e-01 1.028823032975196838e-01 2.350545078516006470e-01 7.428025007247924805e-01 -3.946464955806732178e-01 -1.479634940624237061e-01
-9.498854726552963257e-02 3.693440258502960205e-01 2.335716933012008667e-01 3.898246884346008301e-01 -7.634791731834411621e-01 1.579901427030563354e-01 9.963160753250122070e-02 -1.739410161972045898e-01
-5.898236036300659180e-01 6.537954211235046387e-01 2.790737450122833252e-01 -1.245695874094963074e-01 -1.626548320055007935e-01 2.906902134418487549e-01 -1.171504333615303040e-01 8.110691606998443604e-02
-7.561393827199935913e-02 1.134514957666397095e-01 4.946820437908172607e-02 5.284110903739929199e-01 -6.084793210029602051e-01 2.136604487895965576e-01 4.544616937637329102e-01 -2.780517339706420898e-01
-4.059174954891204834e-01 -4.135805070400238037e-01 1.457994878292083740e-01 4.313226640224456787e-01 -4.615268409252166748e-01 3.692581951618194580e-01 1.197000443935394287e-01 -3.052842020988464355e-01
9.165513515472412109e-02 5.445369482040405273e-01 -2.831577658653259277e-01 2.077347338199615479e-01 9.667541831731796265e-03 6.318812370300292969e-01 4.065193235874176025e-01 -8.439072221517562866e-02
-3.456149101257324219e-01 -2.652029097080230713e-01 2.880166471004486084e-01 -1.994708031415939331e-01 -3.449423983693122864e-02 7.921471595764160156e-01 -2.166686803102493286e-01 -1.088273078203201294e-01
-2.918234765529632568e-01 -1.161773875355720520e-01 -5.477596819400787354e-02 2.466560006141662598e-01 -1.152039617300033569e-01 8.364331126213073730e-01 -3.438376188278198242e-01 7.990919053554534912e-02
-5.684171319007873535e-01 2.955613136291503906e-01 -7.349073886871337891e-02 1.853929832577705383e-02 3.225677609443664551e-01 6.501433253288269043e-01 -2.164809256792068481e-01 -1.009973958134651184e-01
-7.171481251716613770e-01 2.550975382328033447e-01 2.376740276813507080e-01 -1.727388054132461548e-01 8.470038324594497681e-02 5.322844982147216797e-01 -1.028388217091560364e-01 1.822619289159774780e-01
2.016816288232803345e-02 -1.006244048476219177e-01 1.564010828733444214e-01 2.057207524776458740e-01 2.452698051929473877e-01 8.556020259857177734e-01 -2.804578542709350586e-01 -2.276337593793869019e-01
-4.753965139389038086e-01 1.668487042188644409e-01 7.718457281589508057e-02 -1.117896363139152527e-01 1.626701354980468750e-01 8.122861385345458984e-01 -9.593086689710617065e-02 1.795330792665481567e-01
-2.209779620170593262e-01 6.773756146430969238e-01 -2.444784641265869141e-01 -6.224569678306579590e-02 -9.329610317945480347e-02 5.839342474937438965e-01 -2.597077190876007080e-02 -2.798730731010437012e-01
2.026030570268630981e-01 6.910276412963867188e-01 3.957148492336273193e-01 -6.665664166212081909e-02 -2.317691743373870850e-01 4.078419804573059082e-01 -1.769423931837081909e-01 -2.627526223659515381e-01
-4.521197974681854248e-01 2.769967317581176758e-01 9.199094027280807495e-02 2.257809191942214966e-01 4.318594038486480713e-01 1.843722164630889893e-01 2.000106275081634521e-01 -6.316021680831909180e-01
-2.969158887863159180e-01 -2.319851368665695190e-01 1.119544133543968201e-01 5.395846068859100342e-02 3.309781551361083984e-01 8.551408052444458008e-01 -2.289959788322448730e-02 -3.523917496204376221e-02
-2.493623048067092896e-01 5.196340084075927734e-01 1.019878461956977844e-01 -2.303988672792911530e-02 -3.109284043312072754e-01 5.439726710319519043e-01 4.566933512687683105e-01 2.360405474901199341e-01
-2.934555113315582275e-01 4.226164221763610840e-01 5.182006955146789551e-01 1.464430540800094604e-01 5.458075404167175293e-01 3.132530450820922852e-01 5.827694386243820190e-02 -2.141778767108917236e-01
-5.294137001037597656e-01 5.149121209979057312e-02 2.541770637035369873e-01 -3.078503012657165527e-01 -7.721146941184997559e-02 6.396588683128356934e-01 3.285435140132904053e-01 1.860810965299606323e-01
-6.509888768196105957e-01 1.322273463010787964e-01 2.735025063157081604e-02 8.085302263498306274e-02 1.636440157890319824e-01 7.109666466712951660e-01 4.942333325743675232e-03 1.384442448616027832e-01
-4.792566597461700439e-01 8.228554576635360718e-02 1.600855737924575806e-01 4.208718836307525635e-01 2.075358182191848755e-01 1.890629380941390991e-01 7.234329730272293091e-02 -6.904579401016235352e-01
-5.023680329322814941e-01 7.001261115074157715e-01 -1.385891586542129517e-01 -3.833835199475288391e-02 -2.214619964361190796e-01 2.386752963066101074e-01 1.963449120521545410e-01 -3.036615252494812012e-01
-3.442688286304473877e-01 -1.297630667686462402e-01 1.214775145053863525e-01 -3.290750682353973389e-01 -4.759696498513221741e-02 8.125880956649780273e-01 2.371064424514770508e-01 -1.510269492864608765e-01
-7.281175851821899414e-01 1.635150760412216187e-01 4.570499658584594727e-01 -2.846879363059997559e-01 -1.110205799341201782e-01 1.741672754287719727e-01 2.169895917177200317e-01 -2.518361806869506836e-01
6.570876389741897583e-02 3.335639238357543945e-01 9.623004496097564697e-02 4.982012808322906494e-01 1.939597427845001221e-01 5.357552170753479004e-01 5.411331653594970703e-01 9.733156114816665649e-02
-3.045972585678100586e-01 -8.768343180418014526e-02 -2.429981231689453125e-01 4.277592524886131287e-02 5.217944458127021790e-02 4.467795789241790771e-01 3.995438516139984131e-01 -6.904234886169433594e-01
-2.901691198348999023e-01 3.098979294300079346e-01 5.074070692062377930e-01 1.684972085058689117e-02 5.670325160026550293e-01 4.726289510726928711e-01 -3.800735343247652054e-03 -1.307696849107742310e-01
3.081485442817211151e-02 2.057459205389022827e-01 -1.982443481683731079e-01 6.777341663837432861e-02 -6.804283261299133301e-01 4.617629051208496094e-01 1.299487948417663574e-01 -4.687545299530029297e-01
2.071810811758041382e-01 4.343729317188262939e-01 2.553052008152008057e-01 4.066380858421325684e-01 3.297150135040283203e-01 5.408602356910705566e-01 3.063070774078369141e-01 -2.068698704242706299e-01
-1.790357083082199097e-01 -9.906494617462158203e-02 4.011734127998352051e-01 -3.493083119392395020e-01 -7.240743935108184814e-02 7.890203595161437988e-01 -5.600506439805030823e-03 -2.175975590944290161e-01
-3.087762892246246338e-01 9.599435329437255859e-02 -3.825045377016067505e-02 -1.178347691893577576e-01 6.134404987096786499e-02 8.882784247398376465e-01 -2.735835909843444824e-01 -1.115544810891151428e-01
-3.247931897640228271e-01 2.215544879436492920e-02 1.564115881919860840e-01 1.900083273649215698e-01 2.225196808576583862e-01 8.204062581062316895e-01 -3.315474092960357666e-01 3.075200878083705902e-02
3.527830913662910461e-02 3.184175789356231689e-01 -1.001843288540840149e-01 4.177187681198120117e-01 1.329864114522933960e-01 6.051649451255798340e-01 5.679651498794555664e-01 7.965781539678573608e-02
-2.780417799949645996e-01 2.583742439746856689e-01 9.582920372486114502e-02 2.107062190771102905e-01 2.485087513923645020e-01 5.473070144653320312e-01 -4.772747457027435303e-01 -4.618033468723297119e-01
-7.919954657554626465e-01 1.537900269031524658e-01 -3.049326241016387939e-01 7.074971497058868408e-02 1.861044787801802158e-03 4.519695043563842773e-01 -1.789391189813613892e-01 -1.216694787144660950e-01
-2.069406509399414062e-01 5.499633550643920898e-01 2.020454406738281250e-01 -4.324109107255935669e-02 -4.346653223037719727e-01 3.133298754692077637e-01 5.663948059082031250e-01 6.411962956190109253e-02
-7.243125140666961670e-02 1.431777775287628174e-01 -9.206120669841766357e-02 3.863816559314727783e-01 4.438619613647460938e-01 4.496668279170989990e-01 4.905328154563903809e-01 -4.202996194362640381e-01
-1.973166614770889282e-01 6.074958443641662598e-01 -3.560081124305725098e-01 2.295516580343246460e-01 -3.402692973613739014e-01 4.482935070991516113e-01 2.156799137592315674e-01 -2.220613360404968262e-01
-4.571590721607208252e-01 3.188439905643463135e-01 -3.247538208961486816e-02 -4.108960032463073730e-01 -3.236082494258880615e-01 4.684425294399261475e-01 3.094478547573089600e-01 -3.154919743537902832e-01
-3.413065671920776367e-01 2.727186679840087891e-01 1.260546594858169556e-01 1.351947803050279617e-02 -6.172680109739303589e-02 6.180616617202758789e-01 5.062317848205566406e-01 3.885625004768371582e-01
-3.658357560634613037e-01 -7.024433463811874390e-02 -2.235041707754135132e-01 1.587885469198226929e-01 2.001822441816329956e-01 4.398982524871826172e-01 3.064701259136199951e-01 -6.771667003631591797e-01
-1.359450519084930420e-01 1.562228649854660034e-01 1.505102515220642090e-01 -4.200867116451263428e-01 -1.857447624206542969e-01 7.862263321876525879e-01 -1.132729649543762207e-01 -3.041437864303588867e-01
-3.378826379776000977e-02 2.341401726007461548e-01 1.467982381582260132e-01 6.250577569007873535e-01 -2.254107147455215454e-01 6.297366619110107422e-01 1.827049255371093750e-01 2.258997410535812378e-01
-1.547069698572158813e-01 -6.675680726766586304e-02 -2.104064449667930603e-02 4.316759705543518066e-01 2.939039170742034912e-01 8.325637578964233398e-01 -6.974125653505325317e-02 2.041301690042018890e-02
-2.503905892372131348e-01 -2.995676398277282715e-01 -6.763435900211334229e-02 2.196634113788604736e-01 -2.417533546686172485e-01 5.610064864158630371e-01 9.882149100303649902e-02 -6.417152881622314453e-01
-3.617087006568908691e-01 -2.036210000514984131e-01 2.747441828250885010e-01 6.855555176734924316e-01 -3.890101909637451172e-01 1.739778071641921997e-01 1.813368648290634155e-01 -2.602967321872711182e-01
-4.678938388824462891e-01 -3.842573463916778564e-01 2.204262763261795044e-01 5.106813311576843262e-01 -2.996255159378051758e-01 4.425023794174194336e-01 -1.364475935697555542e-01 -1.408424675464630127e-01
-4.097337126731872559e-01 5.197604894638061523e-01 -3.477610051631927490e-01 4.487003386020660400e-02 -2.113745510578155518e-01 5.049605965614318848e-01 3.639076352119445801e-01 8.320542424917221069e-02
-2.446750849485397339e-01 3.563913106918334961e-01 3.324376642704010010e-01 7.549415528774261475e-02 5.988019108772277832e-01 5.647727251052856445e-01 -9.587444365024566650e-02 -1.009020507335662842e-01
-6.729042530059814453e-02 1.423490494489669800e-01 2.690132856369018555e-01 4.383278265595436096e-02 -6.657447665929794312e-02 8.926373720169067383e-01 -2.800967395305633545e-01 -1.457105726003646851e-01
-5.825228095054626465e-01 4.779127538204193115e-01 4.255276620388031006e-01 1.027106568217277527e-01 -3.441189527511596680e-01 9.589631110429763794e-02 -3.067472279071807861e-01 1.376060694456100464e-01
-2.137798815965652466e-01 4.463585913181304932e-01 4.297465458512306213e-02 2.620896995067596436e-01 1.149316504597663879e-02 5.913775563240051270e-01 -5.686595439910888672e-01 -1.062595248222351074e-01
-1.209016889333724976e-01 3.810989856719970703e-01 2.828800119459629059e-03 4.216336905956268311e-01 3.299622535705566406e-01 6.632665991783142090e-01 1.550443470478057861e-01 2.992106974124908447e-01
-3.429551422595977783e-01 1.156264692544937134e-01 1.593341678380966187e-01 -2.877651154994964600e-01 -3.139714896678924561e-02 8.710621595382690430e-01 7.037111092358827591e-03 3.211928158998489380e-02
4.072248190641403198e-02 -8.736257255077362061e-02 -5.721696466207504272e-02 5.115565061569213867e-01 -1.922431141138076782e-01 8.166561722755432129e-01 -1.473234444856643677e-01 -1.252368092536926270e-02
3.478879481554031372e-02 1.561805158853530884e-01 7.908146977424621582e-01 2.015108913183212280e-01 -4.104960858821868896e-01 3.142513930797576904e-01 4.907237738370895386e-02 1.968087702989578247e-01
-4.582616314291954041e-02 9.416659921407699585e-02 6.505626440048217773e-02 4.627303183078765869e-01 1.234023123979568481e-01 7.702271342277526855e-01 2.702603638172149658e-01 2.986005842685699463e-01
3.384327590465545654e-01 -4.539067670702934265e-02 4.861533641815185547e-01 3.480150699615478516e-01 1.636635214090347290e-01 6.887425780296325684e-01 -1.235776860266923904e-02 -1.569667309522628784e-01
-2.070664167404174805e-01 -2.108255028724670410e-01 -2.145992964506149292e-01 4.594894349575042725e-01 -2.840239703655242920e-01 7.405486702919006348e-01 -2.439180016517639160e-02 -1.606732457876205444e-01
-3.908430933952331543e-01 -9.113394469022750854e-02 4.134852886199951172e-01 -1.771835535764694214e-01 -4.274136722087860107e-01 5.964391827583312988e-01 -2.146732211112976074e-01 -2.281788736581802368e-01
-6.835055351257324219e-01 8.172482252120971680e-02 1.316066682338714600e-01 2.986339628696441650e-01 1.313146203756332397e-01 5.980025976896286011e-02 1.660208553075790405e-01 -6.093080043792724609e-01
-4.679676890373229980e-01 3.381554484367370605e-01 -2.922831848263740540e-02 -2.250098437070846558e-01 -3.802505135536193848e-01 6.147381663322448730e-01 2.406977266073226929e-01 1.863991767168045044e-01
-5.006740987300872803e-02 6.630355715751647949e-01 1.314883530139923096e-01 3.482562601566314697e-01 1.556734647601842880e-02 2.984251677989959717e-01 5.724114179611206055e-01 -4.848386719822883606e-02
-3.417168557643890381e-01 -4.311260208487510681e-02 -2.193952053785324097e-01 5.886271595954895020e-01 -1.789019815623760223e-02 6.884216666221618652e-01 -8.881533890962600708e-02 -6.798689812421798706e-02
-1.998824924230575562e-01 5.563243031501770020e-01 -8.315332978963851929e-02 -1.984513252973556519e-01 2.028221935033798218e-01 6.193362474441528320e-01 4.183941483497619629e-01 -6.697004288434982300e-02
-8.300469517707824707e-01 1.213940754532814026e-01 3.639145493507385254e-01 -2.871819771826267242e-02 -1.686944663524627686e-01 1.590968817472457886e-01 3.305313587188720703e-01 2.567395102232694626e-03
-2.789074480533599854e-01 2.916472777724266052e-02 3.500638296827673912e-03 2.426832020282745361e-01 -1.587772071361541748e-01 7.469246387481689453e-01 1.976122381165623665e-03 -5.285283923149108887e-01
-9.841408580541610718e-02 4.773498773574829102e-01 4.271992743015289307e-01 -8.220706880092620850e-02 -8.400112390518188477e-02 4.572387933731079102e-01 5.693659186363220215e-01 1.813656836748123169e-01
7.142850011587142944e-02 1.721110790967941284e-01 2.662226930260658264e-02 4.888199269771575928e-01 -3.812301158905029297e-01 4.845502972602844238e-01 -3.502801433205604553e-02 -5.867450833320617676e-01
-4.751384258270263672e-01 -7.835036516189575195e-02 2.867166399955749512e-01 3.190462589263916016e-01 7.796230912208557129e-02 6.438971757888793945e-01 -3.940851092338562012e-01 9.012777358293533325e-02
-4.441747963428497314e-01 4.405703842639923096e-01 -1.724798381328582764e-01 -8.633524924516677856e-02 4.584116116166114807e-02 7.379668951034545898e-01 1.379383951425552368e-01 7.536530494689941406e-02
-1.465590000152587891e-01 -1.704896241426467896e-01 3.155469521880149841e-02 2.051586061716079712e-01 -5.395870208740234375e-01 5.286944508552551270e-01 3.267060816287994385e-01 -4.784967899322509766e-01
-5.947569012641906738e-01 1.743699014186859131e-01 3.551486134529113770e-01 1.548513919115066528e-01 -7.035628706216812134e-02 5.359473824501037598e-01 -3.868508636951446533e-01 -1.546175926923751831e-01
-4.887356162071228027e-01 4.450779557228088379e-01 -5.269305408000946045e-02 3.285341262817382812e-01 -5.645601451396942139e-02 5.909592509269714355e-01 -2.117826640605926514e-01 2.346482425928115845e-01
-4.204955399036407471e-01 3.143697977066040039e-01 -4.030919671058654785e-01 1.720689833164215088e-01 5.066197365522384644e-02 5.772532820701599121e-01 4.027751684188842773e-01 -1.850631535053253174e-01
-4.258956611156463623e-01 1.784788817167282104e-01 1.091972067952156067e-01 3.484466373920440674e-01 1.828037202358245850e-01 7.360090613365173340e-01 -3.417534381151199341e-02 2.777134180068969727e-01
-4.403363168239593506e-01 1.754948496818542480e-01 1.766407936811447144e-01 3.520112484693527222e-02 -3.328665196895599365e-01 5.578077435493469238e-01 -3.331741318106651306e-03 -5.664834976196289062e-01
-5.627748966217041016e-01 -6.298699975013732910e-02 -1.782519817352294922e-01 2.014302164316177368e-01 2.330626696348190308e-01 3.764955997467041016e-01 1.605349779129028320e-01 -6.205890178680419922e-01
-2.736903727054595947e-01 3.029846549034118652e-01 2.816076576709747314e-01 5.933364033699035645e-01 -1.040339693427085876e-01 5.201622843742370605e-01 3.298350870609283447e-01 1.084434092044830322e-01
-3.226969540119171143e-01 -1.430539637804031372e-01 -7.522620260715484619e-02 1.398624777793884277e-01 2.843736112117767334e-01 8.284801840782165527e-01 1.159461513161659241e-01 -2.636106312274932861e-01
-4.526119232177734375e-01 4.387609660625457764e-02 1.448872238397598267e-01 2.373475767672061920e-02 3.037314116954803467e-01 8.124598264694213867e-01 -2.625130116939544678e-02 1.364882439374923706e-01
-8.069239258766174316e-01 1.246047541499137878e-01 4.536497890949249268e-01 -7.851947098970413208e-03 -1.929781138896942139e-01 2.542673349380493164e-01 -6.467362493276596069e-02 -1.463304609060287476e-01
-1.354857087135314941e-01 2.021869085729122162e-02 1.374974846839904785e-01 -4.123212099075317383e-01 -1.340364813804626465e-01 8.540337085723876953e-01 7.185319904237985611e-03 -2.119659483432769775e-01
-9.664583206176757812e-02 -5.181455612182617188e-02 4.926411509513854980e-01 7.497165203094482422e-01 -2.398995310068130493e-01 2.552526295185089111e-01 -7.009597495198249817e-03 -2.458660602569580078e-01
1.998826302587985992e-02 -2.117102593183517456e-01 1.126403063535690308e-01 -1.996362954378128052e-01 -5.641750618815422058e-02 9.142180681228637695e-01 1.343011949211359024e-02 -2.511549592018127441e-01
-7.447756528854370117e-01 2.218823283910751343e-01 4.953327775001525879e-02 3.431479930877685547e-01 1.239184215664863586e-01 3.992036879062652588e-01 -3.106481134891510010e-01 6.820281594991683960e-02
-6.277574300765991211e-01 4.984970390796661377e-01 1.979576349258422852e-01 4.715409874916076660e-02 1.941539198160171509e-01 3.249989151954650879e-01 -2.963315248489379883e-01 -2.913384139537811279e-01
-4.601922333240509033e-01 6.422773748636245728e-02 8.318731188774108887e-02 4.276908934116363525e-01 -1.489887684583663940e-01 7.232388257980346680e-01 1.026422381401062012e-01 -1.960887312889099121e-01
-8.225426077842712402e-01 2.600724399089813232e-01 2.848953902721405029e-01 1.071508899331092834e-01 2.693287469446659088e-02 2.533554136753082275e-01 1.862928122282028198e-01 2.520314455032348633e-01
-6.686952114105224609e-01 8.325604349374771118e-02 -1.418477147817611694e-01 1.430764347314834595e-01 -3.572576120495796204e-02 6.237837672233581543e-01 1.181325241923332214e-01 -3.177828490734100342e-01
-3.014637529850006104e-01 6.540129184722900391e-01 3.150236234068870544e-02 4.978715479373931885e-01 -1.001608446240425110e-01 3.847334384918212891e-01 -2.305518090724945068e-01 -1.459871381521224976e-01
-6.538603901863098145e-01 2.734314501285552979e-01 -2.437863051891326904e-01 1.577388048171997070e-01 -2.893410027027130127e-01 4.314453005790710449e-01 -3.287658095359802246e-01 -1.882506459951400757e-01
-7.196785807609558105e-01 2.399037480354309082e-01 -1.231569200754165649e-01 4.450098872184753418e-01 1.327435076236724854e-01 2.330913692712783813e-01 -2.646890580654144287e-01 -2.632390558719635010e-01
-6.706272363662719727e-01 -2.618578970432281494e-01 1.107797846198081970e-01 4.399986863136291504e-01 -7.809580862522125244e-02 2.868953645229339600e-01 9.749270230531692505e-02 -4.217888414859771729e-01
-5.934813022613525391e-01 2.572217285633087158e-01 1.294262111186981201e-01 8.312282711267471313e-02 -1.457968056201934814e-01 4.052247405052185059e-01 5.213401913642883301e-01 3.173279762268066406e-01
-4.330706298351287842e-01 3.592009544372558594e-01 3.322251141071319580e-01 5.576418638229370117e-01 4.003488123416900635e-01 3.075691759586334229e-01 -7.965572923421859741e-02 2.938432246446609497e-02
-4.310558140277862549e-01 5.304079055786132812e-01 -2.098315507173538208e-01 -1.302177309989929199e-01 9.426555782556533813e-02 4.687697589397430420e-01 4.112512767314910889e-01 -2.722381651401519775e-01
-8.869744092226028442e-02 -1.706947833299636841e-01 8.562629669904708862e-02 6.411588788032531738e-01 -1.739894896745681763e-01 6.959175467491149902e-01 3.626897558569908142e-02 1.693822145462036133e-01
-6.150026917457580566e-01 1.745288074016571045e-01 -1.315915137529373169e-01 1.940975636243820190e-01 -2.937418818473815918e-01 6.386746168136596680e-01 -2.324214018881320953e-02 -2.039400488138198853e-01
-4.186209738254547119e-01 4.869856834411621094e-01 1.770154535770416260e-01 -7.589506357908248901e-02 -4.790355861186981201e-01 4.521816372871398926e-01 3.171611130237579346e-01 1.263821870088577271e-01
-1.670150756835937500e-01 4.316585958003997803e-01 6.340873241424560547e-02 6.065849065780639648e-01 -3.431540429592132568e-01 2.569523751735687256e-01 -3.533082827925682068e-02 -4.783130288124084473e-01
-4.022550582885742188e-01 3.845449686050415039e-01 6.548328697681427002e-02 -2.838900387287139893e-01 -4.755428433418273926e-02 4.982024133205413818e-01 4.410157799720764160e-01 -4.005903005599975586e-01
-5.153726935386657715e-01 2.775342464447021484e-01 -2.377753108739852905e-01 3.520778119564056396e-01 2.186985760927200317e-01 6.198917627334594727e-01 1.925905048847198486e-01 8.765674382448196411e-02
-3.789584338665008545e-01 2.824887335300445557e-01 5.209866911172866821e-03 -1.209397763013839722e-01 3.613071739673614502e-01 4.426749646663665771e-01 5.731170177459716797e-01 -3.270624577999114990e-01
-2.768873274326324463e-01 -1.129733771085739136e-01 3.561352789402008057e-01 9.426669776439666748e-02 2.640778422355651855e-01 4.887908697128295898e-01 -2.194071114063262939e-01 -6.465745568275451660e-01
-3.795191273093223572e-02 7.065100222826004028e-02 1.155074611306190491e-01 2.885105907917022705e-01 2.652581632137298584e-01 5.642338991165161133e-01 7.532009482383728027e-02 -7.089377641677856445e-01
