# Supplementary material for: Where is your field going? A machine learning approach to study the relative motion of the domains of physics
Source: PLoS One. 2020 Jun 18;15(6):e0233997. doi: 10.1371/journal.pone.0233997 (PMC7302634; doi:10.1371/journal.pone.0233997)
Supplement: S17 Data — (ZIP) [file pone.0233997.s017.zip › 16/Pacs4Run_16_VS_500_embeddings1988-1992ED8.txt]

1.976790130138397217e-01 4.788736402988433838e-01 -5.378336906433105469e-01 -1.890126764774322510e-01 -2.977443933486938477e-01 -1.142119318246841431e-01 -5.164856910705566406e-01 -1.953428089618682861e-01
-1.461082994937896729e-01 -1.575477421283721924e-01 -5.344825387001037598e-01 -3.283759355545043945e-01 -9.721012413501739502e-02 -6.454667448997497559e-01 1.380472928285598755e-01 -3.394033908843994141e-01
1.737239807844161987e-01 -2.656887471675872803e-01 2.742388099431991577e-02 -1.470735520124435425e-01 9.500993788242340088e-02 -4.071534574031829834e-01 -1.870716512203216553e-01 -8.167313337326049805e-01
-2.550947964191436768e-01 4.832674860954284668e-01 3.428762406110763550e-02 -1.177311763167381287e-01 2.025819569826126099e-02 -7.063563466072082520e-01 -1.783391237258911133e-01 -3.939395248889923096e-01
-5.207399725914001465e-01 8.958824723958969116e-02 2.599709630012512207e-01 -4.940840303897857666e-01 1.408395916223526001e-01 -3.161862492561340332e-01 -2.794684767723083496e-01 -4.595516622066497803e-01
4.068437218666076660e-02 3.387400805950164795e-01 -5.744830965995788574e-01 3.464276716113090515e-02 -9.960757195949554443e-02 -5.026241540908813477e-01 -1.219641417264938354e-02 -5.382076501846313477e-01
2.434638887643814087e-02 -4.026183485984802246e-01 -3.361299633979797363e-01 -2.980276048183441162e-01 -3.464718759059906006e-01 -5.675395131111145020e-01 1.299064839258790016e-03 -4.397230446338653564e-01
-4.337373077869415283e-01 3.422572463750839233e-02 -4.168056249618530273e-01 -7.569338679313659668e-01 -2.164301872253417969e-01 9.053160436451435089e-03 -1.216034740209579468e-01 4.809811711311340332e-02
-2.324081771075725555e-02 5.316982269287109375e-01 -1.799688637256622314e-01 -7.190281152725219727e-02 1.396126598119735718e-01 -3.041388988494873047e-01 -1.833393871784210205e-01 -7.304742336273193359e-01
-2.563054263591766357e-01 3.599075675010681152e-01 -3.397892117500305176e-01 1.177287027239799500e-01 -3.863622844219207764e-01 -4.984050691127777100e-01 -4.350363016128540039e-01 -2.975187301635742188e-01
-2.733693718910217285e-01 -2.574180960655212402e-01 -3.517996668815612793e-01 -2.388274371623992920e-01 -1.536931544542312622e-01 -5.101670026779174805e-01 -6.131151914596557617e-01 1.356526613235473633e-01
-7.225726544857025146e-02 -1.272599846124649048e-01 -3.357466161251068115e-01 -4.284084737300872803e-01 3.225521445274353027e-01 -5.992115736007690430e-01 9.784258902072906494e-02 -4.578826427459716797e-01
-2.506273388862609863e-01 5.097934603691101074e-01 -8.624693006277084351e-02 2.114543132483959198e-02 -1.508731693029403687e-01 -6.359384655952453613e-01 -3.473789989948272705e-01 -3.486520349979400635e-01
-2.626348137855529785e-01 -6.885188072919845581e-02 -7.304500043392181396e-02 -3.076885938644409180e-01 4.476665854454040527e-01 -4.628371298313140869e-01 -2.762493193149566650e-01 -5.790831446647644043e-01
-1.720179170370101929e-01 -3.690564334392547607e-01 -4.515260159969329834e-01 -3.625782430171966553e-01 1.765398681163787842e-02 -2.943973541259765625e-01 -1.199992448091506958e-01 -6.304658651351928711e-01
-8.847698569297790527e-02 9.212991595268249512e-02 -3.179818093776702881e-01 -4.522700905799865723e-01 2.818513894453644753e-04 -1.893642693758010864e-01 2.126875072717666626e-01 -7.726114988327026367e-01
-2.240570187568664551e-01 -6.160488724708557129e-02 -1.683093756437301636e-01 -1.811091303825378418e-01 3.458219170570373535e-01 -4.798930883407592773e-01 -2.952430546283721924e-01 -6.691907048225402832e-01
8.518126606941223145e-02 -1.284914612770080566e-01 -7.002685666084289551e-01 -3.593424558639526367e-01 -2.129404693841934204e-01 -3.512002825736999512e-01 -3.817723095417022705e-01 2.056591212749481201e-01
-3.320229947566986084e-01 -1.356204599142074585e-01 -6.402395199984312057e-03 -4.840031564235687256e-01 -1.213643923401832581e-01 -5.026877522468566895e-01 -8.420086465775966644e-03 -6.079247593879699707e-01
-3.395056426525115967e-01 -1.905868798494338989e-01 -2.032058089971542358e-01 -4.780890047550201416e-01 -4.284743070602416992e-01 -3.651050925254821777e-01 4.712206497788429260e-02 -5.093511343002319336e-01
-1.569835543632507324e-01 -1.285607963800430298e-01 -3.410081863403320312e-01 -4.212832450866699219e-01 1.668534427881240845e-01 -6.594394445419311523e-01 1.026253029704093933e-01 -4.379837214946746826e-01
-2.882817387580871582e-01 -2.839383110404014587e-02 -4.259939193725585938e-01 -6.338711380958557129e-01 -1.883762143552303314e-02 -1.507771313190460205e-01 2.311228364706039429e-01 -5.062782168388366699e-01
-1.797812730073928833e-01 -4.379779100418090820e-02 -7.611149549484252930e-01 -3.871254622936248779e-01 -4.139586389064788818e-01 -6.610346585512161255e-02 -1.123823374509811401e-01 -2.196294218301773071e-01
1.648654192686080933e-01 -8.102910220623016357e-02 -3.023389875888824463e-01 -4.598011672496795654e-01 6.846547871828079224e-02 -6.600525379180908203e-01 3.300943076610565186e-01 -3.377999365329742432e-01
4.786479100584983826e-02 -9.514865279197692871e-02 -5.522651076316833496e-01 -4.984659552574157715e-01 -2.816738188266754150e-01 -8.328815549612045288e-02 2.423823624849319458e-01 -5.386689901351928711e-01
-5.382058024406433105e-01 1.831811666488647461e-01 -2.596951723098754883e-01 -3.363932967185974121e-01 -4.074460864067077637e-01 -3.525927066802978516e-01 -4.536983966827392578e-01 1.049841754138469696e-03
1.316888928413391113e-01 7.240399718284606934e-02 3.250179886817932129e-01 -4.667682647705078125e-01 -2.317443192005157471e-01 -3.993132710456848145e-01 8.984242379665374756e-02 -6.577829122543334961e-01
-1.469632089138031006e-01 1.226584538817405701e-01 -3.652375042438507080e-01 -5.914469957351684570e-01 5.210448056459426880e-02 -3.410337958484888077e-03 2.711399793624877930e-01 -6.355354189872741699e-01
-1.300906091928482056e-01 4.877975583076477051e-01 -3.603738844394683838e-01 -1.254461556673049927e-01 1.106497794389724731e-01 -5.032355189323425293e-01 1.669974811375141144e-02 -5.777158737182617188e-01
-3.503869811538606882e-04 -1.805413886904716492e-02 -4.522625803947448730e-01 -7.917136698961257935e-02 1.587133109569549561e-01 -2.554508447647094727e-01 -1.612488031387329102e-01 -8.200111389160156250e-01
-1.436814665794372559e-01 -1.980301290750503540e-01 -1.509448140859603882e-01 -5.049614310264587402e-01 3.415944278240203857e-01 -7.232118248939514160e-01 -6.488773506134748459e-03 -1.503503173589706421e-01
1.120527833700180054e-01 2.886780798435211182e-01 -5.264159440994262695e-01 1.786841265857219696e-02 -1.411006301641464233e-01 -4.788289964199066162e-01 2.816195040941238403e-02 -6.137560009956359863e-01
2.442849725484848022e-01 -1.513387411832809448e-01 2.259137928485870361e-01 -4.094608724117279053e-01 -2.000047117471694946e-01 -4.863395392894744873e-01 -6.378635168075561523e-01 -1.238075867295265198e-01
4.870286956429481506e-02 3.126210719347000122e-02 -3.871266245841979980e-01 -6.523554921150207520e-01 3.982799351215362549e-01 -4.725466668605804443e-01 1.014523208141326904e-01 1.702829450368881226e-01
2.086817659437656403e-02 8.162279427051544189e-02 2.059292346239089966e-01 -2.666933238506317139e-01 -2.170182466506958008e-01 -4.372662901878356934e-01 -4.287403821945190430e-02 -7.995206117630004883e-01
1.284388899803161621e-01 1.213574782013893127e-01 -1.036604791879653931e-01 -7.858056426048278809e-01 3.652687668800354004e-01 3.150694444775581360e-02 -4.533626437187194824e-01 -2.425147220492362976e-02
2.835466526448726654e-03 -1.367758065462112427e-01 2.317112833261489868e-01 -4.223825037479400635e-01 1.112709194421768188e-01 -7.339391112327575684e-01 -5.913031473755836487e-02 -4.411836862564086914e-01
-1.569760404527187347e-02 -3.848643740639090538e-03 -1.147354096174240112e-01 -6.926305294036865234e-01 2.319532334804534912e-01 2.232214212417602539e-01 -5.967658162117004395e-01 -2.169747054576873779e-01
-2.506104670464992523e-02 -1.368956416845321655e-01 2.201480120420455933e-01 -4.619740247726440430e-01 -1.705834269523620605e-01 -6.406648755073547363e-01 -5.262973308563232422e-01 4.698134213685989380e-02
2.950527891516685486e-02 -4.435558244585990906e-02 3.027700483798980713e-01 -3.480993509292602539e-01 2.952313981950283051e-02 -6.919385194778442383e-01 -1.264228820800781250e-01 -5.372951030731201172e-01
-4.474942982196807861e-01 -5.813746526837348938e-02 1.258629560470581055e-01 -4.552396535873413086e-01 -1.030018702149391174e-01 -7.074947953224182129e-01 -2.240944355726242065e-01 -1.091219410300254822e-01
-4.541683569550514221e-02 -1.624912768602371216e-01 -3.396886289119720459e-01 -4.131878614425659180e-01 3.592052459716796875e-01 -6.152371168136596680e-01 7.876311242580413818e-02 -4.143339097499847412e-01
-2.151730954647064209e-01 1.055596917867660522e-01 4.526163637638092041e-01 -4.713111221790313721e-01 -6.591572612524032593e-02 -4.385185241699218750e-01 -5.466575026512145996e-01 -1.417187303304672241e-01
1.338149905204772949e-01 3.412326574325561523e-01 -4.962005652487277985e-03 -3.324652910232543945e-01 3.746407926082611084e-01 -7.101686298847198486e-02 -7.557583451271057129e-01 -1.962816864252090454e-01
-3.073270022869110107e-01 -3.140279054641723633e-01 -1.672782450914382935e-01 -3.964934051036834717e-01 -2.843054533004760742e-01 -5.042024254798889160e-01 -7.733648270368576050e-02 -5.298271775245666504e-01
3.195806741714477539e-01 -3.302201256155967712e-02 -3.062500059604644775e-01 -5.558602809906005859e-01 3.095670044422149658e-01 -3.804672956466674805e-01 3.687331080436706543e-01 -3.427195847034454346e-01
-2.168072313070297241e-01 3.651210963726043701e-01 -5.723534896969795227e-02 9.606803953647613525e-02 9.727984666824340820e-02 -5.924781560897827148e-01 -5.644201636314392090e-01 -3.579277694225311279e-01
-2.704660296440124512e-01 2.107496112585067749e-01 1.150201708078384399e-01 -2.792512476444244385e-01 2.865941524505615234e-01 -5.715733766555786133e-01 -3.058947026729583740e-01 -5.374177694320678711e-01
2.879035770893096924e-01 1.592511832714080811e-01 -3.063203096389770508e-01 -1.828692108392715454e-01 -2.136491835117340088e-01 -5.961906909942626953e-01 2.682680487632751465e-01 -5.398335456848144531e-01
3.465272486209869385e-01 -9.769707918167114258e-03 -7.696874737739562988e-01 -1.523586362600326538e-01 3.525698184967041016e-02 -4.059686660766601562e-01 -3.027170896530151367e-01 8.062428981065750122e-02
-2.780575454235076904e-01 -2.300778478384017944e-01 -6.513898968696594238e-01 -4.052597582340240479e-01 -1.299384236335754395e-01 -1.947798877954483032e-01 -4.370461404323577881e-02 -4.737833440303802490e-01
3.974561691284179688e-01 -7.450103759765625000e-02 -5.236538052558898926e-01 -3.215805590152740479e-01 6.002698838710784912e-02 -5.616989135742187500e-01 2.471756339073181152e-01 -2.804395258426666260e-01
5.536738634109497070e-01 5.323062837123870850e-02 -6.672822684049606323e-02 -2.998966574668884277e-01 -3.774898946285247803e-01 -2.772160470485687256e-01 -6.127092242240905762e-01 -3.822714835405349731e-02
2.339405566453933716e-01 1.333947926759719849e-01 2.099024690687656403e-02 -4.407735168933868408e-01 3.719556033611297607e-01 4.265201091766357422e-02 -6.646072864532470703e-01 -3.884363472461700439e-01
3.344102799892425537e-01 1.764808446168899536e-01 1.677296012639999390e-01 -3.890444934368133545e-01 -4.308710396289825439e-01 -1.389522403478622437e-01 -6.731469035148620605e-01 -1.394671499729156494e-01
-1.328059881925582886e-01 -2.539970576763153076e-01 -1.843134909868240356e-01 -3.981328010559082031e-01 -4.297092556953430176e-01 -5.405194163322448730e-01 6.808866560459136963e-02 -4.938822388648986816e-01
-1.814712136983871460e-01 -2.542121410369873047e-01 -5.839038491249084473e-01 -5.170802474021911621e-01 -1.195124983787536621e-01 -1.448487788438796997e-01 7.793444395065307617e-02 -5.027830600738525391e-01
3.731205165386199951e-01 -4.518930613994598389e-02 -9.464551508426666260e-02 -2.054983749985694885e-02 -1.260745972394943237e-01 -4.029032886028289795e-01 -8.094564080238342285e-01 -1.261481493711471558e-01
-2.801384627819061279e-01 -2.208891212940216064e-01 -1.685350537300109863e-01 -3.743984103202819824e-01 9.503021836280822754e-02 -6.648082733154296875e-01 -7.825667411088943481e-02 -4.970183670520782471e-01
8.154842257499694824e-02 3.981304466724395752e-01 -5.974509119987487793e-01 -3.884850442409515381e-02 -9.974540770053863525e-02 -6.376357078552246094e-01 2.634664066135883331e-02 -2.432336956262588501e-01
-2.346461862325668335e-01 -2.871751487255096436e-01 -3.275889158248901367e-01 -3.480191230773925781e-01 -2.413742244243621826e-01 -3.881676495075225830e-01 -5.900487676262855530e-02 -6.493246555328369141e-01
-1.387941539287567139e-01 1.205022409558296204e-01 3.255792260169982910e-01 -3.411155343055725098e-01 -4.896381199359893799e-01 -5.365378856658935547e-01 -2.015944384038448334e-02 -4.645738601684570312e-01
-3.799911737442016602e-01 3.122190237045288086e-01 -2.705307006835937500e-01 -5.872201174497604370e-02 -3.571327626705169678e-01 -5.896522998809814453e-01 -4.531056284904479980e-01 -3.086329437792301178e-02
2.744163572788238525e-01 3.907737433910369873e-01 3.416759371757507324e-01 -5.365978479385375977e-01 2.719105593860149384e-02 -5.001579523086547852e-01 -3.236134052276611328e-01 1.081153675913810730e-01
1.322479546070098877e-01 -1.931911408901214600e-01 8.028861880302429199e-02 -3.078197240829467773e-01 -6.709840148687362671e-02 -1.808693110942840576e-01 -8.438252210617065430e-01 -3.077849745750427246e-01
2.567676901817321777e-01 3.084582090377807617e-01 -3.942507207393646240e-01 -2.379331588745117188e-01 1.899056583642959595e-01 -3.147920668125152588e-01 1.921466737985610962e-01 -6.743882894515991211e-01
1.269283741712570190e-01 3.987061679363250732e-01 -4.413729310035705566e-01 -6.147333383560180664e-01 -2.051622569561004639e-01 -4.106215536594390869e-01 1.249201372265815735e-01 1.609623879194259644e-01
-2.516132593154907227e-01 -1.847089082002639771e-01 -5.757298320531845093e-02 -3.916686177253723145e-01 2.853644490242004395e-01 -4.981761574745178223e-01 -1.747891306877136230e-01 -6.210402250289916992e-01
1.372375935316085815e-01 6.153815984725952148e-01 -3.912827372550964355e-01 2.077724598348140717e-02 -7.738448679447174072e-02 -5.356410741806030273e-01 -6.135459616780281067e-02 -3.902220129966735840e-01
-2.221273630857467651e-01 -3.143182694911956787e-01 -3.882540166378021240e-01 -4.043420553207397461e-01 2.893244326114654541e-01 -4.150691330432891846e-01 -9.200091660022735596e-02 -5.226609110832214355e-01
-3.502406179904937744e-01 5.247169137001037598e-01 -2.383392602205276489e-01 -7.497534900903701782e-02 -1.379837691783905029e-01 -5.736631751060485840e-01 -4.173805713653564453e-01 -1.313061565160751343e-01
4.431524872779846191e-01 9.026401676237583160e-03 -2.805835902690887451e-01 -4.334996342658996582e-01 2.830322980880737305e-01 -9.775681048631668091e-02 -6.651393771171569824e-01 -6.936202943325042725e-02
-1.471322625875473022e-01 1.145178079605102539e-01 -4.057211279869079590e-01 5.061798542737960815e-02 -1.344892680644989014e-01 -2.709053456783294678e-01 -2.582797110080718994e-01 -7.999253273010253906e-01
4.382795095443725586e-02 -8.390509337186813354e-02 -6.583802700042724609e-01 -5.600187182426452637e-01 -1.333453655242919922e-01 -3.485662937164306641e-01 -1.983655989170074463e-01 2.555881738662719727e-01
1.057371273636817932e-01 5.115265846252441406e-01 -2.256705462932586670e-01 -6.930065155029296875e-01 -4.315468072891235352e-01 -3.078432753682136536e-02 9.377422928810119629e-02 -1.017823698930442333e-03
-1.489363759756088257e-01 7.406655550003051758e-01 -2.565115392208099365e-01 -3.456417620182037354e-01 -8.143653720617294312e-02 -1.021258682012557983e-01 1.108701303601264954e-01 -4.632625579833984375e-01
6.549685448408126831e-02 6.062794923782348633e-01 -9.144879877567291260e-02 -1.052905470132827759e-01 -6.282008290290832520e-01 -2.071526050567626953e-01 -1.974038034677505493e-01 -3.635516166687011719e-01
-3.626807779073715210e-02 -2.904607653617858887e-01 -1.033439412713050842e-01 -4.184882342815399170e-01 3.196083903312683105e-01 -6.468644142150878906e-01 -7.215308398008346558e-02 -4.502394497394561768e-01
-1.222596615552902222e-01 -3.003611564636230469e-01 -6.095179915428161621e-01 -2.481610178947448730e-01 -6.183962151408195496e-02 -4.578374326229095459e-03 -1.740948259830474854e-01 -6.539002656936645508e-01
2.931893616914749146e-02 2.038292586803436279e-01 -1.985640227794647217e-01 -7.058050632476806641e-01 1.589323282241821289e-01 2.725863754749298096e-01 -5.498226881027221680e-01 -1.346767544746398926e-01
1.444552242755889893e-01 7.419840097427368164e-01 -1.345196366310119629e-01 -6.343040615320205688e-02 -1.622733175754547119e-01 -5.384764671325683594e-01 -5.757504329085350037e-02 -2.947354912757873535e-01
3.606502413749694824e-01 1.056627184152603149e-01 -5.948008894920349121e-01 -5.515953898429870605e-01 1.308934539556503296e-01 -3.843648433685302734e-01 -5.427126586437225342e-02 1.814016699790954590e-01
2.986095547676086426e-01 -1.460180729627609253e-01 -6.076809763908386230e-01 -1.642357707023620605e-01 1.189313381910324097e-01 -1.429576575756072998e-01 -5.366562306880950928e-02 -6.751297116279602051e-01
-5.777496844530105591e-02 -1.494114845991134644e-01 -4.390653669834136963e-01 -3.013434112071990967e-01 -2.095161229372024536e-01 -6.090662479400634766e-01 1.326296180486679077e-01 -5.082349181175231934e-01
-1.022683307528495789e-01 7.665331363677978516e-01 -2.634003758430480957e-01 -3.113485276699066162e-01 2.519623637199401855e-01 -3.712646365165710449e-01 -4.253007471561431885e-02 -1.803308129310607910e-01
1.099548041820526123e-01 3.238745629787445068e-01 -4.275933504104614258e-01 -1.856684982776641846e-01 4.049654304981231689e-01 -3.485310375690460205e-01 3.480711951851844788e-02 -6.156490445137023926e-01
-6.203547865152359009e-02 7.397594302892684937e-02 2.714549936354160309e-02 -3.667759895324707031e-01 2.888483107089996338e-01 -3.543367385864257812e-01 -1.026800572872161865e-01 -7.974250912666320801e-01
6.582938432693481445e-01 4.019811283797025681e-03 1.661574244499206543e-01 -3.255082368850708008e-01 -4.240579158067703247e-02 -2.993358969688415527e-01 -5.068690180778503418e-01 -2.911231517791748047e-01
-4.701302349567413330e-01 3.881511390209197998e-01 -2.523011565208435059e-01 -1.032333672046661377e-01 -3.431987762451171875e-01 -5.394709110260009766e-01 -3.282039463520050049e-01 -1.935748010873794556e-01
-1.666162163019180298e-01 4.001459479331970215e-01 -1.798371970653533936e-01 -1.414886862039566040e-01 -4.919791966676712036e-02 -1.600439697504043579e-01 -1.357370615005493164e-01 -8.445724844932556152e-01
-1.141628772020339966e-01 2.224500626325607300e-01 -6.335000395774841309e-01 -3.105823099613189697e-01 4.245642423629760742e-01 -4.986000359058380127e-01 2.572651719674468040e-03 -1.040949448943138123e-01
8.582320809364318848e-02 -9.472403675317764282e-02 -5.931992530822753906e-01 -4.211773872375488281e-01 -6.510643362998962402e-01 -1.269099861383438110e-01 -1.047662869095802307e-01 -5.847275629639625549e-02
2.609146535396575928e-01 -4.666804969310760498e-01 -2.068884372711181641e-01 -3.163228631019592285e-01 1.901848427951335907e-02 -2.140169441699981689e-01 -6.835069060325622559e-01 -2.406726330518722534e-01
-3.474022448062896729e-01 -1.407586783170700073e-01 -2.305639684200286865e-01 -5.817366838455200195e-01 -1.189176812767982483e-01 -3.181581795215606689e-01 9.629381448030471802e-02 -5.859033465385437012e-01
-2.150095999240875244e-01 -2.088768035173416138e-01 -6.003658175468444824e-01 -4.039385318756103516e-01 -3.307663202285766602e-01 -1.426618397235870361e-01 4.544360097497701645e-03 -5.067114233970642090e-01
1.849831044673919678e-01 -5.749484896659851074e-02 -5.099803209304809570e-01 -7.430892586708068848e-01 6.294096261262893677e-02 -3.084209859371185303e-01 -2.486480213701725006e-02 2.247459888458251953e-01
-1.469985842704772949e-01 7.444205284118652344e-01 -4.113991260528564453e-01 -9.458345174789428711e-02 -1.341488659381866455e-01 -1.005559936165809631e-01 -1.633186638355255127e-01 -4.373260140419006348e-01
-1.324301511049270630e-01 -3.585353195667266846e-01 -4.323440492153167725e-01 -1.955851763486862183e-01 1.756799668073654175e-01 -1.673801839351654053e-01 -2.681764662265777588e-01 -7.056498527526855469e-01
-2.092343866825103760e-01 6.575158834457397461e-01 -7.781770825386047363e-02 -4.119324684143066406e-01 -4.608842134475708008e-01 7.272456586360931396e-02 -3.028491735458374023e-01 -1.967967599630355835e-01
-1.804744601249694824e-01 4.952561855316162109e-02 3.295954167842864990e-01 -2.893032729625701904e-01 -4.559410214424133301e-01 -3.145259916782379150e-01 -1.546966284513473511e-01 -6.647605895996093750e-01
3.059775233268737793e-01 -2.124194800853729248e-01 2.152318507432937622e-01 -4.454808533191680908e-01 -3.081707954406738281e-01 -2.128401994705200195e-01 -5.846786499023437500e-01 -3.665495812892913818e-01
1.865434348583221436e-01 1.605928540229797363e-01 -3.891707956790924072e-01 -6.034960150718688965e-01 1.132674142718315125e-01 2.287133932113647461e-01 -5.968844294548034668e-01 -4.837130382657051086e-02
-3.345230221748352051e-01 9.363664686679840088e-02 -2.680795192718505859e-01 -2.402005940675735474e-01 2.487196028232574463e-01 -4.726074337959289551e-01 -1.745960116386413574e-01 -6.588326096534729004e-01
-1.426190882921218872e-01 5.804162025451660156e-01 -2.684256434440612793e-01 -1.060097515583038330e-01 1.063774228096008301e-01 -3.828530609607696533e-01 -4.441747069358825684e-02 -6.321558356285095215e-01
1.564877480268478394e-01 -1.820261627435684204e-01 9.106904268264770508e-02 -5.949831604957580566e-01 3.449468016624450684e-01 -1.640298515558242798e-01 -6.035382151603698730e-01 -2.644373774528503418e-01
-2.229733169078826904e-01 3.977968990802764893e-01 -5.563412904739379883e-01 1.306483000516891479e-01 -1.345278024673461914e-01 -5.164095163345336914e-01 -3.484950959682464600e-01 -2.433731406927108765e-01
4.326052218675613403e-02 2.944039404392242432e-01 -4.747269153594970703e-01 -1.541481763124465942e-01 -6.926671415567398071e-02 -3.005552291870117188e-01 1.724198460578918457e-01 -7.331219315528869629e-01
3.704557716846466064e-01 2.772409319877624512e-01 1.071082428097724915e-01 -6.188930869102478027e-01 -3.761473596096038818e-01 5.130122229456901550e-02 -4.890325367450714111e-01 -9.015400707721710205e-02
-2.635152339935302734e-01 4.097598195075988770e-01 -1.164176687598228455e-01 -3.487313091754913330e-01 -6.673716902732849121e-01 -1.600884646177291870e-01 -2.358723729848861694e-01 -3.175546228885650635e-01
4.037449359893798828e-01 3.325241804122924805e-01 -3.291880488395690918e-01 -2.286097258329391479e-01 -5.339387431740760803e-02 -5.778827071189880371e-01 3.240899145603179932e-01 -3.520753681659698486e-01
-7.121631503105163574e-02 2.508010268211364746e-01 -4.751351475715637207e-01 -7.807654887437820435e-02 1.870594620704650879e-01 -2.829965054988861084e-01 -8.500066399574279785e-02 -7.601805329322814941e-01
2.031856030225753784e-01 -5.675429850816726685e-02 -8.220711606554687023e-04 -5.486181974411010742e-01 2.424848675727844238e-01 7.403782010078430176e-02 -7.013447880744934082e-01 -3.136029839515686035e-01
-1.074308529496192932e-01 2.805726826190948486e-01 -3.443866968154907227e-01 -4.657848775386810303e-01 3.923685252666473389e-01 -6.466402113437652588e-02 1.375176310539245605e-01 -6.301860213279724121e-01
3.184392452239990234e-01 3.621885180473327637e-01 2.753882408142089844e-01 -6.322337985038757324e-01 1.346577256917953491e-01 -4.147267341613769531e-01 -2.910138368606567383e-01 1.305278092622756958e-01
3.945268988609313965e-01 -2.586714625358581543e-01 1.176993399858474731e-01 -4.644519686698913574e-01 -2.280669510364532471e-01 -2.598975896835327148e-01 -6.083612442016601562e-01 -2.412552982568740845e-01
-2.676348686218261719e-01 6.360001116991043091e-02 -2.094290107488632202e-01 -6.614206433296203613e-01 3.212201297283172607e-01 -4.736090600490570068e-01 -2.246454656124114990e-01 2.550201117992401123e-01
1.598588228225708008e-01 4.370661079883575439e-01 -1.744074001908302307e-02 -4.416149258613586426e-01 -1.333084106445312500e-01 -5.347515344619750977e-01 -4.568176269531250000e-01 2.750957608222961426e-01
3.361051976680755615e-01 2.575979232788085938e-01 -3.724656403064727783e-01 -5.763311386108398438e-01 -4.595575928688049316e-01 -3.505703806877136230e-01 9.996955841779708862e-02 7.550878077745437622e-02
2.604828029870986938e-02 4.465277194976806641e-01 2.073511332273483276e-01 -1.334252357482910156e-01 8.753447234630584717e-02 -6.995161175727844238e-01 -3.138966262340545654e-01 -3.789744973182678223e-01
4.952874034643173218e-02 2.330595403909683228e-01 1.688959449529647827e-01 -3.867509067058563232e-01 -1.405828148126602173e-01 -6.008034348487854004e-01 -6.084271669387817383e-01 1.192313581705093384e-01
5.166961550712585449e-01 2.091526985168457031e-01 -6.635515093803405762e-01 -2.667161822319030762e-01 2.104440927505493164e-01 -3.146542012691497803e-01 -1.826831549406051636e-01 3.427622467279434204e-02
-3.025390394032001495e-02 3.018237277865409851e-02 -4.783439263701438904e-02 -2.250968664884567261e-01 4.058475494384765625e-01 -4.728929400444030762e-01 -2.433636188507080078e-01 -7.054439783096313477e-01
8.615446090698242188e-02 5.182304382324218750e-01 -1.061123013496398926e-01 -2.541694045066833496e-01 4.375320672988891602e-01 -3.474755585193634033e-01 -3.317399322986602783e-02 -5.786870121955871582e-01
-7.342325523495674133e-03 3.210698813199996948e-02 -8.761594295501708984e-01 -3.125674724578857422e-01 3.476344048976898193e-02 -1.707136183977127075e-01 -3.147433102130889893e-01 6.439296901226043701e-02
1.750514805316925049e-01 2.947786357253789902e-03 1.694301515817642212e-01 -3.129427731037139893e-01 -3.139408528804779053e-01 -5.712636113166809082e-01 1.319714486598968506e-01 -6.327646970748901367e-01
2.788635790348052979e-01 -3.298396468162536621e-01 -2.058767080307006836e-01 -3.985606431961059570e-01 -2.361011803150177002e-01 -5.104299783706665039e-01 -4.977610111236572266e-01 2.194460183382034302e-01
-9.651493281126022339e-02 1.931686326861381531e-02 -1.692817360162734985e-01 -2.843499183654785156e-01 5.000009536743164062e-01 -3.084492981433868408e-01 -1.562732756137847900e-01 -7.150086760520935059e-01
-4.128614906221628189e-03 3.035448193550109863e-01 2.199722379446029663e-01 -5.725181698799133301e-01 -3.099951148033142090e-01 -5.357314944267272949e-01 -3.288095295429229736e-01 2.011416107416152954e-01
3.928353786468505859e-01 -3.602653741836547852e-01 -1.385312676429748535e-01 -6.034225821495056152e-01 2.616078555583953857e-01 -7.668509334325790405e-02 -4.495683908462524414e-01 -2.369564920663833618e-01
-1.864886134862899780e-01 9.131793864071369171e-03 -2.806049883365631104e-01 -6.118589043617248535e-01 3.347587585449218750e-01 -5.543280243873596191e-01 -1.343240737915039062e-01 2.732074558734893799e-01
3.581706881523132324e-01 -1.970235705375671387e-01 -1.671908497810363770e-01 -4.948477447032928467e-01 3.588953912258148193e-01 -6.103831529617309570e-02 -5.875965356826782227e-01 -2.868225872516632080e-01
1.829277724027633667e-01 2.439774423837661743e-01 9.694740921258926392e-02 -8.334535956382751465e-01 7.461497187614440918e-02 1.702353358268737793e-01 -4.018210470676422119e-01 -8.343348652124404907e-02
-2.269707173109054565e-01 4.873568937182426453e-02 -9.904891252517700195e-03 -3.849440515041351318e-01 -1.302694529294967651e-01 -6.199132204055786133e-01 -6.066188216209411621e-01 1.690573543310165405e-01
-5.167941376566886902e-02 2.506173774600028992e-02 -5.758101940155029297e-01 -5.944179892539978027e-01 1.889853924512863159e-01 -4.063647389411926270e-01 -2.079789191484451294e-01 2.602078616619110107e-01
7.846068590879440308e-03 -1.563455760478973389e-01 -4.373591244220733643e-01 -6.018155813217163086e-01 9.101656824350357056e-02 -4.317925572395324707e-01 -3.760190904140472412e-01 2.931046783924102783e-01
-2.836427688598632812e-01 -3.062142729759216309e-01 -3.887982070446014404e-01 -4.771474301815032959e-01 1.692987680435180664e-01 -4.919590353965759277e-01 -1.615869067609310150e-02 -4.195223748683929443e-01
-8.931332081556320190e-02 7.201495170593261719e-01 -3.050186336040496826e-01 -1.997718214988708496e-01 3.434354066848754883e-01 -2.856492400169372559e-01 -1.648197919130325317e-01 -3.372740447521209717e-01
1.791846007108688354e-01 -4.380700737237930298e-02 4.192541539669036865e-02 -4.290038049221038818e-01 3.838273286819458008e-01 -5.697824805974960327e-02 -6.559408307075500488e-01 -4.464787542819976807e-01
4.052527546882629395e-01 -3.388497531414031982e-01 -3.020397424697875977e-01 -3.581493496894836426e-01 1.118957996368408203e-01 -5.493900775909423828e-01 -4.152614772319793701e-01 1.210775896906852722e-01
3.590449392795562744e-01 4.383821189403533936e-01 -5.289815664291381836e-01 -5.119103193283081055e-01 -3.537572622299194336e-01 -9.284633398056030273e-02 4.431802406907081604e-02 3.613123670220375061e-02
3.128292262554168701e-01 1.958225388079881668e-03 -2.367809861898422241e-01 -6.491618156433105469e-01 1.976465135812759399e-01 1.432821005582809448e-01 -5.842747688293457031e-01 -1.539055258035659790e-01
-1.083589419722557068e-01 2.289532870054244995e-01 -8.633478879928588867e-01 -2.524378597736358643e-01 2.350872904062271118e-01 -1.476850509643554688e-01 -2.019993215799331665e-01 -9.414582699537277222e-02
-1.201811954379081726e-01 2.243623882532119751e-01 -2.385768145322799683e-01 -3.427851498126983643e-01 -1.231968998908996582e-01 1.283771991729736328e-01 2.802217938005924225e-02 -8.534365296363830566e-01
3.136073648929595947e-01 -3.003987967967987061e-01 6.562176346778869629e-02 -4.208271205425262451e-01 -3.409172594547271729e-02 -2.036284506320953369e-01 -6.955831050872802734e-01 -3.217867016792297363e-01
-6.403386592864990234e-02 3.475305438041687012e-01 -3.623987138271331787e-01 -1.442404240369796753e-01 1.436097621917724609e-01 -1.976373046636581421e-01 -6.311461329460144043e-02 -8.119830489158630371e-01
1.141631081700325012e-01 2.174336761236190796e-01 -3.819712400436401367e-01 -5.835751891136169434e-01 6.754104048013687134e-02 2.487540394067764282e-01 -6.213340163230895996e-01 -2.703694812953472137e-02
-4.333114326000213623e-01 2.952197194099426270e-01 -1.141341924667358398e-01 -1.891682446002960205e-01 2.433201111853122711e-02 -6.333996057510375977e-01 -5.120175480842590332e-01 -1.110235899686813354e-01
1.206226125359535217e-01 -3.244423773139715195e-03 -4.139330685138702393e-01 -3.166255056858062744e-01 -2.580354809761047363e-01 -7.079080939292907715e-01 2.848203480243682861e-01 -2.549679875373840332e-01
4.938040673732757568e-01 -1.822657585144042969e-01 1.806416809558868408e-01 -4.953951239585876465e-01 3.585650818422436714e-03 -5.293373763561248779e-02 -4.913086593151092529e-01 -4.479842483997344971e-01
-6.667574495077133179e-02 -9.162208437919616699e-02 -5.296811461448669434e-01 -6.830268502235412598e-01 -7.785879541188478470e-03 -3.116969168186187744e-01 -2.613420486450195312e-01 2.730506062507629395e-01
-4.425126016139984131e-01 2.116489261388778687e-01 -2.125995010137557983e-01 -3.338882029056549072e-01 -4.946228563785552979e-01 -2.843202948570251465e-01 -5.250999927520751953e-01 3.857044130563735962e-02
-4.659137427806854248e-01 4.865396320819854736e-01 -4.914565384387969971e-01 -1.503262668848037720e-01 2.087900489568710327e-01 -2.729645967483520508e-01 -2.644705772399902344e-01 -3.066405951976776123e-01
3.192349374294281006e-01 4.435513615608215332e-01 6.320680677890777588e-02 -6.941219568252563477e-01 -7.761121541261672974e-02 -1.360474079847335815e-01 -4.050827324390411377e-01 1.640927344560623169e-01
-9.642704576253890991e-02 -7.674466352909803391e-03 -4.511636793613433838e-01 -6.537060737609863281e-01 2.679223716259002686e-01 -8.458989858627319336e-02 2.462210506200790405e-01 -4.692548215389251709e-01
-1.275830715894699097e-01 6.205442547798156738e-01 -4.695386588573455811e-01 6.162417307496070862e-02 -1.589011996984481812e-01 -3.392686545848846436e-01 -1.835063695907592773e-01 -4.476113319396972656e-01
-2.026038467884063721e-01 1.304369717836380005e-01 9.430356323719024658e-03 -4.119051694869995117e-01 2.812060117721557617e-01 -1.824801117181777954e-01 -7.960937172174453735e-02 -8.083747625350952148e-01
-3.524752557277679443e-01 4.153681397438049316e-01 -1.327737122774124146e-01 -2.852152585983276367e-01 -1.172263361513614655e-02 1.737484708428382874e-02 -1.052423492074012756e-01 -7.698952555656433105e-01
2.424242049455642700e-01 -1.221912205219268799e-01 2.885475158691406250e-01 -3.615014851093292236e-01 -3.181041181087493896e-01 -2.174777984619140625e-01 -5.704262256622314453e-01 -4.883481264114379883e-01
-1.401505246758460999e-02 1.527947094291448593e-02 -6.315199732780456543e-01 -5.206216573715209961e-01 -5.137897133827209473e-01 4.345175623893737793e-02 -2.526603937149047852e-01 6.660614744760096073e-04
2.110047042369842529e-01 4.184805750846862793e-01 -1.171131730079650879e-01 -6.986280083656311035e-01 -2.981294989585876465e-01 -3.477393984794616699e-01 2.422409206628799438e-01 1.003492251038551331e-01
-6.809807568788528442e-02 1.556314378976821899e-01 -3.858338296413421631e-01 -1.548722684383392334e-01 -1.267040520906448364e-01 -1.963178217411041260e-01 2.585234306752681732e-02 -8.619892597198486328e-01
1.537307649850845337e-01 3.418213501572608948e-02 -6.179550886154174805e-01 -4.147276282310485840e-02 5.708064138889312744e-02 -4.691461026668548584e-01 -5.909574031829833984e-01 1.379239112138748169e-01
-5.102501511573791504e-01 2.904813289642333984e-01 -2.423458248376846313e-01 6.446362473070621490e-03 5.300518125295639038e-03 -2.895523905754089355e-01 -6.910366415977478027e-01 -1.873284578323364258e-01
-5.381912589073181152e-01 9.759617596864700317e-02 -1.751905083656311035e-01 -2.513915896415710449e-01 3.241326212882995605e-01 -4.263331592082977295e-01 -3.364493846893310547e-01 -4.548796117305755615e-01
1.380006521940231323e-01 5.563348904252052307e-02 -5.222414806485176086e-02 -4.565823376178741455e-01 7.379836589097976685e-02 -1.475285142660140991e-01 -8.595823645591735840e-01 2.394389547407627106e-02
4.368706047534942627e-01 -9.222763776779174805e-02 2.407383024692535400e-01 -4.310495257377624512e-01 -3.396055400371551514e-01 -2.392891198396682739e-01 -5.198445320129394531e-01 -3.377128243446350098e-01
3.068015575408935547e-01 9.646655619144439697e-02 -2.929559648036956787e-01 -5.075827836990356445e-01 3.059236407279968262e-01 1.550374627113342285e-01 -6.156043410301208496e-01 -2.377157211303710938e-01
1.785609573125839233e-01 -2.779333479702472687e-02 -6.059943884611129761e-02 -4.369304776191711426e-01 2.986446917057037354e-01 1.575465947389602661e-01 -6.686790585517883301e-01 -4.600237011909484863e-01
3.257544934749603271e-01 3.303290605545043945e-01 -4.539693892002105713e-01 -5.974844098091125488e-01 -2.831031680107116699e-01 -3.145913779735565186e-01 5.752004310488700867e-02 1.981593072414398193e-01
-4.231010749936103821e-02 6.505184173583984375e-01 -4.522291719913482666e-01 -7.147844135761260986e-02 -2.098849415779113770e-01 -4.329068660736083984e-01 -3.569425642490386963e-01 8.091484755277633667e-02
-3.208399116992950439e-01 6.338312625885009766e-01 -3.190840184688568115e-01 -1.803542673587799072e-01 7.961703091859817505e-02 -2.425561100244522095e-01 -1.769232004880905151e-01 -5.142989158630371094e-01
2.400861084461212158e-01 2.842839956283569336e-01 -1.164251640439033508e-01 -4.977428913116455078e-01 4.320548474788665771e-01 4.801598191261291504e-02 -6.153464913368225098e-01 -1.805833429098129272e-01
3.422101736068725586e-01 9.871996939182281494e-02 -2.770789563655853271e-01 -5.901843309402465820e-01 2.351216673851013184e-01 1.646908223628997803e-01 -5.895145535469055176e-01 -1.346236616373062134e-01
2.225915044546127319e-01 2.051676362752914429e-01 -3.689442276954650879e-01 -2.254221886396408081e-01 1.969016343355178833e-01 -4.266196861863136292e-02 -8.238369822502136230e-01 -4.611549898982048035e-02
2.813693284988403320e-01 4.382232204079627991e-02 -3.023236989974975586e-01 -6.295254826545715332e-01 2.278862893581390381e-01 1.803472936153411865e-01 -5.678173899650573730e-01 -1.559968441724777222e-01
5.990792065858840942e-02 -9.978948533535003662e-02 -5.360171794891357422e-01 -6.562310457229614258e-01 1.325421035289764404e-01 -1.512947231531143188e-01 -4.156668186187744141e-01 2.350812107324600220e-01
-3.978673219680786133e-01 1.491795182228088379e-01 -4.395141005516052246e-01 -4.151817262172698975e-01 -3.833641111850738525e-01 1.290971189737319946e-01 -1.146777197718620300e-01 -5.264156460762023926e-01
-3.692927360534667969e-01 1.088228598237037659e-01 -6.660957336425781250e-01 -4.083456397056579590e-01 2.606708109378814697e-01 -3.322502076625823975e-01 -2.483301013708114624e-01 3.665365278720855713e-02
3.358166515827178955e-01 2.010628879070281982e-01 2.745435535907745361e-01 -4.370915889739990234e-01 -3.493976294994354248e-01 -4.877901375293731689e-01 -4.688155949115753174e-01 -2.391168847680091858e-02
3.460729718208312988e-01 -1.451938897371292114e-01 1.520908027887344360e-01 -4.069384336471557617e-01 -4.508906602859497070e-02 -8.596532791852951050e-02 -6.849549412727355957e-01 -4.379901289939880371e-01
-5.026373267173767090e-02 2.316476702690124512e-01 -7.913346290588378906e-01 -2.091485410928726196e-01 3.617308437824249268e-01 -2.855859994888305664e-01 -2.416321039199829102e-01 -5.535810068249702454e-02
3.877973854541778564e-01 1.029160320758819580e-01 -7.499243021011352539e-01 -2.072687596082687378e-01 7.648736983537673950e-02 -2.763321399688720703e-01 -3.857662081718444824e-01 5.147156119346618652e-02
-4.352854788303375244e-01 4.392957687377929688e-01 -1.913847178220748901e-01 -9.060114622116088867e-02 -8.854072540998458862e-02 -4.410913884639739990e-01 -6.013026833534240723e-01 -9.350410103797912598e-02
-1.595221757888793945e-01 1.329143196344375610e-01 -8.624300956726074219e-01 -2.617428898811340332e-01 2.464314848184585571e-01 -1.025290116667747498e-01 -2.440789788961410522e-01 -1.173720285296440125e-01
5.599022507667541504e-01 4.942031204700469971e-02 8.682276308536529541e-02 -5.520990490913391113e-01 -2.976438403129577637e-01 -1.938306242227554321e-01 -4.872166812419891357e-01 -9.040655195713043213e-02
1.206963509321212769e-01 2.859804406762123108e-02 -3.859412670135498047e-01 -6.254242658615112305e-01 2.394994050264358521e-01 2.178731411695480347e-01 -5.613586902618408203e-01 -1.567036956548690796e-01
-4.149162471294403076e-01 5.442289710044860840e-01 -4.856956303119659424e-01 -2.250855565071105957e-01 1.731626540422439575e-01 -2.435962669551372528e-02 -2.079947143793106079e-01 -4.138297140598297119e-01
-8.797751739621162415e-03 6.913616061210632324e-01 -1.938897520303726196e-01 3.595440462231636047e-02 -3.927659988403320312e-01 -3.726556003093719482e-01 -2.566526532173156738e-01 -3.522043824195861816e-01
2.161012291908264160e-01 1.827667355537414551e-01 -3.008147776126861572e-01 -6.428362131118774414e-01 1.197485476732254028e-01 2.333410233259201050e-01 -5.860015153884887695e-01 -6.311306357383728027e-02
-2.270614057779312134e-01 5.106777548789978027e-01 -4.556568562984466553e-01 -2.857324779033660889e-01 -9.651187807321548462e-02 5.267977714538574219e-02 6.407849490642547607e-02 -6.182146072387695312e-01
3.414756059646606445e-01 6.138526201248168945e-01 1.289966255426406860e-01 -1.980278939008712769e-01 1.887349933385848999e-01 -5.867815017700195312e-01 5.118316411972045898e-02 -2.610956430435180664e-01
-5.705795288085937500e-01 1.161068454384803772e-01 -2.965340912342071533e-01 -3.424992859363555908e-01 -1.833372265100479126e-01 -4.438005685806274414e-01 -4.720871746540069580e-01 4.777500778436660767e-02
-4.551946371793746948e-02 3.645445704460144043e-01 -5.841555595397949219e-01 -3.074629604816436768e-02 -2.431173324584960938e-01 -3.767195045948028564e-01 5.428608506917953491e-02 -5.646960735321044922e-01
3.452937304973602295e-01 -1.920808665454387665e-02 -2.350810766220092773e-01 -5.292106866836547852e-01 5.616732239723205566e-01 -1.342870593070983887e-01 -4.156338572502136230e-01 -1.970145851373672485e-01
7.033643126487731934e-02 -3.550578355789184570e-01 -1.183571889996528625e-01 -6.712245941162109375e-01 2.147662043571472168e-01 -9.525195509195327759e-02 -5.806365013122558594e-01 -1.099982038140296936e-01
2.009181380271911621e-01 -3.242899477481842041e-01 1.217684522271156311e-01 -4.318936169147491455e-01 -1.105812564492225647e-01 -3.600249290466308594e-01 -6.942319869995117188e-01 -1.711845248937606812e-01
1.333882361650466919e-01 2.780773043632507324e-01 -6.568897962570190430e-01 -2.770301401615142822e-01 3.029623627662658691e-01 -5.334660410881042480e-01 -1.254206746816635132e-01 6.729047000408172607e-02
-3.976039290428161621e-01 8.879070729017257690e-02 -2.595252096652984619e-01 -2.015843093395233154e-01 -2.713931798934936523e-01 -5.870705842971801758e-01 -5.413162708282470703e-01 1.212777942419052124e-01
8.519552065990865231e-04 -1.525721997022628784e-01 -6.890205740928649902e-01 -5.224993824958801270e-01 -1.068145260214805603e-01 -1.437845379114151001e-01 -4.046850800514221191e-01 1.819684207439422607e-01
4.108901321887969971e-01 3.262273967266082764e-01 2.253984212875366211e-01 -7.826126217842102051e-01 -1.741078346967697144e-01 7.575418055057525635e-02 -1.219294890761375427e-01 -1.026605218648910522e-01
5.302215814590454102e-01 -5.346953496336936951e-02 2.317855358123779297e-01 -2.606122195720672607e-01 -1.947490274906158447e-01 -2.933819591999053955e-01 -5.327751636505126953e-01 -4.318719804286956787e-01
-2.656459510326385498e-01 1.249742582440376282e-01 2.127975970506668091e-01 -4.690063297748565674e-01 -2.137106955051422119e-01 -6.198322772979736328e-01 -4.619355201721191406e-01 7.290638238191604614e-02
1.408191472291946411e-01 -3.872436583042144775e-01 -1.443223357200622559e-01 -6.586493849754333496e-01 2.146661132574081421e-01 2.239214815199375153e-02 -5.124204158782958984e-01 -2.576949894428253174e-01
2.044917643070220947e-01 -1.468441784381866455e-01 4.132814705371856689e-02 -4.141947031021118164e-01 -1.225283518433570862e-01 -7.659384012222290039e-01 -3.995012044906616211e-01 -4.559216275811195374e-02
-2.807013690471649170e-03 4.752595722675323486e-01 -1.888540983200073242e-01 -4.249236881732940674e-01 5.542863607406616211e-01 -2.036282569169998169e-01 6.322852522134780884e-02 -4.529886543750762939e-01
-1.796208322048187256e-01 -2.951619923114776611e-01 -3.792309165000915527e-01 -2.324162125587463379e-01 -4.261496663093566895e-01 -2.383993268013000488e-01 -5.932721123099327087e-02 -6.639465689659118652e-01
1.213311627507209778e-01 -5.425170809030532837e-02 2.135868668556213379e-01 -3.135232925415039062e-01 5.585123598575592041e-02 -7.132654786109924316e-01 -6.566241383552551270e-02 -5.676625370979309082e-01
-9.183437377214431763e-02 5.844107866287231445e-01 -4.205380976200103760e-01 -7.641188800334930420e-02 1.940627098083496094e-01 -4.231728911399841309e-01 -6.053906306624412537e-02 -4.969293773174285889e-01
3.648903369903564453e-01 1.497120559215545654e-01 -3.471693694591522217e-01 -5.727434754371643066e-01 -6.255528926849365234e-01 -1.798504404723644257e-02 -4.514576867222785950e-02 -4.692324623465538025e-02
3.228330314159393311e-01 3.194819688796997070e-01 -5.025886297225952148e-01 -3.914569020271301270e-01 -2.726766467094421387e-01 -4.963020384311676025e-01 -2.122606523334980011e-02 2.583748996257781982e-01
-6.565681658685207367e-03 -6.841976195573806763e-02 1.752943396568298340e-01 -3.604488968849182129e-01 4.098134115338325500e-02 -5.290688872337341309e-01 -1.640971004962921143e-02 -7.434793114662170410e-01
2.258815020322799683e-01 4.667093157768249512e-01 7.626838982105255127e-03 -5.960692837834358215e-02 3.569283485412597656e-01 -4.614916443824768066e-01 -1.870471984148025513e-01 -5.934558510780334473e-01
-2.381371110677719116e-01 4.877256751060485840e-01 -2.916158437728881836e-01 -1.430677026510238647e-01 2.575725317001342773e-01 -3.783844411373138428e-01 -1.432629376649856567e-01 -6.081640720367431641e-01
5.162692666053771973e-01 8.176865428686141968e-02 1.746056675910949707e-01 -2.194682657718658447e-01 -1.214875802397727966e-01 -8.698549121618270874e-02 -5.603849887847900391e-01 -5.583633184432983398e-01
-2.203187495470046997e-01 -1.356218457221984863e-01 -5.784805417060852051e-01 -5.493122339248657227e-01 -4.877961575984954834e-01 3.840260207653045654e-02 -1.566486954689025879e-01 -1.808982640504837036e-01
2.299428582191467285e-01 4.053928852081298828e-01 2.481581568717956543e-01 -2.285332083702087402e-01 1.611365377902984619e-01 -7.361924052238464355e-01 -7.148349285125732422e-02 -3.097076416015625000e-01
-4.408662617206573486e-01 -2.673131600022315979e-02 -2.283825129270553589e-01 -1.387521475553512573e-01 -4.401493668556213379e-01 -4.531674385070800781e-01 -2.340833246707916260e-01 -5.287952423095703125e-01
-1.314018517732620239e-01 -1.672298610210418701e-01 -4.547626972198486328e-01 -2.614246606826782227e-01 -3.581760078668594360e-02 -2.867412269115447998e-01 -7.717696428298950195e-01 2.200048044323921204e-02
1.714541614055633545e-01 1.453584730625152588e-01 -2.453876137733459473e-01 -2.642177939414978027e-01 3.442078530788421631e-01 -3.473694324493408203e-01 6.000929325819015503e-02 -7.594094276428222656e-01
-4.439935386180877686e-01 -1.124854683876037598e-01 -1.701089739799499512e-01 -3.595413565635681152e-01 -1.212683916091918945e-01 -4.730089902877807617e-01 -6.178004741668701172e-01 1.090358197689056396e-01
-4.584012031555175781e-01 3.425924181938171387e-01 -1.418785005807876587e-01 -3.093544840812683105e-01 -1.590925306081771851e-01 -4.874400421977043152e-02 -9.018112719058990479e-02 -7.216994166374206543e-01
-1.715274453163146973e-01 6.429129242897033691e-01 -3.555229008197784424e-01 1.068114186637103558e-03 -1.454485505819320679e-01 -4.135973155498504639e-01 -2.769069969654083252e-01 -4.024277925491333008e-01
2.906863093376159668e-01 2.542263269424438477e-01 -1.382924318313598633e-01 -3.106972575187683105e-01 -4.160818755626678467e-01 -4.589842855930328369e-01 -5.487769842147827148e-01 2.242010384798049927e-01
-2.014679312705993652e-01 -3.407886326313018799e-01 -5.424966812133789062e-01 -3.611962497234344482e-02 6.519608944654464722e-02 -8.637447655200958252e-02 -4.049423038959503174e-01 -6.098992824554443359e-01
7.700129412114620209e-03 -1.579264998435974121e-01 -7.558982968330383301e-01 -4.042351245880126953e-01 -1.740233302116394043e-01 -2.683682739734649658e-01 6.374912708997726440e-02 -3.658441305160522461e-01
-2.473065257072448730e-01 6.838952898979187012e-01 -1.326400488615036011e-01 -2.121439427137374878e-01 2.924090325832366943e-01 -4.290888309478759766e-01 -1.983856409788131714e-01 -3.155171573162078857e-01
4.732378125190734863e-01 5.115564465522766113e-01 -1.431919727474451065e-02 -3.735920190811157227e-01 -2.133500128984451294e-01 -2.577790915966033936e-01 -5.053281784057617188e-01 8.517711609601974487e-02
-3.003733456134796143e-01 7.917666435241699219e-02 -1.434809714555740356e-01 -7.907363176345825195e-01 -4.244355559349060059e-01 8.562210202217102051e-02 7.728262990713119507e-02 -2.533903717994689941e-01
4.530755802989006042e-02 2.960965037345886230e-01 -5.824900269508361816e-01 -4.723771661520004272e-02 -4.758342728018760681e-02 -6.758869886398315430e-01 7.429522275924682617e-02 -3.227088153362274170e-01
3.047378063201904297e-01 3.429620265960693359e-01 -1.346985697746276855e-01 -6.456157565116882324e-01 -4.670032560825347900e-01 -3.155023753643035889e-01 1.783348917961120605e-01 7.149408012628555298e-02
5.197897553443908691e-01 -2.813818752765655518e-01 -3.918457627296447754e-01 -2.487458735704421997e-01 3.312314450740814209e-01 -3.487347364425659180e-01 4.203392565250396729e-02 -4.495869278907775879e-01
-2.807582020759582520e-01 -6.810038536787033081e-02 -6.450890898704528809e-01 -5.282003879547119141e-01 -2.693076431751251221e-01 -9.240563213825225830e-02 9.859239310026168823e-02 -3.614077866077423096e-01
2.205861508846282959e-01 3.306214809417724609e-01 -3.666251003742218018e-01 -4.595092535018920898e-01 2.714820578694343567e-02 2.498675286769866943e-01 -6.555941104888916016e-01 -5.911006405949592590e-02
3.267894983291625977e-01 4.389392137527465820e-01 -4.291247427463531494e-01 -2.861706018447875977e-01 -3.827715218067169189e-01 -4.929827451705932617e-01 -6.915015727281570435e-02 2.004282474517822266e-01
-3.098318278789520264e-01 -5.536247417330741882e-02 -6.652544438838958740e-02 -5.424830317497253418e-01 -6.054323911666870117e-01 -3.388793170452117920e-01 -3.147378563880920410e-01 -1.475746780633926392e-01
2.904780805110931396e-01 7.584304213523864746e-01 -7.675407081842422485e-02 -6.121302396059036255e-02 -1.036091670393943787e-01 -4.343234300613403320e-01 -5.253526568412780762e-02 -3.586586415767669678e-01
-8.695782721042633057e-02 1.289609521627426147e-01 -8.035515546798706055e-01 -2.616335153579711914e-01 2.595481574535369873e-01 -4.098758995532989502e-01 -1.268935501575469971e-01 -1.009691506624221802e-01
3.151033446192741394e-02 8.231115937232971191e-01 -1.273716092109680176e-01 -2.378950417041778564e-01 -3.661415576934814453e-01 -2.731165885925292969e-01 -8.629020303487777710e-02 -1.804956644773483276e-01
5.415702462196350098e-01 -2.174164354801177979e-01 -3.868221640586853027e-01 -3.141844868659973145e-01 -5.848179459571838379e-01 -1.393686830997467041e-01 -6.168650835752487183e-02 -2.141208201646804810e-01
-3.978783786296844482e-01 4.013417959213256836e-01 -2.362316101789474487e-01 -1.426896005868911743e-01 -4.889192581176757812e-01 -1.413595397025346756e-02 -5.017128586769104004e-01 -3.368889987468719482e-01
1.881609559059143066e-01 1.718833148479461670e-01 -7.300230264663696289e-01 8.280456811189651489e-02 1.351063698530197144e-01 -5.174783468246459961e-01 -3.117924034595489502e-01 -1.095865890383720398e-01
2.125959470868110657e-02 -7.023365050554275513e-02 1.457107961177825928e-01 -1.258348524570465088e-01 -7.371321916580200195e-01 -3.777863085269927979e-01 -2.421490103006362915e-01 -4.613312482833862305e-01
-3.983922302722930908e-01 -2.109768390655517578e-01 -3.422697186470031738e-01 -3.333247005939483643e-01 -3.666140437126159668e-01 -4.803816676139831543e-01 -1.391321122646331787e-01 -4.289387464523315430e-01
1.269982457160949707e-01 -2.134085893630981445e-01 -4.840397536754608154e-01 -3.885290324687957764e-01 -6.250990629196166992e-01 -2.348678410053253174e-01 -3.223354220390319824e-01 5.715962499380111694e-02
-6.331433355808258057e-02 4.935742318630218506e-01 -4.345529377460479736e-01 7.460563909262418747e-03 -1.941692829132080078e-01 -3.929272592067718506e-01 1.518287509679794312e-02 -6.092288494110107422e-01
-4.864031076431274414e-02 6.643733978271484375e-01 -1.388059109449386597e-01 -2.464142739772796631e-01 -5.886793732643127441e-01 -5.269889533519744873e-02 -2.623688876628875732e-01 -2.410332262516021729e-01
2.119687199592590332e-01 -3.499825298786163330e-01 -5.537756159901618958e-02 -3.440658152103424072e-01 8.879663795232772827e-02 -3.972721993923187256e-01 -7.338417768478393555e-01 -8.306466042995452881e-02
-1.683256030082702637e-01 1.069120764732360840e-01 -5.370874404907226562e-01 -4.507359564304351807e-01 -6.386577486991882324e-01 -1.245900169014930725e-01 -5.516740493476390839e-03 -2.125411927700042725e-01
1.780122667551040649e-01 3.610900044441223145e-01 1.064201965928077698e-01 -5.061847567558288574e-01 -2.704973220825195312e-01 -5.077325105667114258e-01 -4.240027666091918945e-01 2.442090064287185669e-01
-2.102658711373806000e-02 -3.048690557479858398e-01 -5.835584402084350586e-01 -4.817709922790527344e-01 -4.021990895271301270e-01 -3.259073495864868164e-01 -2.195636332035064697e-01 -1.333457380533218384e-01
4.117196202278137207e-01 7.730193436145782471e-02 -2.935853004455566406e-01 -4.406295716762542725e-01 4.196614027023315430e-01 -1.068622916936874390e-01 -5.828269720077514648e-01 -1.301617771387100220e-01
4.834509491920471191e-01 1.912840753793716431e-01 2.073837816715240479e-01 -3.878423869609832764e-01 -2.575474679470062256e-01 -2.714049518108367920e-01 -6.041499972343444824e-01 -1.768265962600708008e-01
5.678825378417968750e-01 1.513155698776245117e-01 2.000856995582580566e-01 -4.008723199367523193e-01 -3.313218057155609131e-01 -1.226000115275382996e-01 -4.694223999977111816e-01 -3.297239840030670166e-01
2.856539189815521240e-01 3.978303968906402588e-01 -3.489297628402709961e-01 -4.695724546909332275e-01 8.806990832090377808e-02 1.877854317426681519e-01 -6.119569540023803711e-01 1.927856728434562683e-02
4.818174839019775391e-01 7.527412474155426025e-02 1.202770248055458069e-01 -5.437080860137939453e-01 -3.777332007884979248e-01 -1.325446218252182007e-01 -5.315952301025390625e-01 -9.621279686689376831e-02
8.843746036291122437e-03 -1.322006583213806152e-01 3.036493621766567230e-02 -2.601939439773559570e-01 2.522552907466888428e-01 -3.333913683891296387e-01 -1.544814556837081909e-01 -8.456800580024719238e-01
2.931825220584869385e-01 7.876474410295486450e-02 -4.874905943870544434e-01 -4.440377354621887207e-01 2.377427965402603149e-01 -4.843390285968780518e-01 3.609571158885955811e-01 -2.272169739007949829e-01
2.721076309680938721e-01 -2.560322284698486328e-01 -3.403668105602264404e-01 -6.382541656494140625e-01 -5.471552014350891113e-01 -8.211859501898288727e-03 -5.870280414819717407e-02 -1.851886957883834839e-01
-2.153666615486145020e-01 9.659892320632934570e-02 -4.866286516189575195e-01 -4.773127436637878418e-01 3.358009755611419678e-01 -4.874790906906127930e-01 -2.979631721973419189e-01 2.011733949184417725e-01
5.814231559634208679e-02 7.786495238542556763e-02 -7.110167145729064941e-01 -4.254560768604278564e-01 2.068360596895217896e-01 -4.928964376449584961e-01 1.344112902879714966e-01 -1.429466344416141510e-02
-4.697685837745666504e-01 4.311673343181610107e-01 -4.502764344215393066e-01 -3.546433895826339722e-02 2.254852838814258575e-02 -3.038232922554016113e-01 -4.853782057762145996e-01 -2.469752281904220581e-01
5.934938788414001465e-02 2.400602251291275024e-01 -1.159450784325599670e-01 -3.814891576766967773e-01 -1.395842283964157104e-01 8.362238109111785889e-02 1.655307710170745850e-01 -8.520531058311462402e-01
4.991852343082427979e-01 1.249076649546623230e-01 2.450605295598506927e-02 -4.018622934818267822e-01 -2.433984130620956421e-01 -6.439752578735351562e-01 -2.424860298633575439e-01 2.009276002645492554e-01
6.697462797164916992e-01 4.022080898284912109e-01 4.631171748042106628e-02 -4.199337959289550781e-01 -1.702237576246261597e-01 9.430066682398319244e-03 -3.938971757888793945e-01 -1.641929596662521362e-01
-1.846963614225387573e-01 4.914090037345886230e-01 -3.695171475410461426e-01 -2.154868841171264648e-01 7.180768996477127075e-02 -1.711581945419311523e-01 -1.513114664703607559e-03 -7.120205163955688477e-01
4.651377797126770020e-01 5.722439885139465332e-01 5.938605964183807373e-02 -3.475508689880371094e-01 -1.233842894434928894e-01 -2.459795027971267700e-01 -5.048925876617431641e-01 3.491675108671188354e-02
-5.896657109260559082e-01 3.007991425693035126e-02 -6.094777211546897888e-02 -3.628303110599517822e-01 2.079051285982131958e-01 -3.291018903255462646e-01 -3.381105959415435791e-01 -5.001777410507202148e-01
-4.630916565656661987e-02 -8.887030929327011108e-02 -3.503808677196502686e-01 -2.970157265663146973e-01 -4.189138412475585938e-01 -5.052706003189086914e-01 1.563177406787872314e-01 -5.689904093742370605e-01
-1.671183705329895020e-01 5.910469889640808105e-01 -6.737242937088012695e-01 -1.355381011962890625e-01 -3.320491686463356018e-02 -1.748583465814590454e-01 2.944255620241165161e-02 -3.433877527713775635e-01
1.396831274032592773e-01 5.707764029502868652e-01 8.089794218540191650e-02 -5.986299514770507812e-01 -1.376325488090515137e-01 -2.836948633193969727e-01 -3.909375965595245361e-01 1.937599480152130127e-01
8.532810211181640625e-02 3.930351138114929199e-01 -1.592525988817214966e-01 -2.875279486179351807e-01 -1.716593354940414429e-01 1.181590408086776733e-01 8.544795215129852295e-02 -8.243051767349243164e-01
-6.118619814515113831e-03 2.202532589435577393e-01 -3.752202093601226807e-01 -1.431998312473297119e-01 -3.021160960197448730e-01 -2.330550402402877808e-01 1.231741011142730713e-01 -7.933434844017028809e-01
6.318272352218627930e-01 -2.914280593395233154e-01 -3.225650191307067871e-01 -5.603446364402770996e-01 4.637375473976135254e-02 -2.802999913692474365e-01 -1.274417191743850708e-01 -2.949118427932262421e-02
-4.227559268474578857e-01 3.406108915805816650e-01 -2.264942228794097900e-01 -3.835203051567077637e-01 -1.922117769718170166e-01 -8.105363696813583374e-03 1.415478996932506561e-02 -6.853195428848266602e-01
8.909596502780914307e-02 3.845761418342590332e-01 -4.270589947700500488e-01 -1.266580969095230103e-01 4.719644486904144287e-01 -2.141881287097930908e-01 -5.796273425221443176e-02 -6.113549470901489258e-01
-2.814339697360992432e-01 6.761657595634460449e-01 -2.230114787817001343e-01 -1.671090722084045410e-01 -3.358958661556243896e-02 -4.163241088390350342e-01 -9.627341479063034058e-02 -4.496806859970092773e-01
4.680525884032249451e-02 5.952914357185363770e-01 -5.215713977813720703e-01 -1.414540857076644897e-01 -2.569338381290435791e-01 -1.529132276773452759e-01 1.314803510904312134e-01 -4.946788251399993896e-01
-8.149673044681549072e-02 6.777136325836181641e-01 -2.275616377592086792e-01 -9.028613567352294922e-02 1.414007395505905151e-01 -4.196982383728027344e-01 -9.835591912269592285e-02 -5.179883837699890137e-01
-2.264575064182281494e-01 3.176730573177337646e-01 -9.446156024932861328e-02 -4.362760484218597412e-01 4.109015762805938721e-01 -1.951225548982620239e-01 -6.390239112079143524e-03 -6.645203828811645508e-01
3.311616182327270508e-01 2.477300465106964111e-01 1.079685986042022705e-01 -1.222780942916870117e-01 2.111697643995285034e-01 -1.870246231555938721e-01 -7.751127481460571289e-01 -3.492590785026550293e-01
-4.658964872360229492e-01 1.785990297794342041e-01 -1.209289282560348511e-01 -4.627546668052673340e-01 4.662295430898666382e-02 -5.934368968009948730e-01 -3.913831114768981934e-01 1.214718148112297058e-01
3.889541327953338623e-01 4.595867991447448730e-01 -8.511617034673690796e-02 -8.363871276378631592e-02 2.912767529487609863e-01 -6.873915195465087891e-01 -2.302912622690200806e-01 -1.134508177638053894e-01
-6.498919129371643066e-01 9.040118008852005005e-02 -1.938766688108444214e-01 -2.270967513322830200e-01 -6.312843412160873413e-02 -3.663930892944335938e-01 -5.839776992797851562e-01 -3.237324208021163940e-02
3.224577009677886963e-01 -2.363919019699096680e-01 1.954344809055328369e-01 -4.486818313598632812e-01 -1.881880760192871094e-01 -2.766843438148498535e-01 -6.397431492805480957e-01 -2.817616164684295654e-01
4.347277432680130005e-02 -1.433795243501663208e-01 -4.329903721809387207e-01 -4.299917817115783691e-01 -2.102136313915252686e-01 -5.840610265731811523e-01 2.584083974361419678e-01 -3.912633061408996582e-01
3.020742237567901611e-01 3.090687096118927002e-01 -8.713504672050476074e-02 -5.878274440765380859e-01 -5.703487396240234375e-01 -2.653837800025939941e-01 -1.691827923059463501e-01 1.890637725591659546e-01
-9.713508188724517822e-02 3.533943891525268555e-01 -2.801002264022827148e-01 -5.248668193817138672e-01 -1.389475762844085693e-01 9.157387167215347290e-02 2.526339590549468994e-01 -6.482436060905456543e-01
-5.238166451454162598e-01 2.877853512763977051e-01 -3.062412440776824951e-01 -5.216138958930969238e-01 5.832034349441528320e-02 -2.151410132646560669e-01 1.067247837781906128e-01 -4.646007418632507324e-01
-2.859720885753631592e-01 -1.825621724128723145e-02 -6.475083231925964355e-01 -4.689539074897766113e-01 -4.676524400711059570e-01 6.626360118389129639e-03 -6.790704280138015747e-02 -2.352610826492309570e-01
-1.268622428178787231e-01 1.314144581556320190e-01 -5.941709876060485840e-01 -2.853168547153472900e-01 -5.998198390007019043e-01 1.836936324834823608e-01 -2.051142901182174683e-01 -3.107927441596984863e-01
1.341088712215423584e-01 -2.041948586702346802e-01 -8.257331848144531250e-01 -3.837631344795227051e-01 -3.049355233088135719e-03 -3.074436075985431671e-02 -3.320470750331878662e-01 4.405158979352563620e-04
5.551137328147888184e-01 1.076300069689750671e-01 4.668582603335380554e-02 -5.222036242485046387e-01 -2.314596027135848999e-01 -6.503706425428390503e-02 -5.762369036674499512e-01 -1.246436983346939087e-01
-1.549571156501770020e-01 5.734212994575500488e-01 -1.910878419876098633e-01 -1.258349567651748657e-01 2.628315687179565430e-01 -2.536007761955261230e-01 -1.320158988237380981e-01 -6.663371324539184570e-01
5.511172488331794739e-02 4.154120087623596191e-01 -7.873685956001281738e-01 8.651397377252578735e-02 -8.368570357561111450e-02 -2.389842718839645386e-01 -3.586005568504333496e-01 -6.519551575183868408e-02
-2.319822460412979126e-02 3.753226101398468018e-01 -2.788538336753845215e-01 -2.378347814083099365e-01 -3.277016580104827881e-01 1.307187080383300781e-01 -3.130677342414855957e-02 -7.738307714462280273e-01
2.376515418291091919e-02 -3.142186999320983887e-01 -4.176374673843383789e-01 -5.167816281318664551e-01 -4.530557990074157715e-01 -3.756100237369537354e-01 -3.316142559051513672e-01 5.391548201441764832e-02
1.262335777282714844e-01 -7.346578687429428101e-02 -8.628633022308349609e-01 -1.720783114433288574e-01 -1.073674038052558899e-01 -4.232282936573028564e-01 -5.254558473825454712e-02 -1.054175719618797302e-01
-1.666621491312980652e-02 4.164001941680908203e-01 -2.519713640213012695e-01 -4.120906442403793335e-02 -2.245621010661125183e-02 -4.319089949131011963e-01 -4.588821902871131897e-04 -7.576909065246582031e-01
2.055411040782928467e-01 -3.889771178364753723e-02 -7.627206444740295410e-01 -4.380102157592773438e-01 -1.750769093632698059e-02 -2.107088267803192139e-01 -3.250983059406280518e-01 1.795845180749893188e-01
-2.619373500347137451e-01 -4.356823861598968506e-02 -2.049169540405273438e-01 -3.851478919386863708e-02 2.297876179218292236e-01 -4.005571901798248291e-01 -4.932315051555633545e-01 -6.553553938865661621e-01
-3.182832598686218262e-01 2.261074483394622803e-01 -2.255707830190658569e-01 -5.955461263656616211e-01 -2.874716818332672119e-01 -1.552280485630035400e-01 2.430997043848037720e-01 -5.255288481712341309e-01
2.639718353748321533e-01 4.138348996639251709e-01 -1.359249204397201538e-01 -6.479005217552185059e-01 8.902494609355926514e-02 2.231388688087463379e-01 -5.098636746406555176e-01 -5.595950409770011902e-02
2.870204150676727295e-01 5.806029438972473145e-01 -1.042455583810806274e-01 -5.735940933227539062e-01 -4.856058955192565918e-01 -3.705672547221183777e-02 -5.495773628354072571e-02 2.087168209254741669e-02
-1.194332614541053772e-01 -3.062108755111694336e-01 -2.909012436866760254e-01 -6.148084402084350586e-01 2.189364135265350342e-01 -5.080992579460144043e-01 1.150629371404647827e-01 -3.316929042339324951e-01
7.320289313793182373e-02 -1.811323910951614380e-01 -7.479276657104492188e-01 -2.854120433330535889e-01 -2.075828611850738525e-01 -1.579800099134445190e-01 7.697953283786773682e-02 -4.969931244850158691e-01
-1.554707437753677368e-01 5.269848704338073730e-01 -1.606292724609375000e-01 -7.585685700178146362e-02 -3.647774159908294678e-01 -9.394828975200653076e-02 -1.766252964735031128e-01 -7.024773955345153809e-01
-3.096135854721069336e-01 -1.275721490383148193e-01 1.374514400959014893e-01 -5.006979703903198242e-01 -1.120129078626632690e-01 -7.645250558853149414e-01 -1.067483723163604736e-01 -9.916124492883682251e-02
-6.227224133908748627e-03 9.795534610748291016e-02 -9.092929959297180176e-01 -2.854776084423065186e-01 1.913899779319763184e-01 -7.186194509267807007e-02 -7.069227099418640137e-02 -1.877850890159606934e-01
-1.571657359600067139e-01 -2.542645633220672607e-01 -1.953613311052322388e-01 -3.549784719944000244e-01 -6.117708683013916016e-01 -5.229653716087341309e-01 4.090936481952667236e-02 -3.115164935588836670e-01
6.037517189979553223e-01 5.545854568481445312e-01 -4.842036217451095581e-02 -4.434194266796112061e-01 -2.095753140747547150e-02 -1.012840941548347473e-01 -3.432437479496002197e-01 2.096523717045783997e-02
-4.709189236164093018e-01 -4.354029521346092224e-02 -1.152066364884376526e-01 -2.302346080541610718e-01 -4.288676083087921143e-01 -2.209143489599227905e-01 -1.619321852922439575e-01 -6.716445088386535645e-01
3.411696255207061768e-01 -1.527866423130035400e-01 -1.319435387849807739e-01 -5.535759925842285156e-01 -6.900817155838012695e-01 -2.397671490907669067e-01 -4.430428147315979004e-02 -2.720499597489833832e-02
1.282481402158737183e-01 -2.587937116622924805e-01 -5.122442245483398438e-01 -3.194460272789001465e-01 -3.812802135944366455e-01 -5.528650879859924316e-01 1.641414910554885864e-01 -2.723259627819061279e-01
3.668973967432975769e-02 2.654218375682830811e-01 9.533929824829101562e-02 -2.737725973129272461e-01 -1.059495657682418823e-01 6.442575156688690186e-02 -4.312097281217575073e-02 -9.093561768531799316e-01
-1.702101081609725952e-01 8.115556240081787109e-01 -1.147441118955612183e-01 -3.108751773834228516e-01 -3.510815650224685669e-02 -2.288287729024887085e-01 -8.171089738607406616e-02 -3.772592246532440186e-01
3.517856299877166748e-01 1.668368577957153320e-01 -6.982510685920715332e-01 -9.569604694843292236e-02 1.445398852229118347e-02 -4.349761307239532471e-01 -3.832753896713256836e-01 1.240444555878639221e-01
4.655367136001586914e-01 -4.243690520524978638e-02 -3.576978147029876709e-01 -5.024843811988830566e-01 2.650584578514099121e-01 -1.989887794479727745e-03 -5.685694813728332520e-01 -8.663214743137359619e-02
-1.621038615703582764e-01 1.508694887161254883e-01 -8.536084294319152832e-01 -2.864032089710235596e-01 -2.091443911194801331e-02 -4.998328909277915955e-02 -3.669761717319488525e-01 5.176113173365592957e-02
4.432867094874382019e-02 -1.018566712737083435e-01 -4.799047410488128662e-01 -1.620121449232101440e-01 2.451200336217880249e-01 -4.601847231388092041e-01 -6.197130680084228516e-01 -2.742367386817932129e-01
3.071625232696533203e-01 4.583234190940856934e-01 -1.414499580860137939e-01 -7.265419363975524902e-01 1.421594768762588501e-01 1.340621896088123322e-02 -3.228340744972229004e-01 1.520151495933532715e-01
4.863869547843933105e-01 -2.315122485160827637e-01 -6.329170465469360352e-01 -2.179549932479858398e-01 -1.065319404006004333e-02 -4.419257938861846924e-01 6.823277473449707031e-02 -2.483426928520202637e-01
-2.205792069435119629e-02 1.730951666831970215e-01 -5.506614223122596741e-02 -9.458843618631362915e-02 -1.105194464325904846e-01 -8.690545707941055298e-02 -1.582034826278686523e-01 -9.553936123847961426e-01
-4.142123833298683167e-02 8.212816715240478516e-01 1.885006087832152843e-03 -3.949523866176605225e-01 -3.036744594573974609e-01 -4.657288268208503723e-02 -1.008895710110664368e-01 -2.514434158802032471e-01
-6.144947409629821777e-01 7.501199841499328613e-02 6.351489573717117310e-03 -3.962956070899963379e-01 1.280423700809478760e-01 -3.919346332550048828e-01 -3.068594038486480713e-01 -4.421634972095489502e-01
2.614628672599792480e-01 -2.621148228645324707e-01 -6.626800447702407837e-02 -6.976020932197570801e-01 9.461756050586700439e-02 -5.821127910166978836e-03 -5.831692218780517578e-01 -1.510635763406753540e-01
-1.300000236369669437e-03 8.627086877822875977e-01 -2.288473397493362427e-01 -2.540967166423797607e-01 -2.158999741077423096e-01 3.572060167789459229e-02 -1.755753308534622192e-01 -2.451126128435134888e-01
-2.721259593963623047e-01 4.578190147876739502e-01 -1.066389456391334534e-01 -8.013413846492767334e-02 -3.408365547657012939e-01 -3.080696761608123779e-01 -1.834693998098373413e-01 -6.736605167388916016e-01
1.657030880451202393e-01 4.370340108871459961e-01 -3.453932404518127441e-01 -4.321264624595642090e-01 -1.184578388929367065e-01 -6.279371380805969238e-01 1.134878769516944885e-01 2.330175191164016724e-01
2.004585862159729004e-01 2.607525885105133057e-01 2.364746928215026855e-01 -3.965635895729064941e-01 -2.044458091259002686e-01 -6.047899723052978516e-01 -5.112985968589782715e-01 9.821514040231704712e-02
-9.679099172353744507e-02 -3.496385216712951660e-01 -2.843361496925354004e-01 -5.676678419113159180e-01 -2.864688932895660400e-01 -2.385443449020385742e-01 1.385523378849029541e-01 -5.541895627975463867e-01
3.046851754188537598e-01 -2.461865693330764771e-01 1.860575824975967407e-01 -4.748068153858184814e-01 -1.205263882875442505e-01 -1.752972602844238281e-01 -6.503395438194274902e-01 -3.439520299434661865e-01
-3.978271409869194031e-02 -2.316700667142868042e-01 -4.532568529248237610e-02 -5.556126236915588379e-01 -2.857638001441955566e-01 -7.402101755142211914e-01 6.402440369129180908e-02 -1.775787211954593658e-02
-1.850723922252655029e-01 5.000854730606079102e-01 -1.447163224220275879e-01 -3.553351759910583496e-01 1.061036288738250732e-01 -2.180717289447784424e-01 1.322462409734725952e-02 -7.137708067893981934e-01
3.316999673843383789e-01 5.849893689155578613e-01 7.357912510633468628e-02 3.974498063325881958e-02 1.132688522338867188e-01 -6.016846895217895508e-01 -3.385767638683319092e-01 -2.264521121978759766e-01
-8.804260939359664917e-02 -1.342683881521224976e-01 2.519056014716625214e-02 -4.483343958854675293e-01 -7.598564624786376953e-01 -1.087951660156250000e-01 -4.284587129950523376e-02 -4.260612726211547852e-01
3.394639194011688232e-01 -1.442802697420120239e-01 -2.518835663795471191e-01 -5.744535326957702637e-01 -6.549516320228576660e-01 -1.964979767799377441e-01 9.521661326289176941e-03 -5.330603569746017456e-02
-8.427640795707702637e-02 -2.651462145149707794e-02 -7.398502826690673828e-01 -2.095637470483779907e-01 -2.325014770030975342e-01 2.193418145179748535e-01 -1.375339776277542114e-01 -5.289760231971740723e-01
4.856756925582885742e-01 -2.028976567089557648e-02 1.642665416002273560e-01 -3.228159248828887939e-01 1.564788222312927246e-01 -1.451352983713150024e-01 -6.598647236824035645e-01 -3.892847001552581787e-01
1.287976801395416260e-01 3.684895932674407959e-01 2.016234993934631348e-01 -6.639137864112854004e-01 -1.458707004785537720e-01 -4.412482976913452148e-01 -3.304934799671173096e-01 2.024567276239395142e-01
-5.156286060810089111e-02 3.468595445156097412e-01 -7.393875718116760254e-01 -6.555247306823730469e-02 1.168058067560195923e-01 -5.377019047737121582e-01 -1.489225775003433228e-01 -3.307324647903442383e-02
-4.701710045337677002e-01 3.074217736721038818e-01 -2.326712459325790405e-01 -6.263866275548934937e-02 -1.053135991096496582e-01 -4.883061051368713379e-01 -6.109788417816162109e-01 -5.951867625117301941e-02
-3.444078937172889709e-02 -1.483861505985260010e-01 -7.094417214393615723e-01 -4.658327400684356689e-01 -3.733511567115783691e-01 -2.378344722092151642e-02 8.974895626306533813e-02 -3.293569684028625488e-01
4.383041858673095703e-01 -3.547998070716857910e-01 -5.752665400505065918e-01 -5.235621333122253418e-01 -8.495219051837921143e-02 -5.711093917489051819e-02 1.434509875252842903e-03 -2.578314244747161865e-01
4.177723228931427002e-01 1.970449686050415039e-01 -7.313840985298156738e-01 -2.143982499837875366e-01 -6.537250243127346039e-03 -3.185011744499206543e-01 -2.879888415336608887e-01 1.460373848676681519e-01
6.985616087913513184e-01 8.304038643836975098e-02 -6.000947952270507812e-01 -1.810395270586013794e-01 -9.796570986509323120e-02 -6.855496019124984741e-02 -2.230670303106307983e-01 -2.194789350032806396e-01
-9.917594492435455322e-03 4.116632640361785889e-01 -2.531114518642425537e-01 -2.292741388082504272e-01 8.230135776102542877e-03 -3.588071465492248535e-01 1.135795861482620239e-01 -7.563679218292236328e-01
1.051204800605773926e-01 3.623199164867401123e-01 -2.804457545280456543e-01 -6.304671168327331543e-01 1.395356804132461548e-01 2.189225703477859497e-01 -5.600956082344055176e-01 -2.076064795255661011e-02
4.398720860481262207e-01 -2.425845116376876831e-01 -2.425239086151123047e-01 -4.441574811935424805e-01 -5.862934589385986328e-01 -1.904833912849426270e-01 -3.317901790142059326e-01 -3.824635595083236694e-02
-1.320981979370117188e-01 -3.998026251792907715e-02 -1.198421791195869446e-01 -5.910190939903259277e-01 -3.915988504886627197e-01 -4.117562770843505859e-01 -4.863664805889129639e-01 2.405008226633071899e-01
5.269813537597656250e-01 -2.722860574722290039e-01 -3.006768226623535156e-01 -5.281262397766113281e-01 -4.752863645553588867e-01 -1.003692969679832458e-01 1.402293331921100616e-02 -2.065410166978836060e-01
1.605093665421009064e-02 -3.497940599918365479e-01 -1.232423186302185059e-01 -6.948686242103576660e-01 1.700179874897003174e-01 -6.687837094068527222e-02 -5.715632438659667969e-01 -1.388964205980300903e-01
-4.790357649326324463e-01 -1.936627365648746490e-02 -1.787500381469726562e-01 -3.911698758602142334e-01 2.269429266452789307e-01 -4.771472811698913574e-01 -1.299608498811721802e-01 -5.377004146575927734e-01
-1.373527050018310547e-01 2.713571488857269287e-01 -5.857713520526885986e-02 -1.586182117462158203e-01 -5.858399271965026855e-01 -2.201487123966217041e-01 -1.046912074089050293e-01 -6.901264786720275879e-01
2.814036905765533447e-01 7.192887067794799805e-01 -3.298293352127075195e-01 -4.341014623641967773e-01 -2.627631425857543945e-01 -1.879536509513854980e-01 1.890350691974163055e-02 -3.841587528586387634e-02
-3.000316023826599121e-02 -2.991287112236022949e-01 -8.958224207162857056e-03 -2.244441807270050049e-01 4.193175118416547775e-03 -5.208899378776550293e-01 -7.666431665420532227e-01 -8.994293399155139923e-03
7.227092385292053223e-01 -1.803281158208847046e-01 -1.299896240234375000e-01 -4.913634657859802246e-01 -1.752185262739658356e-02 -2.238650172948837280e-01 -2.109620273113250732e-01 -3.031669259071350098e-01
-4.099617898464202881e-01 -4.458066076040267944e-02 -2.335354983806610107e-01 -2.288137674331665039e-01 3.308639824390411377e-01 -4.607442319393157959e-01 -4.031007885932922363e-01 -4.886746108531951904e-01
-3.156146109104156494e-01 3.706237077713012695e-01 -1.195855736732482910e-01 -1.825613677501678467e-01 -4.272351861000061035e-01 -2.413771003484725952e-01 -1.811225414276123047e-01 -6.646789908409118652e-01
7.871382683515548706e-02 2.282555252313613892e-01 1.942079663276672363e-01 -4.086405932903289795e-01 -6.301298737525939941e-02 -6.339101791381835938e-01 -5.644695758819580078e-01 1.120756939053535461e-01
-2.756308019161224365e-01 -2.585976421833038330e-01 -1.788239628076553345e-01 -4.926930069923400879e-01 -4.947534203529357910e-01 -4.219342172145843506e-01 3.985740989446640015e-02 -3.975329101085662842e-01
5.202417373657226562e-01 -1.427389532327651978e-01 -2.497666925191879272e-01 -4.236857891082763672e-01 3.436302542686462402e-01 -2.400372326374053955e-01 -5.332923531532287598e-01 -8.355049043893814087e-02
3.611161187291145325e-02 8.273683786392211914e-01 -3.687024712562561035e-01 -8.507612347602844238e-02 -1.171034425497055054e-01 -2.895051836967468262e-01 -2.669490575790405273e-01 -4.679567739367485046e-02
-1.541938260197639465e-02 4.178739190101623535e-01 -1.974844783544540405e-01 -2.519515156745910645e-01 -1.082224920392036438e-01 -9.215152263641357422e-02 1.100532617419958115e-02 -8.380564451217651367e-01
5.924117565155029297e-01 3.807191550731658936e-02 -3.983924388885498047e-01 -4.940871149301528931e-02 -3.296730518341064453e-01 -5.537976026535034180e-01 6.944572925567626953e-02 -2.573758959770202637e-01
2.709296718239784241e-02 4.833907186985015869e-01 1.180153619498014450e-02 -2.592139840126037598e-01 1.524242460727691650e-01 -8.058528900146484375e-01 -9.120668470859527588e-02 -1.315967142581939697e-01
-4.133712351322174072e-01 3.264899849891662598e-01 -2.111416161060333252e-01 -7.465615868568420410e-02 -5.144711732864379883e-01 -5.939998477697372437e-02 -4.374189972877502441e-01 -4.613349735736846924e-01
-4.225898087024688721e-01 2.541021704673767090e-01 -3.686428070068359375e-01 -5.568683147430419922e-01 -2.008934691548347473e-02 -8.422438055276870728e-02 1.428143829107284546e-01 -5.319368839263916016e-01
1.769598275423049927e-01 6.175407394766807556e-02 -5.626111030578613281e-01 -2.012670189142227173e-01 -6.269482374191284180e-01 7.980096340179443359e-02 -2.204217165708541870e-01 -3.997673094272613525e-01
5.713170766830444336e-01 -2.638489902019500732e-01 -2.882396578788757324e-01 -4.884924888610839844e-01 -4.654423892498016357e-01 -1.629009544849395752e-01 -4.923470690846443176e-02 -1.915098577737808228e-01
3.974488750100135803e-02 3.746697902679443359e-01 1.869688332080841064e-01 -2.747007906436920166e-01 -3.572091758251190186e-01 4.659237340092658997e-03 -8.384944498538970947e-02 -7.829268574714660645e-01
-1.357734501361846924e-01 4.141654819250106812e-03 -7.885575294494628906e-01 -3.331783413887023926e-01 3.331009447574615479e-01 1.118329167366027832e-01 -2.696961760520935059e-01 -2.291696816682815552e-01
-1.935848593711853027e-01 5.435701012611389160e-01 -4.518350660800933838e-01 1.181602180004119873e-01 1.693105138838291168e-02 -5.043122172355651855e-01 -3.309791982173919678e-01 -2.911618649959564209e-01
-1.089343875646591187e-01 -4.130560159683227539e-02 -1.186707690358161926e-01 -6.376472115516662598e-01 -7.121620178222656250e-01 -1.900510638952255249e-01 -3.905588015913963318e-02 -1.446753293275833130e-01
5.970368161797523499e-03 7.334969639778137207e-01 3.119421377778053284e-02 -2.089887559413909912e-01 1.078736856579780579e-01 -5.852842330932617188e-02 -1.616344749927520752e-01 -6.132774353027343750e-01
-1.519013345241546631e-01 1.103383973240852356e-01 -8.496488928794860840e-01 -4.563280940055847168e-01 3.831992298364639282e-02 -9.098608046770095825e-02 -1.568977087736129761e-01 1.578525640070438385e-02
-7.797288894653320312e-02 5.056883692741394043e-01 -5.371319651603698730e-01 2.493339125066995621e-03 2.063519358634948730e-01 -2.438762336969375610e-01 -2.821916341781616211e-01 -5.176810622215270996e-01
-1.149080470204353333e-01 7.800328731536865234e-01 1.249467357993125916e-01 -5.133842229843139648e-01 -2.402344346046447754e-01 -1.711122840642929077e-01 -6.090437248349189758e-02 -9.202408790588378906e-02
5.902995467185974121e-01 -1.874840706586837769e-01 -2.878786325454711914e-01 -1.206506490707397461e-01 -2.468506395816802979e-01 -4.592089653015136719e-01 1.100050806999206543e-01 -4.848259985446929932e-01
2.138548344373703003e-01 6.872533354908227921e-03 -3.465153276920318604e-01 -5.880945324897766113e-01 -6.902076601982116699e-01 -4.897704347968101501e-02 4.170738533139228821e-02 -8.812388777732849121e-02
-5.395242013037204742e-03 7.529998421669006348e-01 -2.027839273214340210e-01 -1.413343399763107300e-01 -2.049207538366317749e-01 8.729002624750137329e-02 -2.548495531082153320e-01 -5.072525143623352051e-01
-2.873600088059902191e-02 3.090318441390991211e-01 -1.036939918994903564e-01 -5.377269983291625977e-01 -1.373845189809799194e-01 1.282646656036376953e-01 -2.235865741968154907e-01 -7.200371623039245605e-01
-7.306359708309173584e-02 2.787106633186340332e-01 -6.689475178718566895e-01 -4.893467426300048828e-01 3.828246295452117920e-01 -2.786213159561157227e-01 6.035085022449493408e-02 -4.695066437125205994e-02
-3.229058384895324707e-01 1.630542986094951630e-02 -3.876358678098767996e-04 -2.461637258529663086e-01 -7.415059804916381836e-01 -2.530466020107269287e-01 -4.124389886856079102e-01 -2.256096005439758301e-01
3.063790500164031982e-01 3.618135452270507812e-01 1.207537055015563965e-01 -4.121381938457489014e-01 1.843226701021194458e-01 -3.214542269706726074e-01 -6.733953952789306641e-01 3.800996113568544388e-03
2.648292183876037598e-01 1.518167257308959961e-01 -5.178063511848449707e-01 -1.591429263353347778e-01 -1.412969529628753662e-01 -7.153033614158630371e-01 1.770079582929611206e-01 -2.245257049798965454e-01
-4.148258566856384277e-01 -4.818716272711753845e-02 -6.128699183464050293e-01 -2.680130898952484131e-01 2.937002182006835938e-01 -2.673226594924926758e-01 -3.924796581268310547e-01 -2.576732039451599121e-01
-1.085644960403442383e-02 1.269274652004241943e-01 -5.079045891761779785e-01 -6.568727493286132812e-01 1.819294132292270660e-02 1.801731586456298828e-01 -5.111727714538574219e-01 1.521837525069713593e-02
-2.891959547996520996e-01 3.623104691505432129e-01 -7.291146516799926758e-01 -3.072383105754852295e-01 -2.936782836914062500e-01 6.892798095941543579e-02 -2.493809163570404053e-01 -7.684203237295150757e-02
-1.279297377914190292e-02 6.848553419113159180e-01 -1.109319478273391724e-01 -3.873904049396514893e-01 -5.146747231483459473e-01 8.062404394149780273e-02 -1.762197017669677734e-01 -2.568826079368591309e-01
1.946876198053359985e-01 7.179763913154602051e-01 -4.277009069919586182e-01 -6.104010343551635742e-02 -2.869543135166168213e-01 -2.551907002925872803e-01 -3.353874981403350830e-01 -1.712454599328339100e-03
5.526072382926940918e-01 6.020531654357910156e-01 4.950412362813949585e-02 -3.049993813037872314e-01 -6.354060024023056030e-02 -2.603279054164886475e-01 -4.057562351226806641e-01 -1.536201126873493195e-02
2.630642950534820557e-01 -2.096592485904693604e-01 -4.379308596253395081e-02 -6.635390520095825195e-01 1.664615273475646973e-01 -5.126111209392547607e-02 -6.199704408645629883e-01 -1.730256080627441406e-01
-6.283487379550933838e-02 -3.234312683343887329e-02 -5.078756064176559448e-02 -6.327955722808837891e-01 3.317615389823913574e-01 -6.950800865888595581e-02 -6.831738352775573730e-01 -1.018464416265487671e-01
1.298566814512014389e-02 3.304447233676910400e-01 -3.079752624034881592e-01 -2.915254235267639160e-01 -5.839436054229736328e-01 -1.855781860649585724e-02 -3.341311588883399963e-02 -6.069191694259643555e-01
-1.717902719974517822e-01 5.375114679336547852e-01 -2.216915637254714966e-01 -1.680566221475601196e-01 -5.058774948120117188e-01 -4.363897442817687988e-01 2.589576505124568939e-02 -3.964349627494812012e-01
-1.371811628341674805e-01 -2.173047810792922974e-01 -4.464851021766662598e-01 -4.058059155941009521e-01 -4.344712495803833008e-01 -3.126297295093536377e-01 1.045761853456497192e-01 -5.220091938972473145e-01
5.872032605111598969e-03 -1.510629355907440186e-01 -5.125823020935058594e-01 -1.815241724252700806e-01 -2.005535066127777100e-01 -4.103226363658905029e-01 -2.589254975318908691e-01 -6.370440125465393066e-01
-3.291885927319526672e-02 8.316744565963745117e-01 -1.830987781286239624e-01 -3.348126709461212158e-01 -3.043603897094726562e-01 -1.478094160556793213e-01 -2.162409871816635132e-01 -1.913735829293727875e-02
-3.199956938624382019e-02 6.183059215545654297e-01 -4.973153173923492432e-01 -3.406561017036437988e-01 -4.223443269729614258e-01 -2.629844248294830322e-01 7.538574188947677612e-02 -9.291703812777996063e-03
-1.954359710216522217e-01 6.465816497802734375e-01 -2.205820828676223755e-01 -2.732944488525390625e-01 -4.033815860748291016e-01 -2.761617898941040039e-01 -1.412023752927780151e-01 -4.018338322639465332e-01
-1.125950738787651062e-01 -9.685473144054412842e-02 -6.054599881172180176e-01 -6.462600231170654297e-01 1.598932892084121704e-01 1.887755095958709717e-01 -1.099130883812904358e-02 -3.638469576835632324e-01
2.962798476219177246e-01 -1.727362573146820068e-01 -2.763463556766510010e-01 -5.359833240509033203e-01 -6.642552614212036133e-01 -2.167875766754150391e-01 -1.634381860494613647e-01 -6.157244369387626648e-02
3.192342519760131836e-01 2.803567945957183838e-01 -2.056711763143539429e-01 -5.484761595726013184e-01 -5.184159278869628906e-01 -4.163371026515960693e-01 1.685357093811035156e-01 7.659611850976943970e-02
-6.688521802425384521e-02 6.185547709465026855e-01 -1.907909661531448364e-01 8.007704280316829681e-03 -2.020598948001861572e-01 2.293810807168483734e-02 -3.558060824871063232e-01 -6.391391754150390625e-01
-1.844416856765747070e-01 5.191392302513122559e-01 -2.923180814832448959e-03 -3.897461295127868652e-01 -6.549870371818542480e-01 -2.861748933792114258e-01 -4.760698229074478149e-02 -1.771853566169738770e-01
-1.231251880526542664e-01 -4.099209308624267578e-01 -3.664750456809997559e-01 -6.599420905113220215e-01 -3.210170567035675049e-01 -1.846622526645660400e-01 -3.593845665454864502e-02 -3.294446468353271484e-01
6.225970759987831116e-02 6.566625833511352539e-01 -1.224949285387992859e-01 -2.123235911130905151e-01 5.394609272480010986e-02 -1.232823505997657776e-01 -1.494332104921340942e-01 -6.814637184143066406e-01
2.002393603324890137e-01 -2.493655234575271606e-01 3.058983981609344482e-01 -4.634003341197967529e-01 -1.213966384530067444e-01 -2.814408540725708008e-01 -5.970946550369262695e-01 -3.727456927299499512e-01
4.045804142951965332e-01 -4.133526384830474854e-01 -2.703315019607543945e-01 -5.289437770843505859e-01 -4.853710830211639404e-01 -1.964864134788513184e-01 -2.042535506188869476e-02 -1.948964446783065796e-01
-2.358471751213073730e-01 6.749497056007385254e-01 6.000335142016410828e-02 -2.687211632728576660e-01 -3.848980963230133057e-01 -1.918543875217437744e-01 -4.156435132026672363e-01 -2.351450175046920776e-01
-2.416581958532333374e-01 -1.247242167592048645e-01 2.033160068094730377e-02 -5.558419227600097656e-01 -3.808586895465850830e-01 -1.376332044601440430e-01 7.516484707593917847e-02 -6.685997843742370605e-01
5.931330919265747070e-01 -4.622061252593994141e-01 -2.346078306436538696e-01 -4.157196283340454102e-01 -9.481619298458099365e-02 -2.882654666900634766e-01 -2.894776761531829834e-01 -1.755287796258926392e-01
1.910210251808166504e-01 5.913596749305725098e-01 -4.866117835044860840e-01 -5.215591788291931152e-01 -3.210297524929046631e-01 8.601517416536808014e-03 1.672225259244441986e-02 3.969756513833999634e-02
-9.877461194992065430e-02 3.937706351280212402e-01 -2.762783765792846680e-01 -1.933686733245849609e-01 2.397490143775939941e-01 -4.156858026981353760e-01 4.265110567212104797e-02 -6.995525360107421875e-01
2.092256844043731689e-01 -1.883971840143203735e-01 2.524547874927520752e-01 -2.759637832641601562e-01 -3.304262086749076843e-02 -6.760471463203430176e-01 -5.602007508277893066e-01 -9.426093101501464844e-02
-3.419229686260223389e-01 5.998625978827476501e-02 -6.887201666831970215e-01 -4.365254342555999756e-01 -4.032739400863647461e-01 -2.337706461548805237e-02 -1.998004764318466187e-01 -1.072564348578453064e-01
-1.390944868326187134e-01 7.814095020294189453e-01 -1.859452873468399048e-01 -2.231776416301727295e-01 -2.087469212710857391e-02 -4.838811457157135010e-01 -1.513514518737792969e-01 -1.678807139396667480e-01
1.359336823225021362e-01 -3.313577473163604736e-01 9.399381279945373535e-02 -4.215797483921051025e-01 6.879723072052001953e-02 -7.320080995559692383e-01 -6.892389617860317230e-03 -3.801883459091186523e-01
3.896057009696960449e-01 -1.051613017916679382e-01 -2.298509925603866577e-01 -6.180511116981506348e-01 4.414323866367340088e-01 7.877977192401885986e-02 -2.350766658782958984e-01 -3.820992708206176758e-01
-6.300287842750549316e-01 1.295375078916549683e-01 -1.967385560274124146e-01 -3.258844316005706787e-01 -3.556351363658905029e-01 -4.656270742416381836e-01 -3.109962046146392822e-01 -3.705912828445434570e-02
-1.082215234637260437e-01 -3.616484999656677246e-02 -5.192335247993469238e-01 -3.867926597595214844e-01 -2.799191772937774658e-01 -4.238999485969543457e-01 2.189567387104034424e-01 -5.116447210311889648e-01
-3.246789276599884033e-01 3.529458045959472656e-01 -1.342998743057250977e-01 -7.450802326202392578e-01 1.022434756159782410e-01 -5.215150117874145508e-02 2.520051598548889160e-01 -3.466292321681976318e-01
-1.374731212854385376e-01 5.440505743026733398e-01 -2.897381782531738281e-01 -1.364733874797821045e-01 -5.383108854293823242e-01 -1.430649310350418091e-01 -4.127091169357299805e-01 -3.193145692348480225e-01
-3.559310734272003174e-01 4.623297154903411865e-01 -4.101606085896492004e-02 -5.311479568481445312e-01 -3.116222918033599854e-01 -1.872912049293518066e-01 -4.715152978897094727e-01 1.457766145467758179e-01
-5.018774271011352539e-01 -2.241516858339309692e-01 -2.210693657398223877e-01 -6.462130546569824219e-01 -7.930090278387069702e-02 -1.304240077733993530e-01 -2.630795836448669434e-01 -3.726957738399505615e-01
-1.106516085565090179e-02 4.401577115058898926e-01 -7.703688144683837891e-01 1.144692674279212952e-02 -7.595814019441604614e-02 -2.876985073089599609e-01 -3.513744175434112549e-01 2.313699200749397278e-02
6.597321033477783203e-01 3.674704730510711670e-01 -4.046106338500976562e-02 -2.382575869560241699e-01 -1.696192175149917603e-01 3.093050606548786163e-02 -5.179796218872070312e-01 -2.707118690013885498e-01
6.783822178840637207e-02 8.630599379539489746e-01 -2.420204728841781616e-01 -1.083592623472213745e-01 -1.289762556552886963e-01 -1.309938132762908936e-01 -1.615616381168365479e-01 -3.468622565269470215e-01
-3.503320813179016113e-01 5.743420124053955078e-01 -1.709621399641036987e-01 -3.099632561206817627e-01 -5.045529007911682129e-01 -3.293385207653045654e-01 -1.493532657623291016e-01 -1.917011886835098267e-01
-1.273292861878871918e-02 4.948818683624267578e-01 -3.274600803852081299e-01 -3.544558957219123840e-02 -9.001306444406509399e-02 1.310220360755920410e-01 -3.599573969841003418e-01 -7.011454105377197266e-01
-9.029207378625869751e-02 6.708523035049438477e-01 -2.882021069526672363e-01 -3.764914274215698242e-01 -2.624313831329345703e-01 -4.620618820190429688e-01 -4.427919909358024597e-02 1.807383298873901367e-01
-2.025840878486633301e-01 -1.530244797468185425e-01 -3.075140714645385742e-01 -4.501526355743408203e-01 1.674721837043762207e-01 -6.171317696571350098e-01 -4.681318402290344238e-01 1.014644429087638855e-01
-2.313461303710937500e-01 1.353859305381774902e-01 -5.761619657278060913e-02 -4.622938334941864014e-01 -7.258311510086059570e-01 -3.989782929420471191e-01 -4.093438386917114258e-02 -1.530493497848510742e-01
-6.416033953428268433e-02 -8.580670505762100220e-02 -7.061113715171813965e-01 -3.432422280311584473e-01 2.726877927780151367e-01 -2.603292763233184814e-01 3.957697376608848572e-02 -4.779289364814758301e-01
3.272806406021118164e-01 -2.174493819475173950e-01 -2.707547545433044434e-01 -5.654973387718200684e-01 3.570578694343566895e-01 -1.057841554284095764e-01 -5.384154319763183594e-01 -1.547127366065979004e-01
-1.234806329011917114e-01 6.096817851066589355e-01 -2.884957473725080490e-03 -2.175402492284774780e-01 1.408541947603225708e-01 -1.938693108968436718e-03 -2.408590465784072876e-01 -6.984639763832092285e-01
-4.817055165767669678e-01 -3.177230060100555420e-01 -3.292550444602966309e-01 -3.390505313873291016e-01 -1.513281166553497314e-01 -3.000629544258117676e-01 -5.372866988182067871e-01 -2.050192952156066895e-01
1.459290236234664917e-01 2.208443172276020050e-02 3.804663121700286865e-01 -3.208892643451690674e-01 -1.449427157640457153e-01 -4.551360607147216797e-01 -7.357171922922134399e-02 -7.049272656440734863e-01
3.365043178200721741e-02 4.619368612766265869e-01 -6.644377112388610840e-01 -5.595808103680610657e-02 -1.221507787704467773e-02 -5.009673833847045898e-01 -2.922510206699371338e-01 6.591783463954925537e-02
1.951076984405517578e-01 -2.623606920242309570e-01 -3.578846156597137451e-01 -5.227785110473632812e-01 -6.451926827430725098e-01 -1.491198688745498657e-01 -2.235811203718185425e-01 -5.676463991403579712e-02
-3.234314918518066406e-01 1.820702850818634033e-01 -7.176263332366943359e-01 -4.038447439670562744e-01 -2.231747806072235107e-01 1.453951746225357056e-01 -2.734045386314392090e-01 -1.961313933134078979e-01
6.132537126541137695e-02 -2.256963551044464111e-01 -5.708070993423461914e-01 -6.266038417816162109e-01 -4.403659701347351074e-01 -1.168192997574806213e-01 -1.386199891567230225e-01 -7.925854064524173737e-03
-5.993042588233947754e-01 4.594216942787170410e-01 -2.009477168321609497e-01 -2.392540574073791504e-01 -4.001847282052040100e-02 -2.304417043924331665e-01 -5.178545117378234863e-01 -9.625773131847381592e-02
1.678351163864135742e-01 7.987163215875625610e-02 -5.714523792266845703e-01 -1.217244309373199940e-03 -3.114013075828552246e-01 -5.145048499107360840e-01 7.919351756572723389e-02 -5.205141901969909668e-01
4.146665930747985840e-01 2.872644364833831787e-01 -1.595017760992050171e-01 -1.339499652385711670e-01 -5.329397916793823242e-01 -3.375941812992095947e-01 -5.514598488807678223e-01 6.702556274831295013e-03
-6.569091975688934326e-02 1.721552163362503052e-01 2.738876342773437500e-01 -3.780562281608581543e-01 -2.989982068538665771e-01 -6.350508332252502441e-01 -5.053480267524719238e-01 -6.343174260109663010e-03
4.996340572834014893e-01 5.926532745361328125e-01 -1.814947649836540222e-02 -3.683931529521942139e-01 -1.966120302677154541e-01 -1.882644593715667725e-01 -4.329439699649810791e-01 -3.930164873600006104e-02
-2.114114761352539062e-01 5.494598746299743652e-01 -2.619603574275970459e-01 -1.988559514284133911e-01 9.524263441562652588e-02 -3.582518696784973145e-01 -1.006949841976165771e-01 -6.306163072586059570e-01
-3.652594983577728271e-01 1.817158311605453491e-01 -1.542881876230239868e-01 -2.368185371160507202e-01 -2.243617177009582520e-01 -4.556153118610382080e-01 -1.095297560095787048e-01 -6.955262422561645508e-01
5.622970871627330780e-03 3.129720389842987061e-01 1.151730120182037354e-01 -5.006604194641113281e-01 1.644915938377380371e-01 -1.799102574586868286e-01 -6.318569183349609375e-02 -7.580722570419311523e-01
8.194678276777267456e-02 5.024157166481018066e-01 -1.033325269818305969e-01 -2.597963213920593262e-01 4.175865948200225830e-01 -1.014668121933937073e-01 -1.920421421527862549e-01 -6.641817688941955566e-01
2.931419610977172852e-01 5.805021151900291443e-02 -3.085927069187164307e-01 -8.790448904037475586e-01 -1.075597293674945831e-02 1.921107918024063110e-01 -2.035053446888923645e-02 -7.288501411676406860e-02
6.509267687797546387e-01 -5.040290579199790955e-02 -1.175237447023391724e-01 -2.147227376699447632e-01 -1.101680682040750980e-03 -2.377049326896667480e-01 -6.459010839462280273e-01 -2.003574222326278687e-01
1.095031127333641052e-01 3.256863355636596680e-01 -4.468487203121185303e-01 -4.228670895099639893e-01 -1.013562753796577454e-01 -4.648101627826690674e-01 -4.511495530605316162e-01 2.712739109992980957e-01
4.096549451351165771e-01 3.446800708770751953e-01 -1.750092059373855591e-01 -5.888558030128479004e-01 -4.819721579551696777e-01 -3.006399571895599365e-01 5.875088274478912354e-02 9.932754188776016235e-02
-1.741748303174972534e-02 1.116970330476760864e-01 -5.191233754158020020e-01 -3.627181947231292725e-01 -2.145687490701675415e-01 -3.624524176120758057e-02 2.162806838750839233e-01 -7.014529109001159668e-01
3.662871420383453369e-01 3.712976872920989990e-01 -1.300801150500774384e-02 -3.700037300586700439e-01 -4.215099811553955078e-01 -4.295887947082519531e-01 -4.547515809535980225e-01 1.479308456182479858e-01
-3.623104095458984375e-02 -3.543331027030944824e-01 -3.840144872665405273e-01 -4.959844052791595459e-01 -8.600379526615142822e-02 -5.136532187461853027e-01 1.567831188440322876e-01 -4.287779629230499268e-01
4.937766790390014648e-01 4.027996659278869629e-01 7.585120946168899536e-02 -5.597797036170959473e-01 1.217723563313484192e-01 -3.015650510787963867e-01 -4.102653264999389648e-01 -2.724942192435264587e-02
3.002888858318328857e-01 -1.469065546989440918e-01 -5.354356952011585236e-03 -7.287848591804504395e-01 -5.691616535186767578e-01 -1.648338139057159424e-01 -6.062890216708183289e-02 -4.793777689337730408e-02
-2.938544154167175293e-01 6.315336227416992188e-01 -9.029008448123931885e-02 -2.080465555191040039e-01 -3.233579099178314209e-01 -5.594520568847656250e-01 -6.514964252710342407e-02 -2.039309740066528320e-01
-1.924498081207275391e-01 -7.945198565721511841e-02 -1.845837235450744629e-01 -3.117816150188446045e-01 5.540531873703002930e-01 -1.792733818292617798e-01 -2.964280247688293457e-01 -6.311798691749572754e-01
-1.808994561433792114e-01 2.904187515377998352e-02 -3.598241508007049561e-01 -5.287375450134277344e-01 -5.207520127296447754e-01 -4.462025463581085205e-01 1.988153606653213501e-01 -2.181473076343536377e-01
4.925549626350402832e-01 4.717595875263214111e-01 -1.460769027471542358e-01 1.246329024434089661e-01 -7.781354337930679321e-02 -5.818213224411010742e-01 -3.811519742012023926e-01 -9.007125347852706909e-02
2.070092037320137024e-02 -1.343849897384643555e-01 -6.874715089797973633e-01 -1.693464219570159912e-01 -4.632267951965332031e-01 -2.739151716232299805e-01 -3.211008757352828979e-02 -4.354047775268554688e-01
-2.574723213911056519e-02 7.500677704811096191e-01 -1.717413663864135742e-01 -1.828936338424682617e-01 -2.148846536874771118e-01 -1.601268723607063293e-02 -2.888556718826293945e-01 -4.938833117485046387e-01
-2.983962297439575195e-01 3.213110566139221191e-01 -8.214341849088668823e-02 -6.240705251693725586e-01 -2.773619592189788818e-01 -5.063670873641967773e-01 1.975726772798225284e-04 -2.795886397361755371e-01
1.534999310970306396e-01 3.012546151876449585e-02 -2.759107351303100586e-01 -4.563568234443664551e-01 -6.134249567985534668e-01 -5.334420204162597656e-01 1.629876494407653809e-01 -6.104527413845062256e-02
-1.734956800937652588e-01 -1.887099742889404297e-01 -6.266345977783203125e-01 -3.792651295661926270e-01 7.954149693250656128e-02 -5.867355465888977051e-01 -1.983700692653656006e-01 -8.853647857904434204e-02
-2.850653976202011108e-02 3.147211670875549316e-01 -4.558524787425994873e-01 -6.542931795120239258e-01 2.470085769891738892e-01 -4.386536180973052979e-01 9.974573552608489990e-02 -2.928050979971885681e-02
-5.708513259887695312e-01 1.390527039766311646e-01 -6.693336367607116699e-02 -4.899201393127441406e-01 -3.819160163402557373e-01 -7.258945703506469727e-02 -4.942433536052703857e-01 -1.220068782567977905e-01
-8.074147254228591919e-02 2.968677282333374023e-01 -1.190537512302398682e-01 -3.897871375083923340e-01 -5.465609431266784668e-01 -4.732354581356048584e-01 -4.102790057659149170e-01 2.196202278137207031e-01
-1.293732319027185440e-02 5.831829309463500977e-01 -2.533718943595886230e-01 -2.522019743919372559e-01 -6.476215124130249023e-01 -2.501589357852935791e-01 -1.180544123053550720e-01 -1.897292137145996094e-01
-4.698151648044586182e-01 4.825718402862548828e-01 -2.026738077402114868e-01 -3.418798446655273438e-01 -4.159474074840545654e-01 -1.657063364982604980e-01 -3.784533739089965820e-01 -2.115225195884704590e-01
1.789966076612472534e-01 2.787895314395427704e-02 2.177961766719818115e-01 -4.132232964038848877e-01 -3.198984265327453613e-01 -3.010708093643188477e-01 -7.247936129570007324e-01 -1.751851439476013184e-01
-3.115929961204528809e-01 -8.733703196048736572e-02 1.245038956403732300e-01 -7.516000866889953613e-01 4.557102173566818237e-02 -2.181499004364013672e-01 1.503839716315269470e-02 -5.147680044174194336e-01
-4.391741156578063965e-01 5.071840286254882812e-01 -2.723288834095001221e-01 -4.287233054637908936e-01 -4.727175459265708923e-02 -4.533448517322540283e-01 -2.784294486045837402e-01 8.151473104953765869e-02
-1.700132042169570923e-01 3.165841996669769287e-01 -1.388336569070816040e-01 -6.249637603759765625e-01 -5.221871137619018555e-01 -7.625850290060043335e-02 -3.990463912487030029e-01 -1.525874435901641846e-01
6.047344803810119629e-01 -1.132131591439247131e-01 -1.557316184043884277e-01 -4.943707883358001709e-01 -4.936694800853729248e-01 -2.100163251161575317e-01 -2.131104767322540283e-01 -1.399699300527572632e-01
-7.694780081510543823e-02 4.601770639419555664e-01 5.306659638881683350e-02 -5.816825032234191895e-01 -2.067589908838272095e-01 1.738650947809219360e-01 5.365642905235290527e-02 -6.043906807899475098e-01
3.688443601131439209e-01 -1.017757877707481384e-01 -6.343373060226440430e-01 -3.765903711318969727e-01 -2.527680993080139160e-01 4.245935007929801941e-02 -3.006872534751892090e-01 -3.915149271488189697e-01
6.092280149459838867e-02 3.875719904899597168e-01 -3.147501349449157715e-01 -6.544179320335388184e-01 -5.091555118560791016e-01 -1.921329349279403687e-01 -1.123294681310653687e-01 9.986882656812667847e-02
-1.767431497573852539e-01 1.610212326049804688e-01 -4.261114634573459625e-03 -8.749741315841674805e-01 -3.081151545047760010e-01 -2.758143246173858643e-01 9.826413355767726898e-03 -7.830094546079635620e-02
2.832556068897247314e-01 -1.438867598772048950e-01 -4.685241281986236572e-01 -4.766861498355865479e-01 1.286439746618270874e-01 -1.037628040648996830e-03 -6.176820397377014160e-01 -2.328886389732360840e-01
1.996508687734603882e-01 4.379314780235290527e-01 -3.720664680004119873e-01 -5.480024814605712891e-01 -4.688888192176818848e-01 -3.252229094505310059e-01 3.492929786443710327e-02 -5.261828750371932983e-02
-2.196834087371826172e-01 6.693254113197326660e-01 -3.445929586887359619e-01 -3.938966989517211914e-01 -3.876889050006866455e-01 -2.158052474260330200e-01 -1.805677413940429688e-01 1.909140869975090027e-02
-4.780387878417968750e-01 2.897190451622009277e-01 -2.456261515617370605e-01 -1.002918034791946411e-01 -3.487418219447135925e-02 -1.643610894680023193e-01 -7.012991905212402344e-01 -3.116081655025482178e-01
2.688863575458526611e-01 3.049295842647552490e-01 -2.443043328821659088e-02 -1.019526347517967224e-01 -2.596458196640014648e-01 -5.543057322502136230e-01 -6.633294820785522461e-01 9.513161331415176392e-02
7.610573619604110718e-02 2.137074917554855347e-01 -5.131505727767944336e-01 -2.924486994743347168e-01 2.539886236190795898e-01 -3.832817971706390381e-01 -5.843615531921386719e-01 2.163183242082595825e-01
-1.536294370889663696e-01 6.399993300437927246e-01 -2.606987059116363525e-01 -4.845045804977416992e-01 -4.556284248828887939e-01 -1.644715666770935059e-02 -6.885884702205657959e-02 -2.268942594528198242e-01
3.309505581855773926e-01 3.222048878669738770e-01 1.284416913986206055e-01 -2.047467827796936035e-01 1.706654578447341919e-01 -6.333864331245422363e-01 -5.412670969963073730e-01 7.044173777103424072e-02
4.366686940193176270e-01 3.673130273818969727e-01 -1.329583674669265747e-01 -3.052616119384765625e-01 1.556487381458282471e-01 -3.195320069789886475e-01 -1.986250281333923340e-01 -6.306821107864379883e-01
4.741034507751464844e-01 -2.675505578517913818e-01 -1.803802102804183960e-01 -4.884641170501708984e-01 -1.063126623630523682e-01 -3.912787139415740967e-02 -6.115493774414062500e-01 -2.137344181537628174e-01
2.308372557163238525e-01 -4.809897840023040771e-01 2.003665268421173096e-02 -3.963180780410766602e-01 5.908341333270072937e-02 -1.365591585636138916e-01 -6.048332452774047852e-01 -4.122269451618194580e-01
2.330377399921417236e-01 -3.132753372192382812e-01 -8.284282870590686798e-03 -5.580624938011169434e-01 -4.171368479728698730e-01 -5.900611877441406250e-01 -1.175788640975952148e-01 -7.044981699436903000e-03
-2.559580504894256592e-01 1.735064089298248291e-01 5.489762872457504272e-02 -6.092204451560974121e-01 -2.565563619136810303e-01 -3.791895806789398193e-01 -1.838554143905639648e-01 -5.355455875396728516e-01
2.214591652154922485e-01 3.167464733123779297e-01 -5.036571621894836426e-01 -4.308263063430786133e-01 1.589619368314743042e-01 -3.544286489486694336e-01 -4.448651969432830811e-01 -2.501043081283569336e-01
-3.903583288192749023e-01 4.001645743846893311e-01 -1.609894931316375732e-01 -6.853196024894714355e-01 -5.790276825428009033e-02 -2.083130031824111938e-01 -3.615649640560150146e-01 1.201331093907356262e-01
-5.743457078933715820e-01 2.521176338195800781e-01 -2.624033391475677490e-01 -5.619929432868957520e-01 1.026377603411674500e-01 -2.028446346521377563e-01 -2.396201528608798981e-02 -4.118463397026062012e-01
2.352978587150573730e-01 4.586900770664215088e-01 -5.672684907913208008e-01 -1.648586392402648926e-01 -1.919808834791183472e-01 -8.741419762372970581e-02 -4.804888069629669189e-01 -3.315100669860839844e-01
