# Supplementary material for: Where is your field going? A machine learning approach to study the relative motion of the domains of physics
Source: PLoS One. 2020 Jun 18;15(6):e0233997. doi: 10.1371/journal.pone.0233997 (PMC7302634; doi:10.1371/journal.pone.0233997)
Supplement: S17 Data — (ZIP) [file pone.0233997.s017.zip › 16/Pacs4Run_16_VS_500_embeddings1989-1993ED8.txt]

-2.984010279178619385e-01 -4.485703408718109131e-01 9.571283310651779175e-02 3.568415045738220215e-01 -6.665492057800292969e-01 -2.974542677402496338e-01 -1.896847784519195557e-01 -6.706285476684570312e-02
-4.971418380737304688e-01 -7.426389455795288086e-01 -7.170141488313674927e-02 2.343021482229232788e-01 4.229423031210899353e-02 -5.683664232492446899e-02 -1.307594925165176392e-01 3.452268540859222412e-01
2.457325756549835205e-01 -6.732132434844970703e-01 2.372947931289672852e-01 5.267825722694396973e-01 -3.062064349651336670e-01 9.178183227777481079e-02 5.974340811371803284e-02 2.164137512445449829e-01
-4.008187055587768555e-01 -6.259635686874389648e-01 3.296735584735870361e-01 2.453663498163223267e-01 -2.418134212493896484e-01 2.272514402866363525e-01 1.780122071504592896e-01 3.698910772800445557e-01
3.060759007930755615e-01 -6.889762282371520996e-01 2.146824635565280914e-02 1.858550906181335449e-01 -1.716543436050415039e-01 -5.727439373731613159e-02 3.681169450283050537e-01 4.778814613819122314e-01
1.862583607435226440e-01 -7.688173651695251465e-01 9.255897253751754761e-03 -1.615451276302337646e-01 -1.129338145256042480e-01 2.893562018871307373e-01 -3.659430742263793945e-01 3.430009186267852783e-01
-2.580132782459259033e-01 -5.872654914855957031e-01 -6.393425464630126953e-01 -1.514047086238861084e-01 -2.041509449481964111e-01 -2.120492011308670044e-01 -2.387123107910156250e-01 -1.150655746459960938e-01
-9.957100450992584229e-02 -4.929120838642120361e-01 5.491718649864196777e-01 4.332417249679565430e-01 -3.235439658164978027e-01 1.083123236894607544e-01 -2.665314376354217529e-01 2.652993798255920410e-01
-7.674962282180786133e-02 -6.285285949707031250e-01 -1.491155195981264114e-02 6.934027075767517090e-01 -1.204467266798019409e-01 -1.234669387340545654e-01 -2.853687405586242676e-01 -8.273246139287948608e-02
-3.029352426528930664e-01 -8.479351401329040527e-01 -3.644096851348876953e-01 8.176257461309432983e-02 -2.847402542829513550e-02 7.303187996149063110e-02 8.640987426042556763e-02 1.901198327541351318e-01
-9.861266613006591797e-02 -3.320367336273193359e-01 -5.901806950569152832e-01 5.589392781257629395e-01 -2.543177008628845215e-01 -3.602671623229980469e-01 9.554796665906906128e-02 1.253046244382858276e-01
2.041148096323013306e-01 -5.744968652725219727e-01 2.135711014270782471e-01 6.769933700561523438e-01 -3.274365067481994629e-01 -4.735933616757392883e-02 -8.699459582567214966e-02 8.562797307968139648e-02
1.067135948687791824e-02 -4.138777852058410645e-01 -9.750593453645706177e-02 2.406166344881057739e-01 -3.574754297733306885e-01 3.891966044902801514e-01 2.976856827735900879e-01 6.271428465843200684e-01
9.900934994220733643e-03 -4.847340285778045654e-01 2.167616412043571472e-02 3.388126194477081299e-01 -3.434773683547973633e-01 4.504490792751312256e-01 1.981176435947418213e-01 5.380888581275939941e-01
-4.015951454639434814e-01 -4.352671504020690918e-01 -7.317603379487991333e-02 2.940266132354736328e-01 -9.797549992799758911e-02 6.601667404174804688e-02 2.057364955544471741e-02 7.369374632835388184e-01
-3.128862977027893066e-01 -5.385965481400489807e-02 -5.460528135299682617e-01 2.623376250267028809e-01 -2.936275303363800049e-01 -3.583873212337493896e-01 -4.581012427806854248e-01 3.281632661819458008e-01
-5.997297763824462891e-01 -4.531012773513793945e-01 3.243928551673889160e-01 2.622680068016052246e-01 -2.533118426799774170e-01 2.299808263778686523e-01 -2.129625976085662842e-01 3.140020370483398438e-01
-3.964666426181793213e-01 -4.102095663547515869e-01 -3.213359117507934570e-01 4.371799826622009277e-01 -1.423209905624389648e-01 3.288456499576568604e-01 -1.530198156833648682e-01 4.778591692447662354e-01
-3.135423064231872559e-01 -7.033521533012390137e-01 -1.845580339431762695e-01 3.124363124370574951e-01 -1.887697428464889526e-01 2.377415746450424194e-01 2.722149193286895752e-01 3.302314281463623047e-01
-3.146812021732330322e-01 -6.297871470451354980e-01 -4.450215399265289307e-01 3.173929452896118164e-01 -1.894277036190032959e-01 3.798171877861022949e-01 2.358744479715824127e-02 1.576742678880691528e-01
-7.044297456741333008e-01 -5.285634994506835938e-01 -2.120269238948822021e-01 2.081258893013000488e-01 -1.289040148258209229e-01 -2.016488909721374512e-01 -2.801842093467712402e-01 -1.859979890286922455e-02
-4.038638174533843994e-01 -5.747988820075988770e-01 -3.964677453041076660e-02 3.554224967956542969e-01 -2.801201492547988892e-02 -6.667193025350570679e-03 4.159506037831306458e-02 6.132242679595947266e-01
-2.021552994847297668e-03 -7.148952484130859375e-01 -3.914244771003723145e-01 3.912409245967864990e-01 -1.885731071233749390e-01 -2.964281141757965088e-01 -2.946886979043483734e-02 -2.415369302034378052e-01
-6.032392382621765137e-01 -5.156717300415039062e-01 -1.123000159859657288e-01 9.818802773952484131e-02 -1.640669852495193481e-01 2.377373278141021729e-01 -1.115379929542541504e-01 5.020508766174316406e-01
-1.731548458337783813e-01 -7.423917651176452637e-01 1.914523690938949585e-01 -1.314489841461181641e-01 -4.105574786663055420e-01 1.259271651506423950e-01 4.226980805397033691e-01 4.301379621028900146e-02
-9.768670052289962769e-02 -8.166483044624328613e-01 -1.002004966139793396e-01 -1.429993212223052979e-01 6.661251187324523926e-02 -7.874958217144012451e-02 -1.151834987103939056e-02 5.313026905059814453e-01
-5.925034284591674805e-01 -4.910861551761627197e-01 2.209353744983673096e-01 -2.362111024558544159e-02 -2.700454294681549072e-01 2.914258539676666260e-01 -1.312557905912399292e-01 4.281612038612365723e-01
-3.259253203868865967e-01 -3.770186603069305420e-01 -3.048965707421302795e-03 4.379151463508605957e-01 -1.167523860931396484e-01 -1.890411376953125000e-01 2.124393582344055176e-01 6.821675896644592285e-01
7.507879287004470825e-03 -7.990816831588745117e-01 9.759947657585144043e-02 -5.576616153120994568e-02 -7.448645681142807007e-02 2.549012899398803711e-01 -4.187093079090118408e-01 3.208369612693786621e-01
-1.554455235600471497e-02 -5.694342851638793945e-01 3.036064803600311279e-01 3.807356953620910645e-01 -1.884407401084899902e-01 1.902050673961639404e-01 -3.760491609573364258e-01 4.746213853359222412e-01
-5.037640333175659180e-01 -6.017035245895385742e-01 -3.251260519027709961e-01 -2.241285592317581177e-01 -1.757997274398803711e-01 2.747935652732849121e-01 -2.239656150341033936e-01 2.676874399185180664e-01
-3.698084354400634766e-01 -4.974338412284851074e-01 1.412382274866104126e-01 2.620929479598999023e-01 -3.527115583419799805e-01 4.414037987589836121e-02 5.348742008209228516e-01 3.386976122856140137e-01
-2.568345665931701660e-01 -3.251965045928955078e-01 -7.805512845516204834e-02 1.443343013525009155e-01 -5.600170046091079712e-02 -5.882172584533691406e-01 -3.978736698627471924e-02 6.712968349456787109e-01
1.709215939044952393e-01 -3.177031576633453369e-01 -1.505817323923110962e-01 7.708311825990676880e-02 -6.811921000480651855e-01 -5.123720765113830566e-01 3.107634782791137695e-01 1.345809847116470337e-01
-3.331191837787628174e-01 -7.014206051826477051e-01 -3.378332257270812988e-01 4.283205270767211914e-01 -8.842772245407104492e-02 1.729566305875778198e-01 1.689205914735794067e-01 1.821630299091339111e-01
-2.157956808805465698e-01 -1.024820283055305481e-01 -6.645112037658691406e-01 -1.073646768927574158e-01 -5.998418927192687988e-01 -7.678186893463134766e-02 6.508750468492507935e-02 3.462447822093963623e-01
-4.520809650421142578e-02 -6.255418658256530762e-01 -1.956126540899276733e-01 5.002261400222778320e-01 -1.359607726335525513e-01 -3.353294730186462402e-01 4.139708876609802246e-01 1.259364485740661621e-01
-6.897622346878051758e-02 -1.189388241618871689e-02 -3.939314484596252441e-01 2.055439725518226624e-02 -6.334084868431091309e-01 -1.394939571619033813e-01 2.311325371265411377e-01 6.044909954071044922e-01
1.497019678354263306e-01 -4.227832555770874023e-01 -1.473362147808074951e-01 2.253246903419494629e-01 -5.012980699539184570e-01 -5.303502082824707031e-01 4.199469685554504395e-01 1.320523321628570557e-01
3.984609842300415039e-01 -8.627665787935256958e-02 -5.468017235398292542e-02 2.758457660675048828e-01 -8.217668533325195312e-01 -2.392097562551498413e-01 -9.301990270614624023e-02 1.163172274827957153e-01
-3.335720896720886230e-01 -4.679900705814361572e-01 4.786043986678123474e-02 3.685291409492492676e-01 -6.384968757629394531e-02 1.682860217988491058e-02 -2.835709229111671448e-02 7.255663871765136719e-01
-1.041550189256668091e-01 -8.843889236450195312e-01 1.444548517465591431e-01 -1.584448367357254028e-01 6.154453847557306290e-03 7.276092190295457840e-03 -2.614324390888214111e-01 3.042998909950256348e-01
1.663865596055984497e-01 -4.856949448585510254e-01 1.488507539033889771e-01 3.074704110622406006e-01 -4.440930187702178955e-01 2.759186625480651855e-01 3.632203936576843262e-01 4.630794525146484375e-01
-1.792995482683181763e-01 -4.347862303256988525e-01 -7.065845280885696411e-02 3.423059582710266113e-01 -1.857301443815231323e-01 4.542156755924224854e-01 -4.072344005107879639e-01 4.999992847442626953e-01
-2.306551039218902588e-01 -5.180608630180358887e-01 2.780235558748245239e-02 3.081425130367279053e-01 -3.436921834945678711e-01 2.514008991420269012e-02 5.596635937690734863e-01 3.882098495960235596e-01
-3.020887672901153564e-01 -7.668784260749816895e-01 -4.168995320796966553e-01 1.297751963138580322e-01 -1.575787514448165894e-01 2.596203386783599854e-01 1.492154449224472046e-01 1.244752258062362671e-01
9.382475912570953369e-02 -1.580958254635334015e-02 6.483779847621917725e-02 1.467355936765670776e-01 -8.327538967132568359e-01 -4.838486909866333008e-01 -1.666235327720642090e-01 9.929613023996353149e-02
9.844150394201278687e-02 -5.273196101188659668e-01 -7.709904015064239502e-02 1.359073668718338013e-01 -5.051814317703247070e-01 -3.411523699760437012e-01 5.585342049598693848e-01 6.537991017103195190e-02
-3.942852914333343506e-01 -4.291976690292358398e-01 5.307109560817480087e-03 3.170092357322573662e-03 -5.110104680061340332e-01 5.124199986457824707e-01 3.538605868816375732e-01 1.066165193915367126e-01
-6.311072111129760742e-01 -4.553309381008148193e-01 -3.332093358039855957e-01 1.709780469536781311e-02 -1.877807527780532837e-01 2.847236096858978271e-01 -1.806538999080657959e-01 3.661853075027465820e-01
-2.841769754886627197e-01 -4.534188807010650635e-01 1.520568281412124634e-01 -2.290946245193481445e-01 -8.489812165498733521e-02 -4.585041850805282593e-02 -1.081211417913436890e-01 7.855246663093566895e-01
2.475158870220184326e-01 -4.712792038917541504e-01 2.067153602838516235e-01 7.024192214012145996e-01 -3.543257117271423340e-01 -7.177822291851043701e-02 1.230240389704704285e-01 1.862095743417739868e-01
-6.661181449890136719e-01 -4.751390814781188965e-01 -3.227663040161132812e-01 4.459338262677192688e-02 -1.080774292349815369e-01 1.300280988216400146e-01 -2.192995101213455200e-01 3.842950165271759033e-01
7.808421552181243896e-02 -4.141114950180053711e-01 -3.661287426948547363e-01 -7.951111346483230591e-02 -9.019352495670318604e-02 -4.083234369754791260e-01 -5.337108969688415527e-01 4.715212285518646240e-01
-2.176389992237091064e-01 -2.546612918376922607e-01 -9.183650463819503784e-02 1.551930308341979980e-01 -8.352813720703125000e-01 -1.928929090499877930e-01 2.654584348201751709e-01 -2.233635634183883667e-01
-8.461894467473030090e-03 -1.785583794116973877e-01 2.375360578298568726e-01 -6.974110752344131470e-02 -8.535868525505065918e-01 -3.556725382804870605e-01 1.934011578559875488e-01 1.193346455693244934e-01
-1.421084976755082607e-03 -6.313021183013916016e-01 -9.302493184804916382e-02 -3.211269378662109375e-01 3.724670782685279846e-02 -1.493436843156814575e-01 -2.996304035186767578e-01 6.133598089218139648e-01
-3.949009180068969727e-01 -5.128347873687744141e-01 -6.090399250388145447e-02 4.596181511878967285e-01 -1.783151775598526001e-01 2.070393711328506470e-01 2.172725051641464233e-01 4.941928386688232422e-01
-8.541520684957504272e-03 -1.484965682029724121e-01 -4.189506769180297852e-01 -6.944254040718078613e-02 -7.849771380424499512e-01 2.114235460758209229e-01 2.613926827907562256e-01 2.613787055015563965e-01
2.368217259645462036e-01 -8.234813809394836426e-01 -2.982913516461849213e-02 -6.397181749343872070e-02 4.476495832204818726e-02 -1.561723947525024414e-01 -3.233765065670013428e-01 3.603409528732299805e-01
1.155952364206314087e-01 -9.639652073383331299e-02 -1.853304654359817505e-01 -2.604995965957641602e-01 -7.805004715919494629e-01 1.164274215698242188e-01 1.283072233200073242e-01 4.857355654239654541e-01
-1.089991331100463867e-01 -8.165182471275329590e-01 -7.392029464244842529e-02 6.942510604858398438e-02 -3.239984214305877686e-01 1.624597311019897461e-01 3.849001228809356689e-01 -1.778120398521423340e-01
2.938257455825805664e-01 -5.818730592727661133e-01 -3.499623239040374756e-01 5.548897385597229004e-01 -3.039526343345642090e-01 8.870562887750566006e-04 -2.006537020206451416e-01 -1.098364219069480896e-01
-1.204056739807128906e-01 -5.834478735923767090e-01 5.074238777160644531e-01 -8.841583877801895142e-02 -2.190993130207061768e-01 9.366451203823089600e-02 -3.336970210075378418e-01 4.600689411163330078e-01
-3.906356394290924072e-01 -6.218248009681701660e-01 -2.275326699018478394e-01 4.649499356746673584e-01 -1.232519671320915222e-01 3.504708707332611084e-01 -8.092514425516128540e-02 2.195870131254196167e-01
4.618889391422271729e-01 -2.560632526874542236e-01 -1.188607886433601379e-01 2.431100793182849884e-02 -7.346408367156982422e-01 -2.527818679809570312e-01 1.061749979853630066e-01 3.024936020374298096e-01
2.310432642698287964e-01 -7.506409287452697754e-01 3.160741031169891357e-01 -1.841631904244422913e-02 -1.403538733720779419e-01 -8.343341201543807983e-02 -4.129294455051422119e-01 2.928210794925689697e-01
-3.466248214244842529e-01 -2.275563478469848633e-01 2.347736656665802002e-01 1.626906245946884155e-01 -2.971701025962829590e-01 -6.006225943565368652e-01 -5.234802365303039551e-01 1.529488712549209595e-01
-5.987264513969421387e-01 -4.096574485301971436e-01 4.301056563854217529e-01 1.596181243658065796e-01 -3.089811801910400391e-01 -8.209513500332832336e-03 1.972089558839797974e-01 3.589017093181610107e-01
-3.951298892498016357e-01 -4.077661633491516113e-01 -1.554350927472114563e-02 2.784038186073303223e-01 -2.391793280839920044e-01 1.041546538472175598e-01 2.865483164787292480e-01 6.705847978591918945e-01
-4.710310995578765869e-01 -2.868461608886718750e-01 -2.764215767383575439e-01 2.731581032276153564e-01 -2.094660997390747070e-01 3.004017174243927002e-01 2.558775246143341064e-02 6.403536200523376465e-01
-2.635782957077026367e-01 -4.467242956161499023e-01 -9.321174025535583496e-02 2.523915767669677734e-01 -2.730374336242675781e-01 2.859114706516265869e-01 2.804675996303558350e-01 6.508585810661315918e-01
1.675665751099586487e-02 -5.456224083900451660e-01 2.597161531448364258e-01 3.764425516128540039e-01 -4.930040836334228516e-01 -1.740004271268844604e-01 -3.238394856452941895e-01 -3.386042118072509766e-01
2.243981212377548218e-01 -4.065349698066711426e-01 1.487371698021888733e-02 7.826219201087951660e-01 -3.094595670700073242e-01 -1.517063528299331665e-01 -2.274046838283538818e-01 3.410993888974189758e-02
4.026556313037872314e-01 -7.321984171867370605e-01 3.180232942104339600e-01 7.615509629249572754e-02 -2.791735827922821045e-01 -1.383704990148544312e-01 -2.707445621490478516e-01 1.562970727682113647e-01
2.392181307077407837e-01 -5.129172801971435547e-01 4.187408983707427979e-01 -3.061257302761077881e-02 -4.919395148754119873e-01 3.015318214893341064e-01 -3.844110369682312012e-01 1.507041901350021362e-01
-3.589795529842376709e-01 -1.762561500072479248e-01 1.010944545269012451e-01 2.109838128089904785e-01 -5.174643397331237793e-01 -1.257999092340469360e-01 -6.456215381622314453e-01 -2.913954257965087891e-01
1.523577421903610229e-01 -6.555052101612091064e-02 -5.837196111679077148e-01 -4.872308298945426941e-02 -6.821354031562805176e-01 3.264160826802253723e-02 -2.028526961803436279e-01 3.490906655788421631e-01
3.347696736454963684e-02 -5.012872219085693359e-01 -6.937471777200698853e-02 3.971305489540100098e-01 -2.271560877561569214e-01 4.978596866130828857e-01 -3.831123709678649902e-01 3.725931048393249512e-01
2.359504699707031250e-01 -2.717826962471008301e-01 4.077816307544708252e-01 4.059501290321350098e-01 -3.631494045257568359e-01 -3.591947257518768311e-02 -4.078764021396636963e-01 4.897444844245910645e-01
1.195079535245895386e-01 -2.451321184635162354e-01 -2.986740469932556152e-01 -2.073624432086944580e-01 -8.653778433799743652e-01 -1.170834004878997803e-01 -7.744979113340377808e-02 -1.575967371463775635e-01
2.389569953083992004e-02 -4.528366923332214355e-01 -5.722687020897865295e-02 3.294826447963714600e-01 1.299051474779844284e-02 -2.690113186836242676e-01 -2.028802037239074707e-01 7.542133927345275879e-01
-5.407447814941406250e-01 -1.739888191223144531e-01 -3.082852363586425781e-01 3.294045329093933105e-01 -2.310933619737625122e-01 3.355977535247802734e-01 -3.712041079998016357e-01 4.122538566589355469e-01
-4.678667783737182617e-01 -1.513496041297912598e-01 -2.138957977294921875e-01 6.074711307883262634e-02 -2.809757888317108154e-01 -5.985455513000488281e-01 -3.728950619697570801e-01 3.640017807483673096e-01
-6.422547250986099243e-02 -3.477005362510681152e-01 -1.887824088335037231e-01 -3.185831382870674133e-02 -1.791548281908035278e-01 -5.864255428314208984e-01 -5.075772404670715332e-01 4.524373710155487061e-01
-7.191532254219055176e-01 -5.359480977058410645e-01 -2.852301895618438721e-01 1.521743386983871460e-01 -1.491376161575317383e-01 1.369215101003646851e-01 -1.354294270277023315e-01 1.781413704156875610e-01
-2.247523218393325806e-01 9.656885638833045959e-03 -4.477115273475646973e-01 -4.889680072665214539e-02 -6.292604804039001465e-01 -1.251732707023620605e-01 1.051547750830650330e-01 5.690885186195373535e-01
2.086403071880340576e-01 -6.327287554740905762e-01 -7.990449666976928711e-02 1.376996934413909912e-01 -2.149650901556015015e-01 4.440983831882476807e-01 6.396953761577606201e-02 5.322144031524658203e-01
1.449331492185592651e-01 -6.036225557327270508e-01 -1.214879006147384644e-01 6.965873837471008301e-01 -2.158358991146087646e-01 -7.341200113296508789e-02 -2.308298647403717041e-01 -9.687028080224990845e-02
-1.138727590441703796e-01 -5.792852044105529785e-01 2.008375674486160278e-01 1.448377519845962524e-01 -3.770588636398315430e-01 3.009349703788757324e-01 1.919263154268264771e-01 5.661951899528503418e-01
-1.598547101020812988e-01 -3.597122430801391602e-01 -5.251318216323852539e-02 -9.018538892269134521e-02 -2.169193476438522339e-01 3.321731090545654297e-01 -5.718645453453063965e-01 5.913887023925781250e-01
3.055527806282043457e-01 -4.455088078975677490e-01 -1.021285355091094971e-01 -1.525791734457015991e-01 -7.416810393333435059e-01 -3.478097915649414062e-01 -3.692742437124252319e-02 -4.497281461954116821e-02
-3.067787736654281616e-03 -5.934785008430480957e-01 2.714461386203765869e-01 3.249724209308624268e-01 -3.547110855579376221e-01 4.738875031471252441e-01 -3.055019974708557129e-01 1.573628485202789307e-01
-6.506586074829101562e-01 -5.212665200233459473e-01 -1.646160930395126343e-01 2.454641163349151611e-01 -1.885853707790374756e-01 1.614926010370254517e-01 1.041018515825271606e-01 3.809095919132232666e-01
-3.404028117656707764e-01 -6.689012050628662109e-01 6.191139109432697296e-03 2.766217589378356934e-01 -3.343239426612854004e-01 -1.486337035894393921e-01 -2.446950227022171021e-01 -4.079205393791198730e-01
3.629964590072631836e-01 -6.097123026847839355e-01 -1.746933609247207642e-01 3.887362778186798096e-01 -1.153962612152099609e-01 8.133338391780853271e-02 -5.053626298904418945e-01 1.988172531127929688e-01
2.835530638694763184e-01 -4.202875792980194092e-01 3.421538174152374268e-01 3.444957435131072998e-01 -4.746903181076049805e-01 1.890844404697418213e-01 -4.933011531829833984e-01 5.272344499826431274e-02
-6.015490889549255371e-01 -3.262518942356109619e-01 -3.227149844169616699e-01 1.452497839927673340e-01 -3.395133316516876221e-01 -2.994917333126068115e-01 -4.417136013507843018e-01 -7.987803965806961060e-02
-2.557031214237213135e-01 -7.571403980255126953e-01 1.328930258750915527e-01 7.923734933137893677e-02 -3.916512727737426758e-01 1.618949770927429199e-01 3.897274732589721680e-01 -7.698700577020645142e-02
-2.462196499109268188e-01 -9.708561003208160400e-02 -3.089251182973384857e-02 5.640074014663696289e-01 -7.142085433006286621e-01 -2.950122952461242676e-01 5.934176594018936157e-02 -1.012132167816162109e-01
-6.753963232040405273e-02 -7.584904432296752930e-01 2.494099140167236328e-01 -2.714648246765136719e-01 -1.453991793096065521e-02 -1.329687237739562988e-01 -2.973669469356536865e-01 4.217971265316009521e-01
-4.507950544357299805e-01 -1.964021176099777222e-01 -1.504658907651901245e-01 -7.052861154079437256e-02 -2.769195735454559326e-01 -6.153303384780883789e-01 -2.839224636554718018e-01 4.412121474742889404e-01
1.346403062343597412e-01 -5.316938757896423340e-01 4.162754118442535400e-01 2.965618968009948730e-01 -3.187433779239654541e-01 3.295488655567169189e-01 -2.888182103633880615e-01 3.798994421958923340e-01
-2.434556782245635986e-01 -1.580350250005722046e-01 -1.642082035541534424e-01 2.338908314704895020e-01 -8.347721695899963379e-01 -1.535364985466003418e-01 3.193402290344238281e-01 -1.081163287162780762e-01
-4.228644669055938721e-01 -3.230279684066772461e-01 4.159226417541503906e-01 1.838020831346511841e-01 -2.885207533836364746e-01 2.108866423368453979e-01 -1.576329618692398071e-01 5.979114770889282227e-01
-2.787784636020660400e-01 -2.413076013326644897e-01 1.420312672853469849e-01 4.242808520793914795e-01 -5.877218842506408691e-01 -4.953433275222778320e-01 2.675903141498565674e-01 -3.846365213394165039e-02
-1.858472973108291626e-01 -2.230285853147506714e-01 -3.267911970615386963e-01 3.385879695415496826e-01 -2.441415935754776001e-01 4.920483529567718506e-01 -1.154646873474121094e-01 6.158214211463928223e-01
5.181825160980224609e-01 -2.223868817090988159e-01 -2.919483482837677002e-01 8.953879028558731079e-02 -5.974218249320983887e-01 -2.016179859638214111e-01 -3.087943233549594879e-02 4.361924529075622559e-01
2.402693331241607666e-01 -2.811694443225860596e-01 -1.127756759524345398e-01 -1.316357105970382690e-01 -7.631694078445434570e-01 -4.365817308425903320e-01 4.936591163277626038e-02 2.402082085609436035e-01
-1.745648831129074097e-01 -5.204785615205764771e-03 3.085976541042327881e-01 -1.369125396013259888e-01 -7.275325059890747070e-01 -4.554596245288848877e-01 9.531040489673614502e-02 3.311972320079803467e-01
2.510595321655273438e-01 -3.075672388076782227e-01 -4.600200057029724121e-01 -1.664154082536697388e-01 -5.937666893005371094e-01 -1.343294531106948853e-01 2.481863647699356079e-01 4.133512675762176514e-01
-2.381619960069656372e-01 -6.954035758972167969e-01 2.169833481311798096e-01 9.591185487806797028e-03 -1.653367727994918823e-01 3.651186227798461914e-01 -3.008773922920227051e-01 4.016764461994171143e-01
-2.131673097610473633e-01 1.272665113210678101e-01 -4.444566667079925537e-01 1.399445980787277222e-01 -6.814952492713928223e-01 -1.424857378005981445e-01 -6.112282723188400269e-02 4.824550449848175049e-01
-3.741195201873779297e-01 -8.267943263053894043e-01 -1.771826595067977905e-01 8.324899524450302124e-02 -1.218262873589992523e-02 1.518227159976959229e-01 -1.271958053112030029e-01 3.142362534999847412e-01
-1.028608977794647217e-01 -3.284504115581512451e-01 2.347743213176727295e-01 3.992249369621276855e-01 -3.095684051513671875e-01 4.321362674236297607e-01 -4.142295420169830322e-01 4.613892734050750732e-01
-4.110750183463096619e-02 -4.126541614532470703e-01 3.854587972164154053e-01 2.279520332813262939e-01 -2.263870835304260254e-01 2.104852944612503052e-01 -3.460799753665924072e-01 6.419963836669921875e-01
6.859154999256134033e-02 -3.799231350421905518e-01 1.439182311296463013e-01 1.652909964323043823e-01 -4.119061231613159180e-01 3.481708168983459473e-01 2.293071895837783813e-01 6.778264045715332031e-01
-3.575265407562255859e-02 -2.226972728967666626e-01 -2.778178453445434570e-01 2.216969877481460571e-01 -5.549566745758056641e-01 -6.988196969032287598e-01 7.279612123966217041e-02 1.455004364252090454e-01
-5.602654814720153809e-01 -5.584166646003723145e-01 -3.160073459148406982e-01 -1.645959913730621338e-01 -1.479861140251159668e-01 2.438524514436721802e-01 -2.239895612001419067e-01 3.402731120586395264e-01
2.753552980720996857e-02 -3.956496119499206543e-01 -3.247242867946624756e-01 3.225227296352386475e-01 -5.937388166785240173e-02 -6.281260848045349121e-01 7.057192921638488770e-02 4.797796308994293213e-01
1.558614224195480347e-01 -9.861376881599426270e-02 -1.473667919635772705e-01 -2.527962028980255127e-01 -7.442348003387451172e-01 -1.554060280323028564e-01 6.626214832067489624e-02 5.458319187164306641e-01
-3.400593698024749756e-01 -3.584866523742675781e-01 1.335257589817047119e-01 -1.708976328372955322e-01 -3.980403244495391846e-01 -4.298785030841827393e-01 -5.992342829704284668e-01 -8.061376214027404785e-02
1.335762888193130493e-01 -5.428043007850646973e-01 4.402467906475067139e-01 4.028250575065612793e-01 -2.749826014041900635e-01 -3.844713568687438965e-01 2.113498151302337646e-01 2.516608536243438721e-01
1.026554033160209656e-01 -3.713359236717224121e-01 5.081736445426940918e-01 7.810407131910324097e-02 -3.742466866970062256e-01 7.381190359592437744e-02 -1.152317076921463013e-01 6.545560956001281738e-01
1.115998253226280212e-01 -3.796902298927307129e-01 -2.376289218664169312e-01 -2.198421806097030640e-01 -2.007916122674942017e-01 -3.883680105209350586e-01 -5.587019920349121094e-01 4.850648641586303711e-01
-6.116555333137512207e-01 -3.146905004978179932e-01 2.274625003337860107e-01 1.934094727039337158e-02 -5.017324686050415039e-01 1.318453550338745117e-01 3.943356573581695557e-01 2.238634675741195679e-01
-2.941235303878784180e-01 -3.531060516834259033e-01 -3.845266997814178467e-01 2.172430753707885742e-01 -5.721075087785720825e-02 -4.298710823059082031e-01 -5.232714414596557617e-01 3.631488382816314697e-01
1.631914451718330383e-02 -2.806620895862579346e-01 -1.602037809789180756e-02 4.315698146820068359e-01 -7.058824300765991211e-01 -3.868627250194549561e-01 2.772442996501922607e-01 -9.826541692018508911e-02
1.312060803174972534e-01 -2.985064089298248291e-01 1.951947435736656189e-02 3.278899192810058594e-01 -5.621941089630126953e-01 8.100376278162002563e-02 -5.864118337631225586e-01 -3.453741669654846191e-01
1.690289974212646484e-01 -3.182669281959533691e-01 4.605877101421356201e-01 4.606096446514129639e-01 -3.148231208324432373e-01 -6.982364505529403687e-02 -3.900596201419830322e-01 4.355428218841552734e-01
3.753794133663177490e-01 -2.855409383773803711e-01 -2.274249494075775146e-01 -1.138959750533103943e-01 -7.497265934944152832e-01 -3.126513361930847168e-01 -3.596812859177589417e-02 2.274373620748519897e-01
-1.978414207696914673e-01 -3.230221569538116455e-01 -2.479475736618041992e-01 1.796049177646636963e-01 -1.484355032444000244e-01 -6.690397262573242188e-01 -2.283082902431488037e-01 4.909253120422363281e-01
2.086421847343444824e-01 -4.678375422954559326e-01 -4.395006969571113586e-02 7.599506378173828125e-01 -2.507102191448211670e-01 -2.289710938930511475e-01 7.310123741626739502e-02 1.936823278665542603e-01
-2.054412215948104858e-01 -1.140891537070274353e-01 -1.992256641387939453e-01 2.363863736391067505e-01 -3.174960911273956299e-01 -6.865732669830322266e-01 -1.357240378856658936e-01 5.085276961326599121e-01
-2.400955557823181152e-01 -6.689105182886123657e-03 -2.812531888484954834e-01 -2.652287483215332031e-01 -7.521159052848815918e-01 -3.327452242374420166e-01 5.242870375514030457e-02 3.372138440608978271e-01
-1.264856159687042236e-01 -2.973732352256774902e-01 4.935520514845848083e-02 1.449441611766815186e-01 -3.067730665206909180e-01 3.669972121715545654e-01 2.543786354362964630e-02 8.016744852066040039e-01
-1.357457637786865234e-01 -3.263760507106781006e-01 -1.235806941986083984e-01 3.082134723663330078e-01 -7.803636044263839722e-02 -6.751596331596374512e-01 4.272121563553810120e-02 5.486608147621154785e-01
-5.656816437840461731e-02 -3.257726728916168213e-01 -2.600685954093933105e-01 5.261369943618774414e-01 -5.262881517410278320e-01 -3.809748888015747070e-01 3.515938222408294678e-01 2.184557542204856873e-02
2.542068064212799072e-01 -2.152058333158493042e-01 -4.763776063919067383e-01 -3.008625805377960205e-01 -6.183663606643676758e-01 1.677702926099300385e-02 -1.648873537778854370e-01 4.022002220153808594e-01
-2.717029750347137451e-01 -7.966183423995971680e-01 3.894407674670219421e-02 -9.714698046445846558e-02 -3.416265845298767090e-01 3.128980100154876709e-01 2.568851709365844727e-01 -4.304878413677215576e-03
3.305009007453918457e-01 -2.147727012634277344e-01 -4.781177937984466553e-01 -1.895418018102645874e-01 -5.795549154281616211e-01 -1.417934447526931763e-01 -2.078226208686828613e-01 4.253699183464050293e-01
-4.631099998950958252e-01 -3.180568814277648926e-01 2.848517894744873047e-01 3.999541401863098145e-01 -3.796725869178771973e-01 3.990151882171630859e-01 -3.414121866226196289e-01 1.527703404426574707e-01
2.205406576395034790e-01 -4.409461319446563721e-01 -4.194337874650955200e-02 7.938728928565979004e-01 -3.173369467258453369e-01 4.240595921874046326e-02 -1.485147327184677124e-01 -1.942441239953041077e-02
3.036501407623291016e-01 -2.084426879882812500e-01 -2.068169116973876953e-01 -1.872518062591552734e-01 -8.286650180816650391e-01 -2.414053678512573242e-01 -4.398352280259132385e-02 1.990352421998977661e-01
-2.968445122241973877e-01 -2.933515906333923340e-01 -1.903900355100631714e-01 2.016001343727111816e-01 -3.074859082698822021e-02 -2.589661478996276855e-01 -6.222366094589233398e-01 5.419869422912597656e-01
1.414093524217605591e-01 -1.495876759290695190e-01 -1.293091326951980591e-01 2.102882415056228638e-02 -3.797755837440490723e-01 -6.093653440475463867e-01 -1.882759332656860352e-01 6.240677237510681152e-01
2.347247004508972168e-01 -1.927286684513092041e-01 -2.170558124780654907e-01 -2.637871205806732178e-01 -6.976373195648193359e-01 3.642848879098892212e-02 1.837249100208282471e-01 5.189253091812133789e-01
-1.906104199588298798e-02 -4.739215075969696045e-01 -3.679902255535125732e-01 5.003089308738708496e-01 -3.669000864028930664e-01 -3.254897892475128174e-01 -2.424038946628570557e-01 -2.999837994575500488e-01
-2.442878931760787964e-01 1.248100772500038147e-01 -5.188599228858947754e-01 2.284795939922332764e-01 -6.371414661407470703e-01 -1.378582324832677841e-02 -1.909517310559749603e-02 4.436479210853576660e-01
1.034515425562858582e-01 -5.129306316375732422e-01 1.579736024141311646e-01 6.660332083702087402e-01 -1.580970287322998047e-01 -7.169038802385330200e-02 -3.405595719814300537e-01 3.339595496654510498e-01
7.065459620207548141e-03 5.618660151958465576e-02 -4.460101127624511719e-01 -2.469014376401901245e-02 -7.330996394157409668e-01 -8.042871206998825073e-02 -1.343811899423599243e-01 4.850735068321228027e-01
-4.221776723861694336e-01 -2.791400849819183350e-01 -4.434017837047576904e-01 1.630924791097640991e-01 -3.828887641429901123e-01 -2.279778569936752319e-01 -5.379761457443237305e-01 -1.806834489107131958e-01
-2.449426651000976562e-01 4.834780097007751465e-02 1.142804627306759357e-03 2.013036310672760010e-01 -8.473469614982604980e-01 -3.945771753787994385e-01 7.765455543994903564e-02 1.319955289363861084e-01
2.373980879783630371e-01 -3.004773855209350586e-01 -1.141999941319227219e-02 -1.751722246408462524e-01 -8.045753240585327148e-01 -3.839714229106903076e-01 6.474195420742034912e-02 1.535343676805496216e-01
-4.195114672183990479e-01 -2.002199292182922363e-01 8.725870400667190552e-02 6.619416177272796631e-02 -3.945422768592834473e-01 -4.196564853191375732e-01 -6.622187495231628418e-01 4.021580889821052551e-02
-4.377460479736328125e-01 -4.702660441398620605e-01 -2.774737775325775146e-01 4.081699550151824951e-01 -3.793213143944740295e-02 9.942883253097534180e-02 -6.987518072128295898e-02 5.722118020057678223e-01
3.235478103160858154e-01 -5.937445163726806641e-01 -1.259201467037200928e-01 3.267312645912170410e-01 -2.399904429912567139e-01 3.499013781547546387e-01 1.068848073482513428e-01 4.782512187957763672e-01
-1.502959430217742920e-01 -6.105647087097167969e-01 1.100238505750894547e-02 1.423310637474060059e-01 -2.623684704303741455e-01 5.779684185981750488e-01 -3.529129624366760254e-01 2.383495122194290161e-01
-2.604528963565826416e-01 -2.919026911258697510e-01 -4.546655416488647461e-01 1.639550924301147461e-01 -2.280585318803787231e-01 -6.514704227447509766e-01 -1.860406845808029175e-01 3.198745250701904297e-01
-2.142044603824615479e-01 -4.237032830715179443e-01 3.596052527427673340e-01 3.377459943294525146e-01 -4.637306928634643555e-01 4.933378994464874268e-01 -1.577846407890319824e-01 2.188138216733932495e-01
1.757256984710693359e-01 -4.256021976470947266e-01 8.942848443984985352e-02 2.497906535863876343e-01 -2.862096130847930908e-01 2.913989424705505371e-01 -7.421326637268066406e-01 5.823359824717044830e-04
-8.248294144868850708e-02 -1.500604003667831421e-01 7.569721341133117676e-02 8.645371347665786743e-02 -8.682751655578613281e-01 -3.964719474315643311e-01 2.151510417461395264e-01 9.611005894839763641e-03
-7.255180925130844116e-02 -8.822892308235168457e-01 -2.356139719486236572e-01 -6.048255786299705505e-02 4.477716982364654541e-02 4.221485555171966553e-02 -1.929899603128433228e-01 3.407311737537384033e-01
-2.158374935388565063e-01 -4.163576960563659668e-01 5.674012377858161926e-02 2.235411852598190308e-01 -2.030288279056549072e-01 4.035128355026245117e-01 -4.190841019153594971e-01 5.892329812049865723e-01
3.278096318244934082e-01 -3.836328983306884766e-01 1.383949071168899536e-01 -1.408841311931610107e-01 -7.404477596282958984e-01 -3.465495705604553223e-01 9.918798506259918213e-02 1.678317636251449585e-01
1.215544492006301880e-01 -5.080410242080688477e-01 4.073760211467742920e-01 4.680313467979431152e-01 -3.208943903446197510e-01 1.180333793163299561e-01 -3.193701803684234619e-01 3.510099053382873535e-01
-2.529811263084411621e-01 -4.561875164508819580e-01 2.993396520614624023e-01 2.747218012809753418e-01 -3.332938551902770996e-01 3.255281448364257812e-01 1.507856398820877075e-01 5.683552622795104980e-01
8.609594404697418213e-02 -1.627777144312858582e-02 -6.226889491081237793e-01 1.451763659715652466e-01 -7.225453853607177734e-01 1.573083549737930298e-01 -2.975395508110523224e-02 1.892134398221969604e-01
-3.239064514636993408e-01 -2.642893493175506592e-01 3.192682862281799316e-01 -2.029464021325111389e-02 -4.713186025619506836e-01 -5.947527885437011719e-01 -3.834273219108581543e-01 1.739941537380218506e-03
2.341380119323730469e-01 -2.913341820240020752e-01 -5.116059184074401855e-01 1.746425777673721313e-01 -2.514735162258148193e-01 -3.834037780761718750e-01 -4.474685490131378174e-01 3.969855308532714844e-01
2.500216066837310791e-01 -5.097299814224243164e-02 -3.514079749584197998e-01 2.936347723007202148e-01 -7.572824954986572266e-01 -9.155901521444320679e-02 2.052372395992279053e-01 3.181194365024566650e-01
-7.238649725914001465e-01 -2.772806286811828613e-01 2.751696854829788208e-02 9.313604980707168579e-02 -2.043061256408691406e-01 1.013471856713294983e-01 -1.206650584936141968e-01 5.684463977813720703e-01
-3.692091703414916992e-01 -2.037307173013687134e-01 9.071746468544006348e-02 7.156899571418762207e-02 -4.068688154220581055e-01 -6.005405783653259277e-01 -5.247594714164733887e-01 8.522397279739379883e-02
1.693574488162994385e-01 -8.496432006359100342e-02 2.757208421826362610e-02 5.948534011840820312e-01 -4.125039577484130859e-01 -1.534412652254104614e-01 -6.446249485015869141e-01 1.559867523610591888e-02
-3.420030474662780762e-01 -6.099375709891319275e-02 -2.947089374065399170e-01 3.772851079702377319e-03 -3.717015683650970459e-01 -5.990661978721618652e-01 -1.245782151818275452e-01 5.290406942367553711e-01
1.104331165552139282e-01 -1.481396704912185669e-01 -1.918346732854843140e-01 -3.361747860908508301e-01 -6.816382408142089844e-01 -7.414276152849197388e-02 5.575895309448242188e-02 5.854982733726501465e-01
-2.841169573366641998e-02 -7.583651542663574219e-01 -1.707325503230094910e-02 4.108649492263793945e-02 -6.752882152795791626e-02 2.730210125446319580e-01 -5.342844724655151367e-01 2.398641854524612427e-01
2.563674151897430420e-01 -2.209454923868179321e-01 -1.748612970113754272e-01 2.080480754375457764e-02 -8.710473179817199707e-01 2.141132056713104248e-01 2.037748545408248901e-01 9.142028540372848511e-02
-4.524931311607360840e-02 -1.086711324751377106e-02 -5.716388821601867676e-01 -1.205426827073097229e-01 -7.032181024551391602e-01 3.462451696395874023e-02 -9.496024996042251587e-02 3.896163403987884521e-01
2.848239839076995850e-01 -2.741361558437347412e-01 -9.078540652990341187e-02 -2.606939971446990967e-01 -8.246058225631713867e-01 -2.395630180835723877e-01 1.700050197541713715e-02 1.728208512067794800e-01
3.251444101333618164e-01 -6.301770210266113281e-01 2.658345699310302734e-01 3.514207303524017334e-01 -3.969381153583526611e-01 -5.691197235137224197e-03 -3.715925514698028564e-01 -8.555763959884643555e-02
-8.047091960906982422e-02 -2.384775429964065552e-01 -1.924271285533905029e-01 2.922433316707611084e-01 -4.644792526960372925e-02 -2.295480817556381226e-01 -5.420240163803100586e-01 6.823332905769348145e-01
-5.838280916213989258e-01 -5.477087497711181641e-01 -1.897254139184951782e-01 1.661530137062072754e-01 -2.861902415752410889e-01 -1.259090155363082886e-01 -3.959599733352661133e-01 -2.025222033262252808e-01
-6.498058885335922241e-02 1.183838099241256714e-01 -4.664232134819030762e-01 7.677165418863296509e-02 -7.419625520706176758e-01 -2.988608926534652710e-02 -1.216801777482032776e-01 4.383042454719543457e-01
-1.155208945274353027e-01 8.147560060024261475e-02 -5.235527753829956055e-01 1.198929548263549805e-01 -6.017940044403076172e-01 -1.401022169739007950e-02 -5.595020018517971039e-03 5.737172365188598633e-01
1.616822034120559692e-01 -3.182318508625030518e-01 -9.937511384487152100e-02 2.061340957880020142e-01 -9.628842025995254517e-02 -4.292927086353302002e-01 -5.015198588371276855e-01 6.124823689460754395e-01
3.142654299736022949e-01 -4.423719048500061035e-01 -1.690871566534042358e-01 7.038003802299499512e-01 -3.796581625938415527e-01 -9.917312115430831909e-02 -1.653961241245269775e-01 -1.694851368665695190e-02
2.140875458717346191e-01 -5.493496656417846680e-01 3.592307567596435547e-01 3.849747180938720703e-01 -2.605328857898712158e-01 1.171228587627410889e-01 -3.747576475143432617e-01 3.912681043148040771e-01
-6.043152138590812683e-02 -4.820091724395751953e-01 -3.903082013130187988e-01 3.542278110980987549e-01 -1.272495865123346448e-05 -4.150416851043701172e-01 -3.978018462657928467e-01 3.945776820182800293e-01
-3.798012807965278625e-02 -5.154160261154174805e-01 -1.208715960383415222e-01 2.102004587650299072e-01 -4.118406176567077637e-01 -6.012481451034545898e-01 2.786511182785034180e-01 2.556386590003967285e-01
-1.556992679834365845e-01 -3.505406677722930908e-01 1.689081192016601562e-01 3.246673047542572021e-01 -3.120893537998199463e-01 4.076060354709625244e-01 -5.057229995727539062e-01 4.468129277229309082e-01
1.944341510534286499e-02 -4.232503175735473633e-01 -2.960835397243499756e-01 7.151303291320800781e-01 -2.749401926994323730e-01 -3.777392506599426270e-01 -5.576184764504432678e-02 3.963767085224390030e-03
1.968907378613948822e-02 -8.078438788652420044e-02 -3.441309630870819092e-01 8.655015379190444946e-02 -3.596159219741821289e-01 -4.042901694774627686e-01 -6.200622916221618652e-01 4.357958436012268066e-01
-7.237744331359863281e-02 -8.364047855138778687e-02 6.438469048589468002e-03 -1.522919982671737671e-01 -8.070349693298339844e-01 -5.289734601974487305e-01 -5.578329414129257202e-02 1.740729957818984985e-01
-2.413380704820156097e-02 -2.693659858778119087e-03 -2.531023919582366943e-01 -1.299634575843811035e-01 -7.879930734634399414e-01 1.011562123894691467e-01 7.330704480409622192e-02 5.309611558914184570e-01
1.134715154767036438e-01 -5.695637464523315430e-01 -4.935614168643951416e-01 4.272800683975219727e-01 -2.421449571847915649e-01 -4.068205356597900391e-01 5.961367487907409668e-02 -9.412325918674468994e-02
-1.512905955314636230e-01 -2.052401304244995117e-01 5.638275146484375000e-01 2.156622558832168579e-01 -3.539324402809143066e-01 6.734227389097213745e-02 -1.697941869497299194e-01 6.418275237083435059e-01
-4.210335612297058105e-01 -2.008328586816787720e-01 -4.992460906505584717e-01 -1.712832972407341003e-02 -3.226368725299835205e-01 -4.986611008644104004e-01 -2.838772535324096680e-01 3.154570162296295166e-01
1.458583474159240723e-01 -4.408793449401855469e-01 1.165775731205940247e-01 6.316929459571838379e-01 -3.220485448837280273e-01 6.914696097373962402e-02 -4.473007917404174805e-01 2.512962818145751953e-01
-9.172336757183074951e-02 -6.283859014511108398e-01 2.828007340431213379e-01 5.709158256649971008e-03 -3.415299952030181885e-01 4.528190493583679199e-01 -4.088886380195617676e-01 1.668274700641632080e-01
-2.073477059602737427e-01 1.438891142606735229e-01 -4.632187187671661377e-01 9.974332153797149658e-02 -6.964688897132873535e-01 -8.260461688041687012e-02 -7.173194736242294312e-02 4.634053707122802734e-01
-2.945681512355804443e-01 -3.174245059490203857e-01 -2.583980560302734375e-01 2.877825200557708740e-01 -5.519888177514076233e-02 -2.500895559787750244e-01 -6.259050369262695312e-01 4.533586502075195312e-01
2.945477962493896484e-01 -5.892190337181091309e-01 4.614619314670562744e-01 -1.066756695508956909e-01 -2.039471715688705444e-01 -3.698146939277648926e-01 4.010295867919921875e-02 4.022066593170166016e-01
1.956006288528442383e-01 -2.517656683921813965e-01 2.056562341749668121e-03 -2.466539293527603149e-01 -9.061650037765502930e-01 1.012006495147943497e-02 -9.730372577905654907e-02 -8.250210434198379517e-02
3.624086976051330566e-01 -2.970696687698364258e-01 -2.272452712059020996e-01 3.251094743609428406e-02 -6.749776005744934082e-01 -4.424685537815093994e-01 1.242306903004646301e-01 2.467912733554840088e-01
-4.201999604701995850e-01 -6.759589910507202148e-01 -2.304991781711578369e-01 3.707239925861358643e-01 -1.382077336311340332e-01 3.080047667026519775e-01 -2.379799336194992065e-01 7.309118658304214478e-02
-2.068755216896533966e-02 -3.950006663799285889e-01 -7.702811062335968018e-02 5.564421415328979492e-01 -4.870371222496032715e-01 1.962297856807708740e-01 -3.183204829692840576e-01 -3.885178864002227783e-01
-3.793209046125411987e-02 7.146997749805450439e-02 -4.599234163761138916e-01 -3.086013905704021454e-02 -7.024231553077697754e-01 -2.655591443181037903e-02 -1.477490067481994629e-01 5.148183107376098633e-01
1.929109245538711548e-01 -1.472771018743515015e-01 -1.436261981725692749e-01 -2.818479835987091064e-01 -4.546297490596771240e-01 4.363148659467697144e-02 -2.870674431324005127e-01 7.416389584541320801e-01
1.655887626111507416e-02 -3.713870048522949219e-01 2.889079749584197998e-01 6.122154593467712402e-01 -2.470867931842803955e-01 1.715568602085113525e-01 -3.002614974975585938e-01 4.721028804779052734e-01
-3.414110839366912842e-01 -3.677289932966232300e-02 2.095071077346801758e-01 -1.926671862602233887e-01 -7.390983104705810547e-01 -4.568457007408142090e-01 -3.145539388060569763e-02 2.123881280422210693e-01
-5.116222500801086426e-01 -4.466405808925628662e-01 -1.074678897857666016e-01 2.643018960952758789e-01 -4.158934056758880615e-01 2.434555143117904663e-01 -4.696155190467834473e-01 -6.762782484292984009e-02
-2.760865166783332825e-02 -5.676087141036987305e-01 -8.983078598976135254e-02 5.185735821723937988e-01 -3.673968613147735596e-01 -3.794950544834136963e-01 3.151785135269165039e-01 -1.474297046661376953e-01
-2.585046589374542236e-01 -5.886139869689941406e-01 1.623106300830841064e-01 2.969228029251098633e-01 -3.810852766036987305e-01 4.059613496065139771e-02 5.164475440979003906e-01 2.420925348997116089e-01
-4.186065196990966797e-01 -3.047037422657012939e-01 2.064257673919200897e-02 -2.740726768970489502e-01 -5.043491125106811523e-01 -2.718091905117034912e-01 -5.309733152389526367e-01 -2.149452418088912964e-01
2.997084558010101318e-01 -1.453749388456344604e-01 -3.937621712684631348e-01 -7.956223189830780029e-02 -5.432401299476623535e-01 -1.771047115325927734e-01 -4.273857176303863525e-02 6.319491863250732422e-01
-6.221256256103515625e-01 -1.130610704421997070e-01 -1.229144334793090820e-01 1.668248027563095093e-01 -6.458623409271240234e-01 -2.764202356338500977e-01 2.427434623241424561e-01 -6.904985755681991577e-02
-4.660172015428543091e-02 -7.401540279388427734e-01 -3.448042571544647217e-01 4.197165071964263916e-01 -1.692679673433303833e-01 3.417481780052185059e-01 9.193683415651321411e-02 -3.244317322969436646e-02
9.774162434041500092e-03 -3.601949214935302734e-01 5.170662403106689453e-01 2.326105982065200806e-01 -4.137353301048278809e-01 5.347962677478790283e-02 2.902311272919178009e-02 6.114076972007751465e-01
2.300477921962738037e-01 -7.118924260139465332e-01 4.933823049068450928e-01 -1.579238325357437134e-01 -3.191920220851898193e-01 -7.631286233663558960e-02 -2.376250922679901123e-01 8.802541345357894897e-02
-5.543242096900939941e-01 -3.544593155384063721e-01 -3.308216333389282227e-01 1.862314939498901367e-01 -3.594672679901123047e-01 -4.413143694400787354e-01 -2.642241418361663818e-01 -1.707884222269058228e-01
-2.634282410144805908e-01 1.185433417558670044e-01 1.595427691936492920e-01 2.797019779682159424e-01 -8.865869045257568359e-01 -1.275729686021804810e-01 3.588417917490005493e-02 9.626463800668716431e-02
-4.570626616477966309e-01 -2.915460430085659027e-02 9.283570200204849243e-02 4.370742738246917725e-01 -7.402006983757019043e-01 -1.709075272083282471e-01 1.056759953498840332e-01 -4.813963919878005981e-02
-2.929294705390930176e-01 -1.335732787847518921e-01 4.693324118852615356e-02 4.491377770900726318e-01 -7.537264823913574219e-01 -2.852098643779754639e-01 1.254377812147140503e-01 -1.650457978248596191e-01
-1.957141160964965820e-01 -4.840089082717895508e-01 4.511973559856414795e-01 1.025943458080291748e-01 -1.885616779327392578e-01 1.002782732248306274e-01 -2.121617048978805542e-01 6.501560807228088379e-01
-5.560194849967956543e-01 -5.455603599548339844e-01 -1.752129793167114258e-01 -5.834366381168365479e-02 -6.730047613382339478e-02 -3.422895446419715881e-02 -4.314319789409637451e-01 4.089843034744262695e-01
3.481894135475158691e-01 -3.408507108688354492e-01 -4.751730561256408691e-01 -2.842450328171253204e-02 -5.136355757713317871e-01 -4.368784725666046143e-01 3.505192324519157410e-02 2.829745113849639893e-01
7.992949336767196655e-03 -3.898718655109405518e-01 -4.116517305374145508e-01 5.370279550552368164e-01 -2.726063430309295654e-01 -5.298660397529602051e-01 1.752203702926635742e-01 6.561607867479324341e-02
-7.133823633193969727e-01 -3.720915913581848145e-01 -3.832958340644836426e-01 5.838403105735778809e-02 -3.604956269264221191e-01 -2.117759138345718384e-01 -8.549936860799789429e-02 1.421015262603759766e-01
-1.424861103296279907e-01 -3.148619830608367920e-01 2.571994364261627197e-01 4.183505773544311523e-01 -3.546642959117889404e-01 4.595929980278015137e-01 -4.151956737041473389e-01 3.605424761772155762e-01
2.224426567554473877e-01 -3.216055333614349365e-01 4.362393915653228760e-01 6.008256077766418457e-01 -3.444367051124572754e-01 -5.180519074201583862e-02 -2.499161958694458008e-01 3.346854746341705322e-01
-4.081300795078277588e-01 -4.906118288636207581e-02 -3.375406861305236816e-01 3.182631134986877441e-01 -3.217110037803649902e-01 4.578542113304138184e-01 -2.566185593605041504e-01 4.866377413272857666e-01
6.685311347246170044e-02 -8.084611296653747559e-01 -3.532070294022560120e-02 9.678821515990421176e-05 3.247044607996940613e-02 -1.535783521831035614e-02 -4.526552557945251465e-01 3.667245805263519287e-01
-6.055430173873901367e-01 -5.506510734558105469e-01 3.272284865379333496e-01 3.406786546111106873e-02 -3.636607825756072998e-01 -2.250740304589271545e-02 2.618959546089172363e-01 1.432365179061889648e-01
-1.277392655611038208e-01 -1.768402606248855591e-01 3.919883072376251221e-02 1.054031550884246826e-01 -3.835591077804565430e-01 -5.696530342102050781e-01 -6.738247871398925781e-01 1.187517121434211731e-01
2.480204850435256958e-01 -3.104760348796844482e-01 -8.717415481805801392e-02 -1.360782384872436523e-01 -8.699066042900085449e-01 -1.810974925756454468e-01 -5.787438526749610901e-02 -1.519560664892196655e-01
1.371976733207702637e-01 -3.740839064121246338e-01 1.703704297542572021e-01 6.497855186462402344e-01 -3.209835588932037354e-01 6.902165710926055908e-02 -4.989615082740783691e-01 1.823009103536605835e-01
-7.421398162841796875e-01 -4.649485647678375244e-01 -3.659970164299011230e-01 -4.440198093652725220e-02 -2.346531003713607788e-01 1.361373960971832275e-01 -1.011388897895812988e-01 1.153321787714958191e-01
-3.787007629871368408e-01 -5.112503170967102051e-01 -3.027625679969787598e-01 2.695356607437133789e-01 -5.381509065628051758e-01 -1.516730934381484985e-01 1.525188982486724854e-01 -3.082551658153533936e-01
-3.758452236652374268e-01 -7.225922942161560059e-01 -5.250693112611770630e-02 1.351091861724853516e-01 -3.315825760364532471e-01 -1.231163181364536285e-02 2.163545042276382446e-01 -3.983482718467712402e-01
1.019842475652694702e-01 -4.581763744354248047e-01 1.063175946474075317e-01 3.898637294769287109e-01 -4.845530390739440918e-01 -1.679388582706451416e-01 -4.679385125637054443e-01 -3.666262626647949219e-01
-4.876781105995178223e-01 -5.137777328491210938e-01 1.393414288759231567e-01 1.906085759401321411e-01 -3.550404906272888184e-01 1.736773103475570679e-01 3.933286070823669434e-01 3.626705408096313477e-01
-1.670791506767272949e-01 -1.240490749478340149e-01 7.665119320154190063e-02 2.792116701602935791e-01 -3.698394894599914551e-01 -4.151427745819091797e-01 -7.491486072540283203e-01 5.013347044587135315e-02
-3.217293620109558105e-01 -2.477277666330337524e-01 2.290214300155639648e-01 6.845428794622421265e-02 -4.976392090320587158e-01 -4.818898141384124756e-01 -5.369760394096374512e-01 -9.888666123151779175e-02
3.086319267749786377e-01 -5.408131480216979980e-01 -2.169858515262603760e-01 1.120099872350692749e-01 2.684142440557479858e-02 -2.364449501037597656e-01 -4.901407957077026367e-01 5.057407617568969727e-01
-2.090377509593963623e-01 1.787286549806594849e-01 -3.583588600158691406e-01 1.984333097934722900e-01 -7.481848001480102539e-01 6.955906748771667480e-02 4.167498275637626648e-02 4.361269474029541016e-01
-3.242612779140472412e-01 -7.481340765953063965e-01 -1.926646083593368530e-01 -7.318523526191711426e-02 -3.720145300030708313e-02 1.735038608312606812e-01 -1.996453851461410522e-01 4.704559147357940674e-01
2.198046445846557617e-01 -5.365251302719116211e-01 2.526541352272033691e-01 1.835396736860275269e-01 -4.326497018337249756e-01 -1.305411458015441895e-01 -5.841502547264099121e-01 -1.443867683410644531e-01
3.865866065025329590e-01 -5.818075537681579590e-01 -1.479892879724502563e-01 5.495640635490417480e-01 -2.536827325820922852e-01 1.371933370828628540e-01 -3.083457946777343750e-01 9.937405586242675781e-02
1.806204915046691895e-01 -7.367538809776306152e-01 1.928037703037261963e-01 1.662136018276214600e-01 -2.024708688259124756e-01 3.081246912479400635e-01 -4.570625126361846924e-01 1.221804618835449219e-01
-2.946163117885589600e-01 -4.235573410987854004e-01 -3.430221602320671082e-02 1.603722423315048218e-01 -3.812716007232666016e-01 4.658336341381072998e-01 2.112699300050735474e-01 5.476316809654235840e-01
-4.400342702865600586e-01 -3.516806662082672119e-01 2.812260985374450684e-01 2.479880452156066895e-01 -4.853117763996124268e-01 4.868336319923400879e-01 -1.686708033084869385e-01 2.027807086706161499e-01
-2.054622024297714233e-01 -7.695294618606567383e-01 2.264120578765869141e-01 2.953349612653255463e-02 -1.851981133222579956e-01 3.805362582206726074e-01 -3.402151763439178467e-01 1.364644318819046021e-01
1.230685785412788391e-01 -4.463198781013488770e-01 -7.274595499038696289e-01 2.091766893863677979e-01 -2.783082425594329834e-01 -3.473526835441589355e-01 -6.386087089776992798e-02 1.025318279862403870e-01
-6.600261330604553223e-01 -5.290842056274414062e-01 -3.390924334526062012e-01 3.355277935042977333e-03 -2.801571190357208252e-01 -1.584629118442535400e-01 -2.191770821809768677e-01 -1.334290504455566406e-01
-1.724329888820648193e-01 -5.724337697029113770e-01 3.790300488471984863e-01 3.355707228183746338e-01 -3.515444099903106689e-01 3.037321269512176514e-01 -3.286071419715881348e-01 2.499914616346359253e-01
-1.030038110911846161e-02 -2.072704732418060303e-01 3.253825381398200989e-02 -2.638072669506072998e-01 -9.129785299301147461e-01 -2.106016129255294800e-01 -5.172690749168395996e-02 -7.563865929841995239e-02
-2.405088692903518677e-01 -1.728655695915222168e-01 9.861212223768234253e-02 -2.047274708747863770e-01 -1.746354103088378906e-01 -1.854617521166801453e-02 -3.028135597705841064e-01 8.591260313987731934e-01
3.772133588790893555e-01 -1.665893197059631348e-01 -2.479868978261947632e-01 1.363503187894821167e-02 -8.615882396697998047e-01 7.608593255281448364e-02 1.975760422646999359e-02 1.405737400054931641e-01
1.975566744804382324e-01 -5.486574769020080566e-01 4.118086993694305420e-01 8.866635710000991821e-02 -1.823885887861251831e-01 -4.200586080551147461e-01 2.447973936796188354e-01 4.613647758960723877e-01
5.321951117366552353e-03 -6.609066128730773926e-01 2.197491228580474854e-01 2.605297565460205078e-01 -3.895471990108489990e-01 3.959089815616607666e-01 -3.155029416084289551e-01 -1.974224299192428589e-01
-1.452546119689941406e-01 -5.842266082763671875e-01 -3.071088111028075218e-03 -2.744044959545135498e-01 1.429967116564512253e-02 -1.999299675226211548e-01 -2.977138757705688477e-01 6.583791375160217285e-01
-2.257146984338760376e-01 -5.255950093269348145e-01 2.124022096395492554e-01 4.923612177371978760e-01 -3.781572580337524414e-01 4.377106130123138428e-01 -1.771802902221679688e-01 1.388605684041976929e-01
-2.624329328536987305e-01 2.044546157121658325e-01 -3.254861533641815186e-01 8.199816197156906128e-02 -7.703546285629272461e-01 2.308945655822753906e-01 -1.697312146425247192e-01 3.179542422294616699e-01
-1.855348795652389526e-01 -4.885810017585754395e-01 3.042857348918914795e-01 2.077898755669593811e-02 -2.699120640754699707e-01 3.516993522644042969e-01 -6.706657260656356812e-02 6.578761339187622070e-01
2.870711982250213623e-01 -2.249899357557296753e-01 -4.838667213916778564e-01 -3.753507882356643677e-02 -4.561931788921356201e-01 -2.895992696285247803e-01 3.055754303932189941e-02 5.818247199058532715e-01
-5.636734515428543091e-02 -2.320563346147537231e-01 -3.325642645359039307e-01 3.052042126655578613e-01 -1.480067521333694458e-01 -5.486425757408142090e-01 -1.127167269587516785e-01 6.352985501289367676e-01
-2.221059054136276245e-01 -4.491862654685974121e-01 -2.133442908525466919e-01 2.762086689472198486e-01 3.338406328111886978e-03 -2.490931749343872070e-01 -4.351918995380401611e-01 6.128972172737121582e-01
-1.618047058582305908e-01 -5.980559587478637695e-01 -2.745942473411560059e-01 4.929464682936668396e-02 1.161188632249832153e-01 -3.864439129829406738e-01 -3.490671217441558838e-01 5.036328434944152832e-01
-5.848545432090759277e-01 -6.250444054603576660e-01 2.695437669754028320e-01 1.130114197731018066e-01 -3.054869771003723145e-01 -1.130263656377792358e-01 2.740580439567565918e-01 2.518641017377376556e-02
-2.831594944000244141e-01 -3.489809632301330566e-01 -1.160321906208992004e-01 -2.631713449954986572e-01 -6.122998595237731934e-01 -2.504096627235412598e-01 -4.398809075355529785e-01 -2.901707589626312256e-01
-5.685943961143493652e-01 -3.480435609817504883e-01 3.992278277873992920e-01 -6.012453883886337280e-02 -4.685128331184387207e-01 3.686541225761175156e-03 2.893566489219665527e-01 2.988698482513427734e-01
-7.489263266324996948e-02 -1.034892201423645020e-01 7.155866175889968872e-02 -1.226179003715515137e-01 -8.075830340385437012e-01 -5.254455208778381348e-01 -1.740353531204164028e-03 1.877200901508331299e-01
-4.563922882080078125e-01 -4.011563956737518311e-01 -1.045356243848800659e-01 -2.696530222892761230e-01 -5.030679702758789062e-01 -2.854224741458892822e-01 -3.950973749160766602e-01 -2.376841753721237183e-01
2.939842045307159424e-01 -2.334090024232864380e-01 -1.159120947122573853e-01 -6.566011905670166016e-02 -7.825585007667541504e-01 -4.203718006610870361e-01 6.485669314861297607e-02 2.191570997238159180e-01
-6.183763146400451660e-01 -5.772783160209655762e-01 -2.213620096445083618e-01 1.254658959805965424e-02 -4.002320468425750732e-01 -2.500400319695472717e-02 -6.501923501491546631e-02 -2.648840248584747314e-01
3.795839548110961914e-01 -3.504927754402160645e-01 -1.970807313919067383e-01 -1.442567259073257446e-01 -7.556117773056030273e-01 -2.916924655437469482e-01 2.106421999633312225e-02 1.301648914813995361e-01
-2.579025626182556152e-01 -6.338837742805480957e-01 -3.561092317104339600e-01 5.552360415458679199e-01 -1.407257169485092163e-01 2.250157296657562256e-01 -3.977085649967193604e-02 1.567146927118301392e-01
8.767755329608917236e-02 -6.484775990247726440e-02 -5.280647873878479004e-01 -1.563533246517181396e-01 -6.209519505500793457e-01 2.162678241729736328e-01 -2.314014583826065063e-01 4.459922909736633301e-01
-8.546506986021995544e-03 -1.802805215120315552e-01 6.651012599468231201e-02 -2.963192388415336609e-02 -9.008044600486755371e-01 -3.508250415325164795e-01 1.619380265474319458e-01 3.706109896302223206e-02
1.573333889245986938e-01 -4.448286592960357666e-01 1.120731420814990997e-02 3.865025937557220459e-01 -5.294212698936462402e-01 -3.106026910245418549e-02 -4.648408889770507812e-01 -3.612964153289794922e-01
-5.251387953758239746e-01 -2.815641760826110840e-01 -2.897059023380279541e-01 2.685727179050445557e-01 -4.161609709262847900e-01 3.182504698634147644e-02 -4.502554237842559814e-01 -3.346004188060760498e-01
-2.077446281909942627e-01 -4.294731914997100830e-01 4.065189659595489502e-01 2.451880872249603271e-01 -3.323374390602111816e-01 3.052748143672943115e-01 -5.463236197829246521e-02 5.834333300590515137e-01
-2.735305130481719971e-01 -7.781363129615783691e-01 -4.648388028144836426e-01 2.735584974288940430e-01 -1.082532554864883423e-01 1.154282316565513611e-01 3.316231071949005127e-02 -5.131942778825759888e-02
-3.301968276500701904e-01 7.337515801191329956e-02 1.332311183214187622e-01 2.321444004774093628e-01 -8.540670275688171387e-01 -2.702755331993103027e-01 5.751167982816696167e-02 9.032048285007476807e-02
2.207379788160324097e-01 -5.329819917678833008e-01 1.058273017406463623e-01 1.448226273059844971e-01 -1.949470490217208862e-01 1.131266281008720398e-01 -7.020300030708312988e-01 3.022974729537963867e-01
-2.079719901084899902e-01 3.389900922775268555e-02 1.270194165408611298e-02 -1.002325788140296936e-01 -9.648707509040832520e-01 -2.972412854433059692e-02 -1.122315526008605957e-01 3.058331087231636047e-02
-3.287617564201354980e-01 -7.383491843938827515e-02 -3.370118737220764160e-01 5.163950100541114807e-02 -3.048289418220520020e-01 -4.312452375888824463e-01 -5.295037031173706055e-01 4.592961668968200684e-01
-3.034631311893463135e-01 -3.427214622497558594e-01 -1.670240610837936401e-01 -4.295105636119842529e-01 -5.314391255378723145e-01 -1.426455974578857422e-01 -5.240005850791931152e-01 -2.690506912767887115e-02
7.036190479993820190e-02 -5.882890224456787109e-01 -4.198558330535888672e-01 5.804521441459655762e-01 -1.610597819089889526e-01 -3.086257278919219971e-01 9.138450771570205688e-02 -7.886927574872970581e-02
1.248454600572586060e-01 -4.996522665023803711e-01 -2.270489484071731567e-01 2.513673305511474609e-01 -3.785832822322845459e-01 5.189975500106811523e-01 2.283769696950912476e-01 3.939346373081207275e-01
2.967492043972015381e-01 -1.749209165573120117e-01 -3.755942285060882568e-01 -1.788526028394699097e-02 -4.698015451431274414e-01 -3.142704367637634277e-01 2.754702605307102203e-02 6.478530168533325195e-01
1.952227018773555756e-02 -6.863559484481811523e-01 3.889011144638061523e-01 1.789649426937103271e-01 -2.315833568572998047e-01 3.278599977493286133e-01 -2.114238142967224121e-01 3.734149634838104248e-01
2.467193156480789185e-01 -5.752508044242858887e-01 2.896624207496643066e-01 5.597574710845947266e-01 -3.370481729507446289e-01 1.263750046491622925e-01 -1.152372956275939941e-01 2.610201835632324219e-01
-3.811252713203430176e-01 -6.108797788619995117e-01 -3.537270128726959229e-01 -8.349779091076925397e-05 -6.938678771257400513e-02 2.221584320068359375e-01 -3.826894164085388184e-01 3.947488367557525635e-01
-4.347443878650665283e-01 -1.319947391748428345e-01 -2.942848503589630127e-01 1.213382333517074585e-01 -7.488318681716918945e-01 -3.062162697315216064e-01 1.291649341583251953e-01 -1.450762450695037842e-01
-2.890402674674987793e-01 -4.956431090831756592e-01 1.141311451792716980e-01 8.524940907955169678e-02 -4.800330847501754761e-02 2.149170637130737305e-02 -3.072048127651214600e-01 7.438812851905822754e-01
-2.042301297187805176e-01 -5.251265764236450195e-01 2.520738244056701660e-01 8.207291364669799805e-02 -4.478398859500885010e-01 4.718953967094421387e-01 -4.192991554737091064e-01 -1.148800402879714966e-01
-4.220484197139739990e-02 -4.893349707126617432e-01 -1.629901230335235596e-01 5.906286239624023438e-01 -2.713191211223602295e-01 -5.510628223419189453e-01 3.030137903988361359e-02 -7.183060795068740845e-02
3.544878959655761719e-02 2.166138030588626862e-02 8.460733108222484589e-03 -3.337671235203742981e-02 -8.865413665771484375e-01 -3.932538926601409912e-01 -6.485877931118011475e-02 2.286432087421417236e-01
-4.792777597904205322e-01 -6.119664907455444336e-01 8.677389472723007202e-02 4.463419616222381592e-01 -3.163582980632781982e-01 1.680906713008880615e-01 -1.675123870372772217e-01 1.806695461273193359e-01
4.534478858113288879e-02 -6.897503733634948730e-01 2.170732915401458740e-01 3.434695899486541748e-01 -4.118312001228332520e-01 3.908761143684387207e-01 -1.755594760179519653e-01 -6.233732029795646667e-02
2.136702649295330048e-02 -2.793865501880645752e-01 -1.129347532987594604e-01 -5.471901893615722656e-01 -4.573548734188079834e-01 -3.514326810836791992e-01 -4.056004583835601807e-01 3.348509967327117920e-01
1.652506887912750244e-01 -4.560013413429260254e-01 3.548786342144012451e-01 5.601710081100463867e-02 -1.993399262428283691e-01 -6.367151141166687012e-01 -2.193744666874408722e-02 4.359523057937622070e-01
9.150391817092895508e-02 -4.642965495586395264e-01 2.228944599628448486e-01 5.532802268862724304e-02 -5.710704326629638672e-01 4.457304719835519791e-03 -5.133445262908935547e-01 -3.655800819396972656e-01
4.927524924278259277e-02 -5.251551270484924316e-01 -3.739024996757507324e-01 -9.616580605506896973e-02 6.673176772892475128e-03 -8.507827669382095337e-02 -4.449490904808044434e-01 6.061936616897583008e-01
2.609369754791259766e-01 -5.603783726692199707e-01 2.944262921810150146e-01 4.700320661067962646e-01 -2.332932949066162109e-01 1.292724907398223877e-01 -2.730793356895446777e-01 4.056617915630340576e-01
-3.275302946567535400e-01 -8.843731284141540527e-01 -1.629778891801834106e-01 1.027905419468879700e-01 -7.762476056814193726e-02 2.123114913702011108e-01 -1.287552863359451294e-01 7.616291195154190063e-02
-5.068435072898864746e-01 -3.077243268489837646e-01 -3.320726454257965088e-01 2.650532685220241547e-02 -2.967509329319000244e-01 2.904556691646575928e-01 -5.984437465667724609e-01 8.294556289911270142e-02
3.338009491562843323e-02 -7.260807156562805176e-01 3.448948860168457031e-01 -4.607913270592689514e-02 -2.190071046352386475e-01 9.493391960859298706e-02 -5.327506065368652344e-01 9.908059984445571899e-02
-2.661214768886566162e-01 -8.989782929420471191e-01 -1.749596744775772095e-01 -5.841173976659774780e-02 -2.831871621310710907e-02 9.446192532777786255e-02 -1.134973466396331787e-01 2.537477612495422363e-01
-5.350710749626159668e-01 -4.351007342338562012e-01 3.962101340293884277e-01 4.743602592498064041e-03 -4.372021257877349854e-01 2.748323678970336914e-01 -3.100428879261016846e-01 6.764744222164154053e-02
4.972793161869049072e-02 -4.126576185226440430e-01 4.706627130508422852e-01 4.645799994468688965e-01 -4.320847988128662109e-01 3.025467395782470703e-01 -2.384427040815353394e-01 2.340852916240692139e-01
-3.602262437343597412e-01 -3.855841159820556641e-01 -3.688124716281890869e-01 -3.542605340480804443e-01 -4.978078305721282959e-01 -9.205183386802673340e-02 -4.386514425277709961e-01 -1.064780279994010925e-01
-2.425983250141143799e-01 -4.874881803989410400e-01 1.281023174524307251e-01 4.571029841899871826e-01 -4.171729385852813721e-01 5.096023678779602051e-01 -1.833290606737136841e-01 1.039739251136779785e-01
-2.842636108398437500e-01 -5.629361867904663086e-01 -1.436203271150588989e-01 4.032092094421386719e-01 -1.860421150922775269e-01 -2.887316048145294189e-01 4.972332119941711426e-01 2.321078330278396606e-01
-1.469880044460296631e-01 -4.575518667697906494e-01 1.530126929283142090e-01 -1.011408865451812744e-01 -4.858951568603515625e-01 6.562774777412414551e-01 -2.406916767358779907e-01 1.033034697175025940e-01
-5.161660909652709961e-01 -4.085993170738220215e-01 -5.547660589218139648e-01 1.094734296202659607e-01 -3.687089383602142334e-01 -3.319073021411895752e-01 -9.352433495223522186e-03 2.594394795596599579e-02
-3.954305350780487061e-01 -1.361665129661560059e-01 3.603730499744415283e-01 1.638825535774230957e-01 -6.424214243888854980e-01 -3.309411108493804932e-01 -3.450101912021636963e-01 -1.646443605422973633e-01
-5.164237618446350098e-01 -1.367226988077163696e-01 -4.250549077987670898e-01 -1.006585732102394104e-02 -2.260717749595642090e-01 -3.438204824924468994e-01 -3.881708681583404541e-01 4.624314308166503906e-01
-4.320622682571411133e-01 -1.431760042905807495e-01 1.021036133170127869e-01 1.655046790838241577e-01 -6.441825032234191895e-01 -4.389534592628479004e-01 -2.983895838260650635e-01 -2.414919734001159668e-01
-6.250944733619689941e-01 -6.315620541572570801e-01 -2.414065180346369743e-03 1.380014866590499878e-01 -2.728185951709747314e-01 -2.704257667064666748e-01 9.503230452537536621e-03 -2.090113162994384766e-01
-3.644712567329406738e-01 1.787959486246109009e-01 -2.297903895378112793e-01 3.619221225380897522e-02 -7.767172455787658691e-01 -2.118136137723922729e-01 -9.911393374204635620e-02 3.508574664592742920e-01
-2.994578182697296143e-01 -5.434477925300598145e-01 7.482929527759552002e-02 5.508925914764404297e-01 -3.081116080284118652e-01 3.077881634235382080e-01 -2.000595480203628540e-01 2.760747075080871582e-01
-1.662511080503463745e-01 -3.165801763534545898e-01 -6.465786099433898926e-01 2.880200445652008057e-01 -1.617173105478286743e-01 -2.809410095214843750e-01 -4.818249046802520752e-01 1.840718537569046021e-01
-3.910953700542449951e-01 1.693960875272750854e-01 2.387699633836746216e-01 9.159868210554122925e-02 -8.492187261581420898e-01 -6.173990666866302490e-02 -1.254342645406723022e-01 1.105893924832344055e-01
-1.446989029645919800e-01 -4.413764774799346924e-01 1.371011286973953247e-01 2.849785983562469482e-01 -4.437660872936248779e-01 6.609273552894592285e-01 -1.293199360370635986e-01 1.837459355592727661e-01
1.900442093610763550e-01 -3.639218211174011230e-01 -3.576257526874542236e-01 3.743500709533691406e-01 -8.095803856849670410e-02 -3.544003516435623169e-02 -7.150837182998657227e-01 2.103688418865203857e-01
-8.324200659990310669e-02 -7.007706165313720703e-01 -2.737647891044616699e-01 -4.283059388399124146e-02 6.521813571453094482e-02 -9.679952263832092285e-02 -5.158711671829223633e-01 3.813964128494262695e-01
3.400302827358245850e-01 -2.111069113016128540e-01 3.069435060024261475e-01 3.645163774490356445e-01 -5.422845482826232910e-01 1.912728846073150635e-01 -5.085512995719909668e-01 1.531157642602920532e-01
-3.239693343639373779e-01 1.824134737253189087e-01 -2.599240541458129883e-01 -3.045086748898029327e-02 -7.090640664100646973e-01 -9.404198080301284790e-02 -3.126108646392822266e-02 5.298003554344177246e-01
1.844930499792098999e-01 -2.591941952705383301e-01 3.280249238014221191e-01 4.001776576042175293e-01 -5.312473177909851074e-01 -4.869695752859115601e-02 -5.798766613006591797e-01 -1.009253710508346558e-01
2.924095606431365013e-03 -3.720727860927581787e-01 -2.558068931102752686e-01 -3.635040521621704102e-01 -5.924574732780456543e-01 -3.535972833633422852e-01 -3.930880427360534668e-01 -1.828275620937347412e-01
-1.090738251805305481e-01 -2.302797734737396240e-01 7.502199709415435791e-02 2.786133289337158203e-01 -8.001143932342529297e-01 -3.875344395637512207e-01 1.869620531797409058e-01 -1.627875119447708130e-01
-3.977654278278350830e-01 -5.316730141639709473e-01 4.078894108533859253e-02 4.736589193344116211e-01 -2.168887853622436523e-01 3.101863265037536621e-01 -2.326112687587738037e-01 3.684098124504089355e-01
-5.072129964828491211e-01 -4.447313249111175537e-01 -7.604028284549713135e-02 2.914492487907409668e-01 -9.341829270124435425e-02 -1.527686044573783875e-02 6.308136135339736938e-02 6.642925143241882324e-01
-3.101492822170257568e-01 -3.041785359382629395e-01 -2.625832855701446533e-01 2.067431658506393433e-01 -1.942578330636024475e-02 -1.710495948791503906e-01 -6.384376883506774902e-01 5.122030973434448242e-01
1.564466357231140137e-01 -3.746907413005828857e-01 -4.421800673007965088e-01 2.440173923969268799e-01 -4.714932441711425781e-01 -3.814083635807037354e-01 4.368085265159606934e-01 1.465728729963302612e-01
1.324013769626617432e-01 -6.087419390678405762e-01 -1.446068137884140015e-01 2.833535671234130859e-01 -3.398353755474090576e-01 5.043371319770812988e-01 2.436781525611877441e-01 2.854466438293457031e-01
-1.863676011562347412e-01 -4.297572970390319824e-01 -1.336616575717926025e-01 -2.993929386138916016e-01 -5.726949572563171387e-01 -2.940237522125244141e-01 -4.286095499992370605e-01 -2.737489044666290283e-01
-5.079584121704101562e-01 -4.787320494651794434e-01 -5.812092423439025879e-01 -7.161631714552640915e-03 -2.830916941165924072e-01 3.280826658010482788e-02 -2.329215109348297119e-01 -1.986678093671798706e-01
-3.593816459178924561e-01 -3.936387896537780762e-01 6.027840450406074524e-02 2.637177407741546631e-01 -2.680012285709381104e-01 -1.066475883126258850e-01 4.383114278316497803e-01 6.061334013938903809e-01
-9.905204921960830688e-02 -3.163958191871643066e-01 -7.734873890876770020e-02 1.928801536560058594e-01 -3.914712071418762207e-01 -4.688542783260345459e-01 -1.387484222650527954e-01 6.742192506790161133e-01
-2.914391458034515381e-01 1.076596677303314209e-01 -4.286571443080902100e-01 3.630841523408889771e-02 -7.379395365715026855e-01 5.780395492911338806e-02 5.486814677715301514e-02 4.092687368392944336e-01
1.331943571567535400e-01 -3.847631514072418213e-01 -2.663784325122833252e-01 5.438732355833053589e-02 -1.738927364349365234e-01 -5.472427010536193848e-01 -5.354331135749816895e-01 3.793403506278991699e-01
-2.423436008393764496e-02 -2.404084056615829468e-01 1.743948012590408325e-01 1.581121385097503662e-01 -3.524101078510284424e-01 -5.041625499725341797e-01 -6.893185377120971680e-01 1.807499527931213379e-01
-2.766273915767669678e-01 -6.726077198982238770e-01 -1.656066626310348511e-01 5.105701088905334473e-01 -2.055933773517608643e-01 3.713243603706359863e-01 -3.376346454024314880e-02 -4.096789658069610596e-02
-9.876579791307449341e-02 -5.601612329483032227e-01 4.050143063068389893e-01 4.240739159286022186e-03 -4.719810485839843750e-01 5.155321359634399414e-01 -1.186187267303466797e-01 9.899622946977615356e-02
1.377294957637786865e-01 -4.583027958869934082e-01 1.324108690023422241e-01 8.623959124088287354e-02 -4.725107252597808838e-01 -3.686522841453552246e-01 -6.127887368202209473e-01 -1.064817532896995544e-01
7.069141417741775513e-02 -3.948156237602233887e-01 -2.478876560926437378e-01 4.716950953006744385e-01 -3.304041028022766113e-01 3.898009955883026123e-01 8.680225908756256104e-02 5.352873206138610840e-01
-5.511692166328430176e-01 -6.931243538856506348e-01 -1.343504488468170166e-01 -5.380577966570854187e-02 -2.666839063167572021e-01 -2.555025182664394379e-02 8.518763631582260132e-02 -3.403175473213195801e-01
2.434281259775161743e-01 -1.315217912197113037e-01 -4.136405587196350098e-01 -5.905599892139434814e-02 -6.530890464782714844e-01 -2.712094783782958984e-01 4.465528205037117004e-02 4.967744648456573486e-01
7.906887680292129517e-02 -5.673434734344482422e-01 -1.776465028524398804e-01 2.459782361984252930e-01 7.046473026275634766e-02 -4.153376817703247070e-01 -5.215597748756408691e-01 3.609857261180877686e-01
-5.514038801193237305e-01 -3.680273890495300293e-01 -4.007301628589630127e-01 1.970440596342086792e-01 -2.865702211856842041e-01 -3.070088326930999756e-01 4.064002931118011475e-01 1.398595124483108521e-01
-1.838003396987915039e-01 -6.950523257255554199e-01 -5.257130861282348633e-01 9.403969347476959229e-02 3.718956559896469116e-02 2.166002290323376656e-03 -3.150367736816406250e-01 3.118755817413330078e-01
-9.798227995634078979e-02 -5.921822190284729004e-01 2.955904901027679443e-01 3.232104480266571045e-01 -3.918736279010772705e-01 4.026928246021270752e-01 -1.961593180894851685e-01 3.060656487941741943e-01
1.831663101911544800e-01 -4.770146608352661133e-01 -3.189175128936767578e-01 7.239860892295837402e-01 -3.266129493713378906e-01 2.706462889909744263e-02 -3.531084582209587097e-02 -6.623874604701995850e-02
1.132692545652389526e-01 -4.621078670024871826e-01 -1.846737712621688843e-01 4.230113923549652100e-01 -4.692692458629608154e-01 4.276022017002105713e-01 -2.467534840106964111e-01 -3.108676970005035400e-01
2.091745436191558838e-01 -3.551731705665588379e-01 5.177800655364990234e-01 1.604995131492614746e-01 -3.383952975273132324e-01 -5.359734892845153809e-01 3.060672432184219360e-02 3.654123246669769287e-01
-8.135501295328140259e-02 -3.500443994998931885e-01 2.656314074993133545e-01 3.843190073966979980e-01 -2.308588474988937378e-01 2.911766767501831055e-01 -4.971799552440643311e-01 5.170314311981201172e-01
-3.219094872474670410e-01 -2.415722161531448364e-01 1.278421580791473389e-01 3.657390475273132324e-01 -6.437590718269348145e-01 -3.892189860343933105e-01 3.474544882774353027e-01 -3.559300675988197327e-02
-3.498351275920867920e-01 -4.047384262084960938e-01 -4.488886892795562744e-01 1.785474717617034912e-01 -4.627893269062042236e-01 -4.458375275135040283e-01 1.333150565624237061e-01 -2.229438722133636475e-01
-2.573674619197845459e-01 -6.448745727539062500e-01 2.097712904214859009e-01 -5.152899622917175293e-01 -9.969343990087509155e-02 -1.316357702016830444e-01 -3.497395813465118408e-01 2.424592226743698120e-01
-4.880654513835906982e-01 -2.997423708438873291e-01 1.458286494016647339e-01 -3.959167599678039551e-01 -2.953691184520721436e-01 -1.611753851175308228e-01 -3.965789973735809326e-01 4.726893305778503418e-01
-6.277822256088256836e-01 -5.641869306564331055e-01 -2.692669928073883057e-01 1.623007953166961670e-01 -1.922454982995986938e-01 2.775524854660034180e-01 -3.058915585279464722e-02 2.716745436191558838e-01
6.065269932150840759e-02 -2.240976244211196899e-01 -4.606876969337463379e-01 3.730441257357597351e-02 -2.945734560489654541e-01 -4.094987809658050537e-01 -5.996522307395935059e-01 3.441383242607116699e-01
-5.247993394732475281e-02 -7.038432955741882324e-01 3.167731761932373047e-01 4.115393459796905518e-01 -2.619889974594116211e-01 1.761691421270370483e-01 -2.368893027305603027e-01 2.763154804706573486e-01
1.613147556781768799e-01 -4.631133005023002625e-02 -4.004317224025726318e-01 -1.637730933725833893e-02 -7.680340409278869629e-01 -1.415964215993881226e-01 5.447677895426750183e-02 4.453375637531280518e-01
-3.972255587577819824e-01 -1.786073297262191772e-01 -1.741976737976074219e-01 -2.238205373287200928e-01 -6.324538588523864746e-01 -1.997231990098953247e-01 -2.575271129608154297e-01 4.729304611682891846e-01
9.396812319755554199e-02 -4.220882952213287354e-01 -2.942949831485748291e-01 3.745960295200347900e-01 -3.099947571754455566e-01 4.495050013065338135e-01 7.796334475278854370e-02 5.308954119682312012e-01
-2.299065589904785156e-01 -4.628552198410034180e-01 1.830199360847473145e-01 4.094588160514831543e-01 -1.377538442611694336e-01 2.540285587310791016e-01 -2.204909771680831909e-01 6.321648359298706055e-01
-4.283222258090972900e-01 -5.901494026184082031e-01 -5.079501271247863770e-01 5.961734056472778320e-02 -2.297354340553283691e-01 -5.412784963846206665e-02 -2.973851561546325684e-01 -2.500998377799987793e-01
-1.051832139492034912e-01 -2.464230507612228394e-01 -1.643289476633071899e-01 3.755895793437957764e-01 -7.570943832397460938e-01 -3.220041394233703613e-01 1.161443814635276794e-01 -2.641452550888061523e-01
-3.094136714935302734e-01 -7.293480038642883301e-01 1.730203479528427124e-01 2.938444316387176514e-01 -3.238207697868347168e-01 2.700431346893310547e-01 -1.335379630327224731e-01 -2.458020001649856567e-01
-2.601987123489379883e-01 -8.364294767379760742e-01 1.450710892677307129e-01 -3.558911681175231934e-01 -1.022128090262413025e-01 -3.983267396688461304e-02 -1.460674852132797241e-01 2.271750271320343018e-01
-5.181282758712768555e-01 -2.757038772106170654e-01 -4.035048186779022217e-01 -7.274436950683593750e-02 -4.167039394378662109e-01 -4.099785983562469482e-01 -2.931765615940093994e-01 2.444288730621337891e-01
1.256283670663833618e-01 2.816789969801902771e-02 -5.117238163948059082e-01 1.184525340795516968e-02 -6.758673787117004395e-01 -1.492121815681457520e-01 -2.305213361978530884e-01 4.349957108497619629e-01
-3.967084586620330811e-01 -3.111992478370666504e-01 -9.494481235742568970e-02 1.845249384641647339e-01 -9.957421571016311646e-02 -3.077155649662017822e-01 -4.026549756526947021e-01 6.602867245674133301e-01
-5.914837121963500977e-01 -5.323011279106140137e-01 -3.998752832412719727e-01 -1.127504631876945496e-01 -1.772491484880447388e-01 8.579432219266891479e-02 -3.909936547279357910e-01 5.035573616623878479e-02
1.152242906391620636e-02 -5.623384118080139160e-01 -1.858099251985549927e-01 3.985009491443634033e-01 -1.972274929285049438e-01 3.310148119926452637e-01 1.142407730221748352e-01 5.734055638313293457e-01
-4.962840080261230469e-01 -6.953561305999755859e-01 -2.235628962516784668e-01 4.446668922901153564e-01 -1.469607092440128326e-02 -1.275545805692672729e-01 -1.501225866377353668e-02 7.590586692094802856e-02
-3.919602334499359131e-01 -3.771381676197052002e-01 4.148795008659362793e-01 2.613270580768585205e-01 -4.107663035392761230e-01 3.293586373329162598e-01 -4.160713255405426025e-01 1.157402694225311279e-01
9.914454072713851929e-02 -5.279968976974487305e-01 4.557894766330718994e-01 3.930408954620361328e-01 -2.643566429615020752e-01 -3.454222679138183594e-01 3.963599354028701782e-02 3.979856073856353760e-01
-1.483640223741531372e-01 -6.021964550018310547e-01 3.882990181446075439e-01 9.864649921655654907e-02 -5.222875475883483887e-01 3.774791061878204346e-01 -9.178809076547622681e-02 -1.764667481184005737e-01
-5.043977499008178711e-01 -4.517044723033905029e-01 -3.909270167350769043e-01 8.615936338901519775e-02 -4.409903287887573242e-01 4.953506588935852051e-02 -4.165736436843872070e-01 -1.041090562939643860e-01
-2.321787774562835693e-01 -4.520291388034820557e-01 3.502323031425476074e-01 3.113929927349090576e-01 -4.525888264179229736e-01 -1.151454374194145203e-01 -4.314670860767364502e-01 -3.433298766613006592e-01
-3.858930468559265137e-01 -4.375214278697967529e-01 -4.063003063201904297e-01 5.270216614007949829e-02 -4.732340946793556213e-02 -3.766699433326721191e-01 -4.837021231651306152e-01 3.372187614440917969e-01
9.892991930246353149e-02 -5.539182424545288086e-01 2.221158891916275024e-01 5.739586353302001953e-01 -2.015576511621475220e-01 2.882456406950950623e-02 -4.106362164020538330e-01 3.074820041656494141e-01
-6.524024158716201782e-02 -4.893991053104400635e-01 1.695587784051895142e-01 5.591115951538085938e-01 -4.758477807044982910e-01 3.373408019542694092e-01 -2.521287798881530762e-01 -1.052494645118713379e-01
-4.315854310989379883e-01 -3.609651625156402588e-01 -1.319133490324020386e-01 -2.304179817438125610e-01 -4.919447600841522217e-01 -2.989007532596588135e-01 -4.494741261005401611e-01 -2.820746600627899170e-01
2.885679602622985840e-01 -3.226274549961090088e-01 1.114113330841064453e-01 3.158364892005920410e-01 -5.093502402305603027e-01 -2.506019771099090576e-01 -5.981502532958984375e-01 -1.430117934942245483e-01
-4.249433577060699463e-01 7.966799288988113403e-02 1.226973980665206909e-01 2.536131739616394043e-01 -8.537050485610961914e-01 1.777446642518043518e-02 -2.595339715480804443e-02 -6.244938820600509644e-02
-1.335709244012832642e-01 -1.050290316343307495e-01 -4.897339344024658203e-01 3.093159794807434082e-01 -1.151562780141830444e-01 5.201006308197975159e-02 -5.554484724998474121e-01 5.577840209007263184e-01
-5.198827711865305901e-04 -3.240437209606170654e-01 -1.110394299030303955e-01 -3.975816965103149414e-01 -6.847829818725585938e-01 -2.765146791934967041e-01 -3.768875896930694580e-01 -1.927746534347534180e-01
-3.986524045467376709e-01 -4.932481423020362854e-02 -3.487187027931213379e-01 -2.074680328369140625e-01 -5.552496910095214844e-01 -3.836279809474945068e-01 -1.992941461503505707e-02 4.670394062995910645e-01
2.934067845344543457e-01 -3.056255578994750977e-01 4.055169522762298584e-01 3.627465069293975830e-01 -4.498182535171508789e-01 -3.666490316390991211e-01 -4.109334647655487061e-01 1.372663080692291260e-01
-6.827533841133117676e-01 -1.899509727954864502e-01 -1.841719597578048706e-01 -1.372718364000320435e-01 -2.164766788482666016e-01 -1.184486299753189087e-01 -3.113027811050415039e-01 5.359122157096862793e-01
-2.321987301111221313e-01 -5.942318439483642578e-01 -1.252855509519577026e-01 1.907570362091064453e-01 -6.247203946113586426e-01 2.836175560951232910e-01 -2.471526861190795898e-01 -9.533412754535675049e-02
1.164908856153488159e-01 -3.832439482212066650e-01 6.786182522773742676e-01 1.948198229074478149e-01 -5.231112837791442871e-01 1.456892788410186768e-01 -1.049147471785545349e-01 1.876125931739807129e-01
-1.952232867479324341e-01 -5.801789835095405579e-02 -2.831302285194396973e-01 -2.725092470645904541e-01 -3.853452801704406738e-01 1.197788678109645844e-02 -6.287077069282531738e-01 5.100882649421691895e-01
-2.268039584159851074e-01 -1.612092107534408569e-01 -4.174798130989074707e-01 4.163968563079833984e-01 -2.518789768218994141e-01 8.071915246546268463e-03 -3.930716216564178467e-01 5.973964333534240723e-01
2.107885777950286865e-01 -4.482946991920471191e-01 1.876537054777145386e-01 2.467627376317977905e-01 -3.467389047145843506e-01 -4.774416089057922363e-01 -5.480226874351501465e-01 9.993620961904525757e-02
-2.132552713155746460e-01 -3.814842104911804199e-01 -4.637648165225982666e-02 -5.572981238365173340e-01 -5.378649234771728516e-01 -1.756133437156677246e-01 -4.195801317691802979e-01 -8.589846082031726837e-03
-7.640144228935241699e-02 -4.370484054088592529e-01 2.609880566596984863e-01 5.872393846511840820e-01 -3.948511183261871338e-01 -7.876519113779067993e-02 -4.596813023090362549e-01 -1.294928193092346191e-01
-1.842416822910308838e-01 -8.649064302444458008e-01 -1.256938427686691284e-01 -8.287657052278518677e-02 9.096328914165496826e-02 -1.954832375049591064e-01 -2.386187314987182617e-01 3.031455874443054199e-01
-3.485019207000732422e-01 -6.241427659988403320e-01 1.495547443628311157e-01 3.399662673473358154e-01 -4.155810177326202393e-01 2.037490904331207275e-02 -3.418280780315399170e-01 -2.471423894166946411e-01
-5.749627947807312012e-03 -4.300988018512725830e-01 3.421838954091072083e-02 3.395466506481170654e-01 -5.458242893218994141e-01 -1.594688892364501953e-01 -4.265580773353576660e-01 -4.395597577095031738e-01
-4.828769266605377197e-01 -4.123213887214660645e-01 -1.655751913785934448e-01 -4.848028421401977539e-01 -4.642961025238037109e-01 -1.675343513488769531e-01 -2.833734154701232910e-01 -1.021418198943138123e-01
-5.165482759475708008e-01 -6.888049244880676270e-01 6.083203107118606567e-02 1.730564683675765991e-01 -1.933337301015853882e-01 1.802569925785064697e-01 -1.587990373373031616e-01 3.605398535728454590e-01
-7.532977461814880371e-01 -3.037657141685485840e-01 -1.816763728857040405e-01 3.832676112651824951e-01 -3.227428793907165527e-01 -4.539952427148818970e-02 7.891496270895004272e-02 2.188991755247116089e-01
2.709470987319946289e-01 -5.443844199180603027e-01 2.162321507930755615e-01 9.113053977489471436e-02 -5.610420107841491699e-01 -2.065964788198471069e-01 -3.892830610275268555e-01 -2.572555840015411377e-01
1.279998868703842163e-01 -4.711850881576538086e-01 5.908858180046081543e-01 2.369020283222198486e-01 -4.965412914752960205e-01 -1.801488734781742096e-02 -3.305941820144653320e-01 -1.271910220384597778e-02
5.058150365948677063e-02 -6.018980741500854492e-01 2.615368366241455078e-01 2.485385835170745850e-01 -4.751836657524108887e-01 -2.522668540477752686e-01 -3.139281272888183594e-01 -3.420503139495849609e-01
-3.904962837696075439e-01 -4.701441228389739990e-01 -2.927154898643493652e-01 1.443726718425750732e-01 -2.197911739349365234e-01 -2.502974867820739746e-01 -6.376178264617919922e-01 -4.937385767698287964e-02
4.468426406383514404e-01 -3.812099695205688477e-01 -1.466327607631683350e-01 -3.607632219791412354e-02 -7.417996525764465332e-01 -2.392335534095764160e-01 7.432693243026733398e-02 1.385062485933303833e-01
6.215642392635345459e-02 -6.997113823890686035e-01 3.287204802036285400e-01 4.314386844635009766e-01 -2.696531116962432861e-01 -9.212817996740341187e-02 -3.508809506893157959e-01 -8.958834409713745117e-02
-5.739397406578063965e-01 -6.993150115013122559e-01 -2.631505131721496582e-01 1.598348468542098999e-01 -1.763056069612503052e-01 2.135834991931915283e-01 -7.769314944744110107e-02 -6.339162588119506836e-02
-4.852027446031570435e-02 -4.383855462074279785e-01 1.285981386899948120e-01 3.099000155925750732e-01 -3.269582688808441162e-01 -2.382341772317886353e-01 -7.113277912139892578e-01 -1.524598747491836548e-01
-3.788918554782867432e-01 -3.106586039066314697e-01 -2.406459860503673553e-02 -5.057854652404785156e-01 -5.325052142143249512e-01 -1.424730718135833740e-01 -4.446103870868682861e-01 4.466882720589637756e-02
2.149952054023742676e-01 -4.734164476394653320e-01 3.259840607643127441e-01 5.935351252555847168e-01 -4.137724339962005615e-01 1.737508177757263184e-01 -2.450330853462219238e-01 9.831802546977996826e-02
1.178673878312110901e-01 -1.162154525518417358e-01 -1.688721030950546265e-01 2.734703123569488525e-01 -9.015989303588867188e-01 4.653045162558555603e-02 2.270235121250152588e-01 5.207731947302818298e-02
3.213262259960174561e-01 -2.309599816799163818e-01 -5.913023352622985840e-01 -1.681934893131256104e-01 -4.282344579696655273e-01 -6.009780615568161011e-02 -2.786796689033508301e-01 4.481299221515655518e-01
3.183421790599822998e-01 -6.915758848190307617e-01 9.820438921451568604e-02 2.999273538589477539e-01 -4.707812964916229248e-01 -1.775826662778854370e-01 -1.017142981290817261e-01 -2.392991632223129272e-01
1.283915489912033081e-01 -5.028789043426513672e-01 -3.364524543285369873e-01 6.906107664108276367e-01 -1.770385950803756714e-01 -2.639892101287841797e-01 6.028683856129646301e-02 1.892550140619277954e-01
-3.951673209667205811e-02 -7.098011970520019531e-01 -3.158320188522338867e-01 3.092407584190368652e-01 -3.057197630405426025e-01 -1.124694868922233582e-01 4.099178314208984375e-02 -4.375463426113128662e-01
1.888281702995300293e-01 -4.617556333541870117e-01 1.011296957731246948e-01 1.104417070746421814e-01 -5.823894143104553223e-01 -1.585026085376739502e-01 -5.188894867897033691e-01 -3.084709048271179199e-01
-3.504818379878997803e-01 3.566589578986167908e-02 7.951265573501586914e-02 9.283890575170516968e-02 -8.594320416450500488e-01 -3.476817905902862549e-01 -3.725214675068855286e-02 7.427650038152933121e-03
1.025640964508056641e-02 -1.496276855468750000e-01 -4.931102991104125977e-01 1.927125081419944763e-02 -5.610111355781555176e-01 -1.768545359373092651e-01 2.822604775428771973e-01 5.552432537078857422e-01
-3.421449959278106689e-01 -5.174468159675598145e-01 -3.786014020442962646e-01 1.348371058702468872e-01 -2.609373629093170166e-01 3.577317595481872559e-01 -2.616248428821563721e-01 4.349225163459777832e-01
-2.352566719055175781e-01 2.298383973538875580e-02 5.547308921813964844e-02 2.913531363010406494e-01 -9.001910686492919922e-01 -1.784248948097229004e-01 1.177533641457557678e-01 -1.080403197556734085e-02
1.658029705286026001e-01 -6.365571618080139160e-01 4.001892805099487305e-01 1.611970067024230957e-01 -2.777781486511230469e-01 -3.702758252620697021e-01 3.200316131114959717e-01 2.539359033107757568e-01
-5.342050790786743164e-01 -6.721486449241638184e-01 -1.307147443294525146e-01 1.215936243534088135e-01 -9.399484097957611084e-02 2.372814863920211792e-01 -3.257230222225189209e-01 2.444107830524444580e-01
4.712964594364166260e-02 -5.167440176010131836e-01 5.236041545867919922e-01 2.274954766035079956e-01 -5.145485997200012207e-01 1.813358217477798462e-01 -2.583095133304595947e-01 2.011771500110626221e-01
-2.787447571754455566e-01 -2.351810932159423828e-01 -1.250052005052566528e-01 5.348378419876098633e-01 -6.428315639495849609e-01 -3.549052402377128601e-02 -4.773217067122459412e-02 -3.854129910469055176e-01
-5.235524848103523254e-02 -1.834106445312500000e-02 -1.440232843160629272e-01 -2.348447591066360474e-01 -6.570746898651123047e-01 -2.677815258502960205e-01 -1.995271444320678711e-02 6.458914279937744141e-01
-3.583603501319885254e-01 -5.580726265907287598e-01 -1.629516631364822388e-01 4.824797511100769043e-01 -3.224858343601226807e-01 4.182995259761810303e-01 1.755064725875854492e-02 1.466740667819976807e-01
2.271929830312728882e-01 -3.142786026000976562e-01 2.722149491310119629e-01 5.624303221702575684e-01 -3.395018875598907471e-01 -3.613142371177673340e-01 -4.158593416213989258e-01 2.010845243930816650e-01
2.798322141170501709e-01 -6.789944767951965332e-01 -2.780946493148803711e-01 2.674819827079772949e-01 1.055806409567594528e-02 -2.553128302097320557e-01 -4.827797412872314453e-01 1.157795563340187073e-01
-3.152687847614288330e-01 -6.142591238021850586e-01 -9.832548350095748901e-02 3.022449612617492676e-01 -3.272086679935455322e-01 1.634342521429061890e-01 4.726362526416778564e-01 2.551664710044860840e-01
-1.298846602439880371e-01 -5.532773733139038086e-01 -4.624653160572052002e-01 -8.609178662300109863e-02 -4.381267428398132324e-01 4.214702844619750977e-01 2.583736777305603027e-01 1.392082422971725464e-01
-5.033138394355773926e-01 -3.537142872810363770e-01 2.884689271450042725e-01 1.502702385187149048e-01 -3.434606790542602539e-01 -5.194739103317260742e-01 -3.565698564052581787e-01 -2.837998792529106140e-02
4.516542330384254456e-02 -2.978135347366333008e-01 -2.567481100559234619e-01 -5.281036496162414551e-01 -5.628257989883422852e-01 -1.821861118078231812e-01 -3.139890730381011963e-01 3.404413759708404541e-01
1.392751187086105347e-01 -3.416384458541870117e-01 9.284078329801559448e-02 5.773512125015258789e-01 -3.754001855850219727e-01 3.924451768398284912e-01 -4.584286808967590332e-01 1.297550052404403687e-01
-2.560776174068450928e-01 -3.786614537239074707e-01 -6.355854123830795288e-02 -3.767257034778594971e-01 -6.049575805664062500e-01 -3.317708671092987061e-01 -3.741105496883392334e-01 -1.705100834369659424e-01
2.975999712944030762e-01 -7.200708389282226562e-01 1.644050329923629761e-01 4.471097588539123535e-01 -2.699404656887054443e-01 -5.273272842168807983e-02 -2.785305082798004150e-01 -1.129968017339706421e-01
-2.245615869760513306e-01 -3.399458229541778564e-01 1.679344624280929565e-01 1.606774628162384033e-01 -3.363438844680786133e-01 -5.494518876075744629e-01 -6.027452945709228516e-01 4.078222438693046570e-02
9.284436702728271484e-02 -4.943452179431915283e-01 4.539071917533874512e-01 1.392454952001571655e-01 -5.001429319381713867e-01 8.499731123447418213e-02 -5.043414831161499023e-01 -9.926701337099075317e-02
-3.953776061534881592e-01 -2.817165553569793701e-01 3.269954323768615723e-01 2.941993176937103271e-01 -4.756585061550140381e-01 2.360967546701431274e-01 -2.351307496428489685e-02 5.369241237640380859e-01
2.528200447559356689e-01 -4.760263264179229736e-01 1.758599132299423218e-01 3.222028911113739014e-01 -5.556281805038452148e-01 4.997641220688819885e-02 -4.870390892028808594e-01 -1.622102856636047363e-01
-5.909593403339385986e-02 -5.242274403572082520e-01 3.787341415882110596e-01 2.647126615047454834e-01 -2.346889376640319824e-01 2.239926606416702271e-01 -1.142491176724433899e-01 6.244008541107177734e-01
5.836648866534233093e-03 -1.632857769727706909e-01 3.435252010822296143e-01 4.620069265365600586e-01 -5.575751662254333496e-01 3.572910726070404053e-01 -2.775706946849822998e-01 3.553186357021331787e-01
1.525588184595108032e-01 -3.468736708164215088e-01 2.706439197063446045e-01 5.056389570236206055e-01 -5.017136931419372559e-01 2.926351726055145264e-01 -4.287191927433013916e-01 7.958322763442993164e-02
1.126921698451042175e-01 -2.181948721408843994e-01 -2.280115187168121338e-01 3.402428328990936279e-01 -7.004761099815368652e-01 -2.203686535358428955e-01 4.105243384838104248e-01 2.533329427242279053e-01
-5.210434198379516602e-01 -4.227285683155059814e-01 -2.906228005886077881e-01 2.341623008251190186e-01 -5.164080262184143066e-01 -2.450824379920959473e-01 -8.500449359416961670e-02 -2.766807675361633301e-01
3.570657670497894287e-01 -5.701791644096374512e-01 -3.941659033298492432e-01 5.398949980735778809e-01 -2.664986550807952881e-01 -1.450047641992568970e-01 -2.109839394688606262e-02 -8.974099159240722656e-02
1.046941056847572327e-01 -4.815891981124877930e-01 1.503733247518539429e-01 2.481610327959060669e-01 -6.093339920043945312e-01 8.359364420175552368e-02 -4.161887168884277344e-01 -3.484623432159423828e-01
-6.712175607681274414e-01 -4.315356910228729248e-01 7.513114064931869507e-02 5.057208240032196045e-03 -1.732386797666549683e-01 5.073676630854606628e-02 -4.994551837444305420e-02 5.678849816322326660e-01
-1.672965437173843384e-01 -1.254800558090209961e-01 -6.585631370544433594e-01 -1.418480873107910156e-01 -5.995119810104370117e-01 -1.479627341032028198e-01 -1.475770920515060425e-01 3.152043819427490234e-01
3.021267652511596680e-01 -4.512998759746551514e-01 -2.290900945663452148e-01 3.410536944866180420e-01 -1.785856038331985474e-01 -2.946769595146179199e-01 -6.066855788230895996e-01 2.223809063434600830e-01
1.957118660211563110e-01 -4.984975159168243408e-01 4.899406731128692627e-01 5.023356899619102478e-02 -5.360743999481201172e-01 1.343792676925659180e-01 -3.990556895732879639e-01 -7.715538144111633301e-02
-5.111286640167236328e-01 -2.647174894809722900e-01 -4.838817119598388672e-01 -3.318999335169792175e-02 -5.124385356903076172e-01 -2.367861121892929077e-01 -3.083294630050659180e-01 -1.403612792491912842e-01
-3.588290214538574219e-01 -3.368841111660003662e-01 -2.373711913824081421e-01 1.922632306814193726e-01 -3.244037032127380371e-01 8.008919656276702881e-02 -7.339366674423217773e-01 -1.188507750630378723e-01
1.515691429376602173e-01 -6.171137094497680664e-01 6.038307771086692810e-02 4.979439973831176758e-01 -4.905955195426940918e-01 -6.043586134910583496e-02 -2.443718314170837402e-01 -2.013680040836334229e-01
7.170204818248748779e-02 -7.078831791877746582e-01 -1.374602615833282471e-01 -5.255100503563880920e-02 -1.136877853423357010e-02 2.253612577915191650e-01 -4.911983907222747803e-01 4.241585135459899902e-01
4.961560666561126709e-02 -2.951746284961700439e-01 2.151504307985305786e-01 3.302192687988281250e-01 -4.115584790706634521e-01 -4.319131672382354736e-01 -6.316829919815063477e-01 -1.109201274812221527e-02
3.990729525685310364e-02 -4.897474944591522217e-01 -1.731035411357879639e-01 4.097497463226318359e-01 -4.686579406261444092e-01 -4.016948342323303223e-01 4.139769077301025391e-01 -9.121011942625045776e-02
-3.251929581165313721e-01 -6.700133681297302246e-01 2.911908030509948730e-01 2.512985467910766602e-01 -3.711811304092407227e-01 1.216598004102706909e-01 3.586604297161102295e-01 1.271804869174957275e-01
3.130394518375396729e-01 -6.122172474861145020e-01 3.874535560607910156e-01 8.514614775776863098e-03 -4.492664635181427002e-01 8.237048238515853882e-02 1.807771474123001099e-01 3.683723211288452148e-01
4.749285057187080383e-02 -5.441669225692749023e-01 2.147801816463470459e-01 4.583105146884918213e-01 -3.683378100395202637e-01 -8.573326468467712402e-02 -5.028372406959533691e-01 -2.226646393537521362e-01
-3.762971162796020508e-01 -7.080854773521423340e-01 2.092495411634445190e-01 2.429787665605545044e-01 -2.060427516698837280e-01 -4.197990894317626953e-01 1.519652176648378372e-02 -1.878178864717483521e-01
-2.136705219745635986e-01 -1.740166842937469482e-01 4.452783167362213135e-01 5.038883090019226074e-01 -5.190639495849609375e-01 2.722406387329101562e-01 -3.573846817016601562e-01 2.491638623178005219e-02
3.010013103485107422e-01 -3.063833415508270264e-01 3.436301350593566895e-01 1.895194053649902344e-01 -3.383060693740844727e-01 -6.151130795478820801e-01 -6.928043067455291748e-02 4.048622846603393555e-01
-5.159349441528320312e-01 -4.230877459049224854e-01 2.220243066549301147e-01 1.482644677162170410e-01 -2.688776254653930664e-01 3.254462182521820068e-01 -1.784198433160781860e-01 5.229595303535461426e-01
2.543568313121795654e-01 -6.209737658500671387e-01 -2.769510149955749512e-01 4.862770438194274902e-01 -3.425975441932678223e-01 1.663084328174591064e-02 -2.814619243144989014e-01 -1.991392672061920166e-01
8.145683258771896362e-02 -4.818503260612487793e-01 4.469406902790069580e-01 3.594115376472473145e-01 -2.718240022659301758e-01 -1.251633167266845703e-01 -3.522788584232330322e-01 4.675443172454833984e-01
-5.411049127578735352e-01 -5.760219097137451172e-01 -2.007705271244049072e-01 4.434069097042083740e-01 -2.310371212661266327e-02 -1.551882643252611160e-02 -1.661021709442138672e-01 3.318448662757873535e-01
-1.073930859565734863e-01 -6.682268977165222168e-01 1.190302148461341858e-02 4.110254943370819092e-01 -3.875342011451721191e-01 4.368374943733215332e-01 1.781182140111923218e-01 1.096414588391780853e-02
-3.118082582950592041e-01 3.416637331247329712e-02 5.585759133100509644e-02 2.963878214359283447e-01 -8.973010182380676270e-01 1.341392192989587784e-02 5.164845287799835205e-02 -5.143596976995468140e-02
9.157328307628631592e-02 7.073458284139633179e-02 -4.537914097309112549e-01 2.371472418308258057e-01 -7.108145952224731445e-01 1.144800409674644470e-01 -4.047332331538200378e-03 4.539448916912078857e-01
3.173577189445495605e-01 -3.599023520946502686e-01 -5.490528345108032227e-01 -1.906145364046096802e-01 -5.385264754295349121e-01 -1.305657327175140381e-01 1.140280365943908691e-01 3.345160782337188721e-01
-9.029643982648849487e-02 4.676536470651626587e-02 -3.317189216613769531e-01 9.090633690357208252e-02 -7.459242343902587891e-01 1.507915109395980835e-01 1.583816856145858765e-01 5.168484449386596680e-01
-3.623439073562622070e-01 -6.658623814582824707e-01 -3.043157160282135010e-01 8.444048464298248291e-02 -4.037071466445922852e-01 -3.507741987705230713e-01 -1.967056691646575928e-01 -2.967862784862518311e-02
-2.004683315753936768e-01 -6.285970807075500488e-01 4.173805192112922668e-02 4.079836606979370117e-02 -3.087341785430908203e-01 4.547083377838134766e-01 -1.372403651475906372e-01 4.902653098106384277e-01
-5.612494349479675293e-01 -1.451208889484405518e-01 -2.090571373701095581e-01 1.735865324735641479e-01 -7.236937284469604492e-01 -1.595154553651809692e-01 1.340884268283843994e-01 -1.514738798141479492e-01
-1.709354370832443237e-01 -7.216125726699829102e-01 1.566423177719116211e-01 3.717768192291259766e-01 -3.712390065193176270e-01 -3.499782085418701172e-01 -1.633575409650802612e-01 -1.768424920737743378e-02
-4.008128941059112549e-01 -2.970107495784759521e-01 -3.202959150075912476e-02 -1.379258781671524048e-01 -7.754210233688354492e-01 -2.094621658325195312e-01 1.636874228715896606e-01 -2.431838959455490112e-01
1.674047708511352539e-01 -5.884298086166381836e-01 -2.984389364719390869e-01 4.162416160106658936e-01 -4.651572108268737793e-01 -1.048924028873443604e-01 -1.952679753303527832e-01 -3.128899037837982178e-01
-4.541783332824707031e-01 -4.150318503379821777e-01 -1.237797364592552185e-01 2.168951779603958130e-01 -2.841816544532775879e-01 4.986033141613006592e-01 -2.485347092151641846e-01 4.098435938358306885e-01
-6.302682161331176758e-01 -2.058684974908828735e-01 -3.018099963665008545e-01 -2.613965272903442383e-01 -4.200484454631805420e-01 -2.369811832904815674e-01 -1.323967128992080688e-01 3.883724212646484375e-01
3.261083364486694336e-01 -6.109474226832389832e-02 -3.382802307605743408e-01 1.081899255514144897e-01 -7.804180383682250977e-01 -2.611638009548187256e-01 -1.927716583013534546e-01 2.221767604351043701e-01
2.889471352100372314e-01 -7.330172657966613770e-01 -2.810223102569580078e-01 4.509890377521514893e-01 -2.863497734069824219e-01 -3.849756345152854919e-02 -9.994710236787796021e-02 -5.798958986997604370e-02
-1.579276621341705322e-01 2.038128860294818878e-02 -3.768633306026458740e-01 -4.196254909038543701e-02 -6.594851613044738770e-01 -5.000200588256120682e-03 9.583605825901031494e-02 6.218732595443725586e-01
-1.746764332056045532e-01 -3.399354517459869385e-01 -3.607912361621856689e-01 3.612838685512542725e-01 -3.918219804763793945e-01 -6.051261425018310547e-01 -1.806302964687347412e-01 2.022533863782882690e-01
5.750339850783348083e-02 -6.227080225944519043e-01 2.722654640674591064e-01 2.928570806980133057e-01 -4.235917031764984131e-01 -3.582316040992736816e-01 -3.015379607677459717e-01 -2.243872880935668945e-01
1.059223785996437073e-01 -3.938220739364624023e-01 2.693082988262176514e-01 3.541591167449951172e-01 -6.212002635002136230e-01 -2.621822357177734375e-01 -3.893103003501892090e-01 -1.718635708093643188e-01
-1.810711026191711426e-01 -4.863945543766021729e-01 -1.211157739162445068e-01 5.698898434638977051e-01 -4.100352227687835693e-01 4.722587466239929199e-01 5.097724962979555130e-03 2.658745506778359413e-03
-4.197233021259307861e-01 -4.246626198291778564e-01 1.773307174444198608e-01 3.251830637454986572e-01 -5.555449724197387695e-01 3.251407742500305176e-01 -2.165036499500274658e-01 -2.123284339904785156e-01
2.254532575607299805e-01 -2.735914587974548340e-01 -1.424382477998733521e-01 -4.600403085350990295e-02 -3.786536753177642822e-01 1.432144939899444580e-01 1.140587329864501953e-01 8.215930461883544922e-01
-3.404525220394134521e-01 -1.914215832948684692e-01 4.253403842449188232e-01 3.928773999214172363e-01 -3.763766586780548096e-01 -4.916292130947113037e-01 -3.100896477699279785e-01 1.807440668344497681e-01
1.909633725881576538e-01 -5.815650820732116699e-01 4.460739195346832275e-01 1.911938935518264771e-02 -5.443300604820251465e-01 1.231153458356857300e-01 -3.262614607810974121e-01 -8.982522040605545044e-02
