# Supplementary material for: Where is your field going? A machine learning approach to study the relative motion of the domains of physics
Source: PLoS One. 2020 Jun 18;15(6):e0233997. doi: 10.1371/journal.pone.0233997 (PMC7302634; doi:10.1371/journal.pone.0233997)
Supplement: S17 Data — (ZIP) [file pone.0233997.s017.zip › 16/Pacs4Run_16_VS_500_embeddings1990-1994ED8.txt]

4.697407186031341553e-01 -4.194932281970977783e-01 8.737321943044662476e-02 2.060582786798477173e-01 4.659302234649658203e-01 -3.937411010265350342e-01 1.735538691282272339e-01 -3.886271119117736816e-01
4.195478856563568115e-01 2.975555062294006348e-01 4.010113179683685303e-01 6.203860044479370117e-01 3.972555398941040039e-01 -1.553844809532165527e-01 7.652103900909423828e-02 -4.404214024543762207e-02
1.883422732353210449e-01 -3.302512466907501221e-01 4.672416448593139648e-01 5.756285786628723145e-01 -3.989202529191970825e-02 -1.094044670462608337e-01 4.844843447208404541e-01 2.398173063993453979e-01
3.450315594673156738e-01 1.059070751070976257e-01 9.725875407457351685e-02 1.809672079980373383e-02 4.819126725196838379e-01 -7.693744301795959473e-01 5.326490476727485657e-02 -1.814833283424377441e-01
1.939445137977600098e-01 -2.879453003406524658e-01 5.674263238906860352e-01 1.244673654437065125e-01 5.810565948486328125e-01 -1.557953059673309326e-01 1.027018651366233826e-01 4.117785394191741943e-01
-2.200266122817993164e-01 1.430453546345233917e-02 1.644688695669174194e-01 6.173336505889892578e-01 1.747045367956161499e-01 -2.049698829650878906e-01 5.128735899925231934e-01 4.556964635848999023e-01
6.108966469764709473e-01 1.459174752235412598e-01 2.718945220112800598e-02 2.921143472194671631e-01 2.147313207387924194e-01 1.319024413824081421e-01 4.705785512924194336e-01 4.842432141304016113e-01
8.047394454479217529e-02 1.006277278065681458e-01 -1.021629124879837036e-01 7.252542972564697266e-01 9.838453680276870728e-02 -5.381109118461608887e-01 1.952168643474578857e-01 -3.310810029506683350e-01
3.421648442745208740e-01 -3.967535197734832764e-01 3.885711431503295898e-01 6.800107359886169434e-01 -6.368778645992279053e-02 -3.004966676235198975e-01 8.949798345565795898e-02 -9.870794415473937988e-02
4.830594360828399658e-01 2.044439613819122314e-01 1.394530981779098511e-01 4.360961616039276123e-01 3.600102961063385010e-01 -4.647658467292785645e-01 6.484664976596832275e-02 4.067054986953735352e-01
3.776529133319854736e-01 -3.359911739826202393e-01 5.871535539627075195e-01 3.734613060951232910e-01 1.070087701082229614e-01 2.247802913188934326e-01 4.450590312480926514e-01 -1.452555041760206223e-02
2.649017274379730225e-01 2.212600857019424438e-01 3.658579289913177490e-01 4.087570905685424805e-01 2.291557937860488892e-01 8.895781822502613068e-03 6.449004411697387695e-01 3.338390588760375977e-01
3.056110143661499023e-01 2.188314944505691528e-01 2.960166931152343750e-01 2.635645568370819092e-01 2.404447644948959351e-01 -7.412401959300041199e-03 7.053227424621582031e-01 3.824574649333953857e-01
4.406408965587615967e-02 -4.341113269329071045e-01 3.352377712726593018e-01 7.136063575744628906e-01 -7.990958541631698608e-02 -1.383774727582931519e-01 3.921598494052886963e-01 9.308174997568130493e-02
1.395466923713684082e-01 8.518449962139129639e-02 1.078794077038764954e-01 2.263731360435485840e-01 5.264997482299804688e-01 -2.017617970705032349e-01 2.075675129890441895e-01 -7.412107586860656738e-01
2.643700242042541504e-01 3.639045655727386475e-01 3.619093298912048340e-01 6.030444502830505371e-01 4.475123882293701172e-01 1.108574569225311279e-01 2.996082007884979248e-01 2.681959792971611023e-02
3.181868493556976318e-01 -2.170183360576629639e-01 1.862242631614208221e-02 5.246348381042480469e-01 9.910602122545242310e-03 -7.488875389099121094e-01 1.133981496095657349e-01 4.776841774582862854e-02
6.769539713859558105e-01 2.329443022608757019e-02 2.795217633247375488e-01 5.053641200065612793e-01 2.794558703899383545e-01 3.425189256668090820e-01 1.066098213195800781e-01 -2.974851243197917938e-02
4.782802462577819824e-01 -1.760959327220916748e-01 -1.573016047477722168e-01 7.354745268821716309e-01 8.742436766624450684e-03 2.129380553960800171e-01 2.268949598073959351e-01 2.786960303783416748e-01
5.026825666427612305e-01 3.099070191383361816e-01 1.059996262192726135e-01 5.094838738441467285e-01 5.824714899063110352e-01 1.034897565841674805e-01 5.401000753045082092e-02 1.660058498382568359e-01
5.171732306480407715e-01 1.770210415124893188e-01 3.724579513072967529e-01 2.496273070573806763e-01 4.053177237510681152e-01 -3.832622170448303223e-01 2.876295708119869232e-02 -4.337706267833709717e-01
3.171438872814178467e-01 1.860406547784805298e-01 1.451987624168395996e-01 7.952425479888916016e-01 2.537529468536376953e-01 -9.561516344547271729e-02 1.452852189540863037e-01 3.415768742561340332e-01
1.983225941658020020e-01 2.988549172878265381e-01 3.216052055358886719e-01 6.899366974830627441e-01 4.489645659923553467e-01 1.130939349532127380e-01 2.594585418701171875e-01 1.011590659618377686e-01
5.004294514656066895e-01 2.264645993709564209e-01 -3.609485179185867310e-02 6.033985018730163574e-01 4.622602462768554688e-01 -2.209495007991790771e-01 -1.458549946546554565e-01 2.216182500123977661e-01
4.885317981243133545e-01 4.116846024990081787e-01 4.138501584529876709e-01 3.529775440692901611e-01 4.343217611312866211e-01 -3.131795302033424377e-02 3.244541585445404053e-01 3.317667171359062195e-02
-3.315934166312217712e-02 1.575851738452911377e-01 3.694841563701629639e-01 5.648823976516723633e-01 6.318901777267456055e-01 -9.532104432582855225e-02 7.717601209878921509e-02 3.226905465126037598e-01
2.548391222953796387e-01 -2.496727257966995239e-01 6.029074788093566895e-01 3.006760179996490479e-01 5.881454348564147949e-01 -3.221344435587525368e-03 4.962619394063949585e-03 2.699388265609741211e-01
1.282329112291336060e-02 3.581553697586059570e-01 2.030567526817321777e-01 7.606942653656005859e-01 2.614165842533111572e-01 1.277054250240325928e-01 3.934559524059295654e-01 -1.105329915881156921e-01
2.805133759975433350e-01 8.923925459384918213e-02 -1.037569791078567505e-01 7.532054185867309570e-01 2.042699977755546570e-02 8.973633497953414917e-02 4.489193260669708252e-01 3.539299368858337402e-01
5.948006510734558105e-01 1.479876786470413208e-01 3.462607562541961670e-01 4.373800158500671387e-01 4.090813696384429932e-01 3.321937322616577148e-01 1.752953082323074341e-01 6.844888627529144287e-02
1.227523460984230042e-01 -3.088542819023132324e-02 -4.620751738548278809e-01 3.669678866863250732e-01 1.958635002374649048e-01 -9.154199808835983276e-02 7.188177108764648438e-01 -2.689936459064483643e-01
1.611600965261459351e-01 -3.162117302417755127e-01 5.631504058837890625e-01 5.452107787132263184e-01 3.768504858016967773e-01 2.067508250474929810e-01 1.795828342437744141e-01 2.064755260944366455e-01
-1.205876283347606659e-02 -4.233833253383636475e-01 -3.110693693161010742e-01 3.779428899288177490e-01 1.295932233333587646e-01 1.501847058534622192e-01 7.359500527381896973e-01 4.896544385701417923e-03
4.086329638957977295e-01 4.162230715155601501e-02 -1.486700028181076050e-01 3.582972288131713867e-01 3.523361086845397949e-01 2.608246505260467529e-01 3.873707652091979980e-01 5.818769335746765137e-01
-2.383845448493957520e-01 2.934458255767822266e-01 1.039514243602752686e-01 6.716141700744628906e-01 5.513125658035278320e-01 -7.136625796556472778e-02 1.544226557016372681e-01 -2.496111541986465454e-01
-8.598926663398742676e-02 -1.155036613345146179e-01 -3.402617275714874268e-01 1.085788235068321228e-01 6.854425072669982910e-01 -3.453762233257293701e-01 3.581977784633636475e-01 3.664360940456390381e-01
4.924886226654052734e-01 2.580232322216033936e-01 2.546049468219280243e-02 6.842708587646484375e-01 2.547368407249450684e-01 -3.207403123378753662e-01 4.373467713594436646e-02 2.287493944168090820e-01
1.039813924580812454e-02 -1.788912862539291382e-01 -4.750844836235046387e-01 1.550521850585937500e-01 6.806088685989379883e-01 -4.356547892093658447e-01 2.530471384525299072e-01 3.296474367380142212e-02
4.698992520570755005e-02 6.511957943439483643e-02 -3.221912682056427002e-01 5.817758440971374512e-01 -3.882382065057754517e-02 -3.167124390602111816e-01 6.463965773582458496e-01 -1.778727322816848755e-01
-4.313437640666961670e-02 1.934688985347747803e-01 -2.102450467646121979e-02 7.653939723968505859e-01 -2.101475372910499573e-02 -4.469524621963500977e-01 4.146541953086853027e-01 4.788743332028388977e-02
2.194818556308746338e-01 2.452036831527948380e-03 -3.766562044620513916e-01 5.310958027839660645e-01 -9.890007227659225464e-02 -3.159015178680419922e-01 6.329476237297058105e-01 -1.330092400312423706e-01
1.980583965778350830e-01 -2.503053545951843262e-01 4.189073443412780762e-01 5.072925090789794922e-01 5.546690821647644043e-01 -2.414665557444095612e-02 -1.449151635169982910e-01 3.688492476940155029e-01
4.738209843635559082e-01 2.257768362760543823e-01 1.241110563278198242e-01 5.459225177764892578e-01 3.808338940143585205e-01 -3.828947246074676514e-01 1.427596085704863071e-03 3.455988764762878418e-01
1.461336761713027954e-01 3.776288032531738281e-01 2.354002296924591064e-01 6.769271492958068848e-01 4.445225596427917480e-01 1.956820636987686157e-01 2.868877947330474854e-01 6.481757760047912598e-02
1.537762284278869629e-01 -3.975907862186431885e-01 -5.525434762239456177e-02 1.251306980848312378e-01 1.291582733392715454e-01 -2.481898814439773560e-01 6.664444804191589355e-01 -5.264366269111633301e-01
1.448022127151489258e-01 -1.297187991440296173e-02 2.460846006870269775e-01 4.290650784969329834e-01 6.310513615608215332e-02 1.354907639324665070e-02 7.733840346336364746e-01 3.632090389728546143e-01
6.415273547172546387e-01 3.282626867294311523e-01 1.916600912809371948e-01 2.220825701951980591e-01 6.208418607711791992e-01 -6.556048244237899780e-02 2.593676932156085968e-02 6.493474543094635010e-02
1.679049432277679443e-01 -7.339254766702651978e-02 -2.904175817966461182e-01 -1.889452338218688965e-02 3.330079913139343262e-01 5.089971795678138733e-02 8.757126331329345703e-01 -3.693882003426551819e-02
6.181614995002746582e-01 2.436710298061370850e-01 3.326404690742492676e-01 1.009935438632965088e-01 5.757939815521240234e-01 -2.232673764228820801e-01 1.315235197544097900e-01 1.973980963230133057e-01
5.502526760101318359e-01 4.506835937500000000e-01 3.210558295249938965e-01 2.584235370159149170e-01 4.929813146591186523e-01 -1.685976833105087280e-01 2.088906764984130859e-01 -9.568525850772857666e-02
3.219022229313850403e-02 1.954418420791625977e-01 3.550400137901306152e-01 5.114725232124328613e-01 6.817895174026489258e-01 2.639424502849578857e-01 1.488459706306457520e-01 1.282609999179840088e-01
3.098486959934234619e-01 4.091406464576721191e-01 1.287594437599182129e-01 7.002425193786621094e-01 2.341177910566329956e-01 1.801276020705699921e-02 3.895534574985504150e-01 1.509691923856735229e-01
9.756245464086532593e-02 -2.383134216070175171e-01 3.829120695590972900e-01 6.596021652221679688e-01 -1.741364896297454834e-01 -1.214799061417579651e-01 5.539950728416442871e-01 -4.245278832968324423e-04
3.919337689876556396e-01 -1.801200360059738159e-01 -1.407242268323898315e-01 7.486635446548461914e-01 1.001093462109565735e-01 -1.564970612525939941e-01 4.201284144073724747e-03 4.462215602397918701e-01
-7.828980684280395508e-02 -1.491787564009428024e-02 3.309620916843414307e-01 4.254273474216461182e-01 8.005335330963134766e-01 -7.668992877006530762e-02 -1.611230224370956421e-01 1.744362860918045044e-01
4.543000161647796631e-01 1.689140219241380692e-03 -2.350645959377288818e-01 3.791639208793640137e-01 3.819732069969177246e-01 2.430001497268676758e-01 3.121940791606903076e-01 5.405278205871582031e-01
-1.596567630767822266e-01 -1.122042462229728699e-01 2.006204724311828613e-01 3.784007132053375244e-01 8.198907971382141113e-01 -1.467691659927368164e-01 -1.236227303743362427e-01 -2.635141611099243164e-01
4.302291572093963623e-01 -1.760814934968948364e-01 -4.307233095169067383e-01 -5.397799890488386154e-03 2.278793156147003174e-01 -2.422163635492324829e-01 6.822496652603149414e-01 -1.492790877819061279e-01
1.757034808397293091e-01 -3.519615828990936279e-01 2.463349550962448120e-01 6.191900372505187988e-01 5.960873328149318695e-03 -6.229358315467834473e-01 9.126435220241546631e-02 6.899508088827133179e-02
1.126156421378254890e-03 -2.271926403045654297e-01 6.590240597724914551e-01 3.469319045543670654e-01 5.726088881492614746e-01 -2.098657935857772827e-01 5.694010481238365173e-02 1.361648589372634888e-01
1.199102923274040222e-01 -5.291979312896728516e-01 -4.355662465095520020e-01 2.370162457227706909e-01 4.649650752544403076e-01 -4.687332510948181152e-01 1.349464058876037598e-01 7.458099722862243652e-02
5.515096783638000488e-01 3.028635978698730469e-01 3.370620906352996826e-01 1.385341286659240723e-01 5.933859348297119141e-01 -2.506915628910064697e-01 1.656248122453689575e-01 1.700691580772399902e-01
3.177209198474884033e-01 2.466338723897933960e-01 -8.533067069947719574e-03 7.036758661270141602e-01 4.644886404275894165e-02 2.551545761525630951e-02 5.346397161483764648e-01 2.331187278032302856e-01
1.643905192613601685e-01 -4.148840606212615967e-01 -5.882197022438049316e-01 2.101483047008514404e-01 5.424641966819763184e-01 -2.320290654897689819e-01 1.568425148725509644e-01 1.948792487382888794e-01
2.590782344341278076e-01 -1.767939478158950806e-01 6.095114946365356445e-01 3.072803020477294922e-01 5.376679301261901855e-01 2.427547574043273926e-01 2.121277600526809692e-01 2.065963149070739746e-01
1.946261227130889893e-01 4.876689314842224121e-01 1.082626059651374817e-01 5.710614323616027832e-01 3.371523618698120117e-01 2.636464498937129974e-02 5.044518709182739258e-01 1.327752768993377686e-01
5.904429554939270020e-01 -4.939884319901466370e-02 3.758107125759124756e-02 4.017805755138397217e-01 1.599955111742019653e-01 1.739265620708465576e-01 4.492081403732299805e-01 4.779751002788543701e-01
6.568765640258789062e-01 3.573711514472961426e-01 2.889174222946166992e-01 3.298799395561218262e-01 4.573552608489990234e-01 -1.575841158628463745e-01 7.826563715934753418e-02 -9.150344133377075195e-02
3.521127700805664062e-01 1.297411392442882061e-03 1.625127196311950684e-01 4.435155689716339111e-01 6.680203676223754883e-01 3.981922268867492676e-01 -2.306925132870674133e-02 2.180786132812500000e-01
5.938780307769775391e-01 2.077096104621887207e-01 1.587217003107070923e-01 6.330091357231140137e-01 3.695482909679412842e-01 -6.913123279809951782e-02 -4.376450181007385254e-02 1.871154606342315674e-01
5.327934026718139648e-01 -7.358222603797912598e-01 1.634298115968704224e-01 2.894323170185089111e-01 2.248645573854446411e-02 -9.220603108406066895e-02 5.763599649071693420e-02 -2.277873456478118896e-01
3.165733516216278076e-01 -3.818359673023223877e-01 6.224882672540843487e-04 4.139277637004852295e-01 4.737751185894012451e-01 3.569528833031654358e-02 -1.729713231325149536e-01 -5.718303918838500977e-01
3.505402803421020508e-01 5.215897560119628906e-01 1.643519252538681030e-01 3.210692405700683594e-01 5.055818557739257812e-01 8.178269118070602417e-02 4.349772334098815918e-01 1.531730890274047852e-01
7.925690710544586182e-02 -5.279039144515991211e-01 -3.287050127983093262e-01 2.744851410388946533e-01 2.836006283760070801e-01 1.603569090366363525e-01 5.110347867012023926e-01 -4.053967297077178955e-01
5.752442479133605957e-01 -4.323857724666595459e-01 -1.158910244703292847e-01 2.318402975797653198e-01 4.582430422306060791e-01 -2.291655242443084717e-01 -2.860137224197387695e-01 -2.657978534698486328e-01
1.124845221638679504e-01 -6.493007540702819824e-01 5.814489126205444336e-01 1.556674391031265259e-01 3.094119727611541748e-01 -2.086581587791442871e-01 2.521656751632690430e-01 2.406266331672668457e-02
3.923465311527252197e-02 -4.782056510448455811e-01 6.943597197532653809e-01 1.786644309759140015e-01 4.491032361984252930e-01 -9.335984289646148682e-02 2.021257877349853516e-01 6.677719205617904663e-02
-2.660822868347167969e-01 -5.230346918106079102e-01 -3.181290328502655029e-01 3.408001363277435303e-01 5.411316156387329102e-01 -1.076591759920120239e-01 3.129339814186096191e-01 1.895852237939834595e-01
2.305707335472106934e-01 1.132265999913215637e-01 4.416130483150482178e-01 1.755474805831909180e-01 3.170655667781829834e-01 -2.499928474426269531e-01 5.733138918876647949e-01 4.652546346187591553e-01
1.202714815735816956e-01 3.664065897464752197e-01 1.016513556241989136e-01 5.333619117736816406e-01 3.688730597496032715e-01 1.317584328353404999e-02 5.330293178558349609e-01 3.689333796501159668e-01
2.063072323799133301e-01 -1.874780356884002686e-01 -4.795849919319152832e-01 4.725207984447479248e-01 2.222475558519363403e-01 2.615470290184020996e-01 5.197352766990661621e-01 -2.847559750080108643e-01
2.712329626083374023e-01 -3.973144888877868652e-01 5.760749578475952148e-01 -1.312800645828247070e-01 2.803783416748046875e-01 2.387326210737228394e-03 5.730231404304504395e-01 1.118202283978462219e-01
-2.132071405649185181e-01 1.379434168338775635e-01 4.668793380260467529e-01 6.061944961547851562e-01 5.267633795738220215e-01 2.835702523589134216e-02 2.250483185052871704e-01 -1.453811675310134888e-01
1.441222876310348511e-01 -1.930482536554336548e-01 -6.009705066680908203e-01 4.404048025608062744e-01 2.355563640594482422e-01 -2.143017388880252838e-02 5.694436430931091309e-01 8.140712231397628784e-02
9.623964130878448486e-02 -4.795889556407928467e-01 2.024905979633331299e-01 7.630810737609863281e-01 -1.163079440593719482e-01 -2.394201159477233887e-01 2.094991803169250488e-01 -1.506575942039489746e-01
1.077793445438146591e-02 -4.686703085899353027e-01 4.428165555000305176e-01 4.595469832420349121e-01 2.593444287776947021e-01 3.340289890766143799e-01 4.062549173831939697e-01 -1.705405563116073608e-01
-3.473347285762429237e-03 -4.221939146518707275e-01 5.238873958587646484e-01 5.509129166603088379e-01 2.655180096626281738e-01 -3.831143677234649658e-01 5.163599923253059387e-02 1.543839573860168457e-01
-3.994746133685112000e-02 -2.558560073375701904e-01 1.629603952169418335e-01 1.048139929771423340e-01 1.625009030103683472e-01 -3.752533793449401855e-01 7.973274588584899902e-01 -3.040510416030883789e-01
1.125638037919998169e-01 -4.722309112548828125e-02 1.515337526798248291e-01 6.131974458694458008e-01 3.122200071811676025e-01 3.063893914222717285e-01 4.790912568569183350e-01 4.064990282058715820e-01
1.215496063232421875e-01 1.962304860353469849e-01 -5.247410759329795837e-02 3.447090685367584229e-01 6.771584153175354004e-01 -7.598291337490081787e-02 2.864087745547294617e-02 -6.000035405158996582e-01
7.700976729393005371e-01 -3.353245258331298828e-01 1.363549530506134033e-01 3.422901034355163574e-01 4.851785022765398026e-03 -3.783258497714996338e-01 7.199255377054214478e-02 -1.020542606711387634e-01
3.099114075303077698e-02 -1.486556231975555420e-01 -3.455715179443359375e-01 1.160666644573211670e-01 6.880539655685424805e-01 -5.233456492424011230e-01 2.620576918125152588e-01 1.675306856632232666e-01
5.594771504402160645e-01 -3.739946782588958740e-01 4.125999808311462402e-01 2.844022512435913086e-01 2.402863651514053345e-01 2.507577240467071533e-01 2.974070906639099121e-01 2.948254644870758057e-01
2.868533730506896973e-01 -6.224284172058105469e-01 5.459249019622802734e-01 2.263431102037429810e-01 1.525220572948455811e-01 2.525499276816844940e-02 3.959338366985321045e-01 -1.919351145625114441e-02
3.212091922760009766e-01 -3.360847234725952148e-01 3.131969869136810303e-01 4.413583874702453613e-01 5.476866364479064941e-01 2.597494721412658691e-01 -5.925172194838523865e-02 3.464694023132324219e-01
5.089714527130126953e-01 4.003289639949798584e-01 1.205662488937377930e-01 6.039286851882934570e-01 3.818428516387939453e-01 1.326468735933303833e-01 1.933714449405670166e-01 2.504488080739974976e-02
-1.249736323952674866e-01 1.431927923113107681e-02 8.390460163354873657e-02 4.254065454006195068e-01 7.890830039978027344e-01 -1.784630864858627319e-01 -1.019024103879928589e-01 -3.623268306255340576e-01
2.197872549295425415e-01 -1.752751320600509644e-01 2.593182623386383057e-01 3.040763437747955322e-01 8.017857670783996582e-01 2.624001204967498779e-01 -1.544688045978546143e-01 1.602774709463119507e-01
5.307107567787170410e-01 3.559501171112060547e-01 1.038300171494483948e-01 3.324660062789916992e-01 6.197884678840637207e-01 2.630496919155120850e-01 8.355461061000823975e-02 -1.000860109925270081e-01
1.683383584022521973e-01 -4.288555979728698730e-01 8.818831294775009155e-02 8.218567967414855957e-01 4.070761613547801971e-03 -2.859518527984619141e-01 -4.828269034624099731e-02 1.428385525941848755e-01
5.158020257949829102e-01 -1.912022829055786133e-01 -1.004897952079772949e-01 6.016698479652404785e-01 8.736927993595600128e-03 -9.027882665395736694e-02 2.529542148113250732e-01 5.030632615089416504e-01
3.463687002658843994e-01 -9.209688007831573486e-02 2.342690676450729370e-01 4.213964045047760010e-01 6.538234949111938477e-01 3.951012492179870605e-01 -5.680543184280395508e-02 2.286324501037597656e-01
1.663943231105804443e-01 -9.784582257270812988e-02 -5.511950254440307617e-01 2.949488759040832520e-01 3.730936646461486816e-01 9.593491256237030029e-02 6.000216603279113770e-01 -2.519919276237487793e-01
1.244605779647827148e-01 -2.139250189065933228e-01 5.320310592651367188e-01 4.414819777011871338e-01 6.471188068389892578e-01 -7.960377261042594910e-03 -4.251386970281600952e-02 2.003717720508575439e-01
5.522711873054504395e-01 5.857840180397033691e-02 1.098776608705520630e-01 3.354003131389617920e-01 4.176838994026184082e-01 -3.749991655349731445e-01 -9.417960792779922485e-02 -4.929955005645751953e-01
-5.917392671108245850e-03 -3.716495633125305176e-01 -5.977528542280197144e-02 1.677616834640502930e-01 2.753969728946685791e-01 -3.885624408721923828e-01 5.861589312553405762e-01 -5.096253752708435059e-01
9.357061982154846191e-02 2.571251392364501953e-01 -2.325358539819717407e-01 3.118557333946228027e-01 7.727872133255004883e-01 -1.174841821193695068e-01 -6.419165059924125671e-03 -4.034360349178314209e-01
1.036905944347381592e-01 1.983861252665519714e-02 8.716967701911926270e-02 8.573569357395172119e-02 1.522107273340225220e-01 -5.001300573348999023e-01 8.148478269577026367e-01 -1.913903206586837769e-01
3.772458732128143311e-01 -3.783261775970458984e-02 -4.262378513813018799e-01 -1.804761141538619995e-01 4.451602995395660400e-01 -2.645401954650878906e-01 5.907537341117858887e-01 -1.576856821775436401e-01
3.449553847312927246e-01 4.564045742154121399e-02 4.633959829807281494e-01 2.959281504154205322e-01 4.342013299465179443e-01 4.439606070518493652e-01 4.368112087249755859e-01 1.332338061183691025e-02
-6.353971362113952637e-02 -1.399603635072708130e-01 -6.042668819427490234e-01 5.130208134651184082e-01 4.617729187011718750e-01 -2.222521752119064331e-01 2.838696539402008057e-01 6.951808184385299683e-02
-1.539725065231323242e-01 -1.992657631635665894e-01 -5.233066678047180176e-01 5.137574076652526855e-01 4.239828288555145264e-01 4.947689920663833618e-02 4.608176946640014648e-01 6.501566618680953979e-02
5.022738575935363770e-01 -1.039895266294479370e-01 5.691657662391662598e-01 3.330512940883636475e-01 4.334406852722167969e-01 1.339981704950332642e-01 1.614870131015777588e-01 2.648206353187561035e-01
2.160711586475372314e-01 -4.468089938163757324e-01 4.376337528228759766e-01 4.045040905475616455e-01 2.336820363998413086e-01 3.552637994289398193e-01 3.690660297870635986e-01 2.854800224304199219e-01
-1.228367313742637634e-01 -1.787945479154586792e-01 1.544304192066192627e-01 7.726231217384338379e-01 -7.636581361293792725e-02 -4.041927158832550049e-01 3.884232640266418457e-01 -1.098741590976715088e-01
1.475099474191665649e-02 -2.558617293834686279e-01 3.571208417415618896e-01 4.983250498771667480e-01 2.861388325691223145e-01 4.429520964622497559e-01 4.950418174266815186e-01 1.878985166549682617e-01
3.153955340385437012e-01 3.671103119850158691e-01 1.023973599076271057e-01 4.133144021034240723e-01 5.398645401000976562e-01 2.109740078449249268e-01 3.841649293899536133e-01 3.176402151584625244e-01
1.569806933403015137e-01 1.480399519205093384e-01 3.167534470558166504e-01 2.614876031875610352e-01 2.938426136970520020e-01 1.058813855051994324e-01 7.464929819107055664e-01 3.604532182216644287e-01
-6.926937401294708252e-02 1.568163484334945679e-01 -2.894061505794525146e-01 4.246696531772613525e-01 3.383520841598510742e-01 -1.234415173530578613e-01 5.507209300994873047e-01 -5.229691863059997559e-01
3.470700606703758240e-02 -4.122404158115386963e-01 5.528777837753295898e-01 3.854437470436096191e-01 2.297691255807876587e-01 2.817370891571044922e-01 4.382010102272033691e-01 -2.245501279830932617e-01
5.203620195388793945e-01 -3.032328486442565918e-01 -7.687725126743316650e-02 2.175887376070022583e-01 4.916862547397613525e-01 1.300726383924484253e-01 -8.250799775123596191e-02 -5.643903017044067383e-01
-1.873599290847778320e-01 -1.918907761573791504e-01 -1.691402792930603027e-01 -1.852569356560707092e-02 7.611616849899291992e-01 -3.441043794155120850e-01 4.331593811511993408e-01 1.171343326568603516e-01
1.271318942308425903e-01 -2.130856513977050781e-01 -6.460503935813903809e-01 2.365591377019882202e-01 6.294881105422973633e-01 -8.057890832424163818e-02 2.325282692909240723e-01 9.095556288957595825e-02
5.589695647358894348e-02 -1.831027120351791382e-01 -5.985739231109619141e-01 3.944448232650756836e-01 4.086115956306457520e-01 1.082961410284042358e-01 5.158380866050720215e-01 -6.849039345979690552e-02
-4.133681952953338623e-02 1.250925064086914062e-01 4.496703445911407471e-01 2.487737834453582764e-01 5.694142580032348633e-01 -3.532905876636505127e-01 1.957861632108688354e-01 -4.808037281036376953e-01
3.559253811836242676e-01 -1.729997396469116211e-01 4.219986200332641602e-01 3.974354863166809082e-01 4.753561317920684814e-01 4.388082921504974365e-01 2.103440761566162109e-01 2.111628502607345581e-01
-1.903027594089508057e-01 -2.162604779005050659e-01 2.339446991682052612e-01 2.589047849178314209e-01 8.596826195716857910e-01 -6.002571061253547668e-02 -5.691631138324737549e-02 -2.221662998199462891e-01
-1.206663176417350769e-01 -3.129918575286865234e-01 1.583534330129623413e-01 7.207564115524291992e-01 8.922777138650417328e-03 -2.929274365305900574e-02 5.349113941192626953e-01 2.363098412752151489e-01
1.466109901666641235e-01 -3.865589201450347900e-01 -5.078111290931701660e-01 3.440437912940979004e-01 4.255235791206359863e-01 2.472194582223892212e-01 2.928594946861267090e-01 -3.533904254436492920e-01
4.165905714035034180e-01 -2.314662635326385498e-01 4.450866281986236572e-01 3.929167687892913818e-01 4.500586092472076416e-01 4.111142456531524658e-01 1.896586269140243530e-01 1.133659407496452332e-01
-3.616988360881805420e-01 2.260957509279251099e-01 1.063358783721923828e-01 6.709171533584594727e-01 3.462550044059753418e-01 -2.760144770145416260e-01 2.921538949012756348e-01 -2.742027342319488525e-01
-1.797017753124237061e-01 2.189307659864425659e-01 1.538631170988082886e-01 5.134099125862121582e-01 6.154994368553161621e-01 -2.427496761083602905e-01 1.136816293001174927e-01 -4.264066219329833984e-01
3.088678717613220215e-01 -2.743629813194274902e-01 4.409043788909912109e-01 4.911167919635772705e-01 -1.542111784219741821e-01 -4.674830138683319092e-01 3.606804609298706055e-01 -1.460179090499877930e-01
-8.968470990657806396e-02 3.619488477706909180e-01 -4.471814259886741638e-02 3.875351548194885254e-01 5.388857126235961914e-01 5.979910958558320999e-03 3.778058290481567383e-01 -5.249721407890319824e-01
1.424760520458221436e-01 -6.242295503616333008e-01 -5.089737772941589355e-01 3.634568452835083008e-01 2.063243240118026733e-01 -2.670583724975585938e-01 2.914798855781555176e-01 -5.711049307137727737e-03
2.875294387340545654e-01 -2.996644377708435059e-01 -1.611070632934570312e-01 6.894827485084533691e-01 -5.208645761013031006e-02 -5.190365910530090332e-01 8.532999083399772644e-03 -2.323819398880004883e-01
-1.635859459638595581e-01 -2.680733799934387207e-01 -4.529371857643127441e-01 4.517332613468170166e-01 6.813902854919433594e-01 2.205066010355949402e-02 1.604360044002532959e-01 -4.052729532122612000e-02
-3.066173493862152100e-01 2.797598242759704590e-01 4.109561070799827576e-02 6.465436816215515137e-01 4.160387814044952393e-01 -1.927853375673294067e-01 3.037755191326141357e-01 -3.247748017311096191e-01
5.639200210571289062e-01 -4.815195873379707336e-02 1.341341882944107056e-01 1.039902716875076294e-01 4.044930040836334229e-01 -4.156129360198974609e-01 5.702923983335494995e-02 -5.579146146774291992e-01
2.012312859296798706e-01 -9.481004439294338226e-03 4.581443667411804199e-01 2.595801949501037598e-01 1.717381328344345093e-01 -3.354532122611999512e-01 6.101018786430358887e-01 4.097446799278259277e-01
1.648225188255310059e-01 1.306603080593049526e-03 -4.670138657093048096e-01 -1.021945327520370483e-01 6.599996685981750488e-01 -2.981455624103546143e-01 4.632997512817382812e-01 7.175884395837783813e-02
1.599242985248565674e-01 1.078613772988319397e-01 3.115974962711334229e-01 3.168990910053253174e-01 4.693128466606140137e-01 2.258758991956710815e-01 5.478998422622680664e-01 4.402310550212860107e-01
3.490295112133026123e-01 -5.636127293109893799e-02 -5.518441200256347656e-01 3.078828454017639160e-01 3.194819390773773193e-01 8.363797515630722046e-02 5.313216447830200195e-01 -2.903638482093811035e-01
7.431704998016357422e-01 -1.012009307742118835e-01 1.933111697435379028e-01 2.520985007286071777e-01 2.554028034210205078e-01 4.707708656787872314e-01 2.228837162256240845e-01 -4.505066608544439077e-04
1.757167093455791473e-02 -5.274571012705564499e-03 -9.441781044006347656e-02 5.575647950172424316e-01 -8.210161328315734863e-02 -4.144204258918762207e-01 6.630904078483581543e-01 -2.483877837657928467e-01
-1.615156978368759155e-01 -4.067551791667938232e-01 -4.564329087734222412e-01 4.142432808876037598e-01 6.268129944801330566e-01 -4.339223355054855347e-02 1.641730964183807373e-01 8.248744159936904907e-02
-3.032566010951995850e-01 1.356506627053022385e-02 -1.374575346708297729e-01 3.901982307434082031e-01 6.056607961654663086e-01 1.479779630899429321e-01 3.948914408683776855e-01 -4.382242858409881592e-01
4.397124052047729492e-02 -4.599485099315643311e-01 -2.227684706449508667e-01 -6.044391170144081116e-02 4.468631744384765625e-01 -4.052329957485198975e-01 5.121197104454040527e-01 -3.272118270397186279e-01
-1.903581172227859497e-01 -3.109278976917266846e-01 -3.065600693225860596e-01 8.586685359477996826e-02 7.266281247138977051e-01 -1.929966956377029419e-01 4.327298700809478760e-01 1.150844767689704895e-01
3.248726427555084229e-01 -1.461237519979476929e-01 -2.550719380378723145e-01 -2.922200597822666168e-02 1.912738531827926636e-01 -1.522139757871627808e-01 8.312997221946716309e-01 -2.374366968870162964e-01
1.511241644620895386e-01 -1.022775098681449890e-01 7.228883504867553711e-01 4.245977401733398438e-01 1.663290113210678101e-01 -1.577371358871459961e-01 4.201689958572387695e-01 -1.864442229270935059e-01
-2.503502368927001953e-01 -3.255998790264129639e-01 -3.997257947921752930e-01 4.133349359035491943e-01 3.314080834388732910e-01 -3.220488429069519043e-01 5.293198227882385254e-01 8.340714126825332642e-02
3.622665302827954292e-03 -1.999728828668594360e-01 -6.093581020832061768e-02 2.755448222160339355e-01 5.960113927721977234e-02 -3.242087066173553467e-01 8.390489220619201660e-01 -2.601785957813262939e-01
5.382034778594970703e-01 1.849820911884307861e-01 3.588685393333435059e-01 4.128119647502899170e-01 4.693737924098968506e-01 -2.677708864212036133e-01 3.630680218338966370e-02 2.891146838665008545e-01
7.930057644844055176e-01 3.825311735272407532e-02 2.598555088043212891e-01 1.304358690977096558e-01 3.197006285190582275e-01 -3.212366402149200439e-01 4.128557816147804260e-02 -2.793461680412292480e-01
4.407785832881927490e-01 -7.142273187637329102e-01 2.011048197746276855e-01 1.422247290611267090e-01 1.415923237800598145e-01 -4.387681484222412109e-01 6.077243760228157043e-02 -1.366138905286788940e-01
4.430958926677703857e-01 1.265612151473760605e-02 -6.128326058387756348e-01 3.780082464218139648e-01 2.722994685173034668e-01 8.360437303781509399e-02 4.183057248592376709e-01 -1.701043099164962769e-01
8.316574245691299438e-02 -1.602541655302047729e-01 5.122581124305725098e-01 4.066466689109802246e-01 4.453656971454620361e-01 4.331502914428710938e-01 3.701337277889251709e-01 1.290861368179321289e-01
1.062798127532005310e-01 -3.220450878143310547e-01 -6.262843608856201172e-01 3.526454567909240723e-01 5.332990288734436035e-01 -1.674006581306457520e-01 1.650612503290176392e-01 1.694833189249038696e-01
-2.068860679864883423e-01 -5.869224071502685547e-01 -2.518413662910461426e-01 3.758693337440490723e-01 3.651334643363952637e-01 -4.674404263496398926e-01 2.291417717933654785e-01 6.074188277125358582e-02
5.816552639007568359e-01 -1.811484098434448242e-01 4.333972334861755371e-01 2.611842751502990723e-01 3.670575320720672607e-01 1.298775523900985718e-01 2.400497645139694214e-01 4.044609665870666504e-01
-2.183876782655715942e-01 -1.744856685400009155e-01 -1.297854185104370117e-01 1.518617756664752960e-02 7.618398666381835938e-01 -4.173345267772674561e-01 3.626811802387237549e-01 1.366789191961288452e-01
3.851786553859710693e-01 -4.470136463642120361e-01 -2.802515402436256409e-02 2.178464680910110474e-01 6.311144828796386719e-01 -1.216263025999069214e-01 -2.667406797409057617e-01 -3.454342484474182129e-01
-5.882594361901283264e-02 1.817342489957809448e-01 -5.611421912908554077e-02 4.899596571922302246e-01 5.495411157608032227e-01 -3.632856011390686035e-01 1.051697805523872375e-01 -5.246622562408447266e-01
3.174354434013366699e-01 -2.417185455560684204e-01 -1.679307520389556885e-01 5.456332564353942871e-01 3.216602206230163574e-01 2.143750712275505066e-02 2.978012524545192719e-02 6.403739452362060547e-01
4.668421745300292969e-01 -9.505650401115417480e-02 5.400377511978149414e-01 9.341851621866226196e-02 1.565653532743453979e-01 1.566739678382873535e-01 6.400762200355529785e-01 1.178903281688690186e-01
6.760281920433044434e-01 -7.608637958765029907e-02 1.283106058835983276e-01 4.915970265865325928e-01 1.360429376363754272e-01 8.334779180586338043e-03 2.291136682033538818e-01 4.560647904872894287e-01
-3.553915768861770630e-02 1.457637399435043335e-01 5.292868018150329590e-01 1.075222194194793701e-01 6.567627787590026855e-01 -2.246523275971412659e-02 3.326652944087982178e-01 -3.785181939601898193e-01
2.964119017124176025e-01 4.351274967193603516e-01 1.715541034936904907e-01 6.459885835647583008e-01 5.107444524765014648e-01 -2.550420723855495453e-02 1.129395589232444763e-01 4.250218719244003296e-02
9.617515653371810913e-02 -6.796745210886001587e-02 4.692057669162750244e-01 4.255382418632507324e-01 4.810505211353302002e-01 4.357939958572387695e-01 3.688195347785949707e-01 1.659521013498306274e-01
4.552313983440399170e-01 -4.767901599407196045e-01 -6.054398044943809509e-02 2.588552534580230713e-01 3.677116632461547852e-01 1.357095986604690552e-01 -1.443436834961175919e-02 -5.838891863822937012e-01
2.105750441551208496e-01 -7.327725887298583984e-01 3.660636544227600098e-01 3.402076959609985352e-01 2.875937521457672119e-01 -2.363838069140911102e-02 7.067649066448211670e-02 2.840676009654998779e-01
2.478105574846267700e-01 -4.048405885696411133e-01 6.202886700630187988e-01 3.371745347976684570e-01 1.002173870801925659e-01 9.185677766799926758e-02 5.031888484954833984e-01 -6.759665906429290771e-02
-3.438414931297302246e-01 -2.445684075355529785e-01 1.461949348449707031e-01 4.297760426998138428e-01 6.198955178260803223e-01 -2.288409620523452759e-01 7.506126165390014648e-02 -4.166605174541473389e-01
4.748298823833465576e-01 -3.089970350265502930e-01 5.569725036621093750e-01 2.830584645271301270e-01 4.936521053314208984e-01 -6.221256032586097717e-02 -7.346300780773162842e-02 1.890965551137924194e-01
1.549425721168518066e-01 5.297267436981201172e-02 2.815928459167480469e-01 5.248549580574035645e-01 6.379044651985168457e-01 -2.794396579265594482e-01 -1.271287053823471069e-01 3.424164652824401855e-01
4.459927976131439209e-01 1.747886836528778076e-01 4.202513694763183594e-01 4.320953786373138428e-01 5.301482081413269043e-01 -1.862380057573318481e-01 3.256738558411598206e-02 3.006984293460845947e-01
-2.774166688323020935e-02 2.519787549972534180e-01 -2.536943554878234863e-01 1.829056143760681152e-01 6.694650053977966309e-01 -2.335781008005142212e-01 3.194864392280578613e-01 -4.828125834465026855e-01
8.989891409873962402e-02 -2.007128112018108368e-02 -2.891274392604827881e-01 6.643980145454406738e-01 2.465839833021163940e-01 -6.115389242768287659e-02 5.420675873756408691e-01 -3.288089632987976074e-01
3.514852523803710938e-01 7.956647872924804688e-02 1.844630539417266846e-01 5.237819552421569824e-01 2.354474961757659912e-01 4.144932925701141357e-01 4.946111142635345459e-01 2.997881770133972168e-01
2.771549522876739502e-01 -2.790669798851013184e-01 -6.314341425895690918e-01 2.965807020664215088e-01 3.888090848922729492e-01 1.113802939653396606e-01 4.205631911754608154e-01 -1.348556280136108398e-01
2.123013138771057129e-01 -7.826966047286987305e-01 3.327968418598175049e-01 3.995592892169952393e-01 1.589225232601165771e-01 -1.181782037019729614e-01 1.403263062238693237e-01 1.140131801366806030e-01
2.182233035564422607e-01 -3.942511081695556641e-01 6.411306262016296387e-01 4.264660477638244629e-01 1.321141570806503296e-01 6.916027516126632690e-02 4.158394336700439453e-01 9.414382278919219971e-02
3.497442305088043213e-01 -1.658530384302139282e-01 -2.953374683856964111e-01 5.247009918093681335e-03 2.165526598691940308e-01 -2.746444381773471832e-02 8.165095448493957520e-01 -2.204151451587677002e-01
1.191266328096389771e-01 3.669205904006958008e-01 -1.335136145353317261e-01 7.387662529945373535e-01 2.315063029527664185e-01 5.602193996310234070e-02 4.468736648559570312e-01 1.764847040176391602e-01
2.822074592113494873e-01 -2.838851809501647949e-01 -1.301256716251373291e-01 3.296873569488525391e-01 5.824807286262512207e-01 -1.462510041892528534e-02 -1.731182783842086792e-01 -5.870894193649291992e-01
3.446476459503173828e-01 -1.801139563322067261e-01 -2.987081408500671387e-01 5.648533105850219727e-01 2.660200297832489014e-01 -1.030829399824142456e-01 4.582330957055091858e-02 5.974935293197631836e-01
-8.575176447629928589e-02 -4.358056485652923584e-01 -4.236782193183898926e-01 2.079523205757141113e-01 6.394599676132202148e-01 -2.210683673620223999e-01 2.921751737594604492e-01 1.919014602899551392e-01
-2.075849026441574097e-01 -2.340341806411743164e-01 -2.286324501037597656e-01 1.307177990674972534e-01 7.711334228515625000e-01 -3.641619086265563965e-01 2.756994962692260742e-01 1.717726588249206543e-01
2.559606730937957764e-01 -1.083419397473335266e-01 -2.542176544666290283e-01 5.401548743247985840e-01 3.726176619529724121e-01 3.072893619537353516e-01 2.838765084743499756e-01 5.024896264076232910e-01
3.522470593452453613e-02 -3.101644217967987061e-01 2.426206320524215698e-01 -1.236079037189483643e-01 2.934236228466033936e-01 -4.888859093189239502e-01 6.618593335151672363e-01 -2.554384171962738037e-01
4.316267371177673340e-01 -7.234267592430114746e-01 1.622059345245361328e-01 3.094213902950286865e-01 9.799521416425704956e-02 -3.861666917800903320e-01 -2.494600228965282440e-02 -9.460285305976867676e-02
1.031610965728759766e-01 -5.899087190628051758e-01 3.192973509430885315e-02 7.091231346130371094e-01 1.034307554364204407e-01 3.794285468757152557e-03 -5.564066767692565918e-02 -3.516847193241119385e-01
-2.827069461345672607e-01 -1.651258021593093872e-01 3.003844916820526123e-01 5.646237134933471680e-01 5.977746248245239258e-01 5.246588960289955139e-03 5.346956849098205566e-02 -3.515092134475708008e-01
5.044510960578918457e-02 1.714071035385131836e-01 5.203723907470703125e-01 5.206006765365600586e-01 5.722957849502563477e-01 2.296659797430038452e-01 2.119108438491821289e-01 -3.297376632690429688e-02
-4.602533206343650818e-02 -1.767290383577346802e-01 8.476437628269195557e-02 7.758974432945251465e-01 3.157249093055725098e-02 -5.245174169540405273e-01 1.672324389219284058e-01 -2.310078293085098267e-01
1.008454486727714539e-01 -1.039811447262763977e-01 -5.679802298545837402e-01 4.815817177295684814e-01 2.328176498413085938e-01 1.059558466076850891e-01 5.955664515495300293e-01 -6.607238203287124634e-02
1.730702221393585205e-01 -2.777076661586761475e-01 -6.184155344963073730e-01 2.125298231840133667e-01 6.189836859703063965e-01 -1.034424155950546265e-01 1.456111967563629150e-01 2.242204546928405762e-01
2.515266537666320801e-01 -1.100035905838012695e-01 -3.483133018016815186e-01 5.826677381992340088e-02 4.363344609737396240e-01 2.918511442840099335e-02 6.597182750701904297e-01 -4.164715111255645752e-01
2.792717888951301575e-02 -6.161467432975769043e-01 -4.413032233715057373e-01 3.998625874519348145e-01 3.080420494079589844e-01 9.525878727436065674e-02 3.741020262241363525e-01 -1.450117677450180054e-01
-1.659689694643020630e-01 2.007337808609008789e-01 4.498170912265777588e-01 3.931950628757476807e-01 5.265541672706604004e-01 -3.393585681915283203e-01 2.870231270790100098e-01 -3.168857395648956299e-01
4.376439154148101807e-01 3.761941790580749512e-01 3.169468641281127930e-01 3.789200186729431152e-01 4.897086918354034424e-01 2.764794230461120605e-01 3.228930532932281494e-01 -4.893773049116134644e-02
3.149221241474151611e-01 -5.879580974578857422e-01 -4.396936893463134766e-01 2.680072188377380371e-01 1.972121298313140869e-01 1.541907489299774170e-01 4.364341497421264648e-01 -1.919075846672058105e-01
7.121872477000579238e-05 -3.720439374446868896e-01 -4.218406975269317627e-01 1.501350402832031250e-01 6.806147694587707520e-01 -4.084310531616210938e-01 1.307958215475082397e-01 1.180396303534507751e-01
2.615801617503166199e-02 -2.107129544019699097e-01 1.280722767114639282e-01 2.099140733480453491e-02 1.951666325330734253e-01 -3.965931832790374756e-01 8.314574360847473145e-01 -2.266609221696853638e-01
6.641315221786499023e-01 -4.579541981220245361e-01 1.362736076116561890e-01 4.509636461734771729e-01 -9.487254917621612549e-02 -3.367213010787963867e-01 6.886985152959823608e-02 -1.197835151106119156e-02
1.176454052329063416e-01 2.201738059520721436e-01 -4.845089465379714966e-02 2.580364346504211426e-01 6.558650135993957520e-01 -4.136727452278137207e-01 1.009426489472389221e-01 -5.072270035743713379e-01
-1.929667741060256958e-01 -3.400937020778656006e-01 -2.923719584941864014e-01 3.217759728431701660e-02 7.167718410491943359e-01 -2.166092395782470703e-01 4.315094649791717529e-01 1.170533969998359680e-01
4.736722409725189209e-01 -2.288326323032379150e-01 6.406861543655395508e-01 5.311720538884401321e-03 2.682279348373413086e-01 -1.270448509603738785e-02 4.512995481491088867e-01 1.923132091760635376e-01
1.168603971600532532e-01 -9.048961848020553589e-02 8.264668285846710205e-02 5.857792496681213379e-01 -8.478328585624694824e-03 -7.565109133720397949e-01 2.115075439214706421e-01 -1.052196845412254333e-01
-1.943368315696716309e-01 -1.697033792734146118e-01 1.250088810920715332e-01 2.501070797443389893e-01 7.312802076339721680e-01 -4.638546332716941833e-02 1.505428403615951538e-01 -5.437533259391784668e-01
9.366816282272338867e-02 -3.455109596252441406e-01 3.232492208480834961e-01 6.378417015075683594e-01 -1.168513745069503784e-01 -4.407357275485992432e-01 3.483687639236450195e-01 -1.767862588167190552e-01
-2.074943035840988159e-01 7.057730108499526978e-02 4.991666674613952637e-01 2.459877282381057739e-01 6.402485966682434082e-01 -2.738067507743835449e-02 3.008610010147094727e-01 -3.756358921527862549e-01
-1.662177741527557373e-01 -1.944870203733444214e-01 -2.072992622852325439e-01 -2.473274059593677521e-02 7.382956743240356445e-01 -3.559187948703765869e-01 4.609748125076293945e-01 8.188552409410476685e-02
2.255216985940933228e-01 -4.360346794128417969e-01 3.056455031037330627e-02 -2.510507404804229736e-01 2.789776623249053955e-01 -3.706726431846618652e-01 6.916654109954833984e-01 -3.775257617235183716e-02
2.730314433574676514e-01 -2.681735455989837646e-01 -2.994129955768585205e-01 -1.410234868526458740e-01 5.720043182373046875e-01 -1.475691348314285278e-01 4.185322225093841553e-01 -4.688991308212280273e-01
6.646441221237182617e-01 -5.574377998709678650e-02 -2.727906405925750732e-01 2.764838039875030518e-01 3.460495918989181519e-02 -4.951824247837066650e-01 1.408016979694366455e-01 3.715567290782928467e-01
1.024949103593826294e-01 -1.248086914420127869e-01 3.833316266536712646e-01 3.021132946014404297e-01 3.006075620651245117e-01 5.739639401435852051e-01 5.498027205467224121e-01 -1.167023256421089172e-01
1.978951096534729004e-01 -4.965010881423950195e-01 6.937654614448547363e-01 -1.431913487613201141e-02 3.444051146507263184e-01 -1.262605488300323486e-01 3.132636845111846924e-01 -1.086234673857688904e-02
5.742443203926086426e-01 -2.368532121181488037e-01 5.639778971672058105e-01 2.829097509384155273e-01 3.446516096591949463e-01 9.414886683225631714e-02 1.333889812231063843e-01 2.656947970390319824e-01
2.762440145015716553e-01 -2.068643867969512939e-01 6.744957566261291504e-01 3.490231633186340332e-01 5.196403339505195618e-02 -2.429837882518768311e-01 3.926102817058563232e-01 -2.970697581768035889e-01
3.406232595443725586e-02 8.685157448053359985e-02 5.111404061317443848e-01 2.015074789524078369e-01 6.839073896408081055e-01 -8.367975056171417236e-02 1.361652910709381104e-01 -4.428928792476654053e-01
6.446441411972045898e-01 -2.172463983297348022e-01 -3.066470921039581299e-01 1.605579257011413574e-01 4.794649183750152588e-01 -1.348125040531158447e-01 -1.672230362892150879e-01 -3.760347366333007812e-01
8.996896445751190186e-02 -9.696869552135467529e-02 7.915029674768447876e-02 4.820856750011444092e-01 -1.336860954761505127e-01 -5.560829043388366699e-01 6.146759986877441406e-01 -1.972424238920211792e-01
4.060544073581695557e-01 -7.997187972068786621e-02 1.744003146886825562e-01 6.056959629058837891e-01 1.089877188205718994e-01 -5.137059688568115234e-01 3.907233849167823792e-02 3.926098942756652832e-01
3.420699536800384521e-01 1.606703847646713257e-01 1.942362934350967407e-01 1.648649573326110840e-01 5.537320971488952637e-01 -4.203973412513732910e-01 2.628667652606964111e-01 -4.897070229053497314e-01
-1.534749567508697510e-01 -1.688729971647262573e-01 -4.832696318626403809e-01 6.054660677909851074e-01 3.364185690879821777e-01 -9.008603543043136597e-02 3.952769637107849121e-01 -2.650505900382995605e-01
9.510023146867752075e-02 -3.146843314170837402e-01 4.402456283569335938e-01 6.498770713806152344e-01 2.031695246696472168e-01 3.416027128696441650e-01 3.385179638862609863e-01 5.664548650383949280e-02
3.288408517837524414e-01 5.546636506915092468e-02 -8.394765853881835938e-02 5.699709057807922363e-01 1.449245065450668335e-01 2.084457427263259888e-01 5.076864957809448242e-01 4.844325780868530273e-01
-5.897910147905349731e-02 -5.152058228850364685e-02 -4.936286807060241699e-01 4.741685688495635986e-01 2.837679088115692139e-01 2.390516549348831177e-02 6.662170290946960449e-01 -2.052223868668079376e-02
-2.848588526248931885e-01 -4.628304541110992432e-01 3.089024424552917480e-01 4.632548391819000244e-01 3.619424998760223389e-01 1.446259170770645142e-01 3.500747978687286377e-01 3.466211557388305664e-01
7.266637682914733887e-01 1.884317100048065186e-01 1.343793570995330811e-01 4.887574613094329834e-01 3.775549232959747314e-01 -1.039906144142150879e-01 -1.404602080583572388e-01 8.013015240430831909e-02
6.872324943542480469e-01 -7.569602131843566895e-02 -4.423590004444122314e-01 2.834932208061218262e-01 2.855551838874816895e-01 -3.314362466335296631e-01 -6.669206917285919189e-02 -2.238128185272216797e-01
-2.952638827264308929e-02 -1.539574265480041504e-01 3.365735411643981934e-01 3.933060169219970703e-01 3.613050878047943115e-01 3.131213486194610596e-01 6.359050869941711426e-01 2.729330360889434814e-01
-1.549475938081741333e-01 -9.585087746381759644e-02 -4.793314039707183838e-01 3.827769756317138672e-01 7.427527904510498047e-01 1.965793780982494354e-02 1.897872388362884521e-01 4.939202964305877686e-02
-1.273965239524841309e-01 -3.022179305553436279e-01 -3.293290436267852783e-01 7.439046353101730347e-02 7.572271823883056641e-01 -2.355725318193435669e-01 3.618978857994079590e-01 1.363280266523361206e-01
1.107733473181724548e-01 -1.130491867661476135e-01 6.955990195274353027e-01 2.768334746360778809e-01 5.798221230506896973e-01 -2.294102460145950317e-01 1.027803719043731689e-01 1.227509155869483948e-01
2.244924455881118774e-01 -3.127874135971069336e-01 6.282612085342407227e-01 2.612531781196594238e-01 8.434828370809555054e-02 -5.102643966674804688e-01 3.411391079425811768e-01 -7.029582560062408447e-02
2.077738344669342041e-01 -1.361783146858215332e-01 1.761293262243270874e-01 -1.962210088968276978e-01 3.391490578651428223e-01 -4.874895513057708740e-01 5.620207190513610840e-01 -4.474660754203796387e-01
6.966951489448547363e-01 1.446007750928401947e-02 -3.891477882862091064e-01 2.458097785711288452e-01 3.690438866615295410e-01 -2.240652740001678467e-01 -7.833775877952575684e-02 -3.316819369792938232e-01
4.462305605411529541e-01 1.079281121492385864e-01 -1.335139423608779907e-01 3.621903657913208008e-01 3.618725240230560303e-01 -3.973659276962280273e-01 2.907071635127067566e-02 -5.920519232749938965e-01
4.693025946617126465e-01 1.640592515468597412e-01 4.257225990295410156e-01 3.165961802005767822e-01 6.358399391174316406e-01 -9.039430320262908936e-02 -5.720041319727897644e-02 -2.358629852533340454e-01
2.917171269655227661e-02 -4.308944046497344971e-01 3.456234335899353027e-01 6.239232420921325684e-01 -1.790249347686767578e-02 2.025858461856842041e-01 5.119965076446533203e-01 3.523271158337593079e-02
4.938472211360931396e-01 -3.895676136016845703e-01 -1.945061981678009033e-01 4.193604588508605957e-01 3.675247728824615479e-01 4.440412670373916626e-02 -1.886818557977676392e-01 -4.669146537780761719e-01
6.265373229980468750e-01 5.021061003208160400e-02 2.827347815036773682e-02 1.394073963165283203e-01 -7.583717256784439087e-02 -5.328313112258911133e-01 5.107398033142089844e-01 -1.848796010017395020e-01
-5.293192714452743530e-02 -2.882429361343383789e-01 -3.392547369003295898e-01 4.025746285915374756e-01 7.548795342445373535e-01 -6.962721049785614014e-02 -1.384748816490173340e-01 2.075763046741485596e-01
4.533091187477111816e-01 3.970475196838378906e-01 -5.392652004957199097e-02 8.348632603883743286e-02 6.664406657218933105e-01 2.684795558452606201e-01 2.882154285907745361e-01 1.664139330387115479e-01
3.606681227684020996e-01 -3.400419652462005615e-01 -4.490683972835540771e-01 3.416690528392791748e-01 1.644261181354522705e-01 2.289610952138900757e-01 4.983608722686767578e-01 -3.287357687950134277e-01
1.453834772109985352e-01 -5.886178016662597656e-01 3.983154594898223877e-01 6.166979074478149414e-01 2.280073910951614380e-01 1.509170383214950562e-01 1.365333944559097290e-01 4.070810973644256592e-03
-5.159951373934745789e-02 1.449228823184967041e-01 7.414664328098297119e-02 6.036545634269714355e-01 1.168851256370544434e-01 -6.270570158958435059e-01 3.277882635593414307e-01 -3.035305142402648926e-01
9.647329151630401611e-02 -2.919993698596954346e-01 -7.283255457878112793e-02 6.234757900238037109e-01 5.351153016090393066e-01 2.027941634878516197e-03 -2.702403664588928223e-01 -3.898979127407073975e-01
4.354803562164306641e-01 5.090137943625450134e-02 5.471559166908264160e-01 4.656519591808319092e-01 2.619692385196685791e-01 9.687659144401550293e-02 4.574064910411834717e-01 6.573288887739181519e-02
6.554898619651794434e-01 -4.738391637802124023e-01 4.499984979629516602e-01 2.076281011104583740e-01 2.823558263480663300e-02 -1.041497141122817993e-01 2.436594367027282715e-01 1.708420217037200928e-01
-2.396789342164993286e-01 -2.544877529144287109e-01 3.353692293167114258e-01 4.858273565769195557e-01 7.079094052314758301e-01 -8.519639819860458374e-02 -1.332619786262512207e-01 -5.600319802761077881e-02
-2.212006747722625732e-01 -6.905422359704971313e-02 -4.860575199127197266e-01 4.665508270263671875e-01 6.251720190048217773e-01 -1.130155771970748901e-01 2.853162586688995361e-01 8.580392599105834961e-02
-9.194210171699523926e-02 6.238868087530136108e-02 3.991244733333587646e-01 4.705414474010467529e-01 7.692651152610778809e-01 -1.519983867183327675e-03 -6.282120198011398315e-02 1.059578806161880493e-01
6.237664818763732910e-01 4.447747468948364258e-01 2.751252651214599609e-01 2.133503407239913940e-01 4.187152385711669922e-01 -1.995221376419067383e-01 2.161737829446792603e-01 -1.732511073350906372e-01
4.844801425933837891e-01 -7.098426818847656250e-01 1.190490573644638062e-01 3.254303336143493652e-01 3.776317834854125977e-02 -2.973861396312713623e-01 8.449595421552658081e-02 -2.105247676372528076e-01
3.188478946685791016e-01 -5.762834548950195312e-01 4.481586515903472900e-01 3.977894484996795654e-01 3.150212168693542480e-01 8.398766070604324341e-02 6.628092378377914429e-02 3.105888068675994873e-01
2.514107823371887207e-01 -3.946703374385833740e-01 -1.361920833587646484e-01 5.746976137161254883e-01 4.523630440235137939e-01 2.761080861091613770e-02 -2.951805293560028076e-01 -3.737328052520751953e-01
3.943171501159667969e-01 1.751628816127777100e-01 -7.236195355653762817e-02 5.755195021629333496e-01 2.521376013755798340e-01 1.931193917989730835e-01 4.191698133945465088e-01 4.481084942817687988e-01
-7.833056896924972534e-02 -4.009650051593780518e-01 -1.417357772588729858e-01 -1.052100434899330139e-01 6.633971333503723145e-01 -4.717726111412048340e-01 3.522700369358062744e-01 1.231819540262222290e-01
-1.090501546859741211e-01 -3.198635578155517578e-01 1.737310290336608887e-01 2.034440338611602783e-01 1.944043934345245361e-01 -1.858809739351272583e-01 6.877593994140625000e-01 -5.185225009918212891e-01
2.133367061614990234e-01 2.785727195441722870e-02 -2.073760889470577240e-02 5.899281501770019531e-01 3.802116513252258301e-01 2.703243494033813477e-01 3.315770924091339111e-01 5.269597768783569336e-01
1.019434258341789246e-01 -8.246198296546936035e-02 -5.520650744438171387e-01 3.390145301818847656e-01 3.722261190414428711e-01 5.766180157661437988e-02 5.914239287376403809e-01 -2.672850191593170166e-01
4.643658995628356934e-01 -3.477542400360107422e-01 -3.900294005870819092e-01 5.094126239418983459e-02 2.868328988552093506e-01 1.030396893620491028e-01 5.477918982505798340e-01 -3.402165770530700684e-01
7.745773196220397949e-01 1.548103690147399902e-01 2.680137194693088531e-02 2.174265980720520020e-01 7.595426589250564575e-02 -3.080294132232666016e-01 3.954511582851409912e-01 -2.665297687053680420e-01
7.835757136344909668e-01 -1.191351637244224548e-01 2.042463719844818115e-01 2.000878192484378815e-02 8.369006216526031494e-02 -2.683401405811309814e-01 2.305138409137725830e-01 -4.444681107997894287e-01
7.182878851890563965e-01 -8.011692762374877930e-02 1.959013342857360840e-01 4.029247462749481201e-01 1.841274946928024292e-01 4.496146440505981445e-01 2.018506973981857300e-01 1.086942479014396667e-02
-3.094722330570220947e-01 2.676678001880645752e-01 1.484768092632293701e-01 4.987553358078002930e-01 4.892240464687347412e-01 -1.749800592660903931e-01 3.776816725730895996e-01 -3.862347602844238281e-01
2.630689740180969238e-01 -8.366076350212097168e-01 2.765520513057708740e-01 2.689315378665924072e-01 2.194154262542724609e-01 -1.189793720841407776e-01 7.710137963294982910e-02 -1.176152005791664124e-01
-9.894628822803497314e-02 -1.776678115129470825e-01 -1.620801240205764771e-01 5.935484766960144043e-01 2.939312458038330078e-01 -6.763230562210083008e-01 4.274456202983856201e-02 -1.855764687061309814e-01
2.378390729427337646e-01 -1.274998784065246582e-01 1.249670758843421936e-01 5.814671516418457031e-01 -5.438361689448356628e-02 -6.367408037185668945e-01 3.036641180515289307e-01 -2.699019312858581543e-01
-3.000802360475063324e-03 3.726418688893318176e-02 7.060262560844421387e-02 1.556218266487121582e-01 7.388488054275512695e-01 -1.276400685310363770e-01 1.476710140705108643e-01 -6.208085417747497559e-01
5.079817771911621094e-01 -1.761286705732345581e-01 5.395764112472534180e-01 4.712029993534088135e-01 1.549571454524993896e-01 2.470756918191909790e-01 3.344210386276245117e-01 2.937105856835842133e-02
6.029309034347534180e-01 1.673430204391479492e-01 3.846791386604309082e-01 -6.423960626125335693e-02 6.255037784576416016e-01 -1.094390638172626495e-02 1.673247963190078735e-01 -1.923371106386184692e-01
1.745990961790084839e-01 -8.153244853019714355e-02 -3.609825670719146729e-01 -2.331325970590114594e-02 5.171336531639099121e-01 -2.596970275044441223e-02 6.528427600860595703e-01 -3.710935413837432861e-01
4.474278986454010010e-01 1.850133202970027924e-02 -3.083243221044540405e-02 5.899047851562500000e-01 3.185035884380340576e-01 -4.980980753898620605e-01 -2.005409598350524902e-01 2.465050071477890015e-01
2.738084495067596436e-01 -2.586703747510910034e-02 4.961108565330505371e-01 5.814331173896789551e-01 3.840475976467132568e-01 3.033200204372406006e-01 2.914320826530456543e-01 1.254639923572540283e-01
-1.508455723524093628e-01 2.319620996713638306e-01 4.597121775150299072e-01 3.238731026649475098e-01 6.342706680297851562e-01 -3.645029366016387939e-01 1.823369115591049194e-01 -1.969812363386154175e-01
-1.254052966833114624e-01 5.609848722815513611e-02 2.036870121955871582e-01 2.278250902891159058e-01 8.374273777008056641e-01 3.685951232910156250e-01 1.711138933897018433e-01 1.459676176309585571e-01
8.260388970375061035e-01 -1.008707880973815918e-01 3.026955723762512207e-01 1.322756856679916382e-01 2.695153057575225830e-01 -2.239742279052734375e-01 2.550887465476989746e-01 -1.024212539196014404e-01
-1.291750073432922363e-01 -5.310208797454833984e-01 -3.401688933372497559e-01 3.385131657123565674e-01 6.390906572341918945e-01 -1.628383696079254150e-01 4.182096570730209351e-02 1.852631121873855591e-01
3.183842003345489502e-01 -5.546737909317016602e-01 -2.939126789569854736e-01 -1.958788931369781494e-01 4.427234828472137451e-01 -8.585368096828460693e-02 4.818514287471771240e-01 -1.750983148813247681e-01
-7.003637403249740601e-02 -4.821542799472808838e-01 -1.200036257505416870e-01 -5.089050531387329102e-02 5.579491853713989258e-01 -3.950434923171997070e-01 3.941120803356170654e-01 3.506287038326263428e-01
3.665989339351654053e-01 2.391127049922943115e-01 1.997210383415222168e-01 7.695420980453491211e-01 2.954711318016052246e-01 -2.610476315021514893e-01 4.250780120491981506e-02 1.381692439317703247e-01
8.813808858394622803e-02 -2.797459363937377930e-01 -5.694940090179443359e-01 4.546199738979339600e-01 3.045727908611297607e-01 1.482570916414260864e-01 4.770644009113311768e-01 -2.015838325023651123e-01
6.083302497863769531e-01 -6.577160954475402832e-02 -4.944113790988922119e-01 3.264709413051605225e-01 3.198457956314086914e-01 -3.328792154788970947e-01 -1.374446451663970947e-01 -2.063530385494232178e-01
5.203021764755249023e-01 1.060947105288505554e-01 2.560127377510070801e-01 2.582331001758575439e-01 7.199462652206420898e-01 -5.657187476754188538e-02 -1.615025699138641357e-01 1.954393982887268066e-01
1.637177765369415283e-01 -2.114575207233428955e-01 -9.602762758731842041e-02 7.546251267194747925e-02 1.388346105813980103e-01 -1.825536191463470459e-01 8.680784106254577637e-01 -3.277275860309600830e-01
-8.487969636917114258e-02 1.412244290113449097e-01 4.638420045375823975e-01 5.364925265312194824e-01 6.039875149726867676e-01 6.626705080270767212e-02 1.789384335279464722e-01 -2.620426714420318604e-01
3.779517114162445068e-01 -1.081662699580192566e-01 4.193821251392364502e-01 4.055266082286834717e-01 3.274649083614349365e-01 4.755212068557739258e-01 3.811998963356018066e-01 1.626421213150024414e-01
1.598099172115325928e-01 -2.814726233482360840e-01 -4.608833789825439453e-01 1.397424563765525818e-02 5.216521620750427246e-01 -2.198922820389270782e-02 5.943114161491394043e-01 -2.383580952882766724e-01
4.510663747787475586e-01 -4.609845876693725586e-01 4.709323942661285400e-01 3.417686522006988525e-01 1.743056178092956543e-01 -1.720739901065826416e-01 2.357106804847717285e-01 3.604132831096649170e-01
3.022306263446807861e-01 -4.363017082214355469e-01 6.739227175712585449e-01 2.957502603530883789e-01 3.914273381233215332e-01 -4.012269526720046997e-02 6.387217342853546143e-02 -1.332382112741470337e-01
2.708099484443664551e-01 -3.597313761711120605e-01 5.744854211807250977e-01 4.025218486785888672e-01 2.564922571182250977e-01 1.721353828907012939e-01 3.628312945365905762e-01 2.795222103595733643e-01
4.353300631046295166e-01 -7.297543436288833618e-02 -4.967738986015319824e-01 5.426095128059387207e-01 2.949617803096771240e-01 -3.187116980552673340e-01 -1.258599013090133667e-01 -2.439927905797958374e-01
6.497316360473632812e-01 -6.476508080959320068e-02 4.992941319942474365e-01 2.279209941625595093e-01 7.683077454566955566e-02 8.913592994213104248e-02 5.048154592514038086e-01 6.103119254112243652e-02
5.554974675178527832e-01 -2.695634365081787109e-01 -4.430832862854003906e-01 2.313781343400478363e-02 1.990543305873870850e-01 -1.799334771931171417e-02 5.860018730163574219e-01 -1.963553279638290405e-01
3.685584068298339844e-01 1.707061976194381714e-01 3.654688000679016113e-01 5.603471994400024414e-01 5.661495923995971680e-01 -1.827912777662277222e-01 -8.894016593694686890e-02 1.600597202777862549e-01
1.911859065294265747e-01 -2.852518483996391296e-02 3.811376988887786865e-01 4.042944312095642090e-01 4.598709344863891602e-01 3.903152942657470703e-01 4.400242567062377930e-01 3.105894327163696289e-01
-1.189255267381668091e-01 -1.433158852159976959e-02 6.219250708818435669e-02 2.738377451896667480e-01 1.492829471826553345e-01 -2.011345475912094116e-01 8.754836320877075195e-01 -2.785393297672271729e-01
-3.354941308498382568e-01 -3.581443727016448975e-01 1.559365391731262207e-01 6.095114350318908691e-01 2.924823760986328125e-01 7.967053353786468506e-02 3.713418841361999512e-01 3.654691576957702637e-01
-1.385805383324623108e-02 -2.775899469852447510e-01 -2.344883084297180176e-01 4.164115525782108307e-03 6.584807634353637695e-01 -4.622453451156616211e-01 3.287022709846496582e-01 3.353156447410583496e-01
1.040832102298736572e-01 -3.493818342685699463e-01 -1.144326291978359222e-02 9.260498732328414917e-02 6.800162792205810547e-02 -2.717752456665039062e-01 8.760300278663635254e-01 -1.117038652300834656e-01
2.219759225845336914e-01 -1.721799559891223907e-02 3.459134101867675781e-01 3.734121918678283691e-01 6.099310237914323807e-03 -7.268209457397460938e-01 3.487074673175811768e-01 -2.035552710294723511e-01
7.536782622337341309e-01 -1.451907902956008911e-01 1.629712730646133423e-01 3.956182897090911865e-01 1.107328683137893677e-01 4.091243445873260498e-01 1.507284343242645264e-01 -1.595363020896911621e-01
1.340154111385345459e-01 -4.673653542995452881e-01 4.090539216995239258e-01 2.992359995841979980e-01 5.386164188385009766e-01 -3.472298085689544678e-01 -1.913496702909469604e-01 -2.438264787197113037e-01
5.098117589950561523e-01 -7.657873034477233887e-01 2.230740934610366821e-01 3.382079675793647766e-02 2.351211458444595337e-01 -1.738350689411163330e-01 1.248491629958152771e-01 -4.084210097789764404e-02
3.610209822654724121e-01 -1.318801078014075756e-03 3.785028159618377686e-01 2.911181151866912842e-01 9.042974561452865601e-02 -3.162948489189147949e-01 5.601755380630493164e-01 4.686483740806579590e-01
4.920545220375061035e-01 -5.925800204277038574e-01 -1.674752831459045410e-01 8.338595740497112274e-03 4.297031462192535400e-01 -3.725963085889816284e-02 -4.387486353516578674e-02 -4.366413950920104980e-01
4.088021516799926758e-01 -2.091093659400939941e-01 -3.327319920063018799e-01 7.759907096624374390e-02 1.808952242136001587e-01 -1.227141842246055603e-01 7.330920696258544922e-01 -2.953236401081085205e-01
7.758928835391998291e-02 -4.414109289646148682e-01 5.579526424407958984e-01 5.056629180908203125e-01 1.111556887626647949e-01 1.080109179019927979e-01 4.498463571071624756e-01 7.580528408288955688e-02
7.793868780136108398e-01 -4.546055197715759277e-01 3.038837909698486328e-01 9.248592704534530640e-02 2.064063549041748047e-01 1.659671813249588013e-01 9.962981194257736206e-02 7.011641561985015869e-02
2.806924283504486084e-01 1.767110526561737061e-01 3.535690605640411377e-01 2.025582194328308105e-01 2.278523147106170654e-01 -2.268407642841339111e-01 6.774959564208984375e-01 4.019574820995330811e-01
1.580190956592559814e-01 -6.996238231658935547e-01 3.646410703659057617e-01 2.822514474391937256e-01 1.563672423362731934e-01 2.631793618202209473e-01 4.183343648910522461e-01 -6.488268822431564331e-02
-2.314387261867523193e-01 -2.783522754907608032e-02 -4.711143970489501953e-01 4.842144846916198730e-01 5.982147455215454102e-01 -2.181363105773925781e-02 3.532285988330841064e-01 7.836855947971343994e-02
-3.983966633677482605e-02 6.731763482093811035e-02 3.931109011173248291e-01 1.917193233966827393e-01 5.340448021888732910e-01 -4.196408390998840332e-01 2.645108401775360107e-01 -5.208843350410461426e-01
1.308806985616683960e-01 4.056677520275115967e-01 1.228055283427238464e-01 6.217485070228576660e-01 1.444856375455856323e-01 -3.993011713027954102e-01 4.658616185188293457e-01 1.389492452144622803e-01
5.252849459648132324e-01 1.661029905080795288e-01 5.024470686912536621e-01 3.564507961273193359e-01 3.121729791164398193e-01 -2.428752742707729340e-02 4.650171995162963867e-01 -5.189066007733345032e-02
-9.592336416244506836e-02 -2.103864774107933044e-02 1.459942609071731567e-01 5.136638879776000977e-01 7.926135659217834473e-01 -3.118411824107170105e-02 -2.744162082672119141e-01 2.604250237345695496e-02
5.308356881141662598e-01 -3.054496645927429199e-01 1.452031731605529785e-01 2.524485290050506592e-01 2.754287421703338623e-01 3.735770583152770996e-01 3.076832592487335205e-01 4.795936048030853271e-01
-4.537432193756103516e-01 -2.846773266792297363e-01 1.942466199398040771e-01 6.469314694404602051e-01 4.456771314144134521e-01 -5.088509991765022278e-02 2.358033061027526855e-01 -1.779338810592889786e-03
5.400855541229248047e-01 2.203968167304992676e-01 1.527282297611236572e-01 1.191007569432258606e-01 3.132677376270294189e-01 -5.882506966590881348e-01 2.466858476400375366e-01 -3.423339426517486572e-01
2.353581190109252930e-01 -5.016314983367919922e-01 4.528753757476806641e-01 3.743788301944732666e-01 -3.845158265903592110e-03 -2.340924926102161407e-02 5.719313621520996094e-01 1.415930390357971191e-01
4.330440610647201538e-02 -3.386871516704559326e-01 6.655114144086837769e-02 1.058046296238899231e-01 1.151117384433746338e-01 -4.553754925727844238e-01 7.451470494270324707e-01 -3.032004833221435547e-01
1.673153191804885864e-01 1.337842345237731934e-01 5.379781723022460938e-01 1.738589704036712646e-01 6.565731763839721680e-01 -1.803234033286571503e-02 1.018774360418319702e-01 -4.389389753341674805e-01
6.541814208030700684e-01 5.286704003810882568e-02 3.329415321350097656e-01 2.637485973536968231e-02 2.384184896945953369e-01 -5.607827305793762207e-01 1.433836370706558228e-01 -2.565665543079376221e-01
5.637099146842956543e-01 1.892459765076637268e-02 2.705491781234741211e-01 4.863093197345733643e-01 4.425936341285705566e-01 -2.026302218437194824e-01 -1.226798817515373230e-01 3.466712534427642822e-01
6.890636086463928223e-01 1.977128386497497559e-01 2.419430464506149292e-01 -4.793097078800201416e-02 1.138522997498512268e-01 -4.204622805118560791e-01 4.767334759235382080e-01 -9.078192710876464844e-02
4.444321393966674805e-01 3.192886412143707275e-01 -1.319760829210281372e-01 8.933573961257934570e-02 6.335388422012329102e-01 -2.069224268198013306e-01 1.298620700836181641e-01 -4.626918435096740723e-01
2.128608711063861847e-02 -2.163481116294860840e-01 -2.462118566036224365e-01 -8.196942508220672607e-02 6.487323641777038574e-01 -5.683795213699340820e-01 3.428389728069305420e-01 1.547693759202957153e-01
-2.199046313762664795e-01 6.864406913518905640e-02 2.044929563999176025e-01 2.892027497291564941e-01 7.237916588783264160e-01 -1.387396752834320068e-01 5.257804989814758301e-01 -4.366124048829078674e-02
3.380771577358245850e-01 1.973575502634048462e-01 7.402270287275314331e-02 -2.891728468239307404e-02 5.428664684295654297e-01 -5.508521795272827148e-01 3.778268396854400635e-01 -3.155043423175811768e-01
2.345024840906262398e-03 -4.182515144348144531e-01 -2.372824549674987793e-01 -8.747392147779464722e-02 6.247168779373168945e-01 -4.454492032527923584e-01 3.855985403060913086e-01 -1.540234088897705078e-01
3.221581876277923584e-01 -4.253367185592651367e-01 7.149809002876281738e-01 1.209340840578079224e-01 3.655528128147125244e-01 -9.182320535182952881e-02 2.111062407493591309e-01 5.342290550470352173e-02
1.474669724702835083e-01 -6.556157022714614868e-02 4.277853071689605713e-01 2.296908050775527954e-01 7.818404436111450195e-01 -2.999229431152343750e-01 -1.898758560419082642e-01 -3.026219457387924194e-02
5.946193337440490723e-01 -1.123819798231124878e-01 -5.719759464263916016e-01 3.900489211082458496e-01 2.904637455940246582e-01 -1.731729954481124878e-01 -6.873428821563720703e-02 -1.882045120000839233e-01
3.674241304397583008e-01 -4.539764821529388428e-01 -2.312694638967514038e-01 2.315479516983032227e-01 3.621611297130584717e-01 -2.638771533966064453e-01 1.843749545514583588e-02 -5.921764969825744629e-01
-3.976370207965373993e-03 -1.002580206841230392e-02 1.007582992315292358e-01 1.860316842794418335e-01 1.209294646978378296e-01 -4.705434739589691162e-01 7.987008690834045410e-01 -2.848955690860748291e-01
7.700109481811523438e-01 -2.264812141656875610e-01 2.729904651641845703e-01 1.094684973359107971e-01 2.712551951408386230e-01 2.672856450080871582e-01 2.613334953784942627e-01 2.365714460611343384e-01
3.273045420646667480e-01 -7.798091173171997070e-01 2.841917872428894043e-01 2.563041746616363525e-01 6.814638525247573853e-02 5.214206874370574951e-02 2.603904008865356445e-01 -2.512900233268737793e-01
9.475422650575637817e-02 -4.293690249323844910e-02 -5.002613663673400879e-01 3.691831231117248535e-01 7.460157275199890137e-01 -1.194317936897277832e-01 -9.295156598091125488e-02 -1.522400826215744019e-01
-3.796394169330596924e-02 -3.150722980499267578e-01 -5.296757817268371582e-01 2.531470358371734619e-01 5.653904080390930176e-01 -2.090549916028976440e-01 4.361563920974731445e-01 -3.233636543154716492e-02
3.086831271648406982e-01 -7.766783833503723145e-01 1.201893538236618042e-01 1.767899245023727417e-01 4.538776874542236328e-01 2.756189182400703430e-02 -8.957957476377487183e-02 -2.024750262498855591e-01
2.318541556596755981e-01 4.107408821582794189e-01 3.713715374469757080e-01 5.789803266525268555e-01 4.553374350070953369e-01 -5.510057508945465088e-02 2.874614894390106201e-01 1.067622378468513489e-01
7.986159324645996094e-01 9.282493591308593750e-02 -1.830033212900161743e-01 3.280642032623291016e-01 -1.769495196640491486e-02 -4.425140321254730225e-01 1.051736772060394287e-01 -7.270967215299606323e-02
5.483775734901428223e-01 -6.450343728065490723e-01 8.127064793370664120e-04 3.537001609802246094e-01 2.569665201008319855e-02 -3.651311993598937988e-01 -7.239329069852828979e-02 -1.374277770519256592e-01
9.278218448162078857e-02 -3.727982640266418457e-01 -1.131475344300270081e-01 6.514323949813842773e-01 4.626561701297760010e-01 1.456893384456634521e-01 -2.332565784454345703e-01 -3.543468415737152100e-01
1.727546304464340210e-01 -2.163322120904922485e-01 4.515043199062347412e-01 3.334649801254272461e-01 1.016731094568967819e-02 -7.000601291656494141e-01 3.435730636119842529e-01 -8.445162326097488403e-03
5.587681531906127930e-01 -4.381195604801177979e-01 2.511985301971435547e-01 2.674624919891357422e-01 -6.116057559847831726e-02 -5.306933522224426270e-01 1.545219570398330688e-01 2.279024124145507812e-01
2.693089544773101807e-01 -3.616942465305328369e-01 -3.681586310267448425e-02 -2.289967685937881470e-01 3.309274613857269287e-01 -1.964910030364990234e-01 7.462322711944580078e-01 -1.946038007736206055e-01
5.045821070671081543e-01 -2.628988921642303467e-01 -4.028353691101074219e-01 1.795970797538757324e-01 7.999076694250106812e-02 4.571460559964179993e-02 6.455880999565124512e-01 -2.376492023468017578e-01
3.243643939495086670e-01 -4.407537877559661865e-01 3.677591681480407715e-01 3.949702382087707520e-01 2.795238234102725983e-02 3.414501845836639404e-01 5.227158069610595703e-01 1.366538703441619873e-01
4.776698350906372070e-01 -2.232545614242553711e-01 4.887632131576538086e-01 4.635977149009704590e-01 2.929803431034088135e-01 1.801264584064483643e-01 2.303569018840789795e-01 3.111739456653594971e-01
2.103797048330307007e-01 4.477788805961608887e-01 -7.352185249328613281e-02 2.801877856254577637e-01 3.568125069141387939e-01 -5.946074724197387695e-01 4.176954329013824463e-01 -1.264161318540573120e-01
2.467358708381652832e-01 -7.999014109373092651e-02 5.894230604171752930e-01 -1.152361556887626648e-02 6.954798698425292969e-01 -2.336848974227905273e-01 9.354177862405776978e-02 1.952428966760635376e-01
1.197009906172752380e-01 1.054500937461853027e-01 3.080697357654571533e-01 3.058059513568878174e-01 2.773524522781372070e-01 -2.337186634540557861e-01 6.962029337882995605e-01 4.121654033660888672e-01
-3.080555498600006104e-01 -2.103469371795654297e-01 2.438368499279022217e-01 3.595601916313171387e-01 6.384587287902832031e-01 -3.373506963253021240e-01 7.092378288507461548e-02 -3.816421329975128174e-01
1.819292306900024414e-01 1.612352728843688965e-01 6.397746503353118896e-02 1.913941800594329834e-01 6.647930145263671875e-01 -2.453888952732086182e-01 1.135187074542045593e-01 -6.205869317054748535e-01
4.746737331151962280e-02 -1.670429855585098267e-01 -5.135094523429870605e-01 5.853030681610107422e-01 1.504437178373336792e-01 -4.107420332729816437e-03 5.388714075088500977e-01 -2.248095571994781494e-01
-3.945994675159454346e-01 -4.995802640914916992e-01 1.246905773878097534e-01 4.988938570022583008e-01 2.724726200103759766e-01 1.793819814920425415e-01 4.432580471038818359e-01 1.654421985149383545e-01
-1.589589053764939308e-03 8.937973529100418091e-02 -3.559668362140655518e-01 6.393442153930664062e-01 2.429705113172531128e-02 -2.970488965511322021e-01 5.684150457382202148e-01 -2.112139165401458740e-01
-1.593568474054336548e-01 -1.589391976594924927e-01 5.721090435981750488e-01 2.981795370578765869e-01 5.146974921226501465e-01 -3.365710675716400146e-01 1.647662520408630371e-01 -3.574669957160949707e-01
4.669811129570007324e-01 -6.971505284309387207e-01 2.080068290233612061e-01 2.120086997747421265e-01 2.763630151748657227e-01 -3.134574890136718750e-01 -1.587729156017303467e-01 8.862404525279998779e-02
1.974852234125137329e-01 -4.066168665885925293e-01 1.577046364545822144e-01 -3.004558980464935303e-01 5.226299762725830078e-01 -7.074754685163497925e-02 5.372532606124877930e-01 -3.372380435466766357e-01
-7.731745392084121704e-02 -3.033637404441833496e-01 2.921279966831207275e-01 -1.846037991344928741e-02 2.844415307044982910e-01 -3.706882596015930176e-01 6.765109300613403320e-01 -3.746054172515869141e-01
-2.233620285987854004e-01 -1.660590916872024536e-01 -4.934481084346771240e-01 3.762868940830230713e-01 5.211549401283264160e-01 -2.820513248443603516e-01 4.303729534149169922e-01 3.278315439820289612e-02
-2.228218317031860352e-01 -2.826041579246520996e-01 1.368307769298553467e-01 3.513382077217102051e-01 7.141287326812744141e-01 -1.788808703422546387e-01 -7.969020865857601166e-03 -4.316044151782989502e-01
5.752373933792114258e-01 2.038548290729522705e-01 3.246846497058868408e-01 1.184687167406082153e-01 6.109986901283264160e-01 -3.287919759750366211e-01 -7.223157584667205811e-02 -1.464554518461227417e-01
5.884386897087097168e-01 4.923405498266220093e-02 2.674871087074279785e-01 6.484912037849426270e-01 1.067652702331542969e-01 -2.409614473581314087e-01 6.603032350540161133e-02 2.922404408454895020e-01
6.370389461517333984e-01 -5.528575554490089417e-02 5.032105445861816406e-01 6.575623899698257446e-02 1.819792091846466064e-01 -1.572962291538715363e-02 5.185910463333129883e-01 1.768608689308166504e-01
6.036720275878906250e-01 -5.413934215903282166e-02 -4.014166593551635742e-01 2.707669436931610107e-01 5.005754232406616211e-01 -2.256377637386322021e-01 -1.797106713056564331e-01 -2.538011074066162109e-01
5.856322646141052246e-01 1.494311690330505371e-01 4.783618748188018799e-01 1.965962499380111694e-01 3.145790398120880127e-01 1.308286041021347046e-01 4.836847484111785889e-01 1.311406791210174561e-01
5.175885558128356934e-01 -4.383016526699066162e-01 1.936850398778915405e-01 1.668169051408767700e-01 2.710690498352050781e-01 5.312193036079406738e-01 2.961651980876922607e-01 1.768211573362350464e-01
3.800940513610839844e-01 -2.559794485569000244e-01 6.109133958816528320e-01 5.047490596771240234e-01 9.828356653451919556e-02 7.691830396652221680e-02 3.628875315189361572e-01 -1.214620023965835571e-01
2.387520968914031982e-01 -7.397225499153137207e-02 -5.251967813819646835e-03 2.588671743869781494e-01 1.611641496419906616e-01 -7.262450456619262695e-01 3.841150104999542236e-01 -4.117473065853118896e-01
3.569467365741729736e-01 -1.394293904304504395e-01 -1.706197410821914673e-01 -2.795461118221282959e-01 8.370330333709716797e-01 -8.207774162292480469e-02 1.919736266136169434e-01 4.094564542174339294e-02
7.017712593078613281e-01 -3.618037700653076172e-01 2.606280744075775146e-01 5.273588299751281738e-01 -7.892017252743244171e-03 -1.063715964555740356e-01 2.149553969502449036e-02 1.369004696607589722e-01
9.916025400161743164e-02 -1.095539703965187073e-01 5.771396309137344360e-02 -7.793977111577987671e-02 3.852573931217193604e-01 -4.618088901042938232e-01 6.573684215545654297e-01 -4.182533621788024902e-01
-2.846744842827320099e-02 2.407429218292236328e-01 5.095391869544982910e-01 3.460224866867065430e-01 5.917008519172668457e-01 1.199698634445667267e-02 2.722200453281402588e-01 -3.708279728889465332e-01
6.853699088096618652e-01 7.019481807947158813e-02 -2.956714928150177002e-01 9.782510250806808472e-02 4.816750586032867432e-01 -3.935814201831817627e-01 -3.315019607543945312e-02 -2.008317708969116211e-01
4.286212921142578125e-01 1.882416456937789917e-01 -4.041499271988868713e-02 6.305588036775588989e-02 7.809252142906188965e-01 1.848558932542800903e-01 5.304806306958198547e-02 -3.583427667617797852e-01
1.999093294143676758e-01 -3.816121816635131836e-01 -7.379488646984100342e-02 -1.172379404306411743e-01 2.693540751934051514e-01 -3.096384108066558838e-01 7.639660835266113281e-01 -2.077165544033050537e-01
5.929403901100158691e-01 1.701569110155105591e-01 3.340821564197540283e-01 3.888172656297683716e-02 2.319987863302230835e-01 -5.800209045410156250e-01 2.333371639251708984e-01 -2.482973188161849976e-01
2.990987896919250488e-01 -1.782266795635223389e-01 1.171912327408790588e-01 3.889871537685394287e-01 6.763412356376647949e-01 4.619110003113746643e-02 -2.160605490207672119e-01 4.554965496063232422e-01
6.210874319076538086e-01 1.699626296758651733e-01 4.177565276622772217e-01 2.861171066761016846e-01 2.590464651584625244e-01 2.083462923765182495e-01 4.639418423175811768e-01 -5.678278952836990356e-02
3.542650938034057617e-01 1.580406874418258667e-01 1.160429641604423523e-01 4.821227490901947021e-01 6.551652550697326660e-01 -2.737106978893280029e-01 -2.775799334049224854e-01 1.496715098619461060e-01
5.953264832496643066e-01 -6.107940673828125000e-01 2.025668919086456299e-01 2.324232608079910278e-01 5.524924769997596741e-02 -1.062736138701438904e-01 7.136677205562591553e-02 -3.975216448307037354e-01
5.423242449760437012e-01 1.936163604259490967e-01 4.614762961864471436e-02 7.175687551498413086e-01 2.992853820323944092e-01 -1.840865164995193481e-01 -1.667195856571197510e-01 1.037330180406570435e-02
6.839231848716735840e-01 -4.928696453571319580e-01 1.660528928041458130e-01 1.829661279916763306e-01 1.564366668462753296e-01 2.908214330673217773e-01 2.582545578479766846e-01 2.292015850543975830e-01
7.510093450546264648e-01 4.388536140322685242e-02 3.180826008319854736e-01 1.539504854008555412e-03 3.671345412731170654e-01 -3.267636597156524658e-01 1.420529484748840332e-01 -2.667188942432403564e-01
7.380835413932800293e-01 2.176149636507034302e-01 2.747930586338043213e-01 3.408086597919464111e-01 3.065494298934936523e-01 -3.477270007133483887e-01 3.166090697050094604e-02 -1.804719492793083191e-02
3.843772709369659424e-01 -6.706440448760986328e-01 2.462603747844696045e-01 3.204606175422668457e-01 3.420937061309814453e-01 -1.477354317903518677e-01 -2.474276572465896606e-01 -1.976795792579650879e-01
6.414552330970764160e-01 4.522602856159210205e-01 7.975108921527862549e-02 3.637141883373260498e-01 4.080761075019836426e-01 5.306724831461906433e-02 2.455530762672424316e-01 1.253350973129272461e-01
3.875343874096870422e-02 1.919268518686294556e-01 3.912697732448577881e-01 2.161078602075576782e-01 6.555538773536682129e-01 -3.513169884681701660e-01 1.235671564936637878e-01 -4.398001730442047119e-01
2.053761780261993408e-01 -4.864312708377838135e-01 -5.684067681431770325e-02 -1.160664930939674377e-01 2.185847014188766479e-01 -4.183686077594757080e-01 6.726682782173156738e-01 -1.709056347608566284e-01
6.311426162719726562e-01 -2.630567550659179688e-01 2.467020452022552490e-01 3.886787593364715576e-01 2.091733217239379883e-01 4.986349642276763916e-01 1.334180533885955811e-01 -1.016683280467987061e-01
2.041501700878143311e-01 -1.005536541342735291e-01 4.789212942123413086e-01 3.574659526348114014e-01 6.409914493560791016e-01 -3.314103484153747559e-01 -1.858828216791152954e-01 1.892317980527877808e-01
2.059428580105304718e-02 2.731917500495910645e-01 3.662295639514923096e-01 2.014050632715225220e-01 3.635721206665039062e-01 -1.886962503194808960e-01 6.950678825378417969e-01 3.151885271072387695e-01
4.447772204875946045e-01 -6.682100892066955566e-01 3.704111278057098389e-01 3.857511579990386963e-01 1.521127969026565552e-01 -2.729362808167934418e-03 1.212715730071067810e-01 1.783466339111328125e-01
4.868193268775939941e-01 -6.798304319381713867e-01 3.637347221374511719e-01 2.636139690876007080e-01 1.270032376050949097e-01 1.261471807956695557e-01 2.455522418022155762e-01 -8.187393844127655029e-02
5.363219231367111206e-02 -3.827008008956909180e-01 2.899007201194763184e-01 -2.034718096256256104e-01 3.861418962478637695e-01 -3.287031650543212891e-01 5.893986225128173828e-01 -3.473879694938659668e-01
6.436190009117126465e-01 1.198409870266914368e-01 4.556967020034790039e-01 4.071019589900970459e-01 4.309792220592498779e-01 6.556323729455471039e-03 8.099542930722236633e-03 -1.102246120572090149e-01
8.012896180152893066e-01 -4.473056495189666748e-01 1.650441139936447144e-01 1.382100880146026611e-01 3.126753568649291992e-01 -4.729249700903892517e-02 -9.571932256221771240e-02 4.843971878290176392e-02
2.321536540985107422e-01 -8.614668250083923340e-01 8.770678192377090454e-02 3.130578696727752686e-01 2.505379915237426758e-01 -1.746100038290023804e-01 -4.975986480712890625e-02 -5.047592893242835999e-02
4.174872934818267822e-01 -7.970675826072692871e-01 6.914568692445755005e-02 1.828408688306808472e-01 2.909009158611297607e-01 -2.473255544900894165e-01 -3.739563375711441040e-02 -7.059817761182785034e-02
1.508294492959976196e-01 1.425615996122360229e-01 1.515211611986160278e-01 3.465115129947662354e-01 4.322723746299743652e-01 -5.421206355094909668e-01 1.598258465528488159e-01 -5.546162724494934082e-01
2.332303971052169800e-01 2.994394600391387939e-01 4.444712102413177490e-01 3.071948885917663574e-01 3.556713461875915527e-01 -2.198029905557632446e-01 5.438796281814575195e-01 3.056071996688842773e-01
4.561689198017120361e-01 -5.916409492492675781e-01 3.083890676498413086e-01 2.954178154468536377e-01 1.283961832523345947e-01 -1.181332245469093323e-01 2.777085006237030029e-01 3.897852301597595215e-01
-4.408785700798034668e-02 -1.539356559514999390e-01 2.440773323178291321e-02 2.318608164787292480e-01 1.739101111888885498e-01 -2.489342093467712402e-01 7.361149191856384277e-01 -5.347211360931396484e-01
-2.898560464382171631e-01 -2.985457181930541992e-01 2.552962005138397217e-01 5.363979935646057129e-01 1.895436793565750122e-01 8.258710056543350220e-02 6.416186690330505371e-01 1.397611647844314575e-01
6.217004060745239258e-01 -9.435138106346130371e-02 -2.761775255203247070e-01 3.107493221759796143e-01 4.100348353385925293e-01 -3.792165815830230713e-01 -2.214729785919189453e-01 -2.660135030746459961e-01
5.219259858131408691e-01 -2.700178623199462891e-01 -1.296072155237197876e-01 6.674376130104064941e-01 -1.230398491024971008e-01 -3.993473052978515625e-01 -5.821820721030235291e-02 -1.200264394283294678e-01
8.833283185958862305e-02 -7.998673915863037109e-01 2.215133756399154663e-01 4.073211252689361572e-01 1.884139925241470337e-01 4.417084902524948120e-02 1.742071509361267090e-01 -2.638785839080810547e-01
-2.226958721876144409e-01 -4.258302450180053711e-01 -2.856930196285247803e-01 2.162283062934875488e-01 6.999268531799316406e-01 -1.638980358839035034e-01 3.334168493747711182e-01 -1.130177453160285950e-01
5.047114491462707520e-01 -3.876670002937316895e-01 6.037177443504333496e-01 -8.745402446947991848e-04 1.639256179332733154e-01 2.763958461582660675e-02 4.288202226161956787e-01 -1.377777904272079468e-01
6.160522103309631348e-01 1.243122201412916183e-02 -5.242656469345092773e-01 3.053539991378784180e-01 4.149091541767120361e-01 -1.755719333887100220e-01 -7.333688437938690186e-02 -2.094669342041015625e-01
1.852026730775833130e-01 -3.304646015167236328e-01 6.051220297813415527e-01 5.056378841400146484e-01 3.396349549293518066e-01 1.818338930606842041e-01 2.932456731796264648e-01 -1.556213106960058212e-02
4.240172803401947021e-01 -6.429856419563293457e-01 6.834359467029571533e-02 6.146357655525207520e-01 3.588518127799034119e-02 1.490713506937026978e-01 1.623097807168960571e-03 -2.860585972666740417e-02
4.812208116054534912e-01 4.399322271347045898e-01 1.921231299638748169e-01 2.850388884544372559e-01 1.577623635530471802e-01 2.680433914065361023e-02 5.639466643333435059e-01 -3.362804353237152100e-01
-1.337342560291290283e-01 -3.670518994331359863e-01 4.799978807568550110e-02 6.068146228790283203e-01 1.685416102409362793e-01 -1.510853171348571777e-01 4.759968817234039307e-01 4.461546838283538818e-01
3.782032430171966553e-02 3.334028720855712891e-01 7.988771796226501465e-02 3.874763250350952148e-01 8.160825967788696289e-01 9.609013050794601440e-02 2.307585328817367554e-01 -4.917896166443824768e-02
5.046540871262550354e-03 -6.825951933860778809e-01 2.771725654602050781e-01 4.546753168106079102e-01 3.715072870254516602e-01 2.135064452886581421e-02 3.964429721236228943e-02 -3.323233723640441895e-01
-8.681541681289672852e-02 3.061768710613250732e-01 3.786628842353820801e-01 5.773426964879035950e-02 7.435765266418457031e-01 -1.633649766445159912e-01 3.666610121726989746e-01 -1.948472708463668823e-01
4.999629855155944824e-01 -5.321092605590820312e-01 4.278551042079925537e-01 3.085551857948303223e-01 -1.181532908231019974e-02 1.411064416170120239e-01 3.835737705230712891e-01 -1.464619934558868408e-01
2.959947884082794189e-01 -3.561277091503143311e-01 5.702263712882995605e-01 4.088686704635620117e-01 -9.752348065376281738e-02 -1.422305554151535034e-01 4.976912140846252441e-01 -1.256651133298873901e-01
2.294165641069412231e-01 -4.363298714160919189e-01 4.550260007381439209e-01 1.995923966169357300e-01 7.287126779556274414e-02 2.794177532196044922e-01 6.472082734107971191e-01 -8.851911127567291260e-02
6.726981997489929199e-01 1.090803742408752441e-01 -3.856381475925445557e-01 2.062031477689743042e-01 4.663076102733612061e-01 -2.420340329408645630e-01 -7.311704754829406738e-02 -2.509436309337615967e-01
3.892771899700164795e-02 9.721793234348297119e-02 -3.235240578651428223e-01 1.126488596200942993e-01 7.391614317893981934e-01 -5.002598762512207031e-01 2.501517236232757568e-01 -1.117148995399475098e-01
2.379312925040721893e-02 -6.299648433923721313e-02 3.089093267917633057e-01 6.483931541442871094e-01 -5.026846379041671753e-02 -5.447478890419006348e-01 3.914084136486053467e-01 -1.647691726684570312e-01
3.931140899658203125e-01 2.467037588357925415e-01 2.452223747968673706e-01 2.567753195762634277e-01 7.302666902542114258e-01 -4.707229882478713989e-02 3.834190219640731812e-02 -3.486485183238983154e-01
5.419843196868896484e-01 -7.845490574836730957e-01 1.008403748273849487e-01 2.126606255769729614e-01 1.184084415435791016e-01 -1.186436712741851807e-01 -1.568853855133056641e-02 -8.366283029317855835e-02
5.985866785049438477e-01 -2.575230225920677185e-02 -5.326921343803405762e-01 3.826617598533630371e-01 3.265917599201202393e-01 -2.223460376262664795e-01 -7.340475916862487793e-02 -2.221525013446807861e-01
-1.402095556259155273e-01 -8.573165535926818848e-02 -4.730069339275360107e-01 3.359061479568481445e-01 5.007893443107604980e-01 -4.104909002780914307e-01 4.066284596920013428e-01 2.275596559047698975e-01
7.690111398696899414e-01 -4.517778754234313965e-01 -2.132078865543007851e-03 2.542228102684020996e-01 3.302519917488098145e-01 -2.948089502751827240e-02 6.973531097173690796e-02 -1.583868563175201416e-01
4.998171329498291016e-01 1.126498635858297348e-02 1.979927271604537964e-01 1.706162095069885254e-01 5.222230553627014160e-01 -4.128147363662719727e-01 -4.491118341684341431e-02 -4.864101409912109375e-01
3.004390299320220947e-01 -5.461609959602355957e-01 3.412929177284240723e-01 3.479933440685272217e-01 1.514357030391693115e-01 3.492243289947509766e-01 4.773710966110229492e-01 3.302901238203048706e-02
2.115564495325088501e-01 -4.743707478046417236e-01 7.975940406322479248e-02 3.072949051856994629e-01 5.312427133321762085e-02 -5.917093753814697266e-01 2.616769075393676758e-01 -4.560786187648773193e-01
9.147090464830398560e-02 5.387232080101966858e-02 -3.700442612171173096e-01 -1.114963367581367493e-01 7.620304226875305176e-01 -1.790360510349273682e-01 4.410080611705780029e-01 1.792600005865097046e-01
-1.648552715778350830e-01 -6.104826331138610840e-01 -2.713452577590942383e-01 2.273693531751632690e-01 5.288628339767456055e-01 -2.819711863994598389e-01 3.141847252845764160e-01 1.299730688333511353e-01
3.365246951580047607e-01 -4.791749715805053711e-01 7.255171239376068115e-02 4.231631457805633545e-01 4.231768846511840820e-01 1.349213123321533203e-01 -1.990427374839782715e-01 -4.857070744037628174e-01
2.695662975311279297e-01 -7.297011017799377441e-01 5.045313015580177307e-02 4.497815668582916260e-01 9.925515390932559967e-03 -3.855656385421752930e-01 1.799300611019134521e-01 9.427218139171600342e-02
2.812772393226623535e-01 -8.504851460456848145e-01 7.839756458997726440e-02 2.263188213109970093e-01 1.996493190526962280e-01 -2.976159453392028809e-01 1.084269061684608459e-01 -5.687472876161336899e-04
5.202359557151794434e-01 2.180338352918624878e-01 5.127434134483337402e-01 1.627647429704666138e-01 2.796485424041748047e-01 3.784495964646339417e-02 5.579943060874938965e-01 -3.774324059486389160e-02
3.145249187946319580e-01 2.858793139457702637e-01 2.510575056076049805e-01 1.912595480680465698e-01 3.220598399639129639e-01 -4.536485075950622559e-01 4.932151138782501221e-01 4.086031019687652588e-01
-4.846787825226783752e-02 -6.100165247917175293e-01 -2.203771770000457764e-01 4.339032173156738281e-01 4.560722410678863525e-02 -3.721140623092651367e-01 4.500891268253326416e-01 -2.134560048580169678e-01
2.895742952823638916e-01 3.940790593624114990e-01 1.473076045513153076e-01 3.350728452205657959e-01 2.445196956396102905e-01 -1.214085295796394348e-01 7.057336568832397461e-01 2.329918593168258667e-01
2.027608603239059448e-01 -1.588130295276641846e-01 -6.174654364585876465e-01 4.551953077316284180e-01 2.719631791114807129e-01 8.736146241426467896e-02 4.612122178077697754e-01 -2.255820333957672119e-01
-3.092946708202362061e-01 -1.109281107783317566e-01 1.370739191770553589e-01 6.051749587059020996e-01 2.809052765369415283e-01 -4.894452635198831558e-03 6.091354489326477051e-01 2.388057410717010498e-01
-4.593481495976448059e-02 -4.123363494873046875e-01 4.343950152397155762e-01 4.244471192359924316e-01 4.082858860492706299e-01 -5.114718675613403320e-01 -1.024475321173667908e-01 -1.421899050474166870e-01
2.104900181293487549e-01 -6.512404084205627441e-01 3.793535232543945312e-01 5.173684954643249512e-01 5.733900237828493118e-03 -2.583136856555938721e-01 1.978466808795928955e-01 1.187373623251914978e-01
-2.758271396160125732e-01 -5.265977978706359863e-01 -2.134305536746978760e-01 2.581561207771301270e-01 6.972993612289428711e-01 -7.149387151002883911e-02 2.063960433006286621e-01 2.190773561596870422e-02
2.256699204444885254e-01 -2.215009480714797974e-01 5.412172079086303711e-01 4.197532832622528076e-01 4.926234185695648193e-01 -2.398535311222076416e-01 -8.018668740987777710e-02 3.525114357471466064e-01
1.017735823988914490e-01 -1.930216252803802490e-01 2.159239500761032104e-01 4.164790809154510498e-01 1.145441830158233643e-01 1.886317506432533264e-02 6.900626420974731445e-01 4.925893843173980713e-01
5.138599872589111328e-01 -6.732381582260131836e-01 3.154347836971282959e-01 2.644680738449096680e-01 1.728562861680984497e-01 2.424272894859313965e-01 1.558960080146789551e-01 -1.737752184271812439e-02
4.396566748619079590e-01 -2.512149810791015625e-01 2.081579267978668213e-01 -6.651668250560760498e-02 4.608287215232849121e-01 -5.154412984848022461e-01 2.322687804698944092e-01 -4.047805368900299072e-01
1.090779677033424377e-01 -2.038976550102233887e-01 3.547371029853820801e-01 4.824953675270080566e-01 -7.682840805500745773e-03 -7.025557160377502441e-01 2.680366039276123047e-01 -1.496680825948715210e-01
1.467864066362380981e-01 -1.044371798634529114e-01 -1.271479278802871704e-01 2.067251130938529968e-02 9.595636725425720215e-01 4.053348302841186523e-02 -5.262827500700950623e-02 -1.605538129806518555e-01
4.194626808166503906e-01 -4.841862320899963379e-01 4.360657334327697754e-01 5.688436627388000488e-01 6.002833694219589233e-02 9.780269861221313477e-02 2.028263807296752930e-01 1.468702852725982666e-01
5.892077684402465820e-01 -1.171061769127845764e-01 -1.516802757978439331e-01 5.212904810905456543e-01 7.674453407526016235e-02 1.785025596618652344e-01 3.376851677894592285e-01 4.388455152511596680e-01
3.242854475975036621e-01 1.922356337308883667e-01 3.549998402595520020e-01 6.054461002349853516e-01 5.357014536857604980e-01 -2.257349044084548950e-01 -1.473695039749145508e-01 7.512946426868438721e-02
2.491974979639053345e-01 2.297915816307067871e-01 -3.689747750759124756e-01 3.495147824287414551e-01 3.918462246656417847e-02 -3.825128674507141113e-01 6.685689687728881836e-01 1.787669509649276733e-01
8.315906524658203125e-01 -1.032400578260421753e-01 1.101719737052917480e-01 4.337376952171325684e-01 1.423940360546112061e-01 -2.132182717323303223e-01 -8.918269723653793335e-02 1.544032990932464600e-01
3.983289599418640137e-01 -6.510534286499023438e-01 1.991153210401535034e-01 5.280107259750366211e-01 9.127398952841758728e-03 -2.470878213644027710e-01 5.533370003104209900e-02 -1.866113245487213135e-01
5.944083333015441895e-01 1.648079901933670044e-01 5.199781656265258789e-01 2.720114886760711670e-01 2.236106544733047485e-01 7.713516056537628174e-02 4.676563739776611328e-01 2.225557155907154083e-02
1.414066702127456665e-01 -2.016193233430385590e-02 5.358852148056030273e-01 5.409406423568725586e-01 3.158332407474517822e-01 2.304806262254714966e-01 4.459481239318847656e-01 2.192404121160507202e-01
-2.282969057559967041e-01 -6.149795651435852051e-01 -8.914733678102493286e-02 5.389202237129211426e-01 3.205561041831970215e-01 1.812988370656967163e-01 2.880425751209259033e-01 -2.295743525028228760e-01
5.812520384788513184e-01 2.672219574451446533e-01 -3.520785570144653320e-01 4.533893465995788574e-01 2.998968362808227539e-01 -1.220167204737663269e-01 7.784631103277206421e-02 -3.877255916595458984e-01
-6.368923187255859375e-02 -1.501295417547225952e-01 1.919130682945251465e-01 -2.250589877367019653e-01 5.739327073097229004e-01 -2.994107902050018311e-01 6.417309045791625977e-01 -2.346452921628952026e-01
4.748394489288330078e-01 2.314209789037704468e-01 2.972135543823242188e-01 3.281885683536529541e-01 2.316485941410064697e-01 3.226633965969085693e-01 6.037452816963195801e-01 -5.144967138767242432e-02
2.283203005790710449e-01 -5.931676626205444336e-01 4.932886064052581787e-01 3.257084786891937256e-01 2.107065618038177490e-01 -2.159467190504074097e-01 3.688500523567199707e-01 1.397198140621185303e-01
2.529307305812835693e-01 -4.272083342075347900e-01 -4.755006358027458191e-02 -7.973252236843109131e-02 1.400969624519348145e-01 -2.456289529800415039e-01 7.967036962509155273e-01 -1.737914681434631348e-01
1.155331432819366455e-01 -6.231461167335510254e-01 3.723439201712608337e-02 6.753265261650085449e-01 2.638623416423797607e-01 3.673107922077178955e-02 -1.576118916273117065e-01 -2.123077660799026489e-01
3.076629340648651123e-01 1.454363167285919189e-01 -1.174206510186195374e-01 2.893729805946350098e-01 8.126277327537536621e-01 1.847294718027114868e-01 7.707125693559646606e-02 2.936644554138183594e-01
7.462722808122634888e-02 -4.809695184230804443e-01 3.565309196710586548e-02 3.974246978759765625e-01 7.156451046466827393e-02 -6.632124781608581543e-01 2.388551384210586548e-01 -3.191512823104858398e-01
2.785306572914123535e-01 1.589781790971755981e-01 1.700716912746429443e-01 4.739198386669158936e-01 6.133018732070922852e-01 4.860470890998840332e-01 6.105064600706100464e-02 -1.658740639686584473e-01
9.115667343139648438e-01 -2.967716157436370850e-01 9.512548148632049561e-02 2.025875151157379150e-01 1.057823598384857178e-01 -1.042877361178398132e-01 9.268036484718322754e-02 -1.505104545503854752e-02
-1.190283969044685364e-01 -5.555055737495422363e-01 -1.661541461944580078e-01 6.191347166895866394e-02 7.006056308746337891e-01 -1.472030133008956909e-01 3.176920413970947266e-01 -1.798893511295318604e-01
6.802685260772705078e-01 4.856016486883163452e-02 -3.191996514797210693e-01 2.816639244556427002e-01 5.021437406539916992e-01 -2.743336856365203857e-01 -7.275908440351486206e-02 -1.447499990463256836e-01
3.792368173599243164e-01 -4.194324314594268799e-01 5.567897558212280273e-01 3.396091237664222717e-02 1.524814516305923462e-01 -3.170020878314971924e-01 4.939346313476562500e-01 -3.708719089627265930e-02
-6.737121939659118652e-02 -5.406714081764221191e-01 -1.940120458602905273e-01 1.965619474649429321e-01 4.487817287445068359e-01 -4.910088777542114258e-01 2.283288091421127319e-01 3.636337816715240479e-01
4.090689420700073242e-01 -6.839824318885803223e-01 4.283381402492523193e-01 1.441560685634613037e-01 1.155953481793403625e-01 6.407181918621063232e-02 3.735980689525604248e-01 -5.944031104445457458e-02
2.599420249462127686e-01 1.276686787605285645e-01 4.237185791134834290e-02 3.209522366523742676e-01 2.866089046001434326e-01 -6.868104934692382812e-01 4.239673912525177002e-01 -2.787893414497375488e-01
5.613761544227600098e-01 -6.877914071083068848e-01 2.326394617557525635e-01 2.684876918792724609e-01 8.172490447759628296e-02 -1.823093146085739136e-01 2.043010294437408447e-01 6.275644898414611816e-02
4.624721705913543701e-01 -6.752214431762695312e-01 1.947257816791534424e-01 4.309650957584381104e-01 1.341471821069717407e-02 -2.882279157638549805e-01 5.618919059634208679e-02 -1.418938487768173218e-01
5.447002053260803223e-01 3.856875896453857422e-01 2.394957393407821655e-01 5.432438850402832031e-01 2.641190588474273682e-01 -3.148337602615356445e-01 1.113232150673866272e-01 -1.442317515611648560e-01
3.474697172641754150e-01 -6.911832094192504883e-01 7.506690453737974167e-03 4.048884212970733643e-01 1.190489437431097031e-02 -4.739066958427429199e-01 1.126635670661926270e-01 -1.082555484026670456e-02
5.208433791995048523e-02 -1.969212442636489868e-01 -2.270951122045516968e-01 3.523862361907958984e-01 1.160806640982627869e-01 -5.760443806648254395e-01 6.577383279800415039e-01 6.956719607114791870e-02
8.179737627506256104e-02 -4.608802497386932373e-01 3.827986419200897217e-01 5.624977350234985352e-01 2.437162101268768311e-01 1.778264343738555908e-01 1.808974593877792358e-01 -4.406998157501220703e-01
2.882120609283447266e-01 -8.653451800346374512e-01 6.161526590585708618e-02 2.620658278465270996e-01 2.834767103195190430e-01 2.788404701277613640e-03 1.851273328065872192e-02 -1.221768110990524292e-01
4.491863548755645752e-01 -7.107793092727661133e-01 1.418160181492567062e-02 4.070369005203247070e-01 1.613148748874664307e-01 -2.309903800487518311e-01 2.714024297893047333e-02 -2.168606817722320557e-01
6.302652359008789062e-01 -1.654827147722244263e-01 -2.021611183881759644e-01 6.102032661437988281e-01 1.966451108455657959e-02 -3.816135525703430176e-01 -1.264843642711639404e-01 -1.226191688328981400e-02
4.096334278583526611e-01 -4.367684423923492432e-01 1.544315814971923828e-01 5.455113649368286133e-01 7.844256609678268433e-02 4.881219565868377686e-01 2.620142698287963867e-01 -8.327165246009826660e-02
-7.087096571922302246e-02 -2.859758734703063965e-01 -5.155167579650878906e-01 3.273583054542541504e-01 5.911307334899902344e-01 -2.267558723688125610e-01 3.295179903507232666e-01 1.756084561347961426e-01
-9.089107066392898560e-02 -3.713941872119903564e-01 4.089324474334716797e-01 5.429127812385559082e-01 3.880113363265991211e-01 -3.355354964733123779e-01 -4.326492547988891602e-02 -3.561130464076995850e-01
2.367919981479644775e-01 -4.804545938968658447e-01 1.383894979953765869e-01 2.252722978591918945e-01 1.845122128725051880e-01 4.520969986915588379e-01 6.272380352020263672e-01 1.064406633377075195e-01
4.137731492519378662e-01 1.183942779898643494e-01 5.331389307975769043e-01 -4.598182439804077148e-02 4.485583901405334473e-01 -5.469243507832288742e-03 5.635552406311035156e-01 9.794869273900985718e-02
7.012179493904113770e-01 -5.092056840658187866e-02 2.749015688896179199e-01 1.944221183657646179e-02 4.470107853412628174e-01 -3.398304879665374756e-01 1.619745939970016479e-01 -2.970062792301177979e-01
3.562612235546112061e-01 -4.946226775646209717e-01 4.464858472347259521e-01 3.827625811100006104e-01 1.661211252212524414e-01 -2.534249126911163330e-01 1.392174214124679565e-01 -4.139657020568847656e-01
