# Supplementary material for: Where is your field going? A machine learning approach to study the relative motion of the domains of physics
Source: PLoS One. 2020 Jun 18;15(6):e0233997. doi: 10.1371/journal.pone.0233997 (PMC7302634; doi:10.1371/journal.pone.0233997)
Supplement: S17 Data — (ZIP) [file pone.0233997.s017.zip › 16/Pacs4Run_16_VS_500_embeddings1991-1995ED8.txt]

-2.688312232494354248e-01 8.162680864334106445e-01 1.369978934526443481e-01 -3.409398719668388367e-02 -2.459506243467330933e-01 -3.380101919174194336e-01 1.291279960423707962e-02 2.580624520778656006e-01
5.716240778565406799e-02 3.630889952182769775e-01 -1.017487496137619019e-01 -4.415057599544525146e-01 1.613838076591491699e-01 -2.442406862974166870e-01 4.920156598091125488e-01 5.760564804077148438e-01
2.788121700286865234e-01 3.916708827018737793e-01 -3.546449169516563416e-02 -1.373946815729141235e-01 2.052170410752296448e-02 -7.785738706588745117e-01 -1.871002465486526489e-01 3.272884786128997803e-01
-5.306075811386108398e-01 4.984859228134155273e-01 3.942330479621887207e-01 -1.710140854120254517e-01 1.534302085638046265e-01 1.593208461999893188e-01 2.687997817993164062e-01 4.051232337951660156e-01
-2.139213383197784424e-01 3.114989399909973145e-01 -4.822574257850646973e-01 -8.900349587202072144e-02 -1.514551341533660889e-01 -2.592787146568298340e-01 -5.584775656461715698e-02 7.234840393066406250e-01
1.323480457067489624e-01 4.136732220649719238e-01 -9.827362746000289917e-02 -7.057709991931915283e-02 5.912829637527465820e-01 -3.803965151309967041e-01 -3.847802877426147461e-01 3.928699493408203125e-01
1.038674712181091309e-01 5.463091731071472168e-01 5.570800304412841797e-01 4.000698216259479523e-03 2.241874486207962036e-01 -2.195849865674972534e-01 4.514372348785400391e-01 2.795184552669525146e-01
1.241527795791625977e-01 3.712532520294189453e-01 3.064552843570709229e-01 -1.141297593712806702e-01 -2.151373177766799927e-01 -6.164652705192565918e-01 9.055060148239135742e-02 5.525429844856262207e-01
-4.385532736778259277e-01 2.827658057212829590e-01 -5.237110331654548645e-02 -1.916883736848831177e-01 4.068308174610137939e-01 -2.283771336078643799e-01 2.043737173080444336e-01 6.548214554786682129e-01
2.736298143863677979e-01 4.984909892082214355e-01 -1.770825386047363281e-01 -5.086939930915832520e-01 -3.185745179653167725e-01 -4.414950907230377197e-01 -9.626269340515136719e-02 2.843084335327148438e-01
2.737704515457153320e-01 4.191513061523437500e-01 -5.211109519004821777e-01 -2.586062848567962646e-01 4.584738314151763916e-01 -3.755466043949127197e-01 2.185140252113342285e-01 1.092985868453979492e-01
2.879953086376190186e-01 3.861520290374755859e-01 -4.141094088554382324e-01 -4.131929576396942139e-01 2.799107134342193604e-01 -4.866202771663665771e-01 2.081629633903503418e-01 2.593245506286621094e-01
1.257387846708297729e-01 7.255923748016357422e-01 2.285416275262832642e-01 -9.846254438161849976e-02 -1.347333341836929321e-01 2.850844860076904297e-01 4.907093644142150879e-01 2.357060909271240234e-01
3.304338753223419189e-01 3.897482752799987793e-01 6.188124418258666992e-02 5.585863441228866577e-02 -3.423718363046646118e-02 -7.768754363059997559e-01 -9.571837633848190308e-02 3.436431586742401123e-01
-2.141897380352020264e-01 4.647344648838043213e-01 5.769955515861511230e-01 -6.326212314888834953e-04 5.096687749028205872e-02 -2.982032895088195801e-01 1.965672820806503296e-01 5.244606733322143555e-01
-7.504831254482269287e-02 4.003596901893615723e-01 -1.451106369495391846e-01 -6.244570016860961914e-01 2.985293865203857422e-01 -5.676701664924621582e-01 6.345919519662857056e-02 8.763559907674789429e-02
4.348425567150115967e-02 4.981154799461364746e-01 -2.334369122982025146e-01 -6.055755019187927246e-01 3.415067791938781738e-01 -1.183179765939712524e-01 1.783555746078491211e-01 4.078467190265655518e-01
-4.986421465873718262e-01 2.650539875030517578e-01 -1.976907253265380859e-01 -1.677188426256179810e-01 3.673892617225646973e-01 -6.526642441749572754e-01 -2.085330784320831299e-01 9.726101160049438477e-02
-1.848991811275482178e-01 4.474639892578125000e-01 -8.708710968494415283e-02 -6.582430005073547363e-01 2.371785491704940796e-01 -4.683364331722259521e-01 -1.632899194955825806e-01 1.498799026012420654e-01
-1.920064091682434082e-01 5.599271655082702637e-01 1.898251920938491821e-01 -4.754304587841033936e-01 -1.190252006053924561e-01 5.016662925481796265e-02 5.697293877601623535e-01 2.151095122098922729e-01
-2.039317935705184937e-01 3.041197955608367920e-01 -7.241046428680419922e-02 -3.199575245380401611e-01 5.438886880874633789e-01 -4.777291119098663330e-01 7.566149532794952393e-02 4.780607819557189941e-01
-1.619184166193008423e-01 4.544204473495483398e-01 -1.840641200542449951e-01 -7.506809830665588379e-01 -7.070912420749664307e-02 -2.615933716297149658e-01 2.280106693506240845e-01 2.108633965253829956e-01
-2.959676682949066162e-01 4.205455780029296875e-01 -1.631545126438140869e-01 -5.312962532043457031e-01 3.937420547008514404e-01 -7.879175245761871338e-02 1.162399277091026306e-01 5.018932819366455078e-01
1.375386267900466919e-01 4.550130665302276611e-01 -1.301016658544540405e-01 -5.339979529380798340e-01 3.380533158779144287e-01 -2.022796273231506348e-01 2.321740239858627319e-01 5.127026438713073730e-01
-4.769302159547805786e-02 4.881069958209991455e-01 -2.096446976065635681e-02 -5.665183663368225098e-01 5.144208073616027832e-01 -4.050345122814178467e-01 -9.685529768466949463e-02 5.623621400445699692e-03
-6.796883791685104370e-02 3.305867612361907959e-01 -4.813399016857147217e-01 -1.860827207565307617e-01 -1.893418729305267334e-01 -3.476680815219879150e-01 1.391572356224060059e-01 6.661003232002258301e-01
-3.923211395740509033e-01 2.647397518157958984e-01 -7.749249227344989777e-03 -2.673126757144927979e-01 4.149388968944549561e-01 -3.445017039775848389e-01 4.595842361450195312e-01 4.498971104621887207e-01
2.098949998617172241e-01 8.143129348754882812e-01 1.924392133951187134e-01 4.921985045075416565e-02 2.852388620376586914e-01 -2.432094216346740723e-01 4.275113716721534729e-02 -3.332318365573883057e-01
1.508350223302841187e-01 7.873042821884155273e-01 1.669703125953674316e-01 2.112951129674911499e-01 -2.189307808876037598e-01 -3.850580155849456787e-01 2.994688693434000015e-03 -2.977697253227233887e-01
-7.051728665828704834e-02 4.564935266971588135e-01 -3.057135343551635742e-01 -6.376183032989501953e-01 1.721046715974807739e-01 -1.344041675329208374e-01 4.575250744819641113e-01 1.720735281705856323e-01
3.506278097629547119e-01 5.625507235527038574e-01 -2.772935293614864349e-02 -5.049175024032592773e-01 4.217711985111236572e-01 -5.817474424839019775e-02 8.751322329044342041e-02 3.405176699161529541e-01
5.232870206236839294e-02 3.573816418647766113e-01 -5.298861265182495117e-01 -2.225799113512039185e-01 3.343657851219177246e-01 -1.018472015857696533e-01 4.223905205726623535e-01 4.884997904300689697e-01
-2.718768119812011719e-01 4.335232377052307129e-01 -2.858840227127075195e-01 -7.323049902915954590e-01 1.492547150701284409e-02 -2.381755411624908447e-01 7.194306701421737671e-02 2.408611625432968140e-01
3.142412304878234863e-01 6.944081783294677734e-01 3.525496125221252441e-01 3.080822713673114777e-02 4.255504608154296875e-01 -3.153918087482452393e-01 -1.067575812339782715e-01 -4.297424852848052979e-02
-2.231867909431457520e-01 4.648494422435760498e-01 -2.327173352241516113e-01 -5.938662290573120117e-01 3.637627065181732178e-01 -4.268211424350738525e-01 5.273864790797233582e-02 -9.993568807840347290e-02
1.479052193462848663e-02 6.287420392036437988e-01 -2.533907592296600342e-01 4.844588935375213623e-01 4.337469339370727539e-01 6.361203640699386597e-02 1.129337698221206665e-01 3.172074258327484131e-01
3.153530061244964600e-01 6.602064371109008789e-01 1.962573975324630737e-01 9.289437532424926758e-02 5.253886580467224121e-01 -3.695451915264129639e-01 -3.613896295428276062e-02 -6.025567278265953064e-02
-3.061104714870452881e-01 2.893519699573516846e-01 1.202158331871032715e-01 -3.329947292804718018e-01 4.207439720630645752e-01 -3.707636296749114990e-01 2.835254967212677002e-01 5.498697161674499512e-01
-1.083039790391921997e-01 6.410594582557678223e-01 4.536977782845497131e-02 2.694113850593566895e-01 4.298161566257476807e-01 -1.893820464611053467e-01 -5.284479856491088867e-01 5.298416316509246826e-02
-4.182352498173713684e-02 6.037806272506713867e-01 -4.963084310293197632e-02 5.165709853172302246e-01 3.182719647884368896e-01 -1.006346270442008972e-01 4.588970839977264404e-01 2.058651000261306763e-01
5.942415446043014526e-02 4.485203027725219727e-01 -4.224186241626739502e-01 -3.799040913581848145e-01 -1.768091619014739990e-01 -2.892258167266845703e-01 -1.475915163755416870e-01 5.795149207115173340e-01
2.624904513359069824e-01 4.275666177272796631e-01 3.362352252006530762e-01 -7.965140044689178467e-02 5.623981356620788574e-01 -3.958205282688140869e-01 5.566541105508804321e-02 3.909254968166351318e-01
-3.108586966991424561e-01 3.666471540927886963e-01 -4.057555794715881348e-01 -3.790545761585235596e-01 5.586608499288558960e-02 -4.029286652803421021e-02 6.413386464118957520e-01 2.110857516527175903e-01
1.369073390960693359e-01 4.916572272777557373e-01 -1.976404786109924316e-01 -5.814900398254394531e-01 3.111154139041900635e-01 -1.014489233493804932e-01 2.303145825862884521e-02 5.047000646591186523e-01
-1.549194157123565674e-01 2.590485215187072754e-01 -6.007364392280578613e-01 -9.304298460483551025e-02 -1.003393158316612244e-01 -3.702183067798614502e-01 3.671703934669494629e-01 5.073546171188354492e-01
3.771397173404693604e-01 4.729283750057220459e-01 -2.024021893739700317e-01 -2.962412834167480469e-01 3.695422708988189697e-01 -5.692258477210998535e-01 -9.896234422922134399e-02 1.870985031127929688e-01
-3.235709667205810547e-01 2.513958513736724854e-01 -4.278361424803733826e-02 -1.989702284336090088e-01 4.196405112743377686e-01 -4.368539452552795410e-01 4.529445171356201172e-01 4.675297141075134277e-01
-4.638897776603698730e-01 4.217061400413513184e-01 -2.942551970481872559e-01 -5.091292262077331543e-01 1.250199973583221436e-01 8.876265957951545715e-03 3.350234925746917725e-01 3.649961352348327637e-01
-1.300328969955444336e-01 8.537158966064453125e-01 1.124295070767402649e-01 1.383580267429351807e-01 1.049444079399108887e-01 -1.413494497537612915e-01 6.437940895557403564e-02 -4.328275918960571289e-01
-3.337556496262550354e-03 4.283993244171142578e-01 -1.664466224610805511e-02 -5.410509705543518066e-01 4.843273758888244629e-01 -3.200142681598663330e-01 1.105971112847328186e-01 4.174155890941619873e-01
-1.792342662811279297e-01 4.443495571613311768e-01 -2.077136933803558350e-01 -5.040462613105773926e-01 1.100974977016448975e-01 4.705909173935651779e-03 6.180736422538757324e-01 2.811802625656127930e-01
-3.543863594532012939e-01 2.020711153745651245e-01 3.971946612000465393e-02 -1.943802535533905029e-01 3.647328913211822510e-01 -7.634819746017456055e-01 2.714374661445617676e-01 6.784737855195999146e-02
1.120149418711662292e-01 6.594627499580383301e-01 -2.453899476677179337e-03 -2.120687663555145264e-01 3.204325437545776367e-01 3.948166370391845703e-01 -1.276585608720779419e-01 4.824194014072418213e-01
4.618075191974639893e-01 4.434518516063690186e-01 1.794300377368927002e-01 -1.215998306870460510e-01 3.832887485623359680e-02 -6.488553285598754883e-01 -1.167285293340682983e-01 3.271004557609558105e-01
3.534947708249092102e-02 4.816995859146118164e-01 -6.355959177017211914e-01 -4.460474550724029541e-01 2.815137207508087158e-01 5.774505808949470520e-02 1.475572586059570312e-01 2.437578290700912476e-01
-9.763623774051666260e-02 6.799656152725219727e-01 -1.215549856424331665e-01 7.680077850818634033e-02 3.949248790740966797e-01 -3.528997302055358887e-01 1.619192212820053101e-01 -4.480158984661102295e-01
-5.790935829281806946e-02 3.936595022678375244e-01 3.932234048843383789e-01 1.027697920799255371e-01 1.861688308417797089e-02 -5.126867294311523438e-01 -1.385186612606048584e-01 6.277824044227600098e-01
-1.020711958408355713e-01 3.826803565025329590e-01 -5.714519023895263672e-01 4.342511668801307678e-02 1.947239600121974945e-02 1.084880232810974121e-01 2.431145459413528442e-01 6.659133434295654297e-01
-1.621676236391067505e-01 6.625818610191345215e-01 -2.167144715785980225e-01 1.027111709117889404e-01 -1.420930922031402588e-01 4.311301708221435547e-01 7.921630889177322388e-02 5.146197080612182617e-01
1.633287370204925537e-01 3.768469691276550293e-01 -3.259499073028564453e-01 1.406929641962051392e-02 -2.436635345220565796e-01 -2.397650629281997681e-01 2.272970080375671387e-01 7.458857893943786621e-01
1.960962861776351929e-01 7.665011882781982422e-01 -2.790226638317108154e-01 2.873323857784271240e-01 -2.597946673631668091e-02 -3.185528814792633057e-01 -2.253571301698684692e-01 -2.463169842958450317e-01
5.885406956076622009e-02 4.104433059692382812e-01 -6.965626478195190430e-01 -3.340499997138977051e-01 -2.251390218734741211e-01 -2.798368334770202637e-01 1.100847423076629639e-01 3.002808094024658203e-01
1.569958031177520752e-02 4.514515995979309082e-01 -2.042371183633804321e-01 5.722634792327880859e-01 2.589828670024871826e-01 -5.000904798507690430e-01 2.772630751132965088e-01 1.808573454618453979e-01
-2.840308845043182373e-01 4.249229431152343750e-01 -7.007960230112075806e-02 -5.501799583435058594e-01 6.219344586133956909e-02 -5.913682654500007629e-02 5.568654537200927734e-01 3.371848165988922119e-01
2.977874577045440674e-01 7.796092629432678223e-01 -2.974370121955871582e-02 3.746086359024047852e-02 1.640953719615936279e-01 -2.487364560365676880e-01 3.420844078063964844e-01 -3.089097738265991211e-01
-3.595286607742309570e-01 4.240856766700744629e-01 -4.532693624496459961e-01 -4.167738556861877441e-01 -1.870972476899623871e-02 -7.956932485103607178e-02 -1.949390918016433716e-01 5.167731046676635742e-01
1.272473763674497604e-02 5.377733111381530762e-01 -3.506808578968048096e-01 4.607252478599548340e-01 1.890570819377899170e-01 -3.456092178821563721e-01 4.692584276199340820e-01 1.231180387549102306e-03
-1.317635327577590942e-01 7.929521799087524414e-01 2.107874900102615356e-01 -1.973780691623687744e-01 -3.740595281124114990e-01 2.317049205303192139e-01 -2.626393139362335205e-01 8.881828188896179199e-02
1.759108603000640869e-01 3.301739692687988281e-01 -5.144493579864501953e-01 -1.484373062849044800e-01 3.440930545330047607e-01 -4.824905991554260254e-01 1.348285079002380371e-01 4.516336917877197266e-01
-1.585183739662170410e-01 4.065987169742584229e-01 1.757622659206390381e-01 3.467730805277824402e-02 -6.185637712478637695e-01 -5.814887881278991699e-01 1.309448480606079102e-01 1.988907903432846069e-01
-7.041113972663879395e-01 5.465708971023559570e-01 2.318065166473388672e-01 -1.844989061355590820e-01 -2.355810105800628662e-01 -2.460645511746406555e-02 -1.863624900579452515e-01 1.639468818902969360e-01
1.305473893880844116e-01 4.999136030673980713e-01 -1.722625195980072021e-01 -5.164575576782226562e-01 5.697903633117675781e-01 -1.708120256662368774e-01 1.623378247022628784e-01 2.375916689634323120e-01
1.365806162357330322e-01 3.908351659774780273e-01 -4.740815460681915283e-01 1.228796467185020447e-01 -3.375445604324340820e-01 -4.512335062026977539e-01 -7.388763129711151123e-02 5.154935121536254883e-01
-4.909572601318359375e-01 6.073783636093139648e-01 3.739386200904846191e-01 1.303864866495132446e-01 2.720127999782562256e-01 -3.271260857582092285e-01 -2.104956954717636108e-01 -8.894366025924682617e-02
-5.625900998711585999e-02 4.677956700325012207e-01 -3.489046096801757812e-01 -5.992627739906311035e-01 3.858950138092041016e-01 -3.275375813245773315e-02 2.219789028167724609e-01 3.128728866577148438e-01
1.568089723587036133e-01 6.958556771278381348e-01 -1.332131624221801758e-01 5.963394045829772949e-01 -8.416662365198135376e-02 -1.780201196670532227e-01 2.002174407243728638e-01 1.974012106657028198e-01
-7.921339571475982666e-02 3.494852781295776367e-01 -3.165202215313911438e-02 1.254933178424835205e-01 -1.694124639034271240e-01 -4.120946526527404785e-01 -9.246385842561721802e-02 8.048371076583862305e-01
2.126319855451583862e-01 4.885939955711364746e-01 -2.194887548685073853e-01 1.299107968807220459e-01 -4.138091802597045898e-01 -5.853134393692016602e-01 -7.149184495210647583e-02 3.634149730205535889e-01
-3.554586172103881836e-01 3.212360441684722900e-01 -6.170314550399780273e-02 -4.266452491283416748e-01 2.761122584342956543e-01 -3.208857178688049316e-01 2.041815668344497681e-01 6.030982732772827148e-01
1.776880174875259399e-01 5.729949474334716797e-01 -2.167635560035705566e-01 -2.443708926439285278e-01 -2.623805701732635498e-01 -2.290297448635101318e-01 -5.342124700546264648e-01 3.559761643409729004e-01
-3.141770958900451660e-01 3.515231311321258545e-01 -3.929033279418945312e-01 -4.258802235126495361e-01 1.015221029520034790e-01 -8.869647234678268433e-02 6.289049386978149414e-01 1.681720465421676636e-01
4.811124410480260849e-03 4.428613781929016113e-01 -4.060845375061035156e-01 -1.771195232868194580e-01 -4.232764542102813721e-01 -6.156211495399475098e-01 -2.191156148910522461e-01 3.756385669112205505e-02
8.653578907251358032e-02 4.994786679744720459e-01 -2.178954035043716431e-01 -2.089106589555740356e-01 -4.348804056644439697e-01 -5.499441623687744141e-01 -3.056497573852539062e-01 2.587067484855651855e-01
3.073446750640869141e-01 5.415880084037780762e-01 -1.750594228506088257e-01 -2.456159293651580811e-01 1.761775910854339600e-01 1.644564121961593628e-01 4.268911108374595642e-02 6.792215108871459961e-01
-1.138898879289627075e-01 3.710988163948059082e-01 -4.828928112983703613e-01 -3.261877000331878662e-01 3.261018097400665283e-01 -4.896731972694396973e-01 -2.828854322433471680e-01 2.891099154949188232e-01
9.308508783578872681e-02 4.463090002536773682e-01 -2.791549265384674072e-01 -4.349995255470275879e-01 5.851022601127624512e-01 -2.694063186645507812e-01 -3.363126888871192932e-02 3.300543129444122314e-01
-3.341514766216278076e-01 4.394811987876892090e-01 3.741048574447631836e-01 -4.517058730125427246e-01 -3.355589509010314941e-01 -4.400264024734497070e-01 5.962410196661949158e-02 2.035399079322814941e-01
1.661597043275833130e-01 5.237365961074829102e-01 3.999991118907928467e-01 -1.214094609022140503e-01 -5.715527012944221497e-02 -5.188522934913635254e-01 -2.655862867832183838e-01 4.246656894683837891e-01
-2.412849664688110352e-01 5.826464891433715820e-01 -1.536355018615722656e-01 4.771167337894439697e-01 3.614292442798614502e-01 -3.676127642393112183e-02 4.184392690658569336e-01 2.097292691469192505e-01
-1.231066882610321045e-01 3.633414804935455322e-01 -3.079655766487121582e-01 -5.091992020606994629e-01 -2.165373265743255615e-01 -5.656979084014892578e-01 -8.678007125854492188e-02 3.525166809558868408e-01
3.043659925460815430e-01 7.736678123474121094e-01 7.410695403814315796e-02 2.415701150894165039e-01 2.351820468902587891e-02 -3.315029740333557129e-01 3.121367096900939941e-01 -1.925481259822845459e-01
-1.261864155530929565e-01 7.921715378761291504e-01 1.616571843624114990e-01 -2.509760856628417969e-01 2.738907001912593842e-02 4.618656039237976074e-01 1.807664036750793457e-01 1.437799483537673950e-01
2.462555617094039917e-01 8.843750357627868652e-01 -1.122116521000862122e-01 1.027251034975051880e-01 5.855089426040649414e-02 -5.178349837660789490e-02 1.211501732468605042e-01 -3.366125822067260742e-01
-2.838783264160156250e-01 6.022051572799682617e-01 3.333220183849334717e-01 1.880704313516616821e-01 4.045737683773040771e-01 -4.746444225311279297e-01 -1.318891346454620361e-01 -6.265920400619506836e-02
-1.956357359886169434e-01 4.728855788707733154e-01 1.535020302981138229e-02 -6.752848029136657715e-01 3.258094489574432373e-01 -1.356736719608306885e-01 2.013934403657913208e-01 3.416759371757507324e-01
-1.845406591892242432e-01 3.461083173751831055e-01 3.630498945713043213e-01 -6.086046621203422546e-02 8.765766769647598267e-02 -5.419475436210632324e-01 -1.411385834217071533e-01 6.239659190177917480e-01
3.573837578296661377e-01 4.721067547798156738e-01 3.504254519939422607e-01 1.321526318788528442e-01 2.138236165046691895e-01 -4.300024509429931641e-01 -6.572611629962921143e-02 5.236290097236633301e-01
-1.481309384107589722e-01 6.339397430419921875e-01 6.778136640787124634e-02 4.225513935089111328e-01 4.826180040836334229e-01 -1.988026797771453857e-01 -3.363020122051239014e-01 8.655634522438049316e-02
-3.923082649707794189e-01 3.649012744426727295e-01 -3.875804841518402100e-01 -3.020332753658294678e-01 -3.997206315398216248e-02 -2.035139799118041992e-01 -2.945944368839263916e-01 5.845486521720886230e-01
-3.107169866561889648e-01 7.030035853385925293e-01 -1.504733413457870483e-01 1.327155232429504395e-01 4.042007029056549072e-01 -3.314561024308204651e-02 2.366511076688766479e-01 -3.853629529476165771e-01
-1.062471345067024231e-01 6.825625896453857422e-01 -5.887607857584953308e-02 3.700095415115356445e-02 -1.553609780967235565e-02 4.421668946743011475e-01 2.083898894488811493e-02 5.672716498374938965e-01
1.622176468372344971e-01 3.549825847148895264e-01 -5.973840951919555664e-01 -1.242794245481491089e-01 -1.501920521259307861e-01 -2.493499517440795898e-01 3.780734539031982422e-01 4.976817369461059570e-01
-3.733644485473632812e-01 4.538538455963134766e-01 -5.455229282379150391e-01 -1.668576747179031372e-01 -7.631795108318328857e-02 1.202562749385833740e-01 -2.653875760734081268e-02 5.551474094390869141e-01
-1.792582869529724121e-01 4.374751150608062744e-01 -2.826352119445800781e-01 -4.432795643806457520e-01 -1.979513317346572876e-01 -3.207771480083465576e-01 -2.626858949661254883e-01 5.376020669937133789e-01
5.662767589092254639e-02 4.633574783802032471e-01 2.133885398507118225e-02 -4.565117657184600830e-01 6.327192187309265137e-01 -4.058148562908172607e-01 9.058367460966110229e-02 -3.179402556270360947e-03
-3.915780782699584961e-01 5.063295364379882812e-01 -2.153538465499877930e-01 -6.499243378639221191e-01 1.284247785806655884e-01 1.404187381267547607e-01 1.476453095674514771e-01 2.520092725753784180e-01
3.913117349147796631e-01 7.929713129997253418e-01 9.752853773534297943e-03 3.255808055400848389e-01 -1.267224103212356567e-01 -1.106987148523330688e-01 2.890715897083282471e-01 -9.927470237016677856e-03
2.378667593002319336e-01 8.677639365196228027e-01 3.210247159004211426e-01 -4.631948843598365784e-02 2.280624955892562866e-01 1.446868032217025757e-01 2.134665288031101227e-02 -1.086292937397956848e-01
-3.651271760463714600e-01 2.884027063846588135e-01 6.504428456537425518e-04 -3.396140038967132568e-01 2.456515580415725708e-01 -7.766443490982055664e-01 2.432244829833507538e-02 6.368073076009750366e-02
-2.410924732685089111e-01 7.830840349197387695e-01 1.396428942680358887e-01 -1.300605088472366333e-01 1.811929047107696533e-01 4.758989214897155762e-01 5.654360353946685791e-02 1.724239140748977661e-01
2.702268064022064209e-01 8.392358422279357910e-01 -1.406365334987640381e-01 2.551702260971069336e-01 9.854633361101150513e-03 -1.313437819480895996e-01 2.647469639778137207e-01 -2.243453264236450195e-01
-2.083807289600372314e-01 4.006666243076324463e-01 -2.197387516498565674e-01 -5.116739273071289062e-01 2.677731513977050781e-01 -4.947330951690673828e-01 2.657411992549896240e-01 -3.144309520721435547e-01
-2.398954778909683228e-01 6.575486063957214355e-01 3.878912031650543213e-01 -3.773295581340789795e-01 -2.000510841608047485e-01 1.483594179153442383e-01 3.568896651268005371e-01 1.668580323457717896e-01
-1.500078588724136353e-01 8.156534433364868164e-01 -1.075431331992149353e-02 3.924878314137458801e-02 1.712893843650817871e-01 -2.429388463497161865e-01 -4.836404696106910706e-03 -4.713472127914428711e-01
2.191895246505737305e-02 5.050058960914611816e-01 -3.793602287769317627e-01 -7.054305672645568848e-01 -7.644532620906829834e-02 -1.815505772829055786e-01 -1.474919915199279785e-01 2.058730423450469971e-01
1.389784514904022217e-01 5.126700401306152344e-01 -4.373418390750885010e-01 -4.673589766025543213e-01 -7.177627831697463989e-02 -3.861741721630096436e-01 -3.259526193141937256e-01 2.182537317276000977e-01
2.555958926677703857e-01 5.396591424942016602e-01 -9.544383734464645386e-02 4.349523186683654785e-01 7.076846808195114136e-02 -6.434955000877380371e-01 1.513591259717941284e-01 -5.604823678731918335e-02
-3.865173459053039551e-01 4.129037857055664062e-01 -5.200342535972595215e-01 -4.711378216743469238e-01 -5.435865838080644608e-03 -5.528048425912857056e-02 -7.533340901136398315e-02 4.230221509933471680e-01
7.310364395380020142e-02 5.070603489875793457e-01 -3.881982341408729553e-02 -5.450103282928466797e-01 5.738667845726013184e-01 -2.430683970451354980e-01 -1.123140007257461548e-02 2.246571332216262817e-01
3.423359394073486328e-01 8.071129918098449707e-01 5.666844174265861511e-02 1.166294142603874207e-01 3.526889532804489136e-02 -2.794653475284576416e-01 2.705283164978027344e-01 -2.490595877170562744e-01
9.391882456839084625e-03 4.286663830280303955e-01 -2.975118756294250488e-01 -4.117545485496520996e-01 -1.955792009830474854e-01 -4.863978028297424316e-01 -3.449582755565643311e-01 4.053040742874145508e-01
-1.426776498556137085e-01 2.989387512207031250e-01 -4.874197542667388916e-01 -4.542077183723449707e-01 -1.671224385499954224e-01 -4.560646712779998779e-01 1.656985282897949219e-01 4.278028607368469238e-01
3.773529827594757080e-01 6.053100824356079102e-01 -1.880206465721130371e-01 -3.323499262332916260e-01 -2.979757487773895264e-01 -1.659198850393295288e-01 -3.542789816856384277e-01 3.218128383159637451e-01
2.168535441160202026e-01 6.711942553520202637e-01 2.628675997257232666e-01 -2.172122299671173096e-01 3.067999482154846191e-01 2.315531969070434570e-01 -1.688054054975509644e-01 4.582074582576751709e-01
3.341068625450134277e-01 7.679148912429809570e-01 -4.246015548706054688e-01 1.994310617446899414e-01 5.691220983862876892e-03 -1.454257667064666748e-01 9.652663767337799072e-02 -2.193667143583297729e-01
3.030956089496612549e-01 6.773124337196350098e-01 -4.972818866372108459e-02 3.954987227916717529e-01 1.841102391481399536e-01 -1.520017534494400024e-01 4.700567126274108887e-01 1.119572296738624573e-01
3.053042888641357422e-01 4.461600780487060547e-01 -5.245379209518432617e-01 -3.327409029006958008e-01 3.565577864646911621e-01 -3.994487226009368896e-01 3.904358297586441040e-02 1.834577172994613647e-01
-2.382990419864654541e-01 7.495951056480407715e-01 1.119993701577186584e-01 -1.150389611721038818e-01 -5.834847688674926758e-01 1.208533123135566711e-01 1.739241927862167358e-02 1.343415211886167526e-02
2.233047485351562500e-01 3.781374692916870117e-01 4.256865680217742920e-01 -1.056023910641670227e-01 -1.796452850103378296e-01 -6.483756303787231445e-01 6.166557595133781433e-02 3.978946506977081299e-01
-3.672393560409545898e-01 6.658690571784973145e-01 -1.065867319703102112e-01 5.548402070999145508e-01 1.250756978988647461e-01 6.964582949876785278e-03 2.182973623275756836e-01 1.979878693819046021e-01
1.125630140304565430e-01 6.688606142997741699e-01 4.089698940515518188e-02 -1.651669889688491821e-01 -2.074577361345291138e-01 2.598242759704589844e-01 3.748094141483306885e-01 5.098754167556762695e-01
-2.704522907733917236e-01 4.442446529865264893e-01 -4.757377207279205322e-01 -4.870712757110595703e-01 4.258841574192047119e-01 -4.416644573211669922e-02 3.753861412405967712e-02 2.849563062191009521e-01
-2.037866711616516113e-01 5.486143231391906738e-01 -1.931462883949279785e-01 1.437720805406570435e-01 7.439040392637252808e-02 3.577260971069335938e-01 -2.275261878967285156e-01 6.436205506324768066e-01
-3.443590700626373291e-01 5.545877218246459961e-01 2.415032833814620972e-01 -5.247650742530822754e-01 -2.164343148469924927e-01 -1.168429777026176453e-01 3.792813718318939209e-01 1.892003118991851807e-01
2.165019214153289795e-01 5.257645845413208008e-01 1.811395883560180664e-01 -2.108389139175415039e-01 2.850175797939300537e-01 -6.739867329597473145e-01 -1.918686926364898682e-01 1.647034436464309692e-01
2.129677981138229370e-01 3.133710026741027832e-01 -3.422725498676300049e-01 -1.656981557607650757e-02 4.028857946395874023e-01 -5.842502713203430176e-01 -3.702339902520179749e-02 4.837170839309692383e-01
3.301045894622802734e-01 8.522670269012451172e-01 -1.625360995531082153e-01 -5.073717981576919556e-02 1.684271246194839478e-01 -5.768291279673576355e-02 9.454623609781265259e-02 -3.082948625087738037e-01
8.094453811645507812e-02 6.453534960746765137e-01 -3.436983525753021240e-01 3.516411483287811279e-01 1.323188692331314087e-01 -1.784497499465942383e-01 5.167744755744934082e-01 -1.370343267917633057e-01
-3.318509757518768311e-01 7.109826803207397461e-01 -4.376541823148727417e-02 5.182533264160156250e-01 1.808347105979919434e-01 -2.319071143865585327e-01 -1.484890431165695190e-01 -7.311292737722396851e-02
1.852499544620513916e-01 7.650081515312194824e-01 6.758142262697219849e-03 -2.064971625804901123e-01 3.525692522525787354e-01 4.010988175868988037e-01 2.062091231346130371e-01 1.002531051635742188e-01
-4.158219099044799805e-01 2.619373500347137451e-01 -1.731643974781036377e-01 -4.285394549369812012e-01 1.198836266994476318e-01 -7.151360511779785156e-01 5.144825205206871033e-02 1.281028389930725098e-01
1.170691326260566711e-01 4.748281538486480713e-01 -5.079041719436645508e-01 -5.142343640327453613e-01 2.016370184719562531e-02 -1.942775100469589233e-01 -2.035534232854843140e-01 3.985537588596343994e-01
4.164171814918518066e-01 8.175917863845825195e-01 -1.882285475730895996e-01 -9.893003851175308228e-02 1.284143328666687012e-01 -9.373931586742401123e-02 7.897186279296875000e-02 -2.853235006332397461e-01
-1.544314622879028320e-01 7.777942419052124023e-01 -1.701401732861995697e-02 1.380368471145629883e-01 3.539876639842987061e-01 -2.642463147640228271e-01 -8.963353186845779419e-02 -3.855850994586944580e-01
5.365465208888053894e-02 7.274982929229736328e-01 1.173697635531425476e-01 -1.372374743223190308e-01 1.941018551588058472e-01 4.328776299953460693e-01 5.948736891150474548e-02 4.545990824699401855e-01
-3.201471865177154541e-01 4.920675158500671387e-01 6.571302413940429688e-01 -1.240439899265766144e-02 -1.111048609018325806e-01 -3.195712566375732422e-01 1.583603620529174805e-01 2.895741760730743408e-01
4.105810448527336121e-02 5.799831748008728027e-01 3.563434630632400513e-02 6.282687783241271973e-01 -4.373312927782535553e-03 -3.813441395759582520e-01 2.298826873302459717e-01 2.601036429405212402e-01
-2.520474195480346680e-01 6.830589175224304199e-01 -1.794475764036178589e-01 5.980091094970703125e-01 3.218976547941565514e-03 -9.926930069923400879e-02 2.509028911590576172e-01 8.526021242141723633e-02
1.216970235109329224e-01 6.980841755867004395e-01 1.489475220441818237e-01 5.561125278472900391e-01 1.037241667509078979e-01 -3.316596746444702148e-01 1.795118004083633423e-01 1.159333288669586182e-01
3.456680774688720703e-01 7.023447155952453613e-01 -2.188499569892883301e-01 4.010170102119445801e-01 -1.824075169861316681e-02 -4.060156941413879395e-01 5.633467435836791992e-02 -1.007991805672645569e-01
-2.729019224643707275e-01 6.021655797958374023e-01 2.686112225055694580e-01 -1.261223107576370239e-01 -4.148487150669097900e-01 3.401244431734085083e-02 4.945269227027893066e-01 2.388497889041900635e-01
-2.348132878541946411e-01 3.120168149471282959e-01 -2.930124104022979736e-01 -4.027936458587646484e-01 1.924304217100143433e-01 -2.863863408565521240e-01 3.863956630229949951e-01 5.753790736198425293e-01
2.869625687599182129e-01 5.403746962547302246e-01 1.069232523441314697e-01 -3.835549354553222656e-01 -2.446385174989700317e-01 -1.751783937215805054e-01 -6.049596890807151794e-02 6.106598973274230957e-01
1.712495088577270508e-01 5.220226645469665527e-01 -3.909591436386108398e-01 -4.315564632415771484e-01 6.600173655897378922e-03 5.913489684462547302e-02 5.986374244093894958e-02 5.932551622390747070e-01
2.160650491714477539e-02 5.628545880317687988e-01 5.581671595573425293e-01 -4.875069484114646912e-02 4.659790992736816406e-01 -3.298017084598541260e-01 2.062391340732574463e-01 -1.898399926722049713e-02
6.342282146215438843e-02 4.468012452125549316e-01 -6.821495890617370605e-01 -3.813263177871704102e-01 2.955178916454315186e-01 -2.235414534807205200e-01 4.461826756596565247e-02 2.152119278907775879e-01
-4.412149190902709961e-01 3.401086628437042236e-01 7.014109194278717041e-02 -4.471043944358825684e-01 2.867713272571563721e-01 -6.087360382080078125e-01 2.164132706820964813e-02 1.776724159717559814e-01
-1.576005667448043823e-01 6.850477457046508789e-01 -2.463009059429168701e-01 4.229802489280700684e-01 4.595462977886199951e-01 1.069036424160003662e-01 2.078495472669601440e-01 2.196883969008922577e-02
-3.344341814517974854e-01 6.334627270698547363e-01 -1.354390382766723633e-01 5.218014121055603027e-01 1.000073030591011047e-01 2.490970678627490997e-02 3.156962692737579346e-01 2.932102978229522705e-01
-3.369901478290557861e-01 4.423457682132720947e-01 -2.399506568908691406e-01 -5.068041682243347168e-01 3.390271067619323730e-01 -4.611719250679016113e-01 -2.203936427831649780e-01 1.220087800174951553e-02
-3.261765241622924805e-01 4.816113114356994629e-01 2.419394403696060181e-01 8.413256704807281494e-02 -5.193375945091247559e-01 -5.228919386863708496e-01 -5.857440456748008728e-02 2.224590182304382324e-01
-4.755079150199890137e-01 6.700227856636047363e-01 1.917028799653053284e-02 -1.189219579100608826e-01 -4.146336317062377930e-01 2.686485350131988525e-01 -1.563457995653152466e-01 2.047309726476669312e-01
-3.559235930442810059e-01 6.317043304443359375e-01 2.670315802097320557e-01 1.363923847675323486e-01 3.328289985656738281e-01 -2.931749522686004639e-01 -4.330602586269378662e-01 -9.572274051606655121e-03
-2.454728633165359497e-01 3.305147290229797363e-01 -4.635991752147674561e-01 -4.880912005901336670e-01 -9.382651001214981079e-02 -5.112416744232177734e-01 1.775868609547615051e-02 3.268930912017822266e-01
-3.038539886474609375e-01 4.464069604873657227e-01 -2.071504890918731689e-01 -6.985464096069335938e-01 -2.756300270557403564e-01 -3.060275614261627197e-01 -6.230882927775382996e-02 6.331066787242889404e-02
2.706204652786254883e-01 7.385528087615966797e-01 -3.363268673419952393e-01 3.872349858283996582e-01 -8.171234279870986938e-02 9.320009499788284302e-03 3.094997107982635498e-01 1.252357661724090576e-01
1.914311945438385010e-01 6.892995238304138184e-01 -3.336970806121826172e-01 4.673939049243927002e-01 -1.124221086502075195e-01 -1.162547245621681213e-01 3.448561131954193115e-01 1.154552325606346130e-01
2.262890636920928955e-01 6.275073885917663574e-01 -2.506308853626251221e-01 3.365650177001953125e-01 1.373498737812042236e-01 -2.629659175872802734e-01 5.393019318580627441e-01 -8.559897541999816895e-03
2.552246153354644775e-01 6.979453563690185547e-01 2.377493828535079956e-01 -1.875309795141220093e-01 3.115303218364715576e-01 3.004878759384155273e-01 -1.091580018401145935e-01 3.959553241729736328e-01
3.404110670089721680e-01 7.990423440933227539e-01 -1.497311741113662720e-01 -7.227580994367599487e-03 2.483856379985809326e-01 3.631772100925445557e-01 -1.112699732184410095e-01 1.311710774898529053e-01
1.587261110544204712e-01 4.553237855434417725e-01 -3.568345606327056885e-01 -5.777813196182250977e-01 -2.427644133567810059e-01 -4.936163723468780518e-01 -9.717236272990703583e-03 6.031639128923416138e-02
-6.066898629069328308e-02 7.618901133537292480e-01 3.418409228324890137e-01 -4.922497272491455078e-02 1.346080005168914795e-01 3.813719153404235840e-01 1.702862232923507690e-01 3.224954903125762939e-01
2.174736708402633667e-01 5.288656353950500488e-01 -1.520318835973739624e-01 -3.652658462524414062e-01 -3.718140721321105957e-01 -4.703927338123321533e-01 -2.324962317943572998e-01 3.207863867282867432e-01
7.407569140195846558e-02 6.415660381317138672e-01 -1.318416595458984375e-01 -3.584411442279815674e-01 -2.874126732349395752e-01 3.569783568382263184e-01 1.634052693843841553e-01 4.475519061088562012e-01
-1.389923393726348877e-01 4.560377001762390137e-01 -4.104281365871429443e-01 -5.312777757644653320e-01 -1.267440170049667358e-01 -2.067607492208480835e-01 -2.643667459487915039e-01 4.396583735942840576e-01
1.518146544694900513e-01 7.559570074081420898e-01 -2.506831884384155273e-01 1.733173578977584839e-01 1.080642193555831909e-01 -2.718614339828491211e-01 2.669967710971832275e-01 -3.946217894554138184e-01
-4.381526112556457520e-01 5.783663392066955566e-01 2.059897184371948242e-01 1.738809645175933838e-01 4.089390039443969727e-01 -4.518565237522125244e-01 -9.977794438600540161e-02 -1.395967155694961548e-01
-1.491288691759109497e-01 4.070133566856384277e-01 -9.022109210491180420e-02 1.624808758497238159e-01 -3.366571068763732910e-01 -6.702706217765808105e-01 -2.108065038919448853e-01 4.129418134689331055e-01
-6.126742959022521973e-01 5.005209445953369141e-01 1.058281958103179932e-01 3.024636507034301758e-01 3.313765227794647217e-01 -3.547599613666534424e-01 -1.885433495044708252e-01 -1.454132515937089920e-02
-1.634579300880432129e-01 7.703714370727539062e-01 1.765482276678085327e-01 -2.771054208278656006e-01 -4.575928449630737305e-01 6.358437985181808472e-02 -2.245248407125473022e-01 -8.948179334402084351e-02
-1.878394782543182373e-01 4.176722466945648193e-01 -1.648007929325103760e-01 -4.270229935646057129e-01 4.244794547557830811e-01 -7.771378755569458008e-02 1.982749253511428833e-01 5.960059165954589844e-01
2.862198054790496826e-01 8.276978731155395508e-01 3.344649672508239746e-01 -1.471715141087770462e-02 3.036161959171295166e-01 -1.678606122732162476e-01 5.880462937057018280e-03 -2.272848412394523621e-02
2.121226489543914795e-01 4.427673816680908203e-01 -3.449917733669281006e-01 -2.311013787984848022e-01 -2.605166137218475342e-01 -4.948678016662597656e-01 -2.134973108768463135e-01 4.776920080184936523e-01
-2.115403264760971069e-01 2.802524566650390625e-01 -3.322301208972930908e-01 -2.300675660371780396e-01 -2.268405407667160034e-01 -3.764924108982086182e-01 1.623940765857696533e-01 7.027277946472167969e-01
-9.829793870449066162e-02 7.237891554832458496e-01 3.758987486362457275e-01 2.110190689563751221e-01 3.485616445541381836e-01 -3.453350067138671875e-01 -1.438851952552795410e-01 -1.385044008493423462e-01
-6.343755125999450684e-02 8.885362148284912109e-01 -1.209968850016593933e-01 8.718410879373550415e-02 1.482155621051788330e-01 -4.606491699814796448e-02 -8.664628118276596069e-02 -3.906921148300170898e-01
-5.732548236846923828e-02 6.327152252197265625e-01 -2.801214456558227539e-01 6.290502548217773438e-01 1.440959125757217407e-01 -2.186700105667114258e-01 1.695038229227066040e-01 1.578005254268646240e-01
1.787272691726684570e-01 5.401037931442260742e-01 5.353502631187438965e-01 1.262619793415069580e-01 2.416440248489379883e-01 -3.316068649291992188e-01 3.710174188017845154e-02 4.517423510551452637e-01
1.557443439960479736e-01 7.012388706207275391e-01 4.638291895389556885e-02 2.445674687623977661e-01 -7.754312455654144287e-02 2.748347222805023193e-01 4.991821199655532837e-02 5.813812613487243652e-01
-1.374204754829406738e-01 3.436475992202758789e-01 -2.069329172372817993e-01 -1.062262356281280518e-01 -3.351576924324035645e-01 -5.153887271881103516e-01 -2.274258732795715332e-01 6.158229112625122070e-01
2.020611017942428589e-01 6.462870240211486816e-01 -1.346095651388168335e-01 -3.470669314265251160e-02 -6.090377271175384521e-02 2.729399502277374268e-01 -1.530906409025192261e-01 6.484737396240234375e-01
-2.239643186330795288e-01 8.009355068206787109e-01 9.416142106056213379e-02 -1.208077296614646912e-01 -3.864928483963012695e-01 3.135714828968048096e-01 -1.606787592172622681e-01 1.065833568572998047e-01
-5.580782890319824219e-01 3.325338959693908691e-01 3.369182646274566650e-01 -1.716427356004714966e-01 -2.025357633829116821e-01 -5.172457695007324219e-01 -3.991938382387161255e-02 3.533231019973754883e-01
-2.720406353473663330e-01 6.256799101829528809e-01 -1.756918132305145264e-01 5.521285533905029297e-01 6.660842895507812500e-02 4.800000227987766266e-03 3.449729382991790771e-01 2.744793593883514404e-01
-6.208443641662597656e-02 2.804109752178192139e-01 -3.949106037616729736e-01 -1.156097277998924255e-01 1.603970080614089966e-01 -2.619171142578125000e-01 4.809743463993072510e-01 6.500239372253417969e-01
8.104836940765380859e-02 6.074124574661254883e-01 -3.135634958744049072e-01 3.375983536243438721e-01 1.386193335056304932e-01 -1.222467496991157532e-01 6.139241456985473633e-01 -3.352893516421318054e-02
2.056881487369537354e-01 6.863925457000732422e-01 -3.366932570934295654e-01 1.972990632057189941e-01 -4.065018147230148315e-02 -4.742149412631988525e-01 2.179540880024433136e-02 -3.275073170661926270e-01
-6.136940121650695801e-01 6.555153131484985352e-01 1.394582688808441162e-01 9.402497112751007080e-02 -3.100114464759826660e-01 -1.824577897787094116e-02 2.505220174789428711e-01 -7.866898179054260254e-02
-3.800129052251577377e-03 4.737743735313415527e-01 -3.024903535842895508e-01 -6.139529943466186523e-01 2.619525492191314697e-01 -3.053781092166900635e-01 -2.836173176765441895e-01 2.545014023780822754e-01
-5.891598463058471680e-01 5.319957137107849121e-01 -8.158954232931137085e-02 2.385799735784530640e-01 2.044084519147872925e-01 -4.235371947288513184e-01 -8.968957513570785522e-02 -2.776384651660919189e-01
-2.169568538665771484e-01 5.694540739059448242e-01 1.844673752784729004e-01 1.108975522220134735e-02 -2.712225317955017090e-01 -2.019734382629394531e-01 -5.530819892883300781e-01 4.174278378486633301e-01
-4.740434139966964722e-02 3.917689323425292969e-01 -3.744815886020660400e-01 -4.431615173816680908e-01 -3.958319127559661865e-01 -5.692640542984008789e-01 -1.316672470420598984e-02 1.634736806154251099e-01
-2.208191752433776855e-01 6.229242086410522461e-01 2.429438829421997070e-01 1.186441257596015930e-01 2.996575236320495605e-01 -5.696629285812377930e-01 -1.376425623893737793e-01 -2.384335100650787354e-01
-3.412153124809265137e-01 4.249071776866912842e-01 1.785417646169662476e-01 1.042862981557846069e-01 -4.791243076324462891e-01 -6.066299676895141602e-01 -7.598850131034851074e-02 2.386192232370376587e-01
1.306990236043930054e-01 4.975867569446563721e-01 -4.573557376861572266e-01 -4.729902148246765137e-01 -1.141824573278427124e-01 -2.110154628753662109e-01 -2.609511315822601318e-01 4.204410016536712646e-01
-5.156782269477844238e-01 6.888087391853332520e-01 7.790622860193252563e-02 -2.383448034524917603e-01 -2.027560323476791382e-01 5.151606723666191101e-02 2.754865586757659912e-01 -2.776401937007904053e-01
-2.619642615318298340e-01 6.793489456176757812e-01 -1.845847517251968384e-01 6.075289845466613770e-01 -4.018506966531276703e-03 -1.205387040972709656e-01 2.122758775949478149e-01 8.420176059007644653e-02
-2.741558253765106201e-01 2.545446157455444336e-01 -3.078123331069946289e-01 -3.501636087894439697e-01 2.136899381875991821e-01 -6.744702458381652832e-01 3.581672906875610352e-01 -1.175814941525459290e-01
-2.554313242435455322e-01 5.615662932395935059e-01 3.773191571235656738e-01 -6.248335838317871094e-01 -1.440656278282403946e-02 -1.934673786163330078e-01 2.120561450719833374e-01 -6.329617649316787720e-02
2.195171117782592773e-01 7.719398140907287598e-01 -6.768884509801864624e-02 3.708818256855010986e-01 -1.703448966145515442e-02 4.972338676452636719e-02 4.429474174976348877e-01 1.217417344450950623e-01
-2.522130869328975677e-02 5.511399507522583008e-01 -1.451776474714279175e-01 -6.728558540344238281e-01 -8.337348699569702148e-02 -3.431471586227416992e-01 5.161904916167259216e-02 3.072969615459442139e-01
-2.161808460950851440e-01 3.173116743564605713e-01 -2.304801642894744873e-01 -3.831127882003784180e-01 1.804075986146926880e-01 -3.007721900939941406e-01 4.377267062664031982e-01 5.814353823661804199e-01
1.579441875219345093e-01 4.479588568210601807e-01 2.525201141834259033e-01 -1.567734330892562866e-01 -3.071029484272003174e-01 -6.163440942764282227e-01 -1.653538644313812256e-02 4.599746167659759521e-01
4.229351580142974854e-01 7.848853468894958496e-01 2.232618331909179688e-01 2.303944230079650879e-01 1.685103774070739746e-01 -1.473379582166671753e-01 2.280568927526473999e-01 6.258316338062286377e-03
-2.191888168454170227e-02 6.546826362609863281e-01 -3.072696924209594727e-01 -3.035070002079010010e-02 2.778818905353546143e-01 -3.562693297863006592e-01 1.575973480939865112e-01 -4.965797662734985352e-01
-1.440141052007675171e-01 7.444197535514831543e-01 2.299181073904037476e-01 -2.620942145586013794e-02 1.100486069917678833e-01 3.764907717704772949e-01 4.099861681461334229e-01 2.227221727371215820e-01
-7.808084785938262939e-02 6.003742218017578125e-01 1.491663306951522827e-01 2.191425561904907227e-01 4.617526531219482422e-01 -5.301512479782104492e-01 -2.366217523813247681e-01 -1.136416941881179810e-01
-1.415052562952041626e-01 4.868165552616119385e-01 -3.415834009647369385e-01 5.743609070777893066e-01 1.805701255798339844e-01 -2.957051098346710205e-01 3.915109038352966309e-01 1.519488990306854248e-01
8.401668071746826172e-02 4.255996942520141602e-01 -3.265801072120666504e-01 7.522839307785034180e-02 -5.421425700187683105e-01 -5.981638431549072266e-01 -5.531669780611991882e-02 2.114569097757339478e-01
2.557995170354843140e-02 7.351568937301635742e-01 -4.544574767351150513e-02 -8.510314673185348511e-02 3.008476793766021729e-01 4.429842531681060791e-01 3.951301574707031250e-01 8.191458880901336670e-02
-1.398066878318786621e-01 2.484635859727859497e-01 -4.110481142997741699e-01 -3.147870898246765137e-01 -3.145604133605957031e-01 -6.260911226272583008e-01 2.460668683052062988e-01 3.149307966232299805e-01
-2.635560631752014160e-01 7.926999330520629883e-01 -2.454777061939239502e-01 2.725545763969421387e-01 2.855443060398101807e-01 1.365595906972885132e-01 -1.132550239562988281e-01 -2.336858063936233521e-01
2.052822858095169067e-01 5.170349478721618652e-01 5.418298840522766113e-01 2.017387375235557556e-02 2.266286462545394897e-01 -3.234683275222778320e-01 1.447952836751937866e-01 4.686040878295898438e-01
-4.791360795497894287e-01 7.114340066909790039e-01 6.139600276947021484e-02 -7.874281704425811768e-02 -4.709526002407073975e-01 8.381733298301696777e-02 1.076806634664535522e-01 -1.179142370820045471e-01
2.308749556541442871e-01 5.220364332199096680e-01 2.530981898307800293e-01 -4.518643021583557129e-01 -3.737264573574066162e-01 -3.049489259719848633e-01 -1.115622818470001221e-01 4.010276496410369873e-01
1.350106149911880493e-01 4.808531105518341064e-01 4.828540980815887451e-01 -4.639459401369094849e-02 -8.272105455398559570e-02 -5.673506259918212891e-01 -1.064634025096893311e-01 4.185546040534973145e-01
-7.929903455078601837e-03 5.321362018585205078e-01 -3.539261817932128906e-01 -6.720029115676879883e-01 1.135442405939102173e-01 6.039945036172866821e-02 3.327595591545104980e-01 1.124594733119010925e-01
-5.555132627487182617e-01 2.876637578010559082e-01 3.131715357303619385e-01 -3.260367512702941895e-01 1.501957625150680542e-01 -5.685340166091918945e-01 2.372732758522033691e-01 4.679542407393455505e-02
-3.397035598754882812e-01 6.893924474716186523e-01 -1.459855437278747559e-01 5.409920811653137207e-01 1.136054247617721558e-01 1.852123998105525970e-02 2.389354258775711060e-01 1.581646800041198730e-01
-3.144167959690093994e-01 5.971642732620239258e-01 -4.215912893414497375e-02 -4.504176080226898193e-01 3.321533650159835815e-02 2.607595920562744141e-02 5.578950643539428711e-01 1.638702601194381714e-01
-5.214834585785865784e-02 5.368359684944152832e-01 6.406311392784118652e-01 -1.815093904733657837e-01 1.098656840622425079e-02 -3.839016854763031006e-01 1.248510032892227173e-01 3.203819692134857178e-01
-5.937385559082031250e-02 3.446069955825805664e-01 -3.567464351654052734e-01 -1.052996069192886353e-01 -2.223380357027053833e-01 -1.627106070518493652e-01 2.035902887582778931e-01 7.886741757392883301e-01
5.152301117777824402e-02 6.469545960426330566e-01 -1.697938516736030579e-02 -3.037084341049194336e-01 -2.488822042942047119e-01 3.084195554256439209e-01 1.667330116033554077e-01 5.490020513534545898e-01
2.529765665531158447e-02 7.967451214790344238e-01 -1.211590021848678589e-01 1.108403429388999939e-01 -1.776296049356460571e-01 4.239847660064697266e-01 2.169287391006946564e-02 3.546918034553527832e-01
-3.521433770656585693e-01 7.450373172760009766e-01 1.141040101647377014e-01 -1.838417947292327881e-01 -4.634655416011810303e-01 8.355333656072616577e-02 -2.266898751258850098e-01 -3.045120462775230408e-02
-6.305947303771972656e-01 5.780005455017089844e-01 5.629002302885055542e-02 1.012196019291877747e-01 4.764609336853027344e-01 -8.052439242601394653e-02 3.934700414538383484e-02 -1.407276988029479980e-01
7.153380662202835083e-02 4.590775072574615479e-01 -1.842932701110839844e-01 -5.494976043701171875e-01 1.522747520357370377e-02 -2.861422598361968994e-01 -1.393577605485916138e-01 5.888032913208007812e-01
-1.002309396862983704e-01 4.922789931297302246e-01 -1.356534063816070557e-01 -1.785129606723785400e-01 -2.745731770992279053e-01 -4.480668306350708008e-01 -4.654477536678314209e-01 4.522726535797119141e-01
1.779464632272720337e-01 6.179366111755371094e-01 2.017123103141784668e-01 -2.269887477159500122e-01 -1.043849904090166092e-02 2.267185449600219727e-01 1.354644745588302612e-01 6.514727473258972168e-01
2.638528943061828613e-01 7.750795483589172363e-01 -1.562563180923461914e-01 5.918144434690475464e-02 8.766005747020244598e-03 -3.761215209960937500e-01 2.041446417570114136e-02 -3.996925354003906250e-01
-2.484659850597381592e-01 2.567956745624542236e-01 -1.539005488157272339e-01 -2.730332314968109131e-01 -3.913841843605041504e-01 -7.365674972534179688e-01 8.988509327173233032e-02 2.651332318782806396e-01
2.085652947425842285e-01 6.855503916740417480e-01 -1.284457743167877197e-01 -2.641458809375762939e-01 -1.340857744216918945e-01 3.351134955883026123e-01 9.062475711107254028e-02 5.116220116615295410e-01
-2.633680403232574463e-01 1.791492998600006104e-01 2.560115791857242584e-02 -7.616731524467468262e-02 3.554019927978515625e-01 -6.212115883827209473e-01 1.068055257201194763e-01 6.070125102996826172e-01
2.013613879680633545e-01 5.114995241165161133e-01 -1.942018866539001465e-01 -4.658161997795104980e-01 2.667045779526233673e-02 -2.959512472152709961e-01 -3.703533709049224854e-01 4.665432572364807129e-01
1.137932315468788147e-01 5.666570663452148438e-01 -2.611166834831237793e-01 -5.516507029533386230e-01 -8.367076516151428223e-02 -7.890111207962036133e-02 -4.873917996883392334e-01 2.065754681825637817e-01
3.020696938037872314e-01 7.990565896034240723e-01 1.699046194553375244e-01 1.838931143283843994e-01 1.662747114896774292e-01 -2.007480412721633911e-01 3.199658989906311035e-01 -1.930103600025177002e-01
6.719230115413665771e-02 5.365350246429443359e-01 5.631481409072875977e-01 -1.239512395113706589e-02 3.765313625335693359e-01 -4.483436942100524902e-01 -3.783019259572029114e-02 2.147250175476074219e-01
-1.896123439073562622e-01 7.289840579032897949e-01 3.739770948886871338e-01 -9.943358600139617920e-02 -2.481980323791503906e-01 1.336907148361206055e-01 4.498151242733001709e-01 3.277800232172012329e-02
-3.541960120201110840e-01 5.347247719764709473e-01 -3.610569834709167480e-01 -6.002932786941528320e-01 2.318225502967834473e-01 8.508520573377609253e-02 5.302174761891365051e-02 1.846838146448135376e-01
1.407256275415420532e-01 7.406962513923645020e-01 -2.759619057178497314e-01 3.503985404968261719e-01 -4.846518486738204956e-02 2.479734458029270172e-02 4.722931385040283203e-01 8.128252625465393066e-02
2.486039698123931885e-01 8.465760350227355957e-01 -1.089643761515617371e-01 1.122780218720436096e-01 1.938313096761703491e-01 -9.169924259185791016e-02 2.072363495826721191e-01 -3.287846744060516357e-01
3.890930712223052979e-01 7.775790691375732422e-01 1.487868130207061768e-01 1.541840434074401855e-01 1.642197966575622559e-01 -3.137788176536560059e-01 2.070011794567108154e-01 -1.726049333810806274e-01
-1.860761940479278564e-01 5.812107324600219727e-01 3.943238556385040283e-01 1.746884137392044067e-01 4.437379837036132812e-01 -4.920789897441864014e-01 -2.989763021469116211e-02 -4.029447957873344421e-02
2.076162211596965790e-02 7.419146299362182617e-01 -3.490060269832611084e-01 -1.005192846059799194e-02 1.713867336511611938e-01 -2.799974977970123291e-01 -2.545207180082798004e-02 -4.677665829658508301e-01
6.972358375787734985e-02 7.033926248550415039e-01 -2.418476343154907227e-01 -1.971478387713432312e-02 2.461699992418289185e-01 -3.512249588966369629e-01 7.482133060693740845e-02 -5.019378066062927246e-01
-4.300743639469146729e-01 2.997589409351348877e-01 -4.772363230586051941e-02 -4.463992714881896973e-01 1.568635851144790649e-01 -3.258879184722900391e-01 3.881072103977203369e-01 4.921326339244842529e-01
-2.094492316246032715e-01 5.202551484107971191e-01 3.301457166671752930e-01 -3.271741867065429688e-01 -4.640694558620452881e-01 -2.115489840507507324e-01 4.451381564140319824e-01 1.056653261184692383e-01
-2.301321327686309814e-01 7.553846836090087891e-01 5.274667590856552124e-02 6.902879104018211365e-03 -4.055304527282714844e-01 2.990232408046722412e-01 -1.922517120838165283e-01 2.877024710178375244e-01
1.109335497021675110e-01 4.942397475242614746e-01 -2.186423838138580322e-01 5.990833044052124023e-02 -1.707299351692199707e-01 9.860973805189132690e-02 1.333419978618621826e-02 8.080699443817138672e-01
-4.274616241455078125e-01 4.603438079357147217e-01 -2.466099858283996582e-01 -4.887956976890563965e-01 -2.191805988550186157e-01 9.016592800617218018e-02 4.608649909496307373e-01 1.924992650747299194e-01
-1.199280172586441040e-01 4.309397339820861816e-01 -2.365382760763168335e-01 -4.792524576187133789e-01 4.504168406128883362e-02 -2.395983785390853882e-02 6.934446096420288086e-01 1.755180954933166504e-01
2.670289874076843262e-01 5.419889688491821289e-01 4.527861997485160828e-02 -4.277558624744415283e-01 -1.247679740190505981e-01 -4.038902521133422852e-01 -4.206649661064147949e-01 3.070257902145385742e-01
5.125999078154563904e-02 4.898494780063629150e-01 -6.096019744873046875e-01 1.306671202182769775e-01 -3.190615400671958923e-02 -3.690649867057800293e-01 -3.635495007038116455e-01 3.151765465736389160e-01
-2.309960275888442993e-01 4.115864634513854980e-01 -2.721401453018188477e-01 -4.249877333641052246e-01 4.934853017330169678e-01 -3.249008357524871826e-01 -3.699580132961273193e-01 1.913249939680099487e-01
-3.170678019523620605e-01 5.752258896827697754e-01 4.808430969715118408e-01 -3.523518145084381104e-01 6.210496276617050171e-02 -3.583543300628662109e-01 2.137239575386047363e-01 -1.877994537353515625e-01
-2.773700654506683350e-01 4.775135219097137451e-01 -9.974952042102813721e-02 1.353025883436203003e-01 -5.357491970062255859e-01 -4.807107746601104736e-01 -2.924232184886932373e-01 2.513338029384613037e-01
-2.571237385272979736e-01 6.822903752326965332e-01 5.836045742034912109e-02 1.475683152675628662e-01 4.213980734348297119e-01 -3.793694674968719482e-01 -1.189489811658859253e-01 -3.279303908348083496e-01
-4.248975962400436401e-02 4.214220941066741943e-01 -5.496020317077636719e-01 -1.432698220014572144e-01 7.360777258872985840e-02 1.036640778183937073e-01 1.994979530572891235e-01 6.648651361465454102e-01
-1.663818359375000000e-01 2.713195085525512695e-01 -3.895754218101501465e-01 -1.193132922053337097e-01 -2.694433927536010742e-01 -5.756919384002685547e-01 -7.978735864162445068e-02 5.677247047424316406e-01
-3.846122622489929199e-01 4.953188300132751465e-01 -6.297733634710311890e-02 6.097735166549682617e-01 1.664834916591644287e-01 -2.229725718498229980e-01 2.638368904590606689e-01 2.896535992622375488e-01
-2.324298024177551270e-01 7.270584106445312500e-01 1.397199183702468872e-01 -4.755317792296409607e-02 -4.821578860282897949e-01 1.802698224782943726e-01 -2.463093698024749756e-01 2.644571363925933838e-01
-2.906748056411743164e-01 4.659836292266845703e-01 2.459411919116973877e-01 5.716437473893165588e-02 -5.744348168373107910e-01 -4.999983310699462891e-01 -2.134824730455875397e-02 2.327730059623718262e-01
-7.466159760951995850e-02 4.794558584690093994e-01 -1.134288832545280457e-01 -6.716865301132202148e-01 4.146752953529357910e-01 -3.508874773979187012e-01 -7.167332619428634644e-02 -1.743890158832073212e-02
1.508850902318954468e-01 5.898764729499816895e-01 -4.104648530483245850e-01 -4.736586809158325195e-01 9.376099705696105957e-02 -2.404482066631317139e-01 -3.337664604187011719e-01 2.417418211698532104e-01
-2.195011228322982788e-01 4.974342882633209229e-01 -2.117546945810317993e-01 -4.363957345485687256e-01 -1.685803942382335663e-02 1.026319712400436401e-01 4.100508987903594971e-01 5.386444330215454102e-01
-2.015237659215927124e-01 6.846351027488708496e-01 -2.246140986680984497e-01 5.886687636375427246e-01 2.017309330403804779e-02 -3.280433267354965210e-02 2.661576569080352783e-01 1.461426764726638794e-01
-3.136573359370231628e-02 8.999568819999694824e-01 -1.202280595898628235e-01 1.484938710927963257e-01 2.041622102260589600e-01 6.954079866409301758e-02 -3.689120337367057800e-02 -3.235885500907897949e-01
1.784626990556716919e-01 5.091127753257751465e-01 5.509123206138610840e-01 -8.756813593208789825e-03 3.182821571826934814e-01 -1.993061453104019165e-01 3.409788608551025391e-01 3.848130106925964355e-01
-1.232528910040855408e-01 4.092128276824951172e-01 -1.585294753313064575e-01 -5.622186660766601562e-01 3.563762903213500977e-01 -5.809810757637023926e-01 6.470452249050140381e-02 -8.603825420141220093e-02
-5.763829946517944336e-01 6.537179350852966309e-01 2.134806513786315918e-01 1.305705159902572632e-01 -3.039713799953460693e-01 -8.894312381744384766e-02 2.647666335105895996e-01 -8.603532612323760986e-02
-5.749636888504028320e-01 3.324376046657562256e-01 -2.000121176242828369e-01 -2.870040833950042725e-01 -3.991886600852012634e-02 -4.895835742354393005e-02 3.279395997524261475e-01 5.700797438621520996e-01
-3.354444503784179688e-01 3.885622024536132812e-01 -1.379360258579254150e-01 -6.828196644783020020e-01 -1.197855696082115173e-01 -3.944777250289916992e-01 -8.824136853218078613e-02 2.710712254047393799e-01
-3.236139118671417236e-01 4.941771626472473145e-01 1.539082676172256470e-01 1.057749390602111816e-01 -4.007471501827239990e-01 -3.915672749280929565e-02 -2.082825452089309692e-02 6.735144853591918945e-01
1.129680797457695007e-01 5.787139534950256348e-01 -4.170069396495819092e-01 3.610933125019073486e-01 -1.819900609552860260e-02 -4.891627933830022812e-03 5.520780682563781738e-01 2.071229964494705200e-01
-4.792059063911437988e-01 2.051386684179306030e-01 1.369821578264236450e-01 -4.670883342623710632e-02 3.004547357559204102e-01 -4.297785460948944092e-01 4.123670756816864014e-01 5.121570825576782227e-01
-3.801878988742828369e-01 5.137876272201538086e-01 1.568437367677688599e-01 2.340725362300872803e-01 4.529911577701568604e-01 -4.642873406410217285e-01 -3.021190166473388672e-01 7.078266236931085587e-03
-1.805944442749023438e-01 8.140864968299865723e-01 -1.519455909729003906e-01 3.798917829990386963e-01 1.376202255487442017e-01 -1.083381399512290955e-01 5.790038779377937317e-02 -3.212703466415405273e-01
-5.276270508766174316e-01 4.309073090553283691e-01 5.741593241691589355e-02 3.402658104896545410e-01 4.282193481922149658e-01 -4.088982939720153809e-01 -2.294226139783859253e-01 1.168204918503761292e-01
5.715529620647430420e-02 5.890383124351501465e-01 5.348569154739379883e-01 2.441962808370590210e-01 6.069702282547950745e-02 -8.613640815019607544e-02 2.710652351379394531e-01 4.684904515743255615e-01
2.259406261146068573e-02 5.263999700546264648e-01 -4.433080554008483887e-02 -1.693683266639709473e-01 5.851579457521438599e-02 2.837209105491638184e-01 2.093516588211059570e-01 7.509939670562744141e-01
1.474969554692506790e-02 4.911167323589324951e-01 7.308776024729013443e-03 -6.475382447242736816e-01 -1.689293384552001953e-01 -2.464379966259002686e-01 -2.988008558750152588e-01 4.008449614048004150e-01
-4.864450991153717041e-01 6.505577564239501953e-01 -1.433268487453460693e-01 2.014503926038742065e-01 2.324205040931701660e-01 -2.862144708633422852e-01 -1.486168205738067627e-01 -3.478449285030364990e-01
3.438270986080169678e-01 6.945741772651672363e-01 5.977596342563629150e-02 -9.978241473436355591e-02 3.264442086219787598e-01 3.260794579982757568e-01 9.041418880224227905e-02 4.058958888053894043e-01
-4.425953626632690430e-01 6.887928247451782227e-01 1.034634932875633240e-01 1.875156611204147339e-01 -4.000899791717529297e-01 -9.923252463340759277e-02 2.713314592838287354e-01 -2.006668895483016968e-01
-3.286447823047637939e-01 6.233385205268859863e-01 -3.998181223869323730e-01 3.612631857395172119e-01 1.164743378758430481e-01 -2.971414923667907715e-01 -3.086445294320583344e-02 -3.320603668689727783e-01
-2.345944046974182129e-01 4.375061392784118652e-01 3.541888296604156494e-01 9.503860771656036377e-02 -4.622751176357269287e-01 -5.811312198638916016e-01 2.102200835943222046e-01 1.531913876533508301e-01
5.307248607277870178e-02 7.757838368415832520e-01 -1.084105744957923889e-01 4.837144315242767334e-01 2.146420478820800781e-01 -1.182914823293685913e-01 2.976658344268798828e-01 -3.067823499441146851e-02
-1.321893185377120972e-01 2.533095479011535645e-01 -2.533030509948730469e-01 -8.084975928068161011e-02 -1.410982459783554077e-01 -8.212847709655761719e-01 -2.009760402143001556e-02 3.909472823143005371e-01
1.312042493373155594e-02 7.831434607505798340e-01 -7.210566196590662003e-03 8.321665227413177490e-03 -2.108868658542633057e-01 4.275416731834411621e-01 2.650673389434814453e-01 2.981056869029998779e-01
-8.980753272771835327e-02 4.703484475612640381e-01 -4.022544026374816895e-01 -5.964124202728271484e-01 1.153961848467588425e-02 -3.066023886203765869e-01 -2.734272181987762451e-01 2.903271913528442383e-01
-2.484017312526702881e-01 4.645875990390777588e-01 -1.978740543127059937e-01 6.421577930450439453e-01 2.174666374921798706e-01 -1.990560442209243774e-01 4.309752210974693298e-02 4.268040359020233154e-01
-3.689346611499786377e-01 3.899308145046234131e-01 7.582002133131027222e-02 6.221272796392440796e-02 -5.896270275115966797e-01 -4.304862022399902344e-01 1.858318783342838287e-02 4.109723865985870361e-01
4.570819810032844543e-02 5.509882569313049316e-01 -4.061710834503173828e-01 5.575388073921203613e-01 -8.318495005369186401e-02 -2.528165876865386963e-01 2.822946906089782715e-01 2.607143819332122803e-01
-4.419825971126556396e-01 6.839751601219177246e-01 2.258424460887908936e-01 2.481887489557266235e-01 -3.509657680988311768e-01 -4.493719711899757385e-02 3.123355507850646973e-01 -3.843312337994575500e-02
-2.776883244514465332e-01 5.086535811424255371e-01 -1.849945336580276489e-01 5.778241157531738281e-01 3.078272342681884766e-01 -1.135092824697494507e-01 1.748139858245849609e-01 3.973100781440734863e-01
-3.464486896991729736e-01 4.559064805507659912e-01 3.385773897171020508e-01 -2.741469740867614746e-01 -2.299926280975341797e-01 -2.379205375909805298e-01 5.671759247779846191e-01 2.261415123939514160e-01
-4.347300529479980469e-02 4.340923726558685303e-01 -2.473332285881042480e-01 -1.680440157651901245e-01 -4.936760962009429932e-01 -3.231285512447357178e-01 -1.499715261161327362e-02 6.098429560661315918e-01
3.126405477523803711e-01 7.993485331535339355e-01 -5.872579663991928101e-02 1.479213684797286987e-01 1.220833882689476013e-01 -2.628006637096405029e-01 2.770322859287261963e-01 -2.779440581798553467e-01
1.993306279182434082e-01 3.334516286849975586e-01 -3.243154585361480713e-01 -3.327249288558959961e-01 2.370544523000717163e-01 -6.719290614128112793e-01 8.589549362659454346e-02 3.436999022960662842e-01
-3.999104201793670654e-01 4.415714144706726074e-01 1.197344809770584106e-02 -3.751112520694732666e-02 -5.550017952919006348e-01 -5.574486851692199707e-01 -6.920459121465682983e-02 1.413172036409378052e-01
1.605621427297592163e-01 5.108171701431274414e-01 6.592134237289428711e-01 -1.278778612613677979e-01 6.070667877793312073e-02 -2.199615091085433960e-01 2.524991631507873535e-01 3.828138411045074463e-01
-3.047122061252593994e-02 3.424995839595794678e-01 -2.054121047258377075e-01 -1.922401487827301025e-01 1.251500248908996582e-01 -2.199107557535171509e-01 6.076532602310180664e-01 6.077411770820617676e-01
-3.019776642322540283e-01 7.255897521972656250e-01 -1.864310167729854584e-02 -3.830121755599975586e-01 -5.929815769195556641e-02 3.470481932163238525e-01 3.327096104621887207e-01 -2.507022768259048462e-02
-3.083583116531372070e-01 7.097670435905456543e-01 -9.991092979907989502e-02 5.654271841049194336e-01 2.326503247022628784e-01 -7.013371586799621582e-02 -2.107647992670536041e-02 1.093918308615684509e-01
3.080612234771251678e-02 5.566761493682861328e-01 -6.746758222579956055e-01 -2.419372051954269409e-01 1.756729185581207275e-01 2.874762713909149170e-01 -1.035311743617057800e-01 2.263166010379791260e-01
1.896222680807113647e-01 6.251724362373352051e-01 3.089622221887111664e-02 -3.082286119461059570e-01 -3.063322044909000397e-02 1.853420436382293701e-01 5.385726317763328552e-02 6.626105904579162598e-01
-8.394834399223327637e-02 5.634444952011108398e-01 -1.356671154499053955e-01 -1.927990168333053589e-01 -3.929180800914764404e-01 -4.227161705493927002e-01 -5.184018015861511230e-01 1.345071494579315186e-01
5.039733648300170898e-02 4.764598906040191650e-01 -2.929450571537017822e-01 -7.012687325477600098e-01 -2.613725364208221436e-01 -2.659242153167724609e-01 2.258125543594360352e-01 5.318758636713027954e-02
-4.544088244438171387e-01 7.029792666435241699e-01 8.872298151254653931e-02 -9.292580932378768921e-02 -3.392668962478637695e-01 -1.413044929504394531e-01 -3.217384815216064453e-01 -2.103359103202819824e-01
2.059351056814193726e-01 3.448229730129241943e-01 -5.339860916137695312e-01 -1.400567293167114258e-01 4.105019867420196533e-01 -5.083331465721130371e-01 1.691136211156845093e-01 2.800302505493164062e-01
6.925580650568008423e-02 7.053366899490356445e-01 1.084316819906234741e-01 -2.286282181739807129e-01 3.913593292236328125e-01 3.957547247409820557e-01 -1.546403467655181885e-01 3.161927163600921631e-01
-1.153441220521926880e-01 6.968045234680175781e-01 4.691561758518218994e-01 -1.362877637147903442e-01 1.251363307237625122e-01 1.282832175493240356e-01 4.189831614494323730e-01 2.341256737709045410e-01
-1.520638614892959595e-01 2.998877763748168945e-01 8.343453705310821533e-02 -3.305964469909667969e-01 3.473369181156158447e-01 -4.354048073291778564e-01 3.305763900279998779e-01 5.926106572151184082e-01
-3.169486820697784424e-01 3.258670270442962646e-01 -4.032861888408660889e-01 -4.985997676849365234e-01 -4.770931974053382874e-02 -5.879577994346618652e-01 -5.606960505247116089e-02 1.760640442371368408e-01
2.788666486740112305e-01 5.081650614738464355e-01 -2.018835842609405518e-01 -1.819601953029632568e-01 -2.016661167144775391e-01 -4.530194699764251709e-01 -3.990549147129058838e-01 4.301098287105560303e-01
-2.201963812112808228e-01 4.776572287082672119e-01 1.559487879276275635e-01 -6.814165711402893066e-01 -2.858145833015441895e-01 -2.550609111785888672e-01 -1.683650612831115723e-01 2.441634982824325562e-01
1.867782138288021088e-02 4.321452975273132324e-01 -4.048235714435577393e-01 5.266718193888664246e-02 1.453739404678344727e-01 1.805146932601928711e-01 4.067646265029907227e-01 6.535050868988037109e-01
8.685725927352905273e-02 3.660669326782226562e-01 -4.537336230278015137e-01 -3.291124701499938965e-01 -1.666039228439331055e-01 -5.749113559722900391e-01 -9.314467757940292358e-02 4.210768640041351318e-01
9.257638454437255859e-02 6.729964613914489746e-01 1.636497080326080322e-01 -1.351847648620605469e-01 -1.883250325918197632e-01 2.908816039562225342e-01 3.376204669475555420e-01 5.092968344688415527e-01
-4.084683358669281006e-01 3.194972276687622070e-01 -1.465851515531539917e-01 -4.053538739681243896e-01 -4.572526216506958008e-01 -5.579888224601745605e-01 9.987001121044158936e-02 1.219443157315254211e-01
9.284160286188125610e-02 4.514960944652557373e-01 -1.499595195055007935e-01 -2.143897265195846558e-01 -1.533167064189910889e-01 -6.785224080085754395e-01 -4.217485785484313965e-01 2.393956184387207031e-01
-3.610729277133941650e-01 5.759390592575073242e-01 -1.561922281980514526e-01 1.822416186332702637e-01 -5.342120528221130371e-01 -9.473488479852676392e-02 -2.631614208221435547e-01 3.416156470775604248e-01
-2.959301769733428955e-01 2.525695264339447021e-01 1.785264611244201660e-01 -1.544554382562637329e-01 -2.847245037555694580e-01 -7.472976446151733398e-01 3.922270610928535461e-02 3.896737694740295410e-01
-3.367158398032188416e-02 8.206578493118286133e-01 -5.512192472815513611e-02 6.247821450233459473e-02 3.297980129718780518e-01 -2.044749259948730469e-01 -1.069115549325942993e-01 -3.955228924751281738e-01
2.795653650537133217e-03 3.524493575096130371e-01 -3.182114064693450928e-01 -2.476066946983337402e-01 -4.445230364799499512e-01 -4.670168161392211914e-01 1.805104166269302368e-01 5.146986246109008789e-01
-5.450389161705970764e-02 5.218760967254638672e-01 1.040869429707527161e-01 -1.507095247507095337e-01 -5.686047077178955078e-01 -4.929947555065155029e-01 -2.860092818737030029e-01 2.072936594486236572e-01
-3.788119554519653320e-01 3.573814928531646729e-01 -2.562366425991058350e-01 -5.514255166053771973e-01 -3.100248575210571289e-01 -4.448315799236297607e-01 -1.747039705514907837e-02 2.544736862182617188e-01
-2.946647107601165771e-01 4.164194166660308838e-01 -3.005563914775848389e-01 -9.494119323790073395e-03 -7.082485407590866089e-02 1.207834407687187195e-01 1.758366674184799194e-01 7.738346457481384277e-01
-2.285209596157073975e-01 5.653052926063537598e-01 1.737368702888488770e-01 -1.307403147220611572e-01 5.362285971641540527e-01 8.455535769462585449e-02 5.334258079528808594e-01 -4.119459167122840881e-02
1.112798321992158890e-02 4.792170524597167969e-01 -8.467083424329757690e-02 -2.487976253032684326e-01 -6.541847586631774902e-01 -4.951414763927459717e-01 -5.771034583449363708e-02 1.571768969297409058e-01
2.068361081182956696e-02 4.459701776504516602e-01 2.875560224056243896e-01 -3.170082271099090576e-01 5.756273865699768066e-01 -4.256870746612548828e-01 3.671042248606681824e-02 3.218635916709899902e-01
7.668248564004898071e-02 5.880030393600463867e-01 -1.277916282415390015e-01 -6.700032353401184082e-01 1.245969086885452271e-01 -1.565461307764053345e-01 3.366234600543975830e-01 1.725999712944030762e-01
-3.685730397701263428e-01 7.721998691558837891e-01 3.170886635780334473e-01 -4.942099563777446747e-03 -1.622676402330398560e-01 -9.014796465635299683e-02 -2.580821812152862549e-01 -2.573474049568176270e-01
-5.271493643522262573e-02 4.214668571949005127e-01 -2.350812256336212158e-01 -5.570046305656433105e-01 -1.805216968059539795e-01 -6.124215126037597656e-01 1.108518019318580627e-01 1.847511082887649536e-01
1.595495790243148804e-01 7.550193071365356445e-01 1.473919767886400223e-02 4.917567968368530273e-01 1.485700011253356934e-01 -1.166289523243904114e-01 3.438678979873657227e-01 9.234386682510375977e-02
-1.431901752948760986e-01 3.581098616123199463e-01 -5.065251588821411133e-01 -2.126907855272293091e-01 -3.077844083309173584e-01 -9.712377935647964478e-02 4.892650246620178223e-01 4.537666738033294678e-01
-5.489369630813598633e-01 6.487311720848083496e-01 -3.114825189113616943e-01 1.806954592466354370e-01 2.997271716594696045e-01 1.173852942883968353e-02 -1.495061516761779785e-01 -1.892551183700561523e-01
-2.902699261903762817e-02 7.099717855453491211e-01 -9.461264312267303467e-02 -4.318588413298130035e-03 1.851479262113571167e-01 4.529536142945289612e-02 -5.851166248321533203e-01 3.277716636657714844e-01
-6.108090281486511230e-01 3.753766715526580811e-01 3.780029714107513428e-01 -3.740443885326385498e-01 1.144548133015632629e-01 -3.232934474945068359e-01 2.911591529846191406e-01 -2.858120575547218323e-02
-3.636191189289093018e-01 6.635761260986328125e-01 -5.145670771598815918e-01 1.782433837652206421e-01 2.658636569976806641e-01 1.559866070747375488e-01 1.884259581565856934e-01 -1.944687217473983765e-02
-5.154648423194885254e-01 5.641502737998962402e-01 2.840968966484069824e-01 -1.532008349895477295e-01 2.435449957847595215e-01 2.694332413375377655e-02 4.425545334815979004e-01 2.365464866161346436e-01
5.066362209618091583e-03 7.156101465225219727e-01 -6.299816071987152100e-02 2.191673070192337036e-01 -1.518511176109313965e-01 3.703597187995910645e-01 3.941134735941886902e-02 5.235409140586853027e-01
1.019450947642326355e-01 4.066234230995178223e-01 -3.226543366909027100e-01 -1.605704873800277710e-01 5.542932748794555664e-01 -4.960713982582092285e-01 -1.701183319091796875e-01 3.348246812820434570e-01
2.477266937494277954e-01 7.934025526046752930e-01 -2.613640129566192627e-01 -1.950010359287261963e-01 2.536253333091735840e-01 1.481206268072128296e-01 -2.319332025945186615e-02 3.405934572219848633e-01
-1.943612992763519287e-01 6.942459344863891602e-01 2.806783095002174377e-02 -4.439027234911918640e-02 -3.324123620986938477e-01 2.385488450527191162e-01 -4.376789927482604980e-01 3.442696034908294678e-01
1.130468323826789856e-01 5.585939288139343262e-01 -2.318166196346282959e-01 -3.383597126230597496e-03 1.756400465965270996e-01 -2.907863259315490723e-01 -6.904140114784240723e-01 1.713632345199584961e-01
4.114173818379640579e-03 6.268697977066040039e-01 -8.598562330007553101e-02 -3.988807499408721924e-01 -2.441832125186920166e-01 3.069578111171722412e-01 1.962964087724685669e-01 4.981338083744049072e-01
-2.669169306755065918e-01 2.621775269508361816e-01 -2.218883633613586426e-01 -3.290165960788726807e-01 1.066826060414314270e-01 -3.993003368377685547e-01 4.537342488765716553e-01 5.708196163177490234e-01
-1.200145706534385681e-01 3.575558364391326904e-01 -2.932272255420684814e-01 -5.499604940414428711e-01 -1.513769179582595825e-01 -5.021808147430419922e-01 2.647953853011131287e-02 4.398976564407348633e-01
-3.079165220260620117e-01 5.931287407875061035e-01 -1.403168439865112305e-01 5.441493988037109375e-01 3.198962509632110596e-01 -1.982659846544265747e-02 2.899526357650756836e-01 2.253868728876113892e-01
-2.386741638183593750e-01 2.791627943515777588e-01 1.168898195028305054e-01 -4.290212690830230713e-01 1.423570215702056885e-01 -5.317767858505249023e-01 1.971005089581012726e-02 6.032741069793701172e-01
-1.056032627820968628e-01 4.633650779724121094e-01 -6.799022853374481201e-02 -1.942679733037948608e-01 -6.270109415054321289e-01 -5.410040020942687988e-01 -1.645144075155258179e-01 1.374223530292510986e-01
9.189032763242721558e-02 4.457741379737854004e-01 -2.341894358396530151e-01 -4.596027731895446777e-01 -2.112011909484863281e-01 -5.666784048080444336e-01 -3.303188085556030273e-01 2.278624922037124634e-01
-2.359489500522613525e-01 5.198262929916381836e-01 1.478487253189086914e-01 1.127930060029029846e-01 -5.831866860389709473e-01 -1.615428924560546875e-01 -9.242593497037887573e-02 5.145696401596069336e-01
-7.391699589788913727e-03 4.578752517700195312e-01 -5.926524996757507324e-01 -5.322604179382324219e-01 1.224449202418327332e-01 -2.819988727569580078e-01 -1.126964986324310303e-01 2.203204035758972168e-01
-3.192429430782794952e-03 6.528078317642211914e-01 1.901920139789581299e-02 1.515998691320419312e-01 -2.092870138585567474e-02 3.373143374919891357e-01 -2.025054097175598145e-01 6.286972165107727051e-01
-3.005959391593933105e-01 5.933235883712768555e-01 -4.906589984893798828e-01 -3.718914687633514404e-01 -2.654867470264434814e-01 2.918954789638519287e-01 1.296467632055282593e-01 -7.787901908159255981e-02
6.281897425651550293e-02 7.971132993698120117e-01 3.307471051812171936e-02 -2.526420354843139648e-01 2.507134377956390381e-01 4.586302340030670166e-01 1.374177932739257812e-01 6.049550324678421021e-02
7.696349173784255981e-02 5.442107319831848145e-01 1.014891937375068665e-01 -2.812743559479713440e-02 -1.697765588760375977e-01 1.204724386334419250e-01 1.316762119531631470e-01 7.912924289703369141e-01
4.322734475135803223e-02 5.206308960914611816e-01 -1.455133408308029175e-01 -1.986852884292602539e-01 4.671612381935119629e-01 -3.072952330112457275e-01 -5.077633261680603027e-01 3.097278475761413574e-01
-3.479703366756439209e-01 4.748100936412811279e-01 -1.908592879772186279e-01 -3.181310892105102539e-01 -9.187836199998855591e-02 1.297416836023330688e-01 5.838953852653503418e-01 3.868193030357360840e-01
-4.927369654178619385e-01 5.134698748588562012e-01 1.139625385403633118e-01 1.605237126350402832e-01 -3.896045386791229248e-01 -4.674912095069885254e-01 -2.844072282314300537e-01 5.980199947953224182e-02
-9.672212600708007812e-02 7.624558806419372559e-01 -1.985012926161289215e-02 -1.931229084730148315e-01 -4.119606688618659973e-02 4.824670851230621338e-01 3.047758936882019043e-01 2.103701978921890259e-01
-1.525376588106155396e-01 6.996197104454040527e-01 5.343304276466369629e-01 7.623300701379776001e-02 2.543736696243286133e-01 -1.298153549432754517e-01 3.334547281265258789e-01 -5.651439726352691650e-02
-4.333381056785583496e-01 4.439008831977844238e-01 2.597266733646392822e-01 -4.952976107597351074e-01 -1.222769692540168762e-01 -3.537884652614593506e-01 2.792459726333618164e-01 2.903378009796142578e-01
-2.346990704536437988e-01 7.330971956253051758e-01 -2.290629297494888306e-01 2.230931073427200317e-01 -2.284851223230361938e-01 2.667268514633178711e-01 4.237864315509796143e-01 4.796858131885528564e-02
-2.866727113723754883e-01 2.692884802818298340e-01 3.280467689037322998e-01 2.060660272836685181e-01 3.352332413196563721e-01 -5.682653784751892090e-01 -3.081978112459182739e-02 5.088889002799987793e-01
1.747984588146209717e-01 6.322295069694519043e-01 -9.521449916064739227e-03 -4.337648749351501465e-01 -2.673906506970524788e-03 2.634958326816558838e-01 1.352124959230422974e-01 5.420047044754028320e-01
-3.760289549827575684e-01 3.104548454284667969e-01 1.154666468501091003e-01 -4.594585001468658447e-01 -2.101041674613952637e-01 -6.107698082923889160e-01 3.193186968564987183e-02 3.458066582679748535e-01
-2.305087894201278687e-01 3.635050058364868164e-01 2.887777686119079590e-01 -4.300523102283477783e-01 2.316985726356506348e-01 -2.703275382518768311e-01 3.444025814533233643e-01 5.486509799957275391e-01
3.103907704353332520e-01 6.640856862068176270e-01 3.741376101970672607e-01 3.311257436871528625e-02 4.489064812660217285e-01 -2.725506126880645752e-01 2.117190062999725342e-01 -3.077050484716892242e-02
-2.454169839620590210e-01 5.555694103240966797e-01 2.225934118032455444e-01 -5.370209813117980957e-01 -6.206738948822021484e-02 -2.881104946136474609e-01 4.162877202033996582e-01 -1.817089617252349854e-01
-4.733641445636749268e-01 5.351718068122863770e-01 -8.545483648777008057e-02 3.710995912551879883e-01 1.760017424821853638e-01 -4.913574755191802979e-01 -1.703868955373764038e-01 -2.075081020593643188e-01
1.995906792581081390e-02 4.685449600219726562e-01 -2.022555619478225708e-01 -5.071836113929748535e-01 3.394766449928283691e-01 -3.658433258533477783e-02 2.622284591197967529e-01 5.445898771286010742e-01
-2.327840328216552734e-01 5.805819034576416016e-01 1.467255651950836182e-01 -1.101439595222473145e-01 -6.443094611167907715e-01 -3.892011344432830811e-01 -8.995051681995391846e-02 1.931149698793888092e-02
-2.832798659801483154e-01 4.581345319747924805e-01 1.119479071348905563e-02 -2.484313696622848511e-01 -3.905331492424011230e-01 -2.423456013202667236e-01 5.827608704566955566e-01 3.117112219333648682e-01
-5.042549371719360352e-01 3.530738353729248047e-01 -3.750940859317779541e-01 -4.396061599254608154e-01 -3.115920126438140869e-01 -3.464583754539489746e-01 -2.452366054058074951e-01 9.926220774650573730e-02
1.322446614503860474e-01 5.147495269775390625e-01 -3.815496340394020081e-02 -5.992143750190734863e-01 -3.153154850006103516e-01 -3.234987258911132812e-01 -2.094968259334564209e-01 3.302522599697113037e-01
-1.215521395206451416e-01 4.184197783470153809e-01 -1.579620689153671265e-01 -5.150287151336669922e-01 -2.207222133874893188e-01 -2.360517680644989014e-01 5.279577374458312988e-01 3.698181211948394775e-01
-4.898811280727386475e-01 6.586430668830871582e-01 1.655167341232299805e-01 1.409284621477127075e-01 5.200613141059875488e-01 -2.391215972602367401e-02 -5.449122563004493713e-02 -7.031571120023727417e-02
-2.660018801689147949e-01 4.757247865200042725e-01 -4.444133862853050232e-02 -5.294536054134368896e-02 3.130435049533843994e-01 -5.110942125320434570e-01 -5.365508794784545898e-01 2.259431928396224976e-01
-2.383539676666259766e-01 3.617562651634216309e-01 -1.794599890708923340e-01 -7.673132419586181641e-02 -3.943414390087127686e-01 -6.371201276779174805e-01 -2.090936154127120972e-01 4.111919701099395752e-01
-6.315954774618148804e-02 6.223009824752807617e-01 7.597891986370086670e-02 -1.409021764993667603e-01 -1.050752326846122742e-01 3.419015407562255859e-01 3.008862435817718506e-01 6.038676500320434570e-01
-4.873753190040588379e-01 2.878117561340332031e-01 -2.291269004344940186e-01 -3.632854521274566650e-01 -3.995537161827087402e-01 -5.621396899223327637e-01 1.147856116294860840e-01 7.958759367465972900e-02
-3.060125410556793213e-01 4.353745877742767334e-01 2.265556007623672485e-01 -2.413365058600902557e-02 -4.026157557964324951e-01 -5.841116309165954590e-01 -6.409867107868194580e-02 3.968640565872192383e-01
-8.013880997896194458e-02 5.471154451370239258e-01 -2.448871433734893799e-01 6.448358893394470215e-01 6.579248607158660889e-02 -3.746468126773834229e-01 2.006506919860839844e-01 1.830577105283737183e-01
-4.053475260734558105e-01 3.562442064285278320e-01 1.820385269820690155e-02 -4.289707243442535400e-01 3.153873840346932411e-03 -1.678239405155181885e-01 5.836964249610900879e-01 3.944108486175537109e-01
3.712611198425292969e-01 6.755195260047912598e-01 1.325696855783462524e-01 -2.060799151659011841e-01 1.256933808326721191e-01 -2.262646704912185669e-01 -4.053212404251098633e-01 3.384010195732116699e-01
1.493699401617050171e-01 6.793615221977233887e-01 9.333105385303497314e-02 -2.762023806571960449e-01 -1.285989880561828613e-01 2.855923771858215332e-01 1.294491142034530640e-01 5.624059438705444336e-01
-2.678914666175842285e-01 6.247820854187011719e-01 2.940807044506072998e-01 -3.888143897056579590e-01 -1.287731677293777466e-01 4.043754935264587402e-02 4.951309859752655029e-01 1.919608563184738159e-01
2.794402837753295898e-01 7.715463042259216309e-01 -6.083875149488449097e-02 3.999643623828887939e-01 1.414959132671356201e-02 5.629115924239158630e-02 3.740507662296295166e-01 1.402630209922790527e-01
-6.059949398040771484e-01 4.332027137279510498e-01 4.462019205093383789e-01 2.449015974998474121e-01 2.068098038434982300e-01 -1.547359973192214966e-01 6.585846841335296631e-02 3.390897512435913086e-01
-4.977455139160156250e-01 5.918261408805847168e-01 -5.177764967083930969e-02 2.742795050144195557e-01 2.154458761215209961e-01 -4.123334586620330811e-01 -1.724183708429336548e-01 -2.791363298892974854e-01
-2.955430448055267334e-01 4.128439426422119141e-01 -1.337721049785614014e-01 -6.414906978607177734e-01 -3.033464550971984863e-01 -3.035158514976501465e-01 -1.931453049182891846e-01 3.022626936435699463e-01
-1.847146749496459961e-01 2.885712683200836182e-01 -2.913409471511840820e-01 -2.999094128608703613e-01 3.568703681230545044e-02 -2.647195160388946533e-01 4.896868765354156494e-01 6.297926902770996094e-01
2.173463255167007446e-01 3.712795078754425049e-01 -4.162023067474365234e-01 -1.669093668460845947e-01 4.712876081466674805e-01 -4.366672933101654053e-01 1.775102466344833374e-01 4.117387235164642334e-01
-1.272737532854080200e-01 4.862369000911712646e-01 -3.404019176959991455e-01 -6.166906952857971191e-01 -1.140586137771606445e-01 -4.463020861148834229e-01 1.614556759595870972e-01 1.137163043022155762e-01
-6.714801788330078125e-01 6.047700643539428711e-01 -5.768194794654846191e-02 9.402342885732650757e-02 -2.914885282516479492e-01 4.214358329772949219e-02 2.688252627849578857e-01 -1.104141622781753540e-01
-1.508706510066986084e-01 2.857280075550079346e-01 -2.966092526912689209e-01 8.980081416666507721e-03 -4.985817894339561462e-02 -2.116431444883346558e-01 3.475542068481445312e-01 7.996670007705688477e-01
-6.279945373535156250e-01 6.043395400047302246e-01 -1.694555878639221191e-01 1.434188336133956909e-01 3.661068677902221680e-01 -9.225565195083618164e-02 -7.325560599565505981e-02 -2.078477144241333008e-01
-2.065331488847732544e-01 4.284462332725524902e-01 -1.678517460823059082e-01 -6.528636217117309570e-01 3.173364102840423584e-01 -1.486610174179077148e-01 4.283185601234436035e-01 1.145147904753684998e-01
2.520577013492584229e-01 4.503302574157714844e-01 -3.972658216953277588e-01 -3.774420917034149170e-01 3.377934396266937256e-01 -2.911290526390075684e-01 6.938537210226058960e-02 4.792827069759368896e-01
-4.611212909221649170e-01 2.631083726882934570e-01 -5.117891430854797363e-01 -3.116689324378967285e-01 2.297214418649673462e-02 -4.034649133682250977e-01 2.755458950996398926e-01 3.461767435073852539e-01
-6.287294626235961914e-01 6.647014617919921875e-01 -1.026249770075082779e-02 3.548773378133773804e-02 -2.677345871925354004e-01 2.914905361831188202e-02 2.147534936666488647e-01 -2.070165574550628662e-01
-6.873663067817687988e-01 4.387894868850708008e-01 -3.526878729462623596e-02 2.750771045684814453e-01 4.271321296691894531e-01 -2.129512727260589600e-01 -1.670104712247848511e-01 4.896178096532821655e-02
-5.506077408790588379e-01 6.506674885749816895e-01 2.630291283130645752e-01 -1.440817266702651978e-01 -2.995546758174896240e-01 9.748936630785465240e-03 2.766120731830596924e-01 -1.310604959726333618e-01
5.194596946239471436e-02 5.776076912879943848e-01 8.784019947052001953e-02 -3.140298724174499512e-01 -4.054931998252868652e-01 -4.161050319671630859e-01 -4.199975430965423584e-01 2.082650065422058105e-01
-2.372994571924209595e-01 4.500045478343963623e-01 5.612604022026062012e-01 -1.153110992163419724e-02 -2.606242895126342773e-01 -4.452197849750518799e-01 3.554894626140594482e-01 1.830853372812271118e-01
-1.559504568576812744e-01 5.561388134956359863e-01 7.633031904697418213e-02 -5.602741613984107971e-02 -2.899438738822937012e-01 -3.977438211441040039e-01 -5.596943497657775879e-01 3.192152082920074463e-01
-3.043938577175140381e-01 5.162032246589660645e-01 8.026369661092758179e-02 1.875598132610321045e-01 -5.234314203262329102e-01 -4.374276995658874512e-01 -2.419863641262054443e-01 2.745489478111267090e-01
-1.301599293947219849e-01 6.084187030792236328e-01 3.368283063173294067e-02 -8.090423047542572021e-02 -4.738450348377227783e-01 -2.585552930831909180e-01 -4.966357052326202393e-01 2.591875493526458740e-01
-4.336322098970413208e-02 4.177362322807312012e-01 -3.333975672721862793e-01 -6.133126616477966309e-01 -8.105577528476715088e-02 -5.032203197479248047e-01 2.683857083320617676e-01 6.691958010196685791e-02
-5.518574714660644531e-01 6.544732451438903809e-01 1.291881203651428223e-01 1.291514337062835693e-01 1.605781614780426025e-01 -2.997578084468841553e-01 -4.311037436127662659e-02 -3.409541249275207520e-01
-2.635093331336975098e-01 5.085920095443725586e-01 -9.428919851779937744e-02 3.083592057228088379e-01 -4.087451994419097900e-01 -4.680810272693634033e-01 -3.516634106636047363e-01 2.410012334585189819e-01
1.404681950807571411e-01 6.185148358345031738e-01 3.956177085638046265e-02 -1.865898817777633667e-01 -5.513107180595397949e-01 -3.927947580814361572e-01 -3.154792785644531250e-01 5.973823741078376770e-02
-1.717999875545501709e-01 6.899243593215942383e-01 2.692309617996215820e-01 1.094344779849052429e-01 5.756906270980834961e-01 -2.319286763668060303e-01 -1.342721730470657349e-01 -8.239153772592544556e-02
1.654765754938125610e-01 5.957388877868652344e-01 -1.946400254964828491e-01 -2.059917747974395752e-01 -3.238584101200103760e-01 -4.843615293502807617e-01 -4.226540923118591309e-01 1.388109773397445679e-01
-6.163948774337768555e-01 4.750788211822509766e-01 -1.894050836563110352e-02 -2.443287819623947144e-01 -3.915514647960662842e-01 -3.531616330146789551e-01 5.385103821754455566e-02 2.310119718313217163e-01
-6.743941456079483032e-02 5.732008814811706543e-01 -2.304241657257080078e-01 -4.781039953231811523e-01 -3.619343340396881104e-01 -2.978619039058685303e-01 -3.739434480667114258e-01 1.601935476064682007e-01
-2.144430130720138550e-01 5.873930454254150391e-01 -5.565824359655380249e-02 1.899968534708023071e-01 -4.954340159893035889e-01 -1.716373413801193237e-01 -2.284537106752395630e-01 4.926270544528961182e-01
-5.394142866134643555e-01 6.520046591758728027e-01 6.755383312702178955e-02 -4.888266697525978088e-02 -3.967692255973815918e-01 -2.545038610696792603e-02 2.971975505352020264e-01 -1.748408973217010498e-01
-7.038453817367553711e-01 3.586694300174713135e-01 -7.805030047893524170e-02 -2.620152533054351807e-01 -2.888310849666595459e-01 -3.378286361694335938e-01 1.793600469827651978e-01 2.673808932304382324e-01
-1.234970465302467346e-01 3.190134167671203613e-01 -1.857370734214782715e-01 -1.561282873153686523e-01 2.241333574056625366e-01 -1.526926755905151367e-01 6.475875377655029297e-01 5.754863619804382324e-01
-2.255212515592575073e-01 4.359895884990692139e-01 2.885209619998931885e-01 -1.998717896640300751e-02 -2.630802392959594727e-01 -7.238768935203552246e-01 -2.492196261882781982e-01 1.417395174503326416e-01
2.445876300334930420e-01 4.826719164848327637e-01 -2.759004533290863037e-01 -2.541303932666778564e-01 -3.776933848857879639e-01 -6.081323623657226562e-01 -2.324309498071670532e-01 1.243482402060180902e-04
-1.794275492429733276e-01 3.173740506172180176e-01 -1.548175066709518433e-01 -1.590043753385543823e-01 -2.231694161891937256e-01 -8.008441925048828125e-01 -1.806842088699340820e-01 3.066363632678985596e-01
5.892288684844970703e-02 4.900771379470825195e-01 4.933647811412811279e-01 -1.831225007772445679e-01 3.005787730216979980e-01 -1.762458235025405884e-01 -1.371608376502990723e-01 5.823973417282104492e-01
-5.452462434768676758e-01 6.649444699287414551e-01 -3.114226274192333221e-02 -1.833312213420867920e-01 -3.159945905208587646e-01 2.922613918781280518e-02 3.468000888824462891e-01 -7.069717347621917725e-02
2.708164155483245850e-01 4.589393138885498047e-01 1.598255336284637451e-01 -3.437662422657012939e-01 -3.491855859756469727e-01 -5.621336102485656738e-01 -8.443947881460189819e-02 3.567337691783905029e-01
-4.705841541290283203e-01 6.088790893554687500e-01 -3.753978759050369263e-02 -9.666434675455093384e-02 -3.613264858722686768e-01 3.030108660459518433e-02 5.009442567825317383e-01 -1.210102587938308716e-01
1.812907159328460693e-01 4.977235496044158936e-01 -1.427062153816223145e-01 -3.441354036331176758e-01 -3.142096996307373047e-01 -3.601068854331970215e-01 -2.431059926748275757e-01 5.413922667503356934e-01
-9.733670204877853394e-02 3.835344016551971436e-01 -1.976504921913146973e-02 6.039499640464782715e-01 1.642674207687377930e-01 -3.967246413230895996e-01 2.921534180641174316e-01 4.566760957241058350e-01
-2.680524587631225586e-01 4.225236773490905762e-01 -2.128050178289413452e-01 5.560575127601623535e-01 3.354384899139404297e-01 -2.859980165958404541e-01 2.490427941083908081e-01 3.725581765174865723e-01
1.005778610706329346e-01 5.455782413482666016e-01 2.043245732784271240e-01 -6.888184547424316406e-01 1.699848771095275879e-01 -8.117422461509704590e-02 3.734916150569915771e-01 -3.208152204751968384e-02
-2.565070092678070068e-01 5.967601537704467773e-01 -2.961493432521820068e-01 4.001657366752624512e-01 3.435056209564208984e-01 7.702645659446716309e-02 4.406697750091552734e-01 1.101147606968879700e-01
-1.158955171704292297e-01 4.176647365093231201e-01 5.396828055381774902e-01 -8.570133149623870850e-02 4.030358418822288513e-02 -5.075356364250183105e-01 -6.279115378856658936e-02 5.003623962402343750e-01
6.018418818712234497e-02 5.403294563293457031e-01 6.175560951232910156e-01 -3.224142268300056458e-02 4.578495398163795471e-02 -2.114544808864593506e-01 5.017787590622901917e-02 5.221875309944152832e-01
-2.531265616416931152e-01 4.520337879657745361e-01 1.736492365598678589e-01 -3.437209725379943848e-01 -1.963635832071304321e-01 -3.958635404706001282e-02 5.807929039001464844e-01 4.537049233913421631e-01
-1.873548030853271484e-01 6.193739175796508789e-01 -2.120628505945205688e-01 -3.180131912231445312e-01 3.301590383052825928e-01 3.006775677204132080e-01 -2.858106493949890137e-01 3.925192356109619141e-01
-2.004967071115970612e-02 7.076187133789062500e-01 3.237752988934516907e-02 5.382817387580871582e-01 2.635620832443237305e-01 -2.608608268201351166e-02 2.701904475688934326e-01 2.548134922981262207e-01
-2.090023085474967957e-02 3.947975039482116699e-01 -3.715388178825378418e-01 -6.194567680358886719e-01 -1.707375645637512207e-01 -3.753819465637207031e-01 3.536992073059082031e-01 1.635983735322952271e-01
-1.831245124340057373e-01 3.393760621547698975e-01 4.605996981263160706e-02 1.356725096702575684e-01 -2.045807391405105591e-01 -6.556453704833984375e-01 -2.147039920091629028e-01 5.594094395637512207e-01
-2.908475697040557861e-01 7.095209956169128418e-01 5.794935673475265503e-02 -1.421937197446823120e-01 -5.323086977005004883e-01 1.617004722356796265e-01 -1.960091590881347656e-01 2.012248486280441284e-01
-7.759018987417221069e-02 6.284446716308593750e-01 -2.308418303728103638e-01 -3.120625317096710205e-01 1.615250408649444580e-01 4.192364811897277832e-01 -4.022420197725296021e-02 4.948721528053283691e-01
-3.126644790172576904e-01 7.658993601799011230e-01 -3.717127814888954163e-02 1.426476091146469116e-01 3.268578946590423584e-01 2.645734548568725586e-01 3.124773800373077393e-01 1.393978446722030640e-01
1.751003414392471313e-02 6.204603910446166992e-01 1.300340145826339722e-01 4.713459610939025879e-01 1.693761646747589111e-01 -5.666092634201049805e-01 -1.609491407871246338e-01 -2.744576893746852875e-03
2.270546257495880127e-01 7.102826237678527832e-01 -2.227382063865661621e-01 5.207577347755432129e-01 -3.061357699334621429e-02 -1.939234733581542969e-01 2.618164122104644775e-01 1.266983002424240112e-01
-9.648056328296661377e-02 2.618552744388580322e-01 -1.237212345004081726e-01 -1.103424578905105591e-01 4.457102417945861816e-01 -5.813537240028381348e-01 5.092231631278991699e-01 3.141700923442840576e-01
-2.493270188570022583e-01 3.840204179286956787e-01 1.240729689598083496e-01 6.990432739257812500e-02 -2.283964157104492188e-01 -6.776413917541503906e-01 -2.517806887626647949e-01 4.419586360454559326e-01
-4.336257576942443848e-01 4.401594102382659912e-01 3.402947634458541870e-02 1.391053348779678345e-01 -5.267887115478515625e-01 -5.031427741050720215e-01 -8.053945749998092651e-02 2.461187988519668579e-01
-2.882350981235504150e-01 2.867188155651092529e-01 -3.034287989139556885e-01 -1.985096037387847900e-01 -2.401558011770248413e-01 -3.997502624988555908e-01 1.453061252832412720e-01 6.816515326499938965e-01
-5.792409181594848633e-03 5.771530270576477051e-01 -1.523505300283432007e-01 -9.569204598665237427e-02 3.796507716178894043e-01 -3.130716383457183838e-01 -5.816152095794677734e-01 2.325259149074554443e-01
9.169780462980270386e-02 5.116798281669616699e-01 2.216058969497680664e-01 6.304754316806793213e-02 -3.950643837451934814e-01 -1.621955335140228271e-01 3.070628270506858826e-02 7.023994326591491699e-01
-6.220006197690963745e-02 3.346436619758605957e-01 -2.917266786098480225e-01 -1.316690742969512939e-01 -1.077994853258132935e-01 -3.214657008647918701e-01 3.727988004684448242e-01 7.264734506607055664e-01
1.103370785713195801e-01 4.444937109947204590e-01 -2.281282842159271240e-02 -5.245034694671630859e-01 4.031133353710174561e-01 -4.509606957435607910e-01 3.832150995731353760e-01 4.367011785507202148e-02
-2.548685669898986816e-01 5.300853252410888672e-01 5.668339729309082031e-01 2.187541425228118896e-01 8.111406117677688599e-02 -1.867568790912628174e-01 -5.501945503056049347e-03 4.933654665946960449e-01
-9.800440073013305664e-02 5.494614839553833008e-01 -4.646929204463958740e-01 -6.067572236061096191e-01 -2.517016530036926270e-01 -1.422563940286636353e-01 -1.356751471757888794e-01 4.893724992871284485e-02
2.408885397017002106e-02 3.924338221549987793e-01 -2.728357315063476562e-01 -2.902004122734069824e-01 2.560740709304809570e-01 -7.327481508255004883e-01 -2.592239677906036377e-01 1.306483745574951172e-01
-1.962639242410659790e-01 6.337493658065795898e-01 -4.121175408363342285e-02 -3.149386346340179443e-01 6.576293706893920898e-02 2.532029449939727783e-01 5.404880046844482422e-01 3.136779367923736572e-01
-3.783434033393859863e-01 5.139279365539550781e-01 1.419763118028640747e-01 1.575042009353637695e-01 -4.187899231910705566e-01 -5.130424499511718750e-01 -2.871611416339874268e-01 1.634335517883300781e-01
1.007665321230888367e-01 4.718185663223266602e-01 2.983811795711517334e-01 -6.548886001110076904e-02 -4.452672004699707031e-01 -6.059426069259643555e-01 1.444618310779333115e-02 3.290519714355468750e-01
-3.027782440185546875e-01 7.116898298263549805e-01 1.357299536466598511e-01 -3.997739255428314209e-01 -3.064137399196624756e-01 2.625895738601684570e-01 1.844704002141952515e-01 1.634292602539062500e-01
5.853951349854469299e-02 4.793309271335601807e-01 -1.003639996051788330e-01 -3.990548849105834961e-01 -3.673118352890014648e-01 -6.070933938026428223e-01 -2.198666185140609741e-01 2.137183547019958496e-01
-3.111869692802429199e-01 5.600350499153137207e-01 1.186510473489761353e-01 -4.548363015055656433e-02 5.440735816955566406e-02 -5.629274249076843262e-01 -4.905121028423309326e-01 -1.136970445513725281e-01
-2.507925331592559814e-01 3.328428864479064941e-01 4.557214304804801941e-02 -3.801031410694122314e-01 1.480024904012680054e-01 -8.053701519966125488e-01 -8.043889701366424561e-02 -5.260605737566947937e-02
3.832884728908538818e-01 7.723120450973510742e-01 -1.124760508537292480e-01 -1.857894845306873322e-02 1.462717801332473755e-01 -1.832916438579559326e-01 3.142697811126708984e-01 -2.997854053974151611e-01
-2.617214322090148926e-01 6.614634394645690918e-01 2.227431088685989380e-01 -3.340569883584976196e-02 -3.910493254661560059e-01 -9.105209261178970337e-02 -4.444650411605834961e-01 2.906514108180999756e-01
-1.407419294118881226e-01 4.196114540100097656e-01 2.053027506917715073e-03 -4.244815111160278320e-01 -1.927976310253143311e-01 -3.650323450565338135e-01 -2.350271195173263550e-01 6.310876607894897461e-01
-3.725463449954986572e-01 4.342943727970123291e-01 2.521832585334777832e-01 1.856300532817840576e-01 -4.703697264194488525e-01 -4.843828380107879639e-01 5.594051629304885864e-02 3.399101495742797852e-01
-2.555156946182250977e-01 6.100913286209106445e-01 5.743016302585601807e-02 9.930752217769622803e-02 -1.238783895969390869e-01 3.317678868770599365e-01 1.675735116004943848e-01 6.291610002517700195e-01
-6.314141750335693359e-01 3.742788434028625488e-01 1.704994887113571167e-01 -4.776696264743804932e-01 -2.277719080448150635e-01 -3.225079774856567383e-01 1.033296063542366028e-02 2.190777808427810669e-01
1.055197417736053467e-01 7.084931731224060059e-01 -1.672020703554153442e-01 5.938689708709716797e-01 -9.123621135950088501e-02 -1.551617681980133057e-01 1.203752011060714722e-01 2.436734139919281006e-01
-3.971244692802429199e-01 5.943523645401000977e-01 5.057744383811950684e-01 -1.651669591665267944e-01 2.678376734256744385e-01 -2.324986159801483154e-01 1.519626379013061523e-01 2.388814240694046021e-01
-5.932587981224060059e-01 5.888735651969909668e-01 -2.198403924703598022e-01 1.797828227281570435e-01 2.830968201160430908e-01 -2.128438949584960938e-01 -1.921282857656478882e-01 -2.413724064826965332e-01
-5.243799462914466858e-02 4.098534584045410156e-01 -2.050684243440628052e-01 9.923074394464492798e-02 -2.883869409561157227e-01 -6.483093500137329102e-01 -2.835091650485992432e-01 4.399104714393615723e-01
-7.799544334411621094e-01 4.813519716262817383e-01 1.436555981636047363e-01 -1.843203790485858917e-02 1.752575486898422241e-01 -1.809257417917251587e-01 2.105920612812042236e-01 1.766248345375061035e-01
-2.171156704425811768e-01 3.522992432117462158e-01 -2.806293591856956482e-02 -5.029689669609069824e-01 2.426163852214813232e-01 -4.054511189460754395e-01 3.982224166393280029e-01 4.394842088222503662e-01
-1.856521815061569214e-01 5.539762973785400391e-01 4.575312510132789612e-02 -3.885588943958282471e-01 -3.679717183113098145e-01 -2.229940332472324371e-02 5.971244573593139648e-01 1.145161688327789307e-01
4.013311862945556641e-01 6.763698458671569824e-01 -8.864075876772403717e-03 4.120933115482330322e-01 1.476335674524307251e-01 -1.399622559547424316e-01 3.645743727684020996e-01 1.930237561464309692e-01
-1.275857090950012207e-01 7.482060790061950684e-01 -1.473601348698139191e-02 2.265843376517295837e-02 5.785491317510604858e-03 -1.501896828413009644e-01 -6.295555830001831055e-01 6.517941504716873169e-02
-2.107925564050674438e-01 4.143151640892028809e-01 3.968448936939239502e-02 -3.207208216190338135e-01 -5.047290921211242676e-01 -5.648782849311828613e-01 -5.964839830994606018e-02 3.194930255413055420e-01
1.659869402647018433e-01 6.051613688468933105e-01 1.469907462596893311e-01 -1.208245381712913513e-01 5.948035717010498047e-01 -4.488843977451324463e-01 8.587531000375747681e-02 -8.579081296920776367e-02
-3.224565684795379639e-01 7.228832840919494629e-01 1.173472031950950623e-02 -2.775942683219909668e-01 -3.547399044036865234e-01 1.679531335830688477e-01 -3.759987950325012207e-01 -2.900717593729496002e-02
-2.410503476858139038e-02 2.765501737594604492e-01 -2.979812026023864746e-01 -3.893902897834777832e-01 1.589174270629882812e-01 -7.111822962760925293e-01 1.861358582973480225e-01 3.418184816837310791e-01
-4.598828852176666260e-01 4.075148999691009521e-01 2.642432451248168945e-01 1.954163461923599243e-01 -2.530796527862548828e-01 -5.844202637672424316e-01 -1.728377677500247955e-02 3.294422924518585205e-01
-3.099330961704254150e-01 5.391382575035095215e-01 -3.509265556931495667e-02 -2.652819752693176270e-01 -4.555121958255767822e-01 -4.141963720321655273e-01 -2.596221566200256348e-01 3.085637390613555908e-01
-2.806948721408843994e-01 6.465637087821960449e-01 3.244754374027252197e-01 4.563010111451148987e-02 -4.595233201980590820e-01 -3.815496563911437988e-01 -1.241417005658149719e-01 1.537745296955108643e-01
-7.116004824638366699e-02 5.310081243515014648e-01 -2.250668406486511230e-02 -3.487240970134735107e-01 -3.002817332744598389e-01 -5.172684788703918457e-01 -4.573597908020019531e-01 1.547188609838485718e-01
-3.725684583187103271e-01 7.212477922439575195e-01 -4.285449162125587463e-02 -1.198843345046043396e-01 -4.295684397220611572e-01 -8.535544574260711670e-02 3.143672049045562744e-01 -1.847814917564392090e-01
1.020601019263267517e-01 4.936138391494750977e-01 -1.111970990896224976e-01 -1.482335180044174194e-01 -5.399663448333740234e-01 -5.878559947013854980e-01 -1.242482885718345642e-01 2.429308742284774780e-01
