# Supplementary material for: Where is your field going? A machine learning approach to study the relative motion of the domains of physics
Source: PLoS One. 2020 Jun 18;15(6):e0233997. doi: 10.1371/journal.pone.0233997 (PMC7302634; doi:10.1371/journal.pone.0233997)
Supplement: S17 Data — (ZIP) [file pone.0233997.s017.zip › 16/Pacs4Run_16_VS_500_embeddings1992-1996ED8.txt]

-3.285039961338043213e-01 5.576605200767517090e-01 -1.321367621421813965e-01 -1.769375205039978027e-01 7.297430187463760376e-02 -1.120479553937911987e-01 -5.191981792449951172e-01 4.948596656322479248e-01
-4.500058889389038086e-01 3.788584470748901367e-01 -2.173068523406982422e-01 5.642596483230590820e-01 2.316432744264602661e-01 1.926425397396087646e-01 -4.357115328311920166e-01 -8.795196563005447388e-02
-6.194097995758056641e-01 2.994233667850494385e-01 2.097572572529315948e-02 -1.334834396839141846e-01 4.671860933303833008e-01 -5.284159183502197266e-01 -5.667570233345031738e-02 -8.786989748477935791e-02
-2.704895138740539551e-01 8.009542822837829590e-01 4.754127562046051025e-02 2.620420753955841064e-01 -8.541154861450195312e-02 4.275681078433990479e-01 -1.554502844810485840e-01 -1.034446619451045990e-02
-7.257421016693115234e-01 1.763939484953880310e-02 1.710186898708343506e-01 1.127106845378875732e-01 4.739287197589874268e-01 -5.096613615751266479e-02 -4.458320438861846924e-01 7.116154581308364868e-02
-6.691660881042480469e-01 3.982450962066650391e-01 -5.902833342552185059e-01 -1.263353135436773300e-02 -1.275461018085479736e-01 4.176167398691177368e-02 1.197780370712280273e-01 1.125389263033866882e-01
-7.111999988555908203e-01 4.567054808139801025e-01 6.637734174728393555e-02 6.542996317148208618e-02 1.179186701774597168e-01 -4.542852640151977539e-01 1.704049529507756233e-03 2.380020320415496826e-01
-4.351200163364410400e-01 3.821988403797149658e-01 -4.417048096656799316e-01 -1.260245442390441895e-01 7.678195089101791382e-02 -3.985321819782257080e-01 -1.879076808691024780e-01 -5.035641193389892578e-01
-5.515971779823303223e-01 1.671786904335021973e-01 1.741170883178710938e-01 -2.363974153995513916e-01 3.208031058311462402e-01 -3.660863339900970459e-01 -5.360019207000732422e-01 -2.394981980323791504e-01
-6.269318461418151855e-01 3.353887200355529785e-01 -3.322596251964569092e-01 5.383892059326171875e-01 2.324159145355224609e-01 -2.663041651248931885e-02 -1.669191867113113403e-01 1.078107133507728577e-01
-5.211038589477539062e-01 3.601920008659362793e-01 -3.393362164497375488e-01 -1.199844032526016235e-01 -1.431935578584671021e-01 5.577394366264343262e-01 -2.442830353975296021e-01 2.791332006454467773e-01
-3.137942254543304443e-01 5.593951344490051270e-01 -9.171350300312042236e-02 1.126097515225410461e-01 3.461652100086212158e-01 4.219648614525794983e-02 -2.096093595027923584e-01 -6.340116858482360840e-01
-4.865348339080810547e-01 3.635288774967193604e-01 -7.194634526968002319e-02 9.113268554210662842e-02 4.232372641563415527e-01 -9.071184694766998291e-02 -3.196859955787658691e-01 -5.727925300598144531e-01
-6.332179903984069824e-01 3.807671368122100830e-01 -3.349811583757400513e-02 -1.024085879325866699e-01 3.698722422122955322e-01 -5.414771437644958496e-01 7.921890914440155029e-02 7.850550860166549683e-02
-7.095364928245544434e-01 5.895227193832397461e-01 -1.583105176687240601e-01 1.633333116769790649e-01 -3.616397455334663391e-02 -1.153007149696350098e-01 1.667905151844024658e-01 2.342214882373809814e-01
-9.706880897283554077e-02 1.417677700519561768e-01 -3.763996660709381104e-01 3.000719249248504639e-01 6.407653689384460449e-01 -3.511394858360290527e-01 -4.395954012870788574e-01 -1.078726649284362793e-01
-2.113998383283615112e-01 4.961710274219512939e-01 -2.487111091613769531e-01 -2.212203145027160645e-01 5.848241448402404785e-01 2.561620436608791351e-02 2.313049733638763428e-01 4.496124684810638428e-01
-1.121088415384292603e-01 3.799723982810974121e-01 -6.999372243881225586e-01 -2.117252200841903687e-01 4.843444228172302246e-01 -9.042470902204513550e-02 1.057266071438789368e-01 2.331710159778594971e-01
-4.619153738021850586e-01 5.497418045997619629e-01 -5.783132836222648621e-02 2.047543227672576904e-01 -3.072701394557952881e-01 2.949378490447998047e-01 -4.990634024143218994e-01 9.317542612552642822e-02
1.252530515193939209e-01 4.413966238498687744e-01 -3.626889884471893311e-01 2.919667959213256836e-01 3.116452395915985107e-01 -3.912456035614013672e-01 -5.270067453384399414e-01 -2.115679085254669189e-01
1.937487907707691193e-02 6.195577979087829590e-01 2.534264326095581055e-02 3.983418643474578857e-01 4.929166436195373535e-01 -3.697376549243927002e-01 -2.564470171928405762e-01 -1.049588546156883240e-01
-5.024101138114929199e-01 4.005925655364990234e-01 -4.315084517002105713e-01 3.829556703567504883e-01 1.340603381395339966e-01 -2.743031382560729980e-01 -3.170410692691802979e-01 -2.460196614265441895e-01
-2.746962904930114746e-01 2.586975991725921631e-01 -1.949896365404129028e-01 2.708432972431182861e-01 1.222141385078430176e-01 -1.778809279203414917e-01 -8.210851550102233887e-01 -1.596301347017288208e-01
-1.460134983062744141e-01 5.414004325866699219e-01 -3.258967697620391846e-01 3.527618944644927979e-01 5.146635174751281738e-01 -3.039849996566772461e-01 -1.057276874780654907e-01 -2.940274477005004883e-01
-4.018256962299346924e-01 8.471898734569549561e-02 -4.518348872661590576e-01 3.377538919448852539e-01 1.861410588026046753e-01 2.010523527860641479e-02 -6.898452639579772949e-01 -4.676893353462219238e-02
-1.622420996427536011e-01 6.740823984146118164e-01 -4.708632230758666992e-01 -9.504177421331405640e-02 3.829906880855560303e-01 -2.693628072738647461e-01 2.619024515151977539e-01 2.672454155981540680e-02
-5.820239782333374023e-01 1.890434622764587402e-01 2.392729669809341431e-01 2.894751131534576416e-01 4.942663311958312988e-01 -4.863606765866279602e-02 -4.873187541961669922e-01 1.786015741527080536e-02
-5.802089571952819824e-01 6.281149387359619141e-02 -5.393897891044616699e-01 1.255505084991455078e-01 4.794266521930694580e-01 2.918800897896289825e-02 -1.777949780225753784e-01 -3.006577491760253906e-01
-1.765637546777725220e-01 4.939548373222351074e-01 -6.231583952903747559e-01 -2.480806261301040649e-01 3.559208214282989502e-01 -3.173997700214385986e-01 1.842650324106216431e-01 -1.165663525462150574e-01
-1.527917832136154175e-01 3.238269090652465820e-01 -3.624798059463500977e-01 -6.307660937309265137e-01 2.597806453704833984e-01 2.051322460174560547e-01 -3.580494523048400879e-01 -3.236797749996185303e-01
-5.652855634689331055e-01 3.243432641029357910e-01 -4.280284345149993896e-01 4.017222821712493896e-01 -5.738508701324462891e-02 -2.535211741924285889e-01 -4.011590182781219482e-01 4.658225923776626587e-02
-5.233598351478576660e-01 1.355688869953155518e-01 -3.785783052444458008e-01 1.774815469980239868e-01 3.754850327968597412e-01 2.900376915931701660e-02 -4.796099662780761719e-01 -4.012959599494934082e-01
-6.553726196289062500e-01 1.076010093092918396e-01 -3.786508738994598389e-01 2.904774546623229980e-01 3.892304897308349609e-01 -2.578987367451190948e-02 -3.755014538764953613e-01 -1.949056684970855713e-01
-4.880064725875854492e-01 4.019488096237182617e-01 -8.917875587940216064e-02 1.951098889112472534e-01 2.270846068859100342e-02 9.995977580547332764e-02 -6.202770471572875977e-01 -3.987665474414825439e-01
-6.472647786140441895e-01 2.447049170732498169e-01 -3.740826621651649475e-02 1.909376084804534912e-01 -5.643442645668983459e-02 1.723582893610000610e-01 -6.660218834877014160e-01 -8.266644179821014404e-02
2.162513434886932373e-01 7.996582388877868652e-01 -3.420589268207550049e-01 -1.175289154052734375e-01 1.494681835174560547e-01 -3.402737975120544434e-01 -1.672420501708984375e-01 1.298760175704956055e-01
-2.433034032583236694e-01 3.144554197788238525e-01 -6.042464822530746460e-02 2.886337041854858398e-01 1.487677842378616333e-01 -1.883955746889114380e-01 -8.007951974868774414e-01 -2.367767393589019775e-01
1.272910274565219879e-02 6.585978269577026367e-01 -2.108956873416900635e-01 -5.614684820175170898e-01 1.671164631843566895e-01 3.098525106906890869e-01 -2.617224156856536865e-01 -1.180167794227600098e-01
-5.353681445121765137e-01 3.052580952644348145e-01 -1.167652532458305359e-01 3.931791484355926514e-01 4.697825610637664795e-01 2.040824145078659058e-01 -3.077908754348754883e-01 -3.080483973026275635e-01
-1.762628406286239624e-01 1.170828491449356079e-01 -4.340813457965850830e-01 2.344443053007125854e-01 5.621954202651977539e-01 -3.745458424091339111e-01 -4.460057318210601807e-01 -2.378295660018920898e-01
-5.703923106193542480e-01 2.932110726833343506e-01 -4.644150137901306152e-01 5.017493367195129395e-01 1.700780838727951050e-01 -1.858565062284469604e-01 -2.256711274385452271e-01 8.276166021823883057e-02
-3.716844320297241211e-01 4.191285073757171631e-01 -1.913184672594070435e-01 -2.449841983616352081e-02 4.970984160900115967e-01 -3.354191184043884277e-01 -1.306823641061782837e-01 -5.218125581741333008e-01
-5.659028291702270508e-01 5.595689415931701660e-01 -4.881424307823181152e-01 1.700225770473480225e-01 1.063207760453224182e-01 -9.994518756866455078e-02 1.995015740394592285e-01 -1.958364844322204590e-01
-1.419746084138751030e-03 3.419560194015502930e-01 -6.215125918388366699e-01 -1.534414142370223999e-01 4.494633674621582031e-01 4.994616284966468811e-02 -7.928107678890228271e-02 5.122935771942138672e-01
-6.009299159049987793e-01 -8.682062034495174885e-04 -3.938741683959960938e-01 1.494800299406051636e-01 4.779714941978454590e-01 -2.322283759713172913e-02 -3.760066628456115723e-01 -3.017020821571350098e-01
-5.149111151695251465e-01 2.977495491504669189e-01 2.180123627185821533e-01 4.414691030979156494e-01 4.795092940330505371e-01 -5.097390711307525635e-02 -4.084425270557403564e-01 6.659299135208129883e-02
-4.577370584011077881e-01 2.703420519828796387e-01 -1.709897369146347046e-01 3.002983033657073975e-01 -1.919925212860107422e-03 2.194094061851501465e-01 -7.298901677131652832e-01 -1.307354569435119629e-01
-6.055604815483093262e-01 4.507006704807281494e-01 -2.363158911466598511e-01 5.170909166336059570e-01 7.772343605756759644e-02 -1.149080395698547363e-01 -2.956604957580566406e-01 -1.665312238037586212e-02
-5.636898875236511230e-01 -8.830450475215911865e-03 4.893105849623680115e-02 1.556179858744144440e-02 5.723842382431030273e-01 -2.531419992446899414e-01 -5.290650725364685059e-01 -8.902207762002944946e-02
2.576967477798461914e-01 5.656108260154724121e-01 -4.201991558074951172e-01 -3.505708277225494385e-02 5.627294182777404785e-01 -1.027900874614715576e-01 -1.501690447330474854e-01 2.934276163578033447e-01
-9.848343580961227417e-02 6.808377504348754883e-01 -1.487966328859329224e-01 4.522789120674133301e-01 1.128993257880210876e-01 -4.502550959587097168e-01 -2.866659164428710938e-01 -4.910174384713172913e-02
-7.938306331634521484e-01 3.596431016921997070e-01 -1.744924038648605347e-01 -9.345295280218124390e-02 4.343703389167785645e-02 -3.468557596206665039e-01 1.018369495868682861e-01 2.621872723102569580e-01
-3.831414580345153809e-01 -8.851943910121917725e-02 -1.906823515892028809e-01 2.017564028501510620e-01 4.449549019336700439e-01 -5.413274466991424561e-02 -7.529048323631286621e-01 2.281560003757476807e-02
-5.085489749908447266e-01 1.308213174343109131e-01 -5.669092535972595215e-01 3.078024685382843018e-01 3.659247756004333496e-01 -1.801670640707015991e-01 -2.911147773265838623e-01 -2.388015389442443848e-01
-5.332441926002502441e-01 2.593657374382019043e-01 -1.646314114332199097e-01 2.399515956640243530e-01 -1.120089367032051086e-01 2.142662256956100464e-01 -7.054015994071960449e-01 -8.747754991054534912e-02
-1.054305732250213623e-01 2.623879909515380859e-01 -2.037904709577560425e-01 -4.878294765949249268e-01 6.006124019622802734e-01 -1.700581312179565430e-01 -7.864893227815628052e-02 4.946594238281250000e-01
-6.143262386322021484e-01 4.300573170185089111e-01 2.375412546098232269e-02 -1.112842634320259094e-01 4.434913098812103271e-01 -4.126005768775939941e-01 2.218943983316421509e-01 -9.243641793727874756e-02
-3.268997371196746826e-01 3.122571706771850586e-01 9.851470589637756348e-02 3.337725251913070679e-02 4.817899465560913086e-01 6.739816069602966309e-01 -2.447026818990707397e-01 1.963680833578109741e-01
-1.178317666053771973e-01 2.925531864166259766e-01 -4.028084576129913330e-01 -2.167825698852539062e-01 8.157530426979064941e-01 5.242183431982994080e-02 7.503453642129898071e-02 1.320899426937103271e-01
-2.765420079231262207e-01 2.678447663784027100e-01 -9.103360772132873535e-02 2.935038208961486816e-01 5.105437636375427246e-01 2.792739272117614746e-01 -5.395854115486145020e-01 -3.571426868438720703e-01
-3.475376218557357788e-02 7.377372980117797852e-01 1.544466614723205566e-01 -5.859647393226623535e-01 1.495281904935836792e-01 1.209526285529136658e-01 -1.566263735294342041e-01 -1.606464982032775879e-01
-7.679951190948486328e-01 1.643847823143005371e-01 2.525920867919921875e-01 1.187245994806289673e-01 4.872657358646392822e-01 9.190238267183303833e-02 -2.249481379985809326e-01 9.374028444290161133e-02
-3.285562098026275635e-01 2.223466187715530396e-01 2.764387726783752441e-01 8.261470496654510498e-02 4.683529436588287354e-01 -7.309415936470031738e-02 -6.753308176994323730e-01 -2.803578376770019531e-01
-8.651891946792602539e-01 6.612569093704223633e-02 8.278616517782211304e-02 -7.216213643550872803e-02 2.733327150344848633e-01 -1.924906075000762939e-01 -1.392040997743606567e-01 3.222930431365966797e-01
-5.953009724617004395e-01 1.359018236398696899e-01 1.300626434385776520e-02 3.278478682041168213e-01 4.855652153491973877e-01 4.323717951774597168e-01 -2.485452592372894287e-01 1.870840042829513550e-01
-5.860782042145729065e-02 6.604683399200439453e-01 -6.115658879280090332e-01 -6.365281343460083008e-02 -2.004547864198684692e-01 -2.463515698909759521e-01 -1.712499856948852539e-01 2.282202988862991333e-01
-5.156629085540771484e-01 3.460125625133514404e-01 -1.416570246219635010e-01 3.302821218967437744e-01 -1.367871612310409546e-01 1.814151704311370850e-01 -6.578446030616760254e-01 -2.885421179234981537e-02
-2.961540222167968750e-01 4.442394375801086426e-01 -1.073561608791351318e-01 -7.414437532424926758e-01 2.970508933067321777e-01 2.026790529489517212e-01 -7.885278761386871338e-02 1.346995681524276733e-01
-5.553891062736511230e-01 3.376650214195251465e-01 5.521801859140396118e-02 1.289167255163192749e-01 3.402001559734344482e-01 -1.365876495838165283e-01 -4.713033735752105713e-01 -4.487066268920898438e-01
-3.501351177692413330e-01 5.501401424407958984e-01 3.665969669818878174e-01 -4.968922585248947144e-02 3.283143043518066406e-02 -3.705694079399108887e-01 -2.762112915515899658e-01 4.724370539188385010e-01
-1.580714285373687744e-01 3.935899734497070312e-01 9.856042265892028809e-02 8.310294151306152344e-02 -5.905619636178016663e-02 1.495247334241867065e-02 -5.611110925674438477e-01 6.963643431663513184e-01
-1.523590646684169769e-02 6.188478469848632812e-01 2.298356592655181885e-02 -5.705865621566772461e-01 4.063025712966918945e-01 3.029612004756927490e-01 -1.728191375732421875e-01 -6.296278536319732666e-02
-6.952893137931823730e-01 4.553419053554534912e-01 -3.033608496189117432e-01 -3.952891230583190918e-01 8.307682722806930542e-02 -1.884209960699081421e-01 1.313566863536834717e-01 -3.600857779383659363e-02
-4.324757754802703857e-01 4.586213529109954834e-01 4.971131086349487305e-01 -1.031031981110572815e-01 5.130109190940856934e-01 -2.316480427980422974e-01 -1.396043598651885986e-01 9.246035665273666382e-02
-6.095424890518188477e-01 -2.149727381765842438e-02 3.784176707267761230e-02 -6.494619697332382202e-02 2.493234276771545410e-01 -2.828201949596405029e-01 -6.924347281455993652e-01 2.702653221786022186e-02
1.409325003623962402e-01 4.442523419857025146e-01 -5.260058045387268066e-01 -6.182039901614189148e-02 5.164251327514648438e-01 -1.239667534828186035e-01 -1.514615118503570557e-01 4.441517293453216553e-01
-1.883832216262817383e-01 2.569792866706848145e-01 -1.701293140649795532e-01 1.805446594953536987e-01 1.853342503309249878e-01 1.871822923421859741e-01 -3.698172867298126221e-01 7.942180037498474121e-01
-5.663358569145202637e-01 4.308941215276718140e-02 8.501984924077987671e-02 -4.353503882884979248e-01 4.996019601821899414e-01 -3.086204826831817627e-01 -3.670014142990112305e-01 3.331248089671134949e-02
-5.197491645812988281e-01 3.618889451026916504e-01 4.705565869808197021e-01 5.298920950735919178e-05 5.319964885711669922e-01 -9.854099899530410767e-02 -2.859207093715667725e-01 5.470393598079681396e-02
-5.706157684326171875e-01 9.975405037403106689e-02 1.984654664993286133e-01 -3.672635257244110107e-01 2.290169000625610352e-01 -3.850928544998168945e-01 -5.035968422889709473e-01 1.892639100551605225e-01
-4.722255468368530273e-01 2.182496041059494019e-01 -4.704381823539733887e-01 1.373996436595916748e-01 3.907802999019622803e-01 5.388370156288146973e-01 -1.494881212711334229e-01 -1.542016863822937012e-01
-1.407218277454376221e-01 4.529098868370056152e-01 -4.046719670295715332e-01 -2.650245428085327148e-01 6.943072676658630371e-01 1.409852206707000732e-01 1.708921194076538086e-01 9.964404255151748657e-02
-2.605680227279663086e-01 3.883638679981231689e-01 4.367238581180572510e-01 -2.898601889610290527e-01 2.934958040714263916e-01 -2.843452394008636475e-01 -5.710107088088989258e-01 -1.161294654011726379e-01
-4.272213876247406006e-01 2.850471436977386475e-01 -3.170165419578552246e-01 2.870132625102996826e-01 2.235368043184280396e-01 1.343059986829757690e-01 -5.428543090820312500e-01 -4.366421699523925781e-01
-3.014982342720031738e-01 3.306397795677185059e-01 -5.453470349311828613e-01 3.155725598335266113e-01 4.354487061500549316e-01 -1.144001334905624390e-01 -2.302925586700439453e-01 -3.834697306156158447e-01
-1.175846979022026062e-01 3.236109614372253418e-01 -1.744107753038406372e-01 -6.249920129776000977e-01 5.009000003337860107e-02 3.736340999603271484e-01 -5.640431046485900879e-01 -1.263508759438991547e-02
-2.762429416179656982e-01 6.963469386100769043e-01 1.180644556879997253e-01 2.651837170124053955e-01 -2.158768624067306519e-01 -3.458578586578369141e-01 -3.460431694984436035e-01 2.618452310562133789e-01
-6.582051515579223633e-01 3.471580147743225098e-01 -1.275389194488525391e-01 -2.181931287050247192e-01 2.087880074977874756e-01 -5.179133415222167969e-01 5.120079219341278076e-02 2.606234252452850342e-01
-1.426326930522918701e-01 7.326657772064208984e-01 -4.824770390987396240e-01 -2.569873332977294922e-01 -2.257536351680755615e-02 -3.023452460765838623e-01 5.468888673931360245e-03 2.282060235738754272e-01
-1.010305136442184448e-01 3.251444995403289795e-01 -5.092687606811523438e-01 -3.542494773864746094e-01 6.285845637321472168e-01 1.232275664806365967e-01 1.364548318088054657e-02 2.978871762752532959e-01
-3.320518732070922852e-01 2.041427791118621826e-01 -5.144115686416625977e-01 2.252882719039916992e-01 5.295760035514831543e-01 4.133440926671028137e-02 -2.800978422164916992e-01 -4.148243963718414307e-01
-4.434079229831695557e-01 1.572979092597961426e-01 -4.545887410640716553e-01 4.861089289188385010e-01 1.517926752567291260e-01 -1.502416431903839111e-01 -5.375022292137145996e-01 3.423039615154266357e-02
-7.636712193489074707e-01 4.623018950223922729e-02 -2.090379744768142700e-01 -1.178310904651880264e-02 4.267169237136840820e-01 2.606611549854278564e-01 -2.330430597066879272e-01 -2.578617036342620850e-01
-5.135336518287658691e-01 1.581279337406158447e-01 7.781051844358444214e-02 -4.310370236635208130e-02 1.163528636097908020e-01 -4.570122659206390381e-01 -6.912504434585571289e-01 -5.604698136448860168e-02
2.844450175762176514e-01 2.632780969142913818e-01 -6.362925171852111816e-01 -2.044418752193450928e-01 3.832205533981323242e-01 3.886009380221366882e-02 -4.477169215679168701e-01 2.330073416233062744e-01
-3.264702856540679932e-01 4.334258139133453369e-01 -6.981142610311508179e-02 9.832451492547988892e-02 3.746677935123443604e-01 -3.362815380096435547e-01 -4.527326822280883789e-01 -4.822753369808197021e-01
1.465756148099899292e-01 7.820140719413757324e-01 -3.845845460891723633e-01 -3.685212433338165283e-01 -2.849780209362506866e-02 -1.861274242401123047e-01 -1.705927103757858276e-01 1.367444843053817749e-01
-6.652190685272216797e-01 1.448856890201568604e-01 -2.375967949628829956e-01 4.102607071399688721e-02 1.782891601324081421e-01 -5.070403814315795898e-01 -7.858915627002716064e-02 4.281393289566040039e-01
-3.740084171295166016e-01 2.774055898189544678e-01 -4.875001311302185059e-01 3.658404648303985596e-01 1.363952755928039551e-01 -6.254488974809646606e-02 -5.664031505584716797e-01 -2.614198029041290283e-01
-7.079260796308517456e-02 6.717655062675476074e-01 6.095036864280700684e-02 -5.449685454368591309e-01 4.777425825595855713e-01 -8.236835151910781860e-02 8.550719916820526123e-02 2.607695944607257843e-02
-1.762790232896804810e-01 5.281994342803955078e-01 -3.716170787811279297e-01 -5.001261830329895020e-01 4.576882421970367432e-01 2.608966529369354248e-01 7.722388952970504761e-02 1.348943412303924561e-01
-3.525841534137725830e-01 2.612941265106201172e-01 -5.277852416038513184e-01 1.609630286693572998e-01 3.737149238586425781e-01 -1.463125646114349365e-01 -3.437514007091522217e-01 -4.729781448841094971e-01
-2.572691738605499268e-01 3.052005767822265625e-01 -4.778032600879669189e-01 1.598689407110214233e-01 9.542455524206161499e-02 6.257960796356201172e-01 -3.138847351074218750e-01 2.959068119525909424e-01
-8.722018450498580933e-02 5.606420040130615234e-01 -2.888961434364318848e-01 -2.919969856739044189e-01 6.802964806556701660e-01 1.149715781211853027e-01 1.194361895322799683e-01 1.380697339773178101e-01
1.006246916949748993e-02 4.689394831657409668e-01 -3.887706100940704346e-01 -3.887870609760284424e-01 6.496540307998657227e-01 2.162844836711883545e-01 -2.664089575409889221e-02 9.031952917575836182e-02
-6.519592404365539551e-01 1.351393163204193115e-01 -5.784260630607604980e-01 -7.763639837503433228e-02 2.215927541255950928e-01 3.818980455398559570e-01 -9.564320743083953857e-02 -1.094777286052703857e-01
-3.881411850452423096e-01 3.312615752220153809e-01 -2.026341557502746582e-01 1.490895152091979980e-01 3.680294156074523926e-01 6.615074276924133301e-01 -8.437443524599075317e-02 3.101082742214202881e-01
-2.144875228404998779e-01 4.916442632675170898e-01 -6.947238445281982422e-01 9.631694853305816650e-02 2.011806666851043701e-01 2.851217985153198242e-01 1.294111311435699463e-01 2.860898077487945557e-01
-4.969061911106109619e-01 -1.547842770814895630e-01 -1.667276769876480103e-01 8.931075036525726318e-02 3.874210119247436523e-01 -3.107285201549530029e-01 -6.251412034034729004e-01 2.364376634359359741e-01
-3.680577874183654785e-01 3.563783466815948486e-01 3.880957961082458496e-01 3.312159478664398193e-01 5.553264021873474121e-01 1.191717386245727539e-01 -3.887813687324523926e-01 -5.886810645461082458e-02
-8.131148815155029297e-01 3.119361698627471924e-01 -1.367320567369461060e-01 -2.502737641334533691e-01 -9.686679393053054810e-02 -3.582752645015716553e-01 -4.970513656735420227e-02 1.413950324058532715e-01
-5.960789695382118225e-02 2.281495481729507446e-01 -2.132039368152618408e-01 -5.171556472778320312e-01 7.342729568481445312e-01 9.654247015714645386e-02 -1.386786401271820068e-01 2.525469958782196045e-01
-7.112967222929000854e-02 3.592751622200012207e-01 -4.470493197441101074e-01 2.651147246360778809e-01 1.541840285062789917e-01 5.957363843917846680e-01 -3.784807324409484863e-01 2.716631591320037842e-01
-2.874923050403594971e-01 -2.845950797200202942e-02 -5.353735387325286865e-02 2.442100495100021362e-01 5.004979968070983887e-01 1.585551202297210693e-01 -7.394687533378601074e-01 1.777115762233734131e-01
-4.251201748847961426e-01 5.640361309051513672e-01 5.414859950542449951e-02 1.485477685928344727e-01 -3.050584793090820312e-01 1.036368757486343384e-01 -6.005697250366210938e-01 1.079470962285995483e-01
-2.132196277379989624e-01 3.646687567234039307e-01 2.121353000402450562e-01 -1.041063666343688965e-01 5.416747927665710449e-01 -2.837530076503753662e-01 -5.029149651527404785e-01 -3.726443648338317871e-01
-5.434212088584899902e-01 -7.069712504744529724e-03 1.624289005994796753e-01 -5.006579160690307617e-01 4.517850577831268311e-01 -2.122396230697631836e-01 -4.214837253093719482e-01 -2.825037203729152679e-02
-4.745729863643646240e-01 4.116289615631103516e-01 -1.259540170431137085e-01 2.180560976266860962e-01 -2.138364166021347046e-01 3.755123913288116455e-01 -4.308141469955444336e-01 4.118166565895080566e-01
-2.768811583518981934e-01 9.150648862123489380e-02 -2.432633750140666962e-02 -5.624353140592575073e-02 3.211379349231719971e-01 -2.421175688505172729e-01 -8.196691870689392090e-01 -2.785680592060089111e-01
-2.614900469779968262e-01 3.966944217681884766e-01 -9.021990001201629639e-02 2.790336906909942627e-01 1.283704042434692383e-01 2.460613548755645752e-01 -2.917746901512145996e-01 7.253271341323852539e-01
3.036378696560859680e-02 6.691913604736328125e-01 -5.319034457206726074e-01 -2.180202901363372803e-01 -6.277373433113098145e-02 -4.079076647758483887e-01 -1.989223361015319824e-01 -1.044396087527275085e-01
-7.400859147310256958e-03 3.186321556568145752e-01 -5.547623038291931152e-01 -3.458222150802612305e-01 6.662700176239013672e-01 -4.696730524301528931e-02 -8.964593708515167236e-02 1.300248503684997559e-01
-1.255625635385513306e-01 3.887767791748046875e-01 -5.615958571434020996e-01 -5.808622837066650391e-01 -3.783068060874938965e-02 2.164323031902313232e-01 -3.632788658142089844e-01 -7.082745432853698730e-03
-1.845582276582717896e-01 4.499909281730651855e-01 -2.634086608886718750e-01 -5.974410176277160645e-01 4.627032876014709473e-01 2.952770590782165527e-01 -5.376749485731124878e-02 -1.815285682678222656e-01
-1.517788618803024292e-01 5.842174887657165527e-01 -1.256946772336959839e-01 4.156078696250915527e-01 3.016192913055419922e-01 -5.385835170745849609e-01 -2.550587356090545654e-01 -3.197851032018661499e-02
-6.655870079994201660e-01 3.048246502876281738e-01 -5.368438735604286194e-02 -1.175560727715492249e-01 5.651304498314857483e-02 6.289042234420776367e-01 -2.204371839761734009e-01 -8.229517377912998199e-03
-3.629387319087982178e-01 5.719351172447204590e-01 2.383635044097900391e-01 -7.920563966035842896e-02 1.710928417742252350e-02 -3.864017426967620850e-01 -1.643193215131759644e-01 5.490674972534179688e-01
-5.563170909881591797e-01 3.155070543289184570e-01 -5.269633233547210693e-02 4.986777603626251221e-01 2.726586163043975830e-01 -1.914139091968536377e-02 -5.110130906105041504e-01 -6.055215746164321899e-02
-4.993023350834846497e-02 5.285357236862182617e-01 -9.638393670320510864e-02 -5.850645899772644043e-01 5.843484401702880859e-01 -1.788468216545879841e-03 -1.124820299446582794e-02 1.580308377742767334e-01
-4.125508666038513184e-01 2.458125054836273193e-01 2.373422086238861084e-01 2.708520889282226562e-01 3.476924598217010498e-01 -1.348460018634796143e-01 -7.016626596450805664e-01 -9.100501239299774170e-02
-3.779331222176551819e-02 3.547764718532562256e-01 -4.954482018947601318e-01 -3.369929790496826172e-01 7.059639096260070801e-01 -8.667957037687301636e-03 -8.393188565969467163e-02 9.037408232688903809e-02
-3.647823631763458252e-01 2.869507111608982086e-02 6.206953898072242737e-02 -1.335751563310623169e-01 5.655910372734069824e-01 -5.031029582023620605e-01 -5.179225206375122070e-01 -5.626907944679260254e-02
-3.157159388065338135e-01 3.734533488750457764e-01 -5.411094427108764648e-02 6.635251641273498535e-02 5.169520974159240723e-01 -4.778351634740829468e-02 -3.640688061714172363e-01 -5.928379297256469727e-01
1.336047947406768799e-01 4.476954638957977295e-01 -1.724028587341308594e-01 2.913664877414703369e-01 5.375178456306457520e-01 -2.521396577358245850e-01 -4.950625002384185791e-01 -2.636559903621673584e-01
-3.342108130455017090e-01 7.646075487136840820e-01 8.071581274271011353e-02 -2.719207853078842163e-02 3.844223320484161377e-01 -2.863907217979431152e-01 1.721908003091812134e-01 -1.922871023416519165e-01
-7.375906407833099365e-02 4.514819383621215820e-01 1.307449117302894592e-02 4.167723357677459717e-01 4.340880215167999268e-01 -4.576705992221832275e-01 -4.678770899772644043e-01 7.070693653076887131e-03
-3.988024890422821045e-01 7.908343337476253510e-03 -3.104385733604431152e-01 7.943526655435562134e-02 -6.554163247346878052e-02 1.553734838962554932e-01 -8.424800038337707520e-01 -1.659504137933254242e-03
-3.856011331081390381e-01 -4.190871864557266235e-02 -5.825456604361534119e-02 6.699655950069427490e-02 6.198707222938537598e-01 -1.490191072225570679e-01 -6.129927039146423340e-01 -2.438578903675079346e-01
1.281859129667282104e-01 4.667742848396301270e-01 -6.265965700149536133e-01 -1.732036173343658447e-01 3.597560226917266846e-01 -2.093119174242019653e-01 -1.970302313566207886e-01 3.619537055492401123e-01
3.376065939664840698e-02 4.910763502120971680e-01 -3.466305136680603027e-01 -5.479704737663269043e-01 9.755566716194152832e-02 -1.262331455945968628e-01 -3.463696241378784180e-01 4.380136728286743164e-01
-5.626405477523803711e-01 5.154085159301757812e-01 -3.563793003559112549e-02 2.368221618235111237e-02 1.407343149185180664e-01 -3.124833405017852783e-01 -2.293874323368072510e-01 -4.958710670471191406e-01
-4.115882813930511475e-01 1.888357847929000854e-01 -7.687313854694366455e-02 1.217488199472427368e-01 5.634761452674865723e-01 5.887416601181030273e-01 -5.372137948870658875e-02 3.274078071117401123e-01
-1.693807989358901978e-01 5.006880164146423340e-01 -1.977040171623229980e-01 4.717372357845306396e-01 3.837840855121612549e-01 -4.340532124042510986e-01 -3.486087620258331299e-01 -4.217225685715675354e-02
-3.504078686237335205e-01 1.766574382781982422e-01 -3.147611021995544434e-01 1.267906874418258667e-01 1.567459255456924438e-01 4.167520999908447266e-02 -7.404712438583374023e-01 -3.952875435352325439e-01
-6.271599531173706055e-01 6.600749492645263672e-02 -7.067500799894332886e-02 5.915188789367675781e-02 3.826257288455963135e-01 2.451069355010986328e-01 -5.554402470588684082e-01 -2.807594835758209229e-01
-2.790428996086120605e-01 6.189938187599182129e-01 -7.944496721029281616e-02 -7.205812335014343262e-01 8.927039057016372681e-02 1.831888966262340546e-02 -4.369428008794784546e-02 5.673678219318389893e-02
-2.061670720577239990e-01 6.068333983421325684e-01 -2.434137165546417236e-01 -6.830325722694396973e-01 2.418477982282638550e-01 9.350324980914592743e-03 6.908299028873443604e-02 1.070090197026729584e-02
3.767363727092742920e-02 4.918985664844512939e-01 -2.258898913860321045e-01 -4.787580072879791260e-01 5.342821478843688965e-01 4.022751450538635254e-01 -1.374210864305496216e-01 1.010639294981956482e-01
-5.879330039024353027e-01 6.187441349029541016e-01 -1.325974613428115845e-01 2.550979144871234894e-02 -2.114940732717514038e-01 -1.857096105813980103e-01 4.565239883959293365e-03 4.171558916568756104e-01
-2.425735294818878174e-01 1.301446408033370972e-01 -7.522515654563903809e-01 -9.768944233655929565e-03 2.060478925704956055e-01 4.712114930152893066e-01 -2.865813970565795898e-01 1.077860370278358459e-01
-6.390938162803649902e-01 2.395316958427429199e-01 -4.646699875593185425e-02 2.394724190235137939e-01 -3.899421170353889465e-02 1.069458425045013428e-01 -6.761169433593750000e-01 -6.771537661552429199e-02
-8.777820467948913574e-01 6.292726844549179077e-02 3.340911120176315308e-02 -3.045286834239959717e-01 9.259772300720214844e-02 -1.451621111482381821e-02 -3.217130005359649658e-01 -1.392856389284133911e-01
6.295572221279144287e-02 4.439543783664703369e-01 -2.509525120258331299e-01 -2.945084273815155029e-01 7.403215169906616211e-01 1.794844418764114380e-01 -4.601673409342765808e-02 2.584967911243438721e-01
-4.799518585205078125e-01 4.641146957874298096e-01 2.470537088811397552e-02 4.811814986169338226e-03 -2.852200567722320557e-01 3.266605138778686523e-01 -4.521991610527038574e-01 4.013335406780242920e-01
-2.233033627271652222e-01 3.626757860183715820e-01 -4.859079420566558838e-01 -5.883222818374633789e-01 -6.344927102327346802e-02 2.790821790695190430e-01 -3.849812150001525879e-01 -7.905088365077972412e-02
4.124680999666452408e-03 3.666783273220062256e-01 5.359100177884101868e-02 2.420805394649505615e-01 2.342969179153442383e-01 2.992325723171234131e-01 -5.430288314819335938e-01 6.039367318153381348e-01
-1.804385334253311157e-01 3.689657449722290039e-01 -3.109515607357025146e-01 -7.094485759735107422e-01 1.184126511216163635e-01 3.140923082828521729e-01 -3.163696527481079102e-01 1.361353695392608643e-01
-4.839391410350799561e-01 2.562220096588134766e-01 -4.365776777267456055e-01 1.069403663277626038e-01 2.384514659643173218e-01 6.536358594894409180e-01 -9.213493764400482178e-02 7.435815036296844482e-02
-1.970594190061092377e-02 6.288915872573852539e-01 -5.938013792037963867e-01 -1.247940137982368469e-01 -1.119003593921661377e-01 -3.750000596046447754e-01 -1.853656172752380371e-01 2.200596034526824951e-01
-2.951927781105041504e-01 3.553035855293273926e-01 -4.521989077329635620e-02 2.451318502426147461e-02 2.267655730247497559e-01 -3.985271602869033813e-02 -6.593393087387084961e-01 -5.442754626274108887e-01
-4.206023514270782471e-01 2.445918023586273193e-01 9.844263643026351929e-02 1.068613603711128235e-01 9.197357296943664551e-02 -3.896292150020599365e-01 -7.585952877998352051e-01 -8.013384044170379639e-02
8.140657842159271240e-02 2.939172387123107910e-01 -5.615062117576599121e-01 -5.156554579734802246e-01 2.428146898746490479e-01 2.745035886764526367e-01 -4.375644922256469727e-01 4.690900910645723343e-03
-4.017853140830993652e-01 4.626887440681457520e-01 -7.438987493515014648e-01 -1.823659054934978485e-02 -9.496866911649703979e-02 -1.781861484050750732e-01 1.613104343414306641e-01 6.308209896087646484e-02
5.554852262139320374e-02 5.438356995582580566e-01 -4.606083929538726807e-01 -2.984753251075744629e-01 -2.412616163492202759e-01 -3.585580885410308838e-01 -4.180810451507568359e-01 1.958229541778564453e-01
-5.710535645484924316e-01 1.783405542373657227e-01 2.515889406204223633e-01 3.071762621402740479e-01 2.956015467643737793e-01 -1.608571857213973999e-01 -5.744109749794006348e-01 2.030640840530395508e-01
-6.172822713851928711e-01 5.320338159799575806e-02 1.727321147918701172e-01 -4.515869915485382080e-01 2.753275334835052490e-01 -2.615332007408142090e-01 -4.723543524742126465e-01 -1.226422414183616638e-01
-5.037274956703186035e-01 2.774574160575866699e-01 1.187908723950386047e-01 -1.641002893447875977e-01 1.910108178853988647e-01 6.092973947525024414e-01 -4.242345988750457764e-01 -2.013266384601593018e-01
-1.679878085851669312e-01 1.093106269836425781e-01 -9.128993749618530273e-02 -6.853488087654113770e-02 -3.894478548318147659e-03 -3.868519961833953857e-01 -8.927931189537048340e-01 7.158205378800630569e-03
-2.604981362819671631e-01 4.025764167308807373e-01 -1.429814696311950684e-01 -6.225022077560424805e-01 3.789339065551757812e-01 4.306445717811584473e-01 -1.186250969767570496e-01 1.378504484891891479e-01
-2.027240991592407227e-01 1.690247803926467896e-01 -5.623129010200500488e-01 -1.098991110920906067e-01 5.610206127166748047e-01 4.662632942199707031e-01 -1.226512119174003601e-01 2.342459857463836670e-01
-1.561599504202604294e-02 7.830930352210998535e-01 -4.026749432086944580e-01 -1.054595187306404114e-01 1.644339412450790405e-01 -3.500023484230041504e-01 2.437065169215202332e-02 2.512340545654296875e-01
-6.495236158370971680e-01 1.375460922718048096e-01 2.284480780363082886e-01 -2.383406758308410645e-01 4.113368690013885498e-01 -4.039364457130432129e-01 -3.426862955093383789e-01 -2.022073231637477875e-02
-3.374566733837127686e-01 4.130885004997253418e-01 -5.797597169876098633e-01 -1.904639452695846558e-01 4.917099475860595703e-01 -2.006889507174491882e-02 1.869985610246658325e-01 2.567746639251708984e-01
-2.447653561830520630e-01 3.393831849098205566e-01 -1.829359978437423706e-01 -5.494002103805541992e-01 5.089241862297058105e-01 4.649123251438140869e-01 -1.010291427373886108e-01 6.518114358186721802e-02
-2.569160796701908112e-02 5.329113602638244629e-01 -1.065143346786499023e-01 -4.878458976745605469e-01 5.578734874725341797e-01 3.654160499572753906e-01 -7.530825585126876831e-02 -1.248337328433990479e-01
-4.179603457450866699e-01 4.633489549160003662e-01 3.584867119789123535e-01 -1.103575155138969421e-01 3.290572166442871094e-01 -4.721397161483764648e-01 -2.126418501138687134e-01 3.058008253574371338e-01
-5.075165033340454102e-01 1.919527649879455566e-01 -7.169836759567260742e-01 -6.607596576213836670e-02 1.986666768789291382e-01 3.735533058643341064e-01 -2.896802686154842377e-02 -8.543877303600311279e-02
-3.754226565361022949e-01 4.207074940204620361e-01 -5.344939231872558594e-01 5.431221425533294678e-02 2.543819509446620941e-02 5.650156736373901367e-01 -6.657914072275161743e-02 2.628819644451141357e-01
-2.242846637964248657e-01 4.282853901386260986e-01 -4.707368016242980957e-01 2.803288698196411133e-01 5.257667303085327148e-01 -2.443371862173080444e-01 -6.641481816768646240e-02 -3.543279767036437988e-01
-7.006402015686035156e-01 4.696038961410522461e-01 -3.733549416065216064e-01 -1.313188523054122925e-01 -6.712137162685394287e-02 -2.847822308540344238e-01 1.643669307231903076e-01 1.389757692813873291e-01
-1.001914218068122864e-01 6.133387088775634766e-01 -4.925424456596374512e-01 -1.430938243865966797e-01 1.481908708810806274e-01 -4.761908352375030518e-01 -9.900288656353950500e-03 3.191975951194763184e-01
-1.235256195068359375e-01 3.476847410202026367e-01 -2.392431795597076416e-01 2.701153755187988281e-01 1.665535122156143188e-01 8.214326202869415283e-02 -3.442542254924774170e-01 7.620095014572143555e-01
-3.621094524860382080e-01 3.096299171447753906e-01 1.166905984282493591e-01 -2.099970877170562744e-01 8.725841343402862549e-02 -2.540724277496337891e-01 -7.053484320640563965e-01 -3.815855979919433594e-01
-1.497418135404586792e-01 4.535851180553436279e-01 -1.011239662766456604e-01 -7.625416517257690430e-01 2.502943575382232666e-01 1.732390820980072021e-01 -2.955706417560577393e-01 1.100091170519590378e-02
-2.753621898591518402e-03 4.216274917125701904e-01 -5.926807597279548645e-02 -3.411686420440673828e-01 7.250198721885681152e-01 -1.382089108228683472e-01 -5.640695989131927490e-02 3.929077386856079102e-01
1.288626492023468018e-01 3.230574429035186768e-01 -5.400231480598449707e-01 -1.625972688198089600e-01 4.758288264274597168e-01 8.179572969675064087e-02 -2.297868430614471436e-01 5.244614481925964355e-01
-2.432371526956558228e-01 5.418664813041687012e-01 5.632950365543365479e-02 -2.389992922544479370e-01 -1.550656929612159729e-02 2.836079895496368408e-01 -2.320121228694915771e-01 6.726210117340087891e-01
3.982083499431610107e-02 3.767027556896209717e-01 -3.052472472190856934e-01 -4.515987932682037354e-01 4.182114265859127045e-03 -3.466702103614807129e-01 -4.305831789970397949e-01 5.037780404090881348e-01
-2.349781394004821777e-01 4.540785551071166992e-01 -2.979817092418670654e-01 -4.989257454872131348e-01 3.639661669731140137e-01 5.143272876739501953e-01 -3.810115903615951538e-02 -4.921675473451614380e-02
-4.307429492473602295e-01 3.087916970252990723e-01 -1.008130833506584167e-01 -2.015145495533943176e-03 -2.626107633113861084e-01 -4.857890009880065918e-01 -5.126114487648010254e-01 3.757861256599426270e-01
-2.797968685626983643e-01 8.178846240043640137e-01 1.654976233839988708e-02 1.283089667558670044e-01 -2.263067662715911865e-01 -9.668855369091033936e-02 -4.147058427333831787e-01 5.913719534873962402e-02
-5.893054008483886719e-01 2.719420194625854492e-01 -9.272185713052749634e-02 -6.636983901262283325e-02 3.999431729316711426e-01 5.445778965950012207e-01 8.460661023855209351e-02 3.195095956325531006e-01
-5.408626794815063477e-01 2.176382690668106079e-01 -1.535889208316802979e-01 -1.331890225410461426e-01 -5.221352353692054749e-02 -1.452222317457199097e-01 -7.228375673294067383e-01 -2.691884040832519531e-01
-1.856262981891632080e-01 7.170960307121276855e-01 -5.327544212341308594e-01 -1.097250580787658691e-01 -8.009527623653411865e-02 -2.225576192140579224e-01 4.276261478662490845e-02 3.125278353691101074e-01
5.923375859856605530e-02 4.270120561122894287e-01 -3.865618705749511719e-01 2.185138463973999023e-01 2.981950044631958008e-01 -5.177372694015502930e-01 -4.557297229766845703e-01 -2.287181466817855835e-01
-6.569750905036926270e-01 1.119182631373405457e-01 -8.777929097414016724e-02 -9.859873354434967041e-02 4.692547321319580078e-01 4.882034659385681152e-01 -2.592406868934631348e-01 1.126178279519081116e-01
-5.006771907210350037e-02 7.496499419212341309e-01 1.402828842401504517e-01 1.362652182579040527e-01 9.716955572366714478e-02 3.450906276702880859e-01 -1.868010014295578003e-01 4.835769832134246826e-01
2.652505040168762207e-01 4.449558556079864502e-01 -3.397493958473205566e-01 -5.112983658909797668e-02 6.792066097259521484e-01 -1.103193685412406921e-01 -2.107615619897842407e-01 3.093543648719787598e-01
4.959438741207122803e-02 5.667784214019775391e-01 -1.109615489840507507e-01 -4.433721303939819336e-01 5.109423398971557617e-01 4.284597337245941162e-01 -1.296462118625640869e-01 -7.722271978855133057e-02
-1.266838312149047852e-01 2.677690386772155762e-01 -2.235938012599945068e-01 2.206879258155822754e-01 1.860524713993072510e-01 3.556550145149230957e-01 -4.265083670616149902e-01 6.859580874443054199e-01
-6.177733540534973145e-01 8.034338057041168213e-02 -4.562063813209533691e-01 2.927715778350830078e-01 1.272160708904266357e-01 -3.058047033846378326e-02 -5.357549190521240234e-01 -1.179367750883102417e-01
-2.837953269481658936e-01 -7.065910100936889648e-02 -2.556590735912322998e-01 1.526643782854080200e-01 3.508650064468383789e-01 -7.100429385900497437e-02 -8.351445198059082031e-01 1.360975112766027451e-02
-1.561576575040817261e-01 5.434146523475646973e-01 -7.153303623199462891e-01 -1.902569234371185303e-01 7.985744625329971313e-02 -3.419706821441650391e-01 3.508945181965827942e-02 8.869940042495727539e-02
1.499968171119689941e-01 4.641065299510955811e-01 -2.844702303409576416e-01 -1.784555315971374512e-01 6.815727949142456055e-01 -1.403927803039550781e-01 -1.363364160060882568e-01 3.827493786811828613e-01
-3.190783262252807617e-01 4.838709831237792969e-01 -4.125717878341674805e-01 -2.890733480453491211e-01 4.980729222297668457e-01 2.501414120197296143e-01 2.740028500556945801e-01 1.566974371671676636e-01
-2.327189147472381592e-01 4.352275133132934570e-01 -3.417712748050689697e-01 -6.357069015502929688e-01 -1.560004707425832748e-02 3.418951630592346191e-01 -3.301022946834564209e-01 -9.687506407499313354e-02
-3.153195083141326904e-01 3.676768541336059570e-01 3.679249584674835205e-01 -2.236722037196159363e-02 9.419095516204833984e-02 -2.282711565494537354e-01 -7.386165857315063477e-01 -1.516053080558776855e-01
-5.384958982467651367e-01 4.413331300020217896e-02 2.130717933177947998e-01 -2.885160967707633972e-02 4.720310270786285400e-01 -4.260032176971435547e-01 -3.688041567802429199e-01 3.486171066761016846e-01
-7.462849617004394531e-01 4.335658848285675049e-01 2.542684674263000488e-01 -2.712735235691070557e-01 -2.980661578476428986e-02 -2.670914232730865479e-01 -2.057497948408126831e-01 4.773144051432609558e-02
-6.018065810203552246e-01 7.479292154312133789e-01 -1.005233004689216614e-01 4.418023303151130676e-02 -1.608287841081619263e-01 -1.105081886053085327e-01 4.154970124363899231e-02 1.630018502473831177e-01
-5.640648007392883301e-01 2.103068232536315918e-01 3.311424553394317627e-01 8.935768902301788330e-02 4.370074868202209473e-01 -3.598650395870208740e-01 -3.968067169189453125e-01 2.050071358680725098e-01
-8.711353540420532227e-01 1.106316968798637390e-01 6.355865299701690674e-02 -3.475173115730285645e-01 -4.681717604398727417e-02 -9.889445453882217407e-02 -2.984119951725006104e-01 -5.526472628116607666e-02
-4.279544055461883545e-01 7.502831816673278809e-01 -2.868676483631134033e-01 6.048596277832984924e-02 -1.362452656030654907e-01 3.698035180568695068e-01 -1.936810649931430817e-02 -1.108425185084342957e-01
-1.612205654382705688e-01 5.627434253692626953e-01 -4.599787890911102295e-01 -2.616707384586334229e-01 5.747714042663574219e-01 4.501509666442871094e-02 1.884240955114364624e-01 9.686855971813201904e-02
-3.784874677658081055e-01 5.264965891838073730e-01 5.912085175514221191e-01 -1.909392923116683960e-01 2.976618707180023193e-01 -1.589348018169403076e-01 -2.822574377059936523e-01 -5.590270739048719406e-03
-4.782572686672210693e-01 1.015620455145835876e-01 -5.533669888973236084e-02 -2.005357891321182251e-01 2.722603678703308105e-01 -3.549869358539581299e-01 -1.665378510951995850e-01 6.998587250709533691e-01
-5.741119384765625000e-02 3.621684312820434570e-01 -2.232573926448822021e-01 -2.557066679000854492e-01 7.326908111572265625e-01 -8.548272401094436646e-02 8.418505080044269562e-03 4.539761245250701904e-01
-3.011458814144134521e-01 2.212451547384262085e-01 -2.806376218795776367e-01 -5.571253970265388489e-02 1.990325003862380981e-01 -4.132105112075805664e-01 -6.170054674148559570e-01 -4.329523146152496338e-01
-4.417481720447540283e-01 3.272052109241485596e-01 1.347337961196899414e-01 1.192676499485969543e-01 -1.619358509778976440e-01 2.381448447704315186e-01 -7.626438140869140625e-01 -2.925223298370838165e-02
-1.926714479923248291e-01 3.764618337154388428e-01 -3.808342218399047852e-01 -7.045079469680786133e-01 4.700607806444168091e-02 2.632900178432464600e-01 -3.101899623870849609e-01 1.097237989306449890e-01
-4.397738873958587646e-01 2.457910031080245972e-01 1.899479627609252930e-01 -2.603904344141483307e-02 2.740243822336196899e-02 -5.232055187225341797e-01 -6.233817338943481445e-01 2.152387201786041260e-01
-6.169638633728027344e-01 -1.193738356232643127e-01 -2.972716093063354492e-01 8.603134006261825562e-02 4.227846860885620117e-01 -2.993303239345550537e-01 -4.867414236068725586e-01 -6.380469352006912231e-02
-5.701337456703186035e-01 -3.154301084578037262e-04 2.292108908295631409e-02 -2.498263865709304810e-01 3.818983733654022217e-01 -4.446010589599609375e-01 -4.429595768451690674e-01 2.688476741313934326e-01
1.484668105840682983e-01 5.205302834510803223e-01 -4.884679913520812988e-01 -1.849590837955474854e-01 -1.848128437995910645e-01 -1.325826793909072876e-01 -5.237198472023010254e-01 3.289050459861755371e-01
-5.263453125953674316e-01 3.163024783134460449e-01 3.177886009216308594e-01 2.014324516057968140e-01 3.232074677944183350e-01 -2.075282633304595947e-01 -5.730713605880737305e-01 -7.353158295154571533e-02
-8.231236040592193604e-02 5.619199872016906738e-01 -8.973158895969390869e-02 -6.823410391807556152e-01 2.443047463893890381e-01 2.704012393951416016e-01 -2.659035325050354004e-01 -1.797760836780071259e-02
2.072803489863872528e-02 2.567692697048187256e-01 -5.720186233520507812e-01 -3.142987191677093506e-01 6.812263727188110352e-01 6.586639583110809326e-02 -1.166212260723114014e-01 1.601332277059555054e-01
-6.600707173347473145e-01 2.464431375265121460e-01 -3.534138202667236328e-02 4.572444558143615723e-01 4.597451090812683105e-01 1.284877061843872070e-01 -2.521992027759552002e-01 4.209358990192413330e-02
-1.067047938704490662e-01 5.898886919021606445e-01 2.035782858729362488e-02 4.480710625648498535e-02 6.887494586408138275e-03 2.550200521945953369e-01 -3.327152431011199951e-01 6.800302863121032715e-01
-2.033133804798126221e-01 3.594119250774383545e-01 -1.107233762741088867e-01 1.635724008083343506e-01 1.624411791563034058e-01 5.840518698096275330e-02 -3.636156916618347168e-01 7.927525639533996582e-01
-4.538687467575073242e-01 2.910673618316650391e-01 -1.113157421350479126e-01 -1.390861272811889648e-01 3.555705547332763672e-01 6.427712440490722656e-01 -1.070490330457687378e-01 3.556714355945587158e-01
1.629220247268676758e-01 3.519221544265747070e-01 -3.195653557777404785e-01 -2.196037322282791138e-01 6.678831577301025391e-01 -1.787971705198287964e-01 -2.524310946464538574e-01 3.968647718429565430e-01
-3.539649248123168945e-01 5.680995583534240723e-01 4.052649438381195068e-01 5.221785604953765869e-02 1.483441144227981567e-01 -2.949943244457244873e-01 -2.153953611850738525e-01 4.791476726531982422e-01
-4.516910612583160400e-01 1.551754474639892578e-01 -1.776847243309020996e-01 1.026619821786880493e-01 4.738571867346763611e-02 2.172417640686035156e-01 -7.742207050323486328e-01 -2.844777405261993408e-01
-5.497187376022338867e-01 2.439584583044052124e-01 4.247448965907096863e-02 -1.440987735986709595e-01 1.637505292892456055e-01 6.292883157730102539e-01 -4.290808439254760742e-01 -9.379120916128158569e-02
7.535329461097717285e-02 7.356147170066833496e-01 -2.417166531085968018e-01 -2.980104684829711914e-01 -2.366189807653427124e-01 -2.283771783113479614e-01 -3.514379858970642090e-01 2.725847959518432617e-01
-1.379625871777534485e-02 7.736132740974426270e-01 -3.104194998741149902e-01 -2.313422709703445435e-01 -1.265262812376022339e-01 -4.395309984683990479e-01 -1.564353406429290771e-01 1.333580017089843750e-01
1.615193784236907959e-01 2.254618108272552490e-01 -5.191181898117065430e-01 -3.758683204650878906e-01 2.597501575946807861e-01 8.517022361047565937e-04 -4.898610413074493408e-01 4.526398479938507080e-01
-9.942027926445007324e-02 5.842878818511962891e-01 -1.343798488378524780e-01 5.124692916870117188e-01 2.119341790676116943e-01 -4.428420960903167725e-01 -2.085079848766326904e-01 2.890326678752899170e-01
-3.113051652908325195e-01 4.591815173625946045e-01 -4.224846661090850830e-01 -3.564596176147460938e-02 -8.475393056869506836e-02 6.392689347267150879e-01 -2.419201731681823730e-01 1.952027529478073120e-01
1.655143052339553833e-01 6.437654495239257812e-01 -5.566307306289672852e-01 -5.631804838776588440e-02 2.510638535022735596e-01 -2.050155252218246460e-01 -1.191502287983894348e-01 3.548246920108795166e-01
-3.065276443958282471e-01 6.175538301467895508e-01 -5.380213260650634766e-02 1.700044423341751099e-01 -1.601125150918960571e-01 3.234304785728454590e-01 -5.970075130462646484e-01 7.880838215351104736e-02
-7.424294352531433105e-01 4.422115981578826904e-01 -1.539593040943145752e-01 -2.450636625289916992e-01 -1.264843791723251343e-01 -3.818589746952056885e-01 4.827168583869934082e-02 7.309526205062866211e-02
-5.807546973228454590e-01 -7.847581803798675537e-02 -2.570139169692993164e-01 -2.412816584110260010e-01 4.580993652343750000e-01 -3.525657057762145996e-01 -3.988103568553924561e-01 -1.976998299360275269e-01
-7.283631563186645508e-01 1.867247670888900757e-01 2.033591270446777344e-01 -1.236503273248672485e-01 1.815846189856529236e-02 7.043501734733581543e-02 -2.993637323379516602e-01 5.320407152175903320e-01
-3.593875765800476074e-01 7.492804527282714844e-01 -3.180684447288513184e-01 -5.510824546217918396e-02 -4.430033639073371887e-02 -4.189323484897613525e-01 1.660407781600952148e-01 -1.335949357599020004e-02
-1.076273918151855469e-01 3.647486567497253418e-01 -5.303927659988403320e-01 -5.859225392341613770e-01 -3.394175553694367409e-03 2.831776738166809082e-01 -3.880093395709991455e-01 8.745755185373127460e-04
-4.365253150463104248e-01 -1.109305694699287415e-01 -8.706314116716384888e-02 -5.179961398243904114e-02 3.944230377674102783e-01 -1.813121289014816284e-01 -7.684351801872253418e-01 -8.910999447107315063e-02
-3.164869844913482666e-01 6.512551307678222656e-01 3.755650296807289124e-02 4.304676502943038940e-02 -4.410412013530731201e-01 -9.536226280033588409e-03 -5.056813359260559082e-01 1.487185657024383545e-01
-6.153052449226379395e-01 3.638631105422973633e-01 -3.290022909641265869e-01 3.629945516586303711e-01 -4.028686881065368652e-02 -4.374353289604187012e-01 -2.032959163188934326e-01 1.212171018123626709e-01
-3.066832721233367920e-01 8.602403104305267334e-02 -3.656850457191467285e-01 7.653722167015075684e-02 3.880376368761062622e-02 1.315850615501403809e-01 -8.117256760597229004e-01 -2.850309908390045166e-01
-1.009272336959838867e-01 4.981594681739807129e-01 -5.206819176673889160e-01 -1.911676079034805298e-01 6.050773262977600098e-01 2.031001150608062744e-01 1.630954891443252563e-01 -5.270432215183973312e-03
-6.643427610397338867e-01 6.793581843376159668e-01 -2.185879498720169067e-01 -5.914321541786193848e-02 -9.026671200990676880e-02 -3.959569707512855530e-02 1.892559379339218140e-01 -1.757643558084964752e-02
-2.369963079690933228e-01 -9.665979444980621338e-02 -1.269651949405670166e-01 -3.165802061557769775e-01 5.198913812637329102e-01 -3.274569511413574219e-01 -6.348834037780761719e-01 -1.937897354364395142e-01
-4.081417024135589600e-01 6.127723455429077148e-01 1.212939471006393433e-01 4.656116664409637451e-02 -1.515716761350631714e-01 -3.465975821018218994e-01 -2.078386247158050537e-01 5.047270059585571289e-01
-8.688335865736007690e-02 6.384351849555969238e-01 5.053040981292724609e-01 -4.222460836172103882e-02 4.957496821880340576e-01 2.011378668248653412e-02 -1.258322894573211670e-01 -2.563797235488891602e-01
-2.231528460979461670e-01 5.532218217849731445e-01 -9.901873767375946045e-03 -2.074149549007415771e-01 1.646743714809417725e-01 2.897513508796691895e-01 -1.832045428454875946e-02 6.997287273406982422e-01
-7.593845129013061523e-01 -6.503541022539138794e-02 -2.564391791820526123e-01 6.136208400130271912e-02 4.306993186473846436e-01 4.271410405635833740e-02 -3.425259292125701904e-01 -2.119641751050949097e-01
-9.406650066375732422e-02 3.301339447498321533e-01 -6.103581786155700684e-01 -7.830398529767990112e-02 1.444282233715057373e-01 6.141987442970275879e-01 -2.825960814952850342e-01 1.597945988178253174e-01
-4.924862384796142578e-01 4.735933840274810791e-01 -6.445491313934326172e-02 2.682421505451202393e-01 -1.851287186145782471e-01 2.298930287361145020e-01 -5.839492082595825195e-01 -1.701125800609588623e-01
-3.647285997867584229e-01 2.144314944744110107e-01 -6.883893609046936035e-01 2.369837649166584015e-02 2.217553555965423584e-01 5.152122974395751953e-01 -1.680655032396316528e-01 -6.070973724126815796e-02
9.193050861358642578e-02 2.981026768684387207e-01 -6.611778140068054199e-01 -3.237541019916534424e-01 4.188804328441619873e-01 7.838152348995208740e-02 -2.339057326316833496e-01 3.526959717273712158e-01
-7.458934187889099121e-01 2.607496082782745361e-02 6.663370132446289062e-02 -4.555121529847383499e-03 4.815331399440765381e-01 2.829374074935913086e-01 -8.877525478601455688e-02 3.445191383361816406e-01
-3.429285287857055664e-01 5.593546032905578613e-01 2.603017091751098633e-01 -5.408844351768493652e-02 8.669386059045791626e-02 -3.635455369949340820e-01 -1.588431000709533691e-01 5.778646469116210938e-01
-2.972929179668426514e-01 3.896554410457611084e-01 -2.413172461092472076e-02 4.049793183803558350e-01 -5.862905085086822510e-02 1.205720752477645874e-01 -7.142904996871948242e-01 2.588615119457244873e-01
-1.703652739524841309e-01 9.427932500839233398e-01 -4.962268844246864319e-02 2.011109590530395508e-01 -1.142319291830062866e-01 -1.160373240709304810e-01 -5.117089301347732544e-02 1.003831699490547180e-01
-4.107511043548583984e-01 1.786226928234100342e-01 -1.358759701251983643e-01 6.949437409639358521e-02 3.161139786243438721e-01 2.983624339103698730e-01 -1.941678673028945923e-01 7.412398457527160645e-01
-1.826855987310409546e-01 2.216353863477706909e-01 -4.279553294181823730e-01 1.128553897142410278e-01 4.162996113300323486e-01 -3.333523273468017578e-01 -5.101712942123413086e-01 -4.206159412860870361e-01
-2.083094269037246704e-01 5.296640992164611816e-01 4.862627983093261719e-01 -1.927811354398727417e-01 2.804354131221771240e-01 -3.019841611385345459e-01 -2.527112066745758057e-01 4.107867181301116943e-01
-2.139340043067932129e-01 3.846442997455596924e-01 -2.711002528667449951e-01 -5.284917354583740234e-01 3.627072572708129883e-01 5.412979722023010254e-01 -1.423251181840896606e-01 9.309022128582000732e-02
1.079243198037147522e-01 2.592628598213195801e-01 -4.636717438697814941e-01 -3.036436736583709717e-01 1.835830509662628174e-01 -3.115012049674987793e-01 -4.611988961696624756e-01 5.200998783111572266e-01
-1.856388300657272339e-01 3.682399988174438477e-01 -3.711238801479339600e-01 -6.832526326179504395e-01 7.545129209756851196e-02 3.217007815837860107e-01 -3.277329802513122559e-01 9.368804842233657837e-02
-6.549598574638366699e-01 6.080154180526733398e-01 -2.355810999870300293e-01 -2.139367461204528809e-01 -2.754243016242980957e-01 7.438576966524124146e-02 1.233329325914382935e-01 -5.894506722688674927e-02
-3.269093036651611328e-01 5.268409848213195801e-01 2.284189127385616302e-02 -2.090051174163818359e-01 1.596785895526409149e-02 2.569229006767272949e-01 -1.349799185991287231e-01 6.977678537368774414e-01
-4.221895337104797363e-01 5.550624728202819824e-01 -1.826474219560623169e-01 -4.331348091363906860e-02 -2.333001047372817993e-01 3.893651664257049561e-01 -1.878556162118911743e-01 4.869308173656463623e-01
-6.713144481182098389e-02 5.375095009803771973e-01 -4.337919056415557861e-01 -5.662117004394531250e-01 3.107261061668395996e-01 3.051895499229431152e-01 -8.989066630601882935e-02 -5.855895578861236572e-03
-7.192445397377014160e-01 1.107369214296340942e-01 2.270360291004180908e-01 2.128006070852279663e-01 3.889357745647430420e-01 2.221615053713321686e-02 -4.344929158687591553e-01 1.817874759435653687e-01
-2.795358002185821533e-01 3.787063956260681152e-01 1.732467859983444214e-01 -2.845188602805137634e-02 5.968022942543029785e-01 -3.022668510675430298e-02 -4.081135988235473633e-01 -4.732586741447448730e-01
1.227064803242683411e-01 3.644121289253234863e-01 -4.606996476650238037e-01 -4.995532333850860596e-01 3.002372682094573975e-01 7.121033221483230591e-02 -3.132026195526123047e-01 4.438921511173248291e-01
-3.217458426952362061e-01 1.751121133565902710e-01 -3.850576281547546387e-01 5.240096449851989746e-01 1.132926121354103088e-01 -8.303082734346389771e-02 -6.253436207771301270e-01 1.793767809867858887e-01
-5.120124816894531250e-01 6.359069347381591797e-01 -5.194076895713806152e-01 -8.380798250436782837e-02 -9.967861324548721313e-02 1.986313611268997192e-02 2.133076041936874390e-01 2.876043133437633514e-02
-4.692436456680297852e-01 1.851870119571685791e-01 1.023003645241260529e-02 3.146180510520935059e-01 4.754485785961151123e-01 4.292894303798675537e-01 -4.855961501598358154e-01 -1.680889539420604706e-02
-6.442827582359313965e-01 3.814802765846252441e-01 -2.170708775520324707e-01 -8.806945383548736572e-02 1.339944154024124146e-01 5.750907659530639648e-01 -6.124377995729446411e-02 -1.790581941604614258e-01
-2.398390173912048340e-01 3.391248583793640137e-01 8.812735229730606079e-02 2.382924556732177734e-01 3.109266757965087891e-01 1.211926341056823730e-01 -2.663550376892089844e-01 7.619802355766296387e-01
-5.245703458786010742e-01 2.225250378251075745e-02 -1.608699560165405273e-01 -2.850199043750762939e-01 4.650207161903381348e-01 -5.465489625930786133e-01 -3.101160526275634766e-01 -7.799445837736129761e-02
-5.764582753181457520e-01 3.233956992626190186e-01 3.909367695450782776e-02 2.780428528785705566e-01 -1.895240391604602337e-03 3.350512385368347168e-01 -6.086805462837219238e-01 3.898665681481361389e-02
-5.786772370338439941e-01 4.840739965438842773e-01 -2.187283486127853394e-01 5.461374521255493164e-01 4.334086552262306213e-02 -1.418419182300567627e-01 -1.193877458572387695e-01 2.201038450002670288e-01
-1.340717822313308716e-01 5.145589709281921387e-01 -3.754691779613494873e-01 -6.491495370864868164e-01 -1.030176132917404175e-01 5.163364484906196594e-02 -3.351170420646667480e-01 -1.711708754301071167e-01
-5.958218574523925781e-01 1.704108417034149170e-01 -8.706318587064743042e-02 -1.672609299421310425e-01 3.205696642398834229e-01 6.137015223503112793e-01 -2.988694012165069580e-01 -1.080870926380157471e-01
-4.455866515636444092e-01 7.321788072586059570e-01 9.412493556737899780e-02 1.217242479324340820e-01 -3.126781582832336426e-01 1.689089834690093994e-01 -3.396462202072143555e-01 5.742684006690979004e-03
-6.100652813911437988e-01 5.670943856239318848e-01 -2.393928617238998413e-01 -1.033905297517776489e-01 9.569531679153442383e-02 2.983753681182861328e-01 3.243255615234375000e-01 1.866909265518188477e-01
-3.436793684959411621e-01 5.781494379043579102e-01 2.588336169719696045e-01 -1.799954921007156372e-01 -8.794058859348297119e-02 -3.611522614955902100e-01 -2.975564897060394287e-01 4.706699550151824951e-01
-4.502275586128234863e-01 2.226843237876892090e-01 3.020870126783847809e-02 -1.109574660658836365e-01 2.261240780353546143e-02 -1.183249354362487793e-01 -7.857925295829772949e-01 -3.201573491096496582e-01
-3.578509986400604248e-01 4.558533132076263428e-01 -1.624732166528701782e-01 -2.965192198753356934e-01 1.511871349066495895e-02 2.819630205631256104e-01 -5.310412496328353882e-02 6.835697889328002930e-01
-7.048225402832031250e-02 2.833891510963439941e-01 -4.759268462657928467e-01 2.357545942068099976e-01 4.758198857307434082e-01 -2.723309397697448730e-01 -4.464412927627563477e-01 -3.643594086170196533e-01
-2.838765978813171387e-01 2.541573345661163330e-01 -4.288148880004882812e-02 9.328168630599975586e-02 3.787019550800323486e-01 -3.675681054592132568e-01 -6.928580403327941895e-01 -2.927523553371429443e-01
-4.760319590568542480e-01 3.265183269977569580e-01 2.827581018209457397e-02 9.697842597961425781e-02 3.738901317119598389e-01 6.350973248481750488e-01 -1.814415007829666138e-01 -2.837455868721008301e-01
3.028659522533416748e-01 5.346030592918395996e-01 -1.482223272323608398e-01 -3.415651023387908936e-01 3.499118685722351074e-01 3.932555671781301498e-03 -3.796003460884094238e-01 4.661383330821990967e-01
-3.859840631484985352e-01 -8.644342422485351562e-02 -3.547192364931106567e-02 -1.031643971800804138e-01 5.472301244735717773e-01 -2.738687694072723389e-01 -6.641318202018737793e-01 -1.269119232892990112e-01
-1.750968247652053833e-01 4.378549158573150635e-01 -2.515387535095214844e-01 -6.476768851280212402e-01 -2.548442967236042023e-02 1.615647524595260620e-01 -3.910516798496246338e-01 -3.394007682800292969e-01
-5.465910434722900391e-01 6.901289522647857666e-02 -2.038819938898086548e-01 -2.601044476032257080e-01 8.672079443931579590e-02 -4.499442875385284424e-01 -5.750337243080139160e-01 -2.159145921468734741e-01
-1.294038295745849609e-01 5.087467432022094727e-01 -2.318877577781677246e-01 1.036537438631057739e-01 -7.712307572364807129e-02 5.478479266166687012e-01 -5.315293073654174805e-01 2.670331895351409912e-01
-2.323262244462966919e-01 2.364449054002761841e-01 -1.003284081816673279e-01 1.421381682157516479e-01 2.096721902489662170e-02 -4.535545408725738525e-01 -8.063020110130310059e-01 -5.979176610708236694e-02
-1.931658983230590820e-01 6.640769839286804199e-01 4.425078034400939941e-01 -2.617901749908924103e-02 1.538990158587694168e-02 -3.162142634391784668e-01 -3.571029603481292725e-01 3.121529221534729004e-01
-1.861324161291122437e-01 5.537701845169067383e-01 -1.027754098176956177e-01 -7.102469801902770996e-01 -4.384658113121986389e-02 2.366201393306255341e-02 -3.013799190521240234e-01 -2.244270741939544678e-01
-3.358559310436248779e-01 3.492283523082733154e-01 3.772423565387725830e-01 -3.938791453838348389e-01 -4.887446295469999313e-03 -3.171303570270538330e-01 -5.933051705360412598e-01 1.232120618224143982e-01
-2.610681764781475067e-02 5.051521062850952148e-01 -1.232303082942962646e-01 3.921537995338439941e-01 4.351134002208709717e-01 -4.628074765205383301e-01 -3.902367651462554932e-01 -1.391772925853729248e-01
-8.883694559335708618e-02 4.660193026065826416e-01 -4.919352009892463684e-03 -5.617238283157348633e-01 3.335045576095581055e-01 5.210754275321960449e-01 -2.725039124488830566e-01 4.871052131056785583e-02
-7.000331878662109375e-01 5.809560418128967285e-02 2.803940176963806152e-01 -1.130064111202955246e-02 3.020676076412200928e-01 -1.503594517707824707e-01 -4.926612377166748047e-01 2.669498026371002197e-01
-3.181026577949523926e-01 4.587382376194000244e-01 4.253583773970603943e-02 -6.883313059806823730e-01 2.151786237955093384e-01 3.573574125766754150e-01 -1.803690493106842041e-01 7.887649536132812500e-02
-2.224961370229721069e-01 2.369548380374908447e-01 -6.396055221557617188e-01 -1.670022308826446533e-02 1.199828833341598511e-01 5.514470338821411133e-01 -3.566493988037109375e-01 1.982050836086273193e-01
1.353497896343469620e-02 5.412003993988037109e-01 -2.993592619895935059e-01 3.183461725711822510e-01 4.512231647968292236e-01 -4.142891168594360352e-01 -2.923045158386230469e-01 -2.351147979497909546e-01
1.572659015655517578e-01 5.126551389694213867e-01 6.278492510318756104e-03 1.593946367502212524e-01 1.395240724086761475e-01 -1.496469229459762573e-01 -4.377776086330413818e-01 6.734209060668945312e-01
-3.528112769126892090e-01 5.967836976051330566e-01 1.879979297518730164e-02 1.114886775612831116e-01 1.657983511686325073e-01 -1.931684464216232300e-01 -3.546099364757537842e-01 -5.621734261512756348e-01
-5.036777257919311523e-01 2.224139571189880371e-01 -1.083742976188659668e-01 5.114971995353698730e-01 3.186129033565521240e-01 -2.459131367504596710e-02 -5.666651725769042969e-01 -1.543094217777252197e-02
-4.696765542030334473e-01 4.762980341911315918e-01 2.836372144520282745e-02 6.144602969288825989e-02 1.464894115924835205e-01 -3.427297770977020264e-01 -4.287328422069549561e-01 -4.745832383632659912e-01
-3.947645425796508789e-01 1.870115995407104492e-01 3.042811155319213867e-01 -3.478771448135375977e-01 7.661417126655578613e-02 -2.906529903411865234e-01 -6.326094269752502441e-01 3.240968585014343262e-01
-6.942971944808959961e-01 3.008246123790740967e-01 -7.036556303501129150e-02 4.739484488964080811e-01 2.975250184535980225e-01 1.633083224296569824e-01 -2.811097204685211182e-01 6.053008884191513062e-02
-5.484696030616760254e-01 1.267683357000350952e-01 1.668203175067901611e-01 -3.598218262195587158e-01 5.271551012992858887e-01 -4.162379503250122070e-01 -2.724945545196533203e-01 -2.026054821908473969e-02
-4.814079776406288147e-02 2.986892759799957275e-01 -4.032237231731414795e-01 -6.405430436134338379e-01 1.981261419132351875e-03 7.327478379011154175e-02 -4.519842863082885742e-01 3.548514246940612793e-01
-4.573897719383239746e-01 1.606758832931518555e-01 -6.386674642562866211e-01 -1.024641841650009155e-01 2.219588905572891235e-01 5.307490229606628418e-01 -1.095560416579246521e-01 -6.016690284013748169e-02
-2.675750255584716797e-01 7.496295571327209473e-01 -3.501877188682556152e-02 3.850749433040618896e-01 -1.357451975345611572e-01 1.460327953100204468e-01 -2.150627821683883667e-01 3.618644177913665771e-01
-4.126265645027160645e-01 2.153133749961853027e-01 2.491972446441650391e-01 -4.310370981693267822e-01 6.282641738653182983e-02 -3.627709150314331055e-01 -4.466850757598876953e-01 4.476715326309204102e-01
-3.286727070808410645e-01 2.857777774333953857e-01 1.641907542943954468e-01 2.002624608576297760e-02 3.326602652668952942e-02 -1.978471279144287109e-01 -5.537959337234497070e-01 6.603071093559265137e-01
-3.363239765167236328e-01 1.344594508409500122e-01 2.219415009021759033e-01 -4.486570954322814941e-01 2.926960885524749756e-01 -4.418518841266632080e-01 -4.796369373798370361e-01 3.275668621063232422e-01
-5.301733613014221191e-01 4.591232836246490479e-01 2.138645946979522705e-01 7.034867256879806519e-02 2.248479574918746948e-01 -5.346122980117797852e-01 -3.475994765758514404e-01 -1.558407023549079895e-02
-6.702655553817749023e-02 4.591054320335388184e-01 -3.674003481864929199e-01 -2.600056827068328857e-01 7.490101456642150879e-01 5.296184122562408447e-02 7.091514021158218384e-02 1.152975484728813171e-01
-2.781708240509033203e-01 2.049086242914199829e-01 -2.042419761419296265e-01 2.508280053734779358e-02 -1.837780177593231201e-01 -4.665306508541107178e-01 -7.660632729530334473e-01 -3.365278942510485649e-03
-1.230634078383445740e-01 2.389335632324218750e-02 -2.192417234182357788e-01 2.753982245922088623e-01 7.015494108200073242e-01 3.381386697292327881e-01 -4.927645325660705566e-01 -1.051050871610641479e-01
-5.904497504234313965e-01 1.683007180690765381e-01 2.632626891136169434e-01 1.495044231414794922e-01 3.367913365364074707e-01 4.245718419551849365e-01 -4.603168070316314697e-01 1.606356650590896606e-01
-4.542472958564758301e-01 2.853755056858062744e-01 -1.659190952777862549e-01 -1.328072249889373779e-01 9.480734169483184814e-02 6.752853393554687500e-01 -3.262918293476104736e-01 3.091734349727630615e-01
-6.826345920562744141e-01 1.718640327453613281e-01 -2.655609883368015289e-02 -2.686773836612701416e-01 1.549783051013946533e-01 5.737097263336181641e-01 -2.773948609828948975e-01 -3.835641220211982727e-02
2.435366809368133545e-01 3.190197944641113281e-01 -3.918415009975433350e-01 -3.309697508811950684e-01 7.309585064649581909e-02 -1.804508864879608154e-01 -6.297407150268554688e-01 3.759743571281433105e-01
-5.139425396919250488e-01 1.581101715564727783e-01 8.533655107021331787e-02 -1.581076532602310181e-01 3.758820146322250366e-02 5.239633321762084961e-01 -6.275087594985961914e-01 -9.416042268276214600e-02
-4.065856710076332092e-02 4.137492477893829346e-01 -7.502469420433044434e-01 2.256737351417541504e-01 2.269492670893669128e-02 2.755050361156463623e-01 -3.176127970218658447e-01 1.899033039808273315e-01
-1.893081814050674438e-01 4.592593908309936523e-01 1.883337795734405518e-01 1.035666689276695251e-01 -1.403513401746749878e-01 -4.352878928184509277e-01 -6.938329935073852539e-01 1.283334940671920776e-01
-7.655043005943298340e-01 1.712704002857208252e-01 -2.064749151468276978e-01 -4.720813781023025513e-02 3.113551735877990723e-01 3.935393095016479492e-01 -2.879292964935302734e-01 -7.134883850812911987e-02
-5.229304432868957520e-01 2.077081054449081421e-01 -1.386481672525405884e-01 -1.244876682758331299e-01 -1.730475425720214844e-01 -5.638788342475891113e-01 -4.615029692649841309e-01 2.962950170040130615e-01
-4.873884022235870361e-01 6.710863709449768066e-01 -3.108514547348022461e-01 2.205860614776611328e-01 4.179119318723678589e-02 -6.918999552726745605e-02 -3.879806771874427795e-02 -3.984591364860534668e-01
-3.940412700176239014e-01 9.634944796562194824e-02 -1.491220146417617798e-01 4.372701048851013184e-01 5.481588244438171387e-01 4.194193184375762939e-01 -3.125126063823699951e-01 2.189767956733703613e-01
5.515423789620399475e-02 6.497144699096679688e-01 -1.785920858383178711e-01 8.021787554025650024e-02 1.730342656373977661e-01 -7.185624539852142334e-02 -1.044218316674232483e-01 7.003507614135742188e-01
2.161382883787155151e-01 3.320260941982269287e-01 -2.313850075006484985e-01 -1.285171061754226685e-01 5.576702356338500977e-01 3.358374536037445068e-01 -5.081321597099304199e-01 3.016719520092010498e-01
-1.533188670873641968e-01 5.151734352111816406e-01 -4.728214442729949951e-02 -7.704833745956420898e-01 1.567383557558059692e-01 1.301548331975936890e-01 -2.714813053607940674e-01 -1.351597747998312116e-04
-1.957187801599502563e-01 2.873391211032867432e-01 9.930421598255634308e-03 7.783675193786621094e-02 1.972987651824951172e-01 -5.463443398475646973e-01 -7.223127484321594238e-01 -1.175524815917015076e-01
-5.417794585227966309e-01 1.925073862075805664e-01 2.244279384613037109e-01 -5.519920587539672852e-01 1.764662191271781921e-02 -2.298599034547805786e-01 -4.846836328506469727e-01 1.621344834566116333e-01
6.758149713277816772e-02 5.663271546363830566e-01 -1.440831273794174194e-01 -3.692569136619567871e-01 7.048059999942779541e-02 -3.679904341697692871e-01 -3.344708085060119629e-01 5.151120424270629883e-01
-5.874186754226684570e-01 4.396929442882537842e-01 -2.144824713468551636e-02 -1.678956747055053711e-01 1.158540137112140656e-02 6.227478384971618652e-01 -2.118939310312271118e-01 -1.059750374406576157e-02
-9.203106909990310669e-02 7.496452331542968750e-01 3.827387988567352295e-01 4.007892310619354248e-02 1.379538178443908691e-01 -2.654180824756622314e-01 -1.539655029773712158e-01 4.102238118648529053e-01
-4.641592204570770264e-01 3.514981865882873535e-01 2.890742719173431396e-01 3.458374366164207458e-02 1.610042452812194824e-01 -1.968665719032287598e-01 -2.735321223735809326e-01 6.608682870864868164e-01
-5.920166373252868652e-01 2.744446098804473877e-01 4.097185134887695312e-01 7.674555480480194092e-02 3.137950599193572998e-01 -2.104341834783554077e-01 -5.076273679733276367e-01 1.370057929307222366e-03
-4.502891600131988525e-01 3.672151565551757812e-01 3.336775898933410645e-01 2.960506081581115723e-01 1.870683431625366211e-01 3.426530063152313232e-01 -5.514649152755737305e-01 8.298763632774353027e-02
-2.314256131649017334e-01 5.380260348320007324e-01 3.570511341094970703e-01 5.092362686991691589e-02 7.255657017230987549e-02 -3.458793461322784424e-01 -4.082538783550262451e-01 4.851011335849761963e-01
-2.885965108871459961e-01 2.900109887123107910e-01 1.157596483826637268e-01 9.334062039852142334e-02 4.404032230377197266e-02 -3.636712431907653809e-01 -8.186820149421691895e-01 -7.782218605279922485e-02
-4.815427064895629883e-01 2.608453929424285889e-01 -1.318099647760391235e-01 -3.595246747136116028e-02 3.435502350330352783e-01 6.164288520812988281e-01 -5.880050733685493469e-02 4.241945147514343262e-01
-6.502326130867004395e-01 3.310420513153076172e-01 -3.985251188278198242e-01 3.801312148571014404e-01 1.039420813322067261e-01 -2.593171596527099609e-01 -2.810856699943542480e-01 -8.501865714788436890e-02
-4.366699755191802979e-01 4.453192353248596191e-01 -3.135038316249847412e-01 -1.217501759529113770e-01 9.692071937024593353e-03 -2.086028307676315308e-01 -3.174833655357360840e-01 -5.945565104484558105e-01
-1.184468790888786316e-01 7.271278500556945801e-01 -3.347272872924804688e-01 6.985688954591751099e-02 -2.374652177095413208e-01 2.654694616794586182e-01 -4.198228716850280762e-01 1.929197013378143311e-01
-1.841662079095840454e-01 4.216961264610290527e-01 -4.015532135963439941e-01 -5.753433704376220703e-01 4.130410254001617432e-01 3.401649594306945801e-01 -6.471177935600280762e-02 -7.407692074775695801e-02
-5.795943140983581543e-01 3.873402774333953857e-01 -2.067278176546096802e-01 1.640480160713195801e-01 7.053267955780029297e-02 -6.033247709274291992e-02 -5.840247273445129395e-01 -3.077177703380584717e-01
6.608352065086364746e-02 4.295250475406646729e-01 -6.091961860656738281e-01 -7.089316099882125854e-02 4.924494624137878418e-01 -1.543254107236862183e-01 -9.323611855506896973e-02 3.999744653701782227e-01
-7.887929677963256836e-01 3.724634051322937012e-01 7.434514164924621582e-02 -1.451197862625122070e-01 9.467864781618118286e-02 4.451369345188140869e-01 -5.156901478767395020e-02 5.214804783463478088e-02
-4.089241623878479004e-01 3.037996888160705566e-01 4.896484315395355225e-02 -3.487730026245117188e-01 3.466024994850158691e-01 -6.207560300827026367e-01 -3.275272548198699951e-01 -6.083654984831809998e-02
-4.916517138481140137e-01 4.776983857154846191e-01 1.672161668539047241e-01 7.277392596006393433e-02 8.091659098863601685e-02 -4.378480315208435059e-01 -2.385357171297073364e-01 4.915972948074340820e-01
-4.202744364738464355e-01 2.101667523384094238e-01 1.055330932140350342e-01 6.666756235063076019e-03 5.512390732765197754e-01 -4.567779004573822021e-01 -4.468066990375518799e-01 -2.363700121641159058e-01
-7.040993571281433105e-01 4.692475795745849609e-01 -1.771601438522338867e-01 -2.739060521125793457e-01 -1.962480247020721436e-01 -3.507849872112274170e-01 -6.731023639440536499e-02 1.074546799063682556e-01
7.208149135112762451e-02 4.693147838115692139e-01 2.344018816947937012e-01 2.130944132804870605e-01 2.381705343723297119e-01 3.893484771251678467e-01 -6.784959435462951660e-01 7.429843395948410034e-02
-3.392677009105682373e-01 4.240471720695495605e-01 -2.018151432275772095e-01 -3.551907837390899658e-02 -5.209237337112426758e-02 6.666066050529479980e-01 -4.369692206382751465e-01 1.583366394042968750e-01
-6.807801723480224609e-01 2.790493369102478027e-01 -3.757538497447967529e-01 3.298752903938293457e-01 -1.710477843880653381e-02 -1.089187264442443848e-01 -4.227097034454345703e-01 -1.334985196590423584e-01
-5.506405234336853027e-01 2.693075835704803467e-01 -4.942043721675872803e-01 5.085151195526123047e-01 7.710255682468414307e-02 -8.063443750143051147e-02 -2.939159274101257324e-01 1.503641456365585327e-01
-5.800612568855285645e-01 9.214027225971221924e-02 -4.378793835639953613e-01 2.465763092041015625e-01 7.820052653551101685e-02 -4.863201379776000977e-01 -3.858828544616699219e-01 1.047511175274848938e-01
-4.586302638053894043e-01 4.081790149211883545e-01 -5.401984788477420807e-03 3.688818514347076416e-01 -6.187638267874717712e-02 3.677956163883209229e-01 -5.763819217681884766e-01 1.250066608190536499e-01
1.206149831414222717e-01 5.058607459068298340e-01 -3.314286768436431885e-01 -2.610628008842468262e-01 8.243132382631301880e-02 -3.755725324153900146e-01 -3.609796762466430664e-01 5.228787064552307129e-01
-5.650478601455688477e-02 5.988422632217407227e-01 3.823968172073364258e-01 -9.682845324277877808e-02 6.458591222763061523e-01 -1.132537573575973511e-01 -5.421368405222892761e-02 -2.229187041521072388e-01
1.919997036457061768e-01 3.554285168647766113e-01 -5.670614242553710938e-01 -1.684936434030532837e-01 -5.986996740102767944e-02 -7.012593001127243042e-02 -6.140076518058776855e-01 3.183556199073791504e-01
-1.842581629753112793e-01 8.502674698829650879e-01 -3.837498426437377930e-01 -5.634370818734169006e-02 -1.040876954793930054e-01 4.184671118855476379e-02 3.865643218159675598e-02 2.803138792514801025e-01
-5.270060896873474121e-01 3.006345331668853760e-01 -6.270436942577362061e-02 5.992908477783203125e-01 3.131938278675079346e-01 2.296639233827590942e-02 -3.909301757812500000e-01 1.317491978406906128e-01
-4.104116857051849365e-01 3.764038681983947754e-01 -2.388709932565689087e-01 -2.321421504020690918e-01 2.189307957887649536e-01 5.229622721672058105e-01 -4.485400319099426270e-01 -2.373283207416534424e-01
-4.122048616409301758e-01 7.708546519279479980e-02 -4.284096136689186096e-02 3.383220359683036804e-02 3.678453266620635986e-01 1.197960972785949707e-01 -2.468255311250686646e-01 7.813968658447265625e-01
-4.916444718837738037e-01 2.028243988752365112e-01 5.645608156919479370e-02 1.337846368551254272e-01 2.303447276353836060e-01 -4.220710992813110352e-01 -6.751449108123779297e-01 -9.507495164871215820e-02
4.553191736340522766e-02 5.826715230941772461e-01 -5.110681056976318359e-02 -2.811332345008850098e-01 2.440187484025955200e-01 5.983490943908691406e-01 -2.797106504440307617e-01 2.845487594604492188e-01
-2.512690126895904541e-01 7.145839333534240723e-01 2.896798849105834961e-01 6.228404492139816284e-02 5.453559160232543945e-01 1.878079175949096680e-01 7.581478357315063477e-02 -2.692766021937131882e-03
-7.592922449111938477e-01 1.686521321535110474e-01 1.691209524869918823e-01 -4.615776836872100830e-01 7.189247012138366699e-02 -1.395080089569091797e-01 -3.376432359218597412e-01 -1.214155182242393494e-01
-6.444634795188903809e-01 1.022892892360687256e-01 8.805092424154281616e-02 3.623859584331512451e-02 1.465486288070678711e-01 -3.627892434597015381e-01 -6.358276605606079102e-01 8.813706785440444946e-02
-1.261513084173202515e-01 8.252910375595092773e-01 2.195524126291275024e-01 1.162645593285560608e-01 3.754092752933502197e-01 -3.061880171298980713e-01 6.778855621814727783e-02 -4.451223462820053101e-02
-6.470021009445190430e-01 6.761599183082580566e-01 -1.110818237066268921e-01 -1.360951513051986694e-01 -1.630213409662246704e-01 1.583104580640792847e-01 1.830694675445556641e-01 -9.045642614364624023e-02
-5.520850419998168945e-01 1.981822550296783447e-01 -1.604310125112533569e-01 1.299753598868846893e-02 3.317947983741760254e-01 5.424146056175231934e-01 -4.115461707115173340e-01 -2.373757958412170410e-01
-2.299296557903289795e-01 6.411144733428955078e-01 -3.457566499710083008e-01 -2.019759714603424072e-01 -4.082567989826202393e-01 -1.795625537633895874e-01 -2.431051433086395264e-01 3.431417047977447510e-01
-2.982940077781677246e-01 4.956058859825134277e-01 3.650210201740264893e-01 -3.046928048133850098e-01 2.838161885738372803e-01 -3.407480418682098389e-01 -1.621835529804229736e-01 4.651377499103546143e-01
-3.648923933506011963e-01 1.801894903182983398e-01 2.648782432079315186e-01 -5.245165228843688965e-01 8.322595804929733276e-02 -3.308306932449340820e-01 -5.230531692504882812e-01 3.148761391639709473e-01
-5.166623592376708984e-01 2.875636518001556396e-01 1.594077944755554199e-01 1.856173425912857056e-01 3.274685144424438477e-02 1.726057529449462891e-01 -7.424909472465515137e-01 -9.134977310895919800e-02
-3.358224630355834961e-01 1.293888241052627563e-01 6.854826211929321289e-02 -1.223558038473129272e-01 4.653802514076232910e-01 -5.571714043617248535e-01 -5.534469485282897949e-01 -1.322488188743591309e-01
-5.654209256172180176e-01 5.482044816017150879e-01 -2.642804980278015137e-01 4.761909544467926025e-01 -9.049171954393386841e-02 -1.704325228929519653e-01 -9.509856998920440674e-02 1.920655220746994019e-01
-4.942390024662017822e-01 1.686351448297500610e-01 -3.413830995559692383e-01 3.811408579349517822e-01 4.364145100116729736e-01 1.253315806388854980e-01 -4.160331785678863525e-01 -2.936496734619140625e-01
-4.460157454013824463e-01 2.203372716903686523e-01 2.085731774568557739e-01 -5.583699345588684082e-01 1.185344830155372620e-01 -3.672640621662139893e-01 -4.980390667915344238e-01 1.629657670855522156e-02
-4.666960835456848145e-01 4.249878227710723877e-01 6.812736392021179199e-02 -8.841350674629211426e-03 1.608340889215469360e-01 6.771587133407592773e-01 -2.704398930072784424e-01 -1.982706040143966675e-01
-4.158777296543121338e-01 5.132347941398620605e-01 2.373279631137847900e-01 1.436668187379837036e-01 -1.945815682411193848e-01 1.867569088935852051e-01 -6.398269534111022949e-01 6.747216731309890747e-02
-5.489907860755920410e-01 5.306344032287597656e-01 -6.828260421752929688e-02 -2.028246074914932251e-01 4.853629469871520996e-01 -1.193239390850067139e-01 1.620377600193023682e-02 -3.480776846408843994e-01
1.483730524778366089e-01 5.283809304237365723e-01 -3.463450372219085693e-01 -2.613560557365417480e-01 -2.573532760143280029e-01 -2.637929618358612061e-01 -5.760521292686462402e-01 2.070839107036590576e-01
-3.190754055976867676e-01 1.225851103663444519e-01 -1.436435244977474213e-02 -5.118016153573989868e-02 3.592238426208496094e-01 -6.221060156822204590e-01 -3.493784666061401367e-01 4.921535253524780273e-01
-2.586519718170166016e-01 4.071622490882873535e-01 2.877737879753112793e-01 1.199484020471572876e-01 3.283633589744567871e-01 -5.846817493438720703e-01 -3.915776312351226807e-01 2.590534985065460205e-01
-2.007707208395004272e-01 4.958358108997344971e-01 2.249728888273239136e-01 2.105142474174499512e-01 -1.568712145090103149e-01 -2.161169201135635376e-01 -6.281014680862426758e-01 3.912572562694549561e-01
-5.829619765281677246e-01 3.986945450305938721e-01 -1.812988519668579102e-01 4.006329476833343506e-01 -1.902822107076644897e-01 7.688110321760177612e-02 -5.084908604621887207e-01 8.450495451688766479e-02
-5.364493727684020996e-01 1.291066706180572510e-01 1.175335329025983810e-02 -3.069216310977935791e-01 1.095628291368484497e-01 -3.935253024101257324e-01 -6.200271844863891602e-01 -2.234155237674713135e-01
-4.965930879116058350e-01 5.601463317871093750e-01 -1.936020851135253906e-01 6.617207825183868408e-02 -2.435152977705001831e-01 -5.325324535369873047e-01 -1.266065239906311035e-01 1.971070468425750732e-01
-7.318207621574401855e-01 1.421762704849243164e-01 -2.525150775909423828e-01 2.551410794258117676e-01 3.401358723640441895e-01 9.985891729593276978e-02 -3.582310974597930908e-01 -2.477293014526367188e-01
-1.903983354568481445e-01 5.849962830543518066e-01 9.683274477720260620e-02 -2.070863246917724609e-01 5.651777982711791992e-02 3.144173324108123779e-01 -2.097081840038299561e-01 6.505663394927978516e-01
-5.309941172599792480e-01 5.753272175788879395e-01 -1.682942807674407959e-01 1.589326113462448120e-01 -2.291753590106964111e-01 -2.108783572912216187e-01 -4.434666782617568970e-02 4.842557907104492188e-01
-2.276978939771652222e-01 2.270953804254531860e-01 -5.024927482008934021e-02 7.600533962249755859e-02 -6.547904014587402344e-02 -4.277918636798858643e-01 -8.345780372619628906e-01 6.682521104812622070e-02
-5.052113533020019531e-01 5.116923451423645020e-01 1.703964620828628540e-01 1.889532059431076050e-01 -1.524711847305297852e-01 -3.716907799243927002e-01 -4.924037158489227295e-01 1.197135373950004578e-01
-2.686316370964050293e-01 5.200046300888061523e-01 -6.862794160842895508e-01 -7.789845764636993408e-02 2.826448380947113037e-01 -2.892769128084182739e-02 2.383326143026351929e-01 2.070199847221374512e-01
-5.871038138866424561e-02 4.327453970909118652e-01 -4.029598832130432129e-01 -5.996223688125610352e-01 -4.444310814142227173e-02 1.988820284605026245e-01 -4.799610078334808350e-01 -1.243747845292091370e-01
-3.873375356197357178e-01 2.015747278928756714e-01 -4.105030894279479980e-01 3.940350711345672607e-01 1.310250610113143921e-01 -5.228835344314575195e-02 -6.631420850753784180e-01 -1.609402447938919067e-01
-4.815591275691986084e-01 1.762069910764694214e-01 1.884973347187042236e-01 -3.554526567459106445e-01 3.463694751262664795e-01 -3.142605423927307129e-01 -2.389675527811050415e-01 5.471172332763671875e-01
-2.080915570259094238e-01 5.736569762229919434e-01 -7.311992347240447998e-02 -6.885209679603576660e-01 1.029041875153779984e-02 -9.028471261262893677e-02 -2.435148060321807861e-01 -2.839916944503784180e-01
-4.958542585372924805e-01 4.194861650466918945e-01 -2.109898775815963745e-01 -6.981988251209259033e-02 1.919144764542579651e-02 -6.756307184696197510e-02 -4.165068864822387695e-01 -5.919099450111389160e-01
-2.760554291307926178e-02 4.571939110755920410e-01 2.583307325839996338e-01 1.346160173416137695e-01 -4.626533761620521545e-02 -2.929069399833679199e-01 -7.714540362358093262e-01 1.492614001035690308e-01
-5.868533849716186523e-01 3.266339600086212158e-01 -1.864277757704257965e-03 1.671794243156909943e-02 4.074545502662658691e-01 5.540397167205810547e-01 4.183685034513473511e-02 2.718474268913269043e-01
-6.481128334999084473e-01 2.322894334793090820e-01 -2.414806745946407318e-02 4.560748338699340820e-01 1.540503054857254028e-01 6.060202419757843018e-02 -5.284000635147094727e-01 1.038906350731849670e-01
-2.236427962779998779e-01 4.817379415035247803e-01 6.998699158430099487e-02 -2.206985354423522949e-01 1.360903978347778320e-01 3.668447434902191162e-01 -1.642835885286331177e-01 6.958603858947753906e-01
-4.856666028499603271e-01 2.326476722955703735e-01 1.438415795564651489e-01 4.442491829395294189e-01 5.121180415153503418e-01 2.708135545253753662e-01 -3.456145524978637695e-01 1.920958310365676880e-01
5.123279243707656860e-02 5.417487621307373047e-01 -7.098690271377563477e-01 -4.584535211324691772e-02 -8.985169976949691772e-02 2.044700272381305695e-02 -3.070058226585388184e-01 3.084211349487304688e-01
-1.690692454576492310e-01 4.374534189701080322e-01 3.422402739524841309e-01 -4.278194606304168701e-01 2.396443039178848267e-01 -4.189455509185791016e-01 -4.469521343708038330e-01 -2.172121852636337280e-01
-4.709372222423553467e-01 1.501810550689697266e-01 -1.433823704719543457e-01 -7.723851501941680908e-02 4.598737508058547974e-02 -3.554846942424774170e-01 -7.579622864723205566e-01 -1.617055684328079224e-01
-2.310251146554946899e-01 4.792256951332092285e-01 3.863932192325592041e-01 -1.163172572851181030e-01 1.434841603040695190e-01 -4.084687829017639160e-01 -3.231281638145446777e-01 5.121469497680664062e-01
-1.283268481492996216e-01 2.178984135389328003e-01 1.000602468848228455e-01 7.416956871747970581e-02 1.661142855882644653e-01 -3.695428967475891113e-01 -8.696376085281372070e-01 -1.066251657903194427e-02
-7.079402804374694824e-01 1.777010411024093628e-01 -3.038118220865726471e-02 3.394954800605773926e-01 1.947687566280364990e-01 -2.547315359115600586e-01 -4.247673153877258301e-01 2.604078948497772217e-01
1.449133362621068954e-02 3.841683268547058105e-01 -4.647086560726165771e-01 -5.306577086448669434e-01 1.245549842715263367e-01 3.005249202251434326e-01 -4.847569167613983154e-01 -1.176196783781051636e-01
-4.514906108379364014e-01 2.077513188123703003e-01 -1.697154939174652100e-01 2.839802950620651245e-02 4.933266639709472656e-01 3.131980076432228088e-02 -3.834100663661956787e-01 -5.762206912040710449e-01
-1.542102098464965820e-01 5.467537641525268555e-01 1.931449621915817261e-01 9.393504261970520020e-02 -7.595485448837280273e-02 -2.787097394466400146e-01 -7.041321992874145508e-01 2.278169095516204834e-01
-2.553145885467529297e-01 6.199538111686706543e-01 1.617147028446197510e-01 8.691152185201644897e-02 6.515086293220520020e-01 7.253150641918182373e-02 9.354127198457717896e-02 -2.798074781894683838e-01
-4.343501329421997070e-01 2.489559948444366455e-01 5.186842009425163269e-02 -7.170391827821731567e-02 1.780598908662796021e-01 -6.617344617843627930e-01 -4.665857255458831787e-01 2.328715622425079346e-01
-6.866927146911621094e-01 3.590072095394134521e-01 1.957725733518600464e-01 2.198766320943832397e-01 2.621091604232788086e-01 1.836555004119873047e-01 -4.581877589225769043e-01 -2.297274582087993622e-02
-5.096930861473083496e-01 3.135705590248107910e-01 1.694818586111068726e-01 -6.787142902612686157e-02 3.030039966106414795e-01 -6.100243926048278809e-01 -1.746702194213867188e-01 3.377943038940429688e-01
1.360191851854324341e-01 2.332330346107482910e-01 -4.833672940731048584e-01 -4.904659688472747803e-01 2.145201265811920166e-01 1.412350833415985107e-01 -4.799163341522216797e-01 3.957454562187194824e-01
-3.648332655429840088e-01 5.567936897277832031e-01 -3.145822510123252869e-02 1.152944564819335938e-01 6.178471446037292480e-01 -1.711856126785278320e-01 8.308769017457962036e-02 -3.530608117580413818e-01
-6.339623332023620605e-01 5.273509025573730469e-01 3.421422243118286133e-01 -2.055701315402984619e-01 3.041163273155689240e-02 -2.902829945087432861e-01 -1.818764954805374146e-01 2.059227526187896729e-01
-1.541031748056411743e-01 3.547486960887908936e-01 -2.847989797592163086e-01 -6.904612183570861816e-01 -6.744776666164398193e-02 9.842891246080398560e-03 -4.900052845478057861e-01 -2.186487466096878052e-01
-6.331979036331176758e-01 5.960528254508972168e-01 -3.601449131965637207e-01 -1.064694486558437347e-02 -2.292426526546478271e-01 -1.975838392972946167e-01 1.052168235182762146e-01 -1.063083261251449585e-01
-1.144959554076194763e-01 5.578906536102294922e-01 -1.566867232322692871e-01 -5.037072300910949707e-01 5.154913663864135742e-01 2.095440626144409180e-01 2.818280458450317383e-02 -2.948603332042694092e-01
-5.603233575820922852e-01 3.706574440002441406e-01 1.279715448617935181e-01 -1.250878274440765381e-01 1.454476863145828247e-01 -4.712670147418975830e-01 -9.691058844327926636e-02 5.137975215911865234e-01
1.583196967840194702e-01 7.603244185447692871e-01 -6.031697392463684082e-01 3.907015081495046616e-03 4.781671985983848572e-02 -1.049733310937881470e-01 -1.030632257461547852e-01 9.531388431787490845e-02
-5.531888604164123535e-01 1.591236889362335205e-01 2.325141280889511108e-01 -1.975219696760177612e-01 2.980979382991790771e-01 -7.420397549867630005e-02 -2.585941255092620850e-01 6.436959505081176758e-01
-1.390049755573272705e-01 5.679400563240051270e-01 6.666515022516250610e-02 -5.714646726846694946e-02 2.384249866008758545e-01 -4.395245909690856934e-01 -4.579491019248962402e-01 -4.366531968116760254e-01
-9.702719748020172119e-02 6.238299012184143066e-01 2.077339449897408485e-03 -4.686804413795471191e-01 2.153839021921157837e-01 -3.321129381656646729e-01 -4.377138987183570862e-02 4.723887443542480469e-01
-2.973550856113433838e-01 6.757574081420898438e-01 1.625689119100570679e-01 -1.843704730272293091e-01 6.966846436262130737e-02 -4.909126460552215576e-01 -4.521866142749786377e-02 3.829063177108764648e-01
-4.791948199272155762e-01 3.889037370681762695e-01 1.177221536636352539e-01 1.845855861902236938e-01 6.812567263841629028e-02 -7.057436555624008179e-02 -6.924645900726318359e-01 -2.864732444286346436e-01
-4.347210228443145752e-01 3.971971571445465088e-01 3.556582629680633545e-01 -1.392318159341812134e-01 2.580997347831726074e-01 -4.650930464267730713e-01 -4.642216861248016357e-01 -9.457741677761077881e-02
-4.752979576587677002e-01 1.269262731075286865e-01 -5.681222677230834961e-02 2.774212956428527832e-01 5.184535384178161621e-01 4.508859515190124512e-01 -2.525577545166015625e-01 3.767146766185760498e-01
-2.998803555965423584e-01 4.015373438596725464e-02 -1.707112640142440796e-01 6.480904668569564819e-02 3.896663337945938110e-02 -4.128494113683700562e-02 -5.894775986671447754e-01 7.241619229316711426e-01
-1.609348952770233154e-01 7.740901112556457520e-01 9.235522896051406860e-02 8.662695065140724182e-03 -6.184332072734832764e-02 2.707003653049468994e-01 -1.654298156499862671e-01 5.116734504699707031e-01
-1.049565747380256653e-01 1.975286304950714111e-01 -1.757106184959411621e-01 1.392350345849990845e-01 6.432278752326965332e-01 -1.021279916167259216e-01 -6.224149465560913086e-01 -2.968727052211761475e-01
2.815592885017395020e-01 4.600528478622436523e-01 -3.629464209079742432e-01 -2.493872046470642090e-01 9.912002831697463989e-02 -2.631116509437561035e-01 -5.523477792739868164e-01 3.619546592235565186e-01
-5.433620214462280273e-01 3.996056318283081055e-01 -3.989618718624114990e-01 1.490851789712905884e-01 -2.618975043296813965e-01 8.432489633560180664e-02 -5.360929369926452637e-01 -2.406795881688594818e-02
-2.914764583110809326e-01 3.036520779132843018e-01 2.121275514364242554e-01 -3.573152422904968262e-01 1.946227550506591797e-01 -2.694538831710815430e-01 -7.270906567573547363e-01 -1.049777045845985413e-01
-4.939996004104614258e-01 3.434778451919555664e-01 8.954871445894241333e-02 -6.582401692867279053e-02 2.405382990837097168e-01 6.742334961891174316e-01 -2.301640957593917847e-01 2.453782856464385986e-01
1.951584778726100922e-02 8.400231003761291504e-01 1.545591503381729126e-01 1.359517276287078857e-01 3.567170798778533936e-01 -3.101049661636352539e-01 6.569866091012954712e-02 1.545325964689254761e-01
-1.585405170917510986e-01 6.161664724349975586e-01 1.733826994895935059e-01 -1.191685423254966736e-01 -8.585188537836074829e-02 4.102373123168945312e-01 -3.843261003494262695e-01 4.770426154136657715e-01
-5.623512268066406250e-01 1.678491830825805664e-01 2.738586366176605225e-01 3.121171295642852783e-01 4.146122336387634277e-01 1.511626690626144409e-01 -4.496412277221679688e-01 2.936690151691436768e-01
-4.735072553157806396e-01 5.269123315811157227e-01 -3.534921109676361084e-01 -2.890173792839050293e-01 -2.326007336378097534e-01 -2.554280161857604980e-01 4.043879918754100800e-03 4.126785397529602051e-01
-2.806405723094940186e-01 4.464448392391204834e-01 1.028828136622905731e-02 -7.212235927581787109e-01 2.119489461183547974e-01 2.975398302078247070e-01 -2.382310479879379272e-01 1.070141568779945374e-01
-3.101862780749797821e-02 5.010685920715332031e-01 -3.304846286773681641e-01 -1.707796752452850342e-01 1.078937500715255737e-01 4.841788709163665771e-01 -5.682787895202636719e-01 2.014228701591491699e-01
-3.748013377189636230e-01 2.011235952377319336e-01 -9.439889341592788696e-02 5.406917929649353027e-01 6.202008724212646484e-01 -6.466600298881530762e-02 -2.974234521389007568e-01 2.013033181428909302e-01
-5.423003435134887695e-01 6.053187847137451172e-01 -1.005199998617172241e-01 3.384142518043518066e-01 1.359472870826721191e-01 -2.219177484512329102e-01 -1.674978733062744141e-01 -3.450888097286224365e-01
-5.559056252241134644e-02 3.995600640773773193e-01 -4.654102921485900879e-01 -3.176494538784027100e-01 8.878922462463378906e-02 -2.410053759813308716e-01 -2.457888573408126831e-01 6.271952986717224121e-01
-3.894419074058532715e-01 3.548738658428192139e-01 -2.691212296485900879e-01 -1.227770820260047913e-01 -4.441025201231241226e-03 5.703735947608947754e-01 -4.614551067352294922e-01 -3.108253479003906250e-01
-3.545034825801849365e-01 8.660730719566345215e-01 -1.876651309430599213e-02 1.506365835666656494e-01 -1.467995941638946533e-01 -8.703001588582992554e-02 -2.642748057842254639e-01 4.728241637349128723e-02
-1.437245961278676987e-02 3.753895461559295654e-01 1.687467247247695923e-01 -5.616655107587575912e-03 2.964338660240173340e-01 1.115374639630317688e-02 -7.852716445922851562e-01 -3.545703589916229248e-01
-8.360043764114379883e-01 2.225323319435119629e-01 1.830996572971343994e-01 -1.008700281381607056e-01 1.434772163629531860e-01 -4.835894703865051270e-02 -7.945663481950759888e-02 4.226561784744262695e-01
-2.348333150148391724e-01 3.315358161926269531e-01 -5.045860409736633301e-01 -6.390472054481506348e-01 1.381627470254898071e-01 2.104782611131668091e-01 -2.613996267318725586e-01 -2.005715221166610718e-01
-1.641716212034225464e-01 5.583789348602294922e-01 9.103601425886154175e-02 2.797989845275878906e-01 4.745613038539886475e-01 -5.653643012046813965e-01 -1.723708063364028931e-01 -1.134701073169708252e-02
-1.450866460800170898e-01 5.443781018257141113e-01 -1.159451678395271301e-01 -6.509564518928527832e-01 3.544802963733673096e-01 2.580080926418304443e-01 -1.315233111381530762e-01 1.894516348838806152e-01
-2.848092317581176758e-01 4.609321057796478271e-01 -4.555503726005554199e-01 3.107844889163970947e-01 1.801711022853851318e-01 -2.473739981651306152e-01 -4.353041648864746094e-01 -3.452055752277374268e-01
-4.350139498710632324e-01 1.465581655502319336e-01 -1.443014740943908691e-01 5.471637705340981483e-04 -8.782419562339782715e-02 -9.184874594211578369e-02 -8.652381896972656250e-01 -6.061186268925666809e-02
-3.326617777347564697e-01 5.922669768333435059e-01 5.086271837353706360e-02 1.577613204717636108e-01 -2.895850539207458496e-01 2.784407138824462891e-01 -5.691456198692321777e-01 1.605135351419448853e-01
-2.247123122215270996e-01 2.064990103244781494e-01 -3.853981494903564453e-01 -2.837763167917728424e-02 1.305669844150543213e-01 4.620189070701599121e-01 -6.517370939254760742e-01 -3.197734057903289795e-01
-2.764865159988403320e-01 6.338287591934204102e-01 2.806364893913269043e-01 -9.753158316016197205e-03 -5.886339023709297180e-02 -4.031327366828918457e-01 -3.226524889469146729e-01 4.157869517803192139e-01
-3.151939436793327332e-02 3.630931973457336426e-01 -3.587020039558410645e-01 -3.225086331367492676e-01 7.961096167564392090e-01 -2.347200363874435425e-02 1.222724188119173050e-02 -5.723166395910084248e-06
-5.850593447685241699e-01 2.938563525676727295e-01 4.467662572860717773e-01 7.318791002035140991e-02 4.660239815711975098e-01 -9.782184660434722900e-02 -3.706769645214080811e-01 4.741809517145156860e-02
-5.565938353538513184e-01 3.660587370395660400e-01 -6.784349679946899414e-02 -1.190916076302528381e-01 1.023807972669601440e-01 6.653952002525329590e-01 -2.415827214717864990e-01 1.606985181570053101e-01
-7.053226232528686523e-01 2.592227756977081299e-01 9.738853573799133301e-02 -3.126638010144233704e-02 2.950438559055328369e-01 -3.219453990459442139e-01 -4.706282913684844971e-01 -1.125635206699371338e-01
-2.292299270629882812e-01 7.073623538017272949e-01 3.733892738819122314e-01 4.106337204575538635e-02 6.422774493694305420e-02 -2.740716040134429932e-01 -2.297477275133132935e-01 4.170873165130615234e-01
-7.779424637556076050e-02 3.233678936958312988e-01 -2.454026490449905396e-01 -7.228196263313293457e-01 1.201618090271949768e-01 1.551834046840667725e-01 -4.830463826656341553e-01 1.866438984870910645e-01
-3.112063407897949219e-01 4.244386255741119385e-01 -1.335134655237197876e-01 2.967583239078521729e-01 -9.373410791158676147e-02 4.539002776145935059e-01 -6.226524114608764648e-01 1.208453848958015442e-01
-2.631072998046875000e-01 4.832363128662109375e-01 3.052314519882202148e-01 -9.184519201517105103e-02 2.065514326095581055e-01 -4.125736653804779053e-01 -2.832470238208770752e-01 5.500419735908508301e-01
-6.340996623039245605e-01 2.303630858659744263e-01 -3.378657400608062744e-01 5.099560022354125977e-01 2.521030008792877197e-01 1.907143145799636841e-01 -1.743878722190856934e-01 2.007568329572677612e-01
-4.676980897784233093e-02 1.048654764890670776e-01 -4.008841142058372498e-02 -7.706906646490097046e-02 3.241405487060546875e-01 1.500892341136932373e-01 -5.206368565559387207e-01 7.619793415069580078e-01
-2.158296853303909302e-01 5.478525161743164062e-01 1.884382963180541992e-01 1.036687940359115601e-01 1.609788686037063599e-01 -1.727954894304275513e-01 -3.118422925472259521e-01 6.737958192825317383e-01
-4.328237473964691162e-01 -1.526780128479003906e-01 -1.212052628397941589e-01 -5.025594308972358704e-02 6.193585395812988281e-01 -2.852135710418224335e-02 -6.110780239105224609e-01 -1.195901930332183838e-01
-3.358877897262573242e-01 3.876981139183044434e-01 3.195578157901763916e-01 -2.610103487968444824e-01 1.247840225696563721e-01 -3.687372803688049316e-01 -5.366141200065612793e-01 3.565572798252105713e-01
-1.756525039672851562e-01 4.938411116600036621e-01 -4.088623449206352234e-02 1.183996498584747314e-01 -3.165932297706604004e-01 -3.965618908405303955e-01 -6.534232497215270996e-01 1.584999561309814453e-01
-5.765306949615478516e-01 2.477516680955886841e-01 3.091474175453186035e-01 3.175428211688995361e-01 1.745474040508270264e-01 -4.682303965091705322e-02 -5.780045390129089355e-01 2.075506597757339478e-01
-6.847159564495086670e-02 3.044789731502532959e-01 -4.993764162063598633e-01 -6.071102023124694824e-01 1.181797161698341370e-01 -2.229844965040683746e-02 -2.717765569686889648e-01 4.430783689022064209e-01
-4.748893082141876221e-01 4.989572167396545410e-01 1.199618056416511536e-01 -1.603640019893646240e-01 1.567893773317337036e-01 -5.184201598167419434e-01 -1.813369542360305786e-01 3.989850580692291260e-01
-2.563215494155883789e-01 5.852658748626708984e-01 -5.445111989974975586e-01 8.280429989099502563e-02 4.229941666126251221e-01 -1.362895071506500244e-01 2.826747596263885498e-01 -1.049305945634841919e-01
-1.891037225723266602e-01 4.946582913398742676e-01 -4.353679120540618896e-01 1.156836226582527161e-01 -3.054539561271667480e-01 -1.237359866499900818e-01 -5.592281222343444824e-01 3.086683750152587891e-01
-2.819436490535736084e-01 3.622808158397674561e-01 -2.572757899761199951e-01 4.709210991859436035e-01 -6.969753652811050415e-03 -2.606194615364074707e-01 -6.490157842636108398e-01 1.100467741489410400e-01
-5.141656398773193359e-01 7.834642380475997925e-02 -3.575946390628814697e-01 -5.158533155918121338e-02 1.602240800857543945e-01 -3.408999741077423096e-01 -6.331917643547058105e-01 -2.369474619626998901e-01
-5.188750028610229492e-01 4.390016198158264160e-01 2.832600176334381104e-01 -3.391501605510711670e-01 3.704792559146881104e-01 -4.024718105792999268e-01 -1.942569762468338013e-01 7.624324411153793335e-02
1.138370782136917114e-01 6.633092761039733887e-01 -3.448247909545898438e-01 -4.477297961711883545e-01 2.778581082820892334e-01 -2.241902053356170654e-01 -1.605289727449417114e-01 -2.728733122348785400e-01
-3.037183173000812531e-02 4.771467447280883789e-01 -2.028937637805938721e-01 -6.700973510742187500e-01 7.550014555454254150e-02 2.255252450704574585e-01 -4.734530448913574219e-01 -2.219400554895401001e-02
