# Supplementary material for: Where is your field going? A machine learning approach to study the relative motion of the domains of physics
Source: PLoS One. 2020 Jun 18;15(6):e0233997. doi: 10.1371/journal.pone.0233997 (PMC7302634; doi:10.1371/journal.pone.0233997)
Supplement: S17 Data — (ZIP) [file pone.0233997.s017.zip › 16/Pacs4Run_16_VS_500_embeddings1993-1997ED8.txt]

-4.962533116340637207e-01 1.627020984888076782e-01 -5.865905880928039551e-01 3.031531572341918945e-01 -5.180219933390617371e-02 -2.634356170892715454e-02 5.363487005233764648e-01 -1.493475493043661118e-02
-3.377337753772735596e-01 4.862726032733917236e-01 -2.593607828021049500e-02 -5.102229118347167969e-01 4.919406492263078690e-03 2.657417058944702148e-01 5.632205009460449219e-01 2.478697709739208221e-02
1.953859776258468628e-01 1.261032074689865112e-01 -4.993472397327423096e-01 2.277309745550155640e-01 -3.632621467113494873e-01 1.307151615619659424e-01 6.909813880920410156e-01 1.349521577358245850e-01
-7.534010410308837891e-01 1.983774602413177490e-01 6.865539401769638062e-02 3.452036380767822266e-01 -1.958379447460174561e-01 2.756311595439910889e-01 1.608522087335586548e-01 3.591039776802062988e-01
-5.304430127143859863e-01 8.919309824705123901e-03 1.967027783393859863e-01 1.693197041749954224e-01 -4.514095783233642578e-01 6.407500058412551880e-02 6.215850710868835449e-01 -2.386323064565658569e-01
-2.643280662596225739e-02 1.545297950506210327e-01 -5.748088955879211426e-01 -1.072200238704681396e-01 -7.966839522123336792e-02 6.247256398200988770e-01 3.441456854343414307e-01 3.441725969314575195e-01
3.259365039411932230e-04 2.776850461959838867e-01 -3.633148670196533203e-01 2.737454771995544434e-01 -3.689221739768981934e-01 3.227336704730987549e-01 5.819498300552368164e-01 -3.701758682727813721e-01
-5.060492083430290222e-02 1.939112246036529541e-01 -7.796824444085359573e-03 2.497088611125946045e-01 -3.858323693275451660e-01 -2.931196689605712891e-01 7.922491431236267090e-01 1.870236396789550781e-01
-2.482425868511199951e-01 4.121837913990020752e-01 -3.822217583656311035e-01 -3.826439678668975830e-01 -1.676418781280517578e-01 -3.240833282470703125e-01 3.228046596050262451e-01 4.885012805461883545e-01
-4.379350244998931885e-01 4.172878563404083252e-01 -1.191848665475845337e-01 -2.303194105625152588e-01 -5.109426379203796387e-01 3.934993743896484375e-01 2.872196137905120850e-01 2.615958452224731445e-01
1.687358468770980835e-01 1.843938678503036499e-01 -4.301781058311462402e-01 2.995240688323974609e-01 1.546200364828109741e-01 3.660463169217109680e-02 7.591655254364013672e-01 2.473451048135757446e-01
-5.825436711311340332e-01 -2.269057929515838623e-01 1.927692443132400513e-01 2.508610486984252930e-01 8.988808840513229370e-02 2.085891813039779663e-01 6.729060411453247070e-01 -6.836405396461486816e-02
1.583392545580863953e-02 3.640483915805816650e-01 -1.606910824775695801e-01 -2.910018563270568848e-01 -7.031106948852539062e-02 -1.478757411241531372e-01 8.535678982734680176e-01 3.640821576118469238e-02
-4.602566361427307129e-01 2.447092533111572266e-01 -2.090324461460113525e-01 2.341921031475067139e-01 -6.178452968597412109e-01 4.556993842124938965e-01 1.632575839757919312e-01 -1.170173436403274536e-01
2.905738353729248047e-02 2.718288302421569824e-01 -1.040920987725257874e-01 -2.105561494827270508e-01 -7.149090990424156189e-03 -1.228729486465454102e-01 9.226633310317993164e-01 6.032459437847137451e-02
9.319898486137390137e-02 8.026147633790969849e-02 -5.434716343879699707e-01 2.920370697975158691e-01 -4.890459179878234863e-01 9.820625185966491699e-02 5.811767578125000000e-01 -1.328464299440383911e-01
-6.779881566762924194e-02 3.372074067592620850e-01 -5.415883064270019531e-01 -3.253971636295318604e-01 -3.430851101875305176e-01 -1.558224409818649292e-01 3.427050709724426270e-01 4.722906649112701416e-01
-3.842761516571044922e-01 -8.727758377790451050e-02 -6.079690456390380859e-01 -2.437287867069244385e-01 -5.537387132644653320e-01 -1.858126670122146606e-01 2.407774478197097778e-01 -1.286768913269042969e-01
-5.693961381912231445e-01 -3.381018936634063721e-01 -4.063136875629425049e-01 -8.626882731914520264e-02 -4.763876497745513916e-01 -1.990181058645248413e-01 2.729480266571044922e-01 2.188333570957183838e-01
-6.202034354209899902e-01 3.508111536502838135e-01 9.216588735580444336e-02 2.402151823043823242e-01 1.262276917695999146e-01 4.956933856010437012e-01 4.052929282188415527e-01 -1.317322533577680588e-02
-3.411640226840972900e-01 5.361929535865783691e-01 -2.443732880055904388e-02 2.291678264737129211e-02 7.620245963335037231e-02 4.887194335460662842e-01 5.370762348175048828e-01 2.487516254186630249e-01
-2.175323516130447388e-01 5.846391320228576660e-01 -2.944499626755714417e-02 -1.227260380983352661e-01 -4.143235385417938232e-01 -2.198083512485027313e-02 6.361550092697143555e-01 1.345640867948532104e-01
-6.759099662303924561e-02 6.655215024948120117e-01 -4.857473373413085938e-01 -1.231079455465078354e-02 -4.166015088558197021e-01 -2.531368732452392578e-01 2.722742557525634766e-01 6.813348084688186646e-02
-1.307894587516784668e-01 3.716540634632110596e-01 -2.830806970596313477e-01 -1.916452348232269287e-01 -5.065788030624389648e-01 -3.480148315429687500e-01 4.920369684696197510e-01 3.287367820739746094e-01
-3.963105976581573486e-01 -3.588854968547821045e-01 -2.918289303779602051e-01 7.405373454093933105e-02 -6.165798306465148926e-01 -1.170022785663604736e-01 4.769717454910278320e-01 4.613789543509483337e-02
-6.447287201881408691e-01 5.300842970609664917e-02 -1.255059055984020233e-02 -4.000938683748245239e-02 5.774812400341033936e-02 -4.568749368190765381e-01 5.527359843254089355e-01 -2.493395060300827026e-01
-2.133948206901550293e-01 5.720309019088745117e-01 -1.994931399822235107e-01 2.024595588445663452e-01 -1.024722009897232056e-01 2.019945979118347168e-01 4.434944093227386475e-01 5.463207364082336426e-01
-4.100843071937561035e-01 5.467019081115722656e-01 -4.243331775069236755e-02 -2.600710690021514893e-01 5.433390289545059204e-02 1.433979272842407227e-01 5.016059875488281250e-01 4.340351521968841553e-01
-3.968182802200317383e-01 -3.760087192058563232e-01 -5.210916399955749512e-01 5.152214169502258301e-01 -1.045942083001136780e-01 -1.149395257234573364e-01 3.098956346511840820e-01 2.097059190273284912e-01
2.619795873761177063e-02 3.210840225219726562e-01 -4.781661927700042725e-01 -2.310730963945388794e-01 1.062543764710426331e-01 5.312764048576354980e-01 5.641539692878723145e-01 4.864775389432907104e-02
-3.129188120365142822e-01 -4.615820944309234619e-01 -2.984906733036041260e-01 4.780346527695655823e-02 -5.088205337524414062e-01 -5.094453319907188416e-02 5.737343430519104004e-01 8.352901041507720947e-02
-2.214598655700683594e-01 7.329714298248291016e-02 -5.916077177971601486e-03 -1.923150122165679932e-01 -2.630330622196197510e-01 7.259952276945114136e-02 7.420480847358703613e-01 5.324195623397827148e-01
-2.683710753917694092e-01 5.203354954719543457e-01 7.619971781969070435e-02 4.176168516278266907e-02 1.211559399962425232e-01 1.769979000091552734e-01 6.994119286537170410e-01 3.383689820766448975e-01
-5.872099995613098145e-01 2.182956486940383911e-01 -3.523785173892974854e-01 -3.748519122600555420e-01 -1.961787417531013489e-02 -4.675455093383789062e-01 3.003532290458679199e-01 -1.834423243999481201e-01
-3.672904968261718750e-01 7.217713594436645508e-01 -5.180834978818893433e-02 -1.706315875053405762e-01 -2.826210558414459229e-01 2.433275282382965088e-01 4.162260591983795166e-01 -4.210131708532571793e-03
-1.515414714813232422e-01 6.995747089385986328e-01 -2.311623096466064453e-01 1.153371706604957581e-01 4.447538778185844421e-02 8.158233016729354858e-02 4.529560804367065430e-01 4.550700783729553223e-01
-2.772693634033203125e-01 2.428553700447082520e-01 -3.506866842508316040e-02 -2.609045505523681641e-01 -2.750433385372161865e-01 2.778837978839874268e-01 6.598846316337585449e-01 4.544514715671539307e-01
-8.308579027652740479e-02 2.477698475122451782e-01 -1.740413159132003784e-01 -3.943330347537994385e-01 -8.966693282127380371e-02 3.442392051219940186e-01 7.444256544113159180e-01 2.553579807281494141e-01
1.086486577987670898e-01 1.606165170669555664e-01 -2.338977158069610596e-01 -1.500458270311355591e-01 -1.628504097461700439e-01 -2.701597213745117188e-01 8.849021792411804199e-01 5.116088688373565674e-02
-1.241644471883773804e-01 5.651260018348693848e-01 -3.857405185699462891e-01 -2.361908406019210815e-01 3.374508023262023926e-01 1.414936482906341553e-01 4.736767411231994629e-01 3.199546933174133301e-01
-3.552377223968505859e-01 -4.982834681868553162e-02 1.372464746236801147e-01 7.672063261270523071e-02 -6.273966431617736816e-01 5.310500040650367737e-02 6.564785242080688477e-01 1.385278552770614624e-01
-1.736146062612533569e-01 2.782227396965026855e-01 -1.104459688067436218e-01 -2.390950024127960205e-01 -7.343276590108871460e-02 1.263327002525329590e-01 7.380630373954772949e-01 5.069477558135986328e-01
3.790752030909061432e-03 4.660581946372985840e-01 -4.682133197784423828e-01 -3.097532093524932861e-01 -2.164103649556636810e-02 4.504911005496978760e-01 5.125942230224609375e-01 -3.796510398387908936e-02
-4.037566781044006348e-01 5.550786256790161133e-01 -5.501899123191833496e-02 -2.790970206260681152e-01 -4.895732998847961426e-01 2.147718667984008789e-01 3.986974358558654785e-01 5.636764690279960632e-02
-4.151796400547027588e-01 6.330165266990661621e-01 -8.212354779243469238e-02 -8.042809367179870605e-02 1.809610575437545776e-01 3.644296526908874512e-01 3.725820183753967285e-01 3.306508064270019531e-01
-1.715352535247802734e-01 3.305135667324066162e-01 -5.186680331826210022e-02 -1.511278152465820312e-01 -6.914629787206649780e-02 1.510664224624633789e-01 7.444171309471130371e-01 5.040311217308044434e-01
-2.846243977546691895e-01 3.723857104778289795e-01 -2.140710316598415375e-02 -3.492790460586547852e-01 -3.178059756755828857e-01 6.276985630393028259e-03 6.665007472038269043e-01 3.355600535869598389e-01
-2.091003060340881348e-01 6.142383813858032227e-01 -3.871351480484008789e-01 -2.379153370857238770e-01 -5.598273277282714844e-01 -1.122327223420143127e-01 2.146628201007843018e-01 -2.068949304521083832e-02
-3.320203423500061035e-01 6.330676674842834473e-01 -9.715849906206130981e-02 -2.595875263214111328e-01 -3.363403379917144775e-01 3.036313951015472412e-01 4.531412422657012939e-01 -3.884126618504524231e-02
-1.982294023036956787e-01 7.863997668027877808e-02 -3.301348686218261719e-01 3.692250251770019531e-01 -5.945388674736022949e-01 2.893210947513580322e-01 4.595798850059509277e-01 -2.465925961732864380e-01
-5.613203048706054688e-01 -2.626139521598815918e-01 -7.049961090087890625e-01 5.903125926852226257e-02 -2.621480226516723633e-01 2.423676662147045135e-02 5.071214865893125534e-03 2.147427648305892944e-01
-6.398227810859680176e-01 -1.094842180609703064e-01 -6.720580458641052246e-01 7.757375482469797134e-03 -2.929889857769012451e-01 -1.675530672073364258e-01 -1.777133345603942871e-02 1.126300841569900513e-01
-2.635114789009094238e-01 2.573921978473663330e-01 -1.239985879510641098e-02 -3.502464890480041504e-01 -3.461862802505493164e-01 -1.867393106222152710e-01 6.759316325187683105e-01 3.603947758674621582e-01
-4.192072451114654541e-01 5.151869654655456543e-01 1.020830124616622925e-01 -1.730229333043098450e-02 1.703746914863586426e-01 3.822568356990814209e-01 5.883447527885437012e-01 1.637982577085494995e-01
-5.370287895202636719e-01 -2.997907102108001709e-01 -4.772569537162780762e-01 -2.900010049343109131e-01 -3.985982537269592285e-01 -1.380097568035125732e-01 3.441712260246276855e-01 -1.160587891936302185e-01
-6.753089427947998047e-01 -1.835591346025466919e-01 -5.782830715179443359e-01 -4.460395872592926025e-02 -2.950115799903869629e-01 -2.508838474750518799e-01 4.572210088372230530e-02 1.476417034864425659e-01
-5.666825175285339355e-01 2.393660247325897217e-01 -4.425046443939208984e-01 -1.297384500503540039e-01 -1.825965493917465210e-01 -2.840418219566345215e-01 1.838580369949340820e-01 -5.109868049621582031e-01
-2.290103882551193237e-01 -2.482620626688003540e-01 -8.587121963500976562e-01 -1.683103144168853760e-01 -1.339473873376846313e-01 -1.632624417543411255e-01 2.423656731843948364e-01 -1.298745572566986084e-01
1.995055079460144043e-01 2.840892225503921509e-02 -4.212779104709625244e-01 1.152453497052192688e-01 -4.624465107917785645e-01 -7.268657535314559937e-02 7.132005095481872559e-01 -2.020857036113739014e-01
-6.252963542938232422e-01 -2.060661762952804565e-01 -2.127903848886489868e-01 -2.348194867372512817e-01 2.178199291229248047e-01 5.468496084213256836e-01 3.144823908805847168e-01 1.439871340990066528e-01
-4.164843857288360596e-01 -1.126908212900161743e-01 -3.972169756889343262e-01 -2.254639416933059692e-01 5.711472034454345703e-02 -1.751942336559295654e-01 5.215501785278320312e-01 -5.470434427261352539e-01
3.178524971008300781e-02 4.831446707248687744e-01 -5.356016159057617188e-01 1.574661284685134888e-01 8.977711945772171021e-02 2.000112831592559814e-01 5.091011524200439453e-01 3.829462826251983643e-01
-3.743171226233243942e-03 4.235672652721405029e-01 -1.144561469554901123e-01 -2.900972664356231689e-01 7.528398185968399048e-02 7.989270985126495361e-02 8.415545821189880371e-01 -5.527796596288681030e-02
3.871691972017288208e-02 4.795340448617935181e-02 -3.730096817016601562e-01 -1.500796973705291748e-01 -1.725484989583492279e-02 6.451430916786193848e-01 6.454513072967529297e-01 3.776926919817924500e-02
-6.224103644490242004e-02 -6.938822567462921143e-02 -1.805080175399780273e-01 2.610945105552673340e-01 -4.191007018089294434e-01 4.083650931715965271e-02 8.108764290809631348e-01 -2.360599637031555176e-01
-1.150749251246452332e-01 2.936432659626007080e-01 -2.209975868463516235e-01 -3.755180239677429199e-01 2.922593653202056885e-01 1.223290190100669861e-01 6.985226273536682129e-01 3.498054444789886475e-01
8.352139592170715332e-02 1.319775432348251343e-01 -4.786455035209655762e-01 2.220751158893108368e-02 1.495663356035947800e-02 3.296723961830139160e-01 6.048311591148376465e-01 5.208484530448913574e-01
1.373285502195358276e-01 3.634653091430664062e-01 -4.566132724285125732e-01 -8.046444505453109741e-02 2.536393702030181885e-01 2.265559732913970947e-01 6.803722381591796875e-01 2.355774790048599243e-01
-7.101616263389587402e-02 3.025558404624462128e-02 -5.146164298057556152e-01 2.635003924369812012e-01 -2.833936810493469238e-01 6.214363574981689453e-01 4.330817461013793945e-01 -7.565698027610778809e-02
-7.106078863143920898e-01 -2.793476283550262451e-01 -4.491991698741912842e-01 -2.636912763118743896e-01 -2.804463505744934082e-01 3.620879724621772766e-02 2.261204123497009277e-01 -1.208172440528869629e-01
-2.410676926374435425e-01 3.666505813598632812e-01 -4.994755089282989502e-01 5.362491011619567871e-01 -5.036540329456329346e-02 2.884670794010162354e-01 2.508063316345214844e-01 -3.489430248737335205e-01
-4.167582392692565918e-01 5.331271290779113770e-01 1.241589933633804321e-01 3.340412303805351257e-02 1.431733518838882446e-01 4.281670153141021729e-01 5.536772608757019043e-01 1.231775060296058655e-01
-4.721590876579284668e-01 -5.848748609423637390e-02 -3.267581164836883545e-01 5.159366130828857422e-01 -2.263327687978744507e-01 -4.582203328609466553e-01 3.485547900199890137e-01 1.341661214828491211e-01
-5.792959928512573242e-01 1.809945702552795410e-01 -2.381828874349594116e-01 6.448736190795898438e-01 3.038097321987152100e-01 1.829257160425186157e-01 1.779746264219284058e-01 -4.033391922712326050e-02
-6.276217699050903320e-01 2.961154282093048096e-01 -1.130804568529129028e-01 -2.441720962524414062e-01 3.903419971466064453e-01 -2.222295701503753662e-01 3.800410032272338867e-01 -3.159359693527221680e-01
1.504407674074172974e-01 -1.993968710303306580e-02 -5.056098699569702148e-01 4.631516337394714355e-01 7.501474022865295410e-02 3.572375327348709106e-02 6.546796560287475586e-01 2.670401930809020996e-01
7.514010369777679443e-02 2.493005990982055664e-01 -5.193338990211486816e-01 5.414488315582275391e-01 1.655160784721374512e-01 1.463089436292648315e-01 5.566505193710327148e-01 1.032810509204864502e-01
-8.471467345952987671e-02 1.507595777511596680e-01 -3.527933061122894287e-01 4.469867050647735596e-01 -4.150874912738800049e-01 8.288018405437469482e-02 5.811543464660644531e-01 -3.590648174285888672e-01
-2.721525728702545166e-01 2.855858206748962402e-02 -2.065728157758712769e-01 -4.616523087024688721e-01 1.393090486526489258e-01 5.868422985076904297e-01 5.514525175094604492e-01 3.783569484949111938e-02
-7.364512681961059570e-01 1.069888938218355179e-02 -3.471563458442687988e-01 -2.556873857975006104e-01 -2.650367654860019684e-02 -2.065549045801162720e-01 2.400836944580078125e-01 -4.130665659904479980e-01
3.240440785884857178e-02 1.675431281328201294e-01 -4.914321601390838623e-01 5.231514573097229004e-01 1.715798825025558472e-01 2.724273204803466797e-01 4.521245956420898438e-01 3.842046856880187988e-01
1.141257807612419128e-01 5.998047441244125366e-02 -7.274553179740905762e-01 2.997518479824066162e-01 5.195062234997749329e-02 4.158067405223846436e-01 4.338028430938720703e-01 -2.358650974929332733e-02
-4.724320173263549805e-01 -1.335209459066390991e-01 -2.769723236560821533e-01 4.682962894439697266e-01 4.450922608375549316e-01 2.393478900194168091e-01 4.113756418228149414e-01 -1.958074420690536499e-01
-2.858834266662597656e-01 4.804863035678863525e-01 1.383534353226423264e-02 -2.962986230850219727e-01 9.332470595836639404e-02 -2.906082384288311005e-02 6.768937706947326660e-01 3.628775477409362793e-01
-4.092014133930206299e-01 5.741145610809326172e-01 -2.802722752094268799e-01 5.288136601448059082e-01 -1.599282920360565186e-01 3.077745139598846436e-01 1.134614944458007812e-01 1.075850799679756165e-01
-4.154219627380371094e-01 -3.301406204700469971e-01 2.889479696750640869e-02 4.159516096115112305e-02 -3.331717476248741150e-02 1.200870573520660400e-01 6.741735339164733887e-01 4.958083331584930420e-01
-1.928403675556182861e-01 3.261234164237976074e-01 -2.877513170242309570e-01 -3.146270811557769775e-01 -1.268639415502548218e-01 -4.165748357772827148e-01 4.573574662208557129e-01 5.252239108085632324e-01
4.836554080247879028e-02 6.183776855468750000e-01 -4.816628992557525635e-01 2.519470751285552979e-01 6.983800232410430908e-02 1.402407288551330566e-01 4.757936894893646240e-01 2.624289989471435547e-01
-4.011608064174652100e-01 -2.217600494623184204e-01 -4.950496554374694824e-01 1.320737134665250778e-02 -2.418919354677200317e-01 4.482758045196533203e-02 3.745518624782562256e-01 -5.863732099533081055e-01
1.496604532003402710e-01 1.028928440064191818e-02 -6.456093192100524902e-01 1.880369186401367188e-01 1.201220080256462097e-01 4.499318301677703857e-01 5.473303794860839844e-01 9.427537769079208374e-02
-3.326739370822906494e-01 -1.736260801553726196e-01 -2.765776216983795166e-01 4.858071506023406982e-01 -1.321830600500106812e-01 -4.130493104457855225e-01 4.579079151153564453e-01 3.858969807624816895e-01
7.596076279878616333e-02 4.878698885440826416e-01 -2.891129255294799805e-01 3.937454149127006531e-02 -6.204557046294212341e-02 -2.653074562549591064e-01 7.562003135681152344e-01 1.581131964921951294e-01
-6.198071837425231934e-01 2.682907693088054657e-02 -1.987953037023544312e-01 3.729062378406524658e-01 -4.182483553886413574e-01 -3.558290898799896240e-01 2.123307734727859497e-01 2.998503744602203369e-01
-8.534782379865646362e-02 4.346056878566741943e-01 -4.250400662422180176e-01 2.593939304351806641e-01 -5.501455664634704590e-01 1.843438893556594849e-01 3.974233865737915039e-01 -2.475907504558563232e-01
-3.532998561859130859e-01 6.698992252349853516e-01 -1.264829188585281372e-01 -2.797149121761322021e-01 -2.155225127935409546e-01 2.266956418752670288e-01 4.057477414608001709e-01 2.640151083469390869e-01
-4.429378807544708252e-01 -2.784245014190673828e-01 -3.412066996097564697e-01 -4.359202384948730469e-01 -1.505877822637557983e-01 -1.367404162883758545e-01 5.538154244422912598e-01 -2.678644657135009766e-01
-6.123407483100891113e-01 -3.677013218402862549e-01 -5.268872380256652832e-01 -2.773355841636657715e-01 -1.842268705368041992e-01 -1.703418940305709839e-01 2.530348002910614014e-01 9.125323593616485596e-02
-5.285980701446533203e-01 -3.360766172409057617e-01 -5.484410524368286133e-01 -3.954628109931945801e-01 -1.201606616377830505e-01 -4.406185075640678406e-02 3.437961637973785400e-01 -1.260250210762023926e-01
-7.744468003511428833e-02 2.679396867752075195e-01 -2.380994707345962524e-01 4.772848188877105713e-01 -3.393586575984954834e-01 1.674805581569671631e-01 6.029849052429199219e-01 -3.618201911449432373e-01
-3.567588627338409424e-01 5.435589551925659180e-01 -4.255796223878860474e-02 -8.903829753398895264e-02 -1.735678613185882568e-01 5.794313549995422363e-02 4.892581105232238770e-01 5.428360700607299805e-01
-2.385317683219909668e-01 2.091627568006515503e-01 -6.532232463359832764e-02 -4.859901666641235352e-01 -1.210544556379318237e-01 -1.332118809223175049e-01 6.853975057601928711e-01 3.958923816680908203e-01
-7.258230447769165039e-01 -7.769355177879333496e-02 -4.419274926185607910e-01 -9.519825875759124756e-02 2.364982850849628448e-03 -3.403552472591400146e-01 -1.520396675914525986e-02 3.830189108848571777e-01
-1.327219307422637939e-01 -1.990230679512023926e-01 -1.235723644495010376e-01 -1.136425510048866272e-01 7.949563674628734589e-03 4.453965127468109131e-01 7.626723051071166992e-01 3.667145073413848877e-01
-2.283602356910705566e-01 2.952147126197814941e-01 -8.534865337423980236e-04 -3.181135952472686768e-01 -1.570217311382293701e-01 -3.016004264354705811e-01 7.595730423927307129e-01 2.587142586708068848e-01
-2.832459509372711182e-01 3.489331305027008057e-01 -5.957908034324645996e-01 4.589686095714569092e-01 -1.372880637645721436e-01 2.269903421401977539e-01 1.331043690443038940e-01 -3.798807859420776367e-01
-7.046789526939392090e-01 -2.497415095567703247e-01 -1.126817166805267334e-01 -2.330312728881835938e-01 1.812024563550949097e-01 4.284623861312866211e-01 3.477411568164825439e-01 1.916189491748809814e-01
-4.323849380016326904e-01 -3.503848910331726074e-01 -6.967147588729858398e-01 -3.157895207405090332e-01 2.729175146669149399e-03 8.957837126217782497e-04 2.958708107471466064e-01 -1.326326280832290649e-01
-3.000811934471130371e-01 5.764036774635314941e-01 -1.292797476053237915e-01 -3.339997828006744385e-01 -8.768887817859649658e-02 4.090045690536499023e-01 5.171514153480529785e-01 8.379448950290679932e-02
-5.279796123504638672e-01 -2.731118798255920410e-01 -3.930283784866333008e-01 4.497273266315460205e-01 -3.893605992197990417e-02 -3.918818533420562744e-01 3.637114763259887695e-01 -5.047741159796714783e-02
-7.653272151947021484e-01 -1.567069292068481445e-01 1.243509799242019653e-01 5.285366252064704895e-02 3.665389120578765869e-01 1.126757711172103882e-01 4.527211189270019531e-01 1.394895315170288086e-01
-6.962530016899108887e-01 -3.689582943916320801e-01 5.246851220726966858e-02 2.277389727532863617e-02 -3.540521562099456787e-01 -7.836288213729858398e-02 4.860343635082244873e-01 9.003861248493194580e-02
-2.707198821008205414e-02 5.986223816871643066e-01 -5.626236200332641602e-01 -4.804183542728424072e-02 1.248707026243209839e-01 1.788137704133987427e-01 4.807489812374114990e-01 2.082747220993041992e-01
1.740505695343017578e-01 3.243446350097656250e-01 -4.027756452560424805e-01 1.492549479007720947e-01 1.614977791905403137e-02 -1.086453422904014587e-01 7.340309619903564453e-01 3.593546748161315918e-01
-5.333140492439270020e-01 5.042847394943237305e-01 8.926624059677124023e-02 3.729855120182037354e-01 6.766801327466964722e-02 3.025920987129211426e-01 4.654794931411743164e-01 -3.707164525985717773e-02
1.761577576398849487e-01 -4.827389493584632874e-02 -4.585918486118316650e-01 3.627643883228302002e-01 2.202295660972595215e-01 3.927494585514068604e-02 7.463822364807128906e-01 1.326786726713180542e-01
-1.008431538939476013e-01 5.799390673637390137e-01 -4.707336723804473877e-01 -2.326348870992660522e-01 -1.901798099279403687e-01 -2.975485622882843018e-01 3.747263848781585693e-01 3.356616497039794922e-01
-2.801204025745391846e-01 6.062999963760375977e-01 -4.193454682826995850e-01 -1.120439618825912476e-01 -4.869521856307983398e-01 -1.527729928493499756e-01 1.280034929513931274e-01 2.977942228317260742e-01
-4.701556637883186340e-02 3.329574465751647949e-01 -3.469859957695007324e-01 2.339061051607131958e-01 1.250576674938201904e-01 5.474052578210830688e-02 4.935835003852844238e-01 6.704901456832885742e-01
-6.384835839271545410e-01 3.266147077083587646e-01 8.472776412963867188e-02 2.657406628131866455e-01 1.888572871685028076e-01 4.511316120624542236e-01 3.864680826663970947e-01 -1.389969140291213989e-01
3.342889249324798584e-02 2.005442529916763306e-01 -3.823826014995574951e-01 -3.359411060810089111e-01 2.485333383083343506e-01 4.629806280136108398e-01 6.472840309143066406e-01 -6.704756617546081543e-02
-8.807610720396041870e-02 1.208604052662849426e-01 -2.577182054519653320e-01 -1.213600039482116699e-01 9.417896717786788940e-02 3.920017480850219727e-01 6.895408034324645996e-01 5.084160566329956055e-01
-4.944326579570770264e-01 -4.284794032573699951e-01 -5.470786690711975098e-01 -2.774649858474731445e-01 -1.963121294975280762e-01 2.937291748821735382e-02 3.665776848793029785e-01 1.479170769453048706e-01
-4.362553060054779053e-01 1.584943681955337524e-01 -5.056898593902587891e-01 -4.065426439046859741e-02 2.230417877435684204e-01 -5.970380902290344238e-01 2.847490012645721436e-01 -1.997542679309844971e-01
-1.372538655996322632e-01 6.195067167282104492e-01 -5.454591512680053711e-01 -2.129090130329132080e-01 -3.596313893795013428e-01 -1.697694063186645508e-01 1.544084250926971436e-01 2.692922651767730713e-01
-7.912496924400329590e-01 -1.165561601519584656e-01 6.383243203163146973e-02 1.858201809227466583e-02 3.910111188888549805e-01 -3.619951196014881134e-03 3.946405649185180664e-01 2.174275964498519897e-01
-3.059284389019012451e-01 -2.580516040325164795e-01 -5.963944792747497559e-01 -2.778423130512237549e-01 -2.275936603546142578e-01 -4.034952260553836823e-03 4.582579731941223145e-01 -3.809449076652526855e-01
6.454092264175415039e-02 2.773387134075164795e-01 -2.449699342250823975e-01 -3.019275665283203125e-01 8.027487993240356445e-02 -1.678631305694580078e-01 8.478825688362121582e-01 1.192494332790374756e-01
-5.494238734245300293e-01 1.321093142032623291e-01 -2.981678843498229980e-01 2.296336293220520020e-01 4.442566633224487305e-01 3.843521475791931152e-01 2.349958270788192749e-01 -3.724663853645324707e-01
-4.755259156227111816e-01 -2.891268730163574219e-01 -4.907095730304718018e-01 -3.205243945121765137e-01 -4.039656221866607666e-01 -6.313840858638286591e-03 4.003765881061553955e-01 -1.523797959089279175e-01
-5.292226672172546387e-01 -2.220733910799026489e-01 1.782215014100074768e-02 -2.057448327541351318e-01 6.419265270233154297e-02 1.490800082683563232e-01 5.694594979286193848e-01 5.266200900077819824e-01
1.230134293437004089e-01 2.342722117900848389e-01 -4.192294776439666748e-01 -3.328194841742515564e-02 1.078432798385620117e-01 8.979474753141403198e-02 6.727336645126342773e-01 5.299615263938903809e-01
-7.099912762641906738e-01 -1.781245470046997070e-01 -2.351436465978622437e-01 -2.191804349422454834e-01 -4.235889390110969543e-02 -2.400453090667724609e-01 4.207644462585449219e-01 -3.526935279369354248e-01
-5.396054387092590332e-01 -1.267128437757492065e-01 3.298474475741386414e-02 1.098413765430450439e-01 6.232551485300064087e-02 6.336346864700317383e-01 4.860557615756988525e-01 1.949076950550079346e-01
-2.706375718116760254e-01 3.049857914447784424e-01 -4.905625879764556885e-01 -4.266350865364074707e-01 3.817466199398040771e-01 2.928802371025085449e-01 3.145131170749664307e-01 2.839753329753875732e-01
-1.383067816495895386e-01 5.728650093078613281e-01 -4.808852970600128174e-01 -7.205983996391296387e-02 -5.621595978736877441e-01 -1.974387168884277344e-01 2.161742299795150757e-01 1.204856261610984802e-01
-5.166261792182922363e-01 -1.727065443992614746e-01 -4.815106987953186035e-01 4.009979665279388428e-01 -4.916993677616119385e-01 -7.520049065351486206e-02 2.074425220489501953e-01 1.419936418533325195e-01
-4.660906791687011719e-01 -3.835111558437347412e-01 -5.332947373390197754e-01 -3.293408751487731934e-01 -2.196025252342224121e-01 3.465167060494422913e-02 4.001585245132446289e-01 1.823653280735015869e-01
9.598288685083389282e-02 3.950394093990325928e-01 -1.480246633291244507e-01 -1.541856210678815842e-02 -1.039282232522964478e-01 -1.277714222669601440e-01 8.623363971710205078e-01 -2.045280784368515015e-01
-2.783990204334259033e-01 -1.362593322992324829e-01 -5.025776624679565430e-01 -6.783189624547958374e-02 -2.091368883848190308e-01 -3.759905993938446045e-01 4.670467376708984375e-01 -4.934593141078948975e-01
-8.115077763795852661e-02 7.906845957040786743e-02 -1.695635318756103516e-01 -8.974971622228622437e-02 -6.879026442766189575e-02 2.452581077814102173e-01 7.713689208030700684e-01 5.389457345008850098e-01
-1.656962186098098755e-02 5.304461121559143066e-01 -3.817190527915954590e-01 -1.564372479915618896e-01 2.007960528135299683e-01 3.771656751632690430e-01 5.646322369575500488e-01 2.163046151399612427e-01
1.790457516908645630e-01 2.316243946552276611e-01 -6.817447543144226074e-01 1.985726803541183472e-01 -5.372855812311172485e-02 1.433177888393402100e-01 4.341720342636108398e-01 4.451445639133453369e-01
-1.137584745883941650e-01 -1.186231821775436401e-01 -2.625557482242584229e-01 2.078193128108978271e-01 -4.984275698661804199e-01 -9.945004433393478394e-02 7.385761141777038574e-01 2.388474792242050171e-01
-3.246638774871826172e-01 4.150601476430892944e-02 -3.676922023296356201e-01 -4.112447425723075867e-02 -1.202691495418548584e-01 -1.993610858917236328e-01 5.180358290672302246e-01 -6.583397388458251953e-01
-5.087473988533020020e-01 1.055520027875900269e-02 -3.389920890331268311e-01 4.158844351768493652e-01 -2.618618309497833252e-01 -4.827686548233032227e-01 2.764635384082794189e-01 2.740802466869354248e-01
-6.933075189590454102e-01 -3.324742615222930908e-02 2.831269800662994385e-01 1.599667072296142578e-01 -3.593699038028717041e-01 5.340756848454475403e-02 5.200033187866210938e-01 1.003329381346702576e-01
-5.215809941291809082e-01 -2.208143323659896851e-01 -3.703430593013763428e-01 -2.957491874694824219e-01 3.041216731071472168e-01 5.288524627685546875e-01 2.360054850578308105e-01 1.633990406990051270e-01
-5.767513513565063477e-01 -2.185039371252059937e-01 -5.166099667549133301e-01 3.920264542102813721e-01 9.470431506633758545e-02 -3.545346260070800781e-01 2.430783510208129883e-01 -7.275008410215377808e-02
-2.086565941572189331e-01 6.052169799804687500e-01 -8.285529166460037231e-02 -2.023926675319671631e-01 2.754704058170318604e-01 -1.425399184226989746e-01 6.345996856689453125e-01 2.083956301212310791e-01
-3.338661789894104004e-01 -4.013347625732421875e-02 -5.848238468170166016e-01 2.578366100788116455e-01 -5.171290040016174316e-01 -3.616539835929870605e-01 2.592031955718994141e-01 1.141129583120346069e-01
-5.454055666923522949e-01 -2.310191392898559570e-01 -6.343519687652587891e-01 8.744569867849349976e-02 -2.696635127067565918e-01 -2.476663738489151001e-01 1.239557638764381409e-01 2.994853854179382324e-01
-3.129499405622482300e-02 5.146114826202392578e-01 -5.237361788749694824e-01 -1.345497965812683105e-01 6.894816458225250244e-02 5.286125540733337402e-01 3.955922722816467285e-01 3.337682783603668213e-02
-4.263880550861358643e-01 1.768989115953445435e-02 -3.983650207519531250e-01 5.295948982238769531e-01 -2.230251580476760864e-02 -5.168048143386840820e-01 2.870160937309265137e-01 1.695636361837387085e-01
-4.547679424285888672e-01 -3.201481699943542480e-01 -3.742827475070953369e-01 -1.887731105089187622e-01 -5.436335802078247070e-01 2.199782617390155792e-02 4.593662619590759277e-01 8.904854953289031982e-02
-6.159134507179260254e-01 -2.949840724468231201e-01 -6.206099390983581543e-01 -3.106371164321899414e-01 -1.320144236087799072e-01 5.379460006952285767e-02 1.721464097499847412e-01 -4.502170905470848083e-02
-4.783283770084381104e-01 -3.773209750652313232e-01 7.506311684846878052e-02 1.661046594381332397e-02 1.843532919883728027e-01 -1.323851495981216431e-01 6.967047452926635742e-01 2.932766079902648926e-01
-5.214377045631408691e-01 8.046165108680725098e-03 -4.627713859081268311e-01 -1.732728779315948486e-01 3.336128294467926025e-01 -3.583327829837799072e-01 3.657701909542083740e-01 -3.322187364101409912e-01
-5.182603001594543457e-01 3.953825831413269043e-01 -4.162781313061714172e-02 4.978132247924804688e-01 -4.724062383174896240e-01 1.212913244962692261e-01 2.655687928199768066e-01 -1.308518052101135254e-01
2.145270109176635742e-01 1.474001556634902954e-01 -6.042091846466064453e-01 3.238883614540100098e-01 -3.142974525690078735e-02 2.216788530349731445e-01 6.405283808708190918e-01 4.327905923128128052e-02
-7.573858499526977539e-01 -1.312255710363388062e-01 -4.072649180889129639e-01 -3.455598056316375732e-01 1.557708997279405594e-02 -1.846771985292434692e-01 2.095556259155273438e-01 -2.135617434978485107e-01
3.122685849666595459e-02 7.532614469528198242e-01 -3.705626428127288818e-01 1.145361661911010742e-01 1.988402158021926880e-01 8.700044453144073486e-02 4.815582931041717529e-01 4.671186208724975586e-02
-3.858701586723327637e-01 2.608323097229003906e-01 -3.559150397777557373e-01 -5.300048366189002991e-02 3.702626526355743408e-01 -5.807776451110839844e-01 3.927834331989288330e-01 -1.578297019004821777e-01
-6.166640520095825195e-01 3.375164270401000977e-01 1.174977198243141174e-01 5.205396413803100586e-01 1.735159009695053101e-01 1.299928277730941772e-01 4.066765606403350830e-01 -9.300028532743453979e-02
-3.325380980968475342e-01 1.218523085117340088e-01 -7.836014032363891602e-01 2.518945038318634033e-01 -1.126163303852081299e-01 -4.257820844650268555e-01 2.919874712824821472e-02 -4.756978154182434082e-02
-2.134322226047515869e-01 6.560677886009216309e-01 -4.523615241050720215e-01 4.754408597946166992e-01 -2.358495891094207764e-01 1.282595396041870117e-01 1.367451846599578857e-01 5.071422085165977478e-02
-5.591041445732116699e-01 -1.133983861654996872e-02 -3.362678885459899902e-01 4.007259905338287354e-01 5.173118710517883301e-01 3.159418702125549316e-01 2.080848515033721924e-01 5.372611433267593384e-02
-5.950220227241516113e-01 -8.518705517053604126e-02 -2.490923404693603516e-01 4.594132304191589355e-01 -4.966560006141662598e-01 -2.116266936063766479e-01 2.711981236934661865e-01 -2.414470165967941284e-02
-4.656019806861877441e-02 4.632273614406585693e-01 -1.118977367877960205e-01 -1.372299045324325562e-01 2.879130542278289795e-01 -1.611208915710449219e-01 7.928034663200378418e-01 1.204498484730720520e-01
-1.255042999982833862e-01 3.836665153503417969e-01 -8.839303255081176758e-02 3.942873179912567139e-01 1.479714922606945038e-02 1.645581275224685669e-01 6.469104290008544922e-01 4.774738848209381104e-01
2.096357196569442749e-01 1.507117748260498047e-01 -4.549274444580078125e-01 4.120817184448242188e-01 9.023733437061309814e-02 1.139116436243057251e-01 7.255970239639282227e-01 9.465064108371734619e-02
6.854297593235969543e-03 4.344769567251205444e-02 -2.233292609453201294e-01 3.968490660190582275e-01 1.974402740597724915e-02 3.677093684673309326e-01 7.956008315086364746e-01 1.487256139516830444e-01
-4.386112987995147705e-01 -3.143591284751892090e-01 -7.367556691169738770e-01 -1.599445641040802002e-01 -2.902957201004028320e-01 1.647854745388031006e-01 1.136033535003662109e-01 1.267891228199005127e-01
-7.979509234428405762e-01 -1.144587695598602295e-01 -2.564494013786315918e-01 -1.178225353360176086e-01 1.291549652814865112e-01 -4.467369019985198975e-01 2.321731597185134888e-01 1.913106441497802734e-02
-1.341127902269363403e-01 4.826458096504211426e-01 -4.071146845817565918e-01 2.934214174747467041e-01 1.552037298679351807e-01 1.417525298893451691e-02 2.739645540714263916e-01 6.307793259620666504e-01
-3.595916628837585449e-01 -1.383143216371536255e-01 -2.315938323736190796e-01 2.650529444217681885e-01 2.001921236515045166e-01 4.763023853302001953e-01 3.696501851081848145e-01 5.692909359931945801e-01
6.515788286924362183e-02 2.548783123493194580e-01 -7.724822163581848145e-01 3.493785262107849121e-01 -9.604172408580780029e-02 5.233278498053550720e-02 3.592634201049804688e-01 -2.663914561271667480e-01
-6.391208767890930176e-01 4.717674851417541504e-01 1.133937239646911621e-01 4.386259913444519043e-01 -1.383558958768844604e-01 -1.907619088888168335e-02 3.415587544441223145e-01 1.659529805183410645e-01
-5.886256098747253418e-01 5.082154273986816406e-02 -3.431111276149749756e-01 -2.051797509193420410e-01 7.811311632394790649e-02 -3.221234083175659180e-01 4.177967011928558350e-01 -4.546358883380889893e-01
-4.709253609180450439e-01 5.183960199356079102e-01 -3.748890012502670288e-02 -7.176334410905838013e-02 3.589468598365783691e-01 1.836240440607070923e-01 4.065202176570892334e-01 4.184736907482147217e-01
-6.359082460403442383e-01 -2.157018184661865234e-01 -1.385398358106613159e-01 -3.898995518684387207e-01 4.773176461458206177e-02 -1.753995567560195923e-01 5.313895940780639648e-01 -2.499208152294158936e-01
-6.176685690879821777e-01 -2.827108204364776611e-01 1.792993210256099701e-02 -1.045777127146720886e-01 1.408352404832839966e-01 2.664626836776733398e-01 5.344446897506713867e-01 3.883737027645111084e-01
-5.678068399429321289e-01 -1.300463229417800903e-01 -4.009155035018920898e-01 -4.451462328433990479e-01 1.664536446332931519e-01 -4.511139541864395142e-02 3.870272934436798096e-01 -3.496612012386322021e-01
-4.261167645454406738e-01 5.104977265000343323e-02 -1.109950691461563110e-01 3.671438694000244141e-01 -6.106487512588500977e-01 8.233193308115005493e-02 5.140727758407592773e-01 -1.573611795902252197e-01
-6.900718808174133301e-01 -1.635839194059371948e-01 -2.691842019557952881e-01 -3.737067878246307373e-01 -9.529962390661239624e-02 -6.542662531137466431e-02 3.626452088356018066e-01 -3.742326796054840088e-01
-3.081246912479400635e-01 -2.593543827533721924e-01 -8.204115629196166992e-01 -2.300733625888824463e-01 -2.141989916563034058e-01 1.314663141965866089e-01 1.924953460693359375e-01 -1.075476929545402527e-01
-8.225784301757812500e-01 -1.910020858049392700e-01 1.791939437389373779e-01 1.975562572479248047e-01 4.068032652139663696e-02 5.567177757620811462e-02 4.186152517795562744e-01 1.890793889760971069e-01
-6.500601768493652344e-01 -2.069580554962158203e-01 -2.408971339464187622e-01 -3.749599158763885498e-01 2.122590243816375732e-01 -8.125556632876396179e-03 4.234777688980102539e-01 -3.339318931102752686e-01
-5.267065763473510742e-01 -5.193482637405395508e-01 -2.197614163160324097e-01 -2.380439639091491699e-01 1.705032587051391602e-01 8.343897759914398193e-02 5.388755798339843750e-01 1.465512663125991821e-01
-3.853974118828773499e-02 3.304678797721862793e-01 -1.628214120864868164e-01 3.816126883029937744e-01 1.953619122505187988e-01 9.863339364528656006e-02 6.612504124641418457e-01 4.816842377185821533e-01
-5.349140167236328125e-01 -3.513780534267425537e-01 -2.315542399883270264e-01 -1.871421337127685547e-01 7.962229847908020020e-02 5.305770635604858398e-01 4.598211050033569336e-01 -4.973644390702247620e-02
-5.126381516456604004e-01 -2.768601775169372559e-01 -7.031687498092651367e-01 -1.184386536478996277e-01 -2.559942901134490967e-01 2.146428972482681274e-01 4.960306361317634583e-02 1.949649304151535034e-01
-3.683028817176818848e-01 4.275863170623779297e-01 6.690640747547149658e-02 3.708968460559844971e-01 3.188935518264770508e-01 3.231953382492065430e-01 5.363867878913879395e-01 2.135952115058898926e-01
1.234231144189834595e-01 2.844079136848449707e-01 -6.770461201667785645e-01 -7.902120240032672882e-03 -1.101060137152671814e-01 4.776341319084167480e-01 4.494021832942962646e-01 5.661417916417121887e-02
-1.755364239215850830e-01 3.185188174247741699e-01 -6.090440154075622559e-01 5.438470840454101562e-01 -3.691072389483451843e-02 4.162819981575012207e-01 1.253143250942230225e-01 -1.033040359616279602e-01
-4.557605981826782227e-01 -3.338621556758880615e-01 1.035532653331756592e-01 8.060575276613235474e-02 -4.477621987462043762e-02 2.509525418281555176e-02 6.947970986366271973e-01 4.221613407135009766e-01
-4.856171011924743652e-01 -8.690814487636089325e-03 -3.845451474189758301e-01 3.628479838371276855e-01 4.458419382572174072e-01 2.677278220653533936e-01 2.878862917423248291e-01 -3.622637987136840820e-01
-2.989569306373596191e-01 -4.119985997676849365e-01 -2.427372634410858154e-01 -3.628874570131301880e-02 1.737088561058044434e-01 4.216422736644744873e-01 6.307353377342224121e-01 2.736051976680755615e-01
-4.903531819581985474e-02 2.076027393341064453e-01 -3.504663109779357910e-01 3.972823023796081543e-01 -3.136581182479858398e-01 4.696830511093139648e-01 5.816166996955871582e-01 -1.287453621625900269e-01
-4.537983536720275879e-01 1.346029192209243774e-01 -1.840109527111053467e-01 4.784915149211883545e-01 -5.353736281394958496e-01 2.887700498104095459e-01 3.690674304962158203e-01 -8.313219249248504639e-02
-5.271584987640380859e-01 -3.873053193092346191e-01 -4.110183119773864746e-01 -1.937007606029510498e-01 -4.432501196861267090e-01 -3.423340991139411926e-02 3.992163538932800293e-01 -9.287718683481216431e-02
-5.344777107238769531e-01 1.459964215755462646e-01 -3.552620112895965576e-01 6.206589937210083008e-01 -2.740556746721267700e-02 -3.506288826465606689e-01 8.415353298187255859e-02 2.254252433776855469e-01
-8.408273458480834961e-01 3.035429418087005615e-01 -3.159189820289611816e-01 1.756598800420761108e-01 1.707112342119216919e-01 1.508920490741729736e-01 -1.323441118001937866e-01 -2.800759673118591309e-02
-4.460662007331848145e-01 -9.410610795021057129e-02 5.967678502202033997e-02 3.059800565242767334e-01 -5.645374655723571777e-01 -2.246466875076293945e-01 5.688336491584777832e-01 -4.736650362610816956e-02
-4.625304043292999268e-01 2.577283978462219238e-01 -4.341028630733489990e-01 -6.173546984791755676e-02 2.506306171417236328e-01 -4.754817783832550049e-01 3.563035130500793457e-01 -3.339679241180419922e-01
-2.333746524527668953e-03 6.409194320440292358e-02 -2.728058397769927979e-01 5.657226443290710449e-01 -8.838123083114624023e-02 3.853172063827514648e-01 6.646402478218078613e-01 5.826101452112197876e-02
-6.367111802101135254e-01 -2.582103610038757324e-01 -6.596162915229797363e-01 -1.250845491886138916e-01 -1.709825918078422546e-02 -1.149449944496154785e-01 8.123842626810073853e-02 2.389184981584548950e-01
-2.197114005684852600e-02 3.512491285800933838e-01 -3.531888127326965332e-01 -5.635383538901805878e-03 -1.563794463872909546e-01 2.609800696372985840e-01 6.267876029014587402e-01 5.156933665275573730e-01
-4.960670769214630127e-01 -6.360750179737806320e-03 -3.730362355709075928e-01 5.926845669746398926e-01 -1.386243253946304321e-01 -3.989200592041015625e-01 2.852343022823333740e-01 6.110290810465812683e-02
-6.482356190681457520e-01 7.469230145215988159e-02 -3.113860189914703369e-01 -5.441459417343139648e-01 -1.505304574966430664e-01 -1.930062025785446167e-01 2.462458312511444092e-01 -2.461863607168197632e-01
-6.514458060264587402e-01 -3.748250901699066162e-01 -2.346237748861312866e-01 -2.699812948703765869e-01 -2.886698842048645020e-01 -1.286719553172588348e-02 4.373639822006225586e-01 -1.800087690353393555e-01
-5.676267743110656738e-01 -1.247485429048538208e-01 -2.591936588287353516e-01 4.101105332374572754e-01 5.186208486557006836e-01 2.220782041549682617e-01 3.261066377162933350e-01 -4.726267978549003601e-02
-8.584942817687988281e-01 3.049366474151611328e-01 -1.436041742563247681e-01 4.698400199413299561e-02 1.522521823644638062e-01 3.249287009239196777e-01 4.680982604622840881e-02 -1.273614913225173950e-01
-5.585870146751403809e-01 4.544166475534439087e-02 6.670059263706207275e-02 3.815229833126068115e-01 -5.418095588684082031e-01 2.912792265415191650e-01 3.838540613651275635e-01 -1.008049994707107544e-01
-5.140331983566284180e-01 3.962388634681701660e-02 -4.214796721935272217e-01 4.055166542530059814e-01 3.824975490570068359e-01 3.039713799953460693e-01 2.208581566810607910e-01 -3.234648704528808594e-01
-5.397254228591918945e-01 -2.501606941223144531e-01 6.989394873380661011e-02 -1.922226324677467346e-02 1.057014465332031250e-01 -6.651064753532409668e-02 5.815553069114685059e-01 5.357783436775207520e-01
-2.963931858539581299e-02 5.037068724632263184e-01 -2.498556971549987793e-01 3.531091809272766113e-01 3.010546565055847168e-01 1.963837742805480957e-01 6.158779263496398926e-01 2.231166213750839233e-01
-1.489155143499374390e-01 1.523221433162689209e-01 -5.437095165252685547e-01 5.252177119255065918e-01 -8.288440853357315063e-02 6.776528060436248779e-02 4.367099106311798096e-01 -4.254068136215209961e-01
-3.889407813549041748e-01 4.471273422241210938e-01 -3.836354911327362061e-01 4.166156947612762451e-01 -2.157540023326873779e-01 2.336014807224273682e-01 8.347603678703308105e-02 -4.690090417861938477e-01
-3.159871399402618408e-01 4.988143146038055420e-01 -2.233760431408882141e-02 -1.833541691303253174e-02 2.471047937870025635e-01 2.697932720184326172e-01 5.956595540046691895e-01 4.022953510284423828e-01
-6.067545413970947266e-01 -2.884605526924133301e-01 -5.673233866691589355e-01 -2.731035351753234863e-01 -1.411791592836380005e-01 -2.614673972129821777e-01 2.525097727775573730e-01 1.183768548071384430e-02
-2.847984135150909424e-01 1.761375218629837036e-01 -4.480662643909454346e-01 4.352023303508758545e-01 -7.750219106674194336e-02 6.123715639114379883e-01 2.843398451805114746e-01 -1.893311738967895508e-01
1.653992533683776855e-01 3.018940389156341553e-01 -6.268615722656250000e-01 3.852116167545318604e-01 5.308296531438827515e-02 2.897894941270351410e-02 5.745754241943359375e-01 -7.978165149688720703e-02
-4.406276345252990723e-01 4.900919198989868164e-01 -2.459276840090751648e-02 -1.623949259519577026e-01 -6.161339879035949707e-01 2.117783278226852417e-01 3.219294250011444092e-01 -1.028134003281593323e-01
-5.674446821212768555e-01 -1.686496734619140625e-01 -5.448885560035705566e-01 1.966614872217178345e-01 -3.666694760322570801e-01 -3.015383780002593994e-01 1.381793916225433350e-01 2.636648714542388916e-01
6.058150157332420349e-02 7.038308382034301758e-01 -5.308923721313476562e-01 2.602151632308959961e-01 1.202992126345634460e-01 7.947951555252075195e-02 3.145427405834197998e-01 -1.779530793428421021e-01
-4.090536832809448242e-01 -2.962137460708618164e-01 -6.973623633384704590e-01 -2.955816090106964111e-01 -3.163672089576721191e-01 1.121517121791839600e-01 2.334604561328887939e-01 6.387254595756530762e-02
1.239568442106246948e-01 7.724820822477340698e-02 -6.096174120903015137e-01 3.319351673126220703e-01 2.206815779209136963e-01 3.911956846714019775e-01 5.432381629943847656e-01 -3.323158249258995056e-03
-5.327279567718505859e-01 -7.384833879768848419e-03 -4.902986586093902588e-01 -3.220093995332717896e-02 3.428201973438262939e-01 -3.797119557857513428e-01 2.933916151523590088e-01 -3.562739789485931396e-01
-5.853402614593505859e-01 3.009963221848011017e-02 -3.014036118984222412e-01 4.578454494476318359e-01 1.646776348352432251e-01 -3.656207919120788574e-01 9.158650040626525879e-02 4.322253167629241943e-01
-1.291572302579879761e-01 3.994992375373840332e-01 -9.551497548818588257e-02 3.929629027843475342e-01 1.854899078607559204e-01 1.672329753637313843e-01 6.467030644416809082e-01 4.237659275531768799e-01
-4.679353237152099609e-01 4.938188195228576660e-01 9.082576632499694824e-02 5.880554318428039551e-01 3.996107354760169983e-02 1.624577343463897705e-01 3.902356624603271484e-01 -5.336565524339675903e-02
1.028309836983680725e-01 1.724349111318588257e-01 -7.789971232414245605e-01 1.635086536407470703e-01 -2.169998884201049805e-01 4.072210192680358887e-01 2.498624920845031738e-01 2.253246456384658813e-01
-4.197749197483062744e-01 -1.096870899200439453e-01 -8.205544352531433105e-01 1.981977820396423340e-01 3.080928139388561249e-02 -2.897140383720397949e-01 -6.812919862568378448e-03 1.193149164319038391e-01
-6.928116083145141602e-01 2.400114759802818298e-02 -3.804028630256652832e-01 -1.382627338171005249e-01 6.827975809574127197e-02 -2.861731648445129395e-01 2.722135484218597412e-01 -4.415379166603088379e-01
9.524801373481750488e-02 5.005119442939758301e-01 -4.829398095607757568e-01 -1.379584893584251404e-02 1.937455832958221436e-01 3.990148901939392090e-01 5.569879412651062012e-01 2.932384610176086426e-03
-4.206060171127319336e-01 -9.283289313316345215e-02 -1.937370598316192627e-01 1.410992592573165894e-01 3.138009607791900635e-01 5.433367490768432617e-01 3.635101020336151123e-01 4.808370172977447510e-01
-7.369650602340698242e-01 2.892966568470001221e-01 -2.056115865707397461e-01 2.115317881107330322e-01 3.815663456916809082e-01 2.589885592460632324e-01 6.060090661048889160e-02 -2.642496228218078613e-01
-3.647914528846740723e-01 -2.982401549816131592e-01 -8.057887554168701172e-01 -1.280663311481475830e-01 -1.567075848579406738e-01 2.014631628990173340e-01 1.007175520062446594e-01 1.923401057720184326e-01
-5.443172454833984375e-01 -3.928493857383728027e-01 -2.171423733234405518e-01 -1.509901583194732666e-01 1.951714456081390381e-01 4.239172637462615967e-01 5.036149621009826660e-01 -8.951810002326965332e-02
-7.663847208023071289e-01 2.951029539108276367e-01 -4.238655567169189453e-01 -7.772830873727798462e-02 8.224099874496459961e-02 2.589338719844818115e-01 -1.863217800855636597e-01 -1.770285218954086304e-01
-7.738209515810012817e-02 4.312652647495269775e-01 -9.239727258682250977e-02 1.967303007841110229e-01 -1.151119023561477661e-01 -1.897241622209548950e-01 6.738799214363098145e-01 5.073678493499755859e-01
3.845686838030815125e-02 4.842817187309265137e-01 -4.363705217838287354e-01 5.264564156532287598e-01 2.245016992092132568e-01 5.942013114690780640e-02 4.636076092720031738e-01 -1.659910082817077637e-01
-7.702516019344329834e-02 2.524600327014923096e-01 -1.993172615766525269e-01 5.033532381057739258e-01 -4.601234793663024902e-01 1.957858651876449585e-01 6.084900498390197754e-01 -1.301277875900268555e-01
-4.829259812831878662e-01 1.267840713262557983e-01 -4.589019119739532471e-01 -2.444367855787277222e-02 3.073897957801818848e-01 -5.458230972290039062e-01 3.273493647575378418e-01 -1.998775005340576172e-01
8.979606628417968750e-02 7.762264460325241089e-02 -4.038377702236175537e-01 2.108054608106613159e-01 -1.486273109912872314e-01 1.040281280875205994e-01 6.911046504974365234e-01 5.175423026084899902e-01
-2.999873757362365723e-01 -3.183362632989883423e-02 -2.338817864656448364e-01 5.496091246604919434e-01 -5.781088471412658691e-01 1.135236956179141998e-02 4.652621150016784668e-01 3.762762248516082764e-02
-4.753846526145935059e-01 6.481413841247558594e-01 -2.044350206851959229e-01 -2.585958503186702728e-02 6.106583774089813232e-02 5.260804295539855957e-01 1.540843248367309570e-01 8.501912653446197510e-02
-3.747741580009460449e-01 5.320960283279418945e-01 -5.832597240805625916e-02 -2.207431793212890625e-01 -1.558339446783065796e-01 3.004858791828155518e-01 4.804980158805847168e-01 4.228880703449249268e-01
-2.398629635572433472e-01 5.553669929504394531e-01 -1.412463635206222534e-01 -6.367099285125732422e-02 -6.146944165229797363e-01 2.937357425689697266e-01 3.461113572120666504e-01 -1.615727990865707397e-01
-4.587368667125701904e-01 4.489485919475555420e-01 1.528531014919281006e-01 1.253021210432052612e-01 1.315091997385025024e-01 4.043674767017364502e-01 5.742047429084777832e-01 1.960158795118331909e-01
-3.563193082809448242e-01 6.435886621475219727e-01 -3.976315259933471680e-01 -2.847810834646224976e-02 -5.273765325546264648e-01 4.301633313298225403e-02 -7.146047055721282959e-02 1.217603757977485657e-01
2.956147491931915283e-02 8.611562103033065796e-02 -4.031870961189270020e-01 3.113912940025329590e-01 1.575004309415817261e-01 2.991292439401149750e-02 5.353600382804870605e-01 6.479769945144653320e-01
-6.113806366920471191e-01 2.209684550762176514e-01 1.752795130014419556e-01 2.929153442382812500e-01 1.478926688432693481e-01 2.605232596397399902e-01 5.958436131477355957e-01 1.268458068370819092e-01
-4.614686220884323120e-02 5.190702080726623535e-01 -3.239628374576568604e-01 -2.121391147375106812e-01 -1.582868397235870361e-02 -3.912674188613891602e-01 5.654433965682983398e-01 3.246763646602630615e-01
-1.565670222043991089e-01 2.504339218139648438e-01 -2.598277628421783447e-01 -4.479611515998840332e-01 -9.791265428066253662e-02 5.663111805915832520e-01 5.576363801956176758e-01 5.776279419660568237e-02
-8.409576416015625000e-01 -1.826031506061553955e-01 1.611674278974533081e-01 1.728016138076782227e-01 8.943519741296768188e-02 1.118388026952743530e-01 4.270731210708618164e-01 2.670272253453731537e-02
-3.007729053497314453e-01 6.040732264518737793e-01 -3.607963025569915771e-02 -1.155694797635078430e-01 4.007347822189331055e-01 -9.662019461393356323e-02 5.387781858444213867e-01 2.641353607177734375e-01
-6.435083150863647461e-01 -3.753370046615600586e-01 -5.640949010848999023e-01 -1.100087761878967285e-01 3.284807549789547920e-03 -2.013251483440399170e-01 2.139717787504196167e-01 1.684863716363906860e-01
-6.969218701124191284e-02 2.562450170516967773e-01 -7.047650218009948730e-01 4.706680476665496826e-01 1.078736558556556702e-01 1.595975011587142944e-01 2.466710209846496582e-01 -3.366076350212097168e-01
5.391899868845939636e-02 5.941767096519470215e-01 -5.589549541473388672e-01 7.780104875564575195e-02 9.851315617561340332e-02 2.939344048500061035e-01 4.733523130416870117e-01 7.347442209720611572e-02
-3.063998520374298096e-01 4.615091085433959961e-01 -5.121230613440275192e-03 -1.828370690345764160e-01 -3.313851356506347656e-01 2.505173683166503906e-01 6.520211100578308105e-01 2.489302754402160645e-01
-2.752860784530639648e-01 1.760415583848953247e-01 -5.570915937423706055e-01 6.423615813255310059e-01 -1.475582718849182129e-01 2.380625009536743164e-01 1.798486709594726562e-01 -2.438338994979858398e-01
-2.311018854379653931e-01 1.639978885650634766e-01 -3.502072393894195557e-01 -5.337727665901184082e-01 9.312203526496887207e-02 4.709711968898773193e-01 4.646866917610168457e-01 2.563569247722625732e-01
-6.647193431854248047e-01 -2.438151985406875610e-01 -6.195534467697143555e-01 1.024648845195770264e-01 2.649371922016143799e-01 -1.567394584417343140e-01 4.731372930109500885e-03 9.785488247871398926e-02
-4.705714285373687744e-01 -6.427770107984542847e-02 1.457924582064151764e-02 4.031909704208374023e-01 -4.781239330768585205e-01 1.733751446008682251e-01 5.814421772956848145e-01 -1.221437454223632812e-01
-6.123015880584716797e-01 -2.728667557239532471e-01 -6.466096043586730957e-01 -3.378723934292793274e-02 7.334513217210769653e-02 -3.224510252475738525e-01 1.296640485525131226e-01 7.223593443632125854e-02
-5.691062211990356445e-01 6.769511848688125610e-02 -4.963513612747192383e-01 -3.740278258919715881e-02 3.000475168228149414e-01 -4.039103090763092041e-01 2.618638873100280762e-01 -3.194168210029602051e-01
-1.794289797544479370e-01 -2.978889644145965576e-01 -3.304960429668426514e-01 -1.728678196668624878e-01 3.716763108968734741e-02 6.191143393516540527e-01 5.947849154472351074e-01 3.877509012818336487e-02
1.958290785551071167e-01 -9.929412603378295898e-02 -4.876619279384613037e-01 -1.014237198978662491e-02 1.249410212039947510e-01 -8.898520469665527344e-02 8.184315562248229980e-01 1.432339400053024292e-01
-3.036005198955535889e-01 5.018309354782104492e-01 -1.080513373017311096e-01 -1.964642256498336792e-01 -4.643362462520599365e-01 4.203448593616485596e-01 3.650420904159545898e-01 -2.831352949142456055e-01
-4.416517913341522217e-01 7.714787721633911133e-01 -8.022477477788925171e-02 -2.117902189493179321e-01 -6.400629878044128418e-02 2.574837803840637207e-01 2.821067273616790771e-01 9.216398745775222778e-02
-5.997800230979919434e-01 3.954262733459472656e-01 1.373232691548764706e-03 5.109014511108398438e-01 -3.572247922420501709e-01 -7.324154675006866455e-02 2.996772229671478271e-01 -9.968597441911697388e-03
-8.089160323143005371e-01 1.039930954575538635e-01 1.340304315090179443e-01 1.835692822933197021e-01 3.175210952758789062e-01 9.404230862855911255e-02 4.036273658275604248e-01 1.029549911618232727e-01
-6.756139397621154785e-01 -2.305958122014999390e-01 1.069000884890556335e-01 9.864859282970428467e-02 2.965075969696044922e-01 -1.359523981809616089e-01 5.208417773246765137e-01 3.025501072406768799e-01
6.166322156786918640e-03 4.963779151439666748e-01 -4.790628254413604736e-01 4.552533626556396484e-01 2.490482926368713379e-01 6.902665644884109497e-02 4.039287865161895752e-01 -2.947304546833038330e-01
-8.191413879394531250e-01 3.303116261959075928e-01 -3.247321546077728271e-01 1.406648606061935425e-01 4.769322276115417480e-02 2.224454581737518311e-01 -1.362600028514862061e-01 -1.560151576995849609e-01
-5.717356204986572266e-01 4.521396756172180176e-01 1.132177487015724182e-01 4.633133709430694580e-01 -8.100170642137527466e-02 2.938897907733917236e-01 3.786506652832031250e-01 7.001511007547378540e-02
-4.966071248054504395e-01 -2.633488774299621582e-01 -3.538928627967834473e-01 3.092335164546966553e-01 -3.403543829917907715e-01 -3.965507745742797852e-01 3.995953202247619629e-01 1.743367016315460205e-01
-6.786055564880371094e-01 -1.354539394378662109e-01 -2.704108357429504395e-01 -4.255550205707550049e-01 1.719195693731307983e-01 -1.198409125208854675e-01 3.992051482200622559e-01 -2.522793412208557129e-01
-5.384622812271118164e-01 -3.206580877304077148e-02 1.027743443846702576e-01 3.117944598197937012e-01 -5.544092655181884766e-01 2.312312573194503784e-01 4.854771494865417480e-01 6.874870508909225464e-02
1.124091893434524536e-01 7.749589532613754272e-02 -3.813603222370147705e-01 -1.195392012596130371e-02 1.905383914709091187e-01 -2.575310170650482178e-01 7.956774234771728516e-01 3.163073062896728516e-01
-5.212533473968505859e-01 3.438959419727325439e-01 -1.932109296321868896e-01 4.020221903920173645e-02 1.763209849596023560e-01 -4.588511586189270020e-01 4.070155620574951172e-01 -4.047080576419830322e-01
-7.444409132003784180e-01 -1.955513656139373779e-01 -3.012557029724121094e-01 -1.846839338541030884e-01 -1.300027780234813690e-02 -3.040722310543060303e-01 3.601268231868743896e-01 -2.457316219806671143e-01
-4.020371139049530029e-01 -2.746007144451141357e-01 -1.374472230672836304e-01 1.638100594282150269e-01 2.501586079597473145e-01 4.449892044067382812e-01 5.589240193367004395e-01 3.797951638698577881e-01
-2.435986399650573730e-01 5.162695050239562988e-01 -5.236012339591979980e-01 4.878418445587158203e-01 5.608753487467765808e-02 3.633286952972412109e-01 9.034347534179687500e-02 -1.366093307733535767e-01
1.170842126011848450e-01 -3.766687959432601929e-02 -4.892385005950927734e-01 3.695644140243530273e-01 -1.938241571187973022e-01 8.473151922225952148e-02 5.812521576881408691e-01 4.757509827613830566e-01
-5.198346376419067383e-01 -2.369998693466186523e-01 -2.604492008686065674e-01 2.708117663860321045e-01 2.713229656219482422e-01 4.834664463996887207e-01 3.532054424285888672e-01 -3.167333006858825684e-01
-4.914422035217285156e-01 -3.477048128843307495e-02 -3.116920590400695801e-01 4.243829250335693359e-01 3.555079996585845947e-01 3.641105592250823975e-01 2.775751054286956787e-01 -3.794895708560943604e-01
-5.471262335777282715e-01 -3.423126637935638428e-01 -3.007823526859283447e-01 -3.080658912658691406e-01 -3.616084754467010498e-01 -1.952512711286544800e-01 4.723216593265533447e-01 -7.828705757856369019e-02
-4.151225388050079346e-01 4.034835696220397949e-01 -3.594987988471984863e-01 -3.203549236059188843e-02 1.799194514751434326e-01 -4.514354169368743896e-01 3.220239579677581787e-01 -4.412983357906341553e-01
-8.536244630813598633e-01 2.046933025121688843e-01 -2.467288374900817871e-01 9.147457033395767212e-02 -5.482664704322814941e-02 2.388238012790679932e-01 -4.113939404487609863e-02 -3.137644231319427490e-01
8.107341080904006958e-02 3.860533833503723145e-01 -3.432928919792175293e-01 1.850236803293228149e-01 4.957547411322593689e-02 -2.508425153791904449e-03 6.511601209640502930e-01 5.155895948410034180e-01
-4.884181022644042969e-01 -1.739713847637176514e-01 -8.232752084732055664e-01 7.989542931318283081e-02 1.879474222660064697e-01 -5.444368347525596619e-03 -3.548976033926010132e-02 -1.019946485757827759e-01
3.940222412347793579e-02 4.968815445899963379e-01 -1.428998559713363647e-01 3.729483857750892639e-02 2.613721787929534912e-02 -2.071592360734939575e-01 8.278649449348449707e-01 -2.804302424192428589e-02
-1.938424818217754364e-02 1.983234733343124390e-01 -2.788180112838745117e-01 4.781998991966247559e-01 -1.591373533010482788e-01 4.976530000567436218e-02 5.504125952720642090e-01 5.684381723403930664e-01
-3.595055937767028809e-01 4.237643182277679443e-01 -3.219797909259796143e-01 -2.833835184574127197e-01 -4.923863336443901062e-03 -3.698786497116088867e-01 3.925971388816833496e-01 -4.650110900402069092e-01
3.817438706755638123e-02 2.993616461753845215e-01 -3.964713513851165771e-01 5.874897837638854980e-01 1.794636398553848267e-01 6.962648779153823853e-02 5.867323875427246094e-01 -1.590022295713424683e-01
-3.447633683681488037e-01 2.686598896980285645e-01 -5.446708798408508301e-01 6.556726098060607910e-01 -1.110610142350196838e-01 2.189496308565139771e-01 2.517920359969139099e-02 1.465598493814468384e-01
-3.234458267688751221e-01 -1.703691035509109497e-01 -2.257662862539291382e-01 -8.135896176099777222e-02 6.683582067489624023e-02 5.846442580223083496e-01 3.970836400985717773e-01 5.521014928817749023e-01
-3.892641365528106689e-01 3.104949891567230225e-01 -2.536662295460700989e-02 -1.362411528825759888e-01 2.157987654209136963e-01 5.926666855812072754e-01 5.537770390510559082e-01 1.684323251247406006e-01
-8.115633726119995117e-01 -2.404334545135498047e-01 7.495482265949249268e-02 -1.332712024450302124e-01 2.422733157873153687e-01 -9.080792963504791260e-02 4.187221229076385498e-01 1.338157206773757935e-01
-1.561492029577493668e-02 5.802749395370483398e-01 -1.274597197771072388e-01 -1.192709356546401978e-01 6.694774329662322998e-02 -1.970734149217605591e-01 7.512086629867553711e-01 -1.578964143991470337e-01
6.550037860870361328e-02 3.750516772270202637e-01 -6.106463670730590820e-01 5.130497813224792480e-01 1.166351735591888428e-01 -4.984823614358901978e-02 3.304486870765686035e-01 -3.060260713100433350e-01
1.892112381756305695e-02 2.714194059371948242e-01 -5.074902772903442383e-01 2.643249034881591797e-01 8.641620725393295288e-02 5.296760201454162598e-01 5.490005016326904297e-01 -9.556955099105834961e-02
-5.646265298128128052e-02 3.346881568431854248e-01 -3.963761925697326660e-01 -1.968990117311477661e-01 1.389939337968826294e-01 6.164153814315795898e-01 5.316192507743835449e-01 8.370484411716461182e-02
-8.364982604980468750e-01 2.296263724565505981e-01 1.408821642398834229e-01 1.183167919516563416e-01 7.703210413455963135e-02 2.177774608135223389e-01 3.039474487304687500e-01 -2.606737017631530762e-01
-4.581109285354614258e-01 1.021464318037033081e-01 -5.479791760444641113e-01 4.884231388568878174e-01 4.561690688133239746e-01 5.033477791585028172e-04 5.649098753929138184e-02 -1.719898581504821777e-01
-6.451342701911926270e-01 -1.284991651773452759e-01 2.140497602522373199e-02 -4.534078761935234070e-02 -5.284873843193054199e-01 3.122464418411254883e-01 4.067797362804412842e-01 -1.500309854745864868e-01
-1.522424966096878052e-01 7.016376852989196777e-01 -3.219659626483917236e-01 3.148810565471649170e-01 -4.899597167968750000e-02 -3.751542046666145325e-02 3.237022459506988525e-01 4.160809814929962158e-01
-2.994491755962371826e-01 1.095615625381469727e-01 1.004093214869499207e-01 2.955405116081237793e-01 -4.278333783149719238e-01 1.410852521657943726e-01 6.229654550552368164e-01 4.581134915351867676e-01
-5.582865476608276367e-01 -1.712017655372619629e-01 -3.271768987178802490e-01 1.708951443433761597e-01 2.402254939079284668e-01 -5.408825874328613281e-01 4.040910303592681885e-01 -9.593900293111801147e-02
-2.337242066860198975e-01 2.126997113227844238e-01 -2.262690514326095581e-01 4.508013129234313965e-01 -4.479205906391143799e-01 1.670123487710952759e-01 5.514757037162780762e-01 -3.362454473972320557e-01
-5.302834510803222656e-01 6.125858053565025330e-02 -4.621254503726959229e-01 -8.089308440685272217e-02 1.810119301080703735e-01 -2.160826921463012695e-01 3.169151842594146729e-01 -5.612940788269042969e-01
-4.277662336826324463e-01 -3.877748548984527588e-02 -7.468268871307373047e-01 3.697713315486907959e-01 -1.228240504860877991e-01 -3.139961063861846924e-01 7.269256561994552612e-02 -4.547290131449699402e-02
-1.056550666689872742e-01 3.154604136943817139e-01 -3.239723443984985352e-01 -3.173171281814575195e-01 -1.342984139919281006e-01 -2.946926355361938477e-01 5.434373021125793457e-01 5.324184894561767578e-01
-7.782204151153564453e-01 4.825089871883392334e-01 8.582430332899093628e-02 1.952933520078659058e-01 -6.634012609720230103e-02 2.426059246063232422e-01 1.952887326478958130e-01 -1.210646405816078186e-01
-2.111999690532684326e-01 3.629284799098968506e-01 -1.043387874960899353e-01 -4.447834491729736328e-01 -7.723209261894226074e-02 5.480457842350006104e-02 6.840209960937500000e-01 3.716255724430084229e-01
-7.840194702148437500e-01 1.112309377640485764e-02 -2.871920466423034668e-01 -2.937843501567840576e-01 1.376658976078033447e-01 -1.889035254716873169e-01 2.537227272987365723e-01 -3.120730221271514893e-01
1.846346557140350342e-01 -1.323761492967605591e-01 -5.490637421607971191e-01 3.269373178482055664e-01 -8.389830589294433594e-02 2.694590091705322266e-01 6.045198440551757812e-01 3.081173598766326904e-01
-5.372849106788635254e-01 4.613021761178970337e-02 6.124920397996902466e-02 3.569124341011047363e-01 -5.970093011856079102e-01 3.258604705333709717e-01 3.375662863254547119e-01 -3.876581788063049316e-02
-5.420829653739929199e-01 4.657686129212379456e-02 -4.250720739364624023e-01 -2.394877523183822632e-01 2.068737596273422241e-01 -2.678076177835464478e-02 3.428965806961059570e-01 -5.521266460418701172e-01
-2.907551229000091553e-01 3.067402839660644531e-01 -2.235548943281173706e-01 -2.627612054347991943e-01 -1.224058642983436584e-01 6.802046298980712891e-01 4.698669910430908203e-01 6.257023662328720093e-02
-2.126133292913436890e-01 2.168307080864906311e-02 -2.868998050689697266e-01 -5.192686319351196289e-01 3.622975647449493408e-01 6.299357116222381592e-02 5.309370756149291992e-01 4.304093718528747559e-01
-3.130051493644714355e-01 -1.655144840478897095e-01 -6.095620989799499512e-02 1.164724528789520264e-01 -3.141097351908683777e-02 5.000144243240356445e-01 7.060686349868774414e-01 3.283555805683135986e-01
-4.934736788272857666e-01 -1.713739931583404541e-01 -2.905414812266826630e-02 -6.272131204605102539e-02 -1.639309972524642944e-01 4.527323544025421143e-01 5.623748302459716797e-01 4.174102544784545898e-01
-3.895108401775360107e-01 7.981951534748077393e-02 -1.409665942192077637e-01 1.657338887453079224e-01 3.145844042301177979e-01 6.126277446746826172e-01 3.793624043464660645e-01 4.199750125408172607e-01
-1.636234670877456665e-01 4.324637055397033691e-01 -5.907171368598937988e-01 3.684871792793273926e-01 -2.457672655582427979e-01 2.939820587635040283e-01 2.300618290901184082e-01 -3.189319670200347900e-01
7.709939777851104736e-02 1.690432876348495483e-01 -4.836693108081817627e-01 5.914727449417114258e-01 1.938562393188476562e-01 -1.228246614336967468e-01 5.734683871269226074e-01 1.311010587960481644e-02
-4.658164978027343750e-01 -7.901441305875778198e-02 -6.517301797866821289e-01 2.565927803516387939e-01 2.705207169055938721e-01 -3.579862415790557861e-01 4.869393631815910339e-02 2.871808111667633057e-01
-1.731840521097183228e-01 4.125453531742095947e-01 -2.904159128665924072e-01 4.073405861854553223e-01 -1.526399105787277222e-01 1.212945654988288879e-01 2.757892310619354248e-01 6.599050760269165039e-01
-2.210847437381744385e-01 1.188909262418746948e-01 -6.301172375679016113e-01 5.978685617446899414e-01 1.606151312589645386e-01 2.095505595207214355e-01 2.328101247549057007e-01 -2.420393079519271851e-01
-2.950153946876525879e-01 2.962574660778045654e-01 -6.207125782966613770e-01 5.102674961090087891e-01 2.367917448282241821e-01 3.378151059150695801e-01 9.600440412759780884e-02 -1.158610638231039047e-02
-3.499922752380371094e-01 -2.058993577957153320e-01 -1.191601455211639404e-01 4.582653567194938660e-02 3.512436151504516602e-01 3.774098157882690430e-01 5.932126045227050781e-01 4.484421014785766602e-01
-7.683145999908447266e-01 -2.065938413143157959e-01 7.719416916370391846e-02 5.242317169904708862e-02 -6.632152944803237915e-02 -2.147733569145202637e-01 5.055794715881347656e-01 2.284032255411148071e-01
-4.025282561779022217e-01 6.526647210121154785e-01 -6.578066945075988770e-02 -1.616515517234802246e-01 -5.012230873107910156e-01 1.587640196084976196e-01 2.992844581604003906e-01 1.246586069464683533e-01
-6.523433327674865723e-01 -2.122570723295211792e-01 -3.132829964160919189e-01 5.263731479644775391e-01 -4.643456544727087021e-03 7.334449887275695801e-02 2.176542580127716064e-01 -3.184426724910736084e-01
-2.464068382978439331e-01 1.360532194375991821e-01 -6.029884815216064453e-01 4.215120077133178711e-01 -1.306674326770007610e-03 5.468891859054565430e-01 1.846630871295928955e-01 -2.152111381292343140e-01
-1.607555896043777466e-01 4.019751250743865967e-01 -4.612476527690887451e-01 -2.462513148784637451e-01 -4.332006275653839111e-01 -2.399842143058776855e-01 2.998948693275451660e-01 4.516554474830627441e-01
-2.464049011468887329e-01 6.790788769721984863e-01 -3.651754856109619141e-01 5.056421756744384766e-01 7.314468920230865479e-02 1.226789280772209167e-01 1.821503788232803345e-01 1.884949803352355957e-01
-3.295968770980834961e-01 5.823605656623840332e-01 -6.083031743764877319e-02 -2.601949870586395264e-01 -3.745860755443572998e-01 2.687287926673889160e-01 5.123775601387023926e-01 7.589273154735565186e-02
-3.310751616954803467e-01 6.448159366846084595e-02 -3.799650967121124268e-01 -4.749606177210807800e-02 1.972675919532775879e-01 7.470342516899108887e-01 2.524114549160003662e-01 2.809195816516876221e-01
-6.626321375370025635e-02 6.510875225067138672e-01 -4.006586372852325439e-01 3.866801261901855469e-01 -3.075950145721435547e-01 4.061033576726913452e-02 2.936924397945404053e-01 -2.812938094139099121e-01
-5.554609373211860657e-02 1.272237598896026611e-01 -5.296223759651184082e-01 2.970280349254608154e-01 -4.170845746994018555e-01 -1.643674820661544800e-01 6.098248958587646484e-01 1.978401392698287964e-01
-6.954435259103775024e-02 3.771503567695617676e-01 2.995829842984676361e-02 1.740403324365615845e-01 -1.543451398611068726e-01 -3.502428829669952393e-01 8.212444186210632324e-01 -2.826326526701450348e-02
-5.013209581375122070e-01 3.651377931237220764e-02 -5.019164681434631348e-01 2.506164610385894775e-01 2.687280178070068359e-01 -4.149497747421264648e-01 5.089496448636054993e-02 4.308443069458007812e-01
-3.616413772106170654e-01 -3.592598438262939453e-02 -7.394903898239135742e-01 4.590903222560882568e-01 -1.026017442345619202e-01 -3.098657429218292236e-01 6.092417240142822266e-02 -7.699732203036546707e-03
5.146392807364463806e-02 7.308439016342163086e-01 -5.015936493873596191e-01 7.249138504266738892e-02 9.353855252265930176e-02 -1.568983346223831177e-01 3.809256553649902344e-01 1.670227050781250000e-01
-3.014703094959259033e-01 3.942483961582183838e-01 -2.425488084554672241e-01 1.039229054003953934e-02 3.374526500701904297e-01 6.579431891441345215e-01 3.713316023349761963e-01 1.004759296774864197e-01
1.032937467098236084e-01 2.593838870525360107e-01 -4.183141589164733887e-01 5.513415932655334473e-01 2.560789287090301514e-01 -6.488941609859466553e-02 5.992876887321472168e-01 -1.189682334661483765e-01
-6.285626292228698730e-01 -1.696475148200988770e-01 -2.480170130729675293e-01 -3.449116647243499756e-01 -1.361617166548967361e-02 -3.540400564670562744e-01 4.836913049221038818e-01 -1.901717185974121094e-01
-4.193362593650817871e-01 6.073495000600814819e-02 -1.317262798547744751e-01 -6.132383346557617188e-01 1.165981292724609375e-01 5.032003521919250488e-01 4.002682864665985107e-01 5.908502731472253799e-03
-3.401007130742073059e-02 1.390675008296966553e-01 -7.417495250701904297e-01 5.405580401420593262e-01 -4.036819562315940857e-02 1.215025410056114197e-01 2.401730120182037354e-01 -2.510626614093780518e-01
9.371726959943771362e-02 2.532087564468383789e-01 -5.354487895965576172e-01 5.143186450004577637e-01 1.811089366674423218e-01 -7.122866809368133545e-02 5.192153453826904297e-01 -2.615617811679840088e-01
-8.160160481929779053e-02 7.338845133781433105e-01 -3.586787283420562744e-01 2.303748130798339844e-01 1.414491087198257446e-01 1.419267058372497559e-01 3.689515888690948486e-01 3.110555112361907959e-01
-5.418088436126708984e-01 -3.551702797412872314e-01 6.952561670914292336e-04 -5.932545289397239685e-02 4.184284061193466187e-02 7.417894899845123291e-02 5.455604791641235352e-01 5.214285850524902344e-01
-6.433652639389038086e-01 5.050395429134368896e-02 -6.386827826499938965e-01 -3.870060741901397705e-01 6.840820610523223877e-02 -2.045479044318199158e-02 -6.199160590767860413e-02 1.300003826618194580e-01
-5.415238738059997559e-01 -3.948961198329925537e-01 -1.953363418579101562e-01 -1.897270083427429199e-01 2.177529484033584595e-01 4.526652097702026367e-01 4.716063737869262695e-01 -4.383757337927818298e-02
-5.297494530677795410e-01 -2.448391318321228027e-01 -7.011425495147705078e-02 2.998128533363342285e-01 -3.485541418194770813e-02 5.893250703811645508e-01 4.026367962360382080e-01 2.323374450206756592e-01
-6.585681438446044922e-01 -2.790168523788452148e-01 6.633434444665908813e-03 1.973962225019931793e-02 2.836848199367523193e-01 3.800180554389953613e-01 5.117505788803100586e-01 3.499297052621841431e-02
-5.264766812324523926e-01 5.021004676818847656e-01 4.741575196385383606e-02 9.984720498323440552e-02 2.396756857633590698e-01 4.623992443084716797e-01 4.184092879295349121e-01 1.103439629077911377e-01
1.589107215404510498e-01 -2.549807727336883545e-01 -5.149686336517333984e-01 1.328327208757400513e-01 3.868527710437774658e-02 -2.579520344734191895e-01 7.074602842330932617e-01 2.415762543678283691e-01
1.417096406221389771e-01 5.601325631141662598e-01 -6.072083115577697754e-01 2.042599767446517944e-01 -5.516753345727920532e-02 3.295747935771942139e-02 4.688931703567504883e-01 -1.782005578279495239e-01
-3.117563724517822266e-01 3.624219894409179688e-01 -1.641671955585479736e-01 7.300021592527627945e-03 7.048720121383666992e-01 -2.452810667455196381e-02 4.840494394302368164e-01 1.127125546336174011e-01
-7.989801764488220215e-01 4.300022870302200317e-02 1.348194032907485962e-01 3.474608361721038818e-01 8.984006941318511963e-02 -6.212151795625686646e-02 4.404973685741424561e-01 1.220987513661384583e-01
-6.980152726173400879e-01 -1.206787973642349243e-01 -6.116313934326171875e-01 1.355490274727344513e-02 2.233573943376541138e-01 -2.516114115715026855e-01 -2.611648850142955780e-02 1.002786308526992798e-01
8.603054285049438477e-02 4.274958968162536621e-01 -4.660748243331909180e-01 6.851998716592788696e-02 1.210713535547256470e-01 4.325937032699584961e-01 6.201851367950439453e-01 3.872999921441078186e-02
-4.278935194015502930e-01 -2.160350233316421509e-01 -1.435434818267822266e-01 2.072834819555282593e-01 -7.763624936342239380e-02 6.882380247116088867e-01 4.349820613861083984e-01 1.943105906248092651e-01
8.233230561017990112e-02 5.769129097461700439e-02 -3.102610707283020020e-01 4.725480377674102783e-01 4.792649124283343554e-04 3.264396488666534424e-01 7.506641745567321777e-01 -1.641935668885707855e-02
-2.076100260019302368e-01 2.365277111530303955e-01 1.163012348115444183e-02 3.235411643981933594e-01 5.505665391683578491e-02 1.415767222642898560e-01 7.294844388961791992e-01 4.908316135406494141e-01
-8.732421994209289551e-01 -4.782042279839515686e-02 -2.280458062887191772e-01 -2.727640867233276367e-01 2.850477993488311768e-01 1.169383376836776733e-01 6.177636608481407166e-02 -1.000644564628601074e-01
5.459414422512054443e-02 6.936473250389099121e-01 -4.067326188087463379e-01 1.323270052671432495e-01 4.641104489564895630e-02 9.313603490591049194e-02 5.564997196197509766e-01 1.114042103290557861e-01
-7.574926018714904785e-01 -1.090492084622383118e-01 1.096388027071952820e-01 1.754346787929534912e-01 2.188723087310791016e-01 3.314015865325927734e-01 4.440866112709045410e-01 1.287252306938171387e-01
-1.883539706468582153e-01 4.211842119693756104e-01 -8.390651643276214600e-02 2.518627047538757324e-01 2.336518317461013794e-01 4.526763558387756348e-01 6.354973912239074707e-01 2.308363765478134155e-01
5.854956060647964478e-02 1.942333430051803589e-01 -3.881365954875946045e-01 5.218140482902526855e-01 -2.162750363349914551e-01 1.566797494888305664e-01 5.900334119796752930e-01 3.412370085716247559e-01
-5.048586130142211914e-01 9.095539338886737823e-03 -3.321161866188049316e-01 -3.444341719150543213e-01 2.662388682365417480e-01 5.560974478721618652e-01 3.331034481525421143e-01 1.581563651561737061e-01
-8.547745943069458008e-01 -4.725615680217742920e-02 -6.374491844326257706e-03 3.359088301658630371e-01 -3.309773802757263184e-01 -4.340839385986328125e-02 1.992173492908477783e-01 -5.598217621445655823e-02
-1.755572259426116943e-01 5.569901466369628906e-01 -4.164882600307464600e-01 -2.554479539394378662e-01 -1.728603094816207886e-01 5.292285084724426270e-01 3.216578364372253418e-01 8.245091140270233154e-02
-6.568929553031921387e-01 1.921448111534118652e-01 -5.788059905171394348e-02 6.515509486198425293e-01 -1.357085257768630981e-01 -2.195200622081756592e-01 1.923695206642150879e-01 -9.551979601383209229e-03
4.132290557026863098e-02 8.961317688226699829e-02 -5.403545498847961426e-01 -4.027869179844856262e-02 1.363210380077362061e-01 2.973266541957855225e-01 5.088453888893127441e-01 5.751055479049682617e-01
-4.857302308082580566e-01 -2.975994050502777100e-01 -5.292361974716186523e-01 -3.692315220832824707e-01 -3.710572123527526855e-01 -7.589228916913270950e-04 3.389267921447753906e-01 -8.076141774654388428e-02
-8.427578210830688477e-02 -1.090266928076744080e-01 -1.356964409351348877e-01 2.425667941570281982e-01 -2.666553556919097900e-01 -1.554699093103408813e-01 7.742290496826171875e-01 4.572223722934722900e-01
-3.170010149478912354e-01 6.652736067771911621e-01 -4.676929414272308350e-01 3.206610381603240967e-01 1.728980392217636108e-01 1.401721090078353882e-01 9.923096746206283569e-02 2.756310403347015381e-01
-2.259512394666671753e-01 6.848036646842956543e-01 -1.148135587573051453e-01 1.440976001322269440e-02 -4.653324186801910400e-01 2.211279124021530151e-01 4.412908256053924561e-01 8.019081503152847290e-02
-2.605256140232086182e-01 5.277206301689147949e-01 -2.924193739891052246e-01 -3.869521021842956543e-01 -2.140384614467620850e-01 5.047392249107360840e-01 3.348705470561981201e-01 7.539080083370208740e-02
-5.927157998085021973e-01 -2.160448431968688965e-01 -3.122350201010704041e-02 2.356315553188323975e-01 9.285881184041500092e-03 1.411523222923278809e-01 7.161496877670288086e-01 1.124047711491584778e-01
-3.898070752620697021e-01 4.915045201778411865e-01 1.533512771129608154e-02 2.982511520385742188e-01 2.834812998771667480e-01 4.221642613410949707e-01 4.988572597503662109e-01 -9.920579195022583008e-02
-3.912053406238555908e-01 -2.822622358798980713e-01 -4.282138347625732422e-01 3.564471006393432617e-01 2.638217508792877197e-01 5.238627195358276367e-01 2.791659832000732422e-01 -1.868072003126144409e-01
-3.641878366470336914e-01 -6.665567308664321899e-02 -3.129670768976211548e-02 8.901589363813400269e-02 3.940185606479644775e-01 -7.497682422399520874e-02 8.251414895057678223e-01 1.108614280819892883e-01
-4.012731313705444336e-01 6.749571859836578369e-02 -4.063956737518310547e-01 4.851850271224975586e-01 1.999682933092117310e-01 -4.710365533828735352e-01 2.055600136518478394e-01 3.602004945278167725e-01
-1.319776773452758789e-01 3.050598502159118652e-01 -5.025879144668579102e-01 -2.015825808048248291e-01 2.508040070533752441e-01 6.404771208763122559e-01 3.498542606830596924e-01 -2.790439687669277191e-02
-4.909063279628753662e-01 5.471856594085693359e-01 -1.139620766043663025e-01 2.542922496795654297e-01 -3.724948763847351074e-01 2.015512436628341675e-01 1.761169135570526123e-01 -4.141912758350372314e-01
-3.949068188667297363e-01 6.089943051338195801e-01 -4.418820142745971680e-01 4.464389085769653320e-01 1.450042873620986938e-01 2.051933556795120239e-01 -4.911093413829803467e-02 1.143016293644905090e-01
-3.649606108665466309e-01 4.121267795562744141e-01 -3.293093740940093994e-01 -6.137878075242042542e-02 -1.412897370755672455e-02 -1.760096698999404907e-01 3.127656280994415283e-01 -6.750865578651428223e-01
-6.069709062576293945e-01 1.952540278434753418e-01 -2.082979530096054077e-01 -2.950937449932098389e-01 3.796935975551605225e-01 -4.674114286899566650e-01 3.160091638565063477e-01 2.216405980288982391e-02
1.425988823175430298e-01 4.139820337295532227e-01 -8.309053778648376465e-01 1.413710117340087891e-01 -1.570600569248199463e-01 8.136867731809616089e-02 2.536019086837768555e-01 -4.787681996822357178e-02
-8.507928252220153809e-01 2.648086249828338623e-01 -3.448490202426910400e-01 9.466898441314697266e-02 2.167595475912094116e-01 1.335684657096862793e-01 -9.379692375659942627e-02 -6.724227219820022583e-02
-4.347837716341018677e-02 2.666366696357727051e-01 -2.169049084186553955e-01 6.468787789344787598e-02 -1.403230801224708557e-02 5.697773098945617676e-01 7.402460575103759766e-01 5.454262346029281616e-02
-2.793054096400737762e-02 3.024765253067016602e-01 -7.617118358612060547e-01 4.045763015747070312e-01 -2.932599782943725586e-01 1.371412426233291626e-01 2.429627180099487305e-01 8.823449607007205486e-04
2.417977750301361084e-01 2.820714116096496582e-01 -5.700705647468566895e-01 4.365379363298416138e-02 -1.811552327126264572e-03 1.256434619426727295e-01 6.577829122543334961e-01 2.943052351474761963e-01
-5.770733579993247986e-02 -1.669562757015228271e-01 -3.107467591762542725e-01 1.907200664281845093e-01 -6.171333789825439453e-02 -2.189595252275466919e-01 8.567431569099426270e-01 2.238235920667648315e-01
-1.116060689091682434e-01 6.459301710128784180e-01 -3.665508031845092773e-01 1.660543382167816162e-01 9.928510338068008423e-02 1.480657309293746948e-01 4.200865030288696289e-01 4.473601877689361572e-01
-4.513444602489471436e-01 5.449754595756530762e-01 1.047480851411819458e-01 -1.145107578486204147e-02 -1.411587893962860107e-01 4.701366722583770752e-01 4.913364946842193604e-01 -7.629337906837463379e-02
-2.865765988826751709e-01 8.864486962556838989e-02 -5.621954798698425293e-02 -1.947158277034759521e-01 -1.395991723984479904e-02 4.203310608863830566e-01 6.187560558319091797e-01 5.560654997825622559e-01
-8.158120512962341309e-02 3.092408180236816406e-01 -6.138817071914672852e-01 4.607081115245819092e-01 -2.803921401500701904e-01 2.049044519662857056e-01 2.687887251377105713e-01 -3.402336537837982178e-01
-4.094796776771545410e-01 6.227207779884338379e-01 1.799085363745689392e-02 -1.964789777994155884e-01 5.558894015848636627e-03 6.564138084650039673e-02 5.238931179046630859e-01 3.561095297336578369e-01
-1.913915723562240601e-01 5.180623531341552734e-01 -3.181205093860626221e-01 -4.109018296003341675e-02 1.225914955139160156e-01 6.571857929229736328e-01 3.760952949523925781e-01 6.101225689053535461e-02
-3.621004223823547363e-01 1.282445639371871948e-01 6.275881081819534302e-02 4.891037344932556152e-01 -5.541979670524597168e-01 -1.903529092669487000e-02 5.354092121124267578e-01 -1.229415312409400940e-01
7.366618514060974121e-02 8.578398823738098145e-02 -4.105135500431060791e-01 5.808137059211730957e-01 1.103544756770133972e-01 3.673581033945083618e-02 6.090106964111328125e-01 3.113306164741516113e-01
-5.234698057174682617e-01 -1.294223032891750336e-02 -2.923817560076713562e-02 1.725322902202606201e-01 1.757008731365203857e-01 5.477112531661987305e-01 3.902774453163146973e-01 4.604506492614746094e-01
-1.296415179967880249e-01 6.176861524581909180e-01 -2.073400467634201050e-02 1.797815412282943726e-01 1.198671907186508179e-01 2.406952083110809326e-01 6.827843785285949707e-01 1.743810027837753296e-01
1.206799894571304321e-01 1.465905904769897461e-01 -7.331656217575073242e-01 3.989310860633850098e-01 -2.766192853450775146e-01 2.308452129364013672e-01 3.603457212448120117e-01 -8.725223690271377563e-02
-9.574218094348907471e-02 -1.016784384846687317e-01 -5.123286843299865723e-01 5.903721451759338379e-01 1.602095663547515869e-01 2.113969922065734863e-01 5.192225575447082520e-01 -1.718344390392303467e-01
-1.203474700450897217e-01 4.723782241344451904e-01 4.253376275300979614e-02 -5.503373220562934875e-02 9.675235301256179810e-02 -2.001825124025344849e-01 8.360018730163574219e-01 -9.593980014324188232e-02
-3.957072496414184570e-01 -1.085709035396575928e-01 -1.006773486733436584e-01 9.515381604433059692e-02 6.382830440998077393e-02 2.580204308032989502e-01 4.553270041942596436e-01 7.310723066329956055e-01
1.154385060071945190e-01 3.993185758590698242e-01 -5.105350613594055176e-01 3.755198121070861816e-01 -9.845002740621566772e-02 5.567445605993270874e-02 4.937109351158142090e-01 4.111140966415405273e-01
-3.732835650444030762e-01 6.591086983680725098e-01 -3.421190977096557617e-01 5.244972705841064453e-01 9.483476728200912476e-02 5.329789593815803528e-02 1.033478081226348877e-01 1.075979992747306824e-01
-2.533045113086700439e-01 4.829533100128173828e-01 -1.575828045606613159e-01 -2.522433102130889893e-01 -4.967385437339544296e-03 5.866743326187133789e-01 5.169867277145385742e-01 5.145109817385673523e-02
-1.434458643198013306e-01 5.795044898986816406e-01 -5.999898910522460938e-02 -2.747735977172851562e-01 -1.136672347784042358e-01 1.147537142969667912e-03 6.805019378662109375e-01 -2.974778413772583008e-01
-1.347260922193527222e-01 2.584501206874847412e-01 -2.787408046424388885e-02 -3.065155744552612305e-01 1.919623911380767822e-01 -1.556941866874694824e-01 8.319097757339477539e-01 2.591516971588134766e-01
-4.155616462230682373e-02 3.132406771183013916e-01 -3.668161928653717041e-01 4.769585430622100830e-01 -3.749838098883628845e-02 3.631692230701446533e-01 5.219325423240661621e-01 -3.638656735420227051e-01
-1.007739454507827759e-01 3.815430402755737305e-01 -7.747811079025268555e-01 3.927191495895385742e-01 -6.330434978008270264e-02 1.405182331800460815e-01 7.062580436468124390e-02 -2.470113635063171387e-01
-1.868268549442291260e-01 6.853612065315246582e-01 -1.994763463735580444e-01 3.949048817157745361e-01 -1.993443965911865234e-01 2.225428223609924316e-01 4.585217833518981934e-01 1.137812994420528412e-02
-4.924120008945465088e-01 4.398930668830871582e-01 -2.392655164003372192e-01 2.420107275247573853e-02 1.265112906694412231e-01 -3.972415030002593994e-01 3.298398256301879883e-01 -4.728537499904632568e-01
-2.558223903179168701e-01 3.440123498439788818e-01 -2.731940746307373047e-01 3.952725231647491455e-01 -6.240658164024353027e-01 1.567787826061248779e-01 3.853024840354919434e-01 -1.511270850896835327e-01
-2.464371174573898315e-01 1.894658803939819336e-01 -4.296329617500305176e-01 6.077713370323181152e-01 -3.352413475513458252e-01 -2.129295170307159424e-01 3.708742558956146240e-01 2.326535433530807495e-01
-2.786402404308319092e-01 -1.563793569803237915e-01 -7.316548824310302734e-01 3.125171363353729248e-01 1.691738218069076538e-01 -3.787601888179779053e-01 1.405812203884124756e-01 2.703276872634887695e-01
1.254999786615371704e-01 4.495814144611358643e-01 -7.916595935821533203e-01 1.637438386678695679e-01 4.451103508472442627e-03 5.356430262327194214e-02 3.540866672992706299e-01 1.798038557171821594e-02
3.213139250874519348e-03 3.494336009025573730e-01 -2.153316140174865723e-01 5.388624668121337891e-01 -5.856959521770477295e-02 7.567582279443740845e-02 6.113389730453491211e-01 3.978102207183837891e-01
-8.502511382102966309e-01 1.261129230260848999e-01 -3.792312145233154297e-01 1.382897347211837769e-01 2.425525635480880737e-01 1.480958163738250732e-01 -1.306018531322479248e-01 -2.017973549664020538e-02
-6.071707606315612793e-01 -2.256727367639541626e-01 -2.759192287921905518e-01 -3.270331621170043945e-01 -2.063736021518707275e-01 -9.910675138235092163e-02 4.553181529045104980e-01 -3.709534108638763428e-01
-5.905687212944030762e-01 -2.864093482494354248e-01 -1.594925075769424438e-01 6.523603200912475586e-02 1.789753884077072144e-01 5.674905776977539062e-01 3.974487185478210449e-01 1.657153964042663574e-01
-6.241486072540283203e-01 -1.534609943628311157e-01 -2.455691546201705933e-01 4.398995935916900635e-01 -8.425322920083999634e-02 -3.606726527214050293e-01 2.985378205776214600e-01 3.267480731010437012e-01
-5.625647306442260742e-01 3.966316282749176025e-01 -1.547134965658187866e-01 -1.097597405314445496e-01 5.344668030738830566e-02 -4.059678614139556885e-01 4.087602794170379639e-01 -3.942960202693939209e-01
5.971701070666313171e-02 3.383884429931640625e-01 -4.288464784622192383e-01 8.163122832775115967e-02 1.841343641281127930e-01 5.420843958854675293e-01 6.029836535453796387e-01 -2.005968475714325905e-03
-3.763902187347412109e-02 6.073650717735290527e-01 -5.629189610481262207e-01 2.431368231773376465e-01 1.986210495233535767e-01 -5.306646227836608887e-02 2.537465989589691162e-01 3.834631443023681641e-01
7.577513903379440308e-02 3.761059045791625977e-01 -4.954330921173095703e-01 4.097817540168762207e-01 1.819905638694763184e-01 -1.271133776754140854e-02 6.371454000473022461e-01 1.382504776120185852e-02
-3.481459021568298340e-01 -1.040915325284004211e-01 -4.652883112430572510e-01 2.155214361846446991e-02 -1.169164776802062988e-01 -6.492240428924560547e-01 4.251413047313690186e-01 -1.873370558023452759e-01
-7.443045731633901596e-03 4.246574044227600098e-01 -2.970239222049713135e-01 2.627402544021606445e-01 -1.232870444655418396e-01 -3.760635256767272949e-01 6.635630726814270020e-01 2.557643353939056396e-01
-2.447826862335205078e-01 2.046077251434326172e-01 -4.323227107524871826e-01 -5.222849845886230469e-01 9.921426326036453247e-02 5.247827172279357910e-01 3.828958868980407715e-01 8.174860477447509766e-02
-1.675179749727249146e-01 1.219253167510032654e-01 -6.141793727874755859e-01 5.187864899635314941e-01 -2.330309003591537476e-01 1.993600279092788696e-01 3.552316427230834961e-01 -3.007969856262207031e-01
-4.684416055679321289e-01 -3.750171884894371033e-02 -3.617179095745086670e-01 -1.717680990695953369e-01 2.822800278663635254e-01 -2.324171513319015503e-01 5.542533397674560547e-01 -4.218002855777740479e-01
-6.341460943222045898e-01 3.862437009811401367e-01 -3.432262539863586426e-01 -1.790752261877059937e-01 1.433630734682083130e-01 -3.835726082324981689e-01 1.781644523143768311e-01 -3.152440488338470459e-01
-4.921433925628662109e-01 -3.057761490345001221e-01 -5.539857745170593262e-01 6.406476721167564392e-03 -4.757924377918243408e-01 -1.302475333213806152e-01 2.365527749061584473e-01 2.409453392028808594e-01
-6.193575263023376465e-01 -3.087787628173828125e-01 -1.437745243310928345e-01 -1.300416588783264160e-01 1.798668690025806427e-02 5.455479025840759277e-01 3.900638520717620850e-01 1.826858222484588623e-01
-1.250373870134353638e-01 2.246471345424652100e-01 -1.537547409534454346e-01 -9.346720576286315918e-02 -1.588532328605651855e-01 3.805582225322723389e-01 7.371151447296142578e-01 4.337336719036102295e-01
-2.976293265819549561e-01 -3.667998313903808594e-02 -6.991850137710571289e-01 3.498631119728088379e-01 -2.369758188724517822e-01 -2.748343646526336670e-01 2.254496365785598755e-01 -3.410110771656036377e-01
-3.076035082340240479e-01 2.880593836307525635e-01 -4.410310089588165283e-01 6.476871371269226074e-01 -1.081112176179885864e-01 3.870085179805755615e-01 2.092191725969314575e-01 5.620150268077850342e-02
-7.243814468383789062e-01 -1.574608087539672852e-01 -2.735550701618194580e-02 8.028230816125869751e-02 2.487054765224456787e-01 4.360151290893554688e-01 3.658693730831146240e-01 2.397083193063735962e-01
-1.122134998440742493e-01 -2.501509711146354675e-02 -6.229227185249328613e-01 3.918418586254119873e-01 1.180782988667488098e-01 3.858579397201538086e-01 4.188276529312133789e-01 -3.270539641380310059e-01
-5.891545414924621582e-01 -2.413755804300308228e-01 -3.120321333408355713e-01 -5.469914898276329041e-02 -5.723564624786376953e-01 -2.397765368223190308e-01 3.164439797401428223e-01 9.516943991184234619e-02
-5.955943465232849121e-01 -1.404863148927688599e-01 -6.134015321731567383e-01 1.116821840405464172e-01 4.880021512508392334e-02 -4.452675580978393555e-01 1.427047550678253174e-01 -1.256481856107711792e-01
-3.092777431011199951e-01 2.777769267559051514e-01 -5.615460276603698730e-01 4.963163137435913086e-01 -1.248864084482192993e-01 4.396663904190063477e-01 1.056450754404067993e-01 -2.132121175527572632e-01
-6.161367520689964294e-03 2.706999778747558594e-01 -4.174290597438812256e-02 -1.228174045681953430e-01 -1.204243823885917664e-01 -1.011740416288375854e-01 9.212561249732971191e-01 -1.908034384250640869e-01
-6.034324765205383301e-01 6.843072175979614258e-02 -4.876781702041625977e-01 -1.043692380189895630e-01 1.966841220855712891e-01 -4.412541687488555908e-01 2.428847700357437134e-01 -3.001343309879302979e-01
-8.681315183639526367e-01 2.829347550868988037e-01 -1.124243885278701782e-01 1.495748907327651978e-01 3.763931989669799805e-02 2.782584428787231445e-01 1.992007158696651459e-02 -2.281277328729629517e-01
-4.982695579528808594e-01 3.543743789196014404e-01 2.563512325286865234e-01 2.552386224269866943e-01 7.719909772276878357e-03 2.056562453508377075e-01 6.566892266273498535e-01 1.472711563110351562e-01
-4.260411113500595093e-02 1.362901479005813599e-01 -3.570034503936767578e-01 5.022059082984924316e-01 3.747948706150054932e-01 1.713106632232666016e-01 5.884968042373657227e-01 2.894833683967590332e-01
-2.939937412738800049e-01 -1.100798547267913818e-01 -4.318265318870544434e-01 4.944368302822113037e-01 -2.200163006782531738e-01 4.085432589054107666e-01 4.872375428676605225e-01 -1.333904862403869629e-01
-5.547186136245727539e-01 5.124402642250061035e-01 4.709749296307563782e-02 1.863166391849517822e-01 1.252902001142501831e-01 4.826957285404205322e-01 3.788958489894866943e-01 2.247969806194305420e-02
-2.517903745174407959e-01 5.395559668540954590e-01 -5.268232822418212891e-01 2.369068861007690430e-01 3.990774750709533691e-01 1.323412358760833740e-02 3.789613544940948486e-01 -9.361413866281509399e-02
-5.515278577804565430e-01 4.109858870506286621e-01 5.841970071196556091e-02 5.038647055625915527e-01 1.029717084020376205e-02 8.465470373630523682e-02 4.901283681392669678e-01 1.487179845571517944e-01
4.369927197694778442e-02 4.599197506904602051e-01 -5.409881472587585449e-01 8.260760456323623657e-02 -4.696334600448608398e-01 -2.949473559856414795e-01 4.104175567626953125e-01 1.052605435252189636e-01
-5.390784144401550293e-01 -4.189841821789741516e-02 -1.324178576469421387e-01 5.856601595878601074e-01 -4.475105404853820801e-01 2.140270918607711792e-01 3.030374646186828613e-01 -9.592535346746444702e-02
-7.304028421640396118e-02 3.808625042438507080e-01 -5.542330145835876465e-01 -1.198454499244689941e-01 3.809695541858673096e-01 3.383736312389373779e-01 3.659189939498901367e-01 3.667978644371032715e-01
-6.500235199928283691e-01 -3.669177368283271790e-02 -5.409234166145324707e-01 -4.792014509439468384e-02 2.120143920183181763e-01 -3.532470464706420898e-01 1.765570044517517090e-01 -2.834129929542541504e-01
-5.117561817169189453e-01 1.536257266998291016e-01 -1.999255716800689697e-01 3.805381953716278076e-01 -5.089113116264343262e-01 3.454414010047912598e-01 2.339999526739120483e-01 -3.108838498592376709e-01
-2.185683250427246094e-01 2.286913543939590454e-01 -7.674377560615539551e-01 4.483891427516937256e-01 -5.678294971585273743e-02 2.976841032505035400e-01 3.724589571356773376e-02 -1.291788667440414429e-01
-4.532434940338134766e-01 -7.305022329092025757e-02 -3.559217154979705811e-01 3.143553435802459717e-01 4.924478530883789062e-01 3.176681101322174072e-01 3.671949505805969238e-01 -2.923775315284729004e-01
-8.278912901878356934e-01 2.458618730306625366e-01 -1.520280390977859497e-01 8.635642379522323608e-02 2.690615952014923096e-01 3.721772432327270508e-01 5.440861731767654419e-02 -9.852711856365203857e-02
-4.249561131000518799e-01 1.505251079797744751e-01 6.593099236488342285e-02 -1.508165150880813599e-01 4.601911902427673340e-01 -1.747884601354598999e-02 6.533070206642150879e-01 3.616219758987426758e-01
-2.900477945804595947e-01 5.693944096565246582e-01 -2.483371943235397339e-01 9.460123628377914429e-02 -5.078586563467979431e-02 4.281751513481140137e-01 3.050614297389984131e-01 4.920020997524261475e-01
-2.874453067779541016e-01 -2.853794991970062256e-01 -4.655497670173645020e-01 3.664638996124267578e-01 1.320787221193313599e-01 1.174673140048980713e-01 6.272967457771301270e-01 -2.452692836523056030e-01
-3.643922507762908936e-01 2.188575640320777893e-02 -2.406874895095825195e-01 3.357954621315002441e-01 5.449784994125366211e-01 2.802363038063049316e-01 5.136342048645019531e-01 -2.381096631288528442e-01
-8.780822157859802246e-01 -4.260053485631942749e-02 -1.404914557933807373e-01 -9.944283217191696167e-02 2.767188847064971924e-01 -3.911193832755088806e-02 3.111377060413360596e-01 1.504012346267700195e-01
-6.641597300767898560e-02 6.105976104736328125e-01 -1.768994182348251343e-01 -8.852320723235607147e-03 1.895244717597961426e-01 2.758304774761199951e-01 6.892884969711303711e-01 6.532333046197891235e-02
4.643394798040390015e-02 3.012778759002685547e-01 -5.756870508193969727e-01 -4.168589413166046143e-01 -6.834654510021209717e-02 3.287152051925659180e-01 5.087568163871765137e-01 1.741552501916885376e-01
-3.198543190956115723e-02 2.054197341203689575e-01 -6.000049710273742676e-01 4.031471312046051025e-01 -3.851681351661682129e-01 3.473455905914306641e-01 3.843794763088226318e-01 1.322687119245529175e-01
5.116819590330123901e-02 4.313410222530364990e-01 -3.970797359943389893e-01 6.785413622856140137e-02 1.375180482864379883e-01 -5.257380753755569458e-02 5.854526162147521973e-01 5.334982275962829590e-01
-5.246434807777404785e-01 3.221097588539123535e-02 -7.138307690620422363e-01 1.966573297977447510e-01 4.148237705230712891e-01 -3.586076572537422180e-02 -3.842030465602874756e-02 2.534514665603637695e-02
-6.297811865806579590e-01 -1.179519370198249817e-01 4.713867604732513428e-02 1.805128753185272217e-01 1.753819435834884644e-01 3.046717047691345215e-01 5.238569378852844238e-01 3.957855999469757080e-01
-3.484242558479309082e-01 4.967634677886962891e-01 -3.592758774757385254e-01 -3.452011942863464355e-01 -2.038187086582183838e-01 2.899207174777984619e-01 2.896533906459808350e-01 4.172390699386596680e-01
-5.645872354507446289e-01 3.757639527320861816e-01 -1.233243122696876526e-01 5.863042473793029785e-01 3.422998636960983276e-02 3.515944778919219971e-01 2.049481719732284546e-01 -1.195289492607116699e-01
-4.264113903045654297e-01 6.803392767906188965e-01 -2.494907379150390625e-01 3.632619082927703857e-01 1.829699873924255371e-01 1.505940407514572144e-01 2.611611187458038330e-01 -1.916903555393218994e-01
-1.653250306844711304e-01 5.629761219024658203e-01 -5.651148557662963867e-01 4.614599049091339111e-01 -2.825535237789154053e-01 4.182302206754684448e-02 1.949011087417602539e-01 6.207497417926788330e-02
-7.892831563949584961e-01 1.172676607966423035e-01 9.830044955015182495e-02 2.373942136764526367e-01 2.745799124240875244e-01 2.436255067586898804e-01 3.942900300025939941e-01 8.396039903163909912e-02
-3.098327219486236572e-01 -8.650898933410644531e-02 -3.715477585792541504e-01 2.934593558311462402e-01 6.805195808410644531e-01 7.759495638310909271e-03 4.249480068683624268e-01 -1.691320836544036865e-01
-4.246960878372192383e-01 -4.265671372413635254e-01 -7.429599165916442871e-01 1.220285519957542419e-01 -3.941570222377777100e-02 -1.331545114517211914e-01 2.266407907009124756e-01 1.198462210595607758e-02
-4.222106337547302246e-01 -2.995867729187011719e-01 -5.020080804824829102e-01 4.456939101219177246e-01 -2.277345359325408936e-01 -2.531474232673645020e-01 3.295789062976837158e-01 2.382473200559616089e-01
-1.450676620006561279e-01 6.240622326731681824e-02 -4.254708588123321533e-01 2.856045663356781006e-01 -3.113436996936798096e-01 6.835044026374816895e-01 3.746514320373535156e-01 -8.937764167785644531e-02
3.572275489568710327e-02 9.825105965137481689e-02 -5.997372269630432129e-01 5.726916193962097168e-01 -7.270804792642593384e-02 4.554186388850212097e-02 5.368652939796447754e-01 7.632396370172500610e-02
-4.945266544818878174e-01 3.005760908126831055e-01 -2.292925864458084106e-01 3.070926368236541748e-01 -4.037558138370513916e-01 3.524915874004364014e-01 1.484822630882263184e-01 -4.570561945438385010e-01
-5.350544452667236328e-01 8.590544015169143677e-02 -5.315257310867309570e-01 -2.966684699058532715e-01 -1.081205233931541443e-01 -2.501187324523925781e-01 3.398393690586090088e-01 -3.821850717067718506e-01
-2.366414517164230347e-01 2.967042028903961182e-01 -5.736482143402099609e-01 5.393748879432678223e-01 -1.943153291940689087e-01 2.351875305175781250e-01 1.922063976526260376e-01 -3.255074024200439453e-01
-3.543219864368438721e-01 5.435189604759216309e-01 -1.712890416383743286e-01 -4.678709805011749268e-01 -1.348665356636047363e-01 3.321332633495330811e-01 4.099745154380798340e-01 -1.849841922521591187e-01
-6.320791244506835938e-01 2.662783861160278320e-01 1.044913977384567261e-01 -6.369967013597488403e-02 1.125185266137123108e-01 5.433103442192077637e-01 4.538458883762359619e-01 2.780339121818542480e-02
-4.979827105998992920e-01 -3.611933588981628418e-01 -5.082275271415710449e-01 -3.165076076984405518e-01 -2.559558451175689697e-01 -1.571752130985260010e-01 4.140954911708831787e-01 3.725205734372138977e-02
-4.120372235774993896e-01 7.556581497192382812e-01 -1.212837919592857361e-01 -1.729981601238250732e-01 -1.112453937530517578e-01 8.003462105989456177e-02 4.024488031864166260e-01 1.839071810245513916e-01
1.719452254474163055e-02 2.809814810752868652e-01 -3.073598146438598633e-01 2.482793331146240234e-01 -2.474300414323806763e-01 4.205254912376403809e-01 7.084577679634094238e-01 1.570520251989364624e-01
-3.419111967086791992e-01 7.544085383415222168e-01 -1.676904112100601196e-01 4.484352171421051025e-01 -8.484032750129699707e-02 1.522975973784923553e-02 2.684366703033447266e-01 7.254143804311752319e-02
-1.401262432336807251e-01 3.687493801116943359e-01 -1.296183466911315918e-01 2.102161794900894165e-01 -3.850069344043731689e-01 4.530262649059295654e-01 5.909268856048583984e-01 -2.841465473175048828e-01
