# Supplementary material for: Where is your field going? A machine learning approach to study the relative motion of the domains of physics
Source: PLoS One. 2020 Jun 18;15(6):e0233997. doi: 10.1371/journal.pone.0233997 (PMC7302634; doi:10.1371/journal.pone.0233997)
Supplement: S17 Data — (ZIP) [file pone.0233997.s017.zip › 16/Pacs4Run_16_VS_500_embeddings1994-1998ED8.txt]

-1.565747857093811035e-01 -2.310645133256912231e-01 1.423674672842025757e-01 -8.437663316726684570e-01 3.610982298851013184e-01 -2.223459184169769287e-01 8.424114435911178589e-03 -9.991340339183807373e-02
2.238124459981918335e-01 1.507312357425689697e-01 3.137589097023010254e-01 -5.796325802803039551e-01 1.222923845052719116e-01 1.230352967977523804e-01 6.153748631477355957e-01 -2.898108959197998047e-01
-3.826173245906829834e-01 -2.407727390527725220e-02 2.109040915966033936e-01 -4.332694113254547119e-01 3.173409402370452881e-01 -1.681673526763916016e-01 4.295834526419639587e-02 -6.999931931495666504e-01
5.709720775485038757e-02 -9.077118337154388428e-02 -2.724945247173309326e-01 -8.571086525917053223e-01 -2.793657779693603516e-01 -8.727179467678070068e-02 2.955169081687927246e-01 -8.136436343193054199e-02
-4.445309042930603027e-01 1.106166467070579529e-01 1.686223596334457397e-01 -7.368991971015930176e-01 -1.203187480568885803e-01 -1.065666228532791138e-02 4.280366301536560059e-01 1.445574313402175903e-01
4.267616868019104004e-01 -2.006384730339050293e-01 2.153225094079971313e-01 -4.974341392517089844e-01 2.372211366891860962e-01 -2.753741145133972168e-01 -9.558809921145439148e-03 -5.929739475250244141e-01
-3.523982167243957520e-01 3.957942128181457520e-01 2.745832800865173340e-01 -6.143408417701721191e-01 3.361367285251617432e-01 -2.876329720020294189e-01 -2.091679163277149200e-02 -2.649409472942352295e-01
1.581156253814697266e-01 -1.425650566816329956e-01 2.914156615734100342e-01 -7.354514598846435547e-01 -2.116599977016448975e-01 3.118468262255191803e-02 4.283720850944519043e-01 3.155749738216400146e-01
2.406239360570907593e-01 2.624634280800819397e-02 3.058638051152229309e-02 -7.878127694129943848e-01 1.458382904529571533e-01 3.339306116104125977e-01 1.499164402484893799e-01 -4.056767821311950684e-01
-4.009905457496643066e-01 -1.160061284899711609e-01 -5.961909145116806030e-02 -4.837861061096191406e-01 2.545357346534729004e-01 2.611408531665802002e-01 1.704549938440322876e-01 -6.527693867683410645e-01
-2.519493103027343750e-01 -7.417406141757965088e-02 9.028286486864089966e-02 -2.707056999206542969e-01 2.793951034545898438e-01 1.609790921211242676e-01 6.892989873886108398e-01 -5.200752019882202148e-01
-8.905424177646636963e-02 9.496250748634338379e-02 -1.166417896747589111e-01 -9.424314498901367188e-01 -9.311810880899429321e-02 -2.310472168028354645e-02 -1.371108889579772949e-01 -2.307915836572647095e-01
-1.796298325061798096e-01 -2.944554574787616730e-02 1.296309977769851685e-01 -7.354997843503952026e-02 5.934357047080993652e-01 -3.591413497924804688e-01 3.954339325428009033e-01 -5.541983842849731445e-01
-5.073393583297729492e-01 1.772697418928146362e-01 2.732610702514648438e-01 -4.498248100280761719e-01 3.488117158412933350e-01 -2.284000515937805176e-01 3.189446032047271729e-02 -5.092296004295349121e-01
-1.233765017241239548e-02 -3.254458010196685791e-01 6.472271084785461426e-01 -3.539325296878814697e-01 3.763191998004913330e-01 3.289741575717926025e-01 5.352410674095153809e-02 -3.115393817424774170e-01
1.230077594518661499e-01 -3.801200687885284424e-01 2.652830183506011963e-01 -3.329288065433502197e-01 5.552638769149780273e-01 4.588621258735656738e-01 -2.083050645887851715e-02 -3.739716112613677979e-01
-2.214656770229339600e-01 -1.530593782663345337e-01 3.766021877527236938e-02 -3.464968800544738770e-01 2.079780399799346924e-01 1.029151305556297302e-01 5.097793340682983398e-01 -7.016595602035522461e-01
-5.539526939392089844e-01 -1.359922438859939575e-01 -3.575474321842193604e-01 -4.130938649177551270e-01 5.224139690399169922e-01 -1.301838159561157227e-01 2.871642112731933594e-01 6.187454238533973694e-02
-5.586865544319152832e-01 -4.297064244747161865e-01 -2.753118872642517090e-01 -5.310954451560974121e-01 2.778421938419342041e-01 2.060263305902481079e-01 1.590776294469833374e-01 2.034351788461208344e-02
2.081432640552520752e-01 2.057682722806930542e-01 -2.849720716476440430e-01 -6.411513686180114746e-01 9.487584978342056274e-02 -2.623804807662963867e-01 5.845946073532104492e-01 4.955754429101943970e-02
5.234186649322509766e-01 -3.195258788764476776e-03 -1.821470856666564941e-01 -5.606657266616821289e-01 2.365747392177581787e-01 3.994491323828697205e-02 5.194348692893981934e-01 -2.261044234037399292e-01
-2.085371762514114380e-01 -7.739915251731872559e-01 2.868926823139190674e-01 -1.353275924921035767e-01 2.886318564414978027e-01 -2.967214584350585938e-01 2.903240919113159180e-01 -3.447361662983894348e-02
-4.152455925941467285e-02 8.352600783109664917e-02 2.559689581394195557e-01 -6.212077140808105469e-01 2.081504315137863159e-01 3.887124359607696533e-01 4.028752148151397705e-01 -4.279575347900390625e-01
-6.514290571212768555e-01 -2.799421250820159912e-01 -1.323636472225189209e-01 -6.342192292213439941e-01 8.827295899391174316e-02 1.998565196990966797e-01 1.096267178654670715e-01 -1.332879066467285156e-01
-1.444495022296905518e-01 1.363284289836883545e-01 5.157267451286315918e-01 -3.689035475254058838e-01 6.534096002578735352e-01 2.929407358169555664e-01 7.536882162094116211e-02 -2.001152932643890381e-01
-6.164087653160095215e-01 -3.390149176120758057e-01 -5.046997219324111938e-02 -6.570687294006347656e-01 5.304525047540664673e-02 1.544222831726074219e-01 -9.975280612707138062e-02 -1.849654316902160645e-01
-1.905824840068817139e-01 -3.229843378067016602e-01 2.463860511779785156e-01 -5.029734373092651367e-01 -3.468468086794018745e-03 3.641756474971771240e-01 4.376687705516815186e-01 -4.706179797649383545e-01
-4.908330440521240234e-01 -3.888842463493347168e-01 2.904490232467651367e-01 -1.346153318881988525e-01 3.620277047157287598e-01 -8.586938679218292236e-02 5.914329290390014648e-01 1.309181153774261475e-01
-3.426850438117980957e-01 -3.936924338340759277e-01 3.129421174526214600e-01 -6.361806392669677734e-01 2.638474702835083008e-01 1.688199341297149658e-01 -3.345911502838134766e-01 1.218505352735519409e-01
-2.652065753936767578e-01 -1.844729036092758179e-01 4.541926383972167969e-01 -4.346598684787750244e-01 3.473320305347442627e-01 5.407570600509643555e-01 1.900341510772705078e-01 -2.263721674680709839e-01
2.474799305200576782e-01 7.213307172060012817e-02 4.299671575427055359e-02 -3.962249159812927246e-01 5.890790820121765137e-01 2.123416960239410400e-01 5.019912719726562500e-01 -3.613989651203155518e-01
1.777376979589462280e-01 -2.279492467641830444e-02 -2.382884025573730469e-01 -4.812858700752258301e-01 2.023480683565139771e-01 1.660685092210769653e-01 6.696954369544982910e-01 -4.030592441558837891e-01
-4.177107512950897217e-01 -1.557171940803527832e-01 1.685436517000198364e-01 -3.101456165313720703e-01 2.613895535469055176e-01 3.997325524687767029e-02 3.706150650978088379e-01 -6.851238608360290527e-01
3.703951239585876465e-01 -8.341503143310546875e-02 2.102341800928115845e-01 -4.784137308597564697e-01 3.256296813488006592e-01 2.715178132057189941e-01 5.758743882179260254e-01 -2.671766579151153564e-01
3.843258917331695557e-01 6.697688717395067215e-03 2.984130680561065674e-01 -3.540710806846618652e-01 3.618764877319335938e-01 -3.297113776206970215e-01 3.091215789318084717e-01 -5.501015782356262207e-01
-4.041966199874877930e-01 -1.104795709252357483e-01 3.316961526870727539e-01 -7.198358178138732910e-01 -2.628483772277832031e-01 1.211398541927337646e-01 1.875392049551010132e-01 -2.780257165431976318e-01
2.339894771575927734e-01 -3.581088781356811523e-01 1.642880439758300781e-01 -4.448724687099456787e-01 1.343806087970733643e-01 2.299080640077590942e-01 4.567432999610900879e-01 -5.590837001800537109e-01
-1.827999800443649292e-01 -3.457342386245727539e-01 -3.371502757072448730e-01 -5.618701577186584473e-01 5.486630201339721680e-01 2.233031839132308960e-01 5.439522862434387207e-02 2.526443898677825928e-01
2.643907666206359863e-01 -2.318962365388870239e-01 4.212507605552673340e-01 -4.256282150745391846e-01 9.506665915250778198e-02 1.066380515694618225e-01 4.939218759536743164e-01 -5.033309459686279297e-01
1.346160918474197388e-01 9.622685611248016357e-02 1.444675028324127197e-01 -1.777302026748657227e-01 5.279340744018554688e-01 8.331239223480224609e-02 7.437551617622375488e-01 -2.851890921592712402e-01
-5.222701430320739746e-01 -4.569011926651000977e-01 -3.764674961566925049e-01 -4.016832113265991211e-01 3.182197809219360352e-01 -1.642788350582122803e-01 2.951501011848449707e-01 5.761640146374702454e-03
4.076588451862335205e-01 -1.055810451507568359e-01 3.593108654022216797e-01 -2.118922919034957886e-01 5.458766818046569824e-01 -5.229107569903135300e-03 4.544404149055480957e-01 -3.796570599079132080e-01
2.411954700946807861e-01 2.491832822561264038e-01 1.344888657331466675e-01 -6.966754198074340820e-01 3.140088617801666260e-01 3.171681761741638184e-01 3.501433134078979492e-01 -2.334331870079040527e-01
3.710538744926452637e-01 1.154151707887649536e-01 4.552201330661773682e-01 -4.280694425106048584e-01 3.226125836372375488e-01 -1.894477605819702148e-01 3.350493907928466797e-01 -4.542049169540405273e-01
-1.578545868396759033e-01 -2.789551913738250732e-01 3.110544383525848389e-01 -4.439937472343444824e-01 1.363541185855865479e-01 4.742428958415985107e-01 4.441008567810058594e-01 -4.033064246177673340e-01
2.419863045215606689e-01 -3.052896261215209961e-01 1.718277484178543091e-01 -5.997804999351501465e-01 3.858957812190055847e-02 2.585406601428985596e-01 3.672735989093780518e-01 -5.057244300842285156e-01
-1.949178054928779602e-02 -1.506780236959457397e-01 2.161981761455535889e-01 -5.627424120903015137e-01 1.206411868333816528e-01 4.287845492362976074e-01 4.435636699199676514e-01 -4.672646522521972656e-01
1.457366049289703369e-01 7.948025315999984741e-02 1.973933726549148560e-01 -7.425012588500976562e-01 1.760286092758178711e-01 4.206590354442596436e-01 2.970271110534667969e-01 -2.932684421539306641e-01
8.051183819770812988e-02 -9.275505319237709045e-03 -5.247411876916885376e-02 -5.044989585876464844e-01 2.692855894565582275e-01 1.285456269979476929e-01 4.180705249309539795e-01 -6.872680783271789551e-01
4.494312405586242676e-01 3.238205611705780029e-02 -4.914233088493347168e-02 -4.692319631576538086e-01 2.416722029447555542e-01 4.756245017051696777e-02 6.845128536224365234e-01 -2.124709635972976685e-01
-2.164494805037975311e-02 1.213732138276100159e-01 6.382161974906921387e-01 -5.718654394149780273e-01 3.386687040328979492e-01 3.541152775287628174e-01 5.063436925411224365e-02 -8.827362209558486938e-02
-4.192514717578887939e-01 -3.512205481529235840e-01 2.671800255775451660e-01 -4.033492505550384521e-01 1.682176887989044189e-01 -5.280248522758483887e-01 2.354479432106018066e-01 3.228827416896820068e-01
2.210001200437545776e-01 -3.779898583889007568e-02 2.002938836812973022e-01 -2.627889513969421387e-01 6.085309982299804688e-01 -2.350728660821914673e-01 2.521033883094787598e-01 -5.928147435188293457e-01
2.424550652503967285e-01 -3.615320026874542236e-01 3.529016971588134766e-01 -4.599516391754150391e-01 -1.947430223226547241e-01 -5.144115090370178223e-01 4.139363169670104980e-01 2.297075465321540833e-02
2.556546032428741455e-01 1.917973756790161133e-01 2.631483972072601318e-01 -7.129160165786743164e-01 2.383460551500320435e-01 2.505277097225189209e-01 2.779526710510253906e-01 -3.514646291732788086e-01
-5.313087701797485352e-01 -1.808975785970687866e-01 2.903931438922882080e-01 -3.914352878928184509e-02 4.920975565910339355e-01 -3.676162958145141602e-01 4.707557857036590576e-01 1.462358143180608749e-02
-2.969730496406555176e-01 1.322392523288726807e-01 3.998121619224548340e-02 -7.615560293197631836e-01 1.009949520230293274e-01 -2.478163391351699829e-01 -1.680594384670257568e-01 -4.614075124263763428e-01
-5.855646133422851562e-01 -8.090734481811523438e-02 2.060997188091278076e-01 -5.344493389129638672e-01 3.736446425318717957e-02 -3.228567242622375488e-01 4.490708559751510620e-02 -4.634714424610137939e-01
-3.741199970245361328e-01 -4.638787209987640381e-01 -1.184387803077697754e-01 -3.910629749298095703e-01 6.717580556869506836e-01 1.021065637469291687e-01 -1.077411100268363953e-01 6.782311946153640747e-02
-2.747354805469512939e-01 -3.139816224575042725e-01 -3.397687077522277832e-01 -5.441104769706726074e-01 4.688213765621185303e-01 -3.175894618034362793e-01 -1.088872924447059631e-02 3.060422539710998535e-01
3.750834465026855469e-01 8.085046894848346710e-03 -3.355566412210464478e-02 -5.253420472145080566e-01 1.423427462577819824e-01 1.124442517757415771e-01 7.177447676658630371e-01 -1.845917105674743652e-01
2.229915559291839600e-02 8.908110857009887695e-02 3.068841397762298584e-01 -6.441463232040405273e-01 1.068424955010414124e-01 -4.599618911743164062e-01 -6.099554523825645447e-02 -5.057313442230224609e-01
1.896961182355880737e-01 -1.126188859343528748e-01 2.302417010068893433e-01 -1.560358852148056030e-01 4.781212210655212402e-01 -2.286675423383712769e-01 4.654584825038909912e-01 -6.135419011116027832e-01
-6.294211745262145996e-01 2.010419666767120361e-01 2.167399525642395020e-01 -3.537644743919372559e-01 3.611992299556732178e-01 -2.046844065189361572e-01 1.230045482516288757e-01 -4.514366984367370605e-01
6.293879449367523193e-02 3.210548758506774902e-01 -1.348480768501758575e-02 -5.331324934959411621e-01 4.665328264236450195e-01 -6.242823600769042969e-01 4.163858480751514435e-03 -3.393606841564178467e-02
2.962370216846466064e-01 -7.533463090658187866e-02 2.968519926071166992e-01 -4.850685298442840576e-01 6.261409074068069458e-02 -4.558474123477935791e-01 2.196843773126602173e-01 -5.684867501258850098e-01
-3.106591403484344482e-01 -4.960161149501800537e-01 -3.902027606964111328e-01 -4.816035330295562744e-01 4.645330607891082764e-01 2.056929469108581543e-01 9.176090359687805176e-02 8.208711445331573486e-02
1.619936376810073853e-01 -3.270291984081268311e-01 2.492223978042602539e-01 -1.831212788820266724e-01 2.411987632513046265e-01 8.603021502494812012e-02 6.948587298393249512e-01 -4.719727933406829834e-01
-3.525229692459106445e-01 -1.334857791662216187e-01 3.558242917060852051e-01 -6.408911347389221191e-01 3.477874100208282471e-01 3.340776264667510986e-01 4.602702334523200989e-03 2.966002821922302246e-01
-3.012871146202087402e-01 -5.556119084358215332e-01 4.834674894809722900e-01 -2.222326695919036865e-01 9.720679372549057007e-02 -1.257242858409881592e-01 5.267634391784667969e-01 1.210699677467346191e-01
3.385856449604034424e-01 1.691031903028488159e-01 -3.743273392319679260e-02 -5.055540800094604492e-01 1.966809928417205811e-01 5.175127461552619934e-02 7.395598888397216797e-01 -1.070855334401130676e-01
4.413055479526519775e-01 8.602859824895858765e-02 1.611847132444381714e-01 -6.566923856735229492e-01 3.623677194118499756e-01 -3.020828962326049805e-01 -9.030258655548095703e-02 3.315181434154510498e-01
-6.256914883852005005e-02 -6.744356155395507812e-01 5.623515695333480835e-02 -5.954564213752746582e-01 -2.705700695514678955e-01 -8.661059290170669556e-02 2.348692119121551514e-01 -2.182153910398483276e-01
-3.212066292762756348e-01 -4.396623969078063965e-01 -4.887218773365020752e-01 -5.187162756919860840e-01 2.811961472034454346e-01 -1.665828973054885864e-01 2.870925664901733398e-01 7.977735996246337891e-02
-3.892089128494262695e-01 1.510190665721893311e-01 3.112030327320098877e-01 -5.816912055015563965e-01 3.272666037082672119e-01 -3.677133321762084961e-01 -1.864177137613296509e-01 -3.367930948734283447e-01
-4.590086936950683594e-01 4.139587283134460449e-02 2.405114769935607910e-01 -6.136683821678161621e-01 5.258231163024902344e-01 9.050664305686950684e-02 -5.420366674661636353e-02 2.560141682624816895e-01
-5.991544108837842941e-03 -9.860501438379287720e-02 -2.356441468000411987e-01 -3.380678892135620117e-01 4.899254143238067627e-01 -5.123745203018188477e-01 -3.353508189320564270e-02 -5.628001689910888672e-01
-6.729375571012496948e-02 -3.898738324642181396e-01 -3.027631342411041260e-02 -2.855215668678283691e-01 3.767869472503662109e-01 -4.801332056522369385e-01 -1.113678738474845886e-01 -6.132956147193908691e-01
1.514138132333755493e-01 -3.121747374534606934e-01 2.644554376602172852e-01 -4.092761576175689697e-01 1.456868052482604980e-01 6.744066718965768814e-03 4.685202240943908691e-01 -6.335580348968505859e-01
1.350629329681396484e-01 -1.841415762901306152e-01 -4.938841164112091064e-01 -3.580599427223205566e-01 3.436992466449737549e-01 -3.087753355503082275e-01 1.232337299734354019e-02 -6.017460227012634277e-01
4.081726372241973877e-01 -4.350408017635345459e-01 -4.672174528241157532e-02 -6.344152688980102539e-01 1.687874644994735718e-01 -4.122051894664764404e-01 -2.026461809873580933e-01 1.051484723575413227e-03
-4.744534492492675781e-01 -4.003181457519531250e-01 -9.185846894979476929e-02 -4.308165013790130615e-01 2.243358939886093140e-01 -2.713425755500793457e-01 4.169564545154571533e-01 3.504175543785095215e-01
1.727697849273681641e-01 3.905346989631652832e-01 -2.542839646339416504e-01 -7.320469021797180176e-01 4.093942940235137939e-01 -1.619466692209243774e-01 2.953640744090080261e-02 -1.495907157659530640e-01
1.664009988307952881e-01 1.548858173191547394e-02 1.800252646207809448e-01 -3.643952310085296631e-01 3.625708818435668945e-01 -6.459668278694152832e-01 5.213290452957153320e-02 -5.054001212120056152e-01
-4.175536930561065674e-01 -4.701588749885559082e-01 8.866995573043823242e-02 -1.619723141193389893e-01 3.864781260490417480e-01 -3.808182775974273682e-01 5.000844001770019531e-01 1.613374203443527222e-01
-4.454389810562133789e-01 2.975201904773712158e-01 4.988270252943038940e-02 -6.090838909149169922e-01 1.424546688795089722e-01 -4.218879342079162598e-01 8.603794127702713013e-02 -3.659357726573944092e-01
1.306213438510894775e-01 -3.567889034748077393e-01 2.527610957622528076e-01 -1.965764164924621582e-01 4.630252122879028320e-01 -1.278263628482818604e-01 1.585096716880798340e-01 -7.051609158515930176e-01
-5.136374831199645996e-01 -3.895714879035949707e-01 6.057105958461761475e-02 -3.757815659046173096e-01 3.264371752738952637e-01 -5.767024755477905273e-01 -1.166153233498334885e-02 1.571356877684593201e-02
1.974140852689743042e-01 1.345008909702301025e-01 7.170251756906509399e-02 -3.576630651950836182e-01 7.287327051162719727e-01 -1.289141625165939331e-01 1.192525103688240051e-01 -4.979774653911590576e-01
1.569478958845138550e-01 -2.936776280403137207e-01 1.846421957015991211e-01 -4.443518817424774170e-01 1.552742868661880493e-01 2.583731114864349365e-01 5.680288076400756836e-01 -4.940203130245208740e-01
2.096176743507385254e-01 -1.609452068805694580e-01 6.941635161638259888e-02 -3.643064200878143311e-01 2.394803315401077271e-01 2.686493694782257080e-01 7.128521203994750977e-01 -3.936215937137603760e-01
4.658724665641784668e-01 -2.048202306032180786e-01 5.094761848449707031e-01 -4.871132671833038330e-01 -3.433154523372650146e-02 -1.755745410919189453e-01 3.516047894954681396e-01 -2.975486516952514648e-01
-2.899752557277679443e-01 -6.568586826324462891e-02 2.562744021415710449e-01 -1.926545649766921997e-01 4.674057960510253906e-01 1.060575842857360840e-01 4.955403506755828857e-01 -5.775212049484252930e-01
-1.324200779199600220e-01 -5.864499807357788086e-01 -2.924678325653076172e-01 -4.577816426753997803e-01 3.067061901092529297e-01 -4.031448066234588623e-01 1.218607351183891296e-01 2.683199644088745117e-01
-7.062239199876785278e-02 1.712754368782043457e-01 3.394789099693298340e-01 -7.562744617462158203e-01 2.598389685153961182e-01 -7.954881340265274048e-02 -2.962208986282348633e-01 -3.418906629085540771e-01
-3.405758440494537354e-01 -4.093417525291442871e-01 -2.510686814785003662e-01 -5.042579770088195801e-01 3.042056858539581299e-01 -2.219073623418807983e-01 3.301969170570373535e-01 3.851257860660552979e-01
6.732026487588882446e-02 -4.234299361705780029e-01 2.676374912261962891e-01 -3.059999048709869385e-01 5.064763426780700684e-01 4.662007689476013184e-01 4.556510224938392639e-02 -4.182959198951721191e-01
3.552706539630889893e-02 2.701488733291625977e-01 2.158803492784500122e-02 -6.878206729888916016e-01 4.443742334842681885e-01 -4.447587132453918457e-01 -2.382201999425888062e-01 1.290792319923639297e-02
3.579322099685668945e-01 1.065284237265586853e-01 2.520715892314910889e-01 -6.370450854301452637e-01 1.856104284524917603e-01 1.437304168939590454e-01 4.405506849288940430e-01 -3.767961859703063965e-01
1.525401622056961060e-01 -1.276937127113342285e-01 2.820553779602050781e-01 -2.641428709030151367e-01 3.434095382690429688e-01 -5.813114643096923828e-01 1.355915069580078125e-01 -5.803972482681274414e-01
-1.650269627571105957e-01 -5.836296081542968750e-01 -7.923144102096557617e-02 -3.196551501750946045e-01 6.173792481422424316e-01 2.483723461627960205e-01 1.080465838313102722e-01 2.629931569099426270e-01
-3.227787017822265625e-01 -5.869106054306030273e-01 -3.426035046577453613e-01 -4.577935338020324707e-01 3.715664744377136230e-01 -7.758300006389617920e-02 1.999629139900207520e-01 2.008283734321594238e-01
-3.482103049755096436e-01 -2.808683738112449646e-02 3.423237800598144531e-01 -5.867186784744262695e-01 -3.181013166904449463e-01 -3.074286580085754395e-01 4.683833718299865723e-01 3.811184689402580261e-02
2.531865835189819336e-01 3.428020328283309937e-02 9.150096029043197632e-02 -5.756512880325317383e-01 3.780952692031860352e-01 3.595894575119018555e-01 3.910357058048248291e-01 -4.120740890502929688e-01
-1.612832248210906982e-01 -3.365055620670318604e-01 1.601597219705581665e-01 -4.166888594627380371e-01 2.186833769083023071e-01 3.860534727573394775e-01 3.953092694282531738e-01 -5.552853941917419434e-01
1.647275984287261963e-01 -5.162351578474044800e-02 4.382585734128952026e-02 -4.499649107456207275e-01 3.482799530029296875e-01 4.393723011016845703e-01 5.937265157699584961e-01 -3.145674467086791992e-01
-4.581500589847564697e-01 -1.208501383662223816e-01 -7.627600431442260742e-02 -7.020736932754516602e-01 4.426408410072326660e-01 1.930861920118331909e-01 -2.075843065977096558e-01 2.153397165238857269e-02
1.045697033405303955e-01 -4.036917388439178467e-01 3.100892305374145508e-01 -4.376246929168701172e-01 -1.908807009458541870e-01 -2.815880179405212402e-01 4.477702975273132324e-01 -4.713831543922424316e-01
-3.104341030120849609e-01 7.824333012104034424e-02 -8.389011770486831665e-02 -7.872329354286193848e-01 3.954423964023590088e-01 2.761473953723907471e-01 1.779793016612529755e-02 1.943873912096023560e-01
2.263189852237701416e-01 1.909917891025543213e-01 -2.794238626956939697e-01 -7.959339022636413574e-01 5.742215737700462341e-02 -1.405089050531387329e-01 4.170521795749664307e-01 -6.116198003292083740e-02
-3.674374520778656006e-01 -3.506636023521423340e-01 -1.322031468152999878e-01 -6.892641782760620117e-01 -1.093493178486824036e-01 2.760058641433715820e-01 3.503279387950897217e-01 1.964575946331024170e-01
-2.303806096315383911e-01 -9.624861925840377808e-02 2.644712626934051514e-01 -1.312881112098693848e-01 5.246171355247497559e-01 -9.601922333240509033e-02 4.506635367870330811e-01 -6.024439930915832520e-01
-1.251622438430786133e-01 -3.068189322948455811e-01 -6.712277233600616455e-02 -2.013457566499710083e-01 4.014036059379577637e-01 -5.322327613830566406e-01 8.636642247438430786e-02 -6.271327137947082520e-01
2.256132066249847412e-01 -3.983186185359954834e-01 4.951731115579605103e-02 -6.833779811859130859e-01 -1.955486536026000977e-01 -1.791858822107315063e-01 4.227247536182403564e-01 2.682179808616638184e-01
1.477424520999193192e-02 -2.195913493633270264e-01 5.343698859214782715e-01 -2.624218761920928955e-01 5.944143533706665039e-01 3.806448578834533691e-01 2.229703068733215332e-01 -2.218334972858428955e-01
6.036948785185813904e-02 2.659940160810947418e-02 4.912230074405670166e-01 -5.741220712661743164e-01 4.602696895599365234e-01 3.621816039085388184e-01 -9.442477487027645111e-03 -2.856904566287994385e-01
-2.076885700225830078e-01 -4.681661427021026611e-01 4.636040329933166504e-01 -1.321854442358016968e-01 5.761427283287048340e-01 -1.203411668539047241e-01 3.131528794765472412e-01 2.465708553791046143e-01
2.087126970291137695e-01 -4.361134171485900879e-01 1.915612369775772095e-01 -6.208562254905700684e-01 -2.935745716094970703e-01 -3.857993483543395996e-01 3.291527032852172852e-01 -2.678571455180644989e-02
-2.943337857723236084e-01 -3.176660537719726562e-01 2.892691493034362793e-01 -6.402724981307983398e-01 2.848202288150787354e-01 -2.575358934700489044e-02 -1.038586720824241638e-01 4.756658077239990234e-01
2.978077530860900879e-01 -3.610652089118957520e-01 2.036673277616500854e-01 -3.362866342067718506e-01 8.442006260156631470e-02 -1.895361095666885376e-01 4.566550850868225098e-01 -6.122000217437744141e-01
2.447054833173751831e-01 2.236297726631164551e-02 4.811170101165771484e-01 -3.607131242752075195e-01 5.678066611289978027e-01 -1.972852349281311035e-01 1.941373795270919800e-01 -4.231033921241760254e-01
-4.429539665579795837e-02 -4.051078557968139648e-01 2.093767821788787842e-01 -4.192525148391723633e-01 8.403842896223068237e-02 3.929274678230285645e-01 4.998785555362701416e-01 -4.505344629287719727e-01
3.770367801189422607e-01 1.408735066652297974e-01 -8.741662651300430298e-02 -7.181930541992187500e-01 4.503569006919860840e-02 -3.287251591682434082e-01 3.871415555477142334e-01 2.336405068635940552e-01
5.295453667640686035e-01 -2.915717363357543945e-01 -1.337881684303283691e-01 -6.999072432518005371e-01 1.431301236152648926e-01 -2.868018448352813721e-01 -1.400844305753707886e-01 6.658093631267547607e-02
-1.673759818077087402e-01 -2.784036993980407715e-01 1.630712449550628662e-01 -1.800663024187088013e-01 3.258400857448577881e-01 1.324974000453948975e-01 5.999880433082580566e-01 -5.930832028388977051e-01
-2.245583236217498779e-01 -5.926960110664367676e-01 -3.927352428436279297e-01 -5.767175555229187012e-01 2.832354903221130371e-01 -4.229147359728813171e-02 1.218233704566955566e-01 1.207860037684440613e-01
-4.744561314582824707e-01 -2.883651852607727051e-01 -1.031156182289123535e-01 -5.171052217483520508e-01 2.885012328624725342e-01 -4.684417247772216797e-01 1.835440844297409058e-01 2.781138718128204346e-01
3.719272464513778687e-02 -1.302848160266876221e-01 2.266324460506439209e-01 -4.566487371921539307e-01 -2.027780264616012573e-01 -4.193050563335418701e-01 7.092103958129882812e-01 4.286227002739906311e-02
-3.284330666065216064e-01 -6.486525535583496094e-01 -3.666108250617980957e-01 -4.408688843250274658e-01 3.060643970966339111e-01 -6.716721504926681519e-02 2.023535221815109253e-01 -5.898332595825195312e-02
2.562508881092071533e-01 -4.184180498123168945e-01 -1.472894400358200073e-01 -1.551591306924819946e-01 6.009385585784912109e-01 5.583002045750617981e-02 2.366438508033752441e-01 -5.415244698524475098e-01
-4.981059432029724121e-01 -4.661320149898529053e-01 1.188431829214096069e-01 -3.625797331333160400e-01 1.116833165287971497e-01 -3.235622346401214600e-01 4.660151898860931396e-01 2.338542491197586060e-01
-5.463283658027648926e-01 -8.756314963102340698e-02 2.569151297211647034e-02 -5.407155156135559082e-01 5.673211216926574707e-01 2.499104887247085571e-01 -1.238008216023445129e-01 3.448850661516189575e-02
2.470939010381698608e-01 -5.702958106994628906e-01 -8.916223794221878052e-02 -6.321492195129394531e-01 -1.790419220924377441e-01 -2.383420616388320923e-01 3.274209499359130859e-01 1.003865003585815430e-01
3.248914182186126709e-01 -7.199920713901519775e-02 4.514929354190826416e-01 -3.424873352050781250e-01 2.257767915725708008e-01 -3.059377372264862061e-01 3.894829154014587402e-01 -5.213907957077026367e-01
-3.401950895786285400e-01 9.296024590730667114e-02 -3.923356905579566956e-02 -4.085853099822998047e-01 3.099134862422943115e-01 6.493256986141204834e-02 3.937327563762664795e-01 -6.722026467323303223e-01
-6.460212469100952148e-01 -3.141055703163146973e-01 2.585909068584442139e-01 -3.508901596069335938e-01 2.901818454265594482e-01 -4.036827683448791504e-01 1.614089459180831909e-01 1.441636234521865845e-01
-5.082829594612121582e-01 -4.719771444797515869e-01 -1.478619128465652466e-01 -6.599961519241333008e-01 1.773843914270401001e-01 7.523096352815628052e-02 1.513581722974777222e-01 -3.733339533209800720e-02
1.243288964033126831e-01 -1.375729963183403015e-02 5.203257799148559570e-01 -3.959675729274749756e-01 6.055696010589599609e-01 2.874663472175598145e-01 -2.054116502404212952e-02 -3.271858096122741699e-01
9.436915069818496704e-02 2.152013033628463745e-01 1.839077472686767578e-01 -8.361420035362243652e-01 1.279680281877517700e-01 3.346748948097229004e-01 1.106272265315055847e-01 -2.668446302413940430e-01
-2.963802814483642578e-01 1.776252500712871552e-02 9.957806766033172607e-02 -6.200104355812072754e-01 5.663112401962280273e-01 3.265047073364257812e-01 2.891216985881328583e-02 2.989396452903747559e-01
-4.313028752803802490e-01 -3.485640138387680054e-02 6.420552730560302734e-01 -5.375710725784301758e-01 1.062114350497722626e-02 -8.900485187768936157e-02 9.746408089995384216e-03 -3.215831220149993896e-01
-1.065146848559379578e-01 1.071043908596038818e-01 4.865252077579498291e-01 -5.120581984519958496e-01 5.335376858711242676e-01 3.221674859523773193e-01 -4.884438589215278625e-02 -2.956903278827667236e-01
3.806770443916320801e-01 1.128876730799674988e-01 2.952318489551544189e-01 -4.423179328441619873e-01 3.883091509342193604e-01 -3.537046909332275391e-01 1.522852629423141479e-01 -5.103455781936645508e-01
-4.418873190879821777e-01 6.671492755413055420e-02 -2.051064558327198029e-02 -8.009514808654785156e-01 2.696798145771026611e-01 2.030577063560485840e-01 -8.529455401003360748e-03 2.104959040880203247e-01
5.528079867362976074e-01 -1.593217551708221436e-01 5.600919127464294434e-01 -2.693553864955902100e-01 3.578361868858337402e-01 -1.173533722758293152e-01 3.665301203727722168e-01 -8.125118166208267212e-02
2.019692510366439819e-01 -3.993012607097625732e-01 1.938009113073348999e-01 -1.613696068525314331e-01 4.907558560371398926e-01 -4.727635905146598816e-02 2.706008851528167725e-01 -6.479711532592773438e-01
1.710564196109771729e-01 2.631813585758209229e-01 -1.719320863485336304e-01 -6.205356121063232422e-01 4.143930971622467041e-01 -4.986894726753234863e-01 -6.337554752826690674e-02 -2.498417198657989502e-01
-2.415044158697128296e-01 -4.923928678035736084e-01 -3.649287223815917969e-01 -4.740724861621856689e-01 5.637469291687011719e-01 -1.095697581768035889e-01 -8.640011399984359741e-02 6.345113366842269897e-02
3.255628049373626709e-01 1.980478502810001373e-02 2.004588246345520020e-01 -2.900921404361724854e-01 4.380420744419097900e-01 -1.415070891380310059e-01 4.320311844348907471e-01 -6.088705062866210938e-01
-2.239222675561904907e-01 3.895103558897972107e-02 3.741542696952819824e-01 -4.820545315742492676e-01 6.327042579650878906e-01 1.156718507409095764e-01 -1.207923237234354019e-02 4.026574194431304932e-01
-1.556755751371383667e-01 -5.975368022918701172e-01 -3.755194246768951416e-01 -3.983706533908843994e-01 4.432702362537384033e-01 -2.574739754199981689e-01 1.396783292293548584e-01 1.915971636772155762e-01
-2.763372063636779785e-01 -2.392099350690841675e-01 2.707262039184570312e-01 -5.521044731140136719e-01 5.095242857933044434e-01 -1.038331687450408936e-01 -1.960873007774353027e-01 4.236247241497039795e-01
4.305769130587577820e-02 -2.080457508563995361e-01 1.879429817199707031e-01 -1.891202926635742188e-01 6.050302982330322266e-01 -1.610648036003112793e-01 4.359728842973709106e-02 -6.999068856239318848e-01
-1.281576156616210938e-01 -5.086447000503540039e-01 3.176582157611846924e-01 -2.278064489364624023e-01 3.926796019077301025e-01 -3.377310037612915039e-01 3.801621794700622559e-01 3.990874588489532471e-01
4.330727458000183105e-01 -1.284928023815155029e-01 -9.520902484655380249e-02 -6.200271248817443848e-01 4.071529805660247803e-01 1.544447243213653564e-01 1.410886645317077637e-01 4.392112791538238525e-01
-5.302611589431762695e-01 -1.863221526145935059e-01 4.979477822780609131e-01 -3.443335592746734619e-01 1.526303291320800781e-01 -4.531173706054687500e-01 2.524067759513854980e-01 1.589622795581817627e-01
1.295890212059020996e-01 1.523404568433761597e-01 -3.446260094642639160e-01 -8.298351764678955078e-01 2.617534101009368896e-01 1.974764913320541382e-01 1.869254559278488159e-01 -1.007601693272590637e-01
4.758932068943977356e-02 3.373165726661682129e-01 -2.070723287761211395e-02 -5.912791490554809570e-01 6.288828849792480469e-01 -1.094728857278823853e-01 -1.972225904464721680e-01 -2.958683371543884277e-01
-8.456089347600936890e-02 -4.991650208830833435e-02 1.492934376001358032e-01 -2.456348836421966553e-01 5.581216812133789062e-01 -4.293999075889587402e-01 3.327374905347824097e-02 -6.408911943435668945e-01
-1.866450756788253784e-01 -1.442773789167404175e-01 7.208921015262603760e-02 -3.595235645771026611e-01 8.450786471366882324e-01 7.939498126506805420e-02 -1.472751498222351074e-01 2.602735459804534912e-01
3.814388215541839600e-01 -3.049271106719970703e-01 -6.839302927255630493e-02 -7.119008898735046387e-01 3.498120307922363281e-01 2.598649263381958008e-01 -9.108341485261917114e-02 2.277039885520935059e-01
-9.655759483575820923e-02 2.938007190823554993e-02 2.655718922615051270e-01 -6.237728595733642578e-01 5.402897596359252930e-01 1.953949220478534698e-02 -1.514335572719573975e-01 4.636436700820922852e-01
2.604491114616394043e-01 -4.835108816623687744e-01 4.017108082771301270e-01 -4.226022064685821533e-01 -1.372193992137908936e-01 -5.302577018737792969e-01 2.261382937431335449e-01 -8.531389385461807251e-02
-8.616983890533447266e-02 -7.023918628692626953e-01 8.356523513793945312e-02 -5.278576612472534180e-01 -2.345737814903259277e-01 1.968454122543334961e-01 3.437194228172302246e-01 4.107927158474922180e-02
4.620686769485473633e-01 -2.960516512393951416e-01 -9.615296125411987305e-02 -4.899850785732269287e-01 1.920333057641983032e-01 -6.082829236984252930e-01 9.629662334918975830e-02 1.826397478580474854e-01
2.052864581346511841e-01 5.391472950577735901e-02 3.341395258903503418e-01 -4.162999689579010010e-01 4.128319323062896729e-01 -3.696536123752593994e-01 8.495156466960906982e-02 -5.964102745056152344e-01
1.274132449179887772e-02 -1.487496308982372284e-03 1.553066223859786987e-01 -1.467016488313674927e-01 3.985284864902496338e-01 1.707323640584945679e-01 8.413924574851989746e-01 -2.414083778858184814e-01
-4.691381454467773438e-01 -4.360594451427459717e-01 -2.802812755107879639e-01 -4.233360588550567627e-01 4.295070767402648926e-01 -2.641825079917907715e-01 2.408693581819534302e-01 1.403705775737762451e-01
2.293267548084259033e-01 1.192981526255607605e-01 -1.703565940260887146e-02 -3.516754806041717529e-01 6.975522041320800781e-01 2.292382996529340744e-03 1.766288280487060547e-01 -5.398420095443725586e-01
-7.831172645092010498e-02 -5.657672286033630371e-01 5.036764144897460938e-01 -1.246396452188491821e-01 4.139462709426879883e-01 -1.359754651784896851e-01 4.037093222141265869e-01 2.274371534585952759e-01
3.868116736412048340e-01 5.980583280324935913e-02 -4.482953548431396484e-01 -4.377610683441162109e-01 2.948018610477447510e-01 -1.664327234029769897e-01 5.591965317726135254e-01 -1.639751493930816650e-01
-1.117273792624473572e-01 1.581805050373077393e-01 3.268943428993225098e-01 -3.921536207199096680e-01 5.993157029151916504e-01 -4.762727618217468262e-01 -2.014568150043487549e-01 -2.743202745914459229e-01
-2.509213089942932129e-01 -5.969308018684387207e-01 -3.412473201751708984e-02 -2.411112785339355469e-01 4.018158316612243652e-01 -2.337749600410461426e-01 4.625435769557952881e-01 3.022574484348297119e-01
-3.077101148664951324e-02 2.806300520896911621e-01 4.047741368412971497e-02 -9.377632141113281250e-01 1.483249962329864502e-01 2.479155920445919037e-02 -1.151346638798713684e-01 -5.822781845927238464e-02
-5.687438249588012695e-01 -3.801722526550292969e-01 -3.131649494171142578e-01 -5.605011582374572754e-01 2.059298008680343628e-01 -5.453935638070106506e-02 2.471138983964920044e-01 1.154079586267471313e-01
3.930738568305969238e-01 9.614590555429458618e-02 -8.898082375526428223e-02 -7.779502272605895996e-01 4.641884565353393555e-02 -1.894022077322006226e-01 3.392350673675537109e-01 2.646060883998870850e-01
1.015207245945930481e-01 -1.685285717248916626e-01 -4.288837313652038574e-01 -3.444287776947021484e-01 4.081972837448120117e-01 -4.821169003844261169e-02 4.304770529270172119e-01 -5.517784953117370605e-01
-1.494855582714080811e-01 -5.539171099662780762e-01 -3.635776638984680176e-01 -4.200735390186309814e-01 5.919848680496215820e-01 -3.753154724836349487e-02 -8.258467167615890503e-02 5.919937416911125183e-02
-1.323275268077850342e-01 -4.963391274213790894e-02 -1.793828606605529785e-01 -2.954910993576049805e-01 3.641502261161804199e-01 -4.863508641719818115e-01 1.603566557168960571e-01 -6.824045777320861816e-01
-2.256246954202651978e-01 6.467065215110778809e-02 -2.564238309860229492e-01 -4.476588070392608643e-01 1.631170511245727539e-01 -4.737502336502075195e-01 2.112061083316802979e-01 -6.189549565315246582e-01
-2.714679539203643799e-01 -5.196755528450012207e-01 8.283022046089172363e-02 -3.872069120407104492e-01 8.723518252372741699e-02 -3.717316389083862305e-01 4.962610602378845215e-01 3.276933133602142334e-01
-4.164643585681915283e-01 -5.045351386070251465e-01 3.447372019290924072e-01 -2.371434867382049561e-01 2.803542912006378174e-01 -3.976978957653045654e-01 3.369942903518676758e-01 2.158553600311279297e-01
-2.881795465946197510e-01 1.587187685072422028e-02 3.071688413619995117e-01 -6.662369370460510254e-01 4.888557195663452148e-01 8.420954644680023193e-02 -1.696134209632873535e-01 3.219263255596160889e-01
-1.360419243574142456e-01 2.139752209186553955e-01 -1.561407297849655151e-01 -6.167750954627990723e-01 2.079919576644897461e-01 -4.892225861549377441e-01 6.451213359832763672e-02 -4.941200911998748779e-01
1.887194365262985229e-01 -3.527822494506835938e-01 1.011272668838500977e-01 -2.942973077297210693e-01 -8.903063833713531494e-02 -4.419733583927154541e-01 7.010769844055175781e-01 -2.198093682527542114e-01
-3.341265916824340820e-01 1.137928739190101624e-01 5.730907618999481201e-02 -8.903076052665710449e-01 4.025973007082939148e-02 -9.805882722139358521e-02 -4.319973289966583252e-02 -2.576353549957275391e-01
-4.325721412897109985e-02 -1.748022884130477905e-01 1.624894142150878906e-01 -9.918371587991714478e-02 4.158358573913574219e-01 7.853828370571136475e-02 7.092334032058715820e-01 -4.992325007915496826e-01
6.527292542159557343e-03 -3.390296995639801025e-01 4.686871170997619629e-01 -5.904197096824645996e-01 -2.335307300090789795e-01 -4.388911724090576172e-01 2.612626254558563232e-01 3.651217743754386902e-02
-3.221923708915710449e-01 -4.707423150539398193e-01 -1.573572158813476562e-01 -5.301682353019714355e-01 4.986629486083984375e-01 3.253829181194305420e-01 -1.074811220169067383e-01 5.160817503929138184e-02
-3.366864323616027832e-01 2.060769200325012207e-01 -1.134804263710975647e-01 -8.896091580390930176e-01 7.410032302141189575e-02 -1.007872894406318665e-01 -1.336606126278638840e-02 -1.551278531551361084e-01
-7.626640051603317261e-02 -1.343495994806289673e-01 -2.184687554836273193e-01 -4.364459514617919922e-01 6.329266726970672607e-02 -5.519420504570007324e-01 2.214580476284027100e-01 -6.166282892227172852e-01
-2.795296609401702881e-01 -7.865172028541564941e-01 2.191575765609741211e-01 -2.493720501661300659e-01 2.657916545867919922e-01 1.054759919643402100e-01 2.705594003200531006e-01 1.951016783714294434e-01
2.934740185737609863e-01 -9.458675235509872437e-02 -1.047380492091178894e-01 -2.389820963144302368e-01 8.182951211929321289e-01 1.001514792442321777e-01 1.807926297187805176e-01 -3.528748750686645508e-01
-1.652357727289199829e-01 -7.603211402893066406e-01 1.559583395719528198e-01 -5.036255717277526855e-01 -1.910110414028167725e-01 -1.749990135431289673e-01 2.224842458963394165e-01 6.177452858537435532e-03
-2.481314241886138916e-01 -3.921498060226440430e-01 -3.697635233402252197e-01 -4.285832643508911133e-01 5.087185502052307129e-01 -4.410954415798187256e-01 -5.897089093923568726e-02 8.604253083467483521e-02
-3.319221436977386475e-01 3.061343729496002197e-01 -1.292521804571151733e-01 -8.203989267349243164e-01 -1.241044476628303528e-01 -1.957450956106185913e-01 1.926024109125137329e-01 -1.246397346258163452e-01
-6.042009685188531876e-03 -3.480584919452667236e-01 8.765969425439834595e-02 -8.078863024711608887e-01 -2.985953390598297119e-01 -1.804350316524505615e-01 2.464383393526077271e-01 1.897534579038619995e-01
-1.710252761840820312e-01 -4.487837851047515869e-01 7.372598163783550262e-03 -3.062156736850738525e-01 2.779209017753601074e-01 -5.162273049354553223e-01 4.390940368175506592e-01 3.728094100952148438e-01
1.119917184114456177e-01 -9.957172721624374390e-02 -4.368852078914642334e-01 -2.094386518001556396e-01 5.345965027809143066e-01 -1.322727501392364502e-01 3.834396004676818848e-01 -5.408275723457336426e-01
-1.612957715988159180e-01 -5.230184197425842285e-01 -2.476400695741176605e-02 -3.429743945598602295e-01 1.389633268117904663e-01 -4.919973015785217285e-01 4.447910189628601074e-01 3.506845533847808838e-01
-3.035660088062286377e-01 -5.878534317016601562e-01 -1.171149760484695435e-01 -2.814580500125885010e-01 2.053544074296951294e-01 -4.500310122966766357e-01 4.534987211227416992e-01 1.377764642238616943e-01
2.676087319850921631e-01 1.235637441277503967e-01 2.003967016935348511e-01 -4.365559518337249756e-01 6.064605116844177246e-01 -2.024379521608352661e-01 8.066727221012115479e-02 -5.168123245239257812e-01
1.397580802440643311e-01 -3.760174810886383057e-01 4.254561066627502441e-01 -5.620535612106323242e-01 -1.561297178268432617e-01 -3.672734797000885010e-01 3.893053531646728516e-01 -1.770218014717102051e-01
4.067470729351043701e-01 -4.091580510139465332e-01 4.824816249310970306e-03 -6.208999156951904297e-01 1.987673640251159668e-01 -4.094981551170349121e-01 -2.594410479068756104e-01 8.425965160131454468e-02
4.055623114109039307e-01 -2.502868473529815674e-01 4.224018752574920654e-02 -7.032846212387084961e-01 2.505835592746734619e-01 -3.201348185539245605e-01 -2.318139225244522095e-01 2.397207766771316528e-01
-2.920091152191162109e-01 -4.484311938285827637e-01 -1.817940771579742432e-01 -1.107402220368385315e-01 4.016233384609222412e-01 -2.707971930503845215e-01 6.358569860458374023e-01 1.714091449975967407e-01
6.133526563644409180e-02 -7.422633767127990723e-01 4.383295401930809021e-02 -4.781770110130310059e-01 -2.778634130954742432e-01 -5.950785800814628601e-02 2.331409305334091187e-01 -2.821429967880249023e-01
1.333119124174118042e-01 -5.504786372184753418e-01 1.874575465917587280e-01 -5.871254205703735352e-01 -3.411020338535308838e-01 -2.133288830518722534e-01 3.545283973217010498e-01 -1.086025759577751160e-01
1.684394776821136475e-01 -2.060846686363220215e-01 1.957193315029144287e-01 -3.864454627037048340e-01 4.156581461429595947e-01 2.769596129655838013e-02 1.954372525215148926e-01 -7.278575897216796875e-01
-5.884484946727752686e-02 -6.850561499595642090e-01 9.261406958103179932e-02 -5.879585146903991699e-01 -3.127510547637939453e-01 6.552305817604064941e-02 1.100295558571815491e-01 -2.423829138278961182e-01
-1.711526364088058472e-01 -5.089522004127502441e-01 4.759747982025146484e-01 -1.482260227203369141e-01 4.189615547657012939e-01 -2.213919311761856079e-01 4.560006856918334961e-01 1.751330196857452393e-01
3.663676083087921143e-01 -2.673186957836151123e-01 -3.954684734344482422e-01 -6.749051809310913086e-01 2.583948373794555664e-01 6.742293387651443481e-02 2.037885189056396484e-01 2.637794911861419678e-01
1.371672153472900391e-01 2.508121132850646973e-01 1.647173911333084106e-01 -6.730930209159851074e-01 1.722838878631591797e-01 -6.177670955657958984e-01 2.441444434225559235e-02 -1.617976427078247070e-01
-4.970483779907226562e-01 -4.137964844703674316e-01 -1.914590597152709961e-01 -5.314505696296691895e-01 1.060338541865348816e-01 -1.932145208120346069e-01 3.826468884944915771e-01 2.600487768650054932e-01
1.574658155441284180e-01 -8.889445662498474121e-02 -4.254376590251922607e-01 -2.574646770954132080e-01 4.435516893863677979e-01 -1.354261338710784912e-01 5.272608995437622070e-01 -4.763767123222351074e-01
4.884774684906005859e-01 -3.933783769607543945e-01 4.782288894057273865e-02 -6.320436000823974609e-01 1.135602220892906189e-01 -3.781433701515197754e-01 5.304252728819847107e-03 2.212704718112945557e-01
3.734797239303588867e-01 -8.008301258087158203e-02 -1.154028400778770447e-01 -3.215759992599487305e-01 3.005885183811187744e-01 5.601922050118446350e-02 7.515974640846252441e-01 -2.810344994068145752e-01
-4.307098090648651123e-01 -2.471233755350112915e-01 9.076334536075592041e-03 -5.369834303855895996e-01 6.183602809906005859e-01 2.054448425769805908e-01 -1.303682178258895874e-01 1.530123800039291382e-01
-2.928676083683967590e-03 1.763113737106323242e-01 -2.522101402282714844e-01 -3.093374669551849365e-01 7.263013124465942383e-01 -4.047650992870330811e-01 -4.426013678312301636e-03 -3.438577055931091309e-01
-7.764805853366851807e-02 -5.450448989868164062e-01 -3.504184186458587646e-01 -5.642523765563964844e-01 4.181214272975921631e-01 1.241892203688621521e-01 -4.119869321584701538e-03 2.558466494083404541e-01
1.268865615129470825e-01 -1.404743082821369171e-02 1.190575659275054932e-01 -6.369552016258239746e-01 1.683675646781921387e-01 2.980161011219024658e-01 4.545135200023651123e-01 -4.899713695049285889e-01
4.982476308941841125e-02 -6.261023283004760742e-01 1.005664095282554626e-01 -4.916647970676422119e-01 -3.109512031078338623e-01 -2.435889281332492828e-02 3.562208116054534912e-01 -3.598448932170867920e-01
-7.642719149589538574e-02 1.372357178479433060e-02 1.408423632383346558e-01 -3.998065590858459473e-01 5.883113145828247070e-01 -4.449321925640106201e-01 -2.986224927008152008e-02 -5.189624428749084473e-01
-5.857802927494049072e-03 4.013594686985015869e-01 -2.119014970958232880e-02 -7.253041267395019531e-01 3.719062209129333496e-01 -3.911375105381011963e-01 -1.152373254299163818e-01 8.819708228111267090e-02
-1.085674613714218140e-01 1.011139526963233948e-02 3.561334609985351562e-01 -6.310734152793884277e-01 3.082222044467926025e-01 -4.654897749423980713e-01 -3.690618872642517090e-01 -1.230352893471717834e-01
-2.066195160150527954e-01 -4.264291524887084961e-01 -4.686380326747894287e-01 -5.387048125267028809e-01 4.098313152790069580e-01 -2.830593287944793701e-01 5.213568732142448425e-02 1.218181326985359192e-01
1.636786758899688721e-01 3.933658599853515625e-01 8.982160687446594238e-02 -3.779275417327880859e-01 7.633144259452819824e-01 -1.487970203161239624e-01 1.492299046367406845e-02 -2.501266598701477051e-01
-1.238169819116592407e-01 -4.237948358058929443e-01 4.178536310791969299e-02 -4.904929995536804199e-01 6.367211341857910156e-01 1.550495177507400513e-01 -2.642875015735626221e-01 2.518648803234100342e-01
1.331164985895156860e-01 5.296244844794273376e-02 -2.697212994098663330e-01 -2.909423410892486572e-01 5.402176380157470703e-01 -1.803919672966003418e-01 3.615832328796386719e-01 -6.057714223861694336e-01
-5.151515603065490723e-01 7.279326766729354858e-02 -1.633262448012828827e-02 -7.247405648231506348e-01 8.860442787408828735e-03 2.602332532405853271e-01 3.441241383552551270e-01 1.326016932725906372e-01
1.874269992113113403e-01 3.622800707817077637e-01 -4.102254509925842285e-01 -6.638131737709045410e-01 3.061262965202331543e-01 -9.691844880580902100e-02 3.270491063594818115e-01 1.209299936890602112e-01
4.896942675113677979e-01 -2.439310029149055481e-02 -8.450081199407577515e-02 -6.949959397315979004e-01 3.055115342140197754e-01 -1.193828657269477844e-01 9.812416136264801025e-02 3.901629447937011719e-01
-3.680928647518157959e-01 -6.423587799072265625e-01 -3.380934000015258789e-01 -3.857448101043701172e-01 2.973594367504119873e-01 -5.245168879628181458e-02 3.068406879901885986e-01 5.875024199485778809e-02
5.746484175324440002e-02 -1.488525886088609695e-02 1.222298759967088699e-02 -3.077405095100402832e-01 4.046951830387115479e-01 -6.724261045455932617e-01 9.520911425352096558e-02 -5.259494781494140625e-01
3.918509781360626221e-01 -1.049719601869583130e-01 -1.196954622864723206e-01 -7.161819934844970703e-01 4.290520250797271729e-01 1.881714314222335815e-01 5.836787167936563492e-04 2.978180348873138428e-01
4.392737746238708496e-01 3.730440437793731689e-01 1.566257178783416748e-01 -5.167730450630187988e-01 3.813144862651824951e-01 -5.904358252882957458e-02 4.722165167331695557e-01 6.644915044307708740e-02
5.507178232073783875e-02 -6.425750851631164551e-01 6.052475050091743469e-02 -5.444088578224182129e-01 -2.229896336793899536e-01 9.451142512261867523e-03 4.532713890075683594e-01 1.695624589920043945e-01
-5.553776863962411880e-03 -1.177616864442825317e-01 3.618120253086090088e-01 -5.898724198341369629e-01 3.991509974002838135e-01 2.186665832996368408e-01 1.192416809499263763e-02 5.476905703544616699e-01
2.455883175134658813e-01 -2.685098052024841309e-01 1.508967429399490356e-01 -3.088327646255493164e-01 -1.007430255413055420e-01 -4.314991831779479980e-01 7.405871152877807617e-01 -6.805495917797088623e-02
-1.924091577529907227e-01 -5.194663405418395996e-01 4.060242474079132080e-01 -2.183385342359542847e-01 4.379102587699890137e-01 -2.679530978202819824e-01 3.032745420932769775e-01 3.536472022533416748e-01
7.791428267955780029e-02 -3.537758588790893555e-01 3.732960820198059082e-01 -5.561690926551818848e-01 -1.137511655688285828e-01 -4.756221473217010498e-01 3.472358584403991699e-01 2.457018941640853882e-01
2.963330745697021484e-01 1.414022892713546753e-01 1.040652915835380554e-01 -3.192022740840911865e-01 4.992646574974060059e-01 -3.317539095878601074e-01 2.578629553318023682e-01 -5.946874618530273438e-01
-1.900329887866973877e-01 -5.801445841789245605e-01 3.421564102172851562e-01 -1.713807731866836548e-01 4.898026883602142334e-01 -1.990181207656860352e-01 3.323761522769927979e-01 3.014771640300750732e-01
4.812363982200622559e-01 -5.266650021076202393e-02 1.508751511573791504e-01 -2.488077431917190552e-01 4.059659540653228760e-01 1.546582430601119995e-01 7.009773254394531250e-01 2.953501790761947632e-02
-5.441822111606597900e-02 -4.861742258071899414e-01 -4.012894034385681152e-01 -5.010530948638916016e-01 5.504353642463684082e-01 -5.658181756734848022e-02 -1.952590495347976685e-01 6.541497260332107544e-02
-2.844656109809875488e-01 -5.086964368820190430e-01 3.043174147605895996e-01 -1.730345934629440308e-01 4.332059025764465332e-01 -4.242171347141265869e-01 3.613370060920715332e-01 1.989105641841888428e-01
1.990852057933807373e-01 2.941172719001770020e-01 2.295063436031341553e-01 -7.863997817039489746e-01 1.411172598600387573e-01 1.217085942625999451e-01 2.402862161397933960e-01 -3.321115076541900635e-01
-3.859758675098419189e-01 4.087594151496887207e-01 -3.180434927344322205e-02 -6.510878801345825195e-01 2.534527778625488281e-01 -1.892954409122467041e-01 9.183804690837860107e-02 -3.879511952400207520e-01
3.379694223403930664e-01 -1.911544948816299438e-01 -1.817663908004760742e-01 -6.723662018775939941e-01 3.265678882598876953e-01 1.013664007186889648e-01 1.460817754268646240e-01 4.752470254898071289e-01
1.243061479181051254e-02 8.364347368478775024e-02 -1.959752291440963745e-01 -3.125733435153961182e-01 6.829283237457275391e-01 -5.160468220710754395e-01 -4.308581724762916565e-02 -3.495556116104125977e-01
-1.994071155786514282e-01 -5.587660670280456543e-01 4.292738139629364014e-01 -1.500902473926544189e-01 5.172623991966247559e-01 -6.517174839973449707e-02 3.070405423641204834e-01 2.741033732891082764e-01
2.668712437152862549e-01 9.381119161844253540e-02 -2.682678103446960449e-01 -5.661753416061401367e-01 1.118319556117057800e-01 7.370784878730773926e-02 7.101236581802368164e-01 -7.240264862775802612e-02
-1.490581035614013672e-01 -6.150055527687072754e-01 9.031227789819240570e-03 -4.063523709774017334e-01 5.057493448257446289e-01 7.797960937023162842e-02 5.332776531577110291e-02 4.118725061416625977e-01
2.424652725458145142e-01 -5.573732405900955200e-02 2.823180556297302246e-01 -3.832308650016784668e-01 4.654540419578552246e-01 -4.389944970607757568e-01 -2.154385000467300415e-01 -5.057243108749389648e-01
3.695803582668304443e-01 -3.103174567222595215e-01 4.901337325572967529e-01 -3.923823833465576172e-01 5.331981927156448364e-02 -7.499209791421890259e-02 4.200792014598846436e-01 -4.335723817348480225e-01
-5.566838383674621582e-01 1.737937182188034058e-01 -3.975654020905494690e-02 -7.741861939430236816e-01 1.723104566335678101e-01 4.580275714397430420e-02 -6.547204405069351196e-02 -1.512573510408401489e-01
-7.186155021190643311e-02 1.294773072004318237e-01 -2.246077805757522583e-01 -4.167874157428741455e-01 4.920563399791717529e-01 -5.244843363761901855e-01 -9.155089501291513443e-04 -4.865254163742065430e-01
-2.021248638629913330e-01 -2.276836428791284561e-03 7.408671826124191284e-02 -2.126029580831527710e-01 6.336752772331237793e-01 2.691070735454559326e-01 4.674074947834014893e-01 -4.647780954837799072e-01
1.024811044335365295e-01 -3.722231984138488770e-01 2.090947628021240234e-01 -4.247014224529266357e-01 -2.031895518302917480e-01 -3.638626337051391602e-01 6.575936079025268555e-01 -1.440287381410598755e-01
3.621020168066024780e-02 1.613073498010635376e-01 9.233587235212326050e-02 -4.947832524776458740e-01 5.264496207237243652e-01 -6.163363456726074219e-01 -1.974786967039108276e-01 -1.526924818754196167e-01
-3.645193282864056528e-05 3.119874596595764160e-01 1.831519305706024170e-01 -7.907163500785827637e-01 1.855173408985137939e-01 2.035192102193832397e-01 -3.002303652465343475e-02 -4.088382422924041748e-01
1.650221049785614014e-01 1.380072832107543945e-01 4.414057433605194092e-01 -6.558800339698791504e-01 4.164346158504486084e-01 3.381317555904388428e-01 -1.637023985385894775e-01 -1.189740449190139771e-01
-3.402725160121917725e-01 -2.255787551403045654e-01 1.972548514604568481e-01 -2.584672272205352783e-01 5.235179662704467773e-01 -9.799925237894058228e-02 1.540105938911437988e-01 -6.482438445091247559e-01
-2.077405154705047607e-01 -6.781570315361022949e-01 -1.681828200817108154e-01 -5.187671184539794922e-01 3.428203165531158447e-01 1.193432360887527466e-01 6.102507561445236206e-02 2.530799210071563721e-01
4.083756804466247559e-01 -2.715511620044708252e-02 4.725495576858520508e-01 -5.625185370445251465e-01 1.122210323810577393e-01 -9.640134871006011963e-03 3.446230292320251465e-01 -4.016343057155609131e-01
1.726409420371055603e-02 1.539460420608520508e-01 3.084988333284854889e-02 -7.386854290962219238e-01 3.710756599903106689e-01 -4.055123925209045410e-01 -3.501830995082855225e-01 -6.803838908672332764e-02
-3.933504521846771240e-01 4.027945399284362793e-01 5.659250915050506592e-02 -6.667211055755615234e-01 2.207521647214889526e-01 -3.156951069831848145e-01 1.534778773784637451e-01 -2.517178356647491455e-01
1.617290675640106201e-01 -5.234706997871398926e-01 -5.550347641110420227e-02 -2.917328150942921638e-03 6.617892980575561523e-01 -8.449376374483108521e-02 1.475664675235748291e-01 -4.794298708438873291e-01
2.483105361461639404e-01 -1.894510351121425629e-02 2.013639956712722778e-01 -7.820628881454467773e-01 2.596630901098251343e-02 6.215349584817886353e-02 4.807875156402587891e-01 2.238733321428298950e-01
-1.407271474599838257e-01 -2.582089602947235107e-01 3.644953370094299316e-01 -1.978476941585540771e-01 5.470217466354370117e-01 3.124730885028839111e-01 2.844491600990295410e-01 -5.135563611984252930e-01
4.236200451850891113e-02 2.227522879838943481e-01 -4.908521771430969238e-01 -7.278695106506347656e-01 1.419217586517333984e-01 -4.632309451699256897e-02 3.909596502780914307e-01 -5.215242505073547363e-02
3.065152168273925781e-01 -2.049529850482940674e-01 -2.226903587579727173e-01 -6.722588539123535156e-01 -5.789880082011222839e-02 -2.103710919618606567e-01 5.370838046073913574e-01 1.626420319080352783e-01
2.328121662139892578e-01 -1.101077422499656677e-01 5.285058915615081787e-02 -1.632903367280960083e-01 3.598514497280120850e-01 1.052468046545982361e-01 8.611505031585693359e-01 -1.485519409179687500e-01
1.712670028209686279e-01 -2.659392058849334717e-01 3.378096818923950195e-01 -4.024246037006378174e-01 2.245794385671615601e-01 3.717729449272155762e-01 5.067123174667358398e-01 -4.224625825881958008e-01
4.210247844457626343e-02 -2.651099264621734619e-01 1.554412487894296646e-02 -7.322819828987121582e-01 -2.278311103582382202e-01 -1.424873918294906616e-01 4.398435652256011963e-01 3.546738624572753906e-01
1.562319844961166382e-01 -3.720899820327758789e-01 4.666433632373809814e-01 -4.038286209106445312e-01 -1.170943677425384521e-01 -5.463081002235412598e-01 1.299244761466979980e-01 -3.567396402359008789e-01
-1.725021004676818848e-01 -5.311132669448852539e-01 6.489955782890319824e-01 -1.548172831535339355e-01 3.095686733722686768e-01 -1.617172956466674805e-01 3.166611790657043457e-01 1.440089941024780273e-01
-5.790425091981887817e-02 1.491118222475051880e-01 -3.323684334754943848e-01 -8.459976315498352051e-01 2.616291642189025879e-01 2.563456594944000244e-01 6.571573019027709961e-02 9.874539077281951904e-02
-2.905922830104827881e-01 -4.829328879714012146e-02 6.174792051315307617e-01 -2.170768529176712036e-01 1.657623946666717529e-01 -4.264641106128692627e-01 2.941743135452270508e-01 -4.346649348735809326e-01
-4.150437116622924805e-01 -6.395751237869262695e-01 6.431280821561813354e-02 -3.448433279991149902e-01 2.209340482950210571e-01 -1.427903026342391968e-01 4.106012880802154541e-01 2.404889613389968872e-01
-4.534263908863067627e-02 -6.013636589050292969e-01 6.468040496110916138e-02 -3.388516008853912354e-01 6.406585574150085449e-01 -9.027440100908279419e-02 -1.286131590604782104e-01 2.866490483283996582e-01
-2.034803479909896851e-01 1.876169070601463318e-02 -5.963062122464179993e-02 -3.153150081634521484e-01 4.109442532062530518e-01 8.940516412258148193e-02 5.070945620536804199e-01 -6.490385532379150391e-01
2.454230003058910370e-02 -6.937371492385864258e-01 8.681093156337738037e-02 -4.226655364036560059e-01 4.556440711021423340e-01 1.109305117279291153e-02 -1.240883097052574158e-01 3.298662900924682617e-01
4.884323477745056152e-02 1.762821078300476074e-01 7.785450434312224388e-04 -7.833223938941955566e-01 3.648454248905181885e-01 -3.663351833820343018e-01 -2.759333252906799316e-01 -9.742505848407745361e-02
2.744800448417663574e-01 -1.936699002981185913e-01 3.788240253925323486e-01 -7.256582379341125488e-01 -9.860266931354999542e-03 -4.100248515605926514e-01 -4.810157418251037598e-02 2.157168090343475342e-01
-2.760715782642364502e-01 -4.227963984012603760e-01 3.562806546688079834e-01 -1.753712147474288940e-01 4.131401479244232178e-01 -5.069263577461242676e-01 3.244580924510955811e-01 2.332479208707809448e-01
1.417401731014251709e-01 3.027040362358093262e-01 -2.994774878025054932e-01 -5.911865830421447754e-01 5.112907290458679199e-01 -4.080735445022583008e-01 -3.908612579107284546e-02 -1.400770992040634155e-01
-3.080952465534210205e-01 -3.195015788078308105e-01 1.453322917222976685e-01 -2.073632031679153442e-01 5.288384556770324707e-01 -2.577746808528900146e-01 -5.888389796018600464e-02 -6.239309906959533691e-01
-2.861020267009735107e-01 -5.483368635177612305e-01 5.513519644737243652e-01 -1.065432354807853699e-01 2.898617088794708252e-01 -2.404684573411941528e-01 4.001331329345703125e-01 1.343368925154209137e-02
3.582763075828552246e-01 2.017794847488403320e-01 1.364556998014450073e-01 -5.639132261276245117e-01 4.012167155742645264e-01 3.378528058528900146e-01 4.244522154331207275e-01 -1.975493282079696655e-01
-2.355243265628814697e-01 -5.016423463821411133e-01 2.341601438820362091e-02 -3.113622665405273438e-01 1.890724897384643555e-01 -3.331434726715087891e-01 5.810515284538269043e-01 3.332188725471496582e-01
4.193090200424194336e-01 -3.722891807556152344e-01 2.964686155319213867e-01 -2.758548259735107422e-01 3.025224506855010986e-01 -2.521020174026489258e-01 2.153095602989196777e-01 -5.658248662948608398e-01
1.085817627608776093e-02 -2.246317081153392792e-02 -7.329414039850234985e-02 -4.254712760448455811e-01 6.240185499191284180e-01 -4.420964717864990234e-01 -3.702303469181060791e-01 -3.017627000808715820e-01
-1.551749408245086670e-01 8.537621796131134033e-02 -5.362339690327644348e-02 -3.737981617450714111e-01 4.240119159221649170e-01 1.520264446735382080e-01 4.815295040607452393e-01 -6.255096793174743652e-01
3.516579568386077881e-01 1.530847251415252686e-01 -6.800571084022521973e-02 -8.637208938598632812e-01 1.409161835908889771e-01 1.184434145689010620e-01 9.254554659128189087e-02 2.445658445358276367e-01
-3.989681303501129150e-01 1.400992125272750854e-01 -1.668024361133575439e-01 -7.948232293128967285e-01 -1.878153979778289795e-01 -2.116068899631500244e-01 2.029819339513778687e-01 -2.009373903274536133e-01
4.184009432792663574e-01 -1.096910461783409119e-01 2.036648988723754883e-01 -5.240167975425720215e-01 2.444444149732589722e-01 3.156150579452514648e-01 5.295373201370239258e-01 -2.388721853494644165e-01
3.019829988479614258e-01 2.722570672631263733e-02 2.084635496139526367e-01 -7.128212451934814453e-01 1.248355880379676819e-01 -5.313782691955566406e-01 -1.348730474710464478e-01 2.008888423442840576e-01
-3.833798170089721680e-01 -3.671776354312896729e-01 5.549923777580261230e-01 -9.030988067388534546e-02 3.501821756362915039e-01 -3.337188661098480225e-01 4.090542793273925781e-01 -2.658610977232456207e-02
-2.380501627922058105e-01 -1.697214841842651367e-01 3.724459707736968994e-01 -1.552601456642150879e-01 2.812296748161315918e-01 -2.000351697206497192e-01 4.929704964160919189e-01 -6.241641640663146973e-01
-3.682475388050079346e-01 1.233689486980438232e-01 1.230103522539138794e-02 -8.582713603973388672e-01 -1.491548568010330200e-01 -8.254845440387725830e-02 1.077776700258255005e-01 -2.677972018718719482e-01
-4.014587104320526123e-01 7.221750915050506592e-02 -1.971299946308135986e-01 -8.633037805557250977e-01 -8.077786862850189209e-02 6.963198632001876831e-02 1.421189755201339722e-01 -1.337544173002243042e-01
-7.441197335720062256e-02 -1.487654745578765869e-01 2.382983565330505371e-01 -1.564094126224517822e-01 6.369359493255615234e-01 5.071673169732093811e-02 3.734508454799652100e-01 -5.859664678573608398e-01
-1.222085952758789062e-01 3.518365919589996338e-01 2.202438563108444214e-01 -5.998241305351257324e-01 4.960346817970275879e-01 -3.738745450973510742e-01 -1.787404119968414307e-01 -1.876143068075180054e-01
-4.333589076995849609e-01 -1.183709129691123962e-01 7.812268286943435669e-02 -8.323403000831604004e-01 -2.345288097858428955e-01 -1.381050646305084229e-01 1.538954079151153564e-01 3.916840255260467529e-02
8.219645172357559204e-02 -1.343069225549697876e-01 2.126434445381164551e-01 -6.047934889793395996e-01 -1.453133076429367065e-01 -3.415248990058898926e-01 5.912496447563171387e-01 -2.772754728794097900e-01
2.188278883695602417e-01 1.005358844995498657e-01 6.241926550865173340e-02 -4.894850552082061768e-01 2.825720310211181641e-01 -5.507877469062805176e-01 1.503840535879135132e-01 -5.410043597221374512e-01
1.303514391183853149e-01 -3.457272946834564209e-01 1.600871533155441284e-01 -3.944544792175292969e-01 -2.322965264320373535e-01 -2.870824933052062988e-01 6.620702743530273438e-01 -3.279386460781097412e-01
-5.778310894966125488e-01 -4.138561487197875977e-01 -1.449227631092071533e-01 -4.457203745841979980e-01 1.367213875055313110e-01 1.306698173284530640e-01 4.729912579059600830e-01 1.252083927392959595e-01
-1.575916830915957689e-04 -1.821359992027282715e-01 2.230002880096435547e-01 -4.524153470993041992e-01 6.134201288223266602e-01 2.360584437847137451e-01 1.122912317514419556e-01 5.174945592880249023e-01
1.636677235364913940e-01 8.037806302309036255e-02 -7.665311545133590698e-02 -5.408326387405395508e-01 5.729567408561706543e-01 -5.207246541976928711e-01 -2.487638592720031738e-01 8.402320742607116699e-02
-1.491712480783462524e-01 -2.531411945819854736e-01 9.979128092527389526e-02 -2.882153391838073730e-01 3.378086984157562256e-01 -5.127978324890136719e-01 -7.046645879745483398e-02 -6.622682809829711914e-01
-2.798310816287994385e-01 -6.718081980943679810e-02 3.479805290699005127e-01 -7.317674160003662109e-01 -3.076109588146209717e-01 -3.790623322129249573e-02 2.517521083354949951e-01 -3.180675208568572998e-01
3.144434392452239990e-01 -3.703248202800750732e-01 6.328114867210388184e-02 -5.047987103462219238e-01 4.596228599548339844e-01 -3.741531968116760254e-01 -3.695598840713500977e-01 1.316826790571212769e-01
3.047821521759033203e-01 -4.018616080284118652e-01 -1.200834289193153381e-02 -4.046693146228790283e-01 -6.450435519218444824e-02 -7.517253607511520386e-02 5.273723006248474121e-01 -5.420151948928833008e-01
-1.770859360694885254e-01 -2.143430560827255249e-01 1.618522852659225464e-01 -4.885359108448028564e-01 6.945198774337768555e-01 1.102106496691703796e-01 -3.427635133266448975e-01 2.141103297472000122e-01
-7.632421702146530151e-02 1.697952114045619965e-02 8.511659502983093262e-02 -5.221456289291381836e-01 4.483525753021240234e-01 -5.966141223907470703e-01 -3.397645354270935059e-01 -2.039535492658615112e-01
-3.353163301944732666e-01 -2.160030417144298553e-02 9.334243088960647583e-02 -2.292923927307128906e-01 5.755847692489624023e-01 -1.622263342142105103e-01 4.063239693641662598e-01 -5.505399703979492188e-01
2.476363927125930786e-01 -1.434800028800964355e-01 3.166764602065086365e-02 -3.292728960514068604e-01 -2.449446357786655426e-02 -4.303656220436096191e-01 7.810361385345458984e-01 -1.132892966270446777e-01
5.321453213691711426e-01 -7.817186415195465088e-02 -3.707621246576309204e-02 -5.529390573501586914e-01 9.131763130426406860e-02 -1.104063019156455994e-01 5.884949564933776855e-01 -1.916760504245758057e-01
-2.994740903377532959e-01 -4.362841546535491943e-01 3.619576394557952881e-01 -4.550806581974029541e-01 3.808844089508056641e-01 -1.035076230764389038e-01 1.036467626690864563e-01 4.640369117259979248e-01
-5.768113210797309875e-02 -1.456590089946985245e-02 -2.028150111436843872e-01 -2.845264375209808350e-01 6.298419833183288574e-01 -6.069554090499877930e-01 -9.948889911174774170e-02 -3.152422904968261719e-01
-1.538212783634662628e-02 -5.959212779998779297e-01 1.075940281152725220e-01 -2.629277408123016357e-01 5.740088820457458496e-01 7.604625076055526733e-02 2.093002349138259888e-01 4.299512803554534912e-01
-3.659268915653228760e-01 2.072668075561523438e-01 -1.914248317480087280e-01 -7.447910308837890625e-01 -1.311970651149749756e-01 -1.642902940511703491e-01 4.313040375709533691e-01 -3.941781446337699890e-02
3.616474568843841553e-01 8.551383763551712036e-02 3.715932369232177734e-02 -5.747724771499633789e-01 5.023900270462036133e-01 -4.947438538074493408e-01 -1.801539510488510132e-01 2.305595949292182922e-02
-7.240137550979852676e-03 -2.124369740486145020e-01 -1.303469091653823853e-01 -7.671457529067993164e-01 2.312919646501541138e-01 -2.944948673248291016e-01 -1.973763555288314819e-01 4.124737083911895752e-01
-1.404395252466201782e-01 -1.185532584786415100e-01 -3.735469654202461243e-02 -2.189113050699234009e-01 6.607298254966735840e-01 -5.367820858955383301e-01 -9.531113505363464355e-02 -4.279266595840454102e-01
-2.433100789785385132e-01 -4.579650759696960449e-01 2.540833950042724609e-01 -1.702254116535186768e-01 2.784164547920227051e-01 -3.737033009529113770e-01 6.014856696128845215e-01 2.420296818017959595e-01
4.337652325630187988e-01 -1.491120178252458572e-02 3.564625680446624756e-01 -6.402090787887573242e-01 1.326796505600214005e-02 -2.130055613815784454e-02 3.891191482543945312e-01 -3.502126336097717285e-01
-4.196442663669586182e-02 2.198625952005386353e-01 1.787548661231994629e-01 -2.626318931579589844e-01 7.406691908836364746e-01 1.932724267244338989e-01 4.294273555278778076e-01 -2.803885638713836670e-01
4.044149518013000488e-01 -6.172356009483337402e-01 3.570703566074371338e-01 -1.535043567419052124e-01 2.161544710397720337e-01 9.519712626934051514e-02 4.427720904350280762e-01 -2.292896211147308350e-01
-1.437706947326660156e-01 -3.393092751502990723e-02 -2.428636699914932251e-01 -1.920586675405502319e-01 6.415780186653137207e-01 -4.977310001850128174e-01 4.525151476263999939e-02 -4.700033366680145264e-01
-2.202382087707519531e-01 -3.073877692222595215e-01 2.404199242591857910e-01 -2.037959396839141846e-01 3.696914613246917725e-01 -5.653901696205139160e-01 4.163085818290710449e-01 3.578027188777923584e-01
-2.670348994433879852e-02 -4.083263874053955078e-01 4.244624376296997070e-01 -2.660163044929504395e-01 3.850679695606231689e-01 4.589092135429382324e-01 2.806403040885925293e-01 -3.794595599174499512e-01
-1.341517269611358643e-01 -2.015911191701889038e-01 1.424294114112854004e-01 -4.622407555580139160e-01 7.358874082565307617e-01 2.094143778085708618e-01 -3.155196905136108398e-01 1.499150395393371582e-01
-4.289060831069946289e-01 -1.115721389651298523e-01 6.700631976127624512e-01 -4.784359931945800781e-01 2.321599125862121582e-01 -1.225166395306587219e-02 -1.745335012674331665e-01 -2.029659599065780640e-01
-1.876651309430599213e-02 -4.858900904655456543e-01 1.918998360633850098e-01 -3.641847968101501465e-01 6.669971942901611328e-01 1.863472610712051392e-01 -9.024175256490707397e-02 3.261107206344604492e-01
2.115769982337951660e-01 1.488579362630844116e-01 2.255479693412780762e-01 -7.429571747779846191e-01 2.814098298549652100e-01 4.176809787750244141e-01 1.656053960323333740e-01 -2.216870784759521484e-01
1.342521756887435913e-01 1.125543415546417236e-01 8.696448802947998047e-02 -2.166696786880493164e-01 7.557668685913085938e-01 1.191534399986267090e-01 5.129785537719726562e-01 -2.574319839477539062e-01
1.266697496175765991e-01 9.090191125869750977e-02 7.888840138912200928e-02 -7.005727887153625488e-01 2.270094752311706543e-01 -5.742457509040832520e-01 -2.332161664962768555e-01 -2.073274850845336914e-01
-1.152614429593086243e-01 -4.031459987163543701e-01 8.044539391994476318e-02 -7.283124327659606934e-01 -1.022960841655731201e-01 2.400928884744644165e-01 3.482151925563812256e-01 3.129135072231292725e-01
4.668035507202148438e-01 -6.329627335071563721e-02 3.129416108131408691e-01 -4.189167320728302002e-01 2.801583148539066315e-02 -4.598809778690338135e-01 5.041642189025878906e-01 -1.954670995473861694e-01
-4.915520548820495605e-01 5.806543864309787750e-03 5.621163547039031982e-02 -4.808293879032135010e-01 1.888900399208068848e-01 1.408111751079559326e-01 3.120589554309844971e-01 -6.091781854629516602e-01
-3.925783038139343262e-01 -5.275299549102783203e-01 5.414671078324317932e-02 -3.734550476074218750e-01 1.338553428649902344e-01 -2.141528576612472534e-01 5.192669630050659180e-01 3.029474616050720215e-01
5.437635183334350586e-01 -3.491004183888435364e-02 2.847435474395751953e-01 -4.081245660781860352e-01 2.406928390264511108e-01 -4.410803914070129395e-01 2.353305220603942871e-01 -3.841778337955474854e-01
4.939977526664733887e-01 -2.325082197785377502e-02 3.244352936744689941e-01 -4.443545341491699219e-01 2.166892290115356445e-01 -3.294957578182220459e-01 3.046264648437500000e-01 -4.521032571792602539e-01
1.166109889745712280e-01 1.956689953804016113e-01 2.049392275512218475e-02 -7.335482239723205566e-01 2.904295921325683594e-01 3.216084241867065430e-01 2.034894227981567383e-01 -4.247507154941558838e-01
5.321457982063293457e-01 -2.917017638683319092e-01 6.010665893554687500e-01 -4.377468824386596680e-01 1.182947754859924316e-01 -4.120656847953796387e-02 2.217109650373458862e-01 1.182383820414543152e-01
6.527630239725112915e-02 2.216830290853977203e-02 -9.177422523498535156e-02 -4.922685921192169189e-01 5.599931627511978149e-02 -4.669387340545654297e-01 3.885040879249572754e-01 -6.102405786514282227e-01
4.419641494750976562e-01 1.861606687307357788e-01 3.952071368694305420e-01 -5.659549832344055176e-01 3.479876518249511719e-01 -8.441456407308578491e-02 1.245911121368408203e-01 -3.870063126087188721e-01
7.862351834774017334e-02 2.864922583103179932e-01 1.349567621946334839e-01 -1.071176677942276001e-01 7.456080913543701172e-01 -1.229656711220741272e-01 5.210908055305480957e-01 -1.986591070890426636e-01
2.091381400823593140e-01 4.624674916267395020e-01 -9.542671032249927521e-03 -4.310418665409088135e-01 6.887806653976440430e-01 -1.872619241476058960e-01 1.971713602542877197e-01 9.019035100936889648e-02
4.487244784832000732e-01 4.010945186018943787e-02 -1.513683944940567017e-01 -5.607160329818725586e-01 1.050221398472785950e-01 -3.419591784477233887e-01 3.902313411235809326e-01 -4.236469268798828125e-01
3.078352659940719604e-02 1.658895313739776611e-01 2.122708410024642944e-01 -1.724724471569061279e-01 8.586428761482238770e-01 1.891324669122695923e-02 1.385917514562606812e-01 -3.740245401859283447e-01
-6.369318962097167969e-01 -3.152411580085754395e-01 2.905813157558441162e-01 -3.177776336669921875e-01 4.843184947967529297e-01 -1.829445213079452515e-01 7.227423787117004395e-02 1.904316395521163940e-01
4.909916520118713379e-01 1.486738324165344238e-01 9.014783427119255066e-03 -5.293608903884887695e-01 2.566820085048675537e-01 -2.770447731018066406e-01 3.703415095806121826e-01 -4.203889369964599609e-01
1.117731183767318726e-01 -4.321445226669311523e-01 4.515250325202941895e-01 -5.663716793060302734e-01 -2.361309528350830078e-01 -4.290724694728851318e-01 1.741698682308197021e-01 7.687614858150482178e-02
4.577006995677947998e-01 1.028428375720977783e-01 -1.970166862010955811e-01 -5.997499227523803711e-01 1.114502996206283569e-01 -1.697160005569458008e-01 5.754284262657165527e-01 -9.526483714580535889e-02
2.422227710485458374e-01 -5.892874002456665039e-01 -6.372901797294616699e-02 -3.088597953319549561e-01 2.455710470676422119e-01 -1.449876278638839722e-01 4.901929795742034912e-01 4.159291386604309082e-01
3.494202196598052979e-01 3.809214234352111816e-01 5.672184377908706665e-02 -5.289320349693298340e-01 5.671114325523376465e-01 -3.083677589893341064e-01 1.277406811714172363e-01 1.295921653509140015e-01
5.726935267448425293e-01 -4.918903410434722900e-01 -2.553114593029022217e-01 -3.668676614761352539e-01 3.168698251247406006e-01 -6.818953156471252441e-02 2.416900396347045898e-01 -2.584953904151916504e-01
4.499315023422241211e-01 -3.509138226509094238e-01 -3.546122610569000244e-01 -5.860729217529296875e-01 3.524112105369567871e-01 1.008024960756301880e-01 7.845434546470642090e-02 2.543227672576904297e-01
-1.165398731827735901e-01 -6.428971886634826660e-01 2.482852339744567871e-01 -3.554446101188659668e-01 4.845275282859802246e-01 1.033767163753509521e-01 2.707135677337646484e-01 2.576347887516021729e-01
1.611613668501377106e-02 -2.750358879566192627e-01 1.130308732390403748e-01 -7.958019375801086426e-01 -1.608546674251556396e-01 -3.300439193844795227e-02 3.579032123088836670e-01 3.506576120853424072e-01
-1.571775972843170166e-01 4.202429354190826416e-01 7.612550258636474609e-02 -5.894743800163269043e-01 5.802249312400817871e-01 -1.032194793224334717e-01 -1.309808194637298584e-01 -2.845079600811004639e-01
-8.643803745508193970e-02 -6.433898210525512695e-01 3.377005457878112793e-01 -1.232096329331398010e-01 3.174358308315277100e-01 2.959951059892773628e-03 5.673522353172302246e-01 1.633796691894531250e-01
2.418011873960494995e-01 1.717840731143951416e-01 -1.379710733890533447e-01 -3.181181252002716064e-01 4.387671053409576416e-01 -2.364908903837203979e-01 6.509869098663330078e-01 -3.457726836204528809e-01
-1.961460411548614502e-01 -8.931520581245422363e-02 -1.155710741877555847e-01 -3.208674490451812744e-01 2.403063625097274780e-01 -5.572856664657592773e-01 2.266274988651275635e-01 -6.461908817291259766e-01
8.241406083106994629e-02 -1.927917152643203735e-01 1.512880623340606689e-01 -6.036716699600219727e-01 -2.935911118984222412e-01 -3.810934722423553467e-01 5.806869268417358398e-01 1.032188627868890762e-02
9.321113117039203644e-03 -5.753447413444519043e-01 1.386785358190536499e-01 -6.064545512199401855e-01 -1.825731843709945679e-01 6.949111074209213257e-02 4.052790701389312744e-01 2.818857431411743164e-01
-9.819331765174865723e-02 2.707912325859069824e-01 2.674877941608428955e-01 -7.836375236511230469e-01 2.340760380029678345e-01 -7.247760146856307983e-02 1.941280253231525421e-02 4.134864807128906250e-01
-3.566967844963073730e-01 -2.175171375274658203e-01 6.743925809860229492e-01 -2.708581984043121338e-01 1.032817065715789795e-01 -3.439926803112030029e-01 6.617700308561325073e-02 -4.048535227775573730e-01
2.515441477298736572e-01 3.806698620319366455e-01 5.685530602931976318e-02 -4.644596874713897705e-01 6.756005883216857910e-01 -1.677086055278778076e-01 2.930718064308166504e-01 4.906434565782546997e-02
2.254881709814071655e-01 -2.722957171499729156e-03 -1.625367701053619385e-01 -7.778547406196594238e-01 4.943712428212165833e-02 -6.177696958184242249e-02 3.075073659420013428e-01 4.656718373298645020e-01
-2.134575992822647095e-01 9.388763457536697388e-02 2.579086124897003174e-01 -5.866683721542358398e-01 3.478808104991912842e-01 -5.306373834609985352e-01 -3.052105009555816650e-01 -1.979239881038665771e-01
8.345228433609008789e-02 3.782214820384979248e-01 1.072934344410896301e-01 -8.884546160697937012e-01 1.654811799526214600e-01 -8.429826796054840088e-02 -7.532174885272979736e-02 9.464187175035476685e-02
3.178305625915527344e-01 2.982167899608612061e-01 -1.295745074748992920e-01 -6.636515259742736816e-01 1.845997273921966553e-01 -2.991437315940856934e-01 4.699961841106414795e-01 -9.147263318300247192e-02
-3.661318421363830566e-01 -3.154354542493820190e-02 1.890681497752666473e-02 -4.449265599250793457e-01 2.422657012939453125e-01 1.379107236862182617e-01 4.535343050956726074e-01 -6.190558075904846191e-01
-1.391069889068603516e-01 3.026580512523651123e-01 -2.156113237142562866e-01 -5.442709922790527344e-01 3.725517690181732178e-01 -5.303714871406555176e-01 3.507643705233931541e-03 -3.552845120429992676e-01
3.956737369298934937e-02 7.150298357009887695e-02 2.554726004600524902e-01 -2.120451629161834717e-01 5.967490673065185547e-01 9.816996753215789795e-02 6.867303252220153809e-01 -2.138856947422027588e-01
5.307217240333557129e-01 -2.582985758781433105e-01 3.665724694728851318e-01 -1.717442870140075684e-01 4.229073822498321533e-01 -2.101510912179946899e-01 4.144069850444793701e-01 -3.049549162387847900e-01
5.211009830236434937e-02 -2.839904129505157471e-01 2.235788851976394653e-01 -5.374337434768676758e-01 -2.544648051261901855e-01 -7.423234730958938599e-02 7.105692625045776367e-01 -5.138086900115013123e-02
5.143973976373672485e-02 2.916525900363922119e-01 -1.378531008958816528e-01 -6.057428717613220215e-01 4.699878096580505371e-01 3.034058809280395508e-01 1.371759176254272461e-01 -4.411394000053405762e-01
8.970451354980468750e-02 -2.153700292110443115e-01 4.709649831056594849e-02 -6.594371199607849121e-01 -1.976403892040252686e-01 -2.999153733253479004e-01 5.594467520713806152e-01 2.578790783882141113e-01
4.234323650598526001e-02 1.075308769941329956e-01 4.197216629981994629e-01 -4.825569391250610352e-01 6.565601825714111328e-01 -2.095982432365417480e-01 -2.510706186294555664e-01 -1.989410668611526489e-01
6.939150393009185791e-02 -1.052189841866493225e-01 4.018341898918151855e-01 -6.100820899009704590e-01 -2.585949301719665527e-01 -3.993622660636901855e-01 4.362064898014068604e-01 -1.838615387678146362e-01
-3.763949126005172729e-02 -2.939512729644775391e-01 4.964464306831359863e-01 -4.004181027412414551e-01 4.132875800132751465e-01 4.769808053970336914e-01 6.135879456996917725e-02 -3.214034140110015869e-01
3.104930222034454346e-01 1.091557070612907410e-01 9.878876619040966034e-03 -4.176387488842010498e-01 4.008781015872955322e-01 -3.195480108261108398e-01 2.113667428493499756e-01 -6.400541067123413086e-01
-3.693997859954833984e-02 -6.810160279273986816e-01 9.514310210943222046e-02 -5.033639073371887207e-01 -3.502700030803680420e-01 -1.023424342274665833e-01 2.182784080505371094e-01 -3.026827573776245117e-01
-4.005685150623321533e-01 -1.352048665285110474e-01 7.135123014450073242e-01 -3.683600127696990967e-01 3.328759595751762390e-02 -2.296866327524185181e-01 1.172704249620437622e-01 -3.299385011196136475e-01
-1.488612499088048935e-02 1.389321312308311462e-02 4.081819355487823486e-01 -4.778049290180206299e-01 5.843969583511352539e-01 1.563319414854049683e-01 5.117450281977653503e-02 4.858983755111694336e-01
1.869064271450042725e-01 2.905208170413970947e-01 1.138801500201225281e-01 -3.217962086200714111e-01 6.459965109825134277e-01 -1.114182844758033752e-01 3.681842088699340820e-01 -4.459337890148162842e-01
-2.155200839042663574e-01 7.233673240989446640e-04 -1.434659063816070557e-01 -9.001019597053527832e-01 3.225278109312057495e-02 5.351323052309453487e-04 9.714729338884353638e-02 3.351217508316040039e-01
-2.746991217136383057e-01 -1.418942809104919434e-01 -1.633919924497604370e-01 -5.985737964510917664e-02 6.365478038787841797e-01 -3.737880587577819824e-01 1.728496104478836060e-01 -5.471189618110656738e-01
-6.631860882043838501e-02 1.720090210437774658e-01 7.325245067477226257e-03 -6.063242554664611816e-01 2.185253351926803589e-01 1.934380382299423218e-01 3.449963927268981934e-01 -6.278040409088134766e-01
-4.109845757484436035e-01 -3.895955681800842285e-01 5.717518925666809082e-01 -1.898778080940246582e-01 2.353757321834564209e-01 -4.872756898403167725e-01 1.337011456489562988e-01 -7.508530467748641968e-02
-3.043186962604522705e-01 -2.884129285812377930e-01 1.174976825714111328e-01 -3.096342086791992188e-01 -3.125378116965293884e-02 -2.242768704891204834e-01 7.490470409393310547e-01 -3.196568787097930908e-01
-5.548469424247741699e-01 -1.982459276914596558e-01 4.514873623847961426e-01 -4.920607507228851318e-01 -4.926605895161628723e-02 2.957362309098243713e-02 1.693920195102691650e-01 -4.181906878948211670e-01
-3.061186373233795166e-01 -1.046709492802619934e-01 6.017373204231262207e-01 -6.025083661079406738e-01 -2.499095648527145386e-01 -2.145031839609146118e-01 2.062040716409683228e-01 -1.387259811162948608e-01
4.169889986515045166e-01 1.417901217937469482e-01 7.253783941268920898e-02 -3.780571818351745605e-01 5.168223977088928223e-01 3.844667226076126099e-02 5.336495637893676758e-01 -3.232050538063049316e-01
-3.937862068414688110e-02 -2.676323056221008301e-01 2.222379595041275024e-01 -4.474891424179077148e-01 3.262583911418914795e-01 -6.511567831039428711e-01 -3.145519495010375977e-01 -2.186169177293777466e-01
4.110647737979888916e-01 1.555034816265106201e-01 2.924665510654449463e-01 -6.554254293441772461e-01 2.654395997524261475e-01 6.641807407140731812e-02 1.967328637838363647e-01 -4.220803380012512207e-01
2.522109150886535645e-01 -2.210053801536560059e-01 2.968769967555999756e-01 -6.658812761306762695e-01 4.155416041612625122e-02 -5.425360202789306641e-01 -2.431415021419525146e-01 -2.868226170539855957e-02
6.882984191179275513e-02 2.527213692665100098e-01 3.529702425003051758e-01 -4.147874116897583008e-01 6.714245080947875977e-01 -1.957873702049255371e-01 -9.271902590990066528e-02 -3.701584637165069580e-01
-2.015742212533950806e-01 -1.031914055347442627e-01 -8.712936937808990479e-02 -4.042253196239471436e-01 4.601607620716094971e-01 -3.536545038223266602e-01 -7.163298781961202621e-03 -6.639721393585205078e-01
6.556458771228790283e-02 -1.889281123876571655e-01 -2.738592326641082764e-01 -4.572207331657409668e-01 2.769322097301483154e-01 1.344473510980606079e-01 5.772972702980041504e-01 -4.979138076305389404e-01
-7.096866518259048462e-02 -4.108042716979980469e-01 9.233231097459793091e-02 -2.114510983228683472e-01 2.373629808425903320e-01 1.958556771278381348e-01 5.658952593803405762e-01 -5.983548760414123535e-01
-2.375480681657791138e-01 -5.375943779945373535e-01 3.396684825420379639e-01 -1.219998225569725037e-01 3.556493520736694336e-01 -1.707918643951416016e-01 5.852085351943969727e-01 1.617998033761978149e-01
-5.437081456184387207e-01 2.016405761241912842e-01 1.797961741685867310e-01 -7.812047600746154785e-01 -1.140026934444904327e-02 -5.958145111799240112e-02 7.553084939718246460e-02 -1.083051115274429321e-01
1.065903902053833008e-01 -1.823956519365310669e-01 -5.610541254281997681e-02 -4.912633299827575684e-01 -2.041569799184799194e-01 -3.265684247016906738e-01 7.383589744567871094e-01 -1.318405270576477051e-01
7.213908433914184570e-02 -2.860576510429382324e-01 3.139033615589141846e-01 -5.903745293617248535e-01 -2.575232088565826416e-01 -4.435699284076690674e-01 4.295642375946044922e-01 1.352464705705642700e-01
5.353472232818603516e-01 -2.601435482501983643e-01 5.546153187751770020e-01 -4.561771750450134277e-01 -8.761360077187418938e-04 -8.532723039388656616e-02 3.429058492183685303e-01 -7.188240438699722290e-02
1.879186034202575684e-01 4.150052070617675781e-01 -5.919296666979789734e-02 -5.075786113739013672e-01 6.230503320693969727e-01 -3.044310510158538818e-01 2.050650119781494141e-01 9.162862598896026611e-02
2.662113606929779053e-01 1.854557171463966370e-02 2.101046405732631683e-02 -5.246257781982421875e-01 3.080134391784667969e-01 3.632240891456604004e-01 5.914791226387023926e-01 -2.765184938907623291e-01
3.172239661216735840e-01 -1.239563524723052979e-01 6.344540119171142578e-01 -2.118007689714431763e-01 3.173508942127227783e-01 -2.485477775335311890e-01 3.856953978538513184e-01 -3.540675044059753418e-01
1.577262729406356812e-01 -2.630967199802398682e-01 2.692366540431976318e-01 -6.192209124565124512e-01 -2.109678685665130615e-01 -2.344744950532913208e-01 5.404239892959594727e-01 2.417349815368652344e-01
3.317824900150299072e-01 2.937098741531372070e-01 -8.091107755899429321e-02 -6.642638444900512695e-01 2.573311626911163330e-01 1.147917062044143677e-01 5.074738264083862305e-01 -1.376076191663742065e-01
1.904304772615432739e-01 -2.773613035678863525e-01 3.000636696815490723e-01 -7.115365862846374512e-01 -1.907272040843963623e-01 -1.473183333873748779e-01 3.512963354587554932e-01 3.301447927951812744e-01
-3.643106520175933838e-01 -3.263223767280578613e-01 1.678917109966278076e-01 -3.403288125991821289e-01 7.029596567153930664e-01 6.500317901372909546e-02 8.629836142063140869e-02 3.330990076065063477e-01
-2.338704466819763184e-01 -4.590542614459991455e-01 3.603378236293792725e-01 -2.117521911859512329e-01 4.981758594512939453e-01 -2.509439587593078613e-01 3.124305605888366699e-01 3.887499272823333740e-01
3.444324061274528503e-02 2.415536493062973022e-01 9.329734742641448975e-02 -4.667692184448242188e-01 5.510105490684509277e-01 -1.599637717008590698e-01 -1.239340379834175110e-02 -6.201072335243225098e-01
1.783655732870101929e-01 1.564435213804244995e-01 -2.479413300752639771e-01 -3.835277259349822998e-01 4.052175283432006836e-01 3.568351035937666893e-03 6.274815797805786133e-01 -4.209459125995635986e-01
-3.564401268959045410e-01 6.794008612632751465e-02 7.548424601554870605e-01 -4.927704632282257080e-01 1.779414862394332886e-01 -1.465482115745544434e-01 -5.073842406272888184e-02 3.271720837801694870e-03
-2.948533743619918823e-03 2.678739428520202637e-01 -1.044276282191276550e-01 -7.479394078254699707e-01 3.931917846202850342e-01 -4.185914099216461182e-01 -1.045257002115249634e-01 -1.310432702302932739e-01
-2.060820758342742920e-01 7.903949916362762451e-02 -7.890877127647399902e-02 -2.690942585468292236e-01 3.345937728881835938e-01 1.473921537399291992e-01 7.358452081680297852e-01 -4.444087743759155273e-01
2.930667996406555176e-01 1.141911149024963379e-01 -7.178164273500442505e-02 -3.690487742424011230e-01 3.453982174396514893e-01 -4.087423384189605713e-01 3.260958194732666016e-01 -6.058169007301330566e-01
2.488739937543869019e-01 -4.663682579994201660e-01 2.975989282131195068e-01 -4.653092920780181885e-01 -2.114864140748977661e-01 -3.434411883354187012e-01 4.938678145408630371e-01 -9.434424340724945068e-02
-3.442738652229309082e-01 -5.236985683441162109e-01 5.750875473022460938e-01 -1.137613728642463684e-01 3.278740346431732178e-01 -2.831672430038452148e-01 2.707471549510955811e-01 -5.058697983622550964e-02
-2.325454540550708771e-02 1.241439133882522583e-01 3.168046772480010986e-01 -2.031018733978271484e-01 8.389056921005249023e-01 -2.604345679283142090e-01 -8.908841013908386230e-02 -2.508113980293273926e-01
-2.114825099706649780e-01 1.547431796789169312e-01 2.393719404935836792e-01 -4.391606450080871582e-01 6.023846268653869629e-01 -3.435434699058532715e-01 -1.683879643678665161e-01 -4.146381318569183350e-01
-8.461526036262512207e-02 -4.109591543674468994e-01 2.396733760833740234e-01 -3.736011087894439697e-01 6.822754740715026855e-01 2.165786027908325195e-01 -2.554708123207092285e-01 2.219465523958206177e-01
3.949183523654937744e-01 -3.382149338722229004e-01 -1.336093544960021973e-01 -7.003104686737060547e-01 2.472157478332519531e-01 9.176278859376907349e-02 4.017293080687522888e-02 3.875746130943298340e-01
-4.733463525772094727e-01 -5.985161066055297852e-01 6.321150064468383789e-02 -4.053492546081542969e-01 6.054611131548881531e-02 -3.937317430973052979e-01 2.890484035015106201e-01 8.472666889429092407e-02
4.704808294773101807e-01 1.865720450878143311e-01 1.946392208337783813e-01 -5.566231608390808105e-01 2.711994349956512451e-01 -6.587594002485275269e-02 4.056954681873321533e-01 -3.919787406921386719e-01
1.178737804293632507e-01 2.208043262362480164e-02 -3.738250210881233215e-02 -5.658556222915649414e-01 4.921590983867645264e-01 -5.159701704978942871e-01 -3.391008973121643066e-01 -2.014774829149246216e-01
-2.339662313461303711e-01 2.065619379281997681e-01 1.104170083999633789e-02 -2.276259362697601318e-01 5.917050242424011230e-01 -1.838353574275970459e-01 4.766202270984649658e-01 -4.894684553146362305e-01
2.648239769041538239e-02 3.383278250694274902e-01 -1.665766164660453796e-02 -7.069922685623168945e-01 4.800578057765960693e-01 3.662267327308654785e-02 7.286581397056579590e-02 -3.842020332813262939e-01
-3.148697614669799805e-01 -4.124032557010650635e-01 3.322248458862304688e-01 -1.684669554233551025e-01 5.717430114746093750e-01 -1.623695790767669678e-01 3.493427336215972900e-01 3.416604101657867432e-01
1.454097777605056763e-01 -4.254029989242553711e-01 2.553857266902923584e-01 -5.304906368255615234e-01 -1.825854480266571045e-01 -1.095585525035858154e-01 5.849488377571105957e-01 -2.524686753749847412e-01
-4.557611048221588135e-02 3.174287378787994385e-01 7.886026799678802490e-02 -9.285985231399536133e-01 8.842939138412475586e-02 -7.950867712497711182e-02 -6.655295193195343018e-02 1.003843545913696289e-01
4.561839103698730469e-01 -2.404257208108901978e-01 1.039617583155632019e-01 -6.304383277893066406e-01 1.837331503629684448e-01 -4.619916379451751709e-01 -6.898960471153259277e-02 2.718040645122528076e-01
-1.385924965143203735e-01 -8.451146632432937622e-02 -1.596550196409225464e-01 -2.283705323934555054e-01 6.453039646148681641e-01 -4.537176787853240967e-01 2.549871206283569336e-01 -4.568496346473693848e-01
1.058664768934249878e-01 -4.132438916712999344e-03 -1.000231802463531494e-01 -1.966768503189086914e-01 7.174017429351806641e-01 -4.307474493980407715e-01 1.612107753753662109e-01 -4.624840617179870605e-01
-4.819723665714263916e-01 -7.134659588336944580e-02 -2.096942439675331116e-02 -3.791565895080566406e-01 5.495219826698303223e-01 1.623408794403076172e-01 2.355713695287704468e-01 -4.843451678752899170e-01
5.242438316345214844e-01 -8.242151886224746704e-02 4.767318069934844971e-01 -4.570332467555999756e-01 2.178407311439514160e-01 -2.340150773525238037e-01 2.295561879873275757e-01 -3.568035066127777100e-01
-1.150854006409645081e-01 7.392819970846176147e-02 2.062817215919494629e-01 -7.973094582557678223e-01 8.454880118370056152e-02 -5.032692551612854004e-01 -1.488023549318313599e-01 -1.430557966232299805e-01
2.483233660459518433e-01 1.867509037256240845e-01 -3.970988094806671143e-01 -6.653343439102172852e-01 1.493929475545883179e-01 1.751358620822429657e-02 5.276600122451782227e-01 -4.530271515250205994e-02
1.189277842640876770e-01 4.898997768759727478e-02 9.303009137511253357e-04 -5.732364058494567871e-01 6.489350795745849609e-01 -4.543091654777526855e-01 -3.846763446927070618e-02 -1.608166545629501343e-01
-3.370081782341003418e-01 -3.000624179840087891e-01 2.493891566991806030e-01 -1.935483664274215698e-01 4.946043789386749268e-01 -3.421922028064727783e-01 4.634102880954742432e-01 3.467767536640167236e-01
-4.325514435768127441e-01 1.137144397944211960e-02 2.200854718685150146e-01 -4.853650927543640137e-01 6.080856323242187500e-01 -2.644987106323242188e-01 -1.238598376512527466e-01 2.714482247829437256e-01
-2.158758044242858887e-01 1.003911048173904419e-01 3.179215192794799805e-01 -5.120755434036254883e-01 4.855221509933471680e-01 1.990353316068649292e-01 -1.139117404818534851e-01 -5.400936603546142578e-01
7.454890012741088867e-02 1.430367231369018555e-01 9.625323861837387085e-02 -2.971701137721538544e-02 8.757540583610534668e-01 -1.112121120095252991e-01 3.706725537776947021e-01 -2.170803248882293701e-01
-4.267668351531028748e-02 -8.013209700584411621e-02 1.340600401163101196e-01 -1.195749789476394653e-01 7.214811444282531738e-01 -1.138093844056129456e-01 2.880475819110870361e-01 -5.856860876083374023e-01
2.287754788994789124e-02 -2.781578712165355682e-02 2.899927794933319092e-01 -2.205998897552490234e-01 5.516803264617919922e-01 -1.815790235996246338e-01 2.678498029708862305e-01 -6.759269237518310547e-01
1.813918501138687134e-01 2.585873603820800781e-01 -3.205038309097290039e-01 -7.171543836593627930e-01 4.178366363048553467e-01 -1.219197437167167664e-01 2.669151425361633301e-01 1.500031203031539917e-01
-1.043331548571586609e-01 -2.026796713471412659e-02 3.873504400253295898e-01 -6.239945292472839355e-01 3.466763794422149658e-01 -4.998151957988739014e-01 -2.807509005069732666e-01 -2.175665833055973053e-02
-1.543497294187545776e-01 9.307018667459487915e-02 3.883190453052520752e-01 -8.459308743476867676e-01 2.428230829536914825e-02 -1.164047718048095703e-01 -2.900522053241729736e-01 5.341745913028717041e-02
2.675517089664936066e-02 2.260901182889938354e-01 -2.046739608049392700e-01 -7.549497485160827637e-01 3.144489526748657227e-01 -4.370469450950622559e-01 -1.690772175788879395e-01 -1.336094886064529419e-01
-9.433649480342864990e-02 1.682396531105041504e-01 8.274990320205688477e-02 -7.389395236968994141e-01 -3.547765314579010010e-02 -4.653356671333312988e-01 1.282481662929058075e-02 -4.381285607814788818e-01
-4.117814004421234131e-01 -4.675644040107727051e-01 5.114091038703918457e-01 -1.939838677644729614e-01 2.450782656669616699e-01 -6.859090179204940796e-02 4.932574629783630371e-01 6.767372786998748779e-02
1.675866395235061646e-01 2.258791029453277588e-01 -6.070227827876806259e-03 -8.078917860984802246e-01 3.347110450267791748e-01 2.953336201608181000e-02 3.825899958610534668e-01 9.427938610315322876e-02
5.687366425991058350e-02 5.197311937808990479e-02 4.552031755447387695e-01 -5.699112415313720703e-01 3.238604962825775146e-01 -5.578570961952209473e-01 -2.134500890970230103e-01 -2.010590769350528717e-02
-1.353270858526229858e-01 -7.774744182825088501e-02 2.675738036632537842e-01 -5.197736620903015137e-01 3.978110253810882568e-01 -4.418988823890686035e-01 -2.653613388538360596e-01 -4.581883847713470459e-01
2.882631719112396240e-01 -4.705834984779357910e-01 1.067323237657546997e-01 -3.747478425502777100e-01 3.240143656730651855e-01 2.883790433406829834e-01 2.963179945945739746e-01 -5.173739790916442871e-01
2.469497621059417725e-01 1.088852062821388245e-01 -2.503744959831237793e-01 -8.790923357009887695e-01 2.478919625282287598e-01 -1.024730727076530457e-01 -9.550296515226364136e-02 1.029423996806144714e-01
5.364128574728965759e-02 1.175616160035133362e-01 -1.609804779291152954e-01 -6.560126543045043945e-01 4.494911432266235352e-01 -4.775790572166442871e-01 -2.978400588035583496e-01 -9.056504070758819580e-02
-3.761946037411689758e-02 1.211591809988021851e-01 -2.423925325274467468e-02 -6.819130778312683105e-01 4.590748250484466553e-01 -7.797683030366897583e-02 -2.573123276233673096e-01 -4.850490987300872803e-01
4.261443316936492920e-01 -3.112838566303253174e-01 -1.797664463520050049e-01 -5.436474084854125977e-01 4.065788686275482178e-01 -3.945990800857543945e-01 -1.366818398237228394e-01 2.322463542222976685e-01
2.811551094055175781e-01 5.536524206399917603e-02 2.459562718868255615e-01 -7.313809394836425781e-01 4.714274406433105469e-01 3.126355111598968506e-01 -4.189594462513923645e-02 2.709226682782173157e-02
3.409573435783386230e-01 3.350317478179931641e-01 2.059359699487686157e-01 -6.483706235885620117e-01 3.152411878108978271e-01 1.494072228670120239e-01 3.534652590751647949e-01 -2.491394877433776855e-01
2.557384371757507324e-01 -3.812528848648071289e-01 -8.018672466278076172e-02 -4.977881014347076416e-01 6.163073182106018066e-01 -1.250220984220504761e-01 -9.345608949661254883e-02 3.616931140422821045e-01
-8.145970106124877930e-02 2.135685980319976807e-01 5.114198327064514160e-01 -7.357531785964965820e-01 2.761900424957275391e-01 4.067201539874076843e-02 -2.458802163600921631e-01 8.048362284898757935e-02
-1.305022537708282471e-01 3.196839690208435059e-01 -1.348616927862167358e-01 -6.735469698905944824e-01 1.344422250986099243e-01 -4.360237419605255127e-01 1.385816782712936401e-01 -4.260538220405578613e-01
-9.342133998870849609e-03 -3.401845991611480713e-01 6.021330878138542175e-02 -5.317022800445556641e-01 -2.935236096382141113e-01 -3.678239881992340088e-01 6.038404703140258789e-01 -1.085368618369102478e-01
4.082356095314025879e-01 4.186325520277023315e-02 1.843897104263305664e-01 -3.047305047512054443e-01 4.507418572902679443e-01 -1.710091978311538696e-01 5.525111556053161621e-01 -4.087172448635101318e-01
3.097131848335266113e-01 1.740132644772529602e-02 -3.171498477458953857e-01 -6.196318268775939941e-01 2.480970323085784912e-01 1.027967557311058044e-01 5.873965024948120117e-01 4.575084522366523743e-02
-1.261027902364730835e-01 1.757448352873325348e-02 -6.289140321314334869e-03 -3.806265294551849365e-01 6.696182489395141602e-01 -2.237204313278198242e-01 5.821236595511436462e-02 -5.805556178092956543e-01
3.852581083774566650e-01 -4.327187240123748779e-01 3.063825964927673340e-01 -4.122425019741058350e-01 3.053977191448211670e-01 -4.752890765666961670e-01 -1.633741259574890137e-01 2.337906360626220703e-01
5.494734048843383789e-01 -1.289454996585845947e-01 1.229194477200508118e-01 -6.354573369026184082e-01 2.091310173273086548e-01 -3.991629183292388916e-01 1.328080445528030396e-01 2.045292407274246216e-01
3.200351297855377197e-01 -1.910170167684555054e-01 -4.063003063201904297e-01 -7.734570503234863281e-01 6.034929305315017700e-02 5.440712347626686096e-02 1.764563918113708496e-01 2.450206875801086426e-01
-1.159120127558708191e-01 -4.438371360301971436e-01 1.431958079338073730e-01 -6.589306592941284180e-01 -1.874883174896240234e-01 -2.543019652366638184e-01 4.728090167045593262e-01 1.072780936956405640e-01
-4.792923852801322937e-02 -6.639531999826431274e-02 -3.337963819503784180e-01 -3.378608524799346924e-01 6.378896832466125488e-01 -4.079948961734771729e-01 -6.763947010040283203e-02 -4.356448352336883545e-01
-3.737958073616027832e-01 -1.206562444567680359e-01 2.853084504604339600e-01 -8.142320513725280762e-01 6.290209293365478516e-02 1.516952067613601685e-01 -4.692239686846733093e-02 2.686528861522674561e-01
-1.918067783117294312e-01 -5.529476404190063477e-01 7.369551062583923340e-02 -5.590836405754089355e-01 4.232218265533447266e-01 -6.750526279211044312e-02 -2.188223451375961304e-01 3.284762799739837646e-01
2.016055136919021606e-01 -4.140711128711700439e-01 -1.255540102720260620e-01 -3.612862825393676758e-01 2.333032200112938881e-03 -4.373307526111602783e-02 7.775630354881286621e-01 -1.873137056827545166e-01
-7.459286600351333618e-02 -9.555897861719131470e-02 2.985390722751617432e-01 -7.043291926383972168e-01 5.688568577170372009e-02 -6.228206157684326172e-01 -7.517521828413009644e-02 5.750044435262680054e-02
1.895958930253982544e-01 -4.490956962108612061e-01 4.655637592077255249e-02 -4.163058698177337646e-01 2.573831081390380859e-01 -9.705118834972381592e-03 1.771553605794906616e-01 -6.994026303291320801e-01
1.302645802497863770e-01 -4.879791736602783203e-01 -3.474764525890350342e-02 -1.203077435493469238e-01 5.167834162712097168e-01 -2.884498983621597290e-02 4.476385414600372314e-01 -5.108314752578735352e-01
9.375812113285064697e-02 -5.016963183879852295e-02 2.265990227460861206e-01 -5.414260625839233398e-01 6.119358539581298828e-01 1.765440776944160461e-02 3.297230601310729980e-02 5.180143117904663086e-01
-3.440769910812377930e-01 1.058972328901290894e-01 2.028248310089111328e-01 -4.255695939064025879e-01 4.419462084770202637e-01 -5.680639147758483887e-01 8.163570612668991089e-02 -3.513861000537872314e-01
-3.127135038375854492e-01 2.667102515697479248e-01 1.609807461500167847e-02 -7.852797508239746094e-01 6.423292309045791626e-02 -2.095672041177749634e-01 -3.604529798030853271e-02 -4.059666395187377930e-01
1.139078736305236816e-01 2.127924561500549316e-01 1.140303462743759155e-01 -2.927213013172149658e-01 8.444650769233703613e-01 -2.960537672042846680e-01 6.831431388854980469e-02 -1.939583122730255127e-01
2.486859261989593506e-01 -2.233886420726776123e-01 -2.589664608240127563e-02 -6.959812641143798828e-01 4.021559059619903564e-01 -3.359681069850921631e-01 -2.869033515453338623e-01 2.151158154010772705e-01
4.581965208053588867e-01 -3.208491504192352295e-01 -2.648217380046844482e-01 -6.173664927482604980e-01 2.429722249507904053e-01 -9.901143610477447510e-03 2.715458869934082031e-01 3.208880424499511719e-01
-1.348783671855926514e-01 -5.905783176422119141e-01 1.703384667634963989e-01 -4.706058502197265625e-01 5.007229447364807129e-01 -2.395646870136260986e-01 -2.591616213321685791e-01 8.520858734846115112e-02
-6.327150762081146240e-02 -2.034593373537063599e-01 4.173571765422821045e-01 -6.047212481498718262e-01 -2.910328209400177002e-01 -3.987835347652435303e-01 4.124007523059844971e-01 3.038560412824153900e-02
-1.481584757566452026e-01 4.319467246532440186e-01 -1.383362412452697754e-01 -8.365459442138671875e-01 1.705778837203979492e-01 -2.083188891410827637e-01 4.129042848944664001e-03 -3.810716094449162483e-03
2.079151384532451630e-02 -4.669394195079803467e-01 2.456847578287124634e-01 -5.769457817077636719e-01 -2.368895411491394043e-01 -4.300225675106048584e-01 3.665671944618225098e-01 1.135794818401336670e-01
-4.005441367626190186e-01 -5.533960461616516113e-01 1.176204066723585129e-02 -2.288749814033508301e-01 2.691527009010314941e-01 -4.810243844985961914e-01 4.090591371059417725e-01 9.817339479923248291e-02
-1.542746741324663162e-02 1.398633420467376709e-01 2.779778558760881424e-03 -7.634874582290649414e-01 9.232977032661437988e-02 4.143584668636322021e-01 4.639829993247985840e-01 -4.220762476325035095e-02
