# Supplementary material for: Where is your field going? A machine learning approach to study the relative motion of the domains of physics
Source: PLoS One. 2020 Jun 18;15(6):e0233997. doi: 10.1371/journal.pone.0233997 (PMC7302634; doi:10.1371/journal.pone.0233997)
Supplement: S17 Data — (ZIP) [file pone.0233997.s017.zip › 16/Pacs4Run_16_VS_500_embeddings1995-1999ED8.txt]

-7.515085339546203613e-01 2.730167508125305176e-01 -4.172816127538681030e-02 4.037587046623229980e-01 -3.892120122909545898e-01 -4.357697069644927979e-02 -8.599036931991577148e-02 -1.874971836805343628e-01
-6.972356438636779785e-01 -3.656232729554176331e-02 1.608119346201419830e-02 7.062450051307678223e-02 -2.148459255695343018e-01 3.124119043350219727e-01 3.728179335594177246e-01 4.738421440124511719e-01
-4.294201433658599854e-01 4.511093199253082275e-01 3.305806517601013184e-01 3.465377986431121826e-01 -1.312945932149887085e-01 3.963574767112731934e-01 -8.897656947374343872e-02 4.477414488792419434e-01
-5.721420645713806152e-01 -7.997146993875503540e-02 -3.445817828178405762e-01 1.734472066164016724e-02 -3.967042863368988037e-01 -5.548177361488342285e-01 3.988439589738845825e-02 2.836069464683532715e-01
-7.261161208152770996e-01 4.970093071460723877e-01 1.117242723703384399e-01 -2.329922169446945190e-01 -9.882754087448120117e-02 -1.937023177742958069e-02 -2.352609485387802124e-01 3.057451844215393066e-01
-3.511020839214324951e-01 8.186420053243637085e-02 4.490462690591812134e-02 2.241825014352798462e-01 -6.333807110786437988e-01 -3.225024640560150146e-01 5.524921417236328125e-01 8.558613806962966919e-02
-6.634390354156494141e-01 9.772703051567077637e-02 -4.186573624610900879e-02 4.196419194340705872e-02 -1.225896105170249939e-01 -5.169097185134887695e-01 -2.783265151083469391e-02 5.136008858680725098e-01
-7.533566951751708984e-01 5.243059396743774414e-01 1.440062075853347778e-01 -1.134269535541534424e-01 -5.110910162329673767e-02 3.269759714603424072e-01 9.450230747461318970e-02 7.414515316486358643e-02
-5.565355420112609863e-01 -3.392746746540069580e-01 -2.305008023977279663e-01 9.729723446071147919e-03 -6.925612092018127441e-01 1.058570593595504761e-01 -1.751182377338409424e-01 2.055563218891620636e-02
-5.981122255325317383e-01 2.136672437191009521e-01 4.122806787490844727e-01 1.621146686375141144e-02 -3.364048600196838379e-01 -2.479694336652755737e-01 -3.294207155704498291e-01 3.784110248088836670e-01
-5.966155529022216797e-01 3.415640071034431458e-02 -3.747293055057525635e-01 -3.712841272354125977e-01 -5.420907735824584961e-01 -2.450969070196151733e-01 -1.028644479811191559e-02 1.028045043349266052e-01
-5.235525369644165039e-01 5.136179178953170776e-02 1.569191366434097290e-01 6.645447015762329102e-02 -5.701987147331237793e-01 1.637164801359176636e-01 -7.604270428419113159e-02 5.800885558128356934e-01
-5.288702249526977539e-01 -3.838867545127868652e-01 -4.781472384929656982e-01 3.534619808197021484e-01 -2.262064814567565918e-01 -3.018515408039093018e-01 2.775348722934722900e-01 -7.604442071169614792e-03
-3.622105121612548828e-01 -2.287646681070327759e-01 -6.020922660827636719e-01 2.536907792091369629e-01 -3.604160845279693604e-01 2.873949706554412842e-01 -1.728163212537765503e-01 3.837123215198516846e-01
-5.813193917274475098e-01 3.530450165271759033e-02 -3.445636928081512451e-01 -7.098385691642761230e-02 -2.907932400703430176e-01 -5.881466865539550781e-01 -1.745159626007080078e-01 2.759082615375518799e-01
-7.415034770965576172e-01 -4.292555749416351318e-01 -1.700247973203659058e-01 -1.518987584859132767e-03 -4.712628424167633057e-01 7.319872826337814331e-02 -9.557741135358810425e-02 -2.049042657017707825e-02
-6.186240911483764648e-01 -2.913161814212799072e-01 -5.684295892715454102e-01 1.055443286895751953e-01 -4.634033143520355225e-02 3.505423367023468018e-01 7.810461521148681641e-02 2.589585781097412109e-01
-4.204699099063873291e-01 5.824406147003173828e-01 -2.190355211496353149e-01 4.536284804344177246e-01 -3.231699811294674873e-03 -2.772530019283294678e-01 -3.902880847454071045e-01 3.175314888358116150e-02
-6.661667227745056152e-01 5.266160368919372559e-01 -2.102811336517333984e-01 5.522054061293601990e-02 -4.594897851347923279e-02 -1.666072905063629150e-01 -4.108241498470306396e-01 -1.816160976886749268e-01
-6.314718127250671387e-01 1.137842237949371338e-01 1.844180822372436523e-01 3.827258646488189697e-01 2.365129142999649048e-01 2.715304791927337646e-01 2.889905571937561035e-01 4.411627948284149170e-01
-5.787253975868225098e-01 -1.389138698577880859e-01 3.274757862091064453e-01 3.183516263961791992e-01 -4.591843187808990479e-01 3.208878040313720703e-01 2.970456480979919434e-01 1.874470412731170654e-01
-3.406851291656494141e-01 1.905443370342254639e-01 -2.498136311769485474e-01 3.034093976020812988e-01 -4.638329148292541504e-01 5.187112092971801758e-01 -4.282503724098205566e-01 -1.598811149597167969e-01
-7.003839015960693359e-01 3.605923354625701904e-01 -2.209410369396209717e-01 -1.907818764448165894e-01 -8.864875882863998413e-02 -1.393047273159027100e-01 -5.104432702064514160e-01 -8.003842830657958984e-02
-5.640253424644470215e-01 -1.173659861087799072e-01 -1.666931509971618652e-01 -4.561335593461990356e-02 -6.009479761123657227e-01 1.437233239412307739e-01 -1.001107040792703629e-02 5.062987208366394043e-01
-5.707858204841613770e-01 8.168533444404602051e-02 -3.014237880706787109e-01 -2.602165341377258301e-01 -5.461536049842834473e-01 2.564379572868347168e-01 -2.282736636698246002e-02 3.799958229064941406e-01
-6.918200254440307617e-01 3.029175102710723877e-01 -1.740827858448028564e-01 -2.772152125835418701e-01 -2.523618340492248535e-01 -2.777292430400848389e-01 -3.625653386116027832e-01 -2.240517437458038330e-01
-6.752884387969970703e-01 -3.695639967918395996e-01 -3.748157620429992676e-01 -6.352777779102325439e-02 -4.579115211963653564e-01 -1.232609376311302185e-01 -1.869324296712875366e-01 5.536495894193649292e-02
-3.584758639335632324e-01 -3.255744278430938721e-02 -6.282511949539184570e-01 1.199188083410263062e-01 -2.143615335226058960e-01 -3.376760333776473999e-02 8.715932071208953857e-02 6.377044916152954102e-01
-1.397220343351364136e-01 3.782287538051605225e-01 -4.188205301761627197e-01 2.739919424057006836e-01 -6.975566148757934570e-01 1.557288467884063721e-01 -1.508818268775939941e-01 -2.309466600418090820e-01
-6.834012866020202637e-01 -3.481871783733367920e-01 3.126829117536544800e-02 2.069682031869888306e-01 -3.474009335041046143e-01 4.171718955039978027e-01 1.975971311330795288e-01 1.847987622022628784e-01
-5.084830522537231445e-01 -7.193122059106826782e-02 -1.292953491210937500e-01 -2.866772934794425964e-03 -7.287495732307434082e-01 3.076666295528411865e-01 2.967986464500427246e-01 7.563911378383636475e-02
-7.301715016365051270e-01 7.409784197807312012e-02 -5.678442716598510742e-01 -2.734898403286933899e-02 1.808234304189682007e-01 -1.785937137901782990e-02 -2.103236913681030273e-01 -2.468033283948898315e-01
-6.168593168258666992e-01 -3.435860574245452881e-01 -1.608114689588546753e-01 2.968049347400665283e-01 -3.536493182182312012e-01 2.990845143795013428e-01 3.022655248641967773e-01 2.856499850749969482e-01
-4.660167694091796875e-01 4.578126966953277588e-01 -4.910549223423004150e-01 4.764752388000488281e-01 1.205754280090332031e-01 -7.557170093059539795e-02 -1.634826660156250000e-01 -2.410317063331604004e-01
-4.888415932655334473e-01 -3.626983240246772766e-02 -6.317718625068664551e-01 -5.972984060645103455e-02 -2.739614546298980713e-01 1.902311444282531738e-01 -5.875371024012565613e-02 4.922604858875274658e-01
-5.432931780815124512e-01 3.595413267612457275e-01 -2.777076661586761475e-01 -2.833724617958068848e-01 -2.655215859413146973e-01 3.827236220240592957e-02 -2.968612611293792725e-01 5.079840421676635742e-01
-5.195657610893249512e-01 5.587024688720703125e-01 -6.950845569372177124e-02 3.490280807018280029e-01 -2.485922574996948242e-01 -1.652945131063461304e-01 -4.148906171321868896e-01 -1.731940358877182007e-01
-6.101100444793701172e-01 -1.299782842397689819e-01 -6.097048521041870117e-02 1.756302714347839355e-01 -3.227248787879943848e-01 -2.222221642732620239e-01 6.422981023788452148e-01 1.011294648051261902e-01
-5.679239034652709961e-01 -5.268634110689163208e-02 -4.347663521766662598e-01 -1.920963376760482788e-01 -5.439986586570739746e-01 3.257979750633239746e-01 -3.856385871767997742e-02 2.125970423221588135e-01
-8.402087688446044922e-01 -3.468888700008392334e-01 2.173695899546146393e-02 -9.212344884872436523e-02 -3.817595243453979492e-01 5.950657650828361511e-02 9.199093282222747803e-02 8.375368267297744751e-02
-4.410687685012817383e-01 -2.115024626255035400e-01 -2.338616698980331421e-01 3.596971929073333740e-01 -3.419312238693237305e-01 3.387815058231353760e-01 4.473212361335754395e-01 3.806118667125701904e-01
-5.386794209480285645e-01 -1.618202328681945801e-01 2.163930796086788177e-02 1.780813634395599365e-01 -6.096549034118652344e-01 3.968714475631713867e-01 2.332485318183898926e-01 2.605121731758117676e-01
-6.053388118743896484e-01 -2.210982702672481537e-02 3.586247796192765236e-03 1.140856966376304626e-01 -3.496984243392944336e-01 -1.305423229932785034e-01 6.168599724769592285e-01 3.165456354618072510e-01
-3.759581446647644043e-01 -1.175409555435180664e-01 -1.332304179668426514e-01 3.587046563625335693e-01 -5.740789771080017090e-01 9.444759786128997803e-02 5.930645465850830078e-01 9.059674292802810669e-02
-5.074166655540466309e-01 6.462404876947402954e-02 -2.187234461307525635e-01 -1.135586351156234741e-01 -6.324794888496398926e-01 1.669653803110122681e-01 4.519053399562835693e-01 2.132845818996429443e-01
-6.326272487640380859e-01 -1.500509083271026611e-01 -2.338021248579025269e-01 -1.208496689796447754e-01 -5.852625966072082520e-01 2.561334669589996338e-01 1.619989611208438873e-02 3.155951201915740967e-01
-5.188282132148742676e-01 5.872364342212677002e-02 -1.565282195806503296e-01 -8.449598401784896851e-02 -6.789476871490478516e-01 1.237450093030929565e-01 4.637915194034576416e-01 6.590010225772857666e-02
-8.127023279666900635e-02 4.654755294322967529e-01 -4.426806867122650146e-01 4.495311975479125977e-01 -4.368252754211425781e-01 -2.214400842785835266e-02 -3.893853724002838135e-01 1.890921443700790405e-01
-4.436360597610473633e-01 6.337060332298278809e-01 7.821070402860641479e-02 1.422391831874847412e-01 -1.425827294588088989e-01 1.088978946208953857e-01 5.843074917793273926e-01 -4.063358530402183533e-02
-4.273298978805541992e-01 -2.541907131671905518e-01 -1.372172683477401733e-01 4.290506243705749512e-01 -5.440943241119384766e-01 -2.264409810304641724e-01 4.070730805397033691e-01 1.919392347335815430e-01
-5.309109687805175781e-01 3.581038713455200195e-01 -8.154839277267456055e-02 -1.605474948883056641e-01 -4.827090203762054443e-01 -4.524742066860198975e-01 -2.134436219930648804e-01 2.723421454429626465e-01
-4.959868490695953369e-01 -8.770275115966796875e-02 6.908491998910903931e-02 2.044373452663421631e-01 -5.041580796241760254e-01 2.005725651979446411e-01 5.316666886210441589e-02 6.344340443611145020e-01
-3.136128485202789307e-01 6.803394854068756104e-02 -4.067850708961486816e-01 1.763407289981842041e-01 -1.837143898010253906e-01 9.533199667930603027e-02 -1.395678706467151642e-02 8.108108639717102051e-01
-4.484506547451019287e-01 -1.919320598244667053e-02 1.116587445139884949e-01 4.080897569656372070e-01 -3.810290694236755371e-01 4.217213094234466553e-01 4.259149432182312012e-01 3.392394185066223145e-01
-5.849693715572357178e-02 2.331408113241195679e-01 -2.254733145236968994e-01 3.447355031967163086e-01 -8.353682160377502441e-01 -1.149793853983283043e-03 -2.685515880584716797e-01 -5.080655589699745178e-02
-5.615782141685485840e-01 -6.761064380407333374e-02 -3.005921281874179840e-02 4.241281002759933472e-02 -5.161910653114318848e-01 2.628411948680877686e-01 -3.207937628030776978e-02 5.837710499763488770e-01
-6.562388539314270020e-01 2.531855106353759766e-01 -3.314972519874572754e-01 3.587484955787658691e-01 2.316776067018508911e-01 -1.091229617595672607e-01 -3.842304944992065430e-01 -2.311735451221466064e-01
-5.312571525573730469e-01 2.386239171028137207e-01 1.437288224697113037e-01 5.245944485068321228e-02 -3.645888268947601318e-01 -5.485434532165527344e-01 -2.410154342651367188e-01 3.814460039138793945e-01
-4.988289475440979004e-01 5.477741360664367676e-01 1.674078032374382019e-02 -2.408869713544845581e-01 -5.307848453521728516e-01 2.821660041809082031e-01 1.744872778654098511e-01 -3.178401663899421692e-02
-5.564557313919067383e-01 -7.360323518514633179e-02 1.183292549103498459e-02 1.239289045333862305e-01 -4.471459388732910156e-01 7.365227490663528442e-02 1.449823975563049316e-01 6.656255125999450684e-01
-5.822722911834716797e-01 8.674074895679950714e-03 1.183714121580123901e-01 2.394431680440902710e-01 -2.992704510688781738e-01 5.165264010429382324e-01 3.606507480144500732e-01 3.211036622524261475e-01
-5.191456079483032227e-01 -2.772778570652008057e-01 -3.025575578212738037e-01 2.578782439231872559e-01 -3.985808789730072021e-01 -1.123379096388816833e-01 5.655389428138732910e-01 -6.512983143329620361e-02
-5.054762363433837891e-01 2.647854983806610107e-01 1.551693081855773926e-01 1.335036158561706543e-01 -3.468293845653533936e-01 -5.889515876770019531e-01 2.645667493343353271e-01 3.087582290172576904e-01
-5.720527768135070801e-01 2.219505049288272858e-02 -1.539793461561203003e-01 -8.521828055381774902e-02 -6.008158922195434570e-01 3.820014595985412598e-01 2.056395709514617920e-01 3.034774661064147949e-01
-3.153271973133087158e-01 3.289015889167785645e-01 -2.724674046039581299e-01 6.541243195533752441e-01 -1.313312351703643799e-01 -3.388489484786987305e-01 -2.107717543840408325e-01 -3.373190462589263916e-01
-7.383649945259094238e-01 2.791919410228729248e-01 -5.113261342048645020e-01 -4.605636373162269592e-02 3.174703717231750488e-01 -2.522273175418376923e-02 1.050485670566558838e-01 -2.888862416148185730e-02
-5.463125705718994141e-01 -5.060876160860061646e-02 -3.715985417366027832e-01 -1.229423582553863525e-01 -3.898303806781768799e-01 -5.299904942512512207e-01 -2.138932198286056519e-01 2.591777443885803223e-01
-6.242666244506835938e-01 7.867626845836639404e-02 -1.369042992591857910e-01 8.401405066251754761e-02 -1.541254371404647827e-01 -6.144312620162963867e-01 -2.694758176803588867e-01 3.231134116649627686e-01
-2.823509573936462402e-01 3.519052863121032715e-01 -5.393554568290710449e-01 9.489329159259796143e-02 -5.367481112480163574e-01 3.510719239711761475e-01 -2.489313334226608276e-01 -1.523641347885131836e-01
-4.670809805393218994e-01 2.333874553442001343e-01 -4.913544654846191406e-02 8.138883858919143677e-02 -3.684013783931732178e-01 -2.705747187137603760e-01 6.854041218757629395e-01 1.990431100130081177e-01
-5.356489419937133789e-01 -1.689986735582351685e-01 -2.616970539093017578e-01 5.008911341428756714e-02 -5.886432528495788574e-01 2.690330147743225098e-01 4.231446087360382080e-01 -1.248772591352462769e-01
-5.894640088081359863e-01 7.070614397525787354e-02 1.253292709589004517e-01 5.001896619796752930e-01 1.783618032932281494e-01 -5.000303387641906738e-01 1.893875300884246826e-01 2.528342306613922119e-01
-4.348050057888031006e-01 6.034331321716308594e-01 -1.638858169317245483e-01 3.174855187535285950e-02 1.621072143316268921e-01 3.942003473639488220e-02 3.060533404350280762e-01 5.453854799270629883e-01
-2.970118224620819092e-01 -8.385302871465682983e-02 -2.175947725772857666e-01 6.182423233985900879e-01 -3.171669840812683105e-01 -4.988321065902709961e-01 3.100165724754333496e-01 1.721713393926620483e-01
-7.018369436264038086e-01 -9.746365249156951904e-02 1.854663044214248657e-01 2.476441413164138794e-01 -1.417298763990402222e-01 4.146389365196228027e-01 3.662544190883636475e-01 2.757633924484252930e-01
-5.551598072052001953e-01 4.359596073627471924e-01 7.107906788587570190e-02 4.791929125785827637e-01 -1.434117555618286133e-01 -2.504544891417026520e-02 -4.474976956844329834e-01 -2.135655581951141357e-01
-7.171015739440917969e-01 1.717740297317504883e-02 1.882456690073013306e-01 5.584405064582824707e-01 2.658861875534057617e-01 -1.139882020652294159e-02 1.454494893550872803e-01 -2.149349898099899292e-01
-5.734920501708984375e-01 5.391210317611694336e-01 -2.725016772747039795e-01 3.868633806705474854e-01 1.520979553461074829e-01 -8.114900439977645874e-02 -2.479368895292282104e-01 -2.556231021881103516e-01
-1.403104215860366821e-01 3.572717308998107910e-02 -4.828681051731109619e-01 4.044000506401062012e-01 -5.366783142089843750e-01 -4.210367202758789062e-01 3.022184669971466064e-01 1.603246182203292847e-01
-2.205705642700195312e-01 2.667010724544525146e-01 -6.770218163728713989e-02 3.695527315139770508e-01 -2.837681174278259277e-01 -4.674996137619018555e-01 -1.164485812187194824e-01 6.530128717422485352e-01
-6.269427537918090820e-01 4.512538313865661621e-01 -5.528424382209777832e-01 -5.006410926580429077e-02 1.745985001325607300e-01 -1.788145303726196289e-01 1.780360490083694458e-01 -3.186739981174468994e-02
-2.536744773387908936e-01 -1.911793202161788940e-01 -2.444781959056854248e-01 6.971864700317382812e-01 -2.690658569335937500e-01 -3.611843883991241455e-01 2.988858520984649658e-01 2.471396178007125854e-01
-2.488429993391036987e-01 6.504763960838317871e-01 -1.708371043205261230e-01 4.341223537921905518e-01 -4.146692454814910889e-01 -3.751385957002639771e-02 -3.423997163772583008e-01 -8.194246143102645874e-02
-5.434274673461914062e-01 -4.780822992324829102e-02 8.007274568080902100e-02 2.047187238931655884e-01 -4.763170480728149414e-01 1.358361691236495972e-01 3.666961491107940674e-01 5.237215161323547363e-01
-3.803604543209075928e-01 1.646790057420730591e-01 -1.254260092973709106e-01 3.638902902603149414e-01 -3.626781702041625977e-01 -1.298233568668365479e-01 -7.291566133499145508e-01 -2.332739531993865967e-04
-4.415861666202545166e-01 3.783067166805267334e-01 -4.317632317543029785e-01 3.743096888065338135e-01 8.030118420720100403e-03 1.612725853919982910e-01 4.049639031291007996e-02 -5.546576380729675293e-01
-8.622906208038330078e-01 7.404646277427673340e-02 1.621325761079788208e-01 2.132637649774551392e-01 5.468755215406417847e-02 -5.951545014977455139e-02 1.341111958026885986e-01 -3.933001458644866943e-01
-4.659689366817474365e-01 -6.825926247984170914e-03 -2.147289812564849854e-01 3.708767890930175781e-01 -8.991102129220962524e-02 -4.432439506053924561e-01 5.571758747100830078e-01 2.901276051998138428e-01
-5.224826335906982422e-01 4.073710367083549500e-02 7.450991123914718628e-02 7.894018292427062988e-02 -4.390098750591278076e-01 6.751681864261627197e-02 -2.788860350847244263e-02 7.179855704307556152e-01
-6.558365225791931152e-01 3.784597516059875488e-01 -4.622054398059844971e-01 -2.004393488168716431e-01 -1.210330948233604431e-01 -2.698807120323181152e-01 -1.215021982789039612e-01 -2.656871080398559570e-01
-3.681459128856658936e-01 3.079255819320678711e-01 -9.079881757497787476e-02 6.684898734092712402e-01 -2.186971902847290039e-01 1.262470986694097519e-02 -3.774512708187103271e-01 -3.522360324859619141e-01
-5.143527984619140625e-01 -1.996985226869583130e-01 -5.664898753166198730e-01 -6.599639356136322021e-02 -5.738779306411743164e-01 -9.254042990505695343e-03 8.961025625467300415e-02 1.812287867069244385e-01
-5.096561312675476074e-01 -3.048675060272216797e-01 4.368666559457778931e-02 3.874187469482421875e-01 -5.670016407966613770e-01 -2.750357091426849365e-01 3.132502436637878418e-01 -6.590975448489189148e-03
-1.400151252746582031e-01 2.912093997001647949e-01 -3.014016449451446533e-01 5.252059698104858398e-01 -5.670819878578186035e-01 1.408849656581878662e-01 -3.880648016929626465e-01 -1.920517235994338989e-01
-3.383067846298217773e-01 4.667347967624664307e-01 -1.030254960060119629e-01 6.121327877044677734e-01 -2.553669810295104980e-01 4.539853706955909729e-02 -3.889946937561035156e-01 -2.525790631771087646e-01
-5.199245214462280273e-01 4.974792711436748505e-03 7.380279153585433960e-02 2.384988516569137573e-01 -3.132724463939666748e-01 -4.435533881187438965e-01 -1.936175674200057983e-01 5.787557959556579590e-01
-6.685678958892822266e-01 -2.448331266641616821e-01 -1.104587316513061523e-01 6.759423017501831055e-02 -4.898973703384399414e-01 4.262506961822509766e-01 1.843751221895217896e-01 1.435979157686233521e-01
-4.961176216602325439e-01 5.551821589469909668e-01 -1.399628669023513794e-01 4.309614598751068115e-01 -1.579967588186264038e-01 -8.975633978843688965e-02 -2.905723750591278076e-01 -3.505301773548126221e-01
-4.440604746341705322e-01 5.393511056900024414e-02 -2.924415767192840576e-01 2.976822853088378906e-01 -1.405752003192901611e-01 -4.155812263488769531e-01 6.000455617904663086e-01 2.706299126148223877e-01
-5.585500001907348633e-01 5.770402029156684875e-02 7.524663209915161133e-02 5.121022462844848633e-01 2.023729681968688965e-01 -5.087454319000244141e-01 -7.399296760559082031e-02 3.339607417583465576e-01
-3.812997937202453613e-01 -1.556303650140762329e-01 -3.558014929294586182e-01 1.842701137065887451e-01 -6.371297240257263184e-01 -1.226114630699157715e-01 4.505834579467773438e-01 -2.141172140836715698e-01
-5.113016366958618164e-01 -2.310388088226318359e-01 -3.847666084766387939e-02 1.883398443460464478e-01 -6.445565819740295410e-01 2.179008871316909790e-01 3.781797364354133606e-02 4.288065135478973389e-01
-6.976246833801269531e-01 -3.583176806569099426e-02 3.186429738998413086e-01 3.978740870952606201e-01 -8.247030898928642273e-03 2.294008433818817139e-01 1.689860969781875610e-01 4.134607613086700439e-01
-7.288821935653686523e-01 -1.596702039241790771e-01 2.522445619106292725e-01 4.004455208778381348e-01 1.188668832182884216e-01 -1.807028502225875854e-01 -1.259409356862306595e-02 4.151031076908111572e-01
-5.279815196990966797e-01 4.350309073925018311e-01 -1.112645864486694336e-01 -1.730251759290695190e-01 -4.024201035499572754e-01 6.800833344459533691e-02 5.681559443473815918e-01 -1.725881360471248627e-02
-5.573785901069641113e-01 2.535707056522369385e-01 1.696474850177764893e-01 -1.657120324671268463e-02 -4.492329359054565430e-01 6.189649552106857300e-02 6.177796125411987305e-01 -9.318337589502334595e-02
-6.935687065124511719e-01 -1.915402710437774658e-01 -3.655373454093933105e-01 -2.144576013088226318e-01 -4.585134685039520264e-01 2.662937045097351074e-01 -4.940370097756385803e-02 1.381224244832992554e-01
-4.128538668155670166e-01 -2.310301065444946289e-01 -6.376190781593322754e-01 1.197209730744361877e-01 -4.807221889495849609e-01 -8.339742571115493774e-02 3.067238628864288330e-01 1.521742939949035645e-01
-7.107960581779479980e-01 5.123773813247680664e-01 -1.742356643080711365e-02 -2.765840291976928711e-01 -1.198656931519508362e-01 1.437099874019622803e-01 -3.207718133926391602e-01 -1.323676854372024536e-01
-5.091746449470520020e-01 -1.469687223434448242e-01 -3.783123195171356201e-01 1.707515120506286621e-01 -2.465410232543945312e-01 6.176329404115676880e-02 1.449227053672075272e-02 6.943038105964660645e-01
-6.077529788017272949e-01 -2.922939360141754150e-01 -5.447437167167663574e-01 6.195684149861335754e-02 -1.159626767039299011e-01 4.338403344154357910e-01 5.459051579236984253e-02 1.999282836914062500e-01
-4.249173104763031006e-01 -1.756067276000976562e-01 -6.761352419853210449e-01 1.696694046258926392e-01 -2.792870104312896729e-01 1.833201944828033447e-01 2.016539424657821655e-01 3.878004550933837891e-01
-6.077798008918762207e-01 6.004315614700317383e-01 -4.336946904659271240e-01 -5.998980998992919922e-02 1.053394526243209839e-01 -2.488020807504653931e-01 5.996316671371459961e-02 4.244118183851242065e-02
-2.385923564434051514e-01 -5.720848590135574341e-02 -5.227304100990295410e-01 4.722802937030792236e-01 -3.759316504001617432e-01 -4.180646538734436035e-01 3.239718079566955566e-01 1.498158872127532959e-01
-5.058106780052185059e-01 -2.204144001007080078e-01 -1.573989540338516235e-01 2.082280963659286499e-01 -5.117670893669128418e-01 4.438573122024536133e-01 1.387952715158462524e-01 3.863427042961120605e-01
-1.568167209625244141e-01 3.723159134387969971e-01 -4.787173271179199219e-01 3.282202184200286865e-01 -4.666589796543121338e-01 5.095054507255554199e-01 -1.475956737995147705e-01 2.719975076615810394e-02
-4.405873119831085205e-01 5.722270607948303223e-01 -7.725187577307224274e-03 1.467368006706237793e-01 6.777103245258331299e-02 2.405583709478378296e-01 5.740134716033935547e-01 2.547449469566345215e-01
-5.639505982398986816e-01 4.441310465335845947e-01 4.126742482185363770e-03 4.196792840957641602e-01 -1.936290860176086426e-01 -2.240020036697387695e-01 -1.393255740404129028e-01 -4.488640725612640381e-01
-4.771137833595275879e-01 -1.392631530761718750e-01 -1.786534935235977173e-01 2.940169870853424072e-01 -5.784163475036621094e-01 -2.620540857315063477e-01 3.945691287517547607e-01 2.751046717166900635e-01
-2.619600296020507812e-01 4.095457196235656738e-01 -2.490120828151702881e-01 4.912795722484588623e-01 -4.654839336872100830e-01 -2.602395713329315186e-01 -3.749474585056304932e-01 -1.878862828016281128e-01
-4.383327960968017578e-01 6.559452414512634277e-01 2.597228288650512695e-01 2.123534083366394043e-01 -2.645501196384429932e-01 1.858533918857574463e-01 3.760261833667755127e-01 -1.382982730865478516e-01
-7.604626417160034180e-01 2.927001416683197021e-01 -2.751315832138061523e-01 -2.385220080614089966e-01 -2.252722978591918945e-01 -1.310242712497711182e-01 -3.635441958904266357e-01 -5.791209638118743896e-02
-6.641288995742797852e-01 -4.187561869621276855e-01 -3.671683371067047119e-01 5.355995148420333862e-03 -4.758939146995544434e-01 9.864009171724319458e-02 3.899579867720603943e-02 -1.049246862530708313e-01
-4.927396476268768311e-01 8.507467806339263916e-03 6.774733960628509521e-02 5.289382860064506531e-02 -7.227987051010131836e-01 -6.227240897715091705e-03 4.701085090637207031e-01 -7.917815446853637695e-02
-8.735449314117431641e-01 -8.708151429891586304e-02 2.615057826042175293e-01 1.784471124410629272e-01 8.239355683326721191e-02 1.228732243180274963e-01 -1.838654652237892151e-02 -3.269293010234832764e-01
-5.834955573081970215e-01 4.094977378845214844e-01 2.434492344036698341e-03 4.365327060222625732e-01 -1.585295796394348145e-01 -1.068163588643074036e-01 -2.046386748552322388e-01 -4.720800220966339111e-01
-6.924867033958435059e-01 2.079314142465591431e-01 3.560187816619873047e-01 3.752795457839965820e-01 1.580304056406021118e-01 3.043166995048522949e-01 1.288988888263702393e-01 2.746732532978057861e-01
-5.169215798377990723e-01 3.861787617206573486e-01 -7.209261059761047363e-01 -2.071256563067436218e-02 4.483410343527793884e-02 1.450638771057128906e-01 -9.576347470283508301e-02 -1.768335253000259399e-01
-6.321753859519958496e-01 -1.241104528307914734e-01 9.824626147747039795e-02 2.434814274311065674e-01 -2.904591560363769531e-01 -2.110894471406936646e-01 6.094650030136108398e-01 1.250697821378707886e-01
-2.488521337509155273e-01 5.395192503929138184e-01 -1.544299572706222534e-01 3.177531957626342773e-01 -5.528166890144348145e-01 1.943929791450500488e-01 -4.208025336265563965e-01 -4.130407795310020447e-02
-6.167786121368408203e-01 4.430608451366424561e-01 6.127337738871574402e-02 1.127615123987197876e-01 3.317459486424922943e-03 5.822843313217163086e-01 2.304557561874389648e-01 -1.209787279367446899e-01
-4.108039140701293945e-01 -3.672203421592712402e-01 -3.422415852546691895e-01 3.838838338851928711e-01 -5.531906485557556152e-01 5.974930524826049805e-02 2.857469022274017334e-01 -2.016235738992691040e-01
-7.523493170738220215e-01 -4.080863296985626221e-01 -9.182741492986679077e-02 -1.837432011961936951e-02 -4.345119297504425049e-01 -2.267346233129501343e-01 -9.401807188987731934e-02 9.806869179010391235e-02
-6.164098381996154785e-01 3.407107293605804443e-01 -5.268371701240539551e-01 1.076006963849067688e-01 1.853556632995605469e-01 -3.846561610698699951e-01 -1.768088638782501221e-01 3.523353114724159241e-02
-4.800928831100463867e-01 2.590715289115905762e-01 -4.708802998065948486e-01 1.664935052394866943e-02 1.837111711502075195e-01 -7.233603298664093018e-02 3.783538192510604858e-02 6.633049845695495605e-01
-6.145916581153869629e-01 2.158605679869651794e-02 2.529243230819702148e-01 4.625029861927032471e-01 6.571243517100811005e-03 -5.249615907669067383e-01 1.096874624490737915e-01 2.372178435325622559e-01
-5.468555688858032227e-01 5.270836353302001953e-01 -5.128037929534912109e-01 1.592009812593460083e-01 2.974626719951629639e-01 -1.557516008615493774e-01 1.481180042028427124e-01 -1.172545459121465683e-02
-5.367545485496520996e-01 -1.978024095296859741e-01 2.041568309068679810e-01 3.810132145881652832e-01 -5.021133422851562500e-01 -3.748088777065277100e-01 2.929887473583221436e-01 8.646244555711746216e-02
-6.168735623359680176e-01 2.234672382473945618e-02 -7.340368628501892090e-02 5.942443758249282837e-02 -3.202550709247589111e-01 -5.774037912487983704e-02 7.025570869445800781e-01 1.027829051017761230e-01
-6.585472226142883301e-01 -1.562482863664627075e-01 3.483763337135314941e-01 4.571830034255981445e-01 -1.056803017854690552e-01 2.534915804862976074e-01 2.700449228286743164e-01 2.513346970081329346e-01
-6.310338973999023438e-01 -1.382404118776321411e-01 -2.762940824031829834e-01 -1.121549978852272034e-01 -5.449206233024597168e-01 4.414078593254089355e-01 -4.215451702475547791e-02 1.456775236874818802e-02
-6.149899959564208984e-01 6.358740329742431641e-01 -3.815189599990844727e-01 -1.333669126033782959e-01 7.431539148092269897e-02 -2.137192636728286743e-01 -2.359832450747489929e-02 4.850180074572563171e-02
-2.496308982372283936e-01 4.685043990612030029e-01 -4.007945060729980469e-01 2.429628372192382812e-01 -4.568930566310882568e-01 -1.684655547142028809e-01 -5.039759278297424316e-01 8.600763231515884399e-02
-7.222073078155517578e-01 -1.809705346822738647e-01 2.986208796501159668e-01 4.264292418956756592e-01 -5.072448402643203735e-02 1.962739527225494385e-01 -2.583214938640594482e-01 2.585023939609527588e-01
-5.953974723815917969e-01 -1.181624978780746460e-01 -6.191681139171123505e-03 1.980678737163543701e-01 -3.776112794876098633e-01 -4.453208446502685547e-01 4.975804388523101807e-01 6.150602549314498901e-02
-5.368405580520629883e-01 4.358578324317932129e-01 7.009360939264297485e-02 1.227229535579681396e-01 -1.670690625905990601e-01 6.409856081008911133e-01 1.051260977983474731e-01 -2.281012535095214844e-01
-2.612151801586151123e-01 3.709790110588073730e-01 -7.042471170425415039e-01 4.670409560203552246e-01 1.345658004283905029e-01 -2.321870028972625732e-01 2.089639939367771149e-02 -8.714640885591506958e-02
-4.817714989185333252e-01 3.740168809890747070e-01 -7.012069821357727051e-01 4.236144945025444031e-02 6.072439625859260559e-02 -2.845303155481815338e-02 3.276844322681427002e-01 -1.504917740821838379e-01
-4.611873030662536621e-01 -8.368220180273056030e-02 -4.967271387577056885e-01 1.452021747827529907e-01 -1.498201489448547363e-01 -5.618787929415702820e-02 2.983310073614120483e-02 6.971289515495300293e-01
-5.630465149879455566e-01 2.468365430831909180e-01 -1.521530151367187500e-01 5.978162288665771484e-01 7.572644203901290894e-02 -2.099494338035583496e-01 -2.905698716640472412e-01 -3.275230526924133301e-01
-4.679609835147857666e-02 4.393328428268432617e-01 -4.290439784526824951e-01 5.359075069427490234e-01 -3.692700266838073730e-01 3.777145147323608398e-01 -2.090929448604583740e-01 1.037914007902145386e-01
-4.390478432178497314e-01 3.290846347808837891e-01 -5.553272366523742676e-02 6.593203544616699219e-01 -8.294317871332168579e-02 -6.274455040693283081e-02 -3.848658502101898193e-01 -3.197109699249267578e-01
-3.636097311973571777e-01 -6.988146156072616577e-02 -3.493797481060028076e-01 3.407303094863891602e-01 -3.282150030136108398e-01 -6.182373762130737305e-01 3.605687022209167480e-01 6.920102983713150024e-02
-4.344269633293151855e-01 -1.690683811902999878e-01 -3.455850780010223389e-01 1.199286058545112610e-01 -6.379563212394714355e-01 -4.554822109639644623e-03 4.567224979400634766e-01 -1.824083477258682251e-01
-6.553107500076293945e-01 3.687996268272399902e-01 -5.481052994728088379e-01 1.632121354341506958e-01 2.045760452747344971e-01 4.494055733084678650e-02 6.580429617315530777e-03 -2.521561086177825928e-01
-4.312091469764709473e-01 4.333623647689819336e-01 -7.346922755241394043e-01 1.431711316108703613e-01 2.040248066186904907e-01 5.304219573736190796e-02 1.102957874536514282e-01 9.685221314430236816e-02
-4.777585268020629883e-01 -2.539773285388946533e-01 -4.711796343326568604e-01 2.858159542083740234e-01 -1.048588827252388000e-01 1.110777910798788071e-02 1.682421118021011353e-01 6.034211516380310059e-01
-7.341098040342330933e-02 3.738616704940795898e-01 -2.198769301176071167e-01 3.479613959789276123e-01 -4.577122926712036133e-01 -4.677064120769500732e-01 2.686938345432281494e-01 4.300805032253265381e-01
-5.384033918380737305e-01 -2.232775986194610596e-01 -2.104855515062808990e-02 3.338598012924194336e-01 -3.793772459030151367e-01 -1.081174239516258240e-02 5.974359512329101562e-01 2.176919728517532349e-01
-5.011240839958190918e-01 -1.704039238393306732e-02 -1.467072218656539917e-01 4.679186642169952393e-01 -4.617813602089881897e-02 -6.594704389572143555e-01 4.904276505112648010e-02 2.620582878589630127e-01
-4.086409807205200195e-01 4.545716047286987305e-01 -9.761352092027664185e-02 5.624274611473083496e-01 -1.953469514846801758e-01 -1.671186536550521851e-01 -4.661668837070465088e-01 -1.308559328317642212e-01
-4.245142340660095215e-01 -2.465541511774063110e-01 -3.601756989955902100e-01 2.325966060161590576e-01 -5.451970696449279785e-01 -3.880414962768554688e-01 3.378472030162811279e-01 -1.149539798498153687e-01
-5.671164989471435547e-01 3.011447750031948090e-02 3.927907943725585938e-01 5.760915279388427734e-01 -1.259688585996627808e-01 1.866517513990402222e-01 -1.902002692222595215e-01 -3.231452405452728271e-01
-1.830526292324066162e-01 3.120066225528717041e-01 -3.662677407264709473e-01 2.234209775924682617e-01 -5.234823822975158691e-01 -5.670849233865737915e-02 -5.592216849327087402e-01 3.083766698837280273e-01
-4.090946316719055176e-01 7.976866513490676880e-02 1.483486779034137726e-02 3.164165616035461426e-01 -5.332616567611694336e-01 1.110053509473800659e-01 6.468000411987304688e-01 -1.043955683708190918e-01
-1.939061731100082397e-01 3.812600076198577881e-01 -4.257553219795227051e-01 2.375209629535675049e-01 -5.279884338378906250e-01 5.285270214080810547e-01 -1.360439956188201904e-01 5.231621861457824707e-02
-6.129006743431091309e-01 5.112686753273010254e-01 -8.875745534896850586e-02 -2.157429456710815430e-01 -2.770513892173767090e-01 3.928006887435913086e-01 -9.720517322421073914e-03 -2.781907618045806885e-01
-6.344521045684814453e-01 -1.211511269211769104e-01 2.046819031238555908e-01 4.084417819976806641e-01 -8.095200359821319580e-02 3.008239567279815674e-01 -5.001433491706848145e-01 -1.639576703310012817e-01
-2.948331832885742188e-01 5.692020654678344727e-01 -5.781081318855285645e-02 2.183805108070373535e-01 -2.588505148887634277e-01 2.615527510643005371e-01 6.105819940567016602e-01 1.727032363414764404e-01
-2.538198232650756836e-01 4.646928608417510986e-01 -1.570780873298645020e-01 5.544968843460083008e-01 -3.516477346420288086e-01 2.902970016002655029e-01 -3.566731214523315430e-01 -2.288044989109039307e-01
-5.279946923255920410e-01 -3.704852759838104248e-01 1.564500033855438232e-01 3.437123000621795654e-01 -5.645717382431030273e-01 -2.772358655929565430e-01 1.998057067394256592e-01 -7.631746679544448853e-02
-4.894390702247619629e-01 3.967879116535186768e-01 -7.712999582290649414e-01 -1.737873256206512451e-02 6.745819747447967529e-02 1.709612272679805756e-02 5.109708756208419800e-02 -1.868381537497043610e-02
-7.704513669013977051e-01 1.127571240067481995e-01 1.412869840860366821e-01 3.473331332206726074e-01 2.396582365036010742e-01 1.478323042392730713e-01 2.967530786991119385e-01 -2.928057909011840820e-01
-5.172591209411621094e-01 -9.368383139371871948e-02 -2.625319361686706543e-01 2.029619552195072174e-02 -6.493406295776367188e-01 3.373879492282867432e-01 2.699115872383117676e-01 2.144884020090103149e-01
-1.727713644504547119e-01 5.752137899398803711e-01 -9.069592691957950592e-03 4.891165494918823242e-01 -5.019921660423278809e-01 2.547831535339355469e-01 -2.870123982429504395e-01 2.598350122570991516e-02
-2.762335240840911865e-01 5.749362707138061523e-01 2.170991599559783936e-01 2.745336294174194336e-01 -4.306099414825439453e-01 -5.545620247721672058e-02 4.932330250740051270e-01 -1.971376687288284302e-01
-6.066395640373229980e-01 -3.868054151535034180e-01 -2.089210152626037598e-01 1.656012237071990967e-01 -4.889089763164520264e-01 3.802850544452667236e-01 1.146377027034759521e-01 1.204479485750198364e-01
-5.050364732742309570e-01 5.361375808715820312e-01 2.929348349571228027e-01 -3.742567822337150574e-02 -2.327389866113662720e-01 -1.976145058870315552e-01 -1.645326465368270874e-01 4.999932050704956055e-01
-5.868471860885620117e-01 5.156877040863037109e-01 -1.139781773090362549e-01 2.413067221641540527e-01 -2.259442657232284546e-01 -1.402419507503509521e-01 -4.553011357784271240e-01 -2.010935246944427490e-01
-5.007829666137695312e-01 -2.522530220448970795e-02 8.591554127633571625e-03 2.278631180524826050e-02 -7.408748269081115723e-01 2.047156095504760742e-01 5.842785537242889404e-02 3.921341896057128906e-01
-2.346653193235397339e-01 -4.554031789302825928e-02 -3.412441611289978027e-01 4.942205250263214111e-01 -4.398108720779418945e-01 -4.748127758502960205e-01 3.539543449878692627e-01 1.949162185192108154e-01
-4.760286808013916016e-01 -1.072337552905082703e-01 3.411697745323181152e-01 4.666744768619537354e-01 -3.604580461978912354e-01 -4.708459675312042236e-01 -1.646644324064254761e-01 2.213038653135299683e-01
-2.624076008796691895e-01 -2.885016202926635742e-01 -1.293304264545440674e-01 6.109850406646728516e-01 -5.618463158607482910e-01 2.586941001936793327e-03 1.121887415647506714e-01 3.600216507911682129e-01
-4.360901415348052979e-01 5.786325335502624512e-01 -1.664747148752212524e-01 -1.456594318151473999e-01 -3.156504631042480469e-01 5.168032050132751465e-01 2.332553565502166748e-01 -7.035895437002182007e-02
-6.807431578636169434e-01 2.571588456630706787e-01 9.231691062450408936e-02 -7.481975853443145752e-02 -3.639136850833892822e-01 -2.342875599861145020e-01 -3.994090259075164795e-01 3.308871984481811523e-01
-1.646631658077239990e-01 3.306482136249542236e-01 -4.197080731391906738e-01 3.935039043426513672e-01 -5.463859438896179199e-01 2.273087501525878906e-01 -4.244433045387268066e-01 4.689006879925727844e-02
-7.752878069877624512e-01 2.381209284067153931e-01 1.433251351118087769e-01 -4.269141703844070435e-02 -1.221870779991149902e-01 -2.800648212432861328e-01 -2.992853522300720215e-01 3.700335919857025146e-01
-3.981219232082366943e-01 7.238611578941345215e-01 2.436798810958862305e-01 9.292457252740859985e-02 -3.447844982147216797e-01 -1.148687601089477539e-01 3.332011103630065918e-01 -8.009348064661026001e-02
-5.956331491470336914e-01 -2.298642694950103760e-01 1.242837011814117432e-01 3.115624487400054932e-01 -4.108172655105590820e-01 4.518400430679321289e-01 3.086261451244354248e-01 1.081011518836021423e-01
-7.285777926445007324e-01 1.749466508626937866e-01 5.365408062934875488e-01 3.207119107246398926e-01 4.517166316509246826e-02 1.157644316554069519e-01 6.382905691862106323e-02 1.682852804660797119e-01
-6.554933786392211914e-01 4.197070896625518799e-01 -3.162843286991119385e-01 3.132698535919189453e-01 1.872347295284271240e-01 -1.466298848390579224e-01 -7.222235947847366333e-02 -3.663705587387084961e-01
-2.854077816009521484e-01 -2.332655340433120728e-01 8.072748780250549316e-03 7.175728082656860352e-01 -3.013477921485900879e-01 -4.881595373153686523e-01 9.231203049421310425e-02 1.073406636714935303e-01
-4.000039100646972656e-01 3.947809636592864990e-01 -4.115687012672424316e-01 2.101845145225524902e-01 -2.314005345106124878e-01 4.652549922466278076e-01 -2.935898303985595703e-01 -3.381940722465515137e-01
-2.741749584674835205e-01 -4.772219061851501465e-01 -2.236427515745162964e-01 6.547902822494506836e-01 -4.486342966556549072e-01 5.260547250509262085e-02 1.165871694684028625e-01 2.623684890568256378e-02
-3.711482882499694824e-01 -4.269855022430419922e-01 -8.603967726230621338e-02 6.651401519775390625e-01 -3.118290305137634277e-01 5.291485413908958435e-02 2.261747568845748901e-01 2.809372246265411377e-01
-8.277155756950378418e-01 -6.283284723758697510e-02 1.766557246446609497e-01 2.870471179485321045e-01 1.463230103254318237e-01 -9.734473377466201782e-02 8.493994921445846558e-02 -3.990418612957000732e-01
-4.663996398448944092e-01 6.542171835899353027e-01 -6.800789851695299149e-03 -6.544390320777893066e-02 -4.227275252342224121e-01 4.918941855430603027e-02 7.347723096609115601e-02 -4.045059382915496826e-01
-9.901716560125350952e-02 3.534336388111114502e-01 -1.954453587532043457e-01 4.189544618129730225e-01 -5.067002773284912109e-01 -3.595326840877532959e-01 3.960946202278137207e-01 3.296343088150024414e-01
-1.936330944299697876e-01 4.061874747276306152e-01 -3.309995308518409729e-02 5.784307122230529785e-01 -5.346507430076599121e-01 1.311057657003402710e-01 -2.604061365127563477e-01 -3.016430735588073730e-01
-1.293993145227432251e-01 5.374122262001037598e-01 8.484959602355957031e-02 6.209144592285156250e-01 -4.678020477294921875e-01 1.943949609994888306e-01 -2.121055126190185547e-01 -9.630605578422546387e-03
-4.773664772510528564e-01 6.010626554489135742e-01 1.548596005886793137e-02 4.197890684008598328e-02 -3.104647994041442871e-01 1.486127376556396484e-01 5.294096469879150391e-01 -1.004706770181655884e-01
-6.678521037101745605e-01 -3.777860105037689209e-01 -2.426190972328186035e-01 -1.181660592555999756e-02 -5.372760891914367676e-01 9.361372143030166626e-02 1.602151393890380859e-01 -1.707323193550109863e-01
-4.748505651950836182e-01 6.597734093666076660e-01 2.167444676160812378e-03 2.042860090732574463e-01 -2.667011022567749023e-01 -2.708468586206436157e-02 -4.692616164684295654e-01 -7.354591786861419678e-02
-5.607829689979553223e-01 7.176580429077148438e-01 1.267727762460708618e-01 8.456204086542129517e-02 -7.467614859342575073e-02 3.607680499553680420e-01 2.288848161697387695e-02 1.049443185329437256e-01
-5.557985305786132812e-01 3.166944980621337891e-01 1.993658095598220825e-01 2.933421432971954346e-01 7.753451913595199585e-02 -4.924143552780151367e-01 2.724124789237976074e-01 3.772322535514831543e-01
-5.902696847915649414e-01 2.140981256961822510e-01 -1.597989201545715332e-01 5.842515826225280762e-01 1.504584252834320068e-01 -8.430681377649307251e-02 -3.344809412956237793e-01 -3.118256926536560059e-01
-2.790893614292144775e-01 -4.343729019165039062e-01 -1.359183192253112793e-01 6.778896450996398926e-01 -3.923842608928680420e-01 -8.045809715986251831e-02 1.845616996288299561e-01 2.468180954456329346e-01
-1.509743183851242065e-01 4.567421674728393555e-01 -5.280531942844390869e-03 6.772773861885070801e-01 -4.292830526828765869e-01 2.220949232578277588e-01 -2.643102407455444336e-01 -7.994342595338821411e-02
-3.897134065628051758e-01 1.123742759227752686e-01 -1.490923017263412476e-01 7.254917621612548828e-01 -1.004357561469078064e-01 -3.034599125385284424e-01 -3.628252148628234863e-01 -2.304589152336120605e-01
-8.472594618797302246e-01 -7.265087217092514038e-02 -3.757074242457747459e-03 2.349804639816284180e-01 3.154088854789733887e-01 1.701141893863677979e-01 8.667902648448944092e-02 -2.927605509757995605e-01
-2.904554009437561035e-01 2.313497811555862427e-01 -6.296672672033309937e-02 3.802163302898406982e-01 -2.610559165477752686e-01 -4.695226848125457764e-01 2.504899203777313232e-01 6.018610000610351562e-01
-6.685417890548706055e-01 4.814063608646392822e-01 -3.970320224761962891e-01 1.152031347155570984e-01 1.515472829341888428e-01 -2.636763155460357666e-01 1.992883346974849701e-02 -2.398013323545455933e-01
-5.621424913406372070e-01 5.450530648231506348e-01 2.920202910900115967e-01 1.202155929058790207e-02 -1.214433759450912476e-01 8.230995386838912964e-02 -1.006957069039344788e-01 5.194509625434875488e-01
-5.100108981132507324e-01 5.639544129371643066e-01 -7.053653150796890259e-02 -4.592846147716045380e-03 -2.089312672615051270e-01 5.782097578048706055e-01 7.090339064598083496e-02 -1.839610040187835693e-01
-5.736024975776672363e-01 1.294911950826644897e-01 3.288448452949523926e-01 1.806619912385940552e-01 -2.958739399909973145e-01 -2.064075320959091187e-01 -4.250567555427551270e-01 4.501287937164306641e-01
-2.521286010742187500e-01 4.824953377246856689e-01 7.546538859605789185e-02 4.423388540744781494e-01 -5.724084973335266113e-01 9.787064045667648315e-02 -3.744534552097320557e-01 -1.575605422258377075e-01
-4.658244252204895020e-01 -2.026797980070114136e-01 -2.735946476459503174e-01 1.394903361797332764e-01 -7.228403091430664062e-01 -1.148875951766967773e-01 3.242070078849792480e-01 8.251927047967910767e-02
-4.182161986827850342e-01 1.517893224954605103e-01 -6.739972233772277832e-01 4.701291620731353760e-01 1.738923490047454834e-01 -1.413535177707672119e-01 -1.550348550081253052e-01 -2.291426658630371094e-01
-6.559482812881469727e-01 1.017219498753547668e-01 2.713686525821685791e-01 3.542807102203369141e-01 -1.009510606527328491e-01 4.691904783248901367e-01 -3.406882882118225098e-01 -1.175983697175979614e-01
-5.653140544891357422e-01 4.826153218746185303e-01 -1.250423341989517212e-01 -3.481292724609375000e-01 -4.392042160034179688e-01 3.022533953189849854e-01 9.706498682498931885e-02 -1.303607821464538574e-01
-1.801970750093460083e-01 4.453687965869903564e-01 -3.446920216083526611e-01 2.198606431484222412e-01 -5.858594775199890137e-01 4.552422761917114258e-01 -2.166079133749008179e-01 6.803444772958755493e-02
-3.951150774955749512e-01 -1.175681874155998230e-01 -2.572620213031768799e-01 5.440093278884887695e-01 -3.323256969451904297e-01 -4.805417656898498535e-01 1.691010594367980957e-01 3.130111694335937500e-01
-5.675253272056579590e-01 -3.749950230121612549e-02 1.774039119482040405e-01 1.898719668388366699e-01 -3.369962871074676514e-01 8.069685101509094238e-02 1.225683838129043579e-01 6.883921623229980469e-01
-4.904501438140869141e-01 6.422231197357177734e-01 9.794835746288299561e-02 -4.692162573337554932e-02 -3.256953358650207520e-01 4.018498063087463379e-01 2.588831782341003418e-01 -2.513120695948600769e-02
-7.985250353813171387e-01 1.439803540706634521e-01 1.223062798380851746e-01 2.182663977146148682e-01 1.460134536027908325e-01 2.221363335847854614e-01 2.233486175537109375e-01 -3.980945646762847900e-01
-5.048247575759887695e-01 5.141850709915161133e-01 -3.120454847812652588e-01 4.524738192558288574e-01 9.620111435651779175e-02 3.159109130501747131e-02 -1.119967624545097351e-01 -3.947970867156982422e-01
-5.633659362792968750e-01 1.321066021919250488e-01 1.563072204589843750e-01 4.864306747913360596e-01 2.356011122465133667e-01 -3.736236095428466797e-01 -1.734739989042282104e-01 4.229944050312042236e-01
-5.052452087402343750e-01 -4.705960452556610107e-01 -1.455142796039581299e-01 5.505518913269042969e-01 -2.055026292800903320e-01 -6.291113793849945068e-02 3.477241694927215576e-01 1.785599291324615479e-01
-4.589444398880004883e-01 4.165081381797790527e-01 -5.496811270713806152e-01 3.093206882476806641e-01 3.757674992084503174e-01 1.690647155046463013e-01 2.179023325443267822e-01 2.823093347251415253e-02
-4.471047818660736084e-01 5.569289326667785645e-01 -1.213254854083061218e-01 4.282995462417602539e-01 -2.246565520763397217e-01 2.629615552723407745e-02 -2.148444205522537231e-01 -4.409615397453308105e-01
-5.267624855041503906e-01 -6.919243186712265015e-02 -3.190608620643615723e-01 -5.616289377212524414e-02 -5.775097608566284180e-01 3.837507665157318115e-01 2.656798064708709717e-01 2.478136867284774780e-01
-7.483075857162475586e-01 -3.848677873611450195e-02 3.191948831081390381e-01 4.462045431137084961e-01 1.342927962541580200e-01 2.510721683502197266e-01 -1.077280864119529724e-01 -2.118806988000869751e-01
-6.583780050277709961e-01 3.986409679055213928e-02 4.024324715137481689e-01 4.535360038280487061e-01 1.279174387454986572e-01 1.447641849517822266e-01 -5.776184424757957458e-02 3.957860469818115234e-01
-3.741932511329650879e-01 3.353021806105971336e-03 -3.024547100067138672e-01 4.536949396133422852e-01 -9.470657445490360260e-03 -4.228011071681976318e-01 5.029378533363342285e-01 3.617365360260009766e-01
-3.600759506225585938e-01 6.338269710540771484e-01 -8.196888864040374756e-02 1.194702461361885071e-01 -2.990908920764923096e-01 2.671397030353546143e-01 5.348703265190124512e-01 2.667214162647724152e-02
-6.716672778129577637e-01 7.813074439764022827e-02 4.698679223656654358e-02 2.859645783901214600e-01 -5.014336481690406799e-02 -6.416744589805603027e-01 -1.624481081962585449e-01 1.346304416656494141e-01
-6.001580953598022461e-01 -8.193056099116802216e-03 1.196012049913406372e-01 4.257594645023345947e-01 1.936253756284713745e-01 1.214336901903152466e-01 4.142438471317291260e-01 4.693960845470428467e-01
-5.311022400856018066e-01 4.954305291175842285e-01 4.130853712558746338e-02 7.999485731124877930e-02 -2.358748614788055420e-01 -4.469980895519256592e-01 -1.216622516512870789e-01 4.405991435050964355e-01
-2.695338129997253418e-01 -1.073371022939682007e-01 1.212419127114117146e-03 7.360865473747253418e-01 -2.631848454475402832e-01 -5.184286832809448242e-01 1.806214451789855957e-01 5.785011127591133118e-02
-3.957497179508209229e-01 4.402722418308258057e-01 -4.937339425086975098e-01 4.939526915550231934e-01 1.070703417062759399e-01 2.431447654962539673e-01 -1.813758313655853271e-01 -2.414530217647552490e-01
-1.648272424936294556e-01 1.369064748287200928e-01 -6.036297231912612915e-02 6.916310191154479980e-01 -3.087666928768157959e-01 -5.369169712066650391e-01 1.889312863349914551e-01 2.297382354736328125e-01
-4.868638515472412109e-01 3.055456280708312988e-01 -1.160735171288251877e-02 6.265012621879577637e-01 -2.653563581407070160e-02 -3.393733799457550049e-01 -2.967629432678222656e-01 -2.702226042747497559e-01
-6.859392523765563965e-01 -1.120098307728767395e-01 2.475090473890304565e-01 3.053568005561828613e-01 -1.069171205163002014e-01 4.439578652381896973e-01 2.838469147682189941e-01 2.708111107349395752e-01
-4.590519368648529053e-01 -2.332486212253570557e-01 2.955382168292999268e-01 5.061408281326293945e-01 -4.713029265403747559e-01 -3.945842683315277100e-01 8.483960479497909546e-02 7.952448725700378418e-02
-1.840286850929260254e-01 3.445944190025329590e-01 -5.167036652565002441e-01 3.210492432117462158e-01 -4.083306789398193359e-01 5.409981012344360352e-01 -1.304818391799926758e-01 -2.990902960300445557e-02
-4.161978363990783691e-01 -1.352213788777589798e-02 -1.286764442920684814e-01 1.269222795963287354e-01 -6.763795018196105957e-01 -6.513023376464843750e-02 5.668929219245910645e-01 -1.040709838271141052e-01
-1.680601090192794800e-01 3.552795946598052979e-01 -4.963439702987670898e-01 4.188338518142700195e-01 -3.997788727283477783e-01 4.539831578731536865e-01 -2.319774031639099121e-01 -6.336850672960281372e-02
-8.614850789308547974e-02 3.548563718795776367e-01 -5.349003672599792480e-01 4.622649550437927246e-01 -3.815126419067382812e-01 4.041533172130584717e-01 -2.288309484720230103e-01 7.478382438421249390e-02
-8.035905361175537109e-01 3.604151010513305664e-01 -6.370246410369873047e-02 -3.629848659038543701e-01 3.819898515939712524e-02 -8.832745999097824097e-02 -2.688881456851959229e-01 8.345897495746612549e-02
-3.151341676712036133e-01 5.094530582427978516e-01 -6.132758036255836487e-02 2.441419810056686401e-01 -1.060320287942886353e-01 3.171664476394653320e-01 6.726431846618652344e-01 1.161705777049064636e-01
-6.087265014648437500e-01 -9.583734907209873199e-03 4.794527888298034668e-01 3.898897171020507812e-01 -3.407904505729675293e-01 5.596832558512687683e-02 -2.461483925580978394e-01 -2.600223422050476074e-01
-5.001665353775024414e-01 -2.721663117408752441e-01 -4.663362354040145874e-02 4.149911999702453613e-01 -3.250263035297393799e-01 -2.710224092006683350e-01 5.158896446228027344e-01 2.369161397218704224e-01
-4.894695580005645752e-01 1.430809646844863892e-01 -2.077621594071388245e-02 6.324330717325210571e-02 -5.836059451103210449e-01 1.028372123837471008e-01 6.198850274085998535e-01 9.347348473966121674e-03
-4.573266208171844482e-01 3.427283465862274170e-01 6.517416983842849731e-02 2.397588826715946198e-02 -3.823711574077606201e-01 -5.510551929473876953e-01 -1.045984625816345215e-01 4.558034241199493408e-01
-6.032846570014953613e-01 1.713501363992691040e-01 4.810038506984710693e-01 3.305229544639587402e-01 -1.070572584867477417e-01 1.991566121578216553e-01 -3.551938012242317200e-02 4.622665047645568848e-01
-5.411012768745422363e-01 1.662793755531311035e-01 -2.032871246337890625e-01 6.339645981788635254e-01 9.524688124656677246e-02 -1.870786994695663452e-01 -1.872206032276153564e-01 -3.964869678020477295e-01
-4.258032441139221191e-01 6.126691028475761414e-02 -1.947188973426818848e-01 5.538955330848693848e-01 2.366355359554290771e-01 -5.062327980995178223e-01 1.858848780393600464e-01 3.512848019599914551e-01
-4.556019306182861328e-01 -1.571176387369632721e-02 -2.785772550851106644e-03 1.310126930475234985e-01 -4.214065372943878174e-01 -4.228259250521659851e-02 -9.939598292112350464e-02 7.653478384017944336e-01
-6.354920864105224609e-01 4.531067609786987305e-01 3.027377426624298096e-01 2.472018599510192871e-01 -8.232855051755905151e-02 4.696477651596069336e-01 8.486850559711456299e-02 5.946221202611923218e-02
-6.640911102294921875e-01 2.299844473600387573e-02 6.841272115707397461e-02 3.491466939449310303e-01 1.342181563377380371e-01 -5.830012559890747070e-01 -1.265218108892440796e-01 2.407442480325698853e-01
-5.677351951599121094e-01 -1.126219034194946289e-01 -5.670791864395141602e-01 -5.625106021761894226e-02 -4.779155552387237549e-01 -3.209567070007324219e-01 6.877285242080688477e-02 6.406112015247344971e-02
-1.289812922477722168e-01 2.252194583415985107e-01 -3.281131088733673096e-01 4.885771870613098145e-01 -5.939827561378479004e-01 2.249272167682647705e-01 -4.197655320167541504e-01 -8.162909001111984253e-02
-4.048922285437583923e-02 2.054402828216552734e-01 -4.941219091415405273e-01 6.305338740348815918e-01 -4.177042245864868164e-01 2.003811895847320557e-01 -3.148850500583648682e-01 2.536565065383911133e-02
-6.240528225898742676e-01 3.123485483229160309e-02 4.637296497821807861e-01 3.070648014545440674e-01 -3.382259607315063477e-01 9.309923648834228516e-02 -2.767432332038879395e-01 -3.171710669994354248e-01
-7.018922567367553711e-01 3.028627932071685791e-01 -2.881196737289428711e-01 -1.440834254026412964e-01 1.115685030817985535e-01 -4.403897225856781006e-01 -7.987882196903228760e-02 3.147652745246887207e-01
-4.160527288913726807e-01 6.745056062936782837e-02 -4.119986593723297119e-01 6.177125573158264160e-01 2.320176064968109131e-01 2.616176009178161621e-01 -3.644973635673522949e-01 -1.261128932237625122e-01
-4.213663339614868164e-01 7.674376964569091797e-01 1.707738339900970459e-01 1.499166637659072876e-01 -1.832221150398254395e-01 -1.280267536640167236e-01 3.464446663856506348e-01 -1.089316084980964661e-01
-2.888663709163665771e-01 -2.370438277721405029e-01 -5.065836906433105469e-01 3.442176282405853271e-01 -5.189242959022521973e-01 -5.454946309328079224e-02 3.308563530445098877e-01 -3.217604756355285645e-01
-6.992033720016479492e-01 -3.220487013459205627e-02 -1.457753628492355347e-01 2.578504681587219238e-01 3.955893814563751221e-01 -3.107866048812866211e-01 -1.027933601289987564e-02 4.112850129604339600e-01
-5.826160907745361328e-01 -1.075591892004013062e-01 -2.976806089282035828e-02 2.077829539775848389e-01 -2.408830821514129639e-01 -5.784746408462524414e-01 4.087055027484893799e-01 -2.126779556274414062e-01
-4.757564961910247803e-01 1.155607998371124268e-01 7.874176651239395142e-02 7.972230203449726105e-03 -7.029536366462707520e-01 3.119723200798034668e-01 4.029811918735504150e-01 1.316198427230119705e-02
-5.590693950653076172e-01 4.033518433570861816e-01 -3.644747436046600342e-01 3.679641187191009521e-01 5.394360795617103577e-02 1.949573308229446411e-01 -3.014599978923797607e-01 -3.531470298767089844e-01
-2.988919913768768311e-01 3.957701325416564941e-01 -3.804153501987457275e-01 5.670937150716781616e-02 -5.174314379692077637e-01 4.852404892444610596e-01 -3.170813620090484619e-01 4.861654713749885559e-02
-5.455915927886962891e-01 -2.958139181137084961e-01 -6.151334047317504883e-01 -7.665733573958277702e-04 -4.095114171504974365e-01 1.718024760484695435e-01 7.627653330564498901e-02 1.827577501535415649e-01
-5.381984710693359375e-01 -3.755158185958862305e-01 -4.316005408763885498e-01 1.064865961670875549e-01 -5.946609377861022949e-01 1.359260361641645432e-02 5.350581556558609009e-02 1.226480156183242798e-01
-2.510606944561004639e-01 3.004459440708160400e-01 -4.862327575683593750e-01 6.720537543296813965e-01 8.482559770345687866e-02 3.120896220207214355e-01 -1.757976263761520386e-01 -1.520593911409378052e-01
-4.796262681484222412e-01 -1.869978010654449463e-01 -1.254224181175231934e-01 3.489688634872436523e-01 -8.589723706245422363e-02 4.676241800189018250e-02 -2.678341865539550781e-01 7.184568643569946289e-01
-3.789549171924591064e-01 8.566499501466751099e-02 -5.492318868637084961e-01 2.132457643747329712e-01 8.615093678236007690e-02 -1.900570690631866455e-01 5.252947807312011719e-01 4.271382987499237061e-01
-5.372574925422668457e-01 -1.985328271985054016e-02 1.964411884546279907e-01 6.384626030921936035e-01 1.462819725275039673e-01 -3.951653242111206055e-01 8.495064824819564819e-02 2.827824354171752930e-01
-4.006648659706115723e-01 5.499383807182312012e-01 2.270305007696151733e-01 6.453835964202880859e-02 -3.167953193187713623e-01 -9.167752414941787720e-02 -2.611372768878936768e-01 5.516982078552246094e-01
-2.289453744888305664e-01 2.977425456047058105e-01 -3.033180534839630127e-01 3.240146487951278687e-02 -7.511001229286193848e-01 2.070657461881637573e-01 -3.942663371562957764e-01 5.837887153029441833e-02
-5.093026757240295410e-01 -2.453263401985168457e-01 -1.427847445011138916e-01 3.343201875686645508e-01 -3.578115701675415039e-01 5.269483923912048340e-01 3.578087389469146729e-01 1.205708608031272888e-01
-8.085590600967407227e-01 3.384081125259399414e-01 2.550224363803863525e-01 5.666043236851692200e-02 4.120860621333122253e-02 -8.652904629707336426e-02 2.335707098245620728e-01 -3.157920539379119873e-01
-3.302278220653533936e-01 5.231992602348327637e-01 -2.622019648551940918e-01 3.231936693191528320e-01 -3.970330059528350830e-01 2.974011600017547607e-01 -3.583109080791473389e-01 -2.637018561363220215e-01
-5.684552788734436035e-01 1.959411352872848511e-01 -4.290577024221420288e-02 -7.589323818683624268e-02 -3.992486298084259033e-01 7.681825011968612671e-02 5.867697596549987793e-01 3.482327461242675781e-01
-6.115526556968688965e-01 -6.563259661197662354e-02 2.161901146173477173e-01 2.227556258440017700e-01 -4.090801179409027100e-01 -3.602721542119979858e-02 5.178229212760925293e-01 2.975778579711914062e-01
-4.148255586624145508e-01 4.250226020812988281e-01 1.538749039173126221e-02 -1.625793054699897766e-02 -4.591374993324279785e-01 -3.638235926628112793e-01 5.264497995376586914e-01 -1.626348793506622314e-01
-7.488058209419250488e-01 2.407077699899673462e-01 2.151278033852577209e-02 2.001009136438369751e-01 1.116728782653808594e-01 4.669295847415924072e-01 1.816634386777877808e-01 2.781198918819427490e-01
-7.794697880744934082e-01 -5.497899055480957031e-01 -3.062970191240310669e-02 1.282235831022262573e-01 -2.563264966011047363e-01 3.267870098352432251e-02 -4.490806162357330322e-02 6.316912174224853516e-02
-3.004016578197479248e-01 3.275662362575531006e-01 -6.035482883453369141e-01 5.284751653671264648e-01 2.798683047294616699e-01 2.209935039281845093e-01 1.781302839517593384e-01 -2.819880144670605659e-03
-7.512598633766174316e-01 7.760758511722087860e-03 3.138114213943481445e-01 3.158603310585021973e-01 1.157435849308967590e-01 3.965547680854797363e-01 -1.708018183708190918e-01 1.935914605855941772e-01
-4.523315429687500000e-01 -3.444854319095611572e-01 -5.087674856185913086e-01 2.339788675308227539e-01 -5.553622841835021973e-01 -1.078533455729484558e-01 2.068745493888854980e-01 1.670007593929767609e-02
-3.728630244731903076e-01 -2.870690077543258667e-02 -5.107932090759277344e-01 1.934942901134490967e-01 -4.848204255104064941e-01 -5.609128475189208984e-01 9.753833711147308350e-02 -5.110469833016395569e-02
-7.246444225311279297e-01 -5.368031263351440430e-01 -1.474303305149078369e-01 1.107557639479637146e-01 -3.781496584415435791e-01 -7.386685162782669067e-02 -6.458264589309692383e-02 -1.029553730040788651e-02
-3.392475545406341553e-01 -8.394711650907993317e-03 4.328173398971557617e-02 6.533787846565246582e-01 -2.129094600677490234e-01 -6.386175751686096191e-01 -1.440430432558059692e-02 5.189643800258636475e-02
-4.856255352497100830e-01 1.539397686719894409e-01 -5.903832614421844482e-02 4.779117107391357422e-01 -2.019623480737209320e-02 -6.939476132392883301e-01 1.508605666458606720e-03 1.631313711404800415e-01
-1.798921972513198853e-01 2.658908627927303314e-02 -8.724725246429443359e-02 7.484070658683776855e-01 -2.493969351053237915e-01 -5.638446211814880371e-01 1.009635329246520996e-01 9.430439025163650513e-02
-8.766745924949645996e-01 6.364107877016067505e-02 1.236218214035034180e-01 5.534504726529121399e-02 8.629130572080612183e-02 1.343638151884078979e-01 -4.164813756942749023e-01 1.004467606544494629e-01
-3.260367512702941895e-01 2.811251580715179443e-01 -2.203970253467559814e-01 1.414093971252441406e-01 -6.488177180290222168e-01 4.336748719215393066e-01 -3.694367706775665283e-01 -2.398792281746864319e-02
-8.107184767723083496e-01 1.022423654794692993e-01 3.360347151756286621e-01 2.323828786611557007e-01 5.201071128249168396e-02 -2.367786169052124023e-01 1.034183874726295471e-01 -3.096711039543151855e-01
-6.713600158691406250e-01 -1.746009290218353271e-02 7.666562497615814209e-02 2.940860390663146973e-01 4.809399833902716637e-04 -5.377950072288513184e-01 -1.324996799230575562e-01 3.870749771595001221e-01
-5.347915887832641602e-01 1.502316594123840332e-01 -6.767274141311645508e-01 3.311506211757659912e-01 2.696629464626312256e-01 -1.477673947811126709e-01 -8.297389745712280273e-02 -1.495641767978668213e-01
-6.872392892837524414e-01 -1.643000692129135132e-01 -1.206011399626731873e-01 4.577773809432983398e-01 3.431288301944732666e-01 -3.917695879936218262e-01 1.278022304177284241e-02 7.224231958389282227e-02
-5.315446257591247559e-01 4.560855329036712646e-01 9.939310699701309204e-02 7.010632753372192383e-02 -3.133017420768737793e-01 2.141794115304946899e-01 5.377191305160522461e-01 2.479509562253952026e-01
-3.232025504112243652e-01 4.858282208442687988e-01 -1.533242166042327881e-01 1.815243856981396675e-03 -2.934231758117675781e-01 3.094738423824310303e-01 6.278935074806213379e-01 2.446997761726379395e-01
-3.986148238182067871e-01 1.862911880016326904e-01 -6.881005764007568359e-01 4.769951701164245605e-01 2.033425271511077881e-01 1.607772856950759888e-01 -3.709697350859642029e-02 -1.918888390064239502e-01
-1.735946238040924072e-01 5.846281051635742188e-01 -1.641344279050827026e-01 5.333099365234375000e-01 -4.422354102134704590e-01 2.210170328617095947e-01 -2.534155547618865967e-01 -8.986174315214157104e-02
-5.219495892524719238e-01 1.207141205668449402e-01 -5.310840606689453125e-01 4.640325158834457397e-02 2.459158003330230713e-01 -1.685591638088226318e-01 -1.824640482664108276e-02 5.827291607856750488e-01
-7.589209079742431641e-01 -2.881601154804229736e-01 -1.649456173181533813e-01 -1.684346348047256470e-01 -4.814652502536773682e-01 -9.343615174293518066e-02 -1.621906757354736328e-01 1.363105475902557373e-01
-6.796718239784240723e-01 3.952998518943786621e-01 2.553934454917907715e-01 -1.660487204790115356e-01 -2.108924686908721924e-01 -1.469710320234298706e-01 -3.882452249526977539e-01 2.686552107334136963e-01
-5.872998833656311035e-01 1.191892400383949280e-01 -3.130910694599151611e-01 5.526669621467590332e-01 3.271543681621551514e-01 2.155659496784210205e-01 -1.437245309352874756e-01 -2.514967024326324463e-01
-6.481998562812805176e-01 5.755842328071594238e-01 1.386208236217498779e-01 1.068950518965721130e-01 1.314811706542968750e-01 4.344948232173919678e-01 5.219936370849609375e-02 9.539166092872619629e-02
-3.986378908157348633e-01 8.647783100605010986e-02 -4.404188096523284912e-01 1.171965375542640686e-01 -3.989226520061492920e-01 -6.204606294631958008e-01 2.859553098678588867e-01 4.967684857547283173e-03
-3.934938013553619385e-01 3.889725804328918457e-01 -4.007124900817871094e-01 4.238578304648399353e-02 1.259304955601692200e-02 2.396931052207946777e-01 1.334661096334457397e-01 6.753306388854980469e-01
-4.118640422821044922e-01 3.609862923622131348e-01 -6.707836389541625977e-01 1.942283213138580322e-01 -1.153738796710968018e-01 3.108955323696136475e-01 -2.034091204404830933e-01 -2.470606416463851929e-01
-7.201502323150634766e-01 -8.408975601196289062e-02 -1.409807801246643066e-01 4.630826413631439209e-01 3.459490835666656494e-01 -9.094788134098052979e-02 1.827218383550643921e-01 -2.804492413997650146e-01
-4.071928858757019043e-01 -1.625961363315582275e-01 -5.097090005874633789e-01 2.666814327239990234e-01 -6.098724007606506348e-01 -1.669065207242965698e-01 1.223094686865806580e-01 2.491435408592224121e-01
-4.585796594619750977e-01 -1.092162057757377625e-01 1.097859218716621399e-01 2.859702706336975098e-01 -4.519127011299133301e-01 2.971616685390472412e-01 9.498294442892074585e-02 6.183789968490600586e-01
-6.501810550689697266e-01 6.317449808120727539e-01 -1.359161585569381714e-01 -8.229506015777587891e-02 -2.594316750764846802e-02 3.513488173484802246e-01 -1.161420121788978577e-01 -1.237306967377662659e-01
-3.700666129589080811e-01 1.128891631960868835e-01 5.465612560510635376e-02 4.452001452445983887e-01 -3.204061388969421387e-01 -3.897484540939331055e-01 5.667346119880676270e-01 2.708581387996673584e-01
-4.757497906684875488e-01 1.144565045833587646e-01 1.231222152709960938e-01 2.411114126443862915e-01 -3.749208450317382812e-01 -1.494157910346984863e-01 7.237769365310668945e-01 2.289442531764507294e-02
-6.396027803421020508e-01 -2.275747209787368774e-01 -5.771759152412414551e-01 7.262933254241943359e-02 -1.088240146636962891e-01 -7.847400754690170288e-02 3.984221816062927246e-01 1.548225432634353638e-01
-1.847284585237503052e-01 -4.308260604739189148e-02 -2.290058881044387817e-01 6.707593798637390137e-01 -3.542259335517883301e-01 -5.302262902259826660e-01 2.083878070116043091e-01 1.077779754996299744e-01
-2.974656820297241211e-01 3.885936439037322998e-01 1.220775116235017776e-02 3.863496780395507812e-01 -6.317167729139328003e-02 3.188049495220184326e-01 6.635673046112060547e-01 2.552359104156494141e-01
-4.554723799228668213e-01 6.244223713874816895e-01 -2.683213949203491211e-01 1.964879035949707031e-01 -2.983886599540710449e-01 -5.477524548768997192e-02 -3.368150591850280762e-01 -2.942060530185699463e-01
-2.148593664169311523e-01 -9.888973087072372437e-02 -3.964883089065551758e-01 6.458441019058227539e-01 -1.623642444610595703e-01 -5.191286206245422363e-01 3.102045878767967224e-02 2.700365185737609863e-01
-1.019183024764060974e-01 3.979025483131408691e-01 -2.253697961568832397e-01 5.277789831161499023e-01 -5.927609801292419434e-01 2.509532272815704346e-01 -2.863147258758544922e-01 -7.500085234642028809e-02
-2.784346044063568115e-01 3.805393278598785400e-01 -7.163128256797790527e-01 1.440867781639099121e-01 -2.903913855552673340e-01 -6.849168241024017334e-02 -3.878396153450012207e-01 -6.603857874870300293e-02
-5.680162906646728516e-01 -2.198379486799240112e-01 -1.812665164470672607e-02 3.841749131679534912e-01 -1.895948946475982666e-01 2.065049856901168823e-01 4.933100342750549316e-01 3.989543616771697998e-01
-3.730842471122741699e-01 -4.237942770123481750e-02 -1.475131809711456299e-01 3.070208728313446045e-01 -4.892606437206268311e-01 1.132617890834808350e-01 6.893329620361328125e-01 -1.249237880110740662e-01
-5.850191712379455566e-01 -4.135564342141151428e-02 1.475877612829208374e-01 1.851395666599273682e-01 -4.530943334102630615e-01 -1.210883036255836487e-01 5.647698044776916504e-01 2.471065968275070190e-01
-4.677050411701202393e-01 6.295192241668701172e-01 2.834156155586242676e-01 -2.824567817151546478e-02 -3.902941942214965820e-01 -2.659424394369125366e-02 -2.644903659820556641e-01 2.843297123908996582e-01
-8.850701451301574707e-01 6.236406788229942322e-02 1.537000387907028198e-01 1.054106056690216064e-01 1.131276562809944153e-01 -5.258278176188468933e-02 -1.879583299160003662e-01 -3.565601706504821777e-01
-4.148751795291900635e-01 2.794891595840454102e-01 2.426911741495132446e-01 1.633072048425674438e-01 -5.443620681762695312e-01 7.658264040946960449e-02 4.654887020587921143e-01 -3.812104761600494385e-01
-2.984072268009185791e-01 2.261873483657836914e-01 -6.601754575967788696e-02 2.862150371074676514e-01 -4.587145745754241943e-01 -1.475804150104522705e-01 4.606920182704925537e-01 5.736540555953979492e-01
-6.121982932090759277e-01 2.816466093063354492e-01 1.992773711681365967e-01 3.041782081127166748e-01 3.283045068383216858e-02 -5.691877007484436035e-01 2.333993464708328247e-01 1.847293972969055176e-01
-5.455821156501770020e-01 1.080294251441955566e-01 3.995013535022735596e-01 3.337724208831787109e-01 -3.893429338932037354e-01 3.276574611663818359e-01 3.938111066818237305e-01 7.503287494182586670e-02
-6.483708024024963379e-01 3.291105106472969055e-02 1.502376794815063477e-01 5.758276581764221191e-01 2.005139440298080444e-01 -3.178439736366271973e-01 2.859058082103729248e-01 3.755620121955871582e-02
-4.784635305404663086e-01 1.685859560966491699e-01 -7.270283102989196777e-01 3.281623423099517822e-01 2.380731105804443359e-01 -2.025662064552307129e-01 -9.182418137788772583e-02 1.572188921272754669e-02
-1.917188763618469238e-01 5.987515449523925781e-01 -6.883957237005233765e-02 4.192962050437927246e-01 -5.656834244728088379e-01 1.378221213817596436e-01 -2.420337796211242676e-01 -1.631543934345245361e-01
-4.055309891700744629e-01 -6.823960691690444946e-02 1.298808455467224121e-01 4.404387176036834717e-01 -4.719233214855194092e-01 4.949096143245697021e-01 3.785883784294128418e-01 9.516531974077224731e-02
-4.734012484550476074e-01 2.313723117113113403e-01 9.828878939151763916e-02 1.059965044260025024e-01 -4.604801535606384277e-01 1.311588287353515625e-01 5.517832040786743164e-01 4.095768034458160400e-01
-4.761594235897064209e-01 -3.738838434219360352e-01 8.830595016479492188e-02 7.358117699623107910e-01 -3.286053612828254700e-02 -4.066853225231170654e-02 -2.990702539682388306e-02 2.839683890342712402e-01
-3.612490594387054443e-01 3.921532630920410156e-01 1.308217793703079224e-01 2.760028839111328125e-01 -2.438409179449081421e-01 9.897933900356292725e-02 7.078334093093872070e-01 2.283408641815185547e-01
-5.505499839782714844e-01 -2.268580049276351929e-01 -1.132104471325874329e-01 2.385760247707366943e-01 -3.101865053176879883e-01 2.952569425106048584e-01 7.870773971080780029e-02 6.213757395744323730e-01
-4.930151700973510742e-01 -4.372993111610412598e-01 -3.033997118473052979e-01 3.563688099384307861e-01 -3.983348906040191650e-01 8.770476281642913818e-02 4.973460733890533447e-02 4.216858744621276855e-01
-5.544459819793701172e-01 -8.955937623977661133e-02 -2.676357924938201904e-01 3.154836967587471008e-02 -4.546152651309967041e-01 -5.369643121957778931e-02 6.333141922950744629e-01 -3.604685515165328979e-02
-6.290509700775146484e-01 -4.885231852531433105e-01 -2.488182336091995239e-01 4.162707924842834473e-01 -1.277916878461837769e-01 5.358077958226203918e-02 2.938690483570098877e-01 1.577574014663696289e-01
-3.559250384569168091e-02 3.225482404232025146e-01 -3.553830087184906006e-01 6.656206250190734863e-01 -4.397865235805511475e-01 1.677387654781341553e-01 -3.084138333797454834e-01 9.316880255937576294e-02
-6.636101007461547852e-01 4.232158660888671875e-01 3.060849606990814209e-01 -1.846437901258468628e-01 -3.150882124900817871e-01 -1.806133389472961426e-01 -1.824435144662857056e-01 2.958737909793853760e-01
-4.628762602806091309e-01 -1.989732123911380768e-02 5.371707677841186523e-02 5.460964441299438477e-01 -1.892308145761489868e-01 -6.310249567031860352e-01 -9.373600035905838013e-02 2.036068886518478394e-01
-4.921167492866516113e-01 1.933124959468841553e-01 4.744430258870124817e-02 3.113347887992858887e-01 -1.903467625379562378e-01 -7.190895676612854004e-01 -9.663198888301849365e-02 2.420984208583831787e-01
-6.479697823524475098e-01 -2.766994535923004150e-01 8.260261267423629761e-02 2.456429749727249146e-01 -3.366810679435729980e-01 2.414144426584243774e-01 2.604817748069763184e-01 -4.437601268291473389e-01
-6.908586025238037109e-01 -3.556814491748809814e-01 -1.619541272521018982e-02 2.964485622942447662e-02 -4.980023801326751709e-01 -1.060874164104461670e-01 -3.310217857360839844e-01 1.619497239589691162e-01
-3.138611614704132080e-01 3.962790220975875854e-02 1.371049433946609497e-01 8.065937757492065430e-01 1.991592794656753540e-01 -2.998745255172252655e-02 1.735652834177017212e-01 3.998011946678161621e-01
-6.946879625320434570e-01 -5.884714797139167786e-02 3.484212458133697510e-01 3.106532692909240723e-01 -1.307180523872375488e-01 9.576305747032165527e-02 4.929347336292266846e-01 1.637084931135177612e-01
-6.220512390136718750e-01 -1.426920443773269653e-01 3.609801232814788818e-01 4.354583621025085449e-01 -1.079289764165878296e-01 3.565751612186431885e-01 2.061767131090164185e-01 3.024192154407501221e-01
-3.641646802425384521e-01 2.605595588684082031e-01 1.512652933597564697e-01 5.063490271568298340e-01 -2.957884073257446289e-01 5.150064826011657715e-01 -1.884840875864028931e-01 -3.632818460464477539e-01
-5.240225791931152344e-01 -3.668516874313354492e-02 3.037025034427642822e-01 5.073496699333190918e-01 -3.260008394718170166e-01 -4.128431975841522217e-01 -7.045477628707885742e-02 3.045252561569213867e-01
-3.713691532611846924e-01 1.472441107034683228e-01 -1.759844422340393066e-01 5.896412208676338196e-02 -5.853569507598876953e-01 3.510558605194091797e-01 4.597787857055664062e-01 -3.587162196636199951e-01
-4.351832866668701172e-01 -1.624455302953720093e-01 -6.272484064102172852e-01 2.659256197512149811e-02 -4.393128454685211182e-01 3.802362978458404541e-01 1.951659214682877064e-03 2.291289865970611572e-01
-5.011583566665649414e-01 3.692453503608703613e-01 -3.900400698184967041e-01 3.233366310596466064e-01 -3.271953463554382324e-01 1.148979589343070984e-01 -3.391895890235900879e-01 -3.471488058567047119e-01
-5.689235925674438477e-01 5.075431466102600098e-01 -2.541543841361999512e-01 2.174162268638610840e-01 4.402566850185394287e-01 -2.396854385733604431e-02 4.862571507692337036e-02 3.318081498146057129e-01
-6.488764286041259766e-01 6.007679700851440430e-01 3.785379976034164429e-02 1.883748024702072144e-01 1.868245452642440796e-01 3.100860416889190674e-01 -1.475949492305517197e-02 2.232593297958374023e-01
-3.457056879997253418e-01 1.481311321258544922e-01 -6.550499200820922852e-01 2.035315483808517456e-01 1.132169291377067566e-01 -2.432012557983398438e-01 3.607209026813507080e-01 4.312130808830261230e-01
-4.080822467803955078e-01 -7.288207113742828369e-02 -5.204189196228981018e-02 7.195796966552734375e-01 1.555206924676895142e-01 -7.178678642958402634e-03 2.247049063444137573e-01 4.826213419437408447e-01
-4.979070723056793213e-01 -3.092531263828277588e-01 -2.576497197151184082e-01 4.552198350429534912e-01 -4.336096048355102539e-01 1.455148309469223022e-01 3.786876797676086426e-01 1.739145368337631226e-01
-4.672356843948364258e-01 -1.036847606301307678e-01 2.028208523988723755e-01 3.511512279510498047e-01 -3.887083530426025391e-01 -4.660872817039489746e-01 -3.117351830005645752e-01 3.754815459251403809e-01
-1.646152287721633911e-01 2.907168269157409668e-01 -5.143803954124450684e-01 2.373837679624557495e-01 -6.625828146934509277e-01 2.532489895820617676e-01 -2.012297958135604858e-01 -1.542818397283554077e-01
-6.209581494331359863e-01 -2.238619923591613770e-01 -6.131660565733909607e-02 4.505381882190704346e-01 -9.847486764192581177e-02 -4.037064313888549805e-01 -1.498417407274246216e-01 4.030182659626007080e-01
-4.755689799785614014e-01 7.148099541664123535e-01 8.752267062664031982e-02 9.219852834939956665e-02 -1.010038033127784729e-01 2.776239067316055298e-02 4.800564050674438477e-01 -7.275591790676116943e-02
-5.817043185234069824e-01 9.234318509697914124e-03 -6.560109555721282959e-03 1.673702150583267212e-01 -2.089165300130844116e-01 -6.185548901557922363e-01 -2.597415149211883545e-01 3.738411366939544678e-01
-3.431126475334167480e-01 2.483998090028762817e-01 -2.562058269977569580e-01 -1.333737280219793320e-02 -5.937277078628540039e-01 1.689452677965164185e-01 -5.828336477279663086e-01 1.843954175710678101e-01
-2.168386131525039673e-01 2.387738674879074097e-01 -8.679043501615524292e-02 3.057939708232879639e-01 -7.132776379585266113e-01 3.999282419681549072e-01 -2.490064650774002075e-01 -2.534042000770568848e-01
-4.731658697128295898e-01 -1.450487077236175537e-01 1.073878183960914612e-01 1.516743004322052002e-01 -6.596766114234924316e-01 1.453043669462203979e-01 -9.056143462657928467e-02 5.060136318206787109e-01
-5.218734741210937500e-01 -4.324460029602050781e-01 -1.964815147221088409e-02 4.613109230995178223e-01 -4.976750314235687256e-01 -2.428565919399261475e-01 1.407602131366729736e-01 3.117449954152107239e-02
-6.565681099891662598e-01 -1.815306581556797028e-02 2.931033968925476074e-01 3.810160160064697266e-01 -2.119799107313156128e-01 2.569272518157958984e-01 -2.844736576080322266e-01 -3.816193938255310059e-01
-5.698108673095703125e-01 -2.934758067131042480e-01 1.233551725745201111e-01 5.064395666122436523e-01 -1.831763386726379395e-01 7.029211521148681641e-02 4.293389320373535156e-01 3.076743185520172119e-01
-2.185643017292022705e-01 5.314383506774902344e-01 -6.758786439895629883e-01 4.299161732196807861e-01 -2.673258818686008453e-02 -2.593982778489589691e-02 -1.583980917930603027e-01 -4.105666279792785645e-02
-6.750189661979675293e-01 2.286173589527606964e-02 -2.338386625051498413e-01 -1.587355881929397583e-01 -1.966387629508972168e-01 -5.151141881942749023e-01 -2.190812081098556519e-01 3.345794677734375000e-01
-5.307619571685791016e-01 6.816595196723937988e-01 7.227982580661773682e-02 1.443233489990234375e-01 3.215898200869560242e-02 3.336071074008941650e-01 3.281419277191162109e-01 8.702592551708221436e-02
-5.187198519706726074e-01 -1.120733022689819336e-01 -4.457358419895172119e-01 2.299698740243911743e-01 -4.655061364173889160e-01 3.004248738288879395e-01 3.997032642364501953e-01 -9.431337006390094757e-03
-5.988914370536804199e-01 3.696456253528594971e-01 -1.502792984247207642e-01 -3.241233825683593750e-01 -2.757906317710876465e-01 -2.559852898120880127e-01 -3.407606482505798340e-01 3.454628288745880127e-01
-8.749817609786987305e-01 2.027378678321838379e-01 -3.701962530612945557e-01 7.928722351789474487e-02 -1.500834375619888306e-01 -6.991336494684219360e-02 -1.487256437540054321e-01 2.098404057323932648e-02
-5.840923786163330078e-01 5.891498327255249023e-01 1.327000707387924194e-01 2.239556908607482910e-01 1.434184014797210693e-01 3.726454973220825195e-01 2.470127046108245850e-01 1.533761918544769287e-01
-1.193208098411560059e-01 3.034037649631500244e-01 -6.241588592529296875e-01 5.194569230079650879e-01 -3.209078311920166016e-01 2.738697826862335205e-01 -1.951366961002349854e-01 -1.350334882736206055e-01
-1.848877072334289551e-01 2.243656963109970093e-01 -3.132501542568206787e-01 3.492456078529357910e-01 -4.654973745346069336e-01 -5.520792603492736816e-01 3.372090756893157959e-01 2.453347891569137573e-01
-4.116195142269134521e-01 5.455927848815917969e-01 2.348535358905792236e-01 2.637091875076293945e-01 -1.523776054382324219e-01 4.097963571548461914e-01 3.519484996795654297e-01 3.052531778812408447e-01
-4.308421015739440918e-01 2.994949221611022949e-01 -5.254995822906494141e-01 -1.930831745266914368e-02 -1.044092550873756409e-01 1.144398283213376999e-02 1.102266460657119751e-01 6.518996357917785645e-01
-3.410174250602722168e-01 4.347902238368988037e-01 4.019178822636604309e-02 2.506931126117706299e-01 -1.953660547733306885e-01 -5.293664932250976562e-01 1.121255452744662762e-03 5.583940744400024414e-01
-6.844150424003601074e-01 5.570936203002929688e-01 -3.815970942378044128e-02 1.182891726493835449e-01 2.530255019664764404e-01 3.750108927488327026e-02 -3.236805200576782227e-01 1.886183470487594604e-01
-5.188510417938232422e-01 -3.255849778652191162e-01 1.490219831466674805e-01 5.296981334686279297e-01 -2.457196414470672607e-01 1.182714626193046570e-01 3.389523625373840332e-01 3.643426299095153809e-01
-6.206114292144775391e-01 -3.514029979705810547e-01 -3.082678616046905518e-01 -2.108769863843917847e-02 -6.116886138916015625e-01 1.314241886138916016e-01 6.651153415441513062e-02 -4.979455843567848206e-03
-6.449422240257263184e-01 1.159015223383903503e-01 4.338759481906890869e-01 4.104540646076202393e-01 -6.322196125984191895e-02 4.261837527155876160e-02 3.789214491844177246e-01 2.539701163768768311e-01
-5.543720126152038574e-01 7.655395567417144775e-02 3.738427758216857910e-01 3.291694521903991699e-01 -9.794986993074417114e-02 -1.084640696644783020e-01 -3.700626194477081299e-01 5.295236706733703613e-01
-5.342952609062194824e-01 6.129190921783447266e-01 9.342986345291137695e-02 1.343239843845367432e-01 4.017152264714241028e-02 4.066522717475891113e-01 3.456062376499176025e-01 1.601974964141845703e-01
-1.311199814081192017e-01 2.017379999160766602e-01 -6.242196559906005859e-01 5.382054448127746582e-01 -3.529647588729858398e-01 2.613278031349182129e-01 -2.183129489421844482e-01 -1.491884738206863403e-01
-3.048857152462005615e-01 4.106304943561553955e-01 -7.564333677291870117e-01 1.855260878801345825e-01 1.084794625639915466e-01 1.824871003627777100e-01 2.882156372070312500e-01 6.064975261688232422e-02
-5.141375660896301270e-01 5.740692019462585449e-01 1.787102222442626953e-01 2.108300328254699707e-01 -5.596957355737686157e-02 2.976684570312500000e-01 4.297506213188171387e-01 2.308588027954101562e-01
-2.637585699558258057e-01 -2.644400596618652344e-01 -5.431963205337524414e-01 5.183771848678588867e-01 -2.225887328386306763e-01 -4.588766992092132568e-01 8.649852871894836426e-02 1.706756800413131714e-01
-8.278328180313110352e-01 -3.888279795646667480e-01 1.804175823926925659e-01 3.228945191949605942e-03 -2.988116741180419922e-01 4.099204018712043762e-02 -1.299028247594833374e-01 1.519910097122192383e-01
-3.847642838954925537e-01 -2.051608711481094360e-01 -4.880953929387032986e-04 7.709183692932128906e-01 1.801680475473403931e-01 5.459863319993019104e-02 -1.016074493527412415e-01 4.120492935180664062e-01
-2.519954442977905273e-01 1.784649044275283813e-01 6.187149509787559509e-02 5.969730019569396973e-01 -1.809143871068954468e-01 -5.004857778549194336e-01 1.382060647010803223e-01 4.920636117458343506e-01
-5.532909035682678223e-01 -4.270156845450401306e-02 4.610308632254600525e-02 1.376232206821441650e-01 -4.448871016502380371e-01 5.696726962924003601e-02 3.939815759658813477e-01 5.608821511268615723e-01
-4.691348373889923096e-01 1.670377105474472046e-01 -5.251944661140441895e-01 1.523287445306777954e-01 1.891056150197982788e-01 -1.744866222143173218e-01 2.189507931470870972e-01 5.820925831794738770e-01
-4.497408866882324219e-01 -1.854425966739654541e-01 -3.030055016279220581e-02 4.349938333034515381e-01 -3.012147545814514160e-01 -2.552216351032257080e-01 5.418401360511779785e-01 3.517773449420928955e-01
-6.483556628227233887e-01 1.461041159927845001e-02 -8.821491152048110962e-02 2.970883548259735107e-01 -6.299676001071929932e-02 -6.881631016731262207e-01 1.991216838359832764e-02 -7.378748804330825806e-02
-2.710961699485778809e-01 -1.931991130113601685e-01 -4.263401031494140625e-02 3.408055007457733154e-01 -6.040373444557189941e-01 -6.406848877668380737e-02 -1.206502765417098999e-01 6.226497292518615723e-01
-1.727853715419769287e-01 1.416842341423034668e-01 -4.259329736232757568e-01 2.396531850099563599e-01 -6.487636566162109375e-01 -3.686552047729492188e-01 8.511509001255035400e-02 3.836312592029571533e-01
-3.754055500030517578e-01 6.022647023200988770e-01 1.044243127107620239e-01 7.559832930564880371e-02 -2.369964122772216797e-01 -4.727115109562873840e-02 5.545898079872131348e-01 3.372781872749328613e-01
-3.139969706535339355e-01 -6.809200346469879150e-02 1.922199502587318420e-02 3.322076201438903809e-01 -6.646202802658081055e-01 3.328908681869506836e-01 2.926300466060638428e-01 3.845373392105102539e-01
-7.788809537887573242e-01 1.376907527446746826e-01 2.267003357410430908e-01 1.287619620561599731e-01 -9.979137033224105835e-02 -3.625245392322540283e-01 2.004570215940475464e-01 -3.533379435539245605e-01
-2.364417612552642822e-01 2.672222852706909180e-01 -2.818362414836883545e-01 3.108880221843719482e-01 -2.936389744281768799e-01 -5.311846733093261719e-01 3.301987349987030029e-01 4.681798517704010010e-01
-5.048737525939941406e-01 -1.311883479356765747e-01 -4.380312561988830566e-02 3.463938534259796143e-01 -3.305067121982574463e-01 -2.198764085769653320e-01 5.617803931236267090e-01 3.644270300865173340e-01
-6.350514292716979980e-01 1.374762412160634995e-02 6.341367214918136597e-02 4.946891963481903076e-01 2.720091938972473145e-01 -3.137842118740081787e-01 -4.585015401244163513e-02 4.162093997001647949e-01
-6.725373268127441406e-01 3.836151063442230225e-01 -1.631118059158325195e-01 1.352166235446929932e-01 -1.123731136322021484e-01 3.810501694679260254e-01 3.763391971588134766e-01 2.370355427265167236e-01
-3.877080082893371582e-01 2.705149948596954346e-01 -3.103104531764984131e-01 -3.847424313426017761e-02 -5.715291500091552734e-01 2.964239716529846191e-01 -5.136690139770507812e-01 1.904630661010742188e-02
-6.178452372550964355e-01 -3.445706069469451904e-01 1.151080727577209473e-01 2.989502549171447754e-01 -4.263567030429840088e-01 -4.230888485908508301e-01 1.900851577520370483e-01 -8.505428559146821499e-04
-4.801655113697052002e-01 2.100929990410804749e-02 -7.297650575637817383e-01 3.102176189422607422e-01 7.087670266628265381e-02 -2.061981335282325745e-02 2.626965055242180824e-03 -3.670859038829803467e-01
-6.686369180679321289e-01 -4.092433750629425049e-01 -2.293714322149753571e-02 1.330916583538055420e-01 -5.634386539459228516e-01 9.426866471767425537e-02 3.567513450980186462e-02 1.989535689353942871e-01
-6.049073338508605957e-01 1.837755204178392887e-03 2.917228043079376221e-01 2.471247315406799316e-01 -2.807884514331817627e-01 2.424849718809127808e-01 2.873090803623199463e-01 5.174198746681213379e-01
-5.714613199234008789e-01 -5.888539180159568787e-02 -2.583565115928649902e-01 2.175760269165039062e-01 -1.725064665079116821e-01 -6.987645030021667480e-01 1.543746888637542725e-01 1.183860078454017639e-01
-5.497720241546630859e-01 -1.935151517391204834e-01 -9.698303788900375366e-02 2.333862781524658203e-01 -3.913101255893707275e-01 3.996587395668029785e-01 2.460314184427261353e-01 4.722769558429718018e-01
-5.728567242622375488e-01 -2.503783702850341797e-01 -2.409505844116210938e-01 3.457116484642028809e-01 -3.975018560886383057e-01 -4.601224064826965332e-01 2.228493541479110718e-01 -1.104084104299545288e-01
-6.164929270744323730e-01 5.762792825698852539e-01 -2.071320563554763794e-01 7.264710962772369385e-02 9.636339545249938965e-02 1.427687406539916992e-01 1.513160020112991333e-01 4.325412809848785400e-01
-4.507166445255279541e-01 2.255434691905975342e-01 -5.333210825920104980e-01 1.942898035049438477e-01 3.459412455558776855e-01 -1.244563609361648560e-01 2.223608270287513733e-02 5.367920398712158203e-01
-4.100318849086761475e-01 3.307929635047912598e-01 3.464160859584808350e-02 1.020221486687660217e-01 -4.387159645557403564e-01 1.912921965122222900e-01 6.810836195945739746e-01 -1.337981373071670532e-01
-3.750000298023223877e-01 6.235527992248535156e-01 -5.444751307368278503e-02 1.061193645000457764e-01 -5.304310917854309082e-01 -1.525890268385410309e-02 -3.914109468460083008e-01 -1.467613726854324341e-01
-8.110698461532592773e-01 5.689737200736999512e-02 1.561691164970397949e-01 2.850889265537261963e-01 1.814225465059280396e-01 5.134465172886848450e-02 1.946223229169845581e-01 -3.997943103313446045e-01
-4.593799412250518799e-01 2.420815378427505493e-01 1.857571303844451904e-01 3.649644553661346436e-01 7.451435923576354980e-02 -2.194274216890335083e-01 -3.598935008049011230e-01 6.159852147102355957e-01
-6.536852121353149414e-01 2.221929095685482025e-02 1.534690707921981812e-01 1.547318547964096069e-01 -2.723483741283416748e-01 -1.838435232639312744e-01 6.385747790336608887e-01 9.464412182569503784e-02
-6.606824994087219238e-01 -2.569258213043212891e-01 -1.540748775005340576e-02 3.440624177455902100e-01 -1.891265958547592163e-01 -4.647803008556365967e-01 1.433182656764984131e-01 3.264072835445404053e-01
-3.919809758663177490e-01 -9.858706593513488770e-02 4.864326864480972290e-02 3.414893746376037598e-01 -7.866481542587280273e-01 2.578975558280944824e-01 1.316115856170654297e-01 1.224843487143516541e-01
-3.598795831203460693e-01 5.546513795852661133e-01 -2.225301563739776611e-01 -3.308198973536491394e-02 -3.808739483356475830e-01 3.943421244621276855e-01 4.043107330799102783e-01 2.195373922586441040e-01
-2.624062299728393555e-01 -7.871615886688232422e-02 -3.186851441860198975e-01 2.266698628664016724e-01 -8.214379549026489258e-01 -2.125713229179382324e-02 2.963703274726867676e-01 9.465605020523071289e-02
-4.554354548454284668e-01 4.132901430130004883e-01 4.854366928339004517e-02 5.059097893536090851e-03 -2.125041782855987549e-01 -5.211821198463439941e-01 -1.862152665853500366e-01 5.176125764846801758e-01
-4.563836753368377686e-01 1.393945366144180298e-01 1.274062842130661011e-01 5.883333683013916016e-01 9.507636539638042450e-03 -5.873775482177734375e-01 8.621926605701446533e-02 2.395367920398712158e-01
-4.281517267227172852e-01 6.825555562973022461e-01 -1.325291097164154053e-01 -2.166811078786849976e-01 -3.728946447372436523e-01 3.130843937397003174e-01 2.024224251508712769e-01 9.078785777091979980e-02
-2.426259070634841919e-01 4.644539579749107361e-02 -3.970399200916290283e-01 5.727102756500244141e-01 -4.148498177528381348e-01 2.707113623619079590e-01 -4.518151879310607910e-01 -6.177389621734619141e-02
-7.812564969062805176e-01 2.217286378145217896e-01 3.485220968723297119e-01 1.721171289682388306e-01 1.329898536205291748e-01 3.706608414649963379e-01 -1.728521734476089478e-01 6.655286252498626709e-02
-6.614668369293212891e-01 -9.880544990301132202e-02 2.579792439937591553e-01 5.700203180313110352e-01 1.973577290773391724e-01 1.884200572967529297e-01 -2.602777816355228424e-02 2.934164702892303467e-01
-8.706329464912414551e-01 1.934714317321777344e-01 -1.166371777653694153e-01 8.082077652215957642e-02 1.168424487113952637e-01 -3.935148119926452637e-01 -5.529506877064704895e-02 1.134334132075309753e-01
-4.008938372135162354e-01 -1.971365511417388916e-01 -8.583874255418777466e-02 5.133539438247680664e-01 -2.200663685798645020e-01 -8.775603026151657104e-02 -1.372673064470291138e-01 6.742019653320312500e-01
-2.371675372123718262e-01 4.843752980232238770e-01 1.822012513875961304e-01 2.654906511306762695e-01 -3.966433405876159668e-01 -3.110031485557556152e-01 1.305934786796569824e-01 5.782265663146972656e-01
-4.961096942424774170e-01 -2.104244530200958252e-01 -6.517112851142883301e-01 2.354221642017364502e-01 -2.224138677120208740e-01 -1.403666436672210693e-01 -1.279805302619934082e-01 3.793360888957977295e-01
-3.172859847545623779e-01 -1.903380751609802246e-01 -4.758154749870300293e-01 6.587022542953491211e-01 -1.242029517889022827e-01 -2.269142121076583862e-01 2.797038853168487549e-01 2.401274442672729492e-01
-3.988552093505859375e-01 -9.127920866012573242e-02 -5.530538558959960938e-01 1.568926274776458740e-01 -2.053766548633575439e-01 2.149893194437026978e-01 -1.036588754504919052e-02 6.431108117103576660e-01
-2.845517098903656006e-01 -1.504217386245727539e-01 -3.619008064270019531e-01 5.946984291076660156e-01 -3.570138514041900635e-01 -4.064957499504089355e-01 1.629777550697326660e-01 3.041476607322692871e-01
-6.542453765869140625e-01 -1.697045378386974335e-02 2.824021279811859131e-01 4.318077564239501953e-01 4.392369836568832397e-02 4.118134379386901855e-01 1.688515543937683105e-01 3.247087597846984863e-01
-6.002403497695922852e-01 1.099250763654708862e-01 1.287634074687957764e-01 4.913257956504821777e-01 -8.098950982093811035e-02 2.728104293346405029e-01 -1.602694392204284668e-01 -5.128116607666015625e-01
-6.310292482376098633e-01 3.500374853610992432e-01 -5.656942725181579590e-01 1.182830482721328735e-01 2.202668637037277222e-01 -3.018909692764282227e-01 -7.069244235754013062e-02 2.493415772914886475e-02
-4.043163359165191650e-01 2.515046596527099609e-01 9.391274303197860718e-02 1.112963184714317322e-01 -6.045299768447875977e-01 2.324956282973289490e-02 6.024789214134216309e-01 1.519522219896316528e-01
-3.274481892585754395e-01 -1.828036755323410034e-01 -5.450673103332519531e-01 4.682843387126922607e-01 -3.434037566184997559e-01 -4.390659928321838379e-02 2.760066390037536621e-01 3.833253383636474609e-01
-3.306748867034912109e-01 4.701962769031524658e-01 1.387673467397689819e-01 2.455920130014419556e-01 -2.712282836437225342e-01 -4.253968000411987305e-01 1.853731721639633179e-01 5.487325191497802734e-01
-6.632292866706848145e-01 -1.271674633026123047e-01 7.996410131454467773e-02 6.008503437042236328e-01 -2.972359061241149902e-01 -1.370878666639328003e-01 -1.929623335599899292e-01 1.793410629034042358e-01
-5.883773565292358398e-01 7.604306936264038086e-02 2.542254030704498291e-01 5.013641715049743652e-01 9.549239277839660645e-02 -5.102621316909790039e-01 -7.957391440868377686e-02 2.370962649583816528e-01
-4.119395613670349121e-01 4.228115081787109375e-01 5.402746051549911499e-02 1.332598179578781128e-01 -3.045415580272674561e-01 -6.151762008666992188e-01 -2.907963283360004425e-02 3.985300660133361816e-01
-7.095671892166137695e-01 -9.002152830362319946e-02 -1.296471655368804932e-01 4.570254385471343994e-01 2.058479189872741699e-01 5.461606383323669434e-02 -7.652891427278518677e-02 -4.599095284938812256e-01
-4.082440137863159180e-01 4.496601521968841553e-01 9.906097501516342163e-02 2.787987589836120605e-01 -1.232257857918739319e-01 -5.138303041458129883e-01 -4.447690397500991821e-02 5.122661590576171875e-01
-5.482710599899291992e-01 -3.071896135807037354e-01 7.617187500000000000e-02 3.583632409572601318e-01 -5.114886760711669922e-01 -2.213035523891448975e-01 3.902459442615509033e-01 -8.899067342281341553e-02
-6.340327262878417969e-01 -1.512366980314254761e-01 -4.453735649585723877e-01 -6.572710722684860229e-02 -1.018187329173088074e-01 -3.191870748996734619e-01 3.696088865399360657e-02 5.087620615959167480e-01
-7.341094613075256348e-01 2.514474987983703613e-01 -1.239494979381561279e-02 2.455997318029403687e-01 1.309231817722320557e-01 -5.616689324378967285e-01 2.624454163014888763e-02 6.389877200126647949e-02
-8.382528424263000488e-01 -1.359164118766784668e-01 5.005728453397750854e-02 3.512735366821289062e-01 3.243204057216644287e-01 2.205521427094936371e-02 -3.827989473938941956e-02 -2.140666097402572632e-01
-6.002340912818908691e-01 -9.669138491153717041e-02 1.902288198471069336e-01 4.805846214294433594e-01 1.000317838042974472e-02 -5.320355892181396484e-01 -2.208290994167327881e-01 1.769001334905624390e-01
-6.318930387496948242e-01 -1.063871979713439941e-01 1.064819246530532837e-01 2.398157715797424316e-01 -2.453941106796264648e-01 9.708078950643539429e-02 5.384098887443542480e-01 4.012668132781982422e-01
-5.339583754539489746e-01 -1.542610824108123779e-01 4.898254759609699249e-03 3.289692997932434082e-01 -3.435874879360198975e-01 -6.350823044776916504e-01 2.147330492734909058e-01 1.239144653081893921e-01
-5.700776576995849609e-01 4.740149974822998047e-01 -9.014200419187545776e-02 9.748632460832595825e-02 1.502579301595687866e-01 5.110137462615966797e-01 -9.436298161745071411e-02 3.742663860321044922e-01
-9.442063421010971069e-02 3.274642527103424072e-01 -4.039567112922668457e-01 2.549148201942443848e-01 -4.098067581653594971e-01 -4.367743134498596191e-01 1.060068830847740173e-01 5.345452427864074707e-01
-4.876194596290588379e-01 -1.013985425233840942e-01 -2.062301784753799438e-01 -4.571086261421442032e-03 -7.913184165954589844e-01 2.660765945911407471e-01 8.052165061235427856e-02 7.699836045503616333e-02
-4.286220669746398926e-01 -2.943909168243408203e-01 -3.186822831630706787e-01 5.321153402328491211e-01 -3.391053676605224609e-01 -4.750127792358398438e-01 5.997253954410552979e-02 -2.618639916181564331e-02
-6.773384213447570801e-01 1.482157409191131592e-01 3.738545477390289307e-01 4.809876382350921631e-01 1.332853138446807861e-01 -1.323301047086715698e-01 -2.106745690107345581e-01 2.616647779941558838e-01
-6.221072673797607422e-01 -4.939780384302139282e-02 1.177094038575887680e-02 5.112879276275634766e-01 2.906659804284572601e-02 2.330943197011947632e-01 -1.450215727090835571e-01 5.222830176353454590e-01
-6.092833280563354492e-01 2.484663277864456177e-01 -5.464093685150146484e-01 3.930295705795288086e-01 5.601226817816495895e-03 -6.052902713418006897e-02 -7.341083139181137085e-02 -3.239111602306365967e-01
-4.538115859031677246e-01 2.520021982491016388e-02 7.966318726539611816e-02 2.196249216794967651e-01 -4.605664610862731934e-01 1.399881839752197266e-01 2.853882610797882080e-01 6.524369120597839355e-01
-7.202772498130798340e-01 3.409837186336517334e-01 5.988638475537300110e-02 2.072325199842453003e-01 1.643446646630764008e-02 -5.350397825241088867e-01 1.259707361459732056e-01 1.264624297618865967e-01
-6.982841491699218750e-01 2.070592641830444336e-01 3.137206733226776123e-01 1.499346792697906494e-01 1.995335333049297333e-02 -3.248595297336578369e-01 -3.228245377540588379e-01 3.721253275871276855e-01
-4.920850098133087158e-01 6.286743879318237305e-01 -5.527912452816963196e-02 6.409081071615219116e-02 -7.569889724254608154e-02 3.997491300106048584e-01 3.827391564846038818e-01 2.084193378686904907e-01
-3.721964359283447266e-01 -1.674945801496505737e-01 3.983717411756515503e-02 6.829245090484619141e-01 -3.150798082351684570e-01 -4.730192422866821289e-01 1.001028791069984436e-01 1.799980700016021729e-01
-4.227222800254821777e-01 3.076806291937828064e-02 -3.514589965343475342e-01 3.060526251792907715e-01 -2.951856851577758789e-01 2.984811961650848389e-01 4.568522870540618896e-01 4.671487510204315186e-01
-6.149401664733886719e-01 -6.919281929731369019e-02 -4.046494066715240479e-01 2.242303341627120972e-01 -6.368248909711837769e-02 -5.524601936340332031e-01 1.788098961114883423e-01 2.485959827899932861e-01
-4.076977670192718506e-01 -4.021570980548858643e-01 -1.733631491661071777e-01 5.153515338897705078e-01 -4.110938310623168945e-01 -7.552678138017654419e-02 1.696388423442840576e-01 4.158492684364318848e-01
-5.563864707946777344e-01 1.994915157556533813e-01 -6.316721439361572266e-01 3.051947951316833496e-01 3.162474930286407471e-01 2.322331666946411133e-01 6.353385001420974731e-02 -2.241234108805656433e-02
-6.603949666023254395e-01 -1.730604469776153564e-01 9.502618014812469482e-02 2.663441300392150879e-01 -3.857314586639404297e-01 -4.624443352222442627e-01 3.016340434551239014e-01 1.824142038822174072e-02
-5.785449743270874023e-01 6.920270919799804688e-01 1.362301856279373169e-01 5.942660942673683167e-02 -1.123830303549766541e-01 3.750581443309783936e-01 1.007380336523056030e-01 2.910991571843624115e-02
-4.800415039062500000e-01 -3.050617277622222900e-01 -1.173511147499084473e-01 4.994088709354400635e-01 -4.449628591537475586e-01 -3.531908094882965088e-01 8.680844306945800781e-02 -2.881763577461242676e-01
-5.230160951614379883e-01 9.657341986894607544e-02 5.093844532966613770e-01 5.177617669105529785e-01 -3.502119481563568115e-01 1.647608354687690735e-02 1.612431555986404419e-02 2.576783001422882080e-01
-5.920726060867309570e-01 -2.136045843362808228e-01 -2.397985430434346199e-03 3.331570923328399658e-01 -3.197945058345794678e-01 -5.268784165382385254e-01 -2.439563572406768799e-01 2.311700582504272461e-01
-7.701178789138793945e-01 -1.092595979571342468e-02 -1.874867267906665802e-02 3.657125532627105713e-01 1.386007219552993774e-01 6.937051564455032349e-02 1.820370405912399292e-01 -4.642648398876190186e-01
-6.388472318649291992e-01 5.537361502647399902e-01 -4.717383980751037598e-01 -4.115478694438934326e-02 1.739970892667770386e-01 1.289037521928548813e-02 -1.629762202501296997e-01 6.338234990835189819e-02
-5.514302253723144531e-01 1.656874567270278931e-01 2.242244780063629150e-01 2.673380076885223389e-01 -2.543940246105194092e-01 -4.531148970127105713e-01 -2.722200751304626465e-01 4.501034915447235107e-01
-2.648308873176574707e-01 -3.391926586627960205e-01 -4.755877554416656494e-01 4.659978747367858887e-01 -5.751478672027587891e-01 4.206917807459831238e-02 1.669272333383560181e-01 -1.050975620746612549e-01
-4.151699244976043701e-01 4.192415624856948853e-02 -4.493203461170196533e-01 4.025559425354003906e-01 1.113482713699340820e-01 -4.519351422786712646e-01 1.092330440878868103e-01 4.830742180347442627e-01
-6.772224307060241699e-01 9.490150213241577148e-02 4.104382917284965515e-02 8.011444658041000366e-02 -1.533356904983520508e-01 4.444578588008880615e-01 -2.564647793769836426e-01 4.872696995735168457e-01
-7.796316146850585938e-01 -9.721234440803527832e-02 1.481054723262786865e-01 3.261025547981262207e-01 1.061085015535354614e-01 3.340567350387573242e-01 3.263376951217651367e-01 1.584201902151107788e-01
-5.042506456375122070e-01 2.021553069353103638e-01 -5.636314749717712402e-01 3.050277829170227051e-01 -5.658575147390365601e-02 -6.858415156602859497e-02 -1.529712229967117310e-01 -5.126756429672241211e-01
-6.900335550308227539e-01 -1.196729391813278198e-01 -1.644170433282852173e-01 4.422420561313629150e-01 2.505223453044891357e-01 -3.766618669033050537e-01 -1.053344458341598511e-01 -2.668148279190063477e-01
-7.345794439315795898e-01 4.672534763813018799e-01 -8.013836294412612915e-02 -1.299035251140594482e-01 9.586470574140548706e-02 -3.378683626651763916e-01 -6.398110091686248779e-02 3.022109568119049072e-01
-2.812068760395050049e-01 4.197247028350830078e-01 -6.501808762550354004e-01 2.700948715209960938e-01 -2.292918711900711060e-01 2.098578512668609619e-01 -3.651326596736907959e-01 -1.383130848407745361e-01
-5.107368826866149902e-01 6.686172485351562500e-01 5.976052582263946533e-02 2.666336894035339355e-01 -1.430686861276626587e-01 4.314914643764495850e-01 9.677969664335250854e-02 -3.760549798607826233e-02
-7.010283470153808594e-01 3.830102086067199707e-01 -3.647092282772064209e-01 -9.517459571361541748e-02 -6.550055462867021561e-03 -2.901472449302673340e-01 -2.691372931003570557e-01 2.512536644935607910e-01
