# Supplementary material for: Where is your field going? A machine learning approach to study the relative motion of the domains of physics
Source: PLoS One. 2020 Jun 18;15(6):e0233997. doi: 10.1371/journal.pone.0233997 (PMC7302634; doi:10.1371/journal.pone.0233997)
Supplement: S17 Data — (ZIP) [file pone.0233997.s017.zip › 16/Pacs4Run_16_VS_500_embeddings1996-2000ED8.txt]

-2.024416476488113403e-01 2.663970366120338440e-02 -4.636794030666351318e-01 5.701673030853271484e-01 -1.796556115150451660e-01 2.483496069908142090e-02 4.058925509452819824e-01 -4.696560204029083252e-01
-3.303539752960205078e-02 -4.131937623023986816e-01 -6.623731851577758789e-01 1.287095248699188232e-01 1.707366406917572021e-01 -2.587627433240413666e-02 4.656615853309631348e-01 -3.552661538124084473e-01
-1.798621118068695068e-01 -6.331586092710494995e-02 -5.170069932937622070e-01 1.253448873758316040e-01 -3.017450449988245964e-03 -3.185709938406944275e-02 -9.017806500196456909e-02 -8.194370269775390625e-01
-3.221935033798217773e-01 2.131020575761795044e-01 -4.254752695560455322e-01 -1.545467078685760498e-01 1.975011080503463745e-02 1.944360136985778809e-01 5.590255260467529297e-01 -5.432861447334289551e-01
-2.784802317619323730e-01 1.980480365455150604e-02 -2.370360195636749268e-01 3.600150048732757568e-01 3.876013755798339844e-01 5.337713956832885742e-01 5.485424995422363281e-01 1.462838146835565567e-02
-2.507446706295013428e-01 -3.909357786178588867e-01 -1.206742003560066223e-01 4.028097093105316162e-01 4.679735004901885986e-01 -1.699135452508926392e-01 5.666389465332031250e-01 -1.962883621454238892e-01
-4.061424732208251953e-01 -1.275985389947891235e-01 -1.736724972724914551e-01 3.440745472908020020e-01 -1.185755431652069092e-01 3.372453749179840088e-01 2.409241050481796265e-01 -6.959730386734008789e-01
-1.558202654123306274e-01 5.059795454144477844e-02 -7.006520032882690430e-01 1.679580062627792358e-01 -1.728074392303824425e-03 -4.693660512566566467e-02 5.791366100311279297e-01 3.412210643291473389e-01
-3.870569169521331787e-01 -9.922166913747787476e-02 -9.789811819791793823e-02 3.789591789245605469e-01 -2.560847438871860504e-02 4.308464825153350830e-01 6.246938109397888184e-01 -3.325971961021423340e-01
1.180945113301277161e-01 2.208200842142105103e-01 -5.531558394432067871e-01 -1.076354533433914185e-01 -7.480920851230621338e-02 -2.057383358478546143e-01 4.876966476440429688e-01 -5.778862237930297852e-01
2.934210933744907379e-02 1.568437367677688599e-01 -5.866841077804565430e-01 4.322187602519989014e-02 3.412913084030151367e-01 3.910720050334930420e-01 5.808117985725402832e-01 1.473546922206878662e-01
-6.377610564231872559e-01 -1.580709815025329590e-01 -5.675267577171325684e-01 1.190777793526649475e-01 4.165271669626235962e-02 -4.980815947055816650e-02 4.195830523967742920e-01 -2.274695634841918945e-01
-3.694214820861816406e-01 -2.594195492565631866e-02 -6.339049339294433594e-01 4.284075200557708740e-01 4.593244194984436035e-01 2.342796474695205688e-01 -4.139137640595436096e-02 9.953652322292327881e-02
-1.465650945901870728e-01 9.897388517856597900e-02 -8.298736065626144409e-02 3.109411895275115967e-01 2.011613100767135620e-01 4.859192669391632080e-01 7.659025788307189941e-01 -4.428837075829505920e-02
1.515884101390838623e-01 -1.714686900377273560e-01 -2.510757148265838623e-01 7.446988821029663086e-01 2.534434795379638672e-01 1.370415389537811279e-01 4.303255975246429443e-01 2.486157268285751343e-01
-6.399457156658172607e-02 -6.839507818222045898e-02 -7.114926576614379883e-01 2.160523980855941772e-01 1.029277667403221130e-01 1.306229382753372192e-01 5.869001150131225586e-01 2.573286890983581543e-01
5.005510896444320679e-02 6.747776269912719727e-01 -4.298768565058708191e-02 3.140327632427215576e-01 1.261035054922103882e-01 2.382897026836872101e-02 6.410465240478515625e-01 -1.195589601993560791e-01
-2.280407398939132690e-01 7.323604822158813477e-01 -3.036810457706451416e-01 1.547117978334426880e-01 1.733298003673553467e-01 -1.005374342203140259e-01 5.020217299461364746e-01 -5.753893032670021057e-02
4.029827564954757690e-02 -5.048213526606559753e-02 -8.483338952064514160e-01 3.271026611328125000e-01 2.742244899272918701e-01 2.996938526630401611e-01 -3.444556519389152527e-02 5.439575389027595520e-02
2.099545150995254517e-01 -3.478623330593109131e-01 -5.199818015098571777e-01 2.401152402162551880e-01 -2.848180830478668213e-01 2.737439423799514771e-02 3.825063109397888184e-01 -5.279138088226318359e-01
-3.897741734981536865e-01 6.063074469566345215e-01 -2.637797892093658447e-01 -9.802426211535930634e-03 1.773745417594909668e-01 1.705554425716400146e-01 5.808199644088745117e-01 -1.135287508368492126e-01
-2.239782363176345825e-01 -3.095251917839050293e-01 -6.085138916969299316e-01 3.124525547027587891e-01 -2.167495638132095337e-01 -4.544425308704376221e-01 3.037077784538269043e-01 -2.009360045194625854e-01
-4.217718243598937988e-01 -9.445695579051971436e-02 -7.924036979675292969e-01 1.054502055048942566e-01 8.269971609115600586e-02 1.025398597121238708e-01 3.959450125694274902e-01 -6.087849847972393036e-03
3.870106339454650879e-01 4.202631413936614990e-01 -4.354935884475708008e-01 6.084176301956176758e-01 2.659665048122406006e-01 6.602073460817337036e-02 -1.188187003135681152e-01 -1.567172259092330933e-01
-3.496958017349243164e-01 1.455246936529874802e-02 -7.712866067886352539e-01 -1.278786081820726395e-02 4.165121018886566162e-01 4.281542077660560608e-02 3.065823614597320557e-01 -1.146574690937995911e-01
-1.853445172309875488e-01 8.457285910844802856e-02 -5.337154269218444824e-01 2.695357203483581543e-01 1.570042073726654053e-01 3.077660202980041504e-01 5.934754014015197754e-01 3.597358465194702148e-01
-1.444067209959030151e-01 -1.971464753150939941e-01 -7.192457318305969238e-01 2.411394864320755005e-01 4.167229831218719482e-01 -2.702592611312866211e-01 3.387004137039184570e-01 5.832038819789886475e-02
-5.723468065261840820e-01 5.240125656127929688e-01 -2.872213125228881836e-01 9.074037522077560425e-02 2.658061087131500244e-01 1.530983299016952515e-01 4.419630765914916992e-01 -1.329540610313415527e-01
-1.961049623787403107e-02 -3.172320425510406494e-01 -8.379670977592468262e-01 2.262423634529113770e-01 -9.665372967720031738e-02 -2.264561057090759277e-01 2.803178429603576660e-01 -8.001591265201568604e-02
-2.490101754665374756e-01 -1.047058850526809692e-01 -5.448027849197387695e-01 1.810188144445419312e-01 4.936068654060363770e-01 -3.795110285282135010e-01 4.579075574874877930e-01 -9.852961637079715729e-03
-3.939871191978454590e-01 5.600039958953857422e-01 -3.629703223705291748e-01 3.217271864414215088e-01 -2.654038369655609131e-01 4.095084667205810547e-01 1.958669871091842651e-01 -1.393328458070755005e-01
2.485310435295104980e-01 5.400184988975524902e-01 -5.432707071304321289e-01 2.788619697093963623e-01 4.147657454013824463e-01 1.930221915245056152e-01 1.999980583786964417e-02 -2.530165016651153564e-01
-2.813463807106018066e-01 6.080384254455566406e-01 -2.382565736770629883e-01 3.758676052093505859e-01 -1.826596111059188843e-01 -3.816421329975128174e-01 4.132801890373229980e-01 -5.722825601696968079e-02
-2.203018218278884888e-02 2.427428662776947021e-01 -6.213268637657165527e-01 -1.847635507583618164e-01 1.826094985008239746e-01 3.943178057670593262e-01 4.293732345104217529e-01 -3.836819529533386230e-01
-9.615484625101089478e-02 -3.310520350933074951e-01 -7.600437998771667480e-01 4.886293411254882812e-01 1.759762912988662720e-01 -1.141241863369941711e-01 1.414357274770736694e-01 -2.715978771448135376e-02
-3.401488065719604492e-01 3.450585529208183289e-02 -6.281247138977050781e-01 4.524013400077819824e-01 -5.174866318702697754e-02 5.217782258987426758e-01 -7.070538401603698730e-02 6.301545351743698120e-02
-2.535707689821720123e-02 -2.989281415939331055e-01 -6.767435073852539062e-01 2.304633855819702148e-01 2.865174412727355957e-02 8.481042832136154175e-02 6.172903776168823242e-01 9.921028465032577515e-02
-1.868525892496109009e-01 6.613886356353759766e-01 -1.288943886756896973e-01 3.363618254661560059e-01 4.282796382904052734e-01 -1.549754887819290161e-01 4.315083622932434082e-01 -6.525125354528427124e-02
-2.791682481765747070e-01 6.546705961227416992e-02 -7.706672549247741699e-01 4.760668054223060608e-02 4.259192347526550293e-01 5.995119363069534302e-02 3.536782264709472656e-01 1.072153225541114807e-01
-1.135633066296577454e-01 -3.019559383392333984e-01 -7.717601060867309570e-01 4.824318885803222656e-01 7.845872640609741211e-02 -2.271791845560073853e-01 9.538799524307250977e-02 2.658759988844394684e-02
-2.405941486358642578e-01 -3.750475943088531494e-01 -2.773303389549255371e-01 3.124805986881256104e-01 1.700514256954193115e-01 -2.211022675037384033e-01 7.325356006622314453e-01 -1.117383316159248352e-01
-2.590321004390716553e-01 2.257363349199295044e-01 -8.227921724319458008e-01 1.119800582528114319e-01 1.789996623992919922e-01 3.936102986335754395e-01 7.094121724367141724e-02 -2.040214464068412781e-02
-2.949925363063812256e-01 -3.203193247318267822e-01 -3.517889082431793213e-01 5.412891507148742676e-01 3.831061720848083496e-01 -4.340345859527587891e-01 2.417662739753723145e-01 -4.280975554138422012e-03
-2.318272888660430908e-01 -1.361150294542312622e-01 -8.174242973327636719e-01 9.774997085332870483e-02 3.374083340167999268e-01 -1.487199030816555023e-02 3.686590194702148438e-01 -4.007803741842508316e-03
-8.009283244609832764e-02 -3.721893131732940674e-01 -1.634194701910018921e-01 4.594440460205078125e-01 1.357444673776626587e-01 -2.537153363227844238e-01 7.310450077056884766e-01 -6.376845296472311020e-03
-3.989902138710021973e-01 -2.600006163120269775e-01 -6.689722537994384766e-01 3.368620574474334717e-01 1.610706150531768799e-01 -3.446287810802459717e-01 2.562933266162872314e-01 -4.251377284526824951e-02
2.232782691717147827e-01 4.802207052707672119e-01 9.869845584034919739e-03 5.688577294349670410e-01 3.678897917270660400e-01 2.011853605508804321e-01 1.469030678272247314e-01 -4.454652369022369385e-01
-3.719835877418518066e-01 -6.960929185152053833e-02 -5.958907604217529297e-01 1.147064566612243652e-01 2.947953939437866211e-01 -3.526053726673126221e-01 5.179716944694519043e-01 9.492003172636032104e-02
3.607598543167114258e-01 6.788739562034606934e-02 -3.863581418991088867e-01 -8.375143259763717651e-02 9.650351852178573608e-02 2.976508140563964844e-01 5.423649549484252930e-01 -5.629282593727111816e-01
3.961017727851867676e-01 6.194936484098434448e-02 -2.763768434524536133e-01 -1.574466703459620476e-03 2.962145805358886719e-01 -2.106773257255554199e-01 6.488362550735473633e-01 -4.579982459545135498e-01
-1.664344072341918945e-01 -3.763798177242279053e-01 -2.425693422555923462e-01 7.092832922935485840e-01 3.782869875431060791e-01 4.161338880658149719e-02 3.517727255821228027e-01 -1.176584046334028244e-02
-4.607653617858886719e-01 -3.408490717411041260e-01 -6.507038474082946777e-01 2.158189713954925537e-01 -4.096626490354537964e-02 1.172943413257598877e-01 3.626144826412200928e-01 -2.336631417274475098e-01
-2.602421641349792480e-01 8.867719024419784546e-02 -2.516753375530242920e-01 1.756970286369323730e-01 5.415991544723510742e-01 3.651910722255706787e-01 5.390897393226623535e-01 -3.359886407852172852e-01
-1.040439009666442871e-01 1.907944977283477783e-01 -5.343494415283203125e-01 -6.309308856725692749e-02 5.341114997863769531e-01 -2.993280589580535889e-01 3.038538694381713867e-01 -4.427896738052368164e-01
-1.237689778208732605e-01 7.532256245613098145e-01 -2.830627560615539551e-01 3.918593823909759521e-01 -1.601037234067916870e-01 1.356488279998302460e-02 3.968024253845214844e-01 1.961798779666423798e-02
-3.534747660160064697e-01 -1.710067130625247955e-02 -2.643094211816787720e-02 2.685555517673492432e-01 2.234237492084503174e-01 5.615183711051940918e-01 5.112765431404113770e-01 -4.187095463275909424e-01
-4.505151212215423584e-01 5.152051453478634357e-04 -6.886849999427795410e-01 2.429638952016830444e-01 4.274351522326469421e-02 4.431166350841522217e-01 -1.020606309175491333e-01 -2.347798794507980347e-01
-5.460403561592102051e-01 -1.839132755994796753e-01 -6.191290020942687988e-01 1.328064650297164917e-01 -9.450040012598037720e-02 1.921200007200241089e-01 3.479357957839965820e-01 -3.164771795272827148e-01
-1.123362779617309570e-01 -3.365429639816284180e-01 -6.121433973312377930e-01 3.584139347076416016e-01 -7.102911919355392456e-02 -5.165249705314636230e-01 2.019837051630020142e-01 -2.414514422416687012e-01
-1.530788838863372803e-01 -2.355212569236755371e-01 -7.592118978500366211e-01 1.511565744876861572e-01 -1.381407231092453003e-01 -4.155554473400115967e-01 2.260505110025405884e-01 -2.810295820236206055e-01
1.601285040378570557e-01 5.236857533454895020e-01 -3.691653907299041748e-01 4.427124261856079102e-01 3.542674481868743896e-01 4.705435931682586670e-01 -6.594505626708269119e-03 -1.444803923368453979e-01
8.683700859546661377e-02 -2.749439775943756104e-01 -4.013648927211761475e-01 5.619246363639831543e-01 2.607686221599578857e-01 -1.373824775218963623e-01 5.490234494209289551e-01 2.274010628461837769e-01
-4.782706499099731445e-01 -3.648179769515991211e-01 -6.217173933982849121e-01 2.853059470653533936e-01 -5.980998650193214417e-02 3.481655567884445190e-02 3.000836968421936035e-01 -2.745783329010009766e-01
-1.047505438327789307e-01 -3.283766806125640869e-01 -3.280130401253700256e-02 3.773131668567657471e-01 3.395736515522003174e-01 2.597241997718811035e-01 6.020420193672180176e-01 -4.387864172458648682e-01
-5.407923460006713867e-01 4.347295463085174561e-01 -3.644084036350250244e-01 2.484253942966461182e-01 -3.498559296131134033e-01 2.575369477272033691e-01 2.202724367380142212e-01 -2.946202456951141357e-01
-1.558231860399246216e-01 5.994319319725036621e-01 -1.032491177320480347e-01 6.901595592498779297e-01 1.454415321350097656e-01 -7.760661840438842773e-02 2.234373390674591064e-01 2.287345975637435913e-01
-4.921230375766754150e-01 -2.089591473340988159e-01 -7.309246659278869629e-01 1.378032416105270386e-01 1.444623991847038269e-02 4.289627820253372192e-02 3.332708477973937988e-01 -2.186143398284912109e-01
-1.797485947608947754e-01 1.220013499259948730e-01 -3.696880489587783813e-02 4.152499735355377197e-01 7.063554227352142334e-02 6.205412745475769043e-01 5.576134920120239258e-01 -2.793082594871520996e-01
-3.044220209121704102e-01 -1.473894864320755005e-01 -7.623500227928161621e-01 6.278643757104873657e-02 3.615883290767669678e-01 -1.597191393375396729e-01 3.378119766712188721e-01 -1.735242009162902832e-01
-2.256745547056198120e-01 1.030500456690788269e-01 -1.858340650796890259e-01 2.643819749355316162e-01 1.704747080802917480e-01 5.324195623397827148e-01 7.130792737007141113e-01 1.140406727790832520e-01
-3.931367993354797363e-01 -4.350459277629852295e-01 -5.456241965293884277e-01 2.401618361473083496e-01 1.186070516705513000e-01 -1.280205398797988892e-01 4.340384602546691895e-01 -2.862668335437774658e-01
1.736214011907577515e-02 -2.388336323201656342e-02 -7.171117067337036133e-01 2.530865073204040527e-01 2.044770270586013794e-01 -4.005598425865173340e-01 3.954529166221618652e-01 2.493674159049987793e-01
1.082658842206001282e-01 -1.928733438253402710e-01 3.114240989089012146e-02 6.157149076461791992e-01 -2.649635076522827148e-01 2.752802670001983643e-01 5.838522315025329590e-01 -2.900607883930206299e-01
5.716388225555419922e-01 3.127679228782653809e-01 -3.936817646026611328e-01 3.866757750511169434e-01 3.704643547534942627e-01 -3.789680078625679016e-02 8.009988069534301758e-02 -3.546913266181945801e-01
-8.660068362951278687e-02 -3.062179386615753174e-01 -7.020078897476196289e-01 2.053331583738327026e-01 -2.290185689926147461e-01 -3.436292409896850586e-01 3.131464421749114990e-01 -3.084848821163177490e-01
2.503440380096435547e-01 1.129444241523742676e-01 -1.859386712312698364e-01 4.969589114189147949e-01 -5.688245296478271484e-01 -1.401181519031524658e-01 5.011771917343139648e-01 -2.205838114023208618e-01
-9.660992026329040527e-02 -2.951610386371612549e-01 -6.077432632446289062e-02 3.153720200061798096e-01 3.971002101898193359e-01 -1.447006314992904663e-01 7.510662674903869629e-01 -2.401379495859146118e-01
-1.535974144935607910e-01 6.584729552268981934e-01 -4.169325232505798340e-01 2.148516327142715454e-01 4.867200553417205811e-02 -4.094370007514953613e-01 3.846095204353332520e-01 6.996585428714752197e-02
2.393598407506942749e-01 -2.024982720613479614e-01 -1.640547215938568115e-01 6.896721720695495605e-01 5.038423538208007812e-01 2.285237759351730347e-01 3.031958043575286865e-01 -3.363938629627227783e-02
-8.510167151689529419e-02 7.348179221153259277e-01 -4.468500316143035889e-01 2.629539370536804199e-01 -2.972196340560913086e-01 -1.306305527687072754e-01 1.693212985992431641e-01 -2.233986556529998779e-01
-5.658650398254394531e-01 4.985662400722503662e-01 -2.805668115615844727e-01 1.545165181159973145e-01 -1.424053907394409180e-01 7.477491348981857300e-02 5.468346476554870605e-01 -6.112932413816452026e-02
1.450932323932647705e-01 -3.032687902450561523e-01 -5.240264907479286194e-02 7.491450309753417969e-01 3.085324764251708984e-01 2.483978122472763062e-01 3.589831590652465820e-01 -1.930003166198730469e-01
3.376818001270294189e-01 -4.393134117126464844e-01 -2.630544006824493408e-01 6.083777546882629395e-01 2.707722187042236328e-01 2.525012195110321045e-01 1.824087947607040405e-01 -2.886281907558441162e-01
-6.185473203659057617e-01 2.988946735858917236e-01 -2.525961995124816895e-01 3.826309740543365479e-01 -4.160838127136230469e-01 7.562788575887680054e-02 3.292796909809112549e-01 -1.748701781034469604e-01
-1.987100541591644287e-01 -1.820515394210815430e-01 -1.369627378880977631e-02 4.162230491638183594e-01 2.658474147319793701e-01 5.441762804985046387e-01 3.131905198097229004e-01 -5.376349687576293945e-01
-2.436588257551193237e-01 6.183658838272094727e-01 -2.473059110343456268e-02 4.048251807689666748e-01 2.819219529628753662e-01 -2.816233336925506592e-01 4.014985561370849609e-01 -2.715988755226135254e-01
-2.144192457199096680e-01 6.127010583877563477e-01 3.247706592082977295e-02 5.172511339187622070e-01 2.761910855770111084e-01 3.105991780757904053e-01 2.149555385112762451e-01 -3.017601370811462402e-01
4.344960302114486694e-02 6.040327548980712891e-01 -2.705507539212703705e-02 4.020415246486663818e-01 5.001932382583618164e-01 -8.692087978124618530e-02 3.076095283031463623e-01 -3.442602157592773438e-01
2.102176845073699951e-01 -3.789840638637542725e-01 -4.779486730694770813e-02 5.440216064453125000e-01 2.030434459447860718e-01 1.302389800548553467e-01 6.505084633827209473e-01 -1.805149465799331665e-01
-3.287131786346435547e-01 -2.993992269039154053e-01 -1.663719266653060913e-01 7.607138752937316895e-01 1.494616717100143433e-01 -1.634300351142883301e-01 3.672754764556884766e-01 1.095598936080932617e-01
-2.259271293878555298e-01 5.536923408508300781e-01 6.128054112195968628e-03 6.930379271507263184e-01 2.376397252082824707e-01 -2.726655602455139160e-01 7.580529898405075073e-02 -1.596155166625976562e-01
4.443160593509674072e-01 2.085243314504623413e-01 -1.174293905496597290e-01 4.316772520542144775e-01 -3.068376481533050537e-01 -1.308660209178924561e-01 4.989610314369201660e-01 -4.457897245883941650e-01
-2.459597215056419373e-02 1.371440850198268890e-02 -7.392588853836059570e-01 3.221111595630645752e-01 2.080414593219757080e-01 2.467332929372787476e-01 4.064819216728210449e-01 2.820661067962646484e-01
-1.255665719509124756e-01 6.444697976112365723e-01 -5.429635196924209595e-02 4.564413726329803467e-01 3.424361646175384521e-01 -2.651045322418212891e-01 2.428871542215347290e-01 -3.332682549953460693e-01
-1.935822069644927979e-01 -1.837806701660156250e-01 -8.621952533721923828e-01 1.863977313041687012e-01 7.432503253221511841e-02 -2.663958072662353516e-01 2.691883742809295654e-01 -4.089689254760742188e-02
-4.218969047069549561e-01 -3.480986952781677246e-01 -6.935152411460876465e-01 3.162569105625152588e-01 1.414279639720916748e-01 -4.470167309045791626e-02 3.003146052360534668e-01 -8.751828968524932861e-02
1.832638867199420929e-02 5.903509259223937988e-01 -3.757301270961761475e-01 5.007616281509399414e-01 3.941177129745483398e-01 9.712357819080352783e-02 -1.512793302536010742e-01 -2.675204575061798096e-01
-3.534161746501922607e-01 -1.399300843477249146e-01 -1.784453541040420532e-01 3.889433443546295166e-01 1.039359644055366516e-01 5.803934931755065918e-01 4.281312823295593262e-01 -3.760870397090911865e-01
1.155034005641937256e-01 -7.234444469213485718e-02 -2.338907308876514435e-02 6.074069142341613770e-01 -2.587181031703948975e-01 5.223105549812316895e-01 3.462646007537841797e-01 -3.902466893196105957e-01
-6.076244637370109558e-02 -3.281193077564239502e-01 -5.068404078483581543e-01 3.868259787559509277e-01 -4.179694354534149170e-01 -1.131998077034950256e-01 2.339031696319580078e-01 -4.897965788841247559e-01
-2.783458828926086426e-01 -4.412176311016082764e-01 -1.338488906621932983e-01 6.938872933387756348e-01 1.571680605411529541e-01 -5.097293853759765625e-02 4.377512931823730469e-01 -9.761818498373031616e-02
-1.332497298717498779e-01 6.938778162002563477e-01 -2.300476729869842529e-01 4.155290424823760986e-01 3.129067718982696533e-01 -2.894647717475891113e-01 2.916321158409118652e-01 -9.188073128461837769e-02
2.244017124176025391e-01 -3.453885912895202637e-01 -1.260775029659271240e-01 4.902401864528656006e-01 3.140702545642852783e-01 5.106860026717185974e-02 6.718295812606811523e-01 -1.466854512691497803e-01
-1.627054363489151001e-01 1.633247919380664825e-02 -8.249676823616027832e-01 5.785202234983444214e-02 2.715086638927459717e-01 1.232145801186561584e-01 4.317019879817962646e-01 1.186439543962478638e-01
1.204760372638702393e-01 -9.913422912359237671e-02 -4.070078730583190918e-01 9.251264482736587524e-02 4.727033376693725586e-01 -3.329533338546752930e-01 5.888398885726928711e-01 -3.469945788383483887e-01
-4.811393022537231445e-01 -5.813323333859443665e-02 -7.051129341125488281e-01 3.261650800704956055e-01 -5.375754088163375854e-02 3.863441646099090576e-01 3.328904882073402405e-02 -9.109147638082504272e-02
-2.680613696575164795e-01 4.158035293221473694e-02 -7.573601603507995605e-01 4.712696373462677002e-01 1.368352323770523071e-01 2.523356378078460693e-01 -6.548560410737991333e-02 2.098555713891983032e-01
-3.082427978515625000e-01 1.803917996585369110e-02 -2.915020883083343506e-01 -2.029719017446041107e-02 6.440025288611650467e-03 3.793780878186225891e-02 4.401254653930664062e-01 -7.899900674819946289e-01
-6.947125494480133057e-02 -6.240305677056312561e-02 -6.708410382270812988e-01 3.042422533035278320e-01 1.193063631653785706e-01 7.665822748094797134e-03 5.411043167114257812e-01 3.763003945350646973e-01
1.259216666221618652e-01 -9.645587205886840820e-02 -5.759525299072265625e-01 5.058947801589965820e-01 3.895293176174163818e-01 1.278730481863021851e-01 3.511430323123931885e-01 3.095209598541259766e-01
-9.432777762413024902e-02 -5.052728056907653809e-01 -1.933639347553253174e-01 4.827283322811126709e-01 1.283953487873077393e-01 -1.395257562398910522e-01 6.360144019126892090e-01 -1.578555256128311157e-01
2.442103326320648193e-01 -2.412393838167190552e-01 -1.060724407434463501e-01 7.140968441963195801e-01 4.787989556789398193e-01 2.241061478853225708e-01 2.642722427845001221e-01 -1.080153286457061768e-01
-3.021304309368133545e-01 6.179648041725158691e-01 -4.099168479442596436e-01 1.279647946357727051e-01 3.108249902725219727e-01 -3.961611166596412659e-02 4.837242662906646729e-01 -1.012879610061645508e-01
-2.915658056735992432e-01 -2.617983818054199219e-01 -8.301838636398315430e-01 2.532042860984802246e-01 1.998284459114074707e-01 -8.534967899322509766e-02 1.940276622772216797e-01 -9.094373136758804321e-02
-4.451751336455345154e-02 -3.082588911056518555e-01 1.217245087027549744e-01 6.083909273147583008e-01 -2.117099016904830933e-01 1.656537353992462158e-01 4.709508121013641357e-01 -4.732666611671447754e-01
-1.583013385534286499e-01 6.356385350227355957e-01 -4.009383022785186768e-01 3.419042825698852539e-01 3.698840141296386719e-01 -2.743808627128601074e-01 2.727978825569152832e-01 8.207593113183975220e-02
-1.284147053956985474e-01 5.919116139411926270e-01 -3.580479025840759277e-01 -8.064276725053787231e-02 -2.926770038902759552e-02 -2.302707880735397339e-01 5.253270864486694336e-01 -4.106079638004302979e-01
-4.398689270019531250e-01 4.870108366012573242e-01 -1.980850249528884888e-01 2.958621382713317871e-01 -4.050666689872741699e-01 -5.778773501515388489e-02 4.642680585384368896e-01 -2.441326826810836792e-01
-3.208523988723754883e-02 -1.124633178114891052e-01 -3.931253254413604736e-01 5.316653251647949219e-01 6.481074690818786621e-01 -1.548549085855484009e-01 2.576562464237213135e-01 1.967154145240783691e-01
6.964251399040222168e-02 -3.952692449092864990e-01 -5.283927917480468750e-01 4.156092107295989990e-01 -3.251854181289672852e-01 -3.064981102943420410e-01 2.624731659889221191e-01 -3.440977632999420166e-01
3.498506844043731689e-01 6.303395032882690430e-01 -4.805294871330261230e-01 3.477365076541900635e-01 3.302230685949325562e-02 1.259675770998001099e-01 7.625388354063034058e-02 -3.250759840011596680e-01
2.965652346611022949e-01 7.713299244642257690e-02 -7.743912190198898315e-02 5.452519059181213379e-01 -3.354598283767700195e-01 -4.195394515991210938e-01 2.776258289813995361e-01 -4.870117902755737305e-01
2.615320384502410889e-01 -1.632105112075805664e-01 -3.835397958755493164e-01 3.488586843013763428e-02 1.558857858180999756e-01 -2.305453866720199585e-01 4.778431951999664307e-01 -6.714594364166259766e-01
1.804325613193213940e-03 -9.296851605176925659e-02 -8.736813664436340332e-01 2.615128457546234131e-01 3.211255371570587158e-01 2.212062776088714600e-01 5.045066401362419128e-02 7.103872299194335938e-02
-9.853310883045196533e-02 -1.670085191726684570e-01 -2.419401705265045166e-01 1.391652971506118774e-01 2.587654888629913330e-01 -5.805069208145141602e-01 6.473727226257324219e-01 -2.479076534509658813e-01
-1.899296194314956665e-01 6.805540919303894043e-01 -3.628526628017425537e-01 3.153868019580841064e-01 3.372659683227539062e-01 -2.555853426456451416e-01 3.009352684020996094e-01 -2.816462656483054161e-03
1.656192094087600708e-01 -2.467692792415618896e-01 -4.585133492946624756e-01 2.496040463447570801e-01 -3.771290779113769531e-01 -9.573706984519958496e-02 2.999514341354370117e-01 -6.306947469711303711e-01
-5.834556818008422852e-01 4.657574594020843506e-01 -1.275344192981719971e-01 5.372121930122375488e-01 -1.313925385475158691e-01 2.876726351678371429e-02 -2.190359309315681458e-02 -3.452770411968231201e-01
-8.674778044223785400e-02 5.877110362052917480e-01 -9.721072856336832047e-04 5.381293892860412598e-01 4.712141454219818115e-01 1.001573130488395691e-01 3.208650350570678711e-01 -1.498592048883438110e-01
-2.749504745006561279e-01 -2.625226378440856934e-01 -2.943123579025268555e-01 6.432564854621887207e-01 3.383163213729858398e-01 -1.486134082078933716e-01 4.580084681510925293e-01 9.364720433950424194e-02
-9.747716784477233887e-02 -2.673640847206115723e-01 -3.829264640808105469e-01 3.211981356143951416e-01 4.362228512763977051e-01 -4.496914446353912354e-01 5.041388869285583496e-01 -1.501492261886596680e-01
-5.528659820556640625e-01 3.755380213260650635e-01 -3.796243295073509216e-02 2.433129847049713135e-01 -2.483186870813369751e-01 -1.108656637370586395e-02 5.341966152191162109e-01 -3.814668059349060059e-01
1.429149359464645386e-01 -2.134016007184982300e-01 -5.087703466415405273e-01 5.897593498229980469e-01 5.274190306663513184e-01 -1.317804902791976929e-01 1.409101635217666626e-01 1.094499751925468445e-01
3.338963910937309265e-02 6.066416501998901367e-01 -3.131966888904571533e-01 4.428767263889312744e-01 4.726979136466979980e-01 4.039480537176132202e-02 -2.610255777835845947e-02 -3.329901397228240967e-01
2.246132791042327881e-01 1.631159633398056030e-01 -1.272269189357757568e-01 1.426478028297424316e-01 2.900058627128601074e-01 -3.666772246360778809e-01 4.429463446140289307e-01 -6.867677569389343262e-01
-1.078436672687530518e-01 -1.174890920519828796e-01 -5.449192523956298828e-01 2.508952617645263672e-01 -1.198527142405509949e-01 2.427635788917541504e-01 6.886572241783142090e-01 2.591008245944976807e-01
3.436895608901977539e-01 1.059414520859718323e-01 -5.305034518241882324e-01 3.583981096744537354e-02 1.222322322428226471e-02 5.590627789497375488e-01 4.549992382526397705e-01 -2.611715793609619141e-01
-5.631774067878723145e-01 3.100286424160003662e-01 2.395864576101303101e-02 6.036245822906494141e-01 -2.925711870193481445e-01 3.875087201595306396e-02 7.812018692493438721e-02 -3.585727512836456299e-01
-2.307751476764678955e-01 -3.461556136608123779e-01 -2.324408739805221558e-01 5.455168485641479492e-01 -3.829548656940460205e-01 1.960985809564590454e-01 2.745351195335388184e-01 -4.634902775287628174e-01
-2.379346191883087158e-01 5.071709752082824707e-01 -1.756232380867004395e-01 5.850739479064941406e-01 -4.904158711433410645e-01 -5.414464697241783142e-02 2.636122703552246094e-01 -8.882472291588783264e-03
-1.179398372769355774e-01 -3.841891884803771973e-01 -7.632756233215332031e-02 5.510935783386230469e-01 2.600420415401458740e-01 -4.418620839715003967e-02 6.777762174606323242e-01 -1.950674457475543022e-03
-2.699142694473266602e-01 -9.596816450357437134e-02 -5.223891139030456543e-01 4.068539738655090332e-01 -4.864671230316162109e-01 5.138541013002395630e-02 1.548445522785186768e-01 -4.650251567363739014e-01
-3.009637594223022461e-01 5.171872377395629883e-01 -1.648335754871368408e-01 2.893453836441040039e-01 -3.270643353462219238e-01 2.785328626632690430e-01 5.885963439941406250e-01 7.082371972501277924e-03
-5.509246587753295898e-01 4.200100600719451904e-01 -6.998193264007568359e-02 2.140249907970428467e-01 -1.976447552442550659e-01 -7.156336307525634766e-02 5.485332012176513672e-01 -3.525565862655639648e-01
3.500253260135650635e-01 2.143218517303466797e-01 -5.176585912704467773e-01 5.323400348424911499e-02 -5.999967455863952637e-02 -3.074217438697814941e-01 3.290390968322753906e-01 -5.952892899513244629e-01
-4.179100990295410156e-01 -2.547622025012969971e-01 -6.767811179161071777e-01 2.031920701265335083e-01 3.621876835823059082e-01 -1.426743119955062866e-01 2.760449945926666260e-01 -1.827317625284194946e-01
3.730654017999768257e-03 6.246588230133056641e-01 -1.295386403799057007e-01 4.289241135120391846e-01 3.630243539810180664e-01 3.704992234706878662e-01 1.547136455774307251e-01 -3.406445384025573730e-01
-2.777300775051116943e-01 -1.851526796817779541e-01 1.151972487568855286e-01 5.654642581939697266e-01 5.813586711883544922e-01 6.342104822397232056e-02 2.334082573652267456e-01 -3.988540768623352051e-01
-6.291923578828573227e-03 -3.280918598175048828e-01 -3.097198307514190674e-01 2.796719670295715332e-01 2.221673578023910522e-01 -3.087558150291442871e-01 7.553154826164245605e-01 -5.461883544921875000e-02
-5.282950997352600098e-01 2.447153925895690918e-01 -1.837238669395446777e-01 5.000156164169311523e-01 -4.925807118415832520e-01 -3.849904984235763550e-02 1.087717935442924500e-01 -3.482804596424102783e-01
9.813325479626655579e-03 -1.904628127813339233e-01 6.190573330968618393e-03 6.788402795791625977e-01 3.522430956363677979e-01 2.605928182601928711e-01 5.568889379501342773e-01 2.561629191040992737e-02
-1.760545372962951660e-01 1.175036560744047165e-02 -7.415687441825866699e-01 7.679192721843719482e-02 4.424610435962677002e-01 -1.336568146944046021e-01 4.279209673404693604e-01 1.276452243328094482e-01
-3.368142247200012207e-01 3.405021131038665771e-02 -7.056377530097961426e-01 3.021819293498992920e-01 -3.921540454030036926e-02 5.422332882881164551e-01 1.616427674889564514e-02 -1.849792152643203735e-02
-3.539694845676422119e-01 3.731698915362358093e-02 -1.727475225925445557e-01 -3.612658381462097168e-02 3.367080911993980408e-02 2.080234587192535400e-01 4.793265461921691895e-01 -7.536608576774597168e-01
-3.169026970863342285e-01 5.424674153327941895e-01 -6.856153160333633423e-02 5.247175097465515137e-01 -3.234705030918121338e-01 -5.890835821628570557e-02 1.818241775035858154e-01 -4.290795028209686279e-01
3.743921518325805664e-01 2.709347903728485107e-01 -5.176069140434265137e-01 9.718690812587738037e-02 -1.092853955924510956e-02 -3.904603123664855957e-01 2.322790771722793579e-01 -5.500276684761047363e-01
-1.935164183378219604e-01 6.578056216239929199e-01 -1.775569319725036621e-01 5.931671261787414551e-01 6.920354813337326050e-02 -1.704520434141159058e-01 3.082032799720764160e-01 1.328047215938568115e-01
1.523879170417785645e-01 5.204644799232482910e-01 -3.271819651126861572e-01 4.913322925567626953e-01 1.565388441085815430e-01 1.616175472736358643e-02 -1.955388039350509644e-01 -5.426214337348937988e-01
-1.530489772558212280e-01 -4.994458556175231934e-01 -4.058128595352172852e-01 4.767375588417053223e-01 1.084490567445755005e-01 -2.431523352861404419e-01 5.098656415939331055e-01 -6.572483479976654053e-02
-5.378057360649108887e-01 3.844194710254669189e-01 -6.021576374769210815e-02 5.297040343284606934e-01 -3.342080712318420410e-01 1.846066862344741821e-01 1.759313791990280151e-01 -3.194492459297180176e-01
-9.879492968320846558e-02 6.503899693489074707e-01 -1.285135746002197266e-01 6.540477871894836426e-01 1.962296217679977417e-01 -2.388479560613632202e-01 1.643799096345901489e-01 1.905671879649162292e-02
-5.215233191847801208e-02 -1.299257725477218628e-01 4.198664799332618713e-02 7.018280029296875000e-01 -6.453546136617660522e-02 3.956326842308044434e-01 5.575965046882629395e-01 -1.202921420335769653e-01
-9.703278541564941406e-02 -3.130206167697906494e-01 -7.327229380607604980e-01 3.662257194519042969e-01 -3.559550642967224121e-02 -4.087397456169128418e-01 2.025797516107559204e-01 -1.105656623840332031e-01
-3.543651103973388672e-01 -3.550994098186492920e-01 -1.781569123268127441e-01 7.407476305961608887e-01 1.051828712224960327e-01 -1.596098244190216064e-01 3.414230644702911377e-01 1.215498894453048706e-01
-2.667002566158771515e-02 6.688229441642761230e-01 -7.831501960754394531e-02 4.935364425182342529e-01 3.351400792598724365e-01 -1.497379392385482788e-01 3.850966095924377441e-01 -1.386119574308395386e-01
1.043605282902717590e-01 -5.306961536407470703e-01 -4.825932383537292480e-01 6.463229656219482422e-01 6.032584980130195618e-02 7.161419093608856201e-02 2.123584598302841187e-01 -5.456161499023437500e-02
-2.400141954421997070e-01 -1.445287466049194336e-01 -6.528270244598388672e-01 5.206115841865539551e-01 2.704943157732486725e-02 4.682587683200836182e-01 -3.482091054320335388e-02 5.544957891106605530e-02
-3.356602415442466736e-02 -9.430894255638122559e-02 -3.914587199687957764e-01 4.923671185970306396e-01 5.079401135444641113e-01 -2.592104971408843994e-01 4.199952483177185059e-01 3.045070171356201172e-01
1.022665873169898987e-01 -4.784398674964904785e-01 -5.516863465309143066e-01 5.713016390800476074e-01 2.223748862743377686e-01 1.605750024318695068e-01 1.566315144300460815e-01 -1.735659092664718628e-01
-7.355158776044845581e-02 3.883073925971984863e-01 -6.027346849441528320e-01 -5.616272613406181335e-02 3.088572919368743896e-01 -4.283967614173889160e-01 1.709672957658767700e-01 -4.113608896732330322e-01
-5.863977968692779541e-02 -3.421781063079833984e-01 -1.952315494418144226e-02 8.899385333061218262e-01 5.803834646940231323e-02 2.025500535964965820e-01 1.858107447624206543e-01 -9.046074748039245605e-02
-1.411828398704528809e-01 -1.348481774330139160e-01 -8.059597611427307129e-01 3.354452848434448242e-01 -1.031332984566688538e-01 -2.927949726581573486e-01 2.689293920993804932e-01 1.763525605201721191e-01
3.119579255580902100e-01 1.781200170516967773e-01 -5.087836384773254395e-01 5.488297343254089355e-01 -4.913235008716583252e-01 -8.717806637287139893e-02 -8.419152349233627319e-03 -2.486184090375900269e-01
1.886600255966186523e-01 4.767114222049713135e-01 -1.369351297616958618e-01 3.333955705165863037e-01 1.828296631574630737e-01 5.735191106796264648e-01 2.720538377761840820e-01 -4.133831262588500977e-01
4.292294681072235107e-01 5.343940854072570801e-01 -5.058839321136474609e-01 3.653594851493835449e-01 4.384500905871391296e-02 1.024530827999114990e-01 5.774877220392227173e-02 -3.535889089107513428e-01
2.171377241611480713e-01 -1.062043532729148865e-01 -3.500484824180603027e-01 2.532725334167480469e-01 4.911722540855407715e-01 -3.402903079986572266e-01 1.425189226865768433e-01 -6.144360303878784180e-01
3.521569669246673584e-01 2.049772441387176514e-01 -4.983331263065338135e-01 5.845834612846374512e-01 -4.595248997211456299e-01 1.091268733143806458e-01 -2.689509838819503784e-02 -1.417774409055709839e-01
-5.081290379166603088e-02 1.149085015058517456e-01 -1.057651825249195099e-02 1.703756898641586304e-01 3.763374686241149902e-01 -4.265547096729278564e-01 3.852672576904296875e-01 -6.950286626815795898e-01
5.784169435501098633e-01 4.719002544879913330e-02 -1.827747970819473267e-01 4.263163506984710693e-01 -2.546775043010711670e-01 -2.674547731876373291e-01 3.813782930374145508e-01 -4.076918363571166992e-01
-3.068805672228336334e-02 4.682508707046508789e-01 -1.703903973102569580e-01 4.400312900543212891e-01 4.623511135578155518e-01 -1.450463980436325073e-01 -1.058437451720237732e-01 -5.577895045280456543e-01
-1.849867962300777435e-02 -2.382476031780242920e-01 -2.366193979978561401e-01 6.691951155662536621e-01 4.644177556037902832e-01 4.065707325935363770e-02 4.220474660396575928e-01 2.088639587163925171e-01
-4.890427924692630768e-03 6.639972329139709473e-01 -2.737421095371246338e-01 5.757943391799926758e-01 2.711384892463684082e-01 -1.440061926841735840e-01 -1.065374016761779785e-01 -2.168083339929580688e-01
1.460173130035400391e-01 3.017623350024223328e-02 -2.324301749467849731e-02 1.939725130796432495e-01 3.958282470703125000e-01 -4.586251080036163330e-01 5.927123427391052246e-01 -4.704018831253051758e-01
-4.777829647064208984e-01 1.776672750711441040e-01 -2.373236864805221558e-01 2.895427644252777100e-01 1.413685381412506104e-01 4.415474832057952881e-01 3.679168820381164551e-01 -4.996881186962127686e-01
-4.418545663356781006e-01 -3.905878067016601562e-01 -5.212690234184265137e-01 1.755312085151672363e-01 3.315170481801033020e-02 6.354410201311111450e-02 4.141334295272827148e-01 -4.159682989120483398e-01
-1.894313097000122070e-01 -2.043583244085311890e-01 -3.560961484909057617e-01 4.591095149517059326e-01 3.104111552238464355e-01 -5.579826235771179199e-01 4.199131131172180176e-01 2.721888013184070587e-02
8.032176643610000610e-02 -3.246965110301971436e-01 -1.234703510999679565e-01 6.679304242134094238e-01 4.967626035213470459e-01 1.988182812929153442e-01 3.620545864105224609e-01 -9.674314409494400024e-02
-4.329760074615478516e-01 1.057687252759933472e-01 -2.734003067016601562e-01 1.833144575357437134e-01 1.530697289854288101e-02 4.845535755157470703e-01 4.263386428356170654e-01 -5.255487561225891113e-01
-2.150775492191314697e-02 -3.155550658702850342e-01 -4.714708030223846436e-01 7.224546074867248535e-01 3.740641474723815918e-01 -9.992057085037231445e-02 -5.086814612150192261e-02 5.693297460675239563e-02
-2.788718603551387787e-02 4.429364204406738281e-01 -3.136020302772521973e-01 6.828960031270980835e-02 4.097916185855865479e-01 -4.273390769958496094e-01 3.522937595844268799e-01 -4.747222363948822021e-01
3.700223267078399658e-01 2.545424997806549072e-01 -9.307743608951568604e-02 4.969770908355712891e-01 -4.181905090808868408e-01 -1.720744073390960693e-01 4.617482721805572510e-01 -3.534651398658752441e-01
-2.991959750652313232e-01 6.327008605003356934e-01 -8.540724962949752808e-02 2.896567285060882568e-01 3.943292796611785889e-01 -1.326783746480941772e-01 4.379577934741973877e-01 -2.325290739536285400e-01
-4.994915425777435303e-02 -1.678111553192138672e-01 -3.055769801139831543e-01 3.086040616035461426e-01 -4.235096871852874756e-01 -2.079211026430130005e-01 2.431826740503311157e-01 -7.064001560211181641e-01
-1.283803582191467285e-01 -2.418300211429595947e-01 1.040559485554695129e-01 4.234136343002319336e-01 -7.544360309839248657e-02 1.594380289316177368e-01 6.225004792213439941e-01 -5.624153614044189453e-01
6.078682094812393188e-02 2.001250386238098145e-01 -6.228455305099487305e-01 -1.432409044355154037e-02 4.419082105159759521e-01 -3.703674674034118652e-01 1.290239095687866211e-01 -4.679863154888153076e-01
2.848019897937774658e-01 4.783439934253692627e-01 -2.759028971195220947e-01 5.349518060684204102e-01 3.602705597877502441e-01 1.760281920433044434e-01 -7.763988804072141647e-03 -4.085802733898162842e-01
1.519629955291748047e-01 6.204079464077949524e-02 -3.802316486835479736e-01 1.227076873183250427e-01 4.812021553516387939e-01 -3.504071533679962158e-01 4.485447108745574951e-01 -5.078305006027221680e-01
-5.049676895141601562e-01 5.337802767753601074e-01 -3.591287732124328613e-01 2.420681416988372803e-01 -2.068522721529006958e-01 -7.346822321414947510e-02 4.712272584438323975e-01 4.769964143633842468e-02
-1.733315140008926392e-01 -2.749392390251159668e-01 -3.194027543067932129e-01 3.961256146430969238e-01 5.460969805717468262e-01 -3.592711389064788818e-01 4.552730023860931396e-01 -2.932661212980747223e-02
1.894126683473587036e-01 -4.905720055103302002e-01 -5.373135209083557129e-01 6.077662706375122070e-01 8.253467828035354614e-02 1.382779031991958618e-01 1.927118003368377686e-01 -4.801718145608901978e-02
-3.470145761966705322e-01 6.694461703300476074e-01 -4.743449985980987549e-01 2.203966528177261353e-01 -1.417662352323532104e-01 -1.013726815581321716e-01 3.566022515296936035e-01 1.748612523078918457e-02
2.193937152624130249e-01 6.120679378509521484e-01 -5.716974735260009766e-01 4.008128643035888672e-01 2.156178802251815796e-01 -1.089736297726631165e-01 -1.344160288572311401e-01 -1.153952330350875854e-01
2.434815466403961182e-01 5.979437232017517090e-01 -2.293457686901092529e-01 5.595489144325256348e-01 4.154444634914398193e-01 -1.170370131731033325e-01 9.203906357288360596e-02 -1.507400721311569214e-01
2.901675999164581299e-01 1.880946755409240723e-01 4.288083687424659729e-02 5.638653039932250977e-01 -2.595402896404266357e-01 -3.207187056541442871e-01 3.851439058780670166e-01 -4.920191168785095215e-01
-1.177712604403495789e-01 5.710750222206115723e-01 -4.728127270936965942e-02 7.430148720741271973e-01 1.159788072109222412e-01 1.436833105981349945e-02 2.377894669771194458e-01 1.884018629789352417e-01
2.917120419442653656e-02 2.772335112094879150e-01 -3.773817718029022217e-01 3.356412425637245178e-02 6.393719464540481567e-02 -1.721388250589370728e-01 2.190332263708114624e-01 -8.348963260650634766e-01
-1.079393252730369568e-01 4.510994553565979004e-01 -1.052552461624145508e-01 4.843434691429138184e-01 3.879401683807373047e-01 -1.729869097471237183e-01 -1.053593009710311890e-01 -5.896341800689697266e-01
-1.917579025030136108e-01 6.079365015029907227e-01 -6.474812328815460205e-02 2.214368730783462524e-01 3.284402489662170410e-01 -1.155018061399459839e-01 3.062841892242431641e-01 -5.704311132431030273e-01
-3.490098714828491211e-01 -3.046387434005737305e-01 -9.415099769830703735e-02 7.589856982231140137e-01 -1.381404101848602295e-01 3.242348134517669678e-01 1.780971586704254150e-01 -2.110306769609451294e-01
-3.176632225513458252e-01 5.404182076454162598e-01 -3.446395695209503174e-01 5.663923621177673340e-01 -3.413166403770446777e-01 -5.259509012103080750e-02 1.396798640489578247e-01 1.693752110004425049e-01
2.844826318323612213e-02 4.776004552841186523e-01 -1.516773849725723267e-01 6.141006946563720703e-01 3.340727984905242920e-01 -2.089219093322753906e-01 -1.375747323036193848e-01 -4.436021745204925537e-01
-2.955196201801300049e-01 -5.437045916914939880e-02 -8.071098327636718750e-01 1.643750816583633423e-01 3.164436817169189453e-01 -1.975431144237518311e-01 2.908633351325988770e-01 8.663266897201538086e-02
-4.607381671667098999e-02 -3.433324694633483887e-01 -1.103050187230110168e-01 5.117227435111999512e-01 6.003840565681457520e-01 1.186737716197967529e-01 1.574944704771041870e-01 -4.545586109161376953e-01
1.472941637039184570e-01 3.837146982550621033e-02 -7.004659771919250488e-01 2.531401216983795166e-01 3.428816795349121094e-02 -1.846801489591598511e-01 4.985149800777435303e-01 3.718867301940917969e-01
1.937627792358398438e-01 3.640533685684204102e-01 -6.100858449935913086e-01 -1.503375358879566193e-02 1.775292754173278809e-01 -3.699485063552856445e-01 1.814498752355575562e-01 -5.061499476432800293e-01
-2.415078133344650269e-01 -2.305035591125488281e-01 -3.998638391494750977e-01 4.997109770774841309e-01 5.434177517890930176e-01 -5.412110313773155212e-02 4.058590531349182129e-01 1.264381110668182373e-01
2.015673369169235229e-01 1.330018639564514160e-01 -6.389555931091308594e-01 3.743945956230163574e-01 -4.337576329708099365e-01 -1.476924121379852295e-01 -4.362121224403381348e-02 -4.258919656276702881e-01
-1.374472677707672119e-01 7.320546507835388184e-01 -2.553761005401611328e-01 5.051825046539306641e-01 -7.842787355184555054e-02 -1.574316471815109253e-01 3.002535104751586914e-01 6.074608489871025085e-02
-7.201570272445678711e-02 2.267255783081054688e-01 -5.767012238502502441e-01 -5.148334801197052002e-02 5.040407776832580566e-01 -3.714784979820251465e-01 1.899065971374511719e-01 -4.243305623531341553e-01
4.120521247386932373e-01 2.301450073719024658e-01 -2.190341502428054810e-01 3.754326999187469482e-01 -2.438758462667465210e-01 -4.752477109432220459e-01 3.635119795799255371e-01 -4.133327901363372803e-01
-1.005946546792984009e-01 -3.442775607109069824e-01 -2.181748151779174805e-01 7.640839815139770508e-01 2.711038291454315186e-01 2.690312266349792480e-01 2.700203955173492432e-01 -1.454070061445236206e-01
-5.587937831878662109e-01 -8.492521010339260101e-03 1.143899932503700256e-02 3.628791272640228271e-01 1.666640043258666992e-01 2.294897288084030151e-01 4.184068441390991211e-01 -5.480496883392333984e-01
-2.066396921873092651e-02 4.942922592163085938e-01 -1.659929305315017700e-01 4.631589353084564209e-01 6.156942248344421387e-01 -1.329979151487350464e-01 9.507776238024234772e-03 -3.410571813583374023e-01
4.701175093650817871e-01 5.140610337257385254e-01 -4.541812837123870850e-01 3.516840636730194092e-01 1.238437294960021973e-01 1.207772791385650635e-01 7.815480977296829224e-02 -3.856628537178039551e-01
-6.063978672027587891e-01 2.495591491460800171e-01 -2.161284834146499634e-01 5.117275714874267578e-01 -1.849329918622970581e-01 -1.524189412593841553e-01 -1.961071193218231201e-01 -4.068604707717895508e-01
-2.556084282696247101e-02 -2.747109234333038330e-01 1.281889230012893677e-01 8.494374752044677734e-01 2.590704858303070068e-01 1.381757557392120361e-01 1.428556889295578003e-01 -2.815782129764556885e-01
-1.602053344249725342e-01 6.570823788642883301e-01 -3.254119157791137695e-01 3.528523743152618408e-01 4.049853980541229248e-01 -3.253202140331268311e-01 1.856587529182434082e-01 -8.867870271205902100e-02
-2.476838380098342896e-01 6.281155943870544434e-01 -3.889002501964569092e-01 5.338233113288879395e-01 -7.512504607439041138e-02 -2.518912553787231445e-01 -1.171223744750022888e-01 -1.584369391202926636e-01
-2.439676076173782349e-01 -3.309922516345977783e-01 6.631856411695480347e-02 5.205855369567871094e-01 3.074539601802825928e-01 2.611498832702636719e-01 3.998091518878936768e-01 -4.826405644416809082e-01
-1.512846946716308594e-01 -2.756991684436798096e-01 -5.850415825843811035e-01 1.267410516738891602e-01 5.014266371726989746e-01 -2.984071373939514160e-01 3.463338911533355713e-01 -2.869552671909332275e-01
1.241355948150157928e-02 -2.539847195148468018e-01 9.246342629194259644e-02 9.189795851707458496e-01 1.257109344005584717e-01 1.440813243389129639e-01 1.700772047042846680e-01 -1.295216828584671021e-01
-2.502102851867675781e-01 -3.470251262187957764e-01 -4.052810966968536377e-01 4.188991189002990723e-01 -3.763425946235656738e-01 -2.971328794956207275e-01 3.750068545341491699e-01 -3.266299962997436523e-01
3.709417283535003662e-01 -3.454025387763977051e-01 -9.131858497858047485e-02 5.136808753013610840e-01 1.890756040811538696e-01 1.842973828315734863e-01 6.156383156776428223e-01 -1.488842666149139404e-01
1.599530428647994995e-01 1.334910392761230469e-01 -5.043386220932006836e-01 -2.430437505245208740e-02 3.446065485477447510e-01 -3.775790035724639893e-01 2.880203425884246826e-01 -5.978058576583862305e-01
-2.596043348312377930e-01 7.623118907213211060e-02 -1.378291249275207520e-01 2.205531746149063110e-01 1.730979532003402710e-01 5.968469977378845215e-01 6.676596403121948242e-01 -1.649096012115478516e-01
-2.673101723194122314e-01 -2.803349792957305908e-01 -2.459687739610671997e-01 4.173955321311950684e-01 -4.456348419189453125e-01 -1.250444501638412476e-01 1.770468801259994507e-01 -6.080015897750854492e-01
-1.593661457300186157e-01 7.269341945648193359e-01 -4.287194609642028809e-01 3.365560173988342285e-01 -5.515428259968757629e-02 -3.189252018928527832e-01 2.090205252170562744e-01 2.557376213371753693e-02
1.631309390068054199e-01 -5.579840019345283508e-02 -3.107556998729705811e-01 2.071179002523422241e-01 5.421289205551147461e-01 -3.680174648761749268e-01 2.489616870880126953e-01 -5.826537013053894043e-01
3.251665234565734863e-01 1.186646521091461182e-01 -4.639993906021118164e-01 4.000294804573059082e-01 -5.851006507873535156e-01 -1.327867507934570312e-01 2.010387182235717773e-01 -3.232255876064300537e-01
4.106148779392242432e-01 6.011021733283996582e-01 -4.914619922637939453e-01 3.483294248580932617e-01 3.934666141867637634e-02 5.024306103587150574e-02 5.477840453386306763e-02 -3.164335191249847412e-01
2.986436709761619568e-03 4.212065339088439941e-01 -3.448346257209777832e-01 5.060578584671020508e-01 2.097760289907455444e-01 2.720559537410736084e-01 -2.192917615175247192e-01 -5.305293798446655273e-01
-2.939078025519847870e-02 -1.275804191827774048e-01 -2.290958352386951447e-02 5.231033563613891602e-01 -3.438255190849304199e-01 3.739077746868133545e-01 4.008914828300476074e-01 -5.384797453880310059e-01
2.234009951353073120e-01 1.731122732162475586e-01 8.202233910560607910e-02 4.979337453842163086e-01 -5.112133920192718506e-02 4.042637944221496582e-01 6.094788312911987305e-01 -3.577033281326293945e-01
-4.183204472064971924e-02 -2.952774763107299805e-01 -6.732441186904907227e-01 2.359535843133926392e-01 -2.854818999767303467e-01 -3.461716771125793457e-01 2.400122582912445068e-01 -3.784030675888061523e-01
2.186926156282424927e-01 -4.808628261089324951e-01 -5.632003545761108398e-01 5.400667786598205566e-01 8.104676380753517151e-03 8.964023739099502563e-02 3.224091529846191406e-01 5.404316820204257965e-03
-3.573089838027954102e-01 -3.831722959876060486e-02 -2.669287621974945068e-01 3.216994106769561768e-01 -1.105153039097785950e-01 4.685135781764984131e-01 1.316211968660354614e-01 -6.686387658119201660e-01
-1.315094679594039917e-01 -2.759606540203094482e-01 -4.794766604900360107e-01 2.336545884609222412e-01 -2.632539868354797363e-01 -5.001434683799743652e-02 1.787281930446624756e-01 -7.199380993843078613e-01
2.221894264221191406e-01 5.746551752090454102e-01 -4.926763474941253662e-01 4.473122358322143555e-01 9.620592743158340454e-02 1.336971074342727661e-01 -1.467347443103790283e-01 -3.590590059757232666e-01
1.629218757152557373e-01 6.238510832190513611e-02 -5.868158340454101562e-01 1.576799303293228149e-01 -1.808883100748062134e-01 -3.457143604755401611e-01 1.830665320158004761e-01 -6.438916921615600586e-01
-2.310892641544342041e-01 -2.574319839477539062e-01 -9.342854842543601990e-03 7.587702274322509766e-01 -1.843332201242446899e-01 3.555639088153839111e-01 3.435979783535003662e-01 -1.613790243864059448e-01
-5.807539820671081543e-01 -3.113117218017578125e-01 -4.239213764667510986e-01 2.565998136997222900e-01 1.227836459875106812e-01 3.247653841972351074e-01 2.793805003166198730e-01 -3.487909734249114990e-01
6.540279090404510498e-02 -4.514294564723968506e-01 -2.112450599670410156e-01 5.721532702445983887e-01 1.465894132852554321e-01 -4.393573850393295288e-02 6.286970376968383789e-01 3.565692156553268433e-02
-1.379792541265487671e-01 6.143851280212402344e-01 -6.197630986571311951e-02 5.843416452407836914e-01 1.901767402887344360e-01 -1.934417188167572021e-01 4.134927093982696533e-01 1.167615950107574463e-01
-1.947650909423828125e-01 5.602527856826782227e-01 -4.713214635848999023e-01 5.076830983161926270e-01 -1.884768903255462646e-02 -2.054769694805145264e-01 -2.813953161239624023e-01 -2.157261967658996582e-01
-5.997662991285324097e-02 -2.518334686756134033e-01 -4.115087389945983887e-01 2.282048016786575317e-01 5.013948082923889160e-01 -3.995239436626434326e-01 5.292600989341735840e-01 -1.429455876350402832e-01
-2.630094885826110840e-01 -4.810911417007446289e-01 -2.300454527139663696e-01 3.546032309532165527e-01 1.108196675777435303e-01 -3.177512884140014648e-01 4.848088324069976807e-01 -4.152427017688751221e-01
5.928478837013244629e-01 5.170336365699768066e-01 -3.342503011226654053e-01 3.105896711349487305e-01 9.111419320106506348e-02 1.184430569410324097e-01 2.417820692062377930e-01 -3.036925494670867920e-01
1.524197459220886230e-01 -1.464719027280807495e-01 -2.714692354202270508e-01 3.107149899005889893e-01 3.775348365306854248e-01 -4.690167605876922607e-01 1.387762874364852905e-01 -6.350643634796142578e-01
-2.102837860584259033e-01 6.179000139236450195e-01 -3.157376050949096680e-01 6.227606534957885742e-01 -2.394602447748184204e-01 -1.379326879978179932e-01 -6.270197778940200806e-02 -7.849261909723281860e-02
-3.705811202526092529e-01 4.170838594436645508e-01 -3.366263806819915771e-01 -1.523876190185546875e-01 -8.411736786365509033e-02 3.598998114466667175e-02 6.133176684379577637e-01 -4.094412028789520264e-01
2.411330342292785645e-01 5.436258912086486816e-01 -4.231972992420196533e-01 4.444196224212646484e-01 5.871337279677391052e-02 1.148729622364044189e-01 -1.255297958850860596e-01 -4.871553182601928711e-01
4.522645473480224609e-02 -3.628908842802047729e-02 -1.673858165740966797e-01 4.514185488224029541e-01 -4.413206279277801514e-01 4.845740795135498047e-01 5.355631709098815918e-01 -2.200839519500732422e-01
-6.217397004365921021e-02 -4.079107567667961121e-02 -4.731383025646209717e-01 4.582891464233398438e-01 5.263399481773376465e-01 2.872915565967559814e-01 4.367538392543792725e-01 1.012792587280273438e-01
-2.618868052959442139e-01 7.188351750373840332e-01 -4.157722592353820801e-01 3.583220243453979492e-01 6.938067823648452759e-02 -2.920457422733306885e-01 1.497222334146499634e-01 -3.014703840017318726e-02
-3.289390727877616882e-02 1.496510114520788193e-02 2.053282409906387329e-02 5.764997601509094238e-01 -3.271637558937072754e-01 4.697495102882385254e-01 5.300467610359191895e-01 -2.393118441104888916e-01
1.084160506725311279e-01 5.454851388931274414e-01 -4.572818279266357422e-01 4.709315896034240723e-01 2.933042943477630615e-01 2.105405032634735107e-01 -1.880131661891937256e-01 -3.067654073238372803e-01
6.820522248744964600e-02 2.467336133122444153e-02 -3.482915461063385010e-01 6.643547415733337402e-01 5.780363082885742188e-01 -1.483114808797836304e-01 1.289874464273452759e-01 2.435261160135269165e-01
-3.893592059612274170e-01 2.977545261383056641e-01 -1.046852096915245056e-01 1.568299829959869385e-01 3.069736808538436890e-02 3.402556478977203369e-01 6.943505406379699707e-01 -3.540454208850860596e-01
-4.163251519203186035e-01 -1.807172298431396484e-01 -2.084943652153015137e-02 4.771499931812286377e-01 -1.342143118381500244e-01 4.380127787590026855e-01 5.707206726074218750e-01 -1.741179674863815308e-01
-4.941951036453247070e-01 -1.297324597835540771e-01 -8.011501282453536987e-03 4.334405064582824707e-01 1.744497269392013550e-01 4.538882374763488770e-01 3.869060575962066650e-01 -4.060326218605041504e-01
2.314998805522918701e-01 -1.033667549490928650e-01 2.457942580804228783e-03 6.027867794036865234e-01 -1.858916431665420532e-01 4.060472548007965088e-01 5.770828127861022949e-01 -1.997760832309722900e-01
-1.286448328755795956e-03 5.200174450874328613e-02 -6.576758623123168945e-01 7.008395344018936157e-02 -6.685592234134674072e-02 2.732116281986236572e-01 6.686534881591796875e-01 1.833930164575576782e-01
-2.289856523275375366e-01 -1.264311224222183228e-01 -6.720038652420043945e-01 4.336708188056945801e-01 4.444792568683624268e-01 1.557462811470031738e-01 2.320973426103591919e-01 1.274102479219436646e-01
3.171322643756866455e-01 1.477303206920623779e-01 -4.014635980129241943e-01 6.545134186744689941e-01 -2.729770243167877197e-01 -1.723231561481952667e-02 -2.383345961570739746e-01 -3.955063819885253906e-01
2.343127280473709106e-01 6.573446840047836304e-02 -4.259769618511199951e-01 7.097252607345581055e-01 -3.887521326541900635e-01 6.309366226196289062e-02 -1.202720925211906433e-01 -2.933184802532196045e-01
-1.753036081790924072e-01 -4.964419305324554443e-01 -5.429761409759521484e-01 5.136777758598327637e-01 1.118942573666572571e-01 -2.385217100381851196e-01 2.248939275741577148e-01 -2.100857645273208618e-01
-4.353633821010589600e-01 -2.995575666427612305e-01 -5.102984979748725891e-02 7.361436486244201660e-01 -5.165501683950424194e-02 5.766472592949867249e-02 4.109711050987243652e-01 3.635659813880920410e-02
-1.454283744096755981e-01 1.205516792833805084e-02 -7.711529731750488281e-01 3.477538824081420898e-01 1.663456857204437256e-01 2.085054069757461548e-01 2.637612521648406982e-01 3.498291671276092529e-01
-2.022533565759658813e-01 6.705520153045654297e-01 -2.090041041374206543e-01 5.893756747245788574e-01 -2.309392392635345459e-02 -1.961647421121597290e-01 2.535790205001831055e-01 1.228452995419502258e-01
-4.246768653392791748e-01 2.403277717530727386e-02 -1.587953567504882812e-01 2.742874668911099434e-03 2.181408852338790894e-01 2.654278874397277832e-01 3.673077821731567383e-01 -7.354563474655151367e-01
-4.548810124397277832e-01 2.359940707683563232e-01 -3.857367038726806641e-01 2.906530797481536865e-01 -4.757795035839080811e-01 6.292586028575897217e-02 2.127159386873245239e-01 -4.780627489089965820e-01
2.633649706840515137e-01 2.472323179244995117e-01 -6.654800474643707275e-02 1.212508678436279297e-01 2.460597902536392212e-01 -2.336052358150482178e-01 5.772420167922973633e-01 -6.340816020965576172e-01
-1.664624363183975220e-01 -2.161436378955841064e-01 -2.899021208286285400e-01 4.897722899913787842e-01 2.861863970756530762e-01 -5.879377126693725586e-01 4.134914278984069824e-01 5.571099370718002319e-02
5.506931543350219727e-01 -6.362064182758331299e-02 -3.319029510021209717e-01 2.263567596673965454e-01 1.042018309235572815e-01 2.745666503906250000e-01 6.665182113647460938e-01 -2.830208465456962585e-02
3.275023028254508972e-02 -1.994074285030364990e-01 -6.856260299682617188e-01 3.832854628562927246e-01 -1.742884516716003418e-01 1.633938997983932495e-01 4.525199830532073975e-01 2.834166586399078369e-01
5.127236247062683105e-02 -2.691259682178497314e-01 -4.351777210831642151e-02 6.778755187988281250e-01 -3.027227520942687988e-01 3.385389745235443115e-01 3.125339448451995850e-01 -3.995073437690734863e-01
4.778577387332916260e-02 1.195024885237216949e-02 -5.430296659469604492e-01 3.065910637378692627e-01 -5.612927675247192383e-01 6.370036303997039795e-02 2.051390260457992554e-01 -4.974987506866455078e-01
6.203472018241882324e-01 4.449793696403503418e-01 -2.680017054080963135e-01 4.209500253200531006e-01 1.907903701066970825e-01 1.938341706991195679e-01 2.615669965744018555e-01 -1.604645699262619019e-01
-3.026383221149444580e-01 -1.246574297547340393e-01 -5.476963520050048828e-01 3.375148475170135498e-01 -2.337381541728973389e-01 5.509096980094909668e-01 -7.993289828300476074e-02 -3.383174240589141846e-01
1.838901080191135406e-02 -7.077349722385406494e-02 4.631852358579635620e-02 2.354981899261474609e-01 5.629172921180725098e-01 -2.591349780559539795e-01 6.491532921791076660e-01 -3.627964556217193604e-01
1.732846498489379883e-01 1.900129020214080811e-01 -4.885822832584381104e-01 1.459944397211074829e-01 -1.347012221813201904e-01 6.432876586914062500e-01 4.868823289871215820e-01 -6.944476068019866943e-02
-8.373807067982852459e-04 5.625192448496818542e-02 1.337128281593322754e-01 6.835907101631164551e-01 -1.351479589939117432e-01 4.813211858272552490e-01 4.735485911369323730e-01 -1.935879886150360107e-01
-2.949619889259338379e-01 6.557976603507995605e-01 -1.993638724088668823e-01 4.573811888694763184e-01 1.688364446163177490e-01 3.757504820823669434e-01 -4.192272666841745377e-03 -2.535186409950256348e-01
-3.865481317043304443e-01 3.450194895267486572e-01 -3.887576162815093994e-01 5.349571108818054199e-01 -2.969080209732055664e-01 -1.887507140636444092e-01 -2.117344290018081665e-01 -3.544258773326873779e-01
6.334032118320465088e-02 6.850350648164749146e-02 1.382997184991836548e-01 7.429525852203369141e-01 -4.543584287166595459e-01 1.264215856790542603e-01 4.071601927280426025e-01 -1.788479983806610107e-01
-2.057916074991226196e-01 5.110796093940734863e-01 -1.795223653316497803e-01 5.455884933471679688e-01 -5.216405987739562988e-01 5.692406371235847473e-02 2.731383144855499268e-01 -1.288361698389053345e-01
-3.851857185363769531e-01 -1.468536555767059326e-01 1.857085675001144409e-01 5.133572816848754883e-01 9.760770946741104126e-02 2.609920799732208252e-01 3.088210523128509521e-01 -5.991895198822021484e-01
-1.201758743263781071e-03 -2.265045642852783203e-01 8.300457894802093506e-02 6.034399271011352539e-01 6.717468053102493286e-02 1.261853873729705811e-01 7.464748024940490723e-01 2.222229028120636940e-03
-1.708457618951797485e-01 -2.698331475257873535e-01 1.288921236991882324e-01 5.437856912612915039e-01 4.767346084117889404e-01 1.587950885295867920e-01 3.133041560649871826e-01 -4.848034381866455078e-01
-1.183944568037986755e-01 -6.580330431461334229e-02 -5.183452963829040527e-01 6.429710984230041504e-01 3.557583391666412354e-01 -3.280999884009361267e-02 2.187137901782989502e-01 3.522540926933288574e-01
1.068752482533454895e-01 -1.090840026736259460e-01 1.332229524850845337e-01 8.159940838813781738e-01 3.564848750829696655e-02 4.060007035732269287e-01 2.725826501846313477e-01 -2.295104265213012695e-01
-3.774496540427207947e-02 -1.185687780380249023e-01 1.875314414501190186e-01 9.004494547843933105e-01 2.289050966501235962e-01 1.935560554265975952e-01 1.620384454727172852e-01 -1.497386991977691650e-01
3.118660151958465576e-01 1.925102323293685913e-01 -1.556707429699599743e-03 2.309394478797912598e-01 -1.187218353152275085e-01 -2.759724855422973633e-01 6.970870494842529297e-01 -4.859607219696044922e-01
3.963802158832550049e-01 1.006375849246978760e-01 1.724128611385822296e-02 4.314040541648864746e-01 -2.529062330722808838e-01 -9.918250143527984619e-02 6.132082343101501465e-01 -4.433114528656005859e-01
2.477850317955017090e-01 3.500335216522216797e-01 3.209618153050541878e-03 5.133069753646850586e-01 -4.707855582237243652e-01 6.323201209306716919e-02 3.661779165267944336e-01 -4.391595423221588135e-01
-5.303227156400680542e-02 -2.464232593774795532e-02 -7.711675018072128296e-02 6.231976151466369629e-01 5.824653506278991699e-01 3.385234773159027100e-01 3.769681751728057861e-01 7.930298149585723877e-02
-1.523040980100631714e-02 -4.025366902351379395e-01 -1.010792776942253113e-01 4.418042302131652832e-01 3.508110642433166504e-01 -3.621500134468078613e-01 5.503168702125549316e-01 -2.743257284164428711e-01
-3.578362241387367249e-02 -1.399326622486114502e-01 -5.791405439376831055e-01 4.220534861087799072e-01 1.026161573827266693e-02 1.019614115357398987e-01 5.470936298370361328e-01 3.947059214115142822e-01
-3.005598187446594238e-01 5.427793264389038086e-01 -4.248783886432647705e-01 5.225055813789367676e-01 -3.798617720603942871e-01 -6.599771231412887573e-02 -8.941696584224700928e-02 -6.981892883777618408e-02
-1.167835146188735962e-01 -4.283254146575927734e-01 -1.409344971179962158e-01 3.692710101604461670e-01 4.548945426940917969e-01 -5.894285067915916443e-02 2.615813314914703369e-01 -6.065042018890380859e-01
-4.211733490228652954e-02 -1.773872822523117065e-01 -7.344073057174682617e-01 3.900320529937744141e-01 1.020395532250404358e-01 -5.064674615859985352e-01 9.138451516628265381e-02 -2.889182651415467262e-03
5.262386798858642578e-01 3.478616178035736084e-01 -4.732505977153778076e-01 3.961357176303863525e-01 1.455035656690597534e-01 2.534308731555938721e-01 4.023738950490951538e-02 -3.662756085395812988e-01
5.511825159192085266e-02 -1.816713213920593262e-01 -3.935872316360473633e-01 1.516695022583007812e-01 3.067600429058074951e-01 -1.998682767152786255e-01 4.457119107246398926e-01 -6.733015179634094238e-01
-4.854200184345245361e-01 1.673372983932495117e-01 -4.264612793922424316e-01 -7.244876772165298462e-02 1.927931606769561768e-01 1.826882660388946533e-01 4.474667608737945557e-01 -5.277091264724731445e-01
4.741907492280006409e-02 -8.351650089025497437e-02 -5.839332938194274902e-02 5.400978326797485352e-01 5.441163182258605957e-01 3.277662396430969238e-01 5.403929948806762695e-01 1.196806319057941437e-02
9.900406002998352051e-02 7.384331226348876953e-01 -3.775164186954498291e-01 3.187068998813629150e-01 2.915025949478149414e-01 -8.122570067644119263e-02 5.923742055892944336e-02 -3.251791596412658691e-01
2.345804721117019653e-01 -1.810204386711120605e-01 -4.293621182441711426e-01 1.031607091426849365e-01 4.980621337890625000e-01 -3.105689585208892822e-01 3.452880084514617920e-01 -5.034549832344055176e-01
-1.409219801425933838e-01 9.231100231409072876e-02 -6.919618248939514160e-01 1.547389626502990723e-01 -3.506461381912231445e-01 -1.050777882337570190e-01 1.892543733119964600e-01 -5.468574166297912598e-01
-1.998267620801925659e-01 4.705314338207244873e-01 -5.178958177566528320e-01 2.169078943552449346e-04 2.414214611053466797e-02 -3.294421732425689697e-01 2.016494423151016235e-01 -5.662826299667358398e-01
2.984460592269897461e-01 6.037141662091016769e-03 -6.950384974479675293e-01 -7.615219056606292725e-02 1.072209775447845459e-01 3.752332329750061035e-01 3.276613354682922363e-01 -4.029361605644226074e-01
-1.904592365026473999e-01 -3.187116384506225586e-01 -3.595542311668395996e-01 6.497646868228912354e-02 2.803385853767395020e-01 -2.493372708559036255e-01 7.157393693923950195e-01 -2.749643623828887939e-01
-3.440637290477752686e-01 -4.494923055171966553e-01 -2.502182126045227051e-01 3.842768371105194092e-01 1.153545081615447998e-01 -1.384422183036804199e-01 6.311572194099426270e-01 -1.961296498775482178e-01
-2.163797020912170410e-01 -3.117882907390594482e-01 -7.655966281890869141e-02 7.752888798713684082e-01 -1.425746232271194458e-01 2.795332372188568115e-01 1.347503513097763062e-01 -3.638813495635986328e-01
-1.314334273338317871e-01 -1.578242480754852295e-01 -5.451457764138467610e-05 5.406343936920166016e-01 -1.988418102264404297e-01 4.985652267932891846e-01 5.005611777305603027e-01 -3.561805188655853271e-01
2.122411578893661499e-01 2.929072827100753784e-02 -3.196966350078582764e-01 2.221884131431579590e-01 1.266931891441345215e-01 -6.355656981468200684e-01 5.982736945152282715e-01 -1.568309217691421509e-01
-1.236919686198234558e-01 -4.383277297019958496e-01 3.856433555483818054e-02 6.207843422889709473e-01 3.640325963497161865e-01 4.871885478496551514e-02 3.165406584739685059e-01 -4.130586385726928711e-01
4.023745656013488770e-02 -2.730394899845123291e-01 1.073336042463779449e-02 8.706032037734985352e-01 2.551138401031494141e-01 1.648975163698196411e-01 2.706827819347381592e-01 -1.490050554275512695e-02
3.790997266769409180e-01 -1.310112476348876953e-01 -6.211634874343872070e-01 2.738174200057983398e-01 1.558364033699035645e-01 1.753263473510742188e-01 5.534540414810180664e-01 1.302446126937866211e-01
-2.041418999433517456e-01 -1.159110665321350098e-01 -3.942899703979492188e-01 5.988431572914123535e-01 5.811609029769897461e-01 2.434788197278976440e-01 1.759592741727828979e-01 5.311661586165428162e-02
1.788914799690246582e-01 -3.155578076839447021e-01 -3.698700964450836182e-01 3.059361875057220459e-01 2.325221002101898193e-01 -3.956401646137237549e-01 2.028952389955520630e-01 -6.214951276779174805e-01
-4.547226428985595703e-01 -3.677725195884704590e-01 -6.432096958160400391e-01 3.219003379344940186e-01 -1.551923900842666626e-01 -4.210561886429786682e-02 2.085987180471420288e-01 -2.669481337070465088e-01
2.689554356038570404e-02 -1.388729959726333618e-01 5.647945776581764221e-02 6.256411671638488770e-01 -3.441890776157379150e-01 -1.193272247910499573e-01 5.155049562454223633e-01 -4.323467016220092773e-01
5.226916447281837463e-02 5.502249002456665039e-01 -2.688578367233276367e-01 4.540336430072784424e-01 4.240870177745819092e-01 -1.821966916322708130e-01 -8.140608668327331543e-02 -4.431896507740020752e-01
7.809480279684066772e-02 -1.670426279306411743e-01 -2.864125072956085205e-01 4.095464348793029785e-01 2.516533732414245605e-01 -3.239109218120574951e-01 7.183015942573547363e-01 1.789764463901519775e-01
-3.086311817169189453e-01 -2.336256802082061768e-01 -6.801761388778686523e-01 5.534400343894958496e-01 1.113806664943695068e-01 3.042010404169559479e-02 2.125938534736633301e-01 1.506763100624084473e-01
6.879009306430816650e-02 4.884749650955200195e-01 -3.913831114768981934e-01 4.972608685493469238e-01 3.976204693317413330e-01 4.084929451346397400e-02 -2.006082534790039062e-01 -3.952172994613647461e-01
2.385357916355133057e-01 5.208014845848083496e-01 -7.529321312904357910e-02 3.319305181503295898e-01 -3.936078250408172607e-01 -2.007289417088031769e-02 4.790168404579162598e-01 -4.138022363185882568e-01
-3.420050814747810364e-02 -2.022568434476852417e-01 -5.322213172912597656e-01 2.996763288974761963e-01 -1.542676985263824463e-01 -6.204741597175598145e-01 2.792437672615051270e-01 -3.131986558437347412e-01
-2.324967831373214722e-01 5.692157745361328125e-01 -2.129404842853546143e-01 5.013919472694396973e-01 -8.685135096311569214e-02 -2.941861376166343689e-02 -1.088154613971710205e-01 -5.522243976593017578e-01
-1.646629720926284790e-01 7.055280804634094238e-01 -2.815746366977691650e-01 1.564423590898513794e-01 3.971665501594543457e-01 -8.491621911525726318e-02 4.172903597354888916e-01 -1.796511262655258179e-01
-2.806903421878814697e-01 -2.603718936443328857e-01 -4.251665994524955750e-02 6.543567776679992676e-01 -4.717170298099517822e-01 -2.039593309164047241e-01 2.934167087078094482e-01 -2.705905139446258545e-01
-1.533340811729431152e-01 6.150605678558349609e-01 -3.595466911792755127e-01 4.460350275039672852e-01 -3.112308979034423828e-01 -2.889051139354705811e-01 2.909861505031585693e-02 -2.979774475097656250e-01
-4.924028217792510986e-01 -3.389407321810722351e-02 1.065676063299179077e-01 4.270755350589752197e-01 7.693991810083389282e-02 4.319903552532196045e-01 4.809867739677429199e-01 -3.725007772445678711e-01
5.561452731490135193e-02 4.893963038921356201e-01 -2.998732924461364746e-01 3.810437321662902832e-01 6.155000925064086914e-01 -9.874986112117767334e-02 2.708131819963455200e-02 -3.646294772624969482e-01
1.341583132743835449e-01 2.282852381467819214e-01 -4.647437334060668945e-01 -5.040486808866262436e-03 -7.979644834995269775e-02 -2.257857471704483032e-01 3.317036926746368408e-01 -7.392573356628417969e-01
-1.009856313467025757e-01 3.129357844591140747e-02 9.475859999656677246e-02 5.458633303642272949e-01 1.791114360094070435e-02 5.893267989158630371e-01 5.074816942214965820e-01 -2.769697606563568115e-01
2.629545889794826508e-02 -1.473784744739532471e-01 1.826084256172180176e-01 4.732483029365539551e-01 -5.003629624843597412e-02 1.953368932008743286e-01 6.226852536201477051e-01 -5.402603149414062500e-01
3.566487729549407959e-01 -4.364092946052551270e-01 -4.779170155525207520e-01 2.826910614967346191e-01 -4.649823531508445740e-02 -1.457005292177200317e-01 4.594895839691162109e-01 -3.735080659389495850e-01
-3.321301043033599854e-01 2.825881838798522949e-01 -6.095228195190429688e-01 2.522391676902770996e-01 3.064494393765926361e-02 1.374269276857376099e-01 5.950523614883422852e-01 -2.789962477982044220e-02
-8.912304788827896118e-02 -2.152246981859207153e-01 -4.895016551017761230e-01 6.271992325782775879e-01 -1.841409057378768921e-01 -1.102636009454727173e-01 4.150674343109130859e-01 3.072422146797180176e-01
-3.390646576881408691e-01 -2.342885285615921021e-01 -2.439304292201995850e-01 7.896345257759094238e-01 -3.488226532936096191e-01 -8.508910238742828369e-02 7.595989853143692017e-02 -1.114992499351501465e-01
-1.213538795709609985e-01 -3.918452560901641846e-01 -5.733497738838195801e-01 4.116059541702270508e-01 -2.763276398181915283e-01 -2.271264493465423584e-01 8.700804412364959717e-02 -4.450475871562957764e-01
3.434168398380279541e-01 4.147782921791076660e-01 -5.037060379981994629e-01 3.513282835483551025e-01 4.138182103633880615e-01 2.192203551530838013e-01 -3.753622993826866150e-02 -3.349036574363708496e-01
1.691364645957946777e-01 -1.329116374254226685e-01 -6.427098810672760010e-02 8.356602191925048828e-01 3.208762407302856445e-01 3.463861644268035889e-01 1.672356277704238892e-01 -1.886684820055961609e-02
5.686897411942481995e-02 2.406338453292846680e-01 -5.734677910804748535e-01 7.268400490283966064e-02 -1.372359544038772583e-01 -1.874534785747528076e-01 1.534604579210281372e-01 -7.260788679122924805e-01
5.187458992004394531e-01 4.677847027778625488e-01 -5.345326662063598633e-01 3.417146801948547363e-01 2.227764725685119629e-01 9.103942662477493286e-02 5.520924925804138184e-02 -2.205009162425994873e-01
-3.018883801996707916e-02 -7.841527462005615234e-02 -6.989674568176269531e-01 2.263776957988739014e-01 -1.233121678233146667e-01 3.675689101219177246e-01 5.363286137580871582e-01 1.231924667954444885e-01
-2.022916264832019806e-02 5.760937929153442383e-01 -4.445245265960693359e-01 4.378988742828369141e-01 3.719257190823554993e-02 7.157632708549499512e-02 -2.844719886779785156e-01 -4.369420409202575684e-01
-5.748593434691429138e-02 -3.410893380641937256e-01 -1.967575103044509888e-01 2.971100807189941406e-01 2.687340676784515381e-01 -4.057984352111816406e-01 4.206150472164154053e-01 -5.827160477638244629e-01
-2.119613625109195709e-02 4.540148675441741943e-01 -2.476525902748107910e-01 5.513556003570556641e-01 2.078791558742523193e-01 1.011652722954750061e-01 -2.474500685930252075e-01 -5.598364472389221191e-01
-4.427228868007659912e-01 -2.444798946380615234e-01 -7.416006922721862793e-01 3.527015447616577148e-01 -6.021503731608390808e-02 1.931155025959014893e-01 4.024234414100646973e-02 -1.652789860963821411e-01
-2.755598723888397217e-01 6.833102107048034668e-01 -1.506824940443038940e-01 5.366349816322326660e-01 -1.887029111385345459e-01 -4.956686124205589294e-02 7.456355541944503784e-02 -3.206961452960968018e-01
-2.390650510787963867e-01 4.256539642810821533e-01 -2.014031410217285156e-01 4.765437841415405273e-01 -5.874819159507751465e-01 1.832321584224700928e-01 3.259693980216979980e-01 -9.510213881731033325e-02
-2.251928448677062988e-01 -2.074657231569290161e-01 -2.868152558803558350e-01 7.198174595832824707e-01 -4.948140084743499756e-01 -5.700230225920677185e-02 2.397696822881698608e-01 -1.631445810198783875e-02
3.924649357795715332e-01 3.948589265346527100e-01 -3.754915893077850342e-01 5.007050037384033203e-01 5.919481813907623291e-02 -3.094579577445983887e-01 -7.551936060190200806e-02 -4.397575259208679199e-01
-4.441995322704315186e-01 1.905775964260101318e-01 -2.297946661710739136e-01 6.470490247011184692e-02 7.025998830795288086e-02 5.098862051963806152e-01 5.406444072723388672e-01 -3.900743126869201660e-01
2.285746932029724121e-01 1.052046716213226318e-01 -4.330852031707763672e-01 6.601747870445251465e-02 -6.467821449041366577e-02 -2.553893625736236572e-01 3.011966347694396973e-01 -7.646162509918212891e-01
-3.799515068531036377e-01 2.264108061790466309e-01 -2.090751379728317261e-01 4.877269640564918518e-02 2.995546758174896240e-01 2.125369198620319366e-02 2.109488546848297119e-01 -7.896834015846252441e-01
-2.643447816371917725e-01 -3.592174649238586426e-01 -4.086132943630218506e-01 1.652244627475738525e-01 3.221724629402160645e-01 -2.742756307125091553e-01 5.767772197723388672e-01 -3.084258139133453369e-01
5.672334432601928711e-01 -8.434724062681198120e-02 -5.585176348686218262e-01 4.309374392032623291e-01 -1.176215782761573792e-01 -2.858489155769348145e-01 2.782660126686096191e-01 2.250163629651069641e-02
-2.796351211145520210e-03 -2.635192275047302246e-01 -6.815578937530517578e-01 2.409639954566955566e-01 -3.293294906616210938e-01 2.411547303199768066e-01 4.900458753108978271e-01 3.473407775163650513e-02
1.171629875898361206e-01 -7.211166620254516602e-02 -4.619164168834686279e-01 1.713590025901794434e-01 1.873435676097869873e-01 -2.761382162570953369e-01 1.027391627430915833e-01 -7.851349115371704102e-01
7.742378860712051392e-02 7.698711007833480835e-02 -4.988009035587310791e-01 2.244069576263427734e-01 3.003858923912048340e-01 -6.583523750305175781e-01 3.864185214042663574e-01 1.262496858835220337e-01
-4.830464124679565430e-01 5.284843035042285919e-03 4.408155381679534912e-02 3.723960220813751221e-01 1.156400218605995178e-01 4.961678981781005859e-01 3.218054175376892090e-01 -5.127400159835815430e-01
-1.884507834911346436e-01 -1.344515085220336914e-01 -2.425342798233032227e-01 6.261942386627197266e-01 -2.489625066518783569e-01 5.020802021026611328e-01 4.123894274234771729e-01 -1.064660102128982544e-01
2.126517593860626221e-01 8.482545614242553711e-02 -3.901757299900054932e-01 9.644865989685058594e-02 3.182744607329368591e-02 -3.967044353485107422e-01 2.870715558528900146e-01 -7.384083867073059082e-01
-1.227563992142677307e-01 -2.419444322586059570e-01 -5.889725685119628906e-01 5.979799032211303711e-01 4.426441192626953125e-01 -1.576403975486755371e-01 -2.436788007616996765e-02 2.339065819978713989e-02
-3.670347034931182861e-01 -5.077262222766876221e-02 1.274531781673431396e-01 4.363000988960266113e-01 8.648614585399627686e-02 4.196754693984985352e-01 3.995775580406188965e-01 -5.593172907829284668e-01
4.713092371821403503e-02 7.231183052062988281e-01 -4.675127863883972168e-01 4.310857355594635010e-01 2.846912853419780731e-02 -1.063038706779479980e-01 2.283216565847396851e-01 -7.895339280366897583e-02
-8.140768110752105713e-02 -5.600678324699401855e-01 -5.386669635772705078e-01 5.711837410926818848e-01 -5.127059668302536011e-02 -3.394071012735366821e-02 2.125964015722274780e-01 -1.196076944470405579e-01
-3.552314639091491699e-02 -6.168313324451446533e-02 -7.279008626937866211e-01 1.906731277704238892e-01 1.535531282424926758e-01 -9.406679123640060425e-02 5.778471827507019043e-01 2.498058378696441650e-01
-4.719828367233276367e-01 1.533332020044326782e-01 -1.957366168498992920e-01 4.356326460838317871e-01 -4.334978759288787842e-01 4.880076274275779724e-02 4.012567549943923950e-02 -5.776854753494262695e-01
-2.513655126094818115e-01 -1.809347420930862427e-01 -2.794346585869789124e-02 5.141251683235168457e-01 6.951043009757995605e-01 1.854175627231597900e-01 8.321417123079299927e-02 -3.383761644363403320e-01
4.880228638648986816e-01 4.223391413688659668e-01 -2.059158831834793091e-01 4.446192085742950439e-01 1.235011443495750427e-01 4.088358879089355469e-01 3.086486458778381348e-01 -2.563444077968597412e-01
1.424605846405029297e-01 5.294905304908752441e-01 -3.343903422355651855e-01 5.417388677597045898e-01 9.813863784074783325e-02 9.142740815877914429e-02 -2.056369334459304810e-01 -4.834979474544525146e-01
5.208241343498229980e-01 7.729022949934005737e-02 -3.963304162025451660e-01 1.099023148417472839e-01 2.164928466081619263e-01 4.459244608879089355e-01 5.467686653137207031e-01 -9.454342722892761230e-02
-5.926087498664855957e-01 2.119553238153457642e-01 -2.549382448196411133e-01 5.358372330665588379e-01 -3.048632740974426270e-01 5.409401375800371170e-03 -1.642373204231262207e-01 -3.630841374397277832e-01
-3.378341495990753174e-01 -2.240387499332427979e-01 -2.917236387729644775e-01 8.003919124603271484e-01 6.440320517867803574e-03 4.138424992561340332e-03 2.218209356069564819e-01 2.463366538286209106e-01
3.636074364185333252e-01 -1.308152079582214355e-01 -3.235881030559539795e-01 6.084942221641540527e-01 2.576993405818939209e-01 4.165621399879455566e-01 3.350819051265716553e-01 1.532628238201141357e-01
1.075366288423538208e-01 1.449507325887680054e-01 -1.094852536916732788e-01 6.166845187544822693e-02 2.639746367931365967e-01 -3.683384358882904053e-01 5.335006713867187500e-01 -6.794529557228088379e-01
4.849398136138916016e-01 5.077411979436874390e-02 -4.530090093612670898e-01 1.810585707426071167e-01 -1.469893101602792740e-02 4.724234342575073242e-01 5.348159074783325195e-01 -1.217699721455574036e-01
-4.523659497499465942e-02 -6.044489145278930664e-01 -4.242274761199951172e-01 5.831753611564636230e-01 -1.214081700891256332e-02 -1.631583273410797119e-02 3.000986874103546143e-01 -1.485266089439392090e-01
-2.617763280868530273e-01 -2.065551131963729858e-01 -2.715077102184295654e-01 7.498440146446228027e-01 -4.390846788883209229e-01 1.431843638420104980e-02 3.879053890705108643e-02 -2.414963990449905396e-01
3.615078032016754150e-01 1.871238648891448975e-01 -4.796281754970550537e-01 6.189489364624023438e-01 -3.916718661785125732e-01 -9.021367877721786499e-02 -1.042864024639129639e-01 -2.207598239183425903e-01
-5.109095573425292969e-01 -2.777073681354522705e-01 -6.754508614540100098e-01 2.512654960155487061e-01 5.923474952578544617e-02 1.626087538897991180e-02 3.563924729824066162e-01 -1.081347838044166565e-01
-1.832567602396011353e-01 -1.920569874346256256e-02 -7.038216590881347656e-01 3.231804072856903076e-01 3.671229183673858643e-01 -7.598115503787994385e-02 4.685487151145935059e-01 -7.840532809495925903e-02
4.285121336579322815e-03 -4.190413057804107666e-01 -3.465006649494171143e-01 4.404626786708831787e-01 -1.775645464658737183e-01 -1.466067880392074585e-01 3.830042481422424316e-01 -5.573157668113708496e-01
-4.641089439392089844e-01 2.574538066983222961e-02 -2.006553709506988525e-01 9.114430844783782959e-02 9.812777861952781677e-03 9.992321580648422241e-02 2.920608818531036377e-01 -7.999934554100036621e-01
-3.297262191772460938e-01 -1.786545664072036743e-01 1.440613269805908203e-01 5.010415315628051758e-01 2.405698746442794800e-01 2.294530719518661499e-01 3.149315118789672852e-01 -6.147050857543945312e-01
-4.709177613258361816e-01 -1.017773300409317017e-01 -3.897599503397941589e-02 6.411516666412353516e-01 -1.532225012779235840e-01 4.190959930419921875e-01 3.753226101398468018e-01 -1.236831769347190857e-01
2.503890991210937500e-01 2.342380434274673462e-01 -4.676322937011718750e-01 -2.079175785183906555e-02 6.508155167102813721e-02 -1.216892749071121216e-01 3.705628216266632080e-01 -7.120147347450256348e-01
-1.776054874062538147e-02 -5.617510676383972168e-01 -2.544833123683929443e-01 5.062882304191589355e-01 1.286603063344955444e-01 2.967934706248342991e-04 5.721565485000610352e-01 -1.382538378238677979e-01
3.842394351959228516e-01 -6.780718266963958740e-02 -6.448101997375488281e-01 8.317683637142181396e-02 3.282630443572998047e-01 3.899346292018890381e-01 3.132786452770233154e-01 -2.590647041797637939e-01
-6.161341816186904907e-02 -1.786109954118728638e-01 2.636052481830120087e-02 6.123054623603820801e-01 5.750821232795715332e-01 2.543332576751708984e-01 3.955703675746917725e-01 -1.918548196554183960e-01
1.671617329120635986e-01 8.228509873151779175e-02 1.068555712699890137e-01 5.167748928070068359e-01 9.430646151304244995e-02 3.064789772033691406e-01 7.086816430091857910e-01 -2.859356403350830078e-01
-5.655526742339134216e-02 4.859576001763343811e-02 -4.396731853485107422e-01 8.331327140331268311e-02 1.119275689125061035e-01 -4.427592754364013672e-01 2.384608238935470581e-01 -7.271583080291748047e-01
-1.713757365942001343e-01 -3.264131546020507812e-01 -4.032610058784484863e-01 4.828974604606628418e-01 6.657481193542480469e-01 -1.175400987267494202e-01 8.457851409912109375e-02 -6.391935050487518311e-02
-1.436847960576415062e-03 -1.456261426210403442e-01 -1.499152034521102905e-01 5.461984276771545410e-01 -4.560784697532653809e-01 3.812280893325805664e-01 4.864788055419921875e-01 -2.607291638851165771e-01
-9.974820166826248169e-02 3.284555859863758087e-03 -2.662416100502014160e-01 8.198619484901428223e-01 2.185425311326980591e-01 -1.216790918260812759e-02 3.185704350471496582e-01 3.123867809772491455e-01
-3.456809520721435547e-01 3.933356106281280518e-01 -3.227129876613616943e-01 1.153050735592842102e-01 -2.942103445529937744e-01 7.878863811492919922e-02 1.770322471857070923e-01 -6.958771944046020508e-01
-1.820481419563293457e-01 -1.784592568874359131e-01 -2.739249169826507568e-01 4.440982043743133545e-01 7.450977563858032227e-01 2.409067451953887939e-01 1.135059669613838196e-01 -1.914744675159454346e-01
-4.756397902965545654e-01 -3.856716156005859375e-01 -5.037387609481811523e-01 2.538495063781738281e-01 9.393861889839172363e-02 -1.422067433595657349e-01 4.892518818378448486e-01 -1.960030198097229004e-01
-2.991641461849212646e-01 -4.568858444690704346e-01 -5.626994967460632324e-01 2.857122123241424561e-01 -1.102456226944923401e-01 -1.163365021347999573e-01 3.490181565284729004e-01 -3.949581086635589600e-01
-2.944910228252410889e-01 -1.769632399082183838e-01 -3.495066761970520020e-01 3.814199864864349365e-01 -4.028694331645965576e-01 3.680863380432128906e-01 1.043184474110603333e-01 -5.528555512428283691e-01
6.393083930015563965e-02 -1.757010072469711304e-01 -2.122482955455780029e-01 1.507429331541061401e-01 4.841749668121337891e-01 -2.984502911567687988e-01 4.433520734310150146e-01 -6.141742467880249023e-01
-2.214992791414260864e-01 4.545441567897796631e-01 -3.540385663509368896e-01 5.273973941802978516e-01 -5.380554795265197754e-01 1.090148389339447021e-01 1.934223175048828125e-01 4.512311890721321106e-02
-1.833068877458572388e-01 -4.413741827011108398e-01 -2.705376446247100830e-01 6.824482679367065430e-01 7.070522755384445190e-02 7.043321430683135986e-02 4.618932902812957764e-01 9.672541171312332153e-02
-1.867031753063201904e-01 7.340984791517257690e-02 -8.411116600036621094e-01 2.663688063621520996e-01 3.927965462207794189e-01 1.151033863425254822e-01 -1.368501572869718075e-03 1.174396574497222900e-01
-3.471859991550445557e-01 -2.382628470659255981e-01 -8.031545877456665039e-01 2.326641380786895752e-01 -6.414610147476196289e-02 -2.309870421886444092e-01 2.409896999597549438e-01 -8.920240402221679688e-02
3.910020887851715088e-01 1.189300641417503357e-01 7.434945553541183472e-02 4.169473350048065186e-01 -4.207605496048927307e-02 -1.662573516368865967e-01 7.086045742034912109e-01 -3.493817448616027832e-01
1.525134500116109848e-02 6.852085590362548828e-01 -1.969797909259796143e-01 2.435084879398345947e-01 4.338228106498718262e-01 -1.697771064937114716e-02 3.013344109058380127e-01 -3.909814059734344482e-01
-8.925547450780868530e-02 -5.505593419075012207e-01 -1.790958940982818604e-01 4.991036355495452881e-01 2.469083815813064575e-01 -3.059414029121398926e-02 5.419209599494934082e-01 -2.283859699964523315e-01
-2.386860698461532593e-01 -2.272014617919921875e-01 1.642511337995529175e-01 7.175471782684326172e-01 1.336558312177658081e-01 2.550571262836456299e-01 3.175033628940582275e-01 -4.072219133377075195e-01
-5.538647770881652832e-01 -3.999593257904052734e-01 -4.466221034526824951e-01 4.825664460659027100e-01 4.258517548441886902e-02 1.655754894018173218e-01 2.677486240863800049e-01 -2.635080832988023758e-03
-2.534701526165008545e-01 -1.252211630344390869e-02 -2.179838120937347412e-01 3.552096188068389893e-01 -3.084295094013214111e-01 5.504224896430969238e-01 1.336777508258819580e-01 -5.881682038307189941e-01
4.639286696910858154e-01 1.534060388803482056e-01 -5.122840404510498047e-01 -1.194807328283786774e-02 1.187971085309982300e-01 2.625189125537872314e-01 5.718190670013427734e-01 -2.977466583251953125e-01
-1.136235222220420837e-01 -2.875282168388366699e-01 -5.817225575447082520e-01 3.738829493522644043e-01 -3.105122745037078857e-01 -1.224987506866455078e-01 1.417768001556396484e-02 -5.608947873115539551e-01
-1.124263107776641846e-01 -6.266053020954132080e-02 -2.575766481459140778e-02 6.432370543479919434e-01 1.079027950763702393e-01 4.348529279232025146e-01 5.898246765136718750e-01 1.427701860666275024e-01
1.866070926189422607e-01 2.255731821060180664e-01 -4.129040837287902832e-01 1.963188946247100830e-01 -2.573050856590270996e-01 7.018805146217346191e-01 3.360668122768402100e-01 -1.829773336648941040e-01
-1.469187736511230469e-01 -1.640797257423400879e-01 -4.090087711811065674e-01 4.123942852020263672e-01 -6.043703556060791016e-01 -1.172167658805847168e-01 2.697519659996032715e-01 -4.029467701911926270e-01
-2.290901541709899902e-01 -2.199416309595108032e-01 2.309900894761085510e-02 3.168428242206573486e-01 3.520824015140533447e-01 1.994777470827102661e-01 3.983284235000610352e-01 -6.897838115692138672e-01
-3.088621497154235840e-01 -3.220316171646118164e-01 -1.125796418637037277e-02 6.718917489051818848e-01 -1.784420609474182129e-01 -8.560674637556076050e-02 5.566141009330749512e-01 -1.857740059494972229e-02
1.036253175698220730e-03 -1.668281555175781250e-01 -7.569997906684875488e-01 2.612352967262268066e-01 -1.024658232927322388e-01 5.009313672780990601e-02 5.538710951805114746e-01 1.053226366639137268e-01
4.116406440734863281e-01 2.326001971960067749e-01 -1.572451889514923096e-01 3.969718217849731445e-01 -4.022532999515533447e-01 -2.884865403175354004e-01 5.497806072235107422e-01 -2.164387255907058716e-01
-1.815211921930313110e-01 -3.636747002601623535e-01 -2.426164746284484863e-01 6.766494512557983398e-01 1.698511093854904175e-01 -2.807709574699401855e-01 4.586219787597656250e-01 -7.598353549838066101e-03
4.480161964893341064e-01 7.688418775796890259e-02 -5.951431393623352051e-01 1.392026543617248535e-01 2.693322002887725830e-01 4.186062887310981750e-02 3.886895775794982910e-01 -4.409374594688415527e-01
-4.042607247829437256e-01 -4.606469571590423584e-01 -4.164826571941375732e-01 2.401696741580963135e-01 9.362986683845520020e-02 -4.136140644550323486e-02 4.975750446319580078e-01 -3.676685094833374023e-01
-4.587014764547348022e-02 3.402454257011413574e-01 -6.564386487007141113e-01 -9.224553406238555908e-02 -1.845482289791107178e-01 4.872258752584457397e-02 1.179929897189140320e-01 -6.263814568519592285e-01
-3.911251425743103027e-01 -1.161379590630531311e-01 2.948709949851036072e-02 7.902988791465759277e-01 -9.969729930162429810e-02 -3.546682745218276978e-02 3.864752650260925293e-01 2.180158197879791260e-01
-1.503546386957168579e-01 1.284791231155395508e-01 -5.869791507720947266e-01 3.986749332398176193e-03 3.892664015293121338e-01 -2.424444109201431274e-01 1.953302621841430664e-01 -6.065183877944946289e-01
5.159056186676025391e-01 5.321900248527526855e-01 -3.041514158248901367e-01 4.837143421173095703e-01 4.175278916954994202e-02 2.994064390659332275e-01 1.808726042509078979e-01 -4.993768874555826187e-03
4.181626066565513611e-02 -4.026856422424316406e-01 -7.029485106468200684e-01 5.045963525772094727e-01 1.789068281650543213e-01 5.121175199747085571e-02 1.818899065256118774e-01 -1.400979161262512207e-01
9.199500828981399536e-02 5.922395586967468262e-01 -4.827428758144378662e-01 4.217937290668487549e-01 1.825143694877624512e-01 1.981546878814697266e-01 -1.013989895582199097e-01 -3.833800554275512695e-01
-2.836194634437561035e-01 -3.295302689075469971e-01 -3.452662825584411621e-01 1.231920421123504639e-01 4.796356260776519775e-01 -1.786930859088897705e-01 4.706125557422637939e-01 -4.394621849060058594e-01
-1.040957570075988770e-01 -1.774690896272659302e-01 1.681414842605590820e-01 7.334703207015991211e-01 -1.065358817577362061e-01 3.015504181385040283e-01 4.461156725883483887e-01 -3.001947999000549316e-01
-2.867667078971862793e-01 -2.110051065683364868e-01 -3.522134199738502502e-02 7.075797915458679199e-01 -2.303334511816501617e-02 2.888399958610534668e-01 5.349459648132324219e-01 3.472255542874336243e-02
-4.365820884704589844e-01 2.719860374927520752e-01 -2.834395468235015869e-01 6.255603432655334473e-01 -4.304929375648498535e-01 -1.067963093519210815e-01 -1.038029864430427551e-01 -2.371738553047180176e-01
-4.954253435134887695e-01 1.510053575038909912e-01 -6.341338157653808594e-01 2.997610867023468018e-01 2.313320524990558624e-02 4.890863597393035889e-01 5.293475463986396790e-03 -2.731623826548457146e-04
-3.439401984214782715e-01 -1.136552244424819946e-01 -1.048477590084075928e-01 3.252260982990264893e-01 1.210829764604568481e-01 5.899212360382080078e-01 5.039228200912475586e-01 -3.679894208908081055e-01
1.246196776628494263e-01 3.433232307434082031e-01 -2.218986302614212036e-01 6.285343170166015625e-01 -5.460016131401062012e-01 -1.006283834576606750e-01 1.819387525320053101e-01 -2.845333218574523926e-01
1.906031817197799683e-01 2.748064398765563965e-01 -3.910119831562042236e-01 3.970786929130554199e-03 1.260036230087280273e-01 -3.226393461227416992e-01 3.250575065612792969e-01 -7.138699889183044434e-01
-2.556247264146804810e-02 1.389033943414688110e-01 -5.147980451583862305e-01 5.375570654869079590e-01 3.573767840862274170e-01 3.988327682018280029e-01 3.655362427234649658e-01 7.526899874210357666e-02
-3.156442344188690186e-01 5.176303982734680176e-01 -9.550462476909160614e-03 4.393124580383300781e-01 -2.538459002971649170e-01 4.255704581737518311e-01 3.337747156620025635e-01 -2.870317697525024414e-01
1.897694617509841919e-01 -9.660638123750686646e-02 -3.968374133110046387e-01 7.961007356643676758e-01 1.383959501981735229e-01 2.926355600357055664e-01 2.120544165372848511e-01 1.168010756373405457e-01
2.663452625274658203e-01 2.171641290187835693e-01 -1.635018140077590942e-01 4.262225031852722168e-01 -1.627333648502826691e-02 4.416570961475372314e-01 5.760250687599182129e-01 -3.825843334197998047e-01
-7.670073211193084717e-02 -2.748941183090209961e-01 -1.872766762971878052e-01 8.564627766609191895e-01 2.526741623878479004e-01 2.069733291864395142e-01 2.074389457702636719e-01 1.537487376481294632e-02
1.822792179882526398e-02 -7.321321754716336727e-05 -3.006910085678100586e-01 1.156101599335670471e-01 2.148281037807464600e-01 -6.465759873390197754e-01 6.379890441894531250e-01 -1.569884717464447021e-01
2.434536628425121307e-02 -2.404268644750118256e-02 -7.257116585969924927e-02 6.520548462867736816e-01 -3.830358684062957764e-01 4.645437300205230713e-01 4.240235388278961182e-01 -1.614741533994674683e-01
-1.022188737988471985e-01 -1.699134558439254761e-01 6.169044226408004761e-02 6.645150780677795410e-01 -2.624751627445220947e-01 3.177619874477386475e-01 3.707349300384521484e-01 -4.560532867908477783e-01
-6.852193921804428101e-02 1.685586869716644287e-01 -5.052324533462524414e-01 3.392367810010910034e-02 3.828484714031219482e-01 -3.680888712406158447e-01 4.077125340700149536e-03 -6.545250415802001953e-01
-2.568697631359100342e-01 -1.639322340488433838e-01 -7.178032994270324707e-01 3.820378482341766357e-01 3.641484379768371582e-01 -6.407961249351501465e-02 3.114305436611175537e-01 -1.106812208890914917e-01
4.953361675143241882e-02 -1.704355776309967041e-01 -5.559558868408203125e-01 3.416982889175415039e-01 -1.691402122378349304e-02 6.603954434394836426e-01 3.249481022357940674e-01 2.557170949876308441e-02
3.156810402870178223e-01 2.415845692157745361e-01 -2.440917491912841797e-02 5.954609513282775879e-01 -3.799493014812469482e-01 -1.788913011550903320e-01 4.029857814311981201e-01 -3.847748935222625732e-01
-1.102559790015220642e-01 5.916768312454223633e-01 -3.489578068256378174e-01 4.809862077236175537e-01 9.987447410821914673e-02 7.501935120671987534e-03 -2.421715706586837769e-01 -4.647199213504791260e-01
-3.126520216464996338e-01 -6.398764252662658691e-02 -7.202122807502746582e-01 1.975711733102798462e-01 3.535643815994262695e-01 -2.270571291446685791e-01 3.980548381805419922e-01 7.351150363683700562e-02
-3.196788430213928223e-01 -2.586128115653991699e-01 -4.025283157825469971e-01 5.894045233726501465e-01 1.554767936468124390e-01 4.200123846530914307e-01 5.434134975075721741e-03 -3.476852476596832275e-01
-7.395289093255996704e-02 -2.048919945955276489e-01 -3.652684390544891357e-01 6.435371041297912598e-01 -1.866591721773147583e-01 2.913528382778167725e-01 1.467924267053604126e-01 -5.135300755500793457e-01
-4.609201848506927490e-02 -1.064353212714195251e-01 -2.572962045669555664e-01 8.435000777244567871e-01 3.092026412487030029e-01 2.931633889675140381e-01 1.546252667903900146e-01 5.825028941035270691e-02
-1.442471295595169067e-01 2.986787557601928711e-01 -7.776073813438415527e-01 -5.715218186378479004e-02 -2.762000262737274170e-01 1.038310676813125610e-01 4.116119444370269775e-01 -1.598510593175888062e-01
1.911755055189132690e-01 4.848988652229309082e-01 -4.276606142520904541e-01 5.065583586692810059e-01 -3.408744335174560547e-01 -3.788893222808837891e-01 8.566655963659286499e-02 -1.474402695894241333e-01
2.371854521334171295e-02 -2.451301217079162598e-01 1.245772168040275574e-01 8.742617964744567871e-01 7.832083106040954590e-02 4.469232261180877686e-02 3.523235321044921875e-01 -1.650215834379196167e-01
-2.608726620674133301e-01 7.550218105316162109e-01 -2.174538522958755493e-01 3.857133090496063232e-01 6.412483751773834229e-03 7.283923029899597168e-02 4.002605676651000977e-01 -1.647339388728141785e-02
-5.942573770880699158e-03 -3.816244602203369141e-01 -4.556130468845367432e-01 7.231104969978332520e-01 2.070606946945190430e-01 1.208539679646492004e-01 2.207825630903244019e-01 1.327814906835556030e-01
-2.409623190760612488e-02 5.684800148010253906e-01 -3.062203228473663330e-01 4.005466103553771973e-01 -2.287388294935226440e-01 -1.223978921771049500e-01 4.765954613685607910e-01 -3.572050034999847412e-01
-3.805622160434722900e-01 -2.149683386087417603e-01 6.232690438628196716e-02 3.952508866786956787e-01 8.508254773914813995e-03 2.137292176485061646e-01 4.076558351516723633e-01 -6.609973311424255371e-01
-2.797038853168487549e-01 -3.070999309420585632e-02 -1.041580364108085632e-01 3.273058235645294189e-01 -2.819433510303497314e-01 4.659084677696228027e-01 3.006558120250701904e-01 -6.448937058448791504e-01
-7.241506129503250122e-02 -1.045175790786743164e-01 -1.308450847864151001e-01 7.509885430335998535e-01 -8.363588154315948486e-02 4.386315643787384033e-01 4.081191420555114746e-01 -1.917656213045120239e-01
-2.738204225897789001e-02 -1.265941094607114792e-02 -7.345696687698364258e-01 3.994787335395812988e-01 -4.248568117618560791e-01 -1.291600763797760010e-01 -1.332993526011705399e-02 -3.202355802059173584e-01
-3.027943894267082214e-02 3.069589138031005859e-01 1.795634776353836060e-01 7.394245862960815430e-01 -3.612360358238220215e-01 7.616551220417022705e-02 2.479573041200637817e-01 -3.578997254371643066e-01
5.174231529235839844e-02 3.718956559896469116e-02 -4.543822407722473145e-01 4.424224793910980225e-02 2.131489813327789307e-01 -2.860080897808074951e-01 2.896199822425842285e-01 -7.592143416404724121e-01
-3.004828393459320068e-01 -3.323168754577636719e-01 -2.671768190339207649e-03 4.369965493679046631e-01 8.124655112624168396e-03 -3.610787540674209595e-02 4.458883404731750488e-01 -6.388395428657531738e-01
5.415773987770080566e-01 3.384355604648590088e-01 -1.558172553777694702e-01 4.660101532936096191e-01 -1.985638886690139771e-01 -1.293917000293731689e-01 4.838592708110809326e-01 -2.458071708679199219e-01
-2.425061464309692383e-01 -2.181331813335418701e-01 -7.998271286487579346e-02 7.502875924110412598e-01 -3.618955612182617188e-01 9.625049307942390442e-03 1.385143846273422241e-01 -4.171721041202545166e-01
2.369320094585418701e-01 3.153011947870254517e-02 -1.118836738169193268e-02 4.294266104698181152e-01 -8.170614391565322876e-02 1.861874610185623169e-01 6.690444350242614746e-01 -5.190132260322570801e-01
5.591788887977600098e-02 -2.955238521099090576e-01 -5.881991386413574219e-01 5.907349586486816406e-01 3.018158078193664551e-01 3.188069164752960205e-01 1.399172842502593994e-01 4.780414700508117676e-02
-4.104770720005035400e-01 2.636090815067291260e-01 -9.121973998844623566e-03 4.584042131900787354e-01 -2.929645031690597534e-02 4.014421701431274414e-01 2.472428679466247559e-01 -5.732870697975158691e-01
-2.396083921194076538e-01 -8.734763599932193756e-03 -2.326055020093917847e-01 4.050478339195251465e-01 -4.671400189399719238e-01 1.269698292016983032e-01 3.453366160392761230e-01 -6.088874340057373047e-01
-1.121934279799461365e-01 2.202133387327194214e-01 1.161341816186904907e-01 6.697250604629516602e-01 -3.611059486865997314e-01 -3.220490813255310059e-01 2.688750028610229492e-01 -4.129079878330230713e-01
-3.183048367500305176e-01 -2.085219323635101318e-01 -3.791861832141876221e-01 4.977928996086120605e-01 -2.318217605352401733e-01 -2.614045143127441406e-01 -4.403833299875259399e-02 -5.827587246894836426e-01
4.269666671752929688e-01 4.407582283020019531e-01 -4.852094054222106934e-01 3.504304885864257812e-01 1.780868321657180786e-01 4.144278764724731445e-01 2.140214294195175171e-01 -1.262204051017761230e-01
3.391512483358383179e-02 -7.925397716462612152e-03 -1.156361326575279236e-01 9.395274519920349121e-01 1.440318524837493896e-01 7.951093465089797974e-02 2.578220665454864502e-01 9.572897106409072876e-02
1.068945452570915222e-01 4.399598389863967896e-02 7.030539959669113159e-02 5.936861038208007812e-01 1.705584675073623657e-02 2.678276896476745605e-01 6.344794631004333496e-01 -3.932493627071380615e-01
-3.822971284389495850e-01 -3.998571336269378662e-01 -6.408925652503967285e-01 3.070673644542694092e-01 -1.856295950710773468e-02 -6.013654172420501709e-02 3.777863681316375732e-01 -2.055382579565048218e-01
1.074611768126487732e-01 6.214012503623962402e-01 -4.753379821777343750e-01 3.863878846168518066e-01 5.085035413503646851e-02 3.447533249855041504e-01 -2.627455256879329681e-02 -3.239441215991973877e-01
-3.572692871093750000e-01 5.691983699798583984e-01 -4.525380134582519531e-01 4.390114247798919678e-01 -3.691582679748535156e-01 -2.264002896845340729e-02 1.181316971778869629e-01 -1.022838056087493896e-02
-1.085168197751045227e-01 7.704614996910095215e-01 -1.835313886404037476e-01 3.941127955913543701e-01 3.279684484004974365e-02 -5.071098729968070984e-02 4.493883252143859863e-01 -2.750107785686850548e-03
-9.233300387859344482e-02 5.701464414596557617e-01 -6.741112470626831055e-01 4.022449254989624023e-01 4.522028937935829163e-02 -2.038020491600036621e-01 -4.124735295772552490e-02 6.999437510967254639e-02
3.537314832210540771e-01 -6.865555793046951294e-02 -9.280632436275482178e-02 6.789759993553161621e-01 -2.491537630558013916e-01 -1.779441386461257935e-01 4.819178283214569092e-01 -2.730432152748107910e-01
2.129641622304916382e-01 5.257517695426940918e-01 -3.127661347389221191e-01 5.059278011322021484e-01 4.694172441959381104e-01 4.535650461912155151e-02 1.114051882177591324e-02 -3.192367553710937500e-01
-3.079740703105926514e-01 -3.053882420063018799e-01 -1.176939904689788818e-02 6.607427597045898438e-01 -1.118482276797294617e-02 -4.752015229314565659e-03 5.817861557006835938e-01 -1.911750137805938721e-01
