# Supplementary material for: Where is your field going? A machine learning approach to study the relative motion of the domains of physics
Source: PLoS One. 2020 Jun 18;15(6):e0233997. doi: 10.1371/journal.pone.0233997 (PMC7302634; doi:10.1371/journal.pone.0233997)
Supplement: S17 Data — (ZIP) [file pone.0233997.s017.zip › 16/Pacs4Run_16_VS_500_embeddings1997-2001ED8.txt]

2.255923449993133545e-01 -3.069555014371871948e-02 2.078990042209625244e-01 -6.650803685188293457e-01 -1.773708909749984741e-01 -1.936077326536178589e-01 -6.235070824623107910e-01 7.004685699939727783e-02
5.151788592338562012e-01 8.551751077175140381e-02 -1.503070909529924393e-02 -6.796471476554870605e-01 3.206880390644073486e-01 -4.878626018762588501e-02 -2.220973372459411621e-01 -3.325405418872833252e-01
7.918297052383422852e-01 -2.060981988906860352e-01 -8.911104500293731689e-02 -3.324727118015289307e-01 -4.384850859642028809e-01 1.041111871600151062e-01 1.331669185310602188e-02 -9.362017363309860229e-02
3.757080733776092529e-01 1.823508590459823608e-01 -3.234257102012634277e-01 -6.191689372062683105e-01 -5.116505026817321777e-01 3.356976434588432312e-02 -1.917608231306076050e-01 1.947613954544067383e-01
3.612775802612304688e-01 3.028963878750801086e-02 1.983088850975036621e-01 -5.762274861335754395e-01 -6.015105247497558594e-01 2.031288668513298035e-02 -2.148240059614181519e-01 -2.980263531208038330e-01
2.271945923566818237e-01 -6.469240784645080566e-02 7.685445249080657959e-02 -3.028237223625183105e-01 -4.900530353188514709e-02 -6.746831536293029785e-01 -4.371522963047027588e-01 -4.448458552360534668e-01
3.659378290176391602e-01 5.399803444743156433e-02 3.891185522079467773e-01 -6.727797389030456543e-01 3.210223317146301270e-01 -2.691019177436828613e-01 -8.458489924669265747e-02 2.765901982784271240e-01
2.443446666002273560e-01 -8.996920660138130188e-03 6.628330349922180176e-01 -2.196248620748519897e-01 -4.097007215023040771e-01 -4.408821165561676025e-01 -2.910481393337249756e-01 7.543999701738357544e-02
7.092145085334777832e-01 -1.917427182197570801e-01 -4.922623932361602783e-01 -2.888424098491668701e-01 -3.072769641876220703e-01 -4.049110040068626404e-02 -1.956323087215423584e-01 -1.290815975517034531e-02
2.473202496767044067e-01 -2.006397582590579987e-02 5.809982419013977051e-01 -4.182215332984924316e-01 -4.684078991413116455e-01 -1.670408248901367188e-01 -3.200740516185760498e-01 -2.760543227195739746e-01
4.227433502674102783e-01 5.355993285775184631e-02 3.601635992527008057e-01 -4.728433489799499512e-01 -3.327313065528869629e-01 -4.668874144554138184e-01 4.684295877814292908e-02 3.663774132728576660e-01
5.031105279922485352e-01 -4.555561244487762451e-01 3.383110463619232178e-01 -3.815594613552093506e-01 4.672603905200958252e-01 -2.319420427083969116e-01 6.842290610074996948e-02 4.995346069335937500e-02
2.842992544174194336e-01 -3.526712954044342041e-02 4.161842167377471924e-01 -6.917207241058349609e-01 1.815487146377563477e-01 -4.261611700057983398e-01 -1.815401203930377960e-02 2.265843600034713745e-01
3.212749660015106201e-01 -5.896342173218727112e-02 7.229799628257751465e-01 -1.747780889272689819e-01 -3.834826052188873291e-01 -2.764575481414794922e-01 -3.392316401004791260e-01 3.863552957773208618e-02
6.578399538993835449e-01 6.872953474521636963e-02 1.439348906278610229e-01 -5.858114361763000488e-01 -1.027602553367614746e-01 -2.154859453439712524e-01 -4.643033444881439209e-02 -3.734718263149261475e-01
-1.025916486978530884e-01 4.189406335353851318e-02 2.609286308288574219e-01 -4.217350184917449951e-01 -4.004560783505439758e-02 -6.107847094535827637e-01 -4.638911485671997070e-01 3.897680640220642090e-01
3.491279780864715576e-01 -1.178600564599037170e-01 3.771635293960571289e-01 -1.414880901575088501e-01 -1.139635294675827026e-01 -6.597945839166641235e-02 -4.099798798561096191e-01 7.186954617500305176e-01
5.400883555412292480e-01 -1.191579252481460571e-01 2.247303128242492676e-01 -3.938520252704620361e-01 -8.704239130020141602e-02 3.129356205463409424e-01 -2.896445691585540771e-01 5.468856692314147949e-01
4.278617799282073975e-01 -5.318434834480285645e-01 6.995991617441177368e-02 -4.427439570426940918e-01 2.106578052043914795e-01 -4.750097990036010742e-01 2.079954296350479126e-01 1.410225927829742432e-01
1.706598401069641113e-01 -1.784728169441223145e-01 -4.380249381065368652e-01 -6.856454610824584961e-01 -4.344845712184906006e-01 -1.698494851589202881e-01 -1.533368974924087524e-01 -1.894973814487457275e-01
6.557369828224182129e-01 -5.333908367902040482e-03 4.210577607154846191e-01 -3.359185159206390381e-01 -1.616478264331817627e-01 2.485091835260391235e-01 -2.195886522531509399e-01 3.791354298591613770e-01
8.484241366386413574e-01 6.525288522243499756e-02 1.383003145456314087e-01 -3.512256443500518799e-01 1.634889990091323853e-01 -2.823846340179443359e-01 -4.493568465113639832e-02 1.579345315694808960e-01
4.931168854236602783e-01 2.898175418376922607e-01 -7.031388115137815475e-03 -3.579927682876586914e-01 1.471751630306243896e-01 -5.815700888633728027e-01 -4.171722829341888428e-01 1.035189405083656311e-01
6.932800412178039551e-01 -1.397315971553325653e-02 2.517803013324737549e-01 -5.826331377029418945e-01 -2.539858035743236542e-02 -3.009085059165954590e-01 6.594430655241012573e-02 -1.441292911767959595e-01
4.544589519500732422e-01 1.506555825471878052e-01 -4.875884577631950378e-02 -4.750254154205322266e-01 3.547440469264984131e-01 -5.440422296524047852e-01 -3.309587538242340088e-01 1.066974848508834839e-01
2.603987455368041992e-01 -9.341406822204589844e-02 -3.835658431053161621e-01 -7.281432747840881348e-01 -3.290111571550369263e-02 -4.044960141181945801e-01 -1.439800262451171875e-01 -2.464166879653930664e-01
5.145818591117858887e-01 -6.332988739013671875e-01 -1.350505352020263672e-01 1.569848060607910156e-01 1.722458600997924805e-01 -2.426798790693283081e-01 -4.126467406749725342e-01 1.800434440374374390e-01
3.941142261028289795e-01 5.443290248513221741e-02 6.269224882125854492e-01 -4.548245370388031006e-01 6.730002816766500473e-03 -4.371254742145538330e-01 -1.290899217128753662e-01 1.844605952501296997e-01
3.870944976806640625e-01 -3.190037310123443604e-01 5.032061338424682617e-01 -4.100431203842163086e-01 1.780770570039749146e-01 4.446265399456024170e-01 -3.038401901721954346e-01 -7.293735444545745850e-02
5.274398326873779297e-01 -2.097097337245941162e-01 5.038368105888366699e-01 -4.003894031047821045e-01 -2.743049561977386475e-01 3.083061873912811279e-01 -1.367753595113754272e-01 2.732447385787963867e-01
3.846852779388427734e-01 4.034988954663276672e-02 -1.748188585042953491e-01 -7.811834812164306641e-01 8.178263157606124878e-02 -4.394541680812835693e-01 -5.114336684346199036e-02 8.459215611219406128e-02
7.740297913551330566e-01 2.297241985797882080e-02 1.252186149358749390e-01 -4.978759586811065674e-02 -5.166782736778259277e-01 -3.062652945518493652e-01 -8.881753683090209961e-02 1.163963302969932556e-01
1.787628978490829468e-01 -1.481566429138183594e-01 1.788093298673629761e-01 -4.325130283832550049e-01 -1.227692440152168274e-01 3.921779990196228027e-01 -6.294612884521484375e-01 4.024372696876525879e-01
2.737407386302947998e-01 -4.099944606423377991e-02 3.124842643737792969e-01 -7.946451306343078613e-01 1.076163202524185181e-01 -3.998706042766571045e-01 -1.249497756361961365e-02 -1.504781991243362427e-01
6.006660461425781250e-01 -6.235042810440063477e-01 -6.446189433336257935e-02 8.126419782638549805e-02 -5.250871554017066956e-02 1.357234865427017212e-01 -4.674454331398010254e-01 5.619007279165089130e-04
5.262665152549743652e-01 -4.477281570434570312e-01 4.101470708847045898e-01 -1.228213459253311157e-01 7.445820420980453491e-02 -5.144763588905334473e-01 -7.554604858160018921e-02 -2.516750097274780273e-01
3.283742070198059082e-01 -2.597403526306152344e-01 -1.542685925960540771e-01 -5.643023848533630371e-01 2.035887390375137329e-01 -6.491301655769348145e-01 -7.111518830060958862e-02 1.208046078681945801e-01
5.919851660728454590e-01 -2.569398581981658936e-01 -1.981259435415267944e-01 -5.523719638586044312e-02 -6.187154054641723633e-01 -1.809296905994415283e-01 -2.385095953941345215e-01 -2.622963786125183105e-01
7.391504645347595215e-01 7.449422031641006470e-02 2.705921828746795654e-01 -3.337294459342956543e-01 1.646045744419097900e-01 -4.485957920551300049e-01 -1.127456128597259521e-01 1.498908251523971558e-01
7.817386388778686523e-01 -3.536244928836822510e-01 2.386933863162994385e-01 -2.025785446166992188e-01 4.475698620080947876e-02 -3.850126564502716064e-01 1.040573790669441223e-01 6.896395236253738403e-02
4.914887547492980957e-01 -3.296094834804534912e-01 1.530670374631881714e-01 -2.967030405998229980e-01 -3.003744184970855713e-01 1.373020261526107788e-01 -2.037298381328582764e-01 6.226971745491027832e-01
6.226570010185241699e-01 3.067041002213954926e-02 1.183454692363739014e-01 -6.421661376953125000e-01 2.969827651977539062e-01 -2.936066091060638428e-01 -7.263639476150274277e-03 1.025577411055564880e-01
3.387676477432250977e-01 -1.946005970239639282e-01 -2.395589947700500488e-01 -5.955951809883117676e-01 1.890627145767211914e-01 -6.202670335769653320e-01 -7.299312204122543335e-02 9.716505557298660278e-02
6.523733735084533691e-01 -4.001387953758239746e-02 1.530220657587051392e-01 -6.305315494537353516e-01 -5.244930088520050049e-02 -7.277147471904754639e-02 6.496060639619827271e-02 -3.735717833042144775e-01
2.084991037845611572e-01 -2.603813409805297852e-01 -8.567663282155990601e-02 -4.225379526615142822e-01 4.031265079975128174e-01 -6.092508435249328613e-01 -3.569453060626983643e-01 -2.043115496635437012e-01
6.391904950141906738e-01 1.588325500488281250e-01 1.090428754687309265e-01 -3.143960237503051758e-01 1.858507245779037476e-01 -5.521031022071838379e-01 -3.068918883800506592e-01 -1.480931490659713745e-01
7.157330960035324097e-02 2.191082015633583069e-02 2.657721042633056641e-01 -4.774980843067169189e-01 1.761975288391113281e-01 -4.500007927417755127e-01 -5.328121185302734375e-01 -4.222830533981323242e-01
4.012441635131835938e-01 -5.789687633514404297e-01 1.950653493404388428e-01 1.562871038913726807e-01 -1.900632232427597046e-01 -2.419837117195129395e-01 -4.152812957763671875e-01 4.173530042171478271e-01
5.527681112289428711e-01 -4.114269837737083435e-02 1.668863445520401001e-01 -6.778351068496704102e-01 7.646891474723815918e-02 -1.350635290145874023e-01 -3.091282583773136139e-02 -4.247328639030456543e-01
-1.537625584751367569e-02 -2.076515704393386841e-01 2.427977323532104492e-01 -4.291459321975708008e-01 8.766351640224456787e-02 -7.500953078269958496e-01 -3.773866593837738037e-01 -2.790859155356884003e-02
5.943470597267150879e-01 1.574296355247497559e-01 -2.111320197582244873e-01 4.912438802421092987e-03 -2.061744779348373413e-01 -2.557130157947540283e-01 -6.703701019287109375e-01 -1.416805386543273926e-01
6.912760436534881592e-02 4.809224233031272888e-02 1.833554208278656006e-01 -4.470290839672088623e-01 2.758204340934753418e-01 -6.825590729713439941e-01 -4.519575536251068115e-01 1.149992048740386963e-01
4.092781841754913330e-01 -1.396135389804840088e-01 -1.934549659490585327e-01 -6.207646131515502930e-01 3.549954891204833984e-01 -4.850740134716033936e-01 -1.578851938247680664e-01 -6.308401376008987427e-02
7.435524463653564453e-01 -4.235755503177642822e-01 2.750365734100341797e-01 -1.977215409278869629e-01 2.498883008956909180e-02 -1.914502680301666260e-01 7.524584233760833740e-02 -3.317158222198486328e-01
5.953378677368164062e-01 3.816319704055786133e-01 -2.325338423252105713e-01 -2.219993323087692261e-01 -6.928554922342300415e-02 -2.322021126747131348e-01 -5.092754960060119629e-01 2.801683545112609863e-01
2.907584905624389648e-01 8.028762042522430420e-02 1.487805992364883423e-01 -4.098408222198486328e-01 2.271961718797683716e-01 -4.113915264606475830e-01 -5.339244604110717773e-01 -4.614886641502380371e-01
4.645363986492156982e-01 -5.504298210144042969e-02 -4.463879764080047607e-01 -6.833233237266540527e-01 2.752094343304634094e-02 -3.303602933883666992e-01 -6.115675345063209534e-02 -3.671172261238098145e-02
4.583989977836608887e-01 1.228439062833786011e-01 4.795387685298919678e-01 -1.988769620656967163e-01 -4.061687290668487549e-01 -4.206991195678710938e-01 -3.594537973403930664e-01 1.846689134836196899e-01
2.813938260078430176e-01 -5.647067725658416748e-02 5.509946346282958984e-01 -3.238860964775085449e-01 -6.116977334022521973e-01 -1.385474056005477905e-01 -2.937289774417877197e-01 -1.717120409011840820e-01
2.662821114063262939e-01 -2.699855566024780273e-01 3.517996370792388916e-01 -3.937726020812988281e-01 1.252787113189697266e-01 3.093024492263793945e-01 -4.674727022647857666e-01 4.974820911884307861e-01
6.169688701629638672e-01 6.056412588804960251e-03 -7.329275459051132202e-02 -5.064491629600524902e-01 -4.629704952239990234e-01 1.819361150264739990e-01 -1.021258533000946045e-01 -3.155600130558013916e-01
3.057268559932708740e-01 -3.994051367044448853e-03 -4.387600421905517578e-01 -7.120147943496704102e-01 1.134679764509201050e-01 -3.424639999866485596e-01 -2.409157156944274902e-01 -1.372695118188858032e-01
4.793685376644134521e-01 5.184092000126838684e-02 4.944756999611854553e-02 -6.764653921127319336e-01 2.086801230907440186e-01 -2.178027033805847168e-01 -1.812447011470794678e-01 -4.285242259502410889e-01
3.358165025711059570e-01 -7.959995269775390625e-01 2.959906458854675293e-01 1.456200182437896729e-01 -7.870628684759140015e-02 -4.054311662912368774e-02 -3.625103831291198730e-01 -7.445976883172988892e-02
6.459131836891174316e-01 -1.199047416448593140e-01 3.094732463359832764e-01 -2.735488414764404297e-01 1.293203532695770264e-01 4.044788777828216553e-01 -4.148987829685211182e-01 -2.129515409469604492e-01
2.441443055868148804e-01 -9.070236235857009888e-02 6.070957779884338379e-01 -2.040035575628280640e-01 -5.688673853874206543e-01 -2.759224176406860352e-01 -3.488184511661529541e-01 2.379810810089111328e-02
4.390842318534851074e-01 -3.783734748139977455e-03 1.636910066008567810e-02 -4.354571104049682617e-01 4.363186955451965332e-01 -5.659264326095581055e-01 -2.510054707527160645e-01 2.089240401983261108e-01
5.264204740524291992e-01 -4.286435618996620178e-02 1.066500321030616760e-01 -7.544322013854980469e-01 8.331558108329772949e-02 -2.124572843313217163e-01 -4.733648616820573807e-03 -2.973211705684661865e-01
6.529267430305480957e-01 -4.749937728047370911e-02 8.332902193069458008e-02 -6.579800844192504883e-01 1.674039512872695923e-01 -1.495070308446884155e-01 3.147863317281007767e-03 -2.848902940750122070e-01
2.591007351875305176e-01 5.789510905742645264e-02 7.614130973815917969e-01 -3.261142075061798096e-01 -3.078315258026123047e-01 -2.886295318603515625e-01 -2.294249385595321655e-01 1.127448529005050659e-01
9.158762544393539429e-02 -5.012586116790771484e-01 3.706588745117187500e-01 -4.334916174411773682e-01 3.862604126334190369e-02 1.419656723737716675e-01 -2.589427232742309570e-01 5.712714195251464844e-01
7.471939325332641602e-01 7.540412247180938721e-02 -5.441311374306678772e-02 -4.323081374168395996e-01 1.315954476594924927e-01 -4.588852822780609131e-01 -1.234504804015159607e-01 -5.505758523941040039e-02
2.777664065361022949e-01 -6.452784687280654907e-02 1.616139151155948639e-02 -2.202525436878204346e-01 2.802942991256713867e-01 2.406317144632339478e-01 -6.869162917137145996e-01 5.114560127258300781e-01
4.528308212757110596e-01 -3.737996146082878113e-02 5.960907936096191406e-01 -4.670901298522949219e-01 -4.581839591264724731e-02 3.265825808048248291e-01 -2.740900814533233643e-01 1.901802420616149902e-01
2.171401530504226685e-01 -9.446961805224418640e-03 2.840859889984130859e-01 -2.864925563335418701e-01 -4.394015371799468994e-01 -4.347782135009765625e-01 -5.037761330604553223e-01 -3.925327062606811523e-01
3.589536845684051514e-01 -1.908520013093948364e-01 -4.262610375881195068e-01 -6.909570097923278809e-01 1.423109415918588638e-02 -3.866539597511291504e-01 -3.971465304493904114e-02 -1.559700369834899902e-01
-5.911502614617347717e-02 -1.717355400323867798e-01 1.440817266702651978e-01 -2.172563523054122925e-01 -2.833342552185058594e-01 -7.479550838470458984e-01 -4.440409839153289795e-01 2.493288815021514893e-01
-1.443924307823181152e-01 -3.203628361225128174e-01 -1.657949090003967285e-01 -4.531019926071166992e-01 -3.446575999259948730e-01 2.028759717941284180e-01 -6.926880478858947754e-01 -6.296741217374801636e-02
3.300854563713073730e-01 -6.902944445610046387e-01 -3.775663375854492188e-01 2.460079453885555267e-02 -1.057806909084320068e-01 -1.344011873006820679e-01 -4.912422299385070801e-01 -2.834371291100978851e-02
-2.754583656787872314e-01 -1.704838573932647705e-01 1.820110529661178589e-01 -4.634794890880584717e-01 -3.271029293537139893e-01 -5.776622295379638672e-01 -4.289738833904266357e-01 1.496929079294204712e-01
2.590256035327911377e-01 -1.729812622070312500e-01 1.944546028971672058e-02 -4.724679291248321533e-01 -1.833062432706356049e-02 3.489387035369873047e-01 -4.703190028667449951e-01 5.797283649444580078e-01
-2.339344620704650879e-01 -3.476402461528778076e-01 -6.037050485610961914e-02 -4.935302436351776123e-01 -3.405866920948028564e-01 -6.529082655906677246e-01 -1.868190318346023560e-01 3.785365959629416466e-03
-2.208725810050964355e-01 -3.833590149879455566e-01 2.433200329542160034e-01 -4.136205911636352539e-01 -3.506356477737426758e-01 -1.940263509750366211e-01 -5.047780275344848633e-01 -3.982112705707550049e-01
3.222540616989135742e-01 -3.566267192363739014e-01 1.203756630420684814e-01 -2.674002051353454590e-01 -3.770960271358489990e-01 1.451162248849868774e-01 -3.733761906623840332e-01 6.166900992393493652e-01
9.058561921119689941e-02 -1.811101436614990234e-01 3.184501826763153076e-01 -4.030905663967132568e-01 -7.859658598899841309e-01 -2.178408652544021606e-01 -1.723203063011169434e-01 -1.448174379765987396e-02
5.347505807876586914e-01 3.228203579783439636e-02 4.980854094028472900e-01 -2.221831083297729492e-01 2.569994516670703888e-02 3.145362436771392822e-01 -5.515036582946777344e-01 -1.086064875125885010e-01
1.733968853950500488e-01 -6.427574753761291504e-01 4.568840190768241882e-02 -3.061501979827880859e-01 -2.676050066947937012e-01 1.929568052291870117e-01 -3.466620743274688721e-01 4.816238582134246826e-01
3.613942563533782959e-01 -4.721118211746215820e-01 3.079178631305694580e-01 1.576498709619045258e-02 -5.378909707069396973e-01 7.585494965314865112e-02 -4.259232282638549805e-01 2.737725377082824707e-01
1.147832069545984268e-02 -1.010861098766326904e-01 3.291394412517547607e-01 -6.082807183265686035e-01 1.476097851991653442e-01 -4.560970962047576904e-01 -4.539324939250946045e-01 -2.746702730655670166e-01
4.882589876651763916e-01 -1.675114482641220093e-01 3.142691850662231445e-01 -3.720248043537139893e-01 7.758970558643341064e-02 -6.310946345329284668e-01 3.006685059517621994e-03 3.034236133098602295e-01
5.076075196266174316e-01 1.899897307157516479e-02 1.334984302520751953e-01 -7.328327298164367676e-01 2.213866561651229858e-01 -3.227416276931762695e-01 -5.787881091237068176e-02 -1.748822778463363647e-01
1.281794160604476929e-01 -7.337414473295211792e-02 -3.078677952289581299e-01 -8.837203383445739746e-01 -2.542732656002044678e-01 -1.236391533166170120e-02 -1.672865450382232666e-01 -9.823264181613922119e-02
5.129697918891906738e-01 -4.494501948356628418e-01 -9.450054727494716644e-03 -5.972529575228691101e-02 -1.997220218181610107e-01 -7.591560482978820801e-02 -2.856482863426208496e-01 6.355730891227722168e-01
2.252680659294128418e-01 1.659779548645019531e-01 1.185971945524215698e-01 -2.061536461114883423e-01 -1.291952282190322876e-01 -5.851014256477355957e-01 -6.215937137603759766e-01 -3.460160493850708008e-01
3.296745568513870239e-02 -4.754929617047309875e-02 -2.251235842704772949e-01 -3.528724908828735352e-01 -3.009172677993774414e-01 1.672790050506591797e-01 -8.371112942695617676e-01 -4.651753231883049011e-02
-1.681455224752426147e-01 -3.332534730434417725e-01 3.117893636226654053e-01 -5.132469534873962402e-01 3.615642786026000977e-01 -4.378342330455780029e-01 -4.188774824142456055e-01 4.635078459978103638e-02
3.740786314010620117e-01 -4.556234776973724365e-01 2.567050978541374207e-02 -2.397657781839370728e-01 -1.842428743839263916e-01 4.917446523904800415e-02 -3.391612768173217773e-01 6.655312776565551758e-01
3.517635166645050049e-01 -2.550236880779266357e-01 5.412053465843200684e-01 -3.055033087730407715e-01 -5.232935547828674316e-01 -2.070337682962417603e-01 -1.855727732181549072e-01 -2.717601954936981201e-01
5.170253515243530273e-01 1.681229099631309509e-02 -1.285277009010314941e-01 -7.061444520950317383e-01 1.803071498870849609e-01 -4.263864755630493164e-01 -1.011278387159109116e-02 5.314454063773155212e-02
-7.604097574949264526e-02 -6.176943778991699219e-01 2.568850815296173096e-01 -2.858802974224090576e-01 -5.340502262115478516e-01 -1.494509279727935791e-01 -3.097163736820220947e-01 -2.479605376720428467e-01
5.151458978652954102e-01 -4.551982581615447998e-01 3.393581211566925049e-01 -4.388308823108673096e-01 1.401332318782806396e-01 -2.991217374801635742e-01 9.977459907531738281e-02 -3.172013163566589355e-01
2.776314914226531982e-01 -2.757000923156738281e-02 3.926279842853546143e-01 -6.565673947334289551e-01 2.743651568889617920e-01 -4.443142116069793701e-01 -8.786626160144805908e-02 2.377208918333053589e-01
4.586928784847259521e-01 -4.169843494892120361e-01 5.864835809916257858e-03 -3.492744863033294678e-01 -5.592675879597663879e-02 2.155950516462326050e-01 -2.921685278415679932e-01 5.989375710487365723e-01
5.749081969261169434e-01 3.914725035429000854e-02 2.849020063877105713e-01 -5.834679007530212402e-01 1.596494168043136597e-01 -4.049781262874603271e-01 1.412487961351871490e-02 2.380111217498779297e-01
7.549815773963928223e-01 -1.362241357564926147e-01 2.074885070323944092e-01 -3.273138999938964844e-01 -1.601402759552001953e-01 3.723347559571266174e-02 -1.931395083665847778e-01 4.437633752822875977e-01
4.004697799682617188e-01 1.031737253069877625e-01 4.046286940574645996e-01 -4.428129792213439941e-01 4.517717286944389343e-02 3.902484178543090820e-01 -5.502949357032775879e-01 1.095997467637062073e-01
4.680043458938598633e-01 -4.281475841999053955e-01 7.341460883617401123e-02 -4.363687336444854736e-01 2.664296627044677734e-01 -5.064522624015808105e-01 1.499287784099578857e-01 2.278086245059967041e-01
3.536789417266845703e-01 4.297062754631042480e-01 -1.932264417409896851e-01 -3.036913275718688965e-01 -5.610550567507743835e-02 -3.445791602134704590e-01 -6.572469472885131836e-01 8.271958678960800171e-02
4.205005243420600891e-02 -8.702220022678375244e-02 -4.233489036560058594e-01 -8.183516860008239746e-01 -2.008271217346191406e-01 -2.839346230030059814e-01 -1.430951952934265137e-01 1.756982132792472839e-02
6.694418936967849731e-02 -1.311753597110509872e-02 2.009214460849761963e-01 -5.322909951210021973e-01 1.549288183450698853e-01 -4.649107158184051514e-01 -4.668877720832824707e-01 -4.620760083198547363e-01
4.362275898456573486e-01 -8.082430362701416016e-01 3.761001303791999817e-02 2.486465312540531158e-02 3.710145875811576843e-02 -2.186409570276737213e-02 -2.771461904048919678e-01 2.752301990985870361e-01
2.931816577911376953e-01 -4.731994122266769409e-02 1.809549331665039062e-01 -3.248215317726135254e-01 1.188707188703119755e-03 -7.813531756401062012e-01 -1.594387739896774292e-01 3.709671199321746826e-01
3.106517791748046875e-01 -4.320232868194580078e-01 3.277766332030296326e-02 -5.933721065521240234e-01 -1.414640843868255615e-01 2.901583611965179443e-01 -1.061934009194374084e-01 4.982025623321533203e-01
4.939407706260681152e-01 -5.002964735031127930e-01 2.784760296344757080e-01 -2.161812335252761841e-01 3.318448960781097412e-01 -5.173741579055786133e-01 -2.113682031631469727e-02 -5.656064301729202271e-02
2.741685211658477783e-01 2.745233476161956787e-01 -1.383420228958129883e-01 -4.444082677364349365e-01 6.541585922241210938e-02 -5.068944096565246582e-01 -5.917535424232482910e-01 -1.464173793792724609e-01
-2.440612614154815674e-01 -2.909481227397918701e-01 1.787967085838317871e-01 -6.275061964988708496e-01 -4.246353507041931152e-01 -1.291107088327407837e-01 -3.184654712677001953e-01 -3.628306388854980469e-01
-1.046016588807106018e-01 -5.336634069681167603e-02 1.500335186719894409e-01 -2.367788553237915039e-01 -3.111868202686309814e-01 -6.663185954093933105e-01 -5.312156081199645996e-01 2.909100353717803955e-01
-6.049278751015663147e-02 -6.758171319961547852e-02 1.835085749626159668e-01 -2.953843474388122559e-01 -2.072293609380722046e-01 -6.302860975265502930e-01 -5.826048254966735840e-01 -3.020148575305938721e-01
5.619835257530212402e-01 -5.733390897512435913e-02 -1.921521872282028198e-02 -6.342195868492126465e-01 1.594339758157730103e-01 -4.945871829986572266e-01 4.166006296873092651e-02 8.070003241300582886e-02
1.292331963777542114e-01 -3.133694082498550415e-02 1.414645910263061523e-01 -2.550810575485229492e-01 2.988022863864898682e-01 -7.264279127120971680e-01 -4.550486207008361816e-01 2.705338597297668457e-01
3.404093384742736816e-01 -2.898352444171905518e-01 -6.453427672386169434e-01 -2.134866416454315186e-01 -2.764554321765899658e-01 -3.414503931999206543e-01 -3.609445393085479736e-01 -1.215572878718376160e-01
1.949348300695419312e-01 9.621229767799377441e-02 5.197073221206665039e-01 -7.650510072708129883e-01 5.087816715240478516e-02 -2.933616638183593750e-01 -9.161783754825592041e-02 1.735965348780155182e-02
7.200579047203063965e-01 7.233446836471557617e-02 -1.293570250272750854e-01 -3.284353017807006836e-01 -1.575398147106170654e-01 3.306113481521606445e-01 -3.159577548503875732e-01 3.431170880794525146e-01
1.213981062173843384e-01 -2.297638654708862305e-01 -6.539237499237060547e-02 -2.956708967685699463e-01 1.811949163675308228e-01 -7.701265811920166016e-01 -2.800779044628143311e-01 3.693286180496215820e-01
5.322602391242980957e-01 -3.057056069374084473e-01 -3.596202004700899124e-03 -6.923709809780120850e-02 -5.960237383842468262e-01 -5.054089426994323730e-01 -1.322482898831367493e-02 8.705799281597137451e-02
5.165633559226989746e-01 -3.462504148483276367e-01 4.339450299739837646e-01 -3.439177200198173523e-02 6.562213599681854248e-02 3.806197047233581543e-01 -5.223801136016845703e-01 -4.151386395096778870e-02
5.092411637306213379e-01 5.772276595234870911e-02 -1.549037247896194458e-01 -1.480392068624496460e-01 1.815569698810577393e-01 -3.365700244903564453e-01 -5.799881219863891602e-01 -4.569490551948547363e-01
1.507171690464019775e-01 -2.701009511947631836e-01 -4.297154843807220459e-01 -6.683870553970336914e-01 -4.141457676887512207e-01 -5.907409638166427612e-02 -1.837163120508193970e-01 -2.533281743526458740e-01
4.510114490985870361e-01 -6.167462468147277832e-01 3.498418629169464111e-01 -1.105918288230895996e-01 -1.590981632471084595e-01 5.329438950866460800e-03 -1.806900650262832642e-01 4.728672504425048828e-01
6.128197908401489258e-02 -8.314509689807891846e-02 4.159624278545379639e-01 -2.307783067226409912e-01 2.111101448535919189e-01 2.330105453729629517e-01 -7.851214408874511719e-01 2.185660451650619507e-01
1.616475433111190796e-01 -2.446323335170745850e-01 2.670894563198089600e-01 -3.196089863777160645e-01 2.030563652515411377e-01 -6.542131900787353516e-01 -4.711410403251647949e-01 -2.221212089061737061e-01
4.005030393600463867e-01 -3.809046149253845215e-01 5.240667611360549927e-02 -4.971539974212646484e-01 -1.127533763647079468e-01 2.582847774028778076e-01 -1.717437058687210083e-01 5.793792009353637695e-01
-1.174074336886405945e-01 2.022389918565750122e-01 1.968944668769836426e-01 -4.018787145614624023e-01 -4.928432404994964600e-01 -3.809681236743927002e-01 -5.478075146675109863e-01 2.385725080966949463e-01
1.364045590162277222e-01 -6.825233576819300652e-04 -9.069964289665222168e-02 -9.562470316886901855e-01 -1.527415215969085693e-01 1.446480602025985718e-01 -9.908167272806167603e-02 6.847225874662399292e-02
3.095194399356842041e-01 -4.739804863929748535e-01 -7.983139157295227051e-02 1.486503481864929199e-01 -8.068404160439968109e-03 -7.625764608383178711e-02 -8.014295697212219238e-01 5.385618284344673157e-02
5.366630554199218750e-01 1.418337821960449219e-01 1.558653358370065689e-02 -6.525921821594238281e-01 2.324837148189544678e-01 -4.244731068611145020e-01 -1.775082349777221680e-01 4.601404536515474319e-03
-2.137675508856773376e-02 -9.202203154563903809e-02 7.293614745140075684e-02 -1.814849823713302612e-01 -1.558533608913421631e-01 -6.927781701087951660e-01 -6.256621479988098145e-01 -2.390264272689819336e-01
5.318192839622497559e-01 1.832684874534606934e-01 -3.405832052230834961e-01 -1.215563192963600159e-01 -2.490218579769134521e-01 -1.006841957569122314e-01 -6.871289014816284180e-01 -9.226503223180770874e-02
6.336773037910461426e-01 -6.062920093536376953e-01 1.814789883792400360e-02 7.527951896190643311e-02 -1.250804513692855835e-01 -3.286259248852729797e-02 -3.065135478973388672e-01 3.379214704036712646e-01
2.825598418712615967e-01 -2.207296341657638550e-01 4.606440365314483643e-01 -1.324087977409362793e-01 3.148693591356277466e-02 3.062619566917419434e-01 -6.745561361312866211e-01 -3.031494021415710449e-01
3.567213416099548340e-01 7.321166247129440308e-02 5.754055976867675781e-01 -4.168278276920318604e-01 -9.939534589648246765e-03 2.822882533073425293e-01 -4.626359939575195312e-01 2.621739506721496582e-01
5.718132853507995605e-02 -2.408065795898437500e-01 -3.483736813068389893e-01 -5.001821517944335938e-01 -4.837429150938987732e-02 2.927468419075012207e-01 -6.230257749557495117e-01 -3.016524612903594971e-01
2.656795829534530640e-02 -1.020883470773696899e-01 4.312059283256530762e-01 -3.468754589557647705e-01 1.087604742497205734e-02 -5.747735500335693359e-01 -4.950092136859893799e-01 -3.272521495819091797e-01
4.873624444007873535e-01 1.401952095329761505e-02 3.193854689598083496e-01 -1.686017513275146484e-01 2.435854524374008179e-01 2.618961334228515625e-01 -6.931362748146057129e-01 -1.532530784606933594e-01
4.996701776981353760e-01 1.008301898837089539e-01 4.274620413780212402e-01 -3.496686816215515137e-01 -1.814992874860763550e-01 3.940652608871459961e-01 -4.940311014652252197e-01 -5.361926928162574768e-02
-1.648875325918197632e-01 9.233526885509490967e-02 -6.183697376400232315e-03 -7.896191477775573730e-01 -2.144822850823402405e-02 -4.320436716079711914e-01 -2.877433896064758301e-01 2.661418318748474121e-01
5.476736426353454590e-01 -4.318052530288696289e-01 2.901557385921478271e-01 1.846467256546020508e-01 -2.528080344200134277e-01 -1.368311941623687744e-01 -4.144005179405212402e-01 3.754335641860961914e-01
5.954712033271789551e-01 -4.705247581005096436e-01 4.118217229843139648e-01 -2.541402578353881836e-01 8.007507771253585815e-03 -3.536531329154968262e-01 9.627386182546615601e-02 -2.354414314031600952e-01
4.152785837650299072e-01 -9.564403444528579712e-02 -6.401155591011047363e-01 -2.913225293159484863e-01 -2.148433476686477661e-01 5.199576169252395630e-02 -5.099655985832214355e-01 1.218735426664352417e-01
2.200178205966949463e-01 1.314501315355300903e-01 1.759314686059951782e-01 -4.079306423664093018e-01 2.608069479465484619e-01 -4.096952676773071289e-01 -5.820558071136474609e-01 -4.028580486774444580e-01
5.422452688217163086e-01 1.174917966127395630e-01 4.561452865600585938e-01 -2.955623269081115723e-01 -2.204902321100234985e-01 3.280480504035949707e-01 -4.902938008308410645e-01 1.098392810672521591e-02
4.147854745388031006e-01 -5.871525406837463379e-02 1.112766712903976440e-01 -5.770687460899353027e-01 -6.882125139236450195e-01 4.021355882287025452e-02 6.055729091167449951e-02 -1.392507273703813553e-02
3.990440964698791504e-01 -1.158235892653465271e-01 2.531614303588867188e-01 -1.147033646702766418e-01 1.795320957899093628e-02 3.666450977325439453e-01 -7.828258872032165527e-01 5.033754557371139526e-02
4.314129948616027832e-01 -2.091137915849685669e-01 5.011243224143981934e-01 -1.105660945177078247e-01 6.887961924076080322e-02 2.840858995914459229e-01 -5.994970202445983887e-01 -2.489135116338729858e-01
-8.583751320838928223e-02 -9.346031397581100464e-02 4.582459330558776855e-01 -2.773152887821197510e-01 -2.525033950805664062e-01 -6.151294708251953125e-01 -5.024456977844238281e-01 4.909389466047286987e-02
1.039451137185096741e-01 -3.706799075007438660e-02 6.215245928615331650e-03 -6.319666504859924316e-01 1.598870009183883667e-01 -5.582503676414489746e-01 -3.537460565567016602e-01 -3.550456464290618896e-01
6.338362097740173340e-01 1.599494367837905884e-01 -1.212231218814849854e-01 -7.132341861724853516e-01 1.436514556407928467e-01 -1.450857333838939667e-02 -7.928159087896347046e-02 -1.487883925437927246e-01
4.281913042068481445e-01 -8.139850106090307236e-04 5.756375789642333984e-01 -2.801522910594940186e-01 -5.346164107322692871e-01 -2.777253389358520508e-01 -2.090938687324523926e-01 1.189453247934579849e-02
1.948323398828506470e-01 4.185837879776954651e-02 1.088324114680290222e-01 -2.832078933715820312e-01 3.033300042152404785e-01 -7.110300064086914062e-01 -4.668879508972167969e-01 2.295211553573608398e-01
1.865901648998260498e-01 -6.543358564376831055e-01 -1.160045117139816284e-01 5.024109780788421631e-02 -9.621144086122512817e-02 -1.205058842897415161e-01 -6.226238608360290527e-01 3.310722410678863525e-01
6.127530336380004883e-01 1.490483880043029785e-01 4.580777883529663086e-02 -4.684387743473052979e-01 2.872394323348999023e-01 -4.550659954547882080e-01 -1.842576414346694946e-01 2.392543852329254150e-01
-8.482437580823898315e-02 -4.821314215660095215e-01 4.487634897232055664e-01 -2.643654048442840576e-01 -2.668146491050720215e-01 -3.896042406558990479e-01 -4.019457697868347168e-01 -3.233176171779632568e-01
3.028603196144104004e-01 -1.889516599476337433e-02 -3.165660798549652100e-01 -7.137655019760131836e-01 2.275076657533645630e-01 -4.622395634651184082e-01 -1.785437762737274170e-01 3.066666610538959503e-02
6.443317532539367676e-01 1.117316260933876038e-01 -3.545549511909484863e-01 -1.897747218608856201e-01 2.606840617954730988e-02 4.702160134911537170e-03 -5.026215910911560059e-01 3.966090083122253418e-01
-1.630104891955852509e-02 -1.525540277361869812e-02 -3.357231244444847107e-02 -6.542264223098754883e-01 -1.964872181415557861e-01 -6.514833569526672363e-01 -2.124758213758468628e-01 2.493563145399093628e-01
-1.527497768402099609e-01 -3.227021694183349609e-01 2.223595082759857178e-01 -6.088417768478393555e-01 3.650578558444976807e-01 -4.405292868614196777e-01 -3.168049156665802002e-01 -1.571626067161560059e-01
3.798117339611053467e-01 -5.877626538276672363e-01 3.254429697990417480e-01 -3.257341384887695312e-01 2.016421109437942505e-01 -4.451053440570831299e-01 7.711969316005706787e-02 -2.313799113035202026e-01
3.027556836605072021e-01 1.455500572919845581e-01 -1.031045913696289062e-01 -3.004638850688934326e-01 2.852446734905242920e-01 -6.284745931625366211e-01 -5.508262515068054199e-01 -8.056530356407165527e-02
4.308350086212158203e-01 -1.664888858795166016e-01 6.207804754376411438e-02 -6.586995720863342285e-01 3.251705467700958252e-01 -4.665752649307250977e-01 1.663184538483619690e-02 1.588046401739120483e-01
7.222863379865884781e-03 -2.113875150680541992e-01 2.031030505895614624e-01 -3.882040381431579590e-01 -5.511201620101928711e-01 -1.760794222354888916e-01 -4.373404979705810547e-01 -4.871405363082885742e-01
9.196658432483673096e-02 -4.595038890838623047e-01 2.861996889114379883e-01 -5.047719478607177734e-01 -2.668954432010650635e-02 2.840594649314880371e-01 -3.312596678733825684e-01 5.025516152381896973e-01
3.697552531957626343e-02 -2.051317095756530762e-01 3.819075822830200195e-01 -1.924426853656768799e-01 1.084956750273704529e-01 -7.505780458450317383e-01 -4.455350041389465332e-01 5.099542438983917236e-03
6.293565630912780762e-01 5.374087020754814148e-02 -2.530905008316040039e-01 4.482669755816459656e-02 -2.537590265274047852e-01 -1.284763962030410767e-01 -6.503133177757263184e-01 -1.764952838420867920e-01
4.403392076492309570e-01 -8.301408588886260986e-02 -5.948568582534790039e-01 -1.692614555358886719e-01 -1.475962549448013306e-01 3.755588829517364502e-02 -6.137275099754333496e-01 1.298051178455352783e-01
3.286629915237426758e-01 -5.116437673568725586e-01 2.316896468400955200e-01 -2.575562000274658203e-01 -1.446118354797363281e-01 4.412222281098365784e-02 -2.634314894676208496e-01 6.464754939079284668e-01
-1.143159121274948120e-01 -4.649860262870788574e-01 -4.271454811096191406e-01 -6.157953739166259766e-01 -2.567712031304836273e-02 1.646539270877838135e-01 -3.883445858955383301e-01 1.745883077383041382e-01
-7.784742861986160278e-02 1.077036373317241669e-02 -1.575155742466449738e-02 -7.607698440551757812e-01 -1.008900701999664307e-01 -5.711586475372314453e-01 -1.753728836774826050e-01 2.182849794626235962e-01
3.637667298316955566e-01 -6.504968404769897461e-01 -2.756929025053977966e-02 -5.077426135540008545e-02 5.589198321104049683e-02 1.095455363392829895e-01 -4.633859694004058838e-01 4.597160816192626953e-01
1.325698345899581909e-01 -6.235519051551818848e-01 1.550800353288650513e-01 -3.892400264739990234e-01 2.989447116851806641e-02 1.668213605880737305e-01 -2.799951434135437012e-01 5.576116442680358887e-01
4.684306681156158447e-01 5.858363211154937744e-02 4.926725029945373535e-01 -4.393293261528015137e-01 -4.683542251586914062e-01 -1.626750081777572632e-02 -3.390609323978424072e-01 8.259273320436477661e-02
4.602274298667907715e-01 -3.017335571348667145e-02 3.363859355449676514e-01 -4.867271184921264648e-01 -5.953895449638366699e-01 1.087387949228286743e-01 -2.660643160343170166e-01 1.088029704988002777e-02
4.594095051288604736e-01 -6.108975410461425781e-01 -2.262460291385650635e-01 -3.043247759342193604e-02 -2.313897162675857544e-01 -6.742226332426071167e-02 -2.889401614665985107e-01 4.712327718734741211e-01
4.474787712097167969e-01 -4.436310008168220520e-02 8.589106798171997070e-02 -7.476825118064880371e-01 -2.329386398196220398e-02 -1.221637427806854248e-01 -1.986372284591197968e-02 -4.642488658428192139e-01
-1.518044620752334595e-01 -5.550355184823274612e-03 2.732174098491668701e-01 -4.781959950923919678e-01 -1.995619535446166992e-01 -6.220113635063171387e-01 -4.821226000785827637e-01 1.201670691370964050e-01
2.932247221469879150e-01 -2.527441382408142090e-01 -1.383084654808044434e-01 -2.893671989440917969e-01 4.521774649620056152e-01 -4.688871800899505615e-01 -4.509205818176269531e-01 -3.458725810050964355e-01
5.040059685707092285e-01 1.166537702083587646e-01 -2.344345748424530029e-01 3.643639758229255676e-02 -9.441567957401275635e-02 -2.702640891075134277e-01 -7.506040930747985840e-01 -1.752691715955734253e-01
4.618875086307525635e-01 2.287957631051540375e-02 4.359031319618225098e-01 -4.427714943885803223e-01 9.248708188533782959e-02 3.841769695281982422e-01 -4.352715015411376953e-01 2.333905249834060669e-01
-6.354624778032302856e-02 -2.460239827632904053e-01 3.790960460901260376e-02 -8.583087325096130371e-01 -3.302600383758544922e-01 -4.608445242047309875e-02 -1.447295695543289185e-01 -2.552667856216430664e-01
-3.776092082262039185e-02 -7.770212739706039429e-02 -3.509393632411956787e-01 -3.824472427368164062e-01 -1.172937005758285522e-01 1.029043197631835938e-01 -8.253825306892395020e-01 -1.323200762271881104e-01
2.868807613849639893e-01 4.626986384391784668e-02 -5.139547586441040039e-01 -2.097017914056777954e-01 -2.131719589233398438e-01 -4.919602572917938232e-01 -5.381427407264709473e-01 1.742682456970214844e-01
-8.861501514911651611e-02 -1.806825995445251465e-01 -1.676459908485412598e-01 -4.242404699325561523e-01 -3.119641542434692383e-01 2.638666331768035889e-01 -7.544912695884704590e-01 -1.233358606696128845e-01
2.989831268787384033e-01 -5.286788940429687500e-01 -1.397957652807235718e-01 1.267778277397155762e-01 5.246260203421115875e-03 -7.831513881683349609e-02 -7.651210427284240723e-01 6.261928379535675049e-02
-2.837027609348297119e-02 -7.095234990119934082e-01 -2.945908904075622559e-01 -5.389358401298522949e-01 1.126360669732093811e-01 2.334187328815460205e-01 -2.211932390928268433e-01 4.937792569398880005e-02
4.594005942344665527e-01 -5.360624194145202637e-01 1.730695217847824097e-01 2.555083334445953369e-01 -3.997675180435180664e-01 -2.162863463163375854e-01 -4.450482130050659180e-01 4.109500348567962646e-02
-3.466064110398292542e-02 -4.146878719329833984e-01 -8.117210865020751953e-02 -5.296881198883056641e-01 1.238748505711555481e-01 -6.875427961349487305e-01 -8.997951447963714600e-02 2.086090594530105591e-01
-4.101810455322265625e-01 -2.726694643497467041e-01 2.894018888473510742e-01 -6.154248714447021484e-01 -1.503291726112365723e-01 -3.006102442741394043e-01 -4.262108802795410156e-01 -1.674997434020042419e-02
-1.918319910764694214e-01 -4.418302476406097412e-01 5.265163183212280273e-01 -5.391024351119995117e-01 -2.207557559013366699e-01 -2.193542271852493286e-01 -2.356034964323043823e-01 -2.185804992914199829e-01
5.570319294929504395e-01 -3.153583109378814697e-01 2.169549316167831421e-01 -3.246059417724609375e-01 -2.529888153076171875e-01 1.711394339799880981e-01 -1.246920973062515259e-01 5.735726952552795410e-01
7.382577061653137207e-01 4.409220442175865173e-02 -2.134107202291488647e-01 1.838951930403709412e-02 -6.782094389200210571e-02 2.950571663677692413e-02 -5.605711936950683594e-01 2.957007884979248047e-01
8.407864719629287720e-02 -2.106872200965881348e-01 -3.644444644451141357e-01 -6.950287222862243652e-01 -3.961841166019439697e-01 1.059150230139493942e-02 -2.596589028835296631e-01 -3.288770616054534912e-01
7.022696733474731445e-02 -2.050982415676116943e-01 4.536474943161010742e-01 -4.277073144912719727e-01 2.477167993783950806e-01 3.564480543136596680e-01 -5.702421665191650391e-01 2.251185923814773560e-01
3.880493938922882080e-01 -7.269598841667175293e-01 -3.748447820544242859e-02 -1.181764006614685059e-01 8.401586860418319702e-02 2.124032936990261078e-03 -3.008595705032348633e-01 4.560665190219879150e-01
6.479436159133911133e-01 -2.179829031229019165e-02 1.170917376875877380e-01 -3.672636449337005615e-01 4.126178324222564697e-01 -4.748885035514831543e-01 -1.871563941240310669e-01 1.734396256506443024e-02
5.920995473861694336e-01 1.508172601461410522e-01 -2.880493402481079102e-01 -4.563866183161735535e-02 -1.995752304792404175e-01 -3.761830329895019531e-01 -6.002274751663208008e-01 -4.145857528783380985e-04
4.035752415657043457e-01 -7.455633878707885742e-01 1.677012816071510315e-02 1.235119998455047607e-01 -6.887850910425186157e-02 -1.832999885082244873e-01 -4.457546472549438477e-01 1.693673282861709595e-01
5.308639407157897949e-01 2.084017097949981689e-01 -4.036305844783782959e-01 -1.668626368045806885e-01 -7.350293546915054321e-02 -2.031446248292922974e-01 -5.568980574607849121e-01 3.566310107707977295e-01
8.571145683526992798e-02 -2.918766140937805176e-01 -2.014999240636825562e-01 -3.181684613227844238e-01 -1.427625417709350586e-01 2.848899662494659424e-01 -7.015759944915771484e-01 -4.145791530609130859e-01
4.963646233081817627e-01 -5.092583298683166504e-01 -1.999025493860244751e-01 -4.766009002923965454e-02 2.606874108314514160e-01 1.571935415267944336e-01 -5.253687500953674316e-01 2.887308597564697266e-01
6.616901755332946777e-01 -3.280953466892242432e-01 -7.848825305700302124e-03 -1.201399490237236023e-01 -2.436337471008300781e-01 1.450586318969726562e-01 -2.480461001396179199e-01 5.459834933280944824e-01
2.069293707609176636e-01 1.806904375553131104e-01 1.312740296125411987e-01 -4.906472861766815186e-01 1.169504299759864807e-01 -3.842511177062988281e-01 -5.671952366828918457e-01 -4.284003674983978271e-01
5.515571236610412598e-01 1.339966207742691040e-01 -3.716741204261779785e-01 -2.548379600048065186e-01 -4.221719503402709961e-01 9.556791186332702637e-02 -5.060406327247619629e-01 1.769352704286575317e-01
3.017067015171051025e-01 -7.374132871627807617e-01 -2.060972601175308228e-01 -1.135198622941970825e-01 -1.853208541870117188e-01 -8.632027357816696167e-02 -2.536754906177520752e-01 4.513151347637176514e-01
3.885437548160552979e-01 -1.233836412429809570e-01 2.184171229600906372e-01 -4.018924534320831299e-01 1.880437284708023071e-01 4.065448045730590820e-01 -5.080716609954833984e-01 4.071984589099884033e-01
1.975404322147369385e-01 -7.747601866722106934e-01 -1.960997730493545532e-01 -1.078540980815887451e-01 -1.507097333669662476e-01 -8.056777715682983398e-02 -2.975054681301116943e-01 4.392294883728027344e-01
2.489544600248336792e-01 -3.773729503154754639e-01 5.996069684624671936e-02 -2.221478670835494995e-01 2.167215198278427124e-01 3.407613635063171387e-01 -6.659026145935058594e-01 3.689900338649749756e-01
5.616694092750549316e-01 -3.646518662571907043e-02 -5.199980735778808594e-01 -1.418612301349639893e-01 -9.174135327339172363e-02 6.579798460006713867e-02 -5.295304656028747559e-01 3.154785931110382080e-01
2.693854272365570068e-01 -4.084049165248870850e-02 2.350373119115829468e-01 -4.021837413311004639e-01 1.753848791122436523e-01 -7.276179194450378418e-01 -3.717246651649475098e-01 1.019916832447052002e-01
2.379350215196609497e-01 9.191391617059707642e-02 2.449217885732650757e-01 -5.711451768875122070e-01 3.165662586688995361e-01 -5.206309556961059570e-01 -2.191430628299713135e-01 3.597925603389739990e-01
3.505364432930946350e-02 1.536241769790649414e-01 2.039868570864200592e-02 -3.078360855579376221e-01 -5.148803591728210449e-01 -5.261002779006958008e-01 -5.021697878837585449e-01 2.931447625160217285e-01
2.082211673259735107e-01 -3.396011590957641602e-01 -4.114957153797149658e-01 -7.062309980392456055e-01 7.893704622983932495e-02 3.105196356773376465e-01 -2.444702833890914917e-01 1.039465889334678650e-01
2.298546396195888519e-02 -9.314617514610290527e-02 5.993361473083496094e-01 -6.140869259834289551e-01 -4.259121417999267578e-01 -3.190197423100471497e-02 -1.921657472848892212e-01 -1.874628961086273193e-01
4.909015726298093796e-03 -6.076521873474121094e-01 3.959461152553558350e-01 -4.286673665046691895e-01 -3.210900723934173584e-02 1.621515154838562012e-01 -2.204495370388031006e-01 4.629078507423400879e-01
2.378843575716018677e-01 1.827516406774520874e-01 3.747269511222839355e-01 -5.560039877891540527e-01 -5.092327594757080078e-01 6.143286451697349548e-02 -4.337623417377471924e-01 -9.597095102071762085e-02
6.574592739343643188e-02 -6.171702966094017029e-02 -4.214149117469787598e-01 -3.920440077781677246e-01 -5.835276097059249878e-02 2.003554701805114746e-01 -7.767556309700012207e-01 -1.169734448194503784e-01
4.472483098506927490e-01 -2.063885778188705444e-01 2.352061271667480469e-01 -2.249774634838104248e-01 2.752368748188018799e-01 4.049673676490783691e-01 -5.941972136497497559e-01 -2.420985549688339233e-01
5.513291954994201660e-01 2.755750417709350586e-01 -2.796163260936737061e-01 -1.347599923610687256e-01 8.239355683326721191e-02 -1.750125586986541748e-01 -5.438382625579833984e-01 4.365442097187042236e-01
-3.361572623252868652e-01 -2.200856357812881470e-01 2.167858332395553589e-01 -4.444552063941955566e-01 -3.707560896873474121e-01 -3.771387338638305664e-01 -5.595872998237609863e-01 3.453128039836883545e-02
-1.046293750405311584e-01 -2.689859867095947266e-01 2.759984433650970459e-01 -4.073582291603088379e-01 -2.550904452800750732e-01 -6.706070303916931152e-01 -3.996535539627075195e-01 8.684926666319370270e-03
1.842601299285888672e-01 -3.791674077510833740e-01 2.729751765727996826e-01 -4.548388421535491943e-01 2.794266864657402039e-02 2.903669774532318115e-01 -4.001836478710174561e-01 5.437332391738891602e-01
4.567029476165771484e-01 -5.130980610847473145e-01 -4.933089762926101685e-02 -3.325026333332061768e-01 -1.106909438967704773e-01 2.336212992668151855e-01 -2.317517250776290894e-01 5.427900552749633789e-01
2.189757078886032104e-01 -2.423422634601593018e-01 4.685431718826293945e-02 -3.815425336360931396e-01 1.678673923015594482e-01 3.091225624084472656e-01 -5.546244978904724121e-01 5.605400800704956055e-01
1.124303936958312988e-01 -7.772909998893737793e-01 7.510167360305786133e-02 6.742373853921890259e-02 -7.628444582223892212e-02 -1.190872415900230408e-01 -5.469163060188293457e-01 2.321066409349441528e-01
-1.639209836721420288e-01 -2.058040946722030640e-01 1.030989736318588257e-01 -3.181129693984985352e-01 -2.702530324459075928e-01 -6.291512250900268555e-01 -5.425852537155151367e-01 -2.359719127416610718e-01
1.148125976324081421e-01 -1.525990199297666550e-02 -2.930689156055450439e-01 -8.554295897483825684e-01 -3.799636065959930420e-01 -2.443813346326351166e-02 -2.859890274703502655e-02 1.521455198526382446e-01
-5.965320765972137451e-02 -1.654700785875320435e-01 2.544729411602020264e-01 -5.085197687149047852e-01 -7.524797320365905762e-01 -6.852377951145172119e-02 -2.695067524909973145e-01 -4.644451290369033813e-02
-4.322493970394134521e-01 -3.663147985935211182e-01 2.690574228763580322e-01 -4.543984830379486084e-01 -2.244136631488800049e-01 -3.484992980957031250e-01 -4.774335920810699463e-01 -1.866023428738117218e-02
2.440095841884613037e-01 -1.591180264949798584e-01 -2.164102941751480103e-01 -6.915760636329650879e-01 1.698672622442245483e-01 -5.522496700286865234e-01 -1.701835095882415771e-01 -1.650235503911972046e-01
3.550269007682800293e-01 -5.570544600486755371e-01 -2.150462269783020020e-01 1.191864013671875000e-01 -8.491792529821395874e-02 -1.070734411478042603e-01 -6.891205906867980957e-01 9.814874827861785889e-02
3.611651957035064697e-01 -4.623758196830749512e-01 -1.218475624918937683e-01 1.649346649646759033e-01 3.163039311766624451e-02 -7.336550951004028320e-02 -7.706372737884521484e-01 1.159883514046669006e-01
2.551342360675334930e-02 -2.331040799617767334e-01 -2.259850949048995972e-01 -8.115007281303405762e-01 -4.770257771015167236e-01 7.751524448394775391e-02 -2.482041716575622559e-02 -3.507903590798377991e-02
1.890001446008682251e-01 -3.826732188463211060e-02 -6.267958134412765503e-02 -6.610733866691589355e-01 -2.129337377846240997e-02 -3.661058247089385986e-01 -3.184467852115631104e-01 -5.347638726234436035e-01
5.695148706436157227e-01 -6.416417956352233887e-01 -7.621302455663681030e-02 -2.502016909420490265e-02 -2.208640128374099731e-01 -7.216104865074157715e-02 -1.611186265945434570e-01 4.213865399360656738e-01
1.592170596122741699e-01 -5.043900609016418457e-01 -2.868466973304748535e-01 -5.786843895912170410e-01 1.797271221876144409e-01 -1.762599349021911621e-01 -1.646274626255035400e-01 -4.610989987850189209e-01
2.744967341423034668e-01 -2.198324948549270630e-01 -6.841344237327575684e-01 -4.211263954639434814e-01 -2.947015464305877686e-01 -1.398782432079315186e-01 -3.365578055381774902e-01 1.060753241181373596e-01
-1.546990126371383667e-01 -4.342393577098846436e-01 4.258019328117370605e-01 -6.095511913299560547e-01 -2.708655893802642822e-01 -3.440309464931488037e-01 -1.553262770175933838e-01 -1.370871514081954956e-01
3.984676599502563477e-01 3.741713166236877441e-01 -2.074307948350906372e-01 -4.954486191272735596e-01 1.576278060674667358e-01 -3.568871319293975830e-01 -5.097819566726684570e-01 2.509827911853790283e-02
-1.575606465339660645e-01 -1.472381502389907837e-01 1.508269757032394409e-01 -5.612924695014953613e-01 6.484483182430267334e-02 -6.415083408355712891e-01 -3.968338370323181152e-01 -2.061132043600082397e-01
3.369530141353607178e-01 8.062439411878585815e-02 4.125719368457794189e-01 -7.620505094528198242e-01 -1.092755571007728577e-01 -2.079871743917465210e-01 8.425247669219970703e-02 2.583173811435699463e-01
1.089403703808784485e-01 -4.632876813411712646e-01 -1.531057804822921753e-02 -1.819784641265869141e-01 2.602075338363647461e-01 2.668228149414062500e-01 -6.943472623825073242e-01 3.451455235481262207e-01
4.009429812431335449e-01 1.379758119583129883e-01 -1.107938736677169800e-01 -2.436150908470153809e-01 1.918251663446426392e-01 -5.794888138771057129e-01 -5.757419466972351074e-01 -2.109520733356475830e-01
5.614234209060668945e-01 -1.575742810964584351e-01 2.819219231605529785e-01 -5.825561285018920898e-01 -1.087259873747825623e-01 -1.387992650270462036e-01 8.597311377525329590e-02 -4.501606523990631104e-01
-1.034999266266822815e-01 1.780717633664608002e-02 1.483998149633407593e-01 -3.868360221385955811e-01 -6.284489035606384277e-01 -4.272683560848236084e-01 -4.893367886543273926e-01 -1.868795976042747498e-02
2.827663421630859375e-01 -1.810747683048248291e-01 -5.055852532386779785e-01 -7.300006151199340820e-01 -1.094285622239112854e-01 -2.539238631725311279e-01 -6.122801452875137329e-02 -1.361500322818756104e-01
3.975710868835449219e-01 1.506357640027999878e-01 -4.951714873313903809e-01 -2.001444548368453979e-01 -1.569278091192245483e-01 -3.803871572017669678e-01 -5.231656432151794434e-01 3.016130030155181885e-01
3.409547358751296997e-02 -2.850645184516906738e-01 2.179702818393707275e-01 -1.329245716333389282e-01 -6.379202008247375488e-01 -1.941368728876113892e-01 -6.303004622459411621e-01 -1.024011224508285522e-01
3.963437676429748535e-02 -5.464450120925903320e-01 2.264986187219619751e-01 -3.014874756336212158e-01 1.883662492036819458e-01 3.275690376758575439e-01 -6.120008826255798340e-01 2.007549405097961426e-01
-1.151761859655380249e-01 -1.616962403059005737e-01 -6.437978148460388184e-02 -7.491583824157714844e-01 -7.743635773658752441e-02 -6.103832125663757324e-01 -9.499384462833404541e-02 8.728048950433731079e-02
1.903111934661865234e-01 -1.620672196149826050e-01 -1.344767361879348755e-01 -2.775857746601104736e-01 4.627231061458587646e-01 -5.483196973800659180e-01 -5.562105774879455566e-01 -1.350585371255874634e-01
7.857941091060638428e-02 -1.258392632007598877e-01 1.109563261270523071e-01 -5.939624831080436707e-02 1.237934976816177368e-01 -6.219752430915832520e-01 -4.635219275951385498e-01 5.874691009521484375e-01
-3.921914100646972656e-01 -2.208062410354614258e-01 3.534704446792602539e-01 -5.608570575714111328e-01 -1.381933987140655518e-01 -3.690887093544006348e-01 -4.291099905967712402e-01 1.359010189771652222e-01
7.794799208641052246e-01 -3.579106181859970093e-03 8.216495625674724579e-03 -3.723934292793273926e-01 -2.799801826477050781e-01 3.756961524486541748e-01 -1.696132421493530273e-01 7.313365489244461060e-02
-5.404886975884437561e-02 -3.544188141822814941e-01 -4.571926295757293701e-01 -6.162984967231750488e-01 -2.814054302871227264e-02 2.261602282524108887e-01 -4.759878218173980713e-01 -6.412814557552337646e-02
5.699083805084228516e-01 1.835377663373947144e-01 -4.789958596229553223e-01 -1.689008772373199463e-01 -8.034968376159667969e-02 -2.023547142744064331e-01 -5.617870092391967773e-01 1.433374732732772827e-01
7.819806337356567383e-01 1.300066411495208740e-01 8.798351883888244629e-02 -5.911438465118408203e-01 -4.509529843926429749e-02 -9.673693776130676270e-02 5.319666489958763123e-02 -1.382220163941383362e-02
3.071622550487518311e-01 -4.090529382228851318e-01 3.365084901452064514e-02 -3.520783185958862305e-01 4.051176458597183228e-02 4.128156304359436035e-01 -4.808593392372131348e-01 4.582050144672393799e-01
-1.078359931707382202e-01 -5.017665624618530273e-01 1.329327970743179321e-01 -4.727358222007751465e-01 -5.635706186294555664e-01 -1.404099911451339722e-02 -2.326626777648925781e-01 -3.514409065246582031e-01
3.370062708854675293e-01 -5.801528692245483398e-01 -2.570848539471626282e-02 1.119550839066505432e-01 1.124354302883148193e-01 -3.940127044916152954e-02 -6.937601566314697266e-01 2.028731256723403931e-01
6.447362154722213745e-02 -6.300354003906250000e-01 2.394305914640426636e-01 -3.801491856575012207e-01 -4.045077860355377197e-01 -1.709329187870025635e-01 -2.097699344158172607e-01 -4.002626538276672363e-01
3.565596342086791992e-01 -7.650661468505859375e-02 1.776214689016342163e-01 -3.888935446739196777e-01 5.796785280108451843e-02 -7.430754303932189941e-01 -8.248498290777206421e-02 3.491408228874206543e-01
3.744012415409088135e-01 -5.517157316207885742e-01 -1.642956137657165527e-01 1.888734251260757446e-01 -1.369870603084564209e-01 -1.300086081027984619e-01 -6.736092567443847656e-01 -5.788010358810424805e-02
-2.233422994613647461e-01 -5.887622237205505371e-01 2.556936740875244141e-01 -2.603775262832641602e-01 -3.550808131694793701e-01 -3.201905190944671631e-01 -4.316598474979400635e-01 -2.353019714355468750e-01
4.709073007106781006e-01 1.055707708001136780e-01 5.408070087432861328e-01 -3.911948204040527344e-01 -4.384953677654266357e-01 1.900073587894439697e-01 -2.998482882976531982e-01 5.749627575278282166e-02
-4.469133540987968445e-02 4.551643505692481995e-02 2.518869936466217041e-01 -5.581530928611755371e-01 -5.441430211067199707e-01 -3.622581362724304199e-01 -4.200083911418914795e-01 -1.312220394611358643e-01
2.151673734188079834e-01 -5.894829630851745605e-01 -2.335370145738124847e-02 1.390806138515472412e-01 -1.287748757749795914e-02 -9.965526312589645386e-02 -7.341670393943786621e-01 1.929398030042648315e-01
5.952552556991577148e-01 -3.195876777172088623e-01 9.157481044530868530e-02 -7.625299692153930664e-02 -5.335659980773925781e-01 -4.850723743438720703e-01 5.877005308866500854e-02 7.676327228546142578e-02
-4.857971891760826111e-02 -5.508996248245239258e-01 4.270946979522705078e-01 -2.658925950527191162e-01 -3.756383657455444336e-01 -2.395791560411453247e-02 -4.556317627429962158e-01 -3.029228448867797852e-01
2.969290614128112793e-01 -2.894570864737033844e-02 -6.037989854812622070e-01 -2.016628384590148926e-01 -1.516304016113281250e-01 -4.481982588768005371e-01 -5.287744402885437012e-01 4.773063585162162781e-02
1.428835690021514893e-01 4.816878214478492737e-02 5.011817812919616699e-01 -5.533044934272766113e-01 -5.665608644485473633e-01 -1.469718515872955322e-01 -2.651983201503753662e-01 -8.374374359846115112e-02
4.051833152770996094e-01 4.604357853531837463e-02 8.883011341094970703e-02 -7.581168413162231445e-01 -1.243141144514083862e-01 4.654304981231689453e-01 -1.339689344167709351e-01 -3.236341848969459534e-02
1.082668900489807129e-01 -2.270524948835372925e-01 3.608667254447937012e-01 -8.058175444602966309e-01 1.312507390975952148e-01 -3.466958403587341309e-01 1.166888847947120667e-01 7.821471244096755981e-02
4.674653708934783936e-01 -3.256023824214935303e-01 2.654819488525390625e-01 -3.561837375164031982e-01 2.553112804889678955e-01 -6.241201162338256836e-01 4.004722833633422852e-02 1.476420462131500244e-01
6.756061911582946777e-01 -4.415010809898376465e-01 4.315329790115356445e-01 1.108715683221817017e-01 -8.949540788307785988e-04 3.783027082681655884e-02 -3.151390552520751953e-01 2.222060412168502808e-01
5.261160135269165039e-01 -5.400140285491943359e-01 2.469796836376190186e-01 -4.578285217285156250e-01 -1.299179792404174805e-01 -4.776538815349340439e-03 2.219125032424926758e-01 -3.079518973827362061e-01
6.393622606992721558e-02 -8.924316614866256714e-02 5.102427005767822266e-01 -5.187210440635681152e-01 -6.134067177772521973e-01 1.014549937099218369e-02 -2.450857907533645630e-01 -1.486299186944961548e-01
-6.471775472164154053e-02 -4.511465132236480713e-01 2.769730687141418457e-01 -6.329560279846191406e-01 -3.742193579673767090e-01 -2.033526301383972168e-01 -2.819440066814422607e-01 -2.324783205986022949e-01
7.714109122753143311e-02 -8.896141499280929565e-02 3.880435824394226074e-01 -3.726538419723510742e-01 2.360224574804306030e-01 3.265527486801147461e-01 -7.307150363922119141e-01 1.996960118412971497e-02
2.885963916778564453e-01 -8.190215229988098145e-01 7.912696152925491333e-02 3.486880660057067871e-02 -5.537688359618186951e-02 4.133275896310806274e-02 -4.814393520355224609e-01 4.335840046405792236e-02
1.380541622638702393e-01 -3.929477334022521973e-01 2.320962548255920410e-01 -4.713930785655975342e-01 -1.840277463197708130e-01 1.257681697607040405e-01 -2.378287613391876221e-01 6.664884686470031738e-01
-1.350372731685638428e-01 -5.574079751968383789e-01 -3.364111185073852539e-01 -6.476745605468750000e-01 -1.946184970438480377e-02 9.374494850635528564e-02 -2.674548923969268799e-01 2.402242124080657959e-01
-2.427895553410053253e-02 -5.524584054946899414e-01 -4.895782470703125000e-01 -4.879738092422485352e-01 -1.261194348335266113e-01 8.260878175497055054e-02 -3.085833191871643066e-01 3.137531578540802002e-01
1.099189594388008118e-01 1.475919932126998901e-01 -1.244639754295349121e-01 -5.112536549568176270e-01 -2.944048643112182617e-01 -6.288006305694580078e-01 -4.278557002544403076e-01 -1.553635001182556152e-01
3.187286257743835449e-01 -1.102452054619789124e-01 7.610500603914260864e-02 -2.855354249477386475e-01 4.593418240547180176e-01 3.061109781265258789e-01 -6.991015672683715820e-01 7.411972433328628540e-02
3.332283496856689453e-01 1.829731762409210205e-01 1.478976197540760040e-02 -1.133632659912109375e-02 -7.920791208744049072e-02 -4.059540033340454102e-01 -7.810752987861633301e-01 -2.719954848289489746e-01
-9.460197389125823975e-02 -5.234679579734802246e-01 4.631913602352142334e-01 -1.587803214788436890e-01 -4.603629708290100098e-01 -1.461651623249053955e-01 -4.707334935665130615e-01 -1.496193706989288330e-01
1.128116622567176819e-01 1.223376020789146423e-02 4.831495583057403564e-01 -1.682424545288085938e-02 -2.378275394439697266e-01 -5.488443374633789062e-01 -5.077570080757141113e-01 3.712117671966552734e-01
5.934030935168266296e-02 -5.339891463518142700e-02 -2.539238147437572479e-02 -3.446284830570220947e-01 1.275285035371780396e-01 -4.399925768375396729e-01 -6.580433845520019531e-01 -4.809737503528594971e-01
-4.346973076462745667e-02 -1.299141496419906616e-01 3.240339756011962891e-01 -5.769311785697937012e-01 -7.041777968406677246e-01 -1.240919008851051331e-01 -1.769109070301055908e-01 2.867652475833892822e-02
3.612623214721679688e-01 -6.933824419975280762e-01 -2.207912877202033997e-02 1.741234660148620605e-01 -1.427889317274093628e-01 -1.916577517986297607e-01 -5.165309906005859375e-01 -1.843319088220596313e-01
2.491032481193542480e-01 -3.599112480878829956e-02 -2.853415608406066895e-01 -2.056192010641098022e-01 -2.226119786500930786e-01 1.570105999708175659e-01 -8.118066191673278809e-01 -2.823379039764404297e-01
-3.141820728778839111e-01 -4.158317744731903076e-01 3.070974946022033691e-01 -3.166113197803497314e-01 -4.123802781105041504e-01 -2.815636098384857178e-01 -5.333203077316284180e-01 -7.473146077245473862e-03
2.693695425987243652e-01 6.879623234272003174e-02 3.872125744819641113e-01 -2.757263779640197754e-01 -9.006078541278839111e-02 -6.727045774459838867e-01 -2.716851234436035156e-01 4.028564691543579102e-01
2.768836319446563721e-01 -2.293376922607421875e-01 7.945189625024795532e-02 1.721460372209548950e-02 -3.044460415840148926e-01 -7.868930697441101074e-01 -3.579309880733489990e-01 -1.553325504064559937e-01
2.376993745565414429e-01 1.565583795309066772e-01 4.853172600269317627e-02 -2.591757476329803467e-01 -5.776779726147651672e-02 -5.450671315193176270e-01 -6.622596383094787598e-01 -3.323219120502471924e-01
5.974454879760742188e-01 -7.765275239944458008e-02 -3.449541926383972168e-01 6.567162275314331055e-02 -1.792680621147155762e-01 -8.935319632291793823e-02 -6.877695322036743164e-01 2.397297322750091553e-02
8.888050913810729980e-02 -1.990471780300140381e-01 1.582862883806228638e-01 -3.062072694301605225e-01 4.343048930168151855e-01 2.646343410015106201e-01 -7.236639857292175293e-01 2.265421152114868164e-01
2.464462444186210632e-02 -2.192904502153396606e-01 -1.552872061729431152e-01 -2.802928686141967773e-01 -3.908012807369232178e-01 1.329325884580612183e-01 -7.409850955009460449e-01 -3.594030439853668213e-01
-2.026414275169372559e-01 -5.714330673217773438e-01 1.318211257457733154e-01 -4.963339567184448242e-01 -4.211815595626831055e-01 -1.525325030088424683e-01 -2.394253164529800415e-01 -3.327041268348693848e-01
2.091156691312789917e-01 -3.176286518573760986e-01 1.416065990924835205e-01 -7.267114520072937012e-01 -5.454018712043762207e-01 8.917253464460372925e-02 9.265423432225361466e-05 4.249390214681625366e-02
9.010133892297744751e-02 5.216246936470270157e-03 4.693117439746856689e-01 -7.374373674392700195e-01 1.999949365854263306e-01 -4.120016098022460938e-01 -8.614622056484222412e-02 1.030671671032905579e-01
4.310352504253387451e-01 1.383490860462188721e-01 -3.342698216438293457e-01 -3.187316060066223145e-01 -3.138028383255004883e-01 -5.623933076858520508e-01 -4.034487903118133545e-01 6.490469723939895630e-02
4.532761871814727783e-02 -4.217904508113861084e-01 2.016851454973220825e-01 -5.563409328460693359e-01 -4.568724334239959717e-02 3.332839906215667725e-01 -3.858749866485595703e-01 4.558302164077758789e-01
6.237118244171142578e-01 6.704969704151153564e-02 -2.672088146209716797e-01 -2.603094577789306641e-01 -1.111622676253318787e-01 2.803434729576110840e-01 -5.387597680091857910e-01 2.934530079364776611e-01
1.186140105128288269e-01 9.166343510150909424e-02 4.314622879028320312e-01 -7.480122894048690796e-02 -2.009144872426986694e-01 -6.156113147735595703e-01 -5.670767426490783691e-01 2.117872685194015503e-01
-3.465825617313385010e-01 -3.950290083885192871e-01 2.536063492298126221e-01 -4.765104949474334717e-01 -1.958912312984466553e-01 7.150341570377349854e-02 -5.904563069343566895e-01 -2.008214443922042847e-01
4.028973877429962158e-01 1.994927413761615753e-02 1.903276145458221436e-01 -5.574830174446105957e-01 -6.984125375747680664e-01 9.425282478332519531e-03 3.277482464909553528e-02 3.634111583232879639e-02
-1.344990730285644531e-01 -3.158026039600372314e-01 3.764743357896804810e-02 -3.057691454887390137e-01 -1.834033727645874023e-01 2.871376276016235352e-01 -8.123506307601928711e-01 -1.061515063047409058e-01
1.597004830837249756e-01 -2.052502632141113281e-01 -1.968517750501632690e-01 -8.213854432106018066e-01 -1.957736760377883911e-01 3.467880487442016602e-01 -2.229911386966705322e-01 -1.030968874692916870e-01
-6.195089221000671387e-02 1.241788193583488464e-01 4.796335473656654358e-02 -4.215463995933532715e-01 -5.638968944549560547e-01 -4.785205125808715820e-01 -4.222664237022399902e-01 2.747169435024261475e-01
5.322704315185546875e-01 1.148386374115943909e-01 4.269093647599220276e-02 -3.666776418685913086e-01 2.997541427612304688e-01 -1.465898752212524414e-01 -4.157555401325225830e-01 -5.320071578025817871e-01
3.650280535221099854e-01 -2.270383685827255249e-01 1.633430719375610352e-01 -5.910603404045104980e-01 -2.413934841752052307e-02 -6.590514183044433594e-01 -1.121525000780820847e-02 6.416820734739303589e-02
6.043174862861633301e-01 -1.473702043294906616e-01 -1.713335663080215454e-01 -1.314923018217086792e-01 -5.257920026779174805e-01 -5.235307812690734863e-01 -9.988356381654739380e-02 7.693199068307876587e-02
4.297216832637786865e-01 -6.291412115097045898e-01 -1.545764505863189697e-01 1.502357274293899536e-01 -9.737638384103775024e-02 -1.316985636949539185e-01 -5.807983875274658203e-01 -9.435221552848815918e-02
-1.927313506603240967e-01 -8.959958702325820923e-02 2.279479652643203735e-01 -2.770009934902191162e-01 -1.981095224618911743e-01 -4.964996576309204102e-01 -6.934465169906616211e-01 -2.439460158348083496e-01
5.133737921714782715e-01 -1.193940490484237671e-01 -1.376175731420516968e-01 -7.508530020713806152e-01 1.741389334201812744e-01 -1.934691220521926880e-01 -8.594061248004436493e-03 -2.676666676998138428e-01
2.017409056425094604e-01 -8.498235791921615601e-02 2.263838611543178558e-02 -4.976572394371032715e-01 1.624079346656799316e-01 -3.815373182296752930e-01 -4.534619748592376709e-01 -5.712518095970153809e-01
5.108297467231750488e-01 4.315215647220611572e-01 -1.239771619439125061e-01 -5.366232991218566895e-01 2.357572615146636963e-01 -8.641669154167175293e-02 -4.287790656089782715e-01 -5.105230212211608887e-02
5.915861725807189941e-01 1.375272125005722046e-01 1.126293689012527466e-01 -6.042301654815673828e-01 -4.083512127399444580e-01 1.622284352779388428e-01 -1.011249572038650513e-01 2.236912846565246582e-01
-3.756391815841197968e-03 -3.037211894989013672e-01 4.983661174774169922e-01 -4.330792129039764404e-01 -4.800598025321960449e-01 -1.390255540609359741e-01 -3.313457369804382324e-01 -3.350183069705963135e-01
3.100307881832122803e-01 -3.291954994201660156e-01 -3.586846590042114258e-01 -5.174917578697204590e-01 3.656111657619476318e-01 -4.917337596416473389e-01 -8.505511283874511719e-02 1.278713345527648926e-01
-3.962565958499908447e-01 -2.812540233135223389e-01 3.435918688774108887e-01 -3.641975820064544678e-01 -3.618989884853363037e-01 -2.743367850780487061e-01 -5.129050612449645996e-01 2.094718813896179199e-01
3.083078265190124512e-01 8.476080745458602905e-02 1.493580937385559082e-01 -2.070431262254714966e-01 2.758673727512359619e-01 -5.514522790908813477e-01 -6.320543289184570312e-01 -2.299831658601760864e-01
-2.036495506763458252e-02 -2.116835713386535645e-01 4.981896579265594482e-01 -2.063135802745819092e-01 -2.187447063624858856e-02 -5.008994936943054199e-01 -5.483679771423339844e-01 -3.345607817173004150e-01
6.607056856155395508e-01 1.887409985065460205e-01 8.714651316404342651e-02 -6.405478715896606445e-01 8.042463660240173340e-02 8.640934526920318604e-02 -9.905509650707244873e-02 -2.936019897460937500e-01
5.780856609344482422e-01 -1.544834673404693604e-01 1.994652897119522095e-01 -5.260465145111083984e-01 -2.711292803287506104e-01 1.378586590290069580e-01 -2.862986326217651367e-01 3.885323703289031982e-01
3.496736288070678711e-01 2.681656479835510254e-01 -4.300543069839477539e-01 -2.335063964128494263e-01 -1.082521229982376099e-01 -4.212390482425689697e-01 -6.101006269454956055e-01 7.042726129293441772e-02
5.904076099395751953e-01 1.219532713294029236e-01 -6.133337691426277161e-02 -7.423096895217895508e-01 -4.047618433833122253e-02 1.408108919858932495e-01 -1.962104067206382751e-02 -2.447651624679565430e-01
4.143663942813873291e-01 -5.189488455653190613e-02 -3.238504827022552490e-01 -1.245114877820014954e-01 1.856189668178558350e-01 -2.642266452312469482e-01 -6.870859861373901367e-01 -3.589816093444824219e-01
-1.219042912125587463e-01 -1.361301392316818237e-01 7.205269485712051392e-02 -3.906100094318389893e-01 -3.504987061023712158e-01 -5.642746686935424805e-01 -5.406280159950256348e-01 -2.744197249412536621e-01
4.364517927169799805e-01 -3.244896531105041504e-01 1.339064985513687134e-01 2.664589136838912964e-02 2.570705711841583252e-01 1.936459392309188843e-01 -7.470148205757141113e-01 1.547909975051879883e-01
6.054203510284423828e-01 1.878841780126094818e-02 -2.978557050228118896e-01 -5.913200974464416504e-01 -1.677657812833786011e-01 2.252448797225952148e-01 -3.388088941574096680e-01 -3.261556476354598999e-02
1.734959483146667480e-01 -1.882565170526504517e-01 1.537792235612869263e-01 -3.221798539161682129e-01 2.199667245149612427e-01 -7.364432811737060547e-01 -2.555600404739379883e-01 3.885431289672851562e-01
-2.153800725936889648e-01 -3.718757927417755127e-01 3.902620673179626465e-01 -6.038887500762939453e-01 2.152685672044754028e-01 -3.006416261196136475e-01 -3.317391276359558105e-01 -2.270616143941879272e-01
3.943051397800445557e-01 1.553928703069686890e-01 -3.656655848026275635e-01 -7.697008252143859863e-01 6.600038707256317139e-02 -1.381257325410842896e-01 -2.171579152345657349e-01 -1.537331491708755493e-01
9.866341017186641693e-03 -5.403730869293212891e-01 -1.452173572033643723e-02 -3.449077904224395752e-01 -2.736717462539672852e-01 -4.365539923310279846e-02 -5.660420060157775879e-01 -4.376319646835327148e-01
2.674065716564655304e-02 -3.590142726898193359e-01 6.413147449493408203e-01 -3.000520765781402588e-01 -4.705702364444732666e-01 -9.952499717473983765e-02 -3.045180141925811768e-01 -2.121438682079315186e-01
5.171835422515869141e-01 -5.563352108001708984e-01 -1.155477389693260193e-01 -1.743534766137599945e-02 -4.987202957272529602e-02 2.030791491270065308e-01 -4.716071486473083496e-01 3.784384131431579590e-01
1.209942772984504700e-01 -6.046400591731071472e-02 3.938380181789398193e-01 -5.063738822937011719e-01 -7.407768368721008301e-01 -4.873750731348991394e-02 -1.374628096818923950e-01 1.264502294361591339e-02
3.368884027004241943e-01 4.528131708502769470e-02 -4.555300176143646240e-01 -6.907265782356262207e-01 1.069474220275878906e-01 -2.771020233631134033e-01 -3.202229440212249756e-01 -9.528418630361557007e-02
-8.300664275884628296e-02 -6.092737317085266113e-01 -1.116631701588630676e-01 -6.489751338958740234e-01 -4.224156960844993591e-02 -1.251202374696731567e-01 -1.907410472631454468e-01 -3.666555583477020264e-01
-2.415798604488372803e-01 -3.692899942398071289e-01 1.860505789518356323e-01 -2.167835384607315063e-01 -3.437544107437133789e-01 -5.855953693389892578e-01 -4.325096905231475830e-01 2.747738957405090332e-01
4.877720028162002563e-02 3.674499457702040672e-03 -3.933620750904083252e-01 -6.862180829048156738e-01 -3.042555749416351318e-01 -4.334119856357574463e-01 -2.914506494998931885e-01 -8.134801685810089111e-02
-1.431603822857141495e-02 -2.212621569633483887e-01 -3.095900714397430420e-01 -5.204401612281799316e-01 -7.711388170719146729e-02 2.388354986906051636e-01 -6.890477538108825684e-01 -2.153104096651077271e-01
2.809369266033172607e-01 5.292884632945060730e-02 2.033951878547668457e-01 -3.145749568939208984e-01 -2.300486564636230469e-01 -7.393322587013244629e-01 -2.645180225372314453e-01 3.293048143386840820e-01
3.659068942070007324e-01 -6.738025546073913574e-01 -2.134964764118194580e-01 -4.256209731101989746e-02 -1.546601653099060059e-01 -6.925677880644798279e-03 -4.200581610202789307e-01 4.053311944007873535e-01
5.830311775207519531e-01 -6.381679177284240723e-01 -1.442272067070007324e-01 -2.217557094991207123e-02 -1.872917711734771729e-01 7.074156403541564941e-02 -2.967582941055297852e-01 3.215201795101165771e-01
-8.342163264751434326e-02 -3.653290271759033203e-01 1.887107938528060913e-01 -6.682244539260864258e-01 1.943491846323013306e-01 -5.222772359848022461e-01 -1.576531827449798584e-01 2.050371915102005005e-01
1.738411933183670044e-01 -6.488234996795654297e-01 9.093488007783889771e-02 3.380351513624191284e-02 1.539116501808166504e-01 8.401703089475631714e-02 -6.882140040397644043e-01 1.871075630187988281e-01
3.983903825283050537e-01 -2.620024085044860840e-01 -9.299338608980178833e-02 -1.402563750743865967e-01 -8.268409967422485352e-02 -8.193302750587463379e-01 -1.873486936092376709e-01 1.763011217117309570e-01
3.673694729804992676e-01 -7.502893805503845215e-01 -5.526133626699447632e-02 6.691905856132507324e-02 -6.246369332075119019e-02 1.643788069486618042e-02 -5.360647439956665039e-01 -5.510215833783149719e-02
-4.387720301747322083e-02 1.097802519798278809e-01 -1.149555146694183350e-01 -8.356654644012451172e-01 5.273780319839715958e-03 -4.604753255844116211e-01 -2.474537938833236694e-01 3.424690663814544678e-02
-2.738646417856216431e-02 -9.313577413558959961e-02 2.463431805372238159e-01 -4.890677332878112793e-01 -7.404981255531311035e-01 -2.153338491916656494e-01 -3.009378612041473389e-01 -7.371594011783599854e-02
2.871689796447753906e-01 -7.994393110275268555e-01 -1.215667501091957092e-01 -1.655680127441883087e-02 -1.339706331491470337e-01 -3.713303804397583008e-02 -4.336562454700469971e-01 2.366292476654052734e-01
-2.100155502557754517e-01 -2.505170404911041260e-01 2.028573006391525269e-01 -2.385314404964447021e-01 -1.107371076941490173e-01 -5.621908307075500488e-01 -6.509653925895690918e-01 -2.073865532875061035e-01
1.804695278406143188e-02 -2.168762683868408203e-01 2.392659038305282593e-01 -2.208249717950820923e-01 -4.730845689773559570e-01 -1.247749477624893188e-01 -6.090627908706665039e-01 -4.860984981060028076e-01
2.582994103431701660e-01 -4.447702318429946899e-02 -6.208836436271667480e-01 -3.745020329952239990e-01 -2.180872112512588501e-01 -4.251370429992675781e-01 -4.196512103080749512e-01 -3.382690250873565674e-02
6.135996580123901367e-01 -3.978689610958099365e-01 7.627771794795989990e-02 -1.880132108926773071e-01 -1.647963523864746094e-01 2.640279829502105713e-01 -2.916839420795440674e-01 4.920167326927185059e-01
3.189103901386260986e-01 -1.450657397508621216e-01 3.348703086376190186e-01 -7.813615798950195312e-01 -8.986783027648925781e-02 -2.465366125106811523e-01 1.964310854673385620e-01 2.171322703361511230e-01
5.247592926025390625e-01 5.995258316397666931e-02 -2.318982779979705811e-01 -4.764708876609802246e-01 1.770123392343521118e-01 -3.816815316677093506e-01 -3.436401486396789551e-01 -3.809586167335510254e-01
4.592123329639434814e-01 -1.023150309920310974e-01 -4.385254085063934326e-01 -4.467584490776062012e-01 -4.739779829978942871e-01 9.370171278715133667e-02 -3.216986060142517090e-01 2.232329696416854858e-01
2.768636643886566162e-01 -6.176613569259643555e-01 -3.789343535900115967e-01 2.795046195387840271e-02 6.662098318338394165e-02 -1.871179640293121338e-01 -5.941525101661682129e-01 7.071021199226379395e-02
5.832998752593994141e-01 -5.045396462082862854e-02 5.177153348922729492e-01 -3.696767985820770264e-01 -4.866483509540557861e-01 6.892610341310501099e-02 -9.150493890047073364e-02 -5.074161663651466370e-02
1.889278590679168701e-01 -2.323007583618164062e-01 3.458027243614196777e-01 -4.716230556368827820e-02 2.337454631924629211e-02 2.506558597087860107e-01 -7.992309331893920898e-01 2.939287722110748291e-01
1.531441956758499146e-01 -9.105995297431945801e-02 2.734884619712829590e-01 -9.123126268386840820e-01 9.046062827110290527e-02 -1.543934941291809082e-01 9.987187385559082031e-02 -1.383828222751617432e-01
1.689744926989078522e-02 -3.172432184219360352e-01 -2.195019088685512543e-02 -2.443522363901138306e-01 1.330931186676025391e-01 3.647869825363159180e-01 -7.894971370697021484e-01 2.545432150363922119e-01
8.383685350418090820e-02 -8.116282820701599121e-01 2.717380970716476440e-02 -8.793890476226806641e-03 -4.032120481133460999e-02 -1.388825327157974243e-01 -4.974234402179718018e-01 2.550897896289825439e-01
-5.712865293025970459e-02 -7.206039428710937500e-01 -1.134622022509574890e-01 -5.746560096740722656e-01 3.182265534996986389e-02 -3.279564976692199707e-01 -4.447473958134651184e-02 -1.543272137641906738e-01
5.885671079158782959e-02 -8.117680251598358154e-02 4.646978378295898438e-01 -4.449900686740875244e-01 2.475479394197463989e-01 3.409778773784637451e-01 -6.306314468383789062e-01 -2.727521769702434540e-02
1.194237917661666870e-01 -5.867123231291770935e-02 -2.523124217987060547e-01 -7.629052996635437012e-01 -4.568701088428497314e-01 -2.978934347629547119e-01 -1.698985695838928223e-01 -1.013567820191383362e-01
1.242000237107276917e-01 -4.838862717151641846e-01 4.654791355133056641e-01 -4.814153909683227539e-01 -3.868159353733062744e-01 -3.301839530467987061e-01 -1.316946148872375488e-01 -1.612618416547775269e-01
1.210376769304275513e-01 -1.129004508256912231e-01 3.188570141792297363e-01 -1.777183264493942261e-01 -1.820754259824752808e-01 -7.153332233428955078e-01 -2.640016376972198486e-01 4.741308093070983887e-01
1.390579938888549805e-01 -9.217483550310134888e-02 -4.380793571472167969e-01 -8.285337090492248535e-01 -7.299039512872695923e-02 -2.037454694509506226e-01 -1.422767341136932373e-01 -1.634088009595870972e-01
5.043067336082458496e-01 -1.868687272071838379e-01 -5.456146001815795898e-01 -2.738630175590515137e-01 -4.202339053153991699e-01 5.661172419786453247e-02 -3.884651064872741699e-01 8.574416488409042358e-02
-4.617565777152776718e-03 -1.675604581832885742e-01 -1.566008329391479492e-01 -4.216500222682952881e-01 -1.977665722370147705e-01 2.441818118095397949e-01 -7.865728735923767090e-01 -2.283779233694076538e-01
-1.509027183055877686e-01 -5.451158285140991211e-01 3.725748881697654724e-02 -7.658998370170593262e-01 6.305346637964248657e-02 -2.905787229537963867e-01 -5.933282896876335144e-02 1.242683734744787216e-02
4.242136478424072266e-01 -2.029527127742767334e-01 -5.927010774612426758e-01 -3.475752770900726318e-01 -3.704102039337158203e-01 6.095337495207786560e-02 -4.070509076118469238e-01 -1.184553653001785278e-02
5.857625603675842285e-01 -4.209896624088287354e-01 9.715062379837036133e-02 -5.037600398063659668e-01 1.117423549294471741e-01 -3.668377697467803955e-01 1.900758296251296997e-01 -1.823524236679077148e-01
1.184415519237518311e-01 -2.779968678951263428e-01 -1.772176176309585571e-01 -3.683376610279083252e-01 -2.997610569000244141e-01 4.031391739845275879e-01 -6.926884055137634277e-01 9.703365713357925415e-02
3.158774673938751221e-01 9.658666700124740601e-02 3.270895183086395264e-01 -7.118092179298400879e-01 2.649771571159362793e-01 -3.963915705680847168e-01 -1.041199192404747009e-01 1.976168453693389893e-01
1.900304853916168213e-01 -1.687922179698944092e-01 4.172425568103790283e-01 -4.783281087875366211e-01 -7.122497558593750000e-01 3.938585519790649414e-02 -1.231025457382202148e-01 -9.221394360065460205e-02
-1.276420205831527710e-01 -2.913323640823364258e-01 -2.810692787170410156e-01 -5.751837491989135742e-01 3.990176916122436523e-01 -3.439076542854309082e-01 -4.337265193462371826e-01 1.529390364885330200e-01
1.877883076667785645e-01 1.522499769926071167e-01 -5.031761527061462402e-01 -4.862410426139831543e-01 -3.588365316390991211e-01 -3.114255368709564209e-01 -3.850914239883422852e-01 2.790948450565338135e-01
4.077593982219696045e-01 -2.613452672958374023e-01 8.434806764125823975e-02 8.779209852218627930e-02 -3.561853468418121338e-01 -7.506121397018432617e-01 -2.151370197534561157e-01 1.184827536344528198e-01
1.171719357371330261e-01 -5.410176515579223633e-01 -5.470602512359619141e-01 -1.832022219896316528e-01 -1.968850195407867432e-01 -1.331253256648778915e-02 -4.977897703647613525e-01 2.720242738723754883e-01
4.903748631477355957e-01 -1.786413043737411499e-01 -6.030568480491638184e-01 -2.197174131870269775e-01 -2.821160554885864258e-01 -1.064092740416526794e-01 -4.719941914081573486e-01 -4.444818571209907532e-02
3.562467694282531738e-01 -3.883508145809173584e-01 -5.650334060192108154e-02 -6.459770351648330688e-02 -5.335845947265625000e-01 -6.507284045219421387e-01 -6.602869927883148193e-02 4.885357990860939026e-02
-1.782092303037643433e-01 -6.946466565132141113e-01 -7.569707930088043213e-02 -6.771650910377502441e-01 1.730422489345073700e-03 -9.870597720146179199e-02 -8.268331736326217651e-02 -6.958867609500885010e-02
-5.309459567070007324e-02 1.127128601074218750e-01 -4.795345664024353027e-02 -8.513213992118835449e-01 -1.121226348914206028e-03 -4.068725705146789551e-01 -2.911546826362609863e-01 -8.433038741350173950e-02
-1.182584241032600403e-01 -4.492511153221130371e-01 3.723847568035125732e-01 -5.198839306831359863e-01 2.458582371473312378e-01 -5.197961330413818359e-01 -2.111971080303192139e-01 -4.190805484540760517e-04
3.907814323902130127e-01 -5.665810406208038330e-02 2.599535286426544189e-01 -8.731308579444885254e-02 3.265988230705261230e-01 1.392961442470550537e-01 -7.791330218315124512e-01 -1.891082674264907837e-01
1.474009901285171509e-01 -6.511381268501281738e-01 5.223531648516654968e-02 9.178390353918075562e-02 1.403260082006454468e-01 -6.516866385936737061e-02 -6.845812797546386719e-01 2.248320132493972778e-01
-2.056348919868469238e-01 -3.410925269126892090e-01 3.706153035163879395e-01 -5.211053490638732910e-01 2.541460096836090088e-01 -1.816328018903732300e-01 -4.570528864860534668e-01 -3.549447059631347656e-01
4.568564593791961670e-01 9.113425761461257935e-02 -1.930873095989227295e-01 -1.666690856218338013e-01 4.671474397182464600e-01 -3.825268745422363281e-01 -5.722127556800842285e-01 1.610420197248458862e-01
9.648310393095016479e-02 1.498737372457981110e-02 1.651661247014999390e-01 -4.758134186267852783e-01 -7.101451754570007324e-01 -2.675544023513793945e-01 -3.657355904579162598e-01 -1.647240817546844482e-01
3.302158117294311523e-01 1.418775022029876709e-01 -4.150475263595581055e-01 -4.047071337699890137e-01 -1.672286242246627808e-01 -4.049010574817657471e-01 -5.152496695518493652e-01 -2.781787514686584473e-01
3.581714630126953125e-01 -5.892079472541809082e-01 1.055403500795364380e-01 2.274295240640640259e-01 -2.793735861778259277e-01 -1.701668351888656616e-01 -5.578820109367370605e-01 -2.084359079599380493e-01
-6.961514800786972046e-02 -4.286430478096008301e-01 -3.809092044830322266e-01 -6.479465365409851074e-01 9.949415177106857300e-02 2.104250490665435791e-01 -3.202607333660125732e-01 2.995789349079132080e-01
3.427641689777374268e-01 -2.306165993213653564e-01 3.533691763877868652e-01 -3.893857598304748535e-01 -1.944679580628871918e-02 4.080972671508789062e-01 -5.313047170639038086e-01 -3.219182789325714111e-01
2.061494737863540649e-01 1.413563191890716553e-01 1.274795830249786377e-01 -3.202569484710693359e-01 -3.761385083198547363e-01 -6.678822040557861328e-01 -3.061710298061370850e-01 3.706990778446197510e-01
4.708606302738189697e-01 -4.934670031070709229e-01 -1.196700856089591980e-01 -2.261363714933395386e-01 4.052921235561370850e-01 5.036805197596549988e-02 -3.256182074546813965e-01 4.432789683341979980e-01
1.984407901763916016e-01 -2.343556433916091919e-01 -1.217506453394889832e-01 -4.300588071346282959e-01 1.199934408068656921e-01 -7.799066901206970215e-01 -1.997820734977722168e-01 2.082284241914749146e-01
5.744034051895141602e-01 -1.475319117307662964e-01 -4.509390592575073242e-01 -1.665277779102325439e-01 -5.027742385864257812e-01 -2.182998210191726685e-01 -3.128870725631713867e-01 1.374136656522750854e-01
5.223429799079895020e-01 5.710184946656227112e-02 1.481180638074874878e-01 -7.511313557624816895e-01 1.633399426937103271e-01 -2.512060999870300293e-01 -3.977160155773162842e-02 -2.153921276330947876e-01
7.393998652696609497e-02 -1.486463099718093872e-01 -4.194099307060241699e-01 -8.073716759681701660e-01 -3.397022187709808350e-01 -1.427585780620574951e-01 -5.132511258125305176e-02 7.919424772262573242e-02
5.764292478561401367e-01 -1.015225574374198914e-01 -8.652058988809585571e-02 -4.539419412612915039e-01 -2.148295938968658447e-01 5.507295131683349609e-01 -2.900962829589843750e-01 -1.013062819838523865e-01
-4.747867211699485779e-02 -2.901576757431030273e-01 3.928368687629699707e-01 -1.046707704663276672e-01 -4.350345432758331299e-01 -2.246720641851425171e-01 -7.130692005157470703e-01 -8.792290464043617249e-03
6.519848108291625977e-01 8.481588959693908691e-02 -2.884343266487121582e-01 -5.621312186121940613e-02 -2.726053595542907715e-01 -7.036286592483520508e-02 -5.977097749710083008e-01 -2.117690742015838623e-01
1.962268203496932983e-01 1.437843143939971924e-01 -1.511340439319610596e-01 -4.965247213840484619e-01 1.649396419525146484e-01 -6.622206568717956543e-01 -3.916662633419036865e-01 2.286897152662277222e-01
9.425554424524307251e-03 -5.533242225646972656e-01 3.317634761333465576e-01 -4.953560829162597656e-01 -3.167789578437805176e-01 -2.481474168598651886e-02 -3.081156611442565918e-01 -3.773577213287353516e-01
4.665051102638244629e-01 1.377936080098152161e-02 1.648658812046051025e-01 -5.731022357940673828e-01 1.786310374736785889e-01 -2.673666477203369141e-01 -2.209015935659408569e-01 -5.237983465194702148e-01
-1.283548027276992798e-01 4.596150945872068405e-03 2.307408601045608521e-01 -7.273014783859252930e-01 -4.988569021224975586e-02 -4.114033579826354980e-01 -3.538542091846466064e-01 -3.230188488960266113e-01
-1.093587651848793030e-01 -1.505620628595352173e-01 3.318932056427001953e-01 -7.160234451293945312e-01 6.227475404739379883e-02 -4.802879393100738525e-01 -2.798112034797668457e-01 -1.722792237997055054e-01
-6.331457197666168213e-02 -5.608364343643188477e-01 3.820831775665283203e-01 -2.669305503368377686e-01 -3.510170876979827881e-01 -1.051724255084991455e-01 -4.224415421485900879e-01 -3.892084658145904541e-01
4.401932358741760254e-01 1.005565524101257324e-01 -2.425126731395721436e-02 -5.274819731712341309e-01 -6.649860739707946777e-01 3.220308944582939148e-02 -2.183079719543457031e-01 -1.624536514282226562e-01
4.214719235897064209e-01 -2.660622447729110718e-02 -1.495691388845443726e-01 -7.911212444305419922e-01 5.639138445258140564e-02 -1.425880640745162964e-01 -1.022186428308486938e-01 -3.734297752380371094e-01
-9.476023912429809570e-02 -3.614498972892761230e-01 3.629932105541229248e-01 -3.506979942321777344e-01 1.142671629786491394e-01 -5.692133307456970215e-01 -4.102528989315032959e-01 3.166274130344390869e-01
-1.973184943199157715e-01 -4.301759004592895508e-01 4.924825429916381836e-01 -3.607270717620849609e-01 3.538956046104431152e-01 -2.466806471347808838e-01 -4.487716555595397949e-01 -1.259425133466720581e-01
6.723936647176742554e-02 -1.730849146842956543e-01 4.369993507862091064e-01 -4.168253540992736816e-01 3.839414715766906738e-01 2.987555861473083496e-01 -6.010569334030151367e-01 5.360319092869758606e-02
-1.039574369788169861e-01 -3.872276842594146729e-01 4.717799425125122070e-01 -6.778252124786376953e-01 -3.272002637386322021e-01 -1.851562410593032837e-01 -1.112983152270317078e-01 -5.911285057663917542e-02
6.777502298355102539e-01 -2.813976705074310303e-01 2.343870103359222412e-01 -1.476738452911376953e-01 3.127169311046600342e-01 -5.238806605339050293e-01 -9.683215618133544922e-02 5.573037639260292053e-02
4.230636954307556152e-01 3.064138628542423248e-02 -5.740370750427246094e-01 -3.598752915859222412e-01 -3.398275673389434814e-01 -3.374653756618499756e-01 -3.253623843193054199e-01 1.606958508491516113e-01
6.601933240890502930e-01 -9.297767281532287598e-02 -3.186397850513458252e-01 -2.530286610126495361e-01 -5.373007059097290039e-01 -1.436857283115386963e-01 -1.348995119333267212e-01 2.498190104961395264e-01
2.036605961620807648e-03 -3.897139728069305420e-01 6.847648024559020996e-01 -1.883146613836288452e-01 -1.335106790065765381e-01 -3.818505108356475830e-01 -3.629743754863739014e-01 -2.199283242225646973e-01
2.255427837371826172e-01 1.459903568029403687e-01 7.237847894430160522e-03 -6.701897382736206055e-01 9.017911553382873535e-02 -3.741109371185302734e-01 -4.189942181110382080e-01 -3.936535418033599854e-01
6.120598912239074707e-01 -4.150199890136718750e-01 3.081925511360168457e-01 1.591059863567352295e-01 -4.214532673358917236e-01 -2.923185527324676514e-01 -1.507832556962966919e-01 -2.168756872415542603e-01
6.032385230064392090e-01 -1.662417650222778320e-01 -5.896453186869621277e-02 -1.871873736381530762e-01 4.803224653005599976e-02 -6.324901580810546875e-01 -3.833276629447937012e-01 1.437358856201171875e-01
7.228121757507324219e-01 1.134994328022003174e-01 -3.460050746798515320e-02 -2.918543219566345215e-01 -5.500270128250122070e-01 1.829203963279724121e-02 -2.650224864482879639e-01 -7.199410349130630493e-02
4.158827662467956543e-01 -4.766037315130233765e-02 3.295649588108062744e-01 -5.024041533470153809e-01 -6.735466122627258301e-01 -3.169447882100939751e-03 8.081737905740737915e-02 5.950343981385231018e-02
6.569096446037292480e-02 -5.794095993041992188e-02 -1.129446551203727722e-01 -2.032785862684249878e-01 -2.892530858516693115e-01 -3.555585443973541260e-02 -8.787729740142822266e-01 -2.847372591495513916e-01
2.760005891323089600e-01 -1.814895272254943848e-01 2.521139383316040039e-01 -2.700452208518981934e-01 5.135965943336486816e-01 2.460503131151199341e-01 -6.459389328956604004e-01 -1.133130863308906555e-01
4.448561668395996094e-01 -3.190813958644866943e-01 -1.276367306709289551e-01 -5.869722366333007812e-02 -3.558283448219299316e-01 -7.164314985275268555e-01 -1.116417944431304932e-01 1.679335087537765503e-01
2.693229913711547852e-02 -2.719635963439941406e-01 -3.631701469421386719e-01 -8.224660754203796387e-01 -2.757062911987304688e-01 1.800109073519706726e-02 -1.607256382703781128e-01 -1.216412708163261414e-01
3.779644072055816650e-01 2.001798711717128754e-02 1.064847186207771301e-01 -6.424445509910583496e-01 2.429315894842147827e-01 4.074508696794509888e-02 -2.536085247993469238e-01 -5.546847581863403320e-01
-1.604836806654930115e-02 -2.116526067256927490e-01 1.544082909822463989e-01 -8.074483275413513184e-01 -4.234760403633117676e-01 1.379825472831726074e-01 -2.807949185371398926e-01 -4.375040531158447266e-02
4.211788773536682129e-01 2.264817208051681519e-01 -2.691346406936645508e-01 -1.636926233768463135e-01 -2.084880918264389038e-01 -4.288149178028106689e-01 -6.499133110046386719e-01 -1.494951546192169189e-01
4.509095549583435059e-01 1.191938295960426331e-01 2.661613523960113525e-01 -8.080175518989562988e-01 1.203923523426055908e-01 -2.673343988135457039e-03 -2.657807990908622742e-02 -2.086417973041534424e-01
-8.964376151561737061e-02 -1.420854181051254272e-01 1.178725287318229675e-01 -5.824504494667053223e-01 1.645797342061996460e-01 -5.663439631462097168e-01 -4.964271485805511475e-01 -1.560819894075393677e-01
4.695961177349090576e-01 -1.514007709920406342e-02 3.360802531242370605e-01 -7.377325296401977539e-01 4.908166080713272095e-02 -2.913247346878051758e-01 4.428254812955856323e-02 -1.811380535364151001e-01
2.848223745822906494e-01 -1.555305719375610352e-01 2.618284225463867188e-01 -6.697151064872741699e-01 -4.947205483913421631e-01 2.062031626701354980e-01 -6.826867163181304932e-02 -2.927201986312866211e-01
5.342651009559631348e-01 -6.741431355476379395e-02 -1.500910520553588867e-01 -7.029529809951782227e-01 3.525603413581848145e-01 -2.337663471698760986e-01 -2.093334868550300598e-02 -1.181623041629791260e-01
4.494913816452026367e-01 -1.278073787689208984e-01 -2.088127583265304565e-01 -1.159148197621107101e-02 -5.615736246109008789e-01 -5.758125185966491699e-01 -2.139910757541656494e-01 2.125288993120193481e-01
2.635004520416259766e-01 -8.479683846235275269e-02 5.357400774955749512e-01 -3.605693280696868896e-01 -6.404942274093627930e-01 -2.475081384181976318e-01 -1.441252827644348145e-01 -1.186756193637847900e-01
5.545234084129333496e-01 2.758584916591644287e-01 1.593818701803684235e-02 -3.998740613460540771e-01 5.246133357286453247e-02 -1.177481114864349365e-01 -4.903270006179809570e-01 -4.463352560997009277e-01
3.185047507286071777e-01 -2.131949961185455322e-01 -4.322673380374908447e-01 -3.914842903614044189e-01 -3.219561874866485596e-01 -3.894390463829040527e-01 -2.890036404132843018e-01 4.173077940940856934e-01
-5.809803679585456848e-02 -2.080434560775756836e-01 -3.255673646926879883e-01 -4.040826857089996338e-01 -2.018420249223709106e-01 2.606289684772491455e-01 -7.584573030471801758e-01 -1.184617727994918823e-02
-1.737166792154312134e-01 -4.864645004272460938e-01 3.525899350643157959e-01 -2.202146649360656738e-01 -3.125090897083282471e-01 -2.046010345220565796e-01 -5.685416460037231445e-01 -3.124062120914459229e-01
5.991227626800537109e-01 -2.296342700719833374e-02 -5.011329054832458496e-01 -1.461881101131439209e-01 -2.956993877887725830e-01 -6.913603842258453369e-02 -5.219597220420837402e-01 5.796457082033157349e-02
6.908426433801651001e-02 -2.954265177249908447e-01 2.914928831160068512e-02 -8.036644458770751953e-01 -4.658211171627044678e-01 1.216457486152648926e-01 9.138748981058597565e-03 -1.713295131921768188e-01
5.658222436904907227e-01 -2.780632376670837402e-01 -9.624001383781433105e-02 -2.812791168689727783e-01 1.209962218999862671e-01 -6.879659295082092285e-01 -1.523202806711196899e-01 -5.483834818005561829e-02
1.897863000631332397e-01 -1.278352141380310059e-01 1.239074915647506714e-01 -8.568140268325805664e-01 -1.064043641090393066e-01 -3.675638139247894287e-01 1.444675028324127197e-01 1.756700426340103149e-01
-3.713380098342895508e-01 -3.922004699707031250e-01 1.240002363920211792e-01 -4.708822965621948242e-01 -2.850734889507293701e-01 -4.314503669738769531e-01 -4.393127858638763428e-01 1.037726998329162598e-01
-8.561613410711288452e-02 -1.774363964796066284e-02 3.159708976745605469e-01 -3.868011534214019775e-01 -3.826830685138702393e-01 -5.688678026199340820e-01 -5.184565186500549316e-01 6.362599134445190430e-02
7.073395252227783203e-01 1.838114410638809204e-01 -2.522681355476379395e-01 -1.731777638196945190e-01 -2.480660527944564819e-01 -1.487520784139633179e-01 -4.414806663990020752e-01 3.060804009437561035e-01
4.241965413093566895e-01 -3.884771466255187988e-01 1.936931163072586060e-01 1.461575627326965332e-01 2.083511650562286377e-01 2.535183168947696686e-02 -6.787571907043457031e-01 3.248068392276763916e-01
-4.808228462934494019e-02 -3.760508000850677490e-01 -7.045318186283111572e-02 -4.829804599285125732e-01 1.421870291233062744e-01 3.403676748275756836e-01 -6.791719198226928711e-01 -1.438687145709991455e-01
1.805795729160308838e-01 1.125951781868934631e-01 2.868530340492725372e-02 -6.817882657051086426e-01 8.933353424072265625e-02 -5.185440182685852051e-01 -2.232318669557571411e-01 4.029321968555450439e-01
5.004892945289611816e-01 -2.597115635871887207e-01 6.114069223403930664e-01 9.317229501903057098e-03 -4.974700510501861572e-02 1.724003702402114868e-01 -5.155315399169921875e-01 -1.009248122572898865e-01
9.940071962773799896e-03 1.340482234954833984e-01 1.557449847459793091e-01 -5.922887921333312988e-01 -9.114074707031250000e-02 -5.125544071197509766e-01 -5.355913043022155762e-01 -2.213435024023056030e-01
1.583675146102905273e-01 -1.357508748769760132e-01 2.917470633983612061e-01 -9.983193129301071167e-02 -6.246771812438964844e-01 -3.215462267398834229e-01 -5.528579950332641602e-01 2.492856234312057495e-01
-2.312472462654113770e-01 -5.769975781440734863e-01 1.131082400679588318e-01 -7.345363497734069824e-01 -6.774747371673583984e-02 -5.082210898399353027e-02 -1.843857914209365845e-01 -1.417417973279953003e-01
4.293910861015319824e-01 -3.793550282716751099e-02 9.813372790813446045e-02 -5.034992098808288574e-01 4.335237741470336914e-01 -5.038866996765136719e-01 -1.835884898900985718e-01 2.747602164745330811e-01
2.572081387042999268e-01 3.103916645050048828e-01 3.138480484485626221e-01 -7.964231967926025391e-01 1.036933660507202148e-01 -1.830603331327438354e-01 -1.379863023757934570e-01 2.034863382577896118e-01
6.960149407386779785e-01 -2.732025384902954102e-01 1.845982298254966736e-02 5.762214958667755127e-02 -2.506569921970367432e-01 1.808593571186065674e-01 -4.859208166599273682e-01 3.249687552452087402e-01
4.811962544918060303e-01 1.547093987464904785e-01 -4.571294486522674561e-01 -2.505744695663452148e-01 -2.060119956731796265e-01 -2.558836638927459717e-01 -4.321030974388122559e-01 4.220543205738067627e-01
4.895970225334167480e-01 -6.342995166778564453e-01 1.630195230245590210e-02 1.884696036577224731e-01 -1.249752044677734375e-01 -1.020165458321571350e-01 -5.185577869415283203e-01 -1.650576740503311157e-01
-8.491177856922149658e-02 -5.444388985633850098e-01 2.920492887496948242e-01 -3.635245263576507568e-01 -3.640851974487304688e-01 1.795962103642523289e-03 -3.859305977821350098e-01 -4.443308413028717041e-01
-2.072676569223403931e-01 -2.777647972106933594e-01 2.911938726902008057e-01 -5.039556622505187988e-01 -5.738151669502258301e-01 -2.420060485601425171e-01 -3.894667029380798340e-01 -4.008191078901290894e-02
3.024759702384471893e-02 -3.170236349105834961e-01 1.456748098134994507e-01 -2.460694611072540283e-01 -2.055751681327819824e-01 -7.547628879547119141e-01 -2.430090159177780151e-01 3.818746209144592285e-01
-4.159025102853775024e-02 -1.036258563399314880e-01 -8.926004916429519653e-02 -5.101727843284606934e-01 -6.205883994698524475e-02 3.686907589435577393e-01 -7.458334565162658691e-01 -1.524364203214645386e-01
2.550531029701232910e-01 -3.358187973499298096e-01 1.714027822017669678e-01 -4.568467140197753906e-01 -4.360374212265014648e-01 -6.184551715850830078e-01 -4.472427442669868469e-02 9.731408208608627319e-02
5.704455971717834473e-01 -1.631434708833694458e-01 -1.499885469675064087e-01 -6.797099113464355469e-01 -2.295811921358108521e-01 1.628520488739013672e-01 6.065162643790245056e-02 2.838435769081115723e-01
6.994244456291198730e-01 -3.854193687438964844e-01 4.865549206733703613e-01 -1.837112307548522949e-01 2.101454883813858032e-01 -2.144393175840377808e-01 3.740459680557250977e-02 -1.507947314530611038e-02
4.502542018890380859e-01 -6.168571114540100098e-01 -6.117999926209449768e-02 5.855658557265996933e-03 1.358686294406652451e-02 -1.588933616876602173e-01 -4.139998257160186768e-01 4.649233222007751465e-01
1.801896244287490845e-01 1.094221547245979309e-01 2.152873575687408447e-01 -3.074137568473815918e-01 -6.536065936088562012e-01 2.093699946999549866e-02 -6.219799518585205078e-01 1.441169250756502151e-02
-1.047515198588371277e-01 -1.098473742604255676e-01 3.511120080947875977e-01 -6.321836709976196289e-01 -1.458426862955093384e-01 -2.196833491325378418e-01 -5.800393819808959961e-01 -2.191991358995437622e-01
2.311978489160537720e-01 -1.877838373184204102e-01 -3.922254443168640137e-01 -8.290041685104370117e-01 -6.649469584226608276e-02 1.525411754846572876e-01 -6.562528759241104126e-02 1.954457610845565796e-01
5.871084332466125488e-01 6.859141867607831955e-03 -2.901190817356109619e-01 -9.046993404626846313e-02 1.606887727975845337e-01 -3.350676596164703369e-01 -5.623675584793090820e-01 -3.294760286808013916e-01
-1.842073500156402588e-01 -2.286411821842193604e-01 4.115927815437316895e-01 -1.909868121147155762e-01 -2.284410148859024048e-01 -4.863038659095764160e-01 -6.193602085113525391e-01 -1.887389868497848511e-01
3.563037812709808350e-01 -8.682780712842941284e-02 -1.645968295633792877e-02 -1.104313060641288757e-01 1.961730718612670898e-01 1.696211695671081543e-01 -8.858932256698608398e-01 3.131629899144172668e-02
-4.151928126811981201e-01 -3.034623563289642334e-01 1.811944842338562012e-01 -4.355531930923461914e-01 -1.602236479520797729e-01 -4.217687249183654785e-01 -5.495514869689941406e-01 8.614076673984527588e-02
8.165864646434783936e-02 7.443228736519813538e-03 3.605230012908577919e-03 -6.750353574752807617e-01 -5.701203942298889160e-01 -3.437599241733551025e-01 -2.669327557086944580e-01 -1.520839184522628784e-01
1.434797793626785278e-01 8.666853606700897217e-02 1.998998373746871948e-01 -4.939799904823303223e-01 -7.094921469688415527e-01 -1.048567816615104675e-01 -3.899633884429931641e-01 -1.465626209974288940e-01
1.745795905590057373e-01 -2.569994330406188965e-01 1.371828466653823853e-01 -2.701384723186492920e-01 -5.291448533535003662e-02 -5.608198642730712891e-01 -4.864629805088043213e-01 5.076557993888854980e-01
8.634919300675392151e-03 -2.683636546134948730e-01 4.065646231174468994e-01 -2.701088786125183105e-01 -2.268311232328414917e-01 -6.223390102386474609e-01 -3.817486464977264404e-01 3.242876529693603516e-01
-1.004990413784980774e-01 -1.449256688356399536e-01 5.128492116928100586e-01 -4.970766603946685791e-01 5.455488339066505432e-02 -2.080472260713577271e-01 -6.282484531402587891e-01 -1.335694789886474609e-01
3.694183826446533203e-01 -4.750807881355285645e-01 4.932744204998016357e-01 -3.111325800418853760e-01 -8.064277470111846924e-02 -5.131663084030151367e-01 9.579247236251831055e-02 -1.366964131593704224e-01
1.820475757122039795e-01 -6.462490186095237732e-03 -3.707534074783325195e-01 -4.247761666774749756e-01 -2.104263305664062500e-01 -8.047018200159072876e-02 -7.029621005058288574e-01 -3.225115537643432617e-01
3.329372406005859375e-01 -2.524221241474151611e-01 3.957757353782653809e-01 -3.348921835422515869e-01 -6.718023121356964111e-02 2.781952023506164551e-01 -4.225811362266540527e-01 5.442095398902893066e-01
4.671764671802520752e-01 4.778227955102920532e-02 -5.111861228942871094e-01 -2.420927137136459351e-01 -3.242250978946685791e-01 -2.535779178142547607e-01 -5.332754850387573242e-01 -7.574060559272766113e-02
2.479301393032073975e-01 -1.604971140623092651e-01 -4.153279364109039307e-01 -4.510841369628906250e-01 6.831061094999313354e-02 2.516876757144927979e-01 -4.573773145675659180e-01 5.094998478889465332e-01
1.736277341842651367e-01 -3.063485324382781982e-01 1.262165606021881104e-01 -3.592773079872131348e-01 4.037817716598510742e-01 3.692143559455871582e-01 -6.313055157661437988e-01 1.818995475769042969e-01
