# Supplementary material for: Where is your field going? A machine learning approach to study the relative motion of the domains of physics
Source: PLoS One. 2020 Jun 18;15(6):e0233997. doi: 10.1371/journal.pone.0233997 (PMC7302634; doi:10.1371/journal.pone.0233997)
Supplement: S17 Data — (ZIP) [file pone.0233997.s017.zip › 16/Pacs4Run_16_VS_500_embeddings1998-2002ED8.txt]

-1.592313349246978760e-01 -2.844259738922119141e-01 5.970817804336547852e-01 1.960582658648490906e-02 3.477829396724700928e-01 5.886147022247314453e-01 1.289286017417907715e-01 -2.298115193843841553e-01
3.439120948314666748e-01 -2.625708281993865967e-01 5.698044598102569580e-02 1.588566601276397705e-01 1.668898165225982666e-01 4.979950487613677979e-01 -1.613796949386596680e-01 -6.945531964302062988e-01
1.459271926432847977e-02 -5.149438977241516113e-01 4.351081252098083496e-01 -3.981376886367797852e-01 3.179232180118560791e-01 2.957222759723663330e-01 -7.391856517642736435e-03 -4.452030956745147705e-01
4.276709556579589844e-01 -4.059979617595672607e-01 4.284861683845520020e-01 1.633203178644180298e-01 2.873826622962951660e-01 2.338790148496627808e-01 1.942962408065795898e-01 -5.166721343994140625e-01
3.866266012191772461e-01 -1.844788491725921631e-01 2.887639701366424561e-01 -7.416850328445434570e-02 7.755467295646667480e-01 3.177129328250885010e-01 1.056858077645301819e-01 -1.183981299400329590e-01
-9.505394846200942993e-02 -1.773019582033157349e-01 -1.951615959405899048e-01 6.573934108018875122e-02 6.849377751350402832e-01 6.324534416198730469e-01 2.141324430704116821e-01 -4.614400491118431091e-02
-3.992067649960517883e-02 4.888424277305603027e-01 6.965625286102294922e-02 -1.842387169599533081e-01 6.598468422889709473e-01 4.978560805320739746e-01 -1.016487553715705872e-01 -1.644770354032516479e-01
2.519668638706207275e-01 2.047670930624008179e-01 2.585137188434600830e-01 3.303937315940856934e-01 1.765807121992111206e-01 2.557123005390167236e-01 -7.887925952672958374e-02 -7.847307324409484863e-01
-5.583421587944030762e-01 -1.944898068904876709e-01 -3.066355921328067780e-02 -1.565509289503097534e-01 6.003253459930419922e-01 3.444997668266296387e-01 -9.407459758222103119e-03 -3.818642199039459229e-01
-3.010756671428680420e-01 -2.700140178203582764e-01 2.425099760293960571e-01 -4.258508384227752686e-01 4.825947880744934082e-01 3.537861108779907227e-01 -7.936011254787445068e-02 -4.815864264965057373e-01
-1.611600965261459351e-01 -2.737441062927246094e-01 -1.376120559871196747e-02 1.118767485022544861e-01 7.059549689292907715e-01 4.218577742576599121e-01 -3.036275506019592285e-01 3.433070182800292969e-01
-1.613738387823104858e-01 -5.606748163700103760e-03 -3.461477160453796387e-01 1.456885486841201782e-01 5.317155122756958008e-01 5.643926262855529785e-01 -7.272267341613769531e-02 -4.757463634014129639e-01
-9.852349758148193359e-02 -1.788212656974792480e-01 -2.251777946949005127e-01 1.467019468545913696e-01 6.153867840766906738e-01 5.883571505546569824e-01 2.985270619392395020e-01 -2.685259282588958740e-01
-5.660886168479919434e-01 -3.205584287643432617e-01 5.982034280896186829e-02 -2.377119958400726318e-01 4.815331995487213135e-01 3.762703537940979004e-01 -4.661339893937110901e-02 -3.755981624126434326e-01
-1.659804135560989380e-01 -2.585680782794952393e-01 7.504071295261383057e-02 1.412006467580795288e-01 -2.696397006511688232e-01 7.870571613311767578e-01 -3.377302289009094238e-01 -2.716576457023620605e-01
-9.460409730672836304e-02 -2.877263128757476807e-01 -2.416086010634899139e-02 5.412034392356872559e-01 -1.133743673563003540e-01 7.027268409729003906e-01 -1.552315205335617065e-01 -2.898328006267547607e-01
-5.872334241867065430e-01 1.395731419324874878e-01 2.690131403505802155e-02 4.970370978116989136e-02 4.585161507129669189e-01 5.457910895347595215e-01 3.513091206550598145e-01 -3.064517118036746979e-02
4.121792316436767578e-01 -2.250858992338180542e-01 -7.602174766361713409e-03 -1.852314323186874390e-01 6.037048101425170898e-01 5.553480982780456543e-01 -1.920808553695678711e-01 -1.879094541072845459e-01
5.193602442741394043e-01 -9.096889197826385498e-02 4.348742365837097168e-01 -1.547577977180480957e-01 1.636439859867095947e-01 5.506625175476074219e-01 2.213916182518005371e-01 -3.604181408882141113e-01
1.119821220636367798e-01 -4.762222468852996826e-01 -4.014747217297554016e-02 3.186875283718109131e-01 7.456060051918029785e-01 2.567903697490692139e-01 -1.203622967004776001e-01 -1.454036086797714233e-01
-2.464403808116912842e-01 -5.115892887115478516e-01 -7.301940768957138062e-02 3.593846261501312256e-01 7.857047021389007568e-02 6.043980717658996582e-01 -9.349063038825988770e-02 -4.035387933254241943e-01
-3.834808990359306335e-02 1.535101383924484253e-01 -2.640619575977325439e-01 1.442010104656219482e-01 5.281323194503784180e-01 6.984437108039855957e-01 -3.240953385829925537e-01 1.125003844499588013e-01
5.615967139601707458e-02 -6.296884268522262573e-02 1.616663187742233276e-01 3.708490431308746338e-01 8.535377979278564453e-01 2.348521798849105835e-01 2.108724266290664673e-01 -3.265796601772308350e-02
5.100002512335777283e-02 -3.989815339446067810e-02 1.289401650428771973e-01 2.963440120220184326e-01 8.481836915016174316e-01 3.365105688571929932e-01 2.186308652162551880e-01 1.044388413429260254e-01
2.333951592445373535e-01 -4.002349376678466797e-01 -8.502303063869476318e-02 8.661113097332417965e-04 6.857960224151611328e-01 5.482120513916015625e-01 -2.976093254983425140e-02 -7.981754839420318604e-02
-2.728132903575897217e-01 -2.476522773504257202e-01 -2.187454104423522949e-01 1.029379442334175110e-01 5.875140428543090820e-01 5.670276880264282227e-01 2.567452192306518555e-01 -2.705256342887878418e-01
-1.677965521812438965e-01 2.244850248098373413e-01 4.849462211132049561e-01 3.839385509490966797e-01 3.065506815910339355e-01 2.684809565544128418e-01 -5.845938324928283691e-01 1.762495189905166626e-01
-5.248656868934631348e-01 -5.640190243721008301e-01 3.159081041812896729e-01 2.541097700595855713e-01 5.772770196199417114e-02 4.705074727535247803e-01 1.172739118337631226e-01 5.971435457468032837e-02
4.567328691482543945e-01 -1.990770995616912842e-01 2.183387726545333862e-01 -2.180895507335662842e-01 1.520925462245941162e-01 4.906846880912780762e-01 -3.532496094703674316e-01 -5.175322294235229492e-01
2.975344657897949219e-01 -5.311447009444236755e-02 2.169888913631439209e-01 1.433067768812179565e-01 3.431603908538818359e-01 2.278987616300582886e-01 -5.271055102348327637e-01 -6.272908449172973633e-01
6.311447359621524811e-03 -4.370078444480895996e-01 1.514393687248229980e-01 1.078617349267005920e-01 5.582767128944396973e-01 6.170415878295898438e-02 -3.272090852260589600e-01 -5.931863784790039062e-01
1.121943071484565735e-01 2.307723164558410645e-01 -2.343007624149322510e-01 4.560482222586870193e-03 6.124905347824096680e-01 6.356416940689086914e-01 4.185979068279266357e-02 -3.135313093662261963e-01
-3.666470944881439209e-01 6.453867256641387939e-02 1.235780939459800720e-01 5.800399184226989746e-01 -1.347288638353347778e-01 6.264705657958984375e-01 -2.301128208637237549e-02 -3.139111399650573730e-01
-2.182509601116180420e-01 -5.148653984069824219e-01 -6.404722481966018677e-02 5.075833201408386230e-01 2.011545449495315552e-01 4.797818660736083984e-01 -2.353006750345230103e-01 -3.154630362987518311e-01
5.435788035392761230e-01 2.739780247211456299e-01 1.859713643789291382e-01 3.847203776240348816e-02 4.069140553474426270e-01 6.158747076988220215e-01 2.202411293983459473e-01 -2.426183316856622696e-03
3.467362821102142334e-01 -3.898206725716590881e-02 1.821325160562992096e-02 2.480296045541763306e-01 4.654616415500640869e-01 6.025992631912231445e-01 4.769665598869323730e-01 -9.553260356187820435e-02
4.283803999423980713e-01 -1.719311028718948364e-01 1.540170516818761826e-02 -3.103074729442596436e-01 4.547546207904815674e-01 6.274845600128173828e-01 -2.103439569473266602e-01 -2.135857939720153809e-01
-1.287857163697481155e-02 2.821940481662750244e-01 5.025895237922668457e-01 1.775550693273544312e-01 2.404461149126291275e-03 4.204500913619995117e-01 -6.390717625617980957e-01 -2.255700975656509399e-01
-1.918908059597015381e-01 -3.307390511035919189e-01 -1.499531865119934082e-01 -1.592122018337249756e-01 3.378160297870635986e-01 7.581936717033386230e-01 -1.857279092073440552e-01 2.871985137462615967e-01
6.738077849149703979e-02 -3.534121811389923096e-01 -2.313654124736785889e-01 2.296320199966430664e-01 5.130401253700256348e-01 6.122900843620300293e-01 -3.507964909076690674e-01 5.595745518803596497e-02
9.959417581558227539e-02 -8.012445271015167236e-02 8.546613901853561401e-02 1.518125832080841064e-01 4.501117169857025146e-01 6.718843579292297363e-01 5.064441561698913574e-01 2.068693041801452637e-01
9.763202071189880371e-02 -2.713765501976013184e-01 -1.915274113416671753e-01 4.050091803073883057e-01 6.686576604843139648e-01 5.151478052139282227e-01 -1.744182780385017395e-02 -5.764646455645561218e-02
2.162592709064483643e-01 -2.639056146144866943e-01 -8.346176892518997192e-02 1.791830360889434814e-01 7.588343024253845215e-01 5.082135200500488281e-01 1.019922643899917603e-01 8.221320458687841892e-04
2.220289558172225952e-01 -1.983808279037475586e-01 6.087085232138633728e-02 2.690486013889312744e-01 5.252120494842529297e-01 5.645506978034973145e-01 4.460010528564453125e-01 2.043858319520950317e-01
9.915069676935672760e-04 -1.984653472900390625e-01 2.318384684622287750e-02 5.217747688293457031e-01 -8.341139182448387146e-03 6.409963369369506836e-01 -4.965650141239166260e-01 -1.740725189447402954e-01
4.965964704751968384e-02 1.682421267032623291e-01 3.431243598461151123e-01 2.141631394624710083e-02 6.837712526321411133e-01 3.701504468917846680e-01 1.087117865681648254e-01 4.844200313091278076e-01
-8.392544090747833252e-02 4.021861851215362549e-01 2.297995239496231079e-01 -3.343190550804138184e-01 6.567605733871459961e-01 4.818748533725738525e-01 4.584890231490135193e-02 3.139913454651832581e-02
2.636352479457855225e-01 1.135523840785026550e-01 -6.972648203372955322e-03 2.681791484355926514e-01 7.930660843849182129e-01 4.210713803768157959e-01 -1.742864996194839478e-01 9.488447010517120361e-02
-4.507975876331329346e-01 2.213033735752105713e-01 1.330867856740951538e-01 -9.410432726144790649e-02 5.816599726676940918e-01 5.279734730720520020e-01 3.198040127754211426e-01 4.335610941052436829e-02
-3.466797769069671631e-01 -2.978361546993255615e-01 1.359485387802124023e-01 -3.994375169277191162e-01 3.484067320823669434e-01 4.469247758388519287e-01 -1.613426953554153442e-01 -5.156685709953308105e-01
-1.972886621952056885e-01 3.743264675140380859e-01 8.672016859054565430e-02 1.303761899471282959e-01 6.882890462875366211e-01 4.649773240089416504e-01 3.232918977737426758e-01 -4.444345459342002869e-02
3.619675040245056152e-01 -2.568346858024597168e-01 8.212941884994506836e-02 -2.509395182132720947e-01 6.478662490844726562e-01 5.482613444328308105e-01 -9.873388707637786865e-02 -5.683315172791481018e-02
-2.762326002120971680e-01 -2.707585990428924561e-01 4.555230140686035156e-01 1.877247728407382965e-02 6.104322895407676697e-02 4.426630139350891113e-01 -6.654121875762939453e-01 9.031087160110473633e-03
2.391337752342224121e-01 8.438079059123992920e-02 5.769398808479309082e-01 2.788707315921783447e-01 5.866929888725280762e-01 -1.392805110663175583e-02 -3.046111762523651123e-01 -2.964383065700531006e-01
5.673183128237724304e-02 -4.664852917194366455e-01 -4.521998390555381775e-02 -2.117148488759994507e-01 4.143850505352020264e-01 5.882973670959472656e-01 -4.599414765834808350e-01 5.431168153882026672e-02
7.016900926828384399e-02 -1.796575486660003662e-01 3.607403337955474854e-01 5.781081914901733398e-01 6.034363508224487305e-01 -1.913464255630970001e-02 7.414677739143371582e-02 -3.584095239639282227e-01
-4.195881783962249756e-01 -2.975561022758483887e-01 1.256195753812789917e-01 3.627687226980924606e-03 6.454363465309143066e-01 2.063041180372238159e-01 -7.438645511865615845e-02 -5.049060583114624023e-01
5.689495205879211426e-01 8.249087259173393250e-03 1.935242563486099243e-01 2.441745847463607788e-01 4.515034854412078857e-01 5.338781476020812988e-01 2.863176465034484863e-01 -9.108462184667587280e-02
-3.384720385074615479e-01 -2.297468781471252441e-01 2.348061352968215942e-01 3.830719590187072754e-01 -2.454604506492614746e-01 7.513092160224914551e-01 9.156718850135803223e-03 -7.729689776897430420e-02
-1.501891613006591797e-01 -1.305039972066879272e-01 5.924524664878845215e-01 4.284010827541351318e-01 -3.345260024070739746e-01 5.408337712287902832e-01 7.497577369213104248e-02 -1.259134560823440552e-01
3.810695111751556396e-01 1.388037800788879395e-01 1.218224838376045227e-01 2.280354201793670654e-01 5.855344533920288086e-01 5.899328589439392090e-01 1.860958933830261230e-01 2.077878862619400024e-01
7.467480748891830444e-02 1.450086832046508789e-01 5.347125232219696045e-03 5.202704668045043945e-01 7.302664518356323242e-01 3.847422897815704346e-01 1.234627813100814819e-01 7.827650010585784912e-02
-3.732280433177947998e-01 -6.962720751762390137e-01 4.002310931682586670e-01 2.468855530023574829e-01 2.222033441066741943e-01 3.095816075801849365e-01 6.291970610618591309e-02 -7.479616999626159668e-02
5.599245429039001465e-01 1.188110113143920898e-01 3.383328914642333984e-01 1.272041946649551392e-01 4.459692537784576416e-01 4.940999746322631836e-01 3.118062913417816162e-01 3.836750984191894531e-02
-4.477185308933258057e-01 -3.571718037128448486e-01 -5.017271637916564941e-02 -2.441621720790863037e-01 4.600211977958679199e-01 4.163950383663177490e-01 1.103355437517166138e-01 -4.611569046974182129e-01
3.954051434993743896e-01 -5.230721458792686462e-02 1.837758123874664307e-01 -2.200699150562286377e-01 7.181766033172607422e-01 4.917669594287872314e-01 -7.140434812754392624e-03 3.242025896906852722e-02
-5.328184366226196289e-01 -3.338215053081512451e-01 1.955622136592864990e-01 -3.317005932331085205e-01 3.799309432506561279e-01 3.520305752754211426e-01 -5.667356029152870178e-02 -4.300152063369750977e-01
-2.717510461807250977e-01 -4.632245004177093506e-01 7.495728135108947754e-02 3.072550594806671143e-01 -7.499946653842926025e-02 6.258507966995239258e-01 2.554315328598022461e-01 -3.859932124614715576e-01
3.883934020996093750e-01 -3.327201902866363525e-01 6.635557860136032104e-02 -1.637760996818542480e-01 6.332391500473022461e-01 5.523810386657714844e-01 -3.324634954333305359e-02 5.495754303410649300e-04
5.434044599533081055e-01 5.316687375307083130e-02 1.491387784481048584e-01 1.339761912822723389e-01 3.306238949298858643e-01 6.399665474891662598e-01 3.618255853652954102e-01 -1.091133579611778259e-01
-3.107372224330902100e-01 3.177247047424316406e-01 3.180423676967620850e-01 -3.995233029127120972e-02 6.777707487344741821e-02 4.900738894939422607e-01 -6.602588891983032227e-01 -1.379790008068084717e-01
-4.822613000869750977e-01 3.554500639438629150e-01 2.461905181407928467e-01 -9.869810193777084351e-02 2.510900199413299561e-01 5.051902532577514648e-01 3.920210897922515869e-01 -3.142991662025451660e-01
3.186745643615722656e-01 -2.194987386465072632e-01 2.010090649127960205e-02 3.716837167739868164e-01 7.129281163215637207e-01 4.460974633693695068e-01 6.366425007581710815e-02 1.978665031492710114e-02
3.808301091194152832e-01 -3.516176640987396240e-01 1.428496986627578735e-01 -2.044299840927124023e-01 5.761154294013977051e-01 5.689624547958374023e-01 1.079401150345802307e-01 4.309732839465141296e-02
-3.580227494239807129e-01 -1.946354806423187256e-01 7.362071424722671509e-02 3.871834278106689453e-01 -7.341030985116958618e-02 7.512775659561157227e-01 -2.685871124267578125e-01 1.914671510457992554e-01
-1.589042693376541138e-01 4.670911468565464020e-03 1.211105138063430786e-01 6.709855794906616211e-01 -1.633478552103042603e-01 6.735709309577941895e-01 2.095134370028972626e-02 -1.703494936227798462e-01
-5.936750173568725586e-01 2.639234066009521484e-01 2.407939285039901733e-01 1.663319617509841919e-01 4.227581918239593506e-01 3.236854672431945801e-01 3.996677696704864502e-01 -2.213945686817169189e-01
1.443381700664758682e-02 1.121962442994117737e-01 -2.441279590129852295e-01 2.307802885770797729e-01 6.299781799316406250e-01 6.041430830955505371e-01 -3.065057992935180664e-01 1.361562311649322510e-01
-5.812181159853935242e-02 -2.377836965024471283e-02 2.883970178663730621e-02 4.661636650562286377e-01 -5.001350119709968567e-02 7.270055413246154785e-01 -4.472013711929321289e-01 -2.165381759405136108e-01
-3.160027861595153809e-01 2.373530268669128418e-01 4.577256143093109131e-01 -1.396325230598449707e-01 3.234497904777526855e-01 3.684315681457519531e-01 5.786443948745727539e-01 -1.990095078945159912e-01
-2.405183389782905579e-02 -3.473850786685943604e-01 8.731370568275451660e-01 -1.080733165144920349e-01 1.628660708665847778e-01 1.788306981325149536e-01 2.136826813220977783e-01 2.304292097687721252e-02
-9.584527462720870972e-02 1.319054067134857178e-01 3.166022300720214844e-01 -2.932539284229278564e-01 7.040452957153320312e-01 4.886402189731597900e-01 2.151244729757308960e-01 8.032509684562683105e-02
-3.220541477203369141e-01 -5.080499053001403809e-01 4.412549436092376709e-01 3.224945962429046631e-01 7.013668864965438843e-02 3.025091290473937988e-01 3.149753510951995850e-01 -3.792324364185333252e-01
9.467869251966476440e-02 1.864695847034454346e-01 7.792155742645263672e-01 4.762690514326095581e-02 1.073100864887237549e-01 3.095990717411041260e-01 -4.817893207073211670e-01 8.562546968460083008e-02
-2.562809586524963379e-01 1.401414126157760620e-01 3.381408452987670898e-01 -2.875401973724365234e-01 6.039416790008544922e-01 2.397569268941879272e-01 -9.680891782045364380e-02 -5.348466038703918457e-01
5.691025257110595703e-01 -2.203279882669448853e-01 1.642618179321289062e-01 7.689561694860458374e-02 6.397400498390197754e-01 4.068665504455566406e-01 6.314910715445876122e-04 -1.409781426191329956e-01
4.730441868305206299e-01 -2.283864915370941162e-01 3.379539847373962402e-01 -8.671187609434127808e-02 6.829738616943359375e-02 6.223315000534057617e-01 3.849065303802490234e-01 -2.494445741176605225e-01
9.958074241876602173e-02 1.812927722930908203e-01 3.162638247013092041e-01 -2.881484925746917725e-01 8.130093812942504883e-01 3.243934512138366699e-01 -5.320847406983375549e-02 7.153782993555068970e-02
-5.338584780693054199e-01 -4.692013859748840332e-01 2.955846190452575684e-01 2.650417089462280273e-01 -1.396603509783744812e-02 4.917070567607879639e-01 5.994208902120590210e-02 -3.027605712413787842e-01
-2.517788708209991455e-01 1.722786426544189453e-01 6.463785767555236816e-01 -4.999255836009979248e-01 1.395219117403030396e-01 4.186425507068634033e-01 5.340120196342468262e-02 -2.040026783943176270e-01
-1.326520293951034546e-01 -2.052090167999267578e-01 1.884095519781112671e-01 4.480676054954528809e-01 -4.767981916666030884e-02 7.079522609710693359e-01 -3.979028463363647461e-01 2.055076807737350464e-01
-1.629549264907836914e-01 -1.477015763521194458e-01 -3.088893592357635498e-01 2.846688330173492432e-01 5.624516606330871582e-01 6.692036986351013184e-01 1.045767813920974731e-01 -7.715121842920780182e-03
-2.533638775348663330e-01 1.715695112943649292e-01 1.147052347660064697e-01 -3.120181560516357422e-01 6.813652068376541138e-02 5.935813784599304199e-01 -7.103317230939865112e-02 -6.586583256721496582e-01
-3.769511282444000244e-01 -6.306279450654983521e-02 7.214785367250442505e-02 3.212832212448120117e-01 1.095431298017501831e-01 4.960432946681976318e-01 -6.685119271278381348e-01 -2.013350129127502441e-01
2.803429961204528809e-01 -2.883522212505340576e-01 6.685651093721389771e-02 -3.578247129917144775e-02 7.225257158279418945e-01 5.319635272026062012e-01 1.600556671619415283e-01 4.317626357078552246e-02
-2.934071421623229980e-01 2.177339941263198853e-01 2.090861201286315918e-01 -1.888028681278228760e-01 5.423113107681274414e-01 5.509214401245117188e-01 1.459118872880935669e-01 4.101637601852416992e-01
-1.875269562005996704e-01 -4.245344102382659912e-01 2.581182718276977539e-01 -5.023283362388610840e-01 4.317081570625305176e-01 3.428206741809844971e-01 -1.674739867448806763e-01 -3.656502068042755127e-01
5.457606539130210876e-02 -3.151036202907562256e-01 3.115851283073425293e-01 3.097482621669769287e-01 -3.767646104097366333e-02 6.194064617156982422e-01 -5.639529228210449219e-01 -3.968741744756698608e-02
4.529857262969017029e-02 -2.485860884189605713e-01 2.799956202507019043e-01 3.415980935096740723e-01 -2.156925946474075317e-01 7.149908542633056641e-01 -4.281260967254638672e-01 -6.241188850253820419e-03
-1.120244562625885010e-01 2.535682357847690582e-02 -2.433783560991287231e-01 2.281912118196487427e-01 6.504748463630676270e-01 6.219727396965026855e-01 2.293138206005096436e-01 -1.138022467494010925e-01
-4.614826291799545288e-02 -4.410086274147033691e-01 -8.896350860595703125e-03 5.172101259231567383e-01 2.801762521266937256e-01 5.462592244148254395e-01 -2.700662016868591309e-01 -2.931938469409942627e-01
3.389544486999511719e-01 1.073728799819946289e-01 2.683948278427124023e-01 1.059013232588768005e-02 7.436066120862960815e-02 6.764378547668457031e-01 5.439775586128234863e-01 -2.059703320264816284e-01
-4.646801576018333435e-02 -1.960961967706680298e-01 9.215253591537475586e-01 5.972075089812278748e-02 2.673145234584808350e-01 7.692878693342208862e-02 1.434662044048309326e-01 -9.302659332752227783e-02
4.070658981800079346e-01 -1.367463022470474243e-01 2.699990058317780495e-03 2.594761550426483154e-01 6.617843508720397949e-01 5.298066139221191406e-01 1.549818217754364014e-01 -7.476406544446945190e-02
6.040742620825767517e-02 -2.596561312675476074e-01 -1.342519074678421021e-01 -2.157191485166549683e-01 5.321207046508789062e-01 6.595799326896667480e-01 -3.664175868034362793e-01 1.091393530368804932e-01
3.001111745834350586e-02 -2.161971479654312134e-01 2.173025757074356079e-01 6.003557443618774414e-01 -1.214418336749076843e-01 6.838802695274353027e-01 -2.491035610437393188e-01 -1.475710514932870865e-02
1.033694148063659668e-01 3.216015994548797607e-01 2.945424318313598633e-01 1.867468357086181641e-01 7.846150398254394531e-01 2.701877355575561523e-01 2.155632525682449341e-01 -1.707864254713058472e-01
3.593219816684722900e-02 -1.722210347652435303e-01 -2.294454574584960938e-01 3.127151727676391602e-01 7.032178640365600586e-01 5.459221601486206055e-01 1.940034329891204834e-02 -1.602806895971298218e-01
7.451310753822326660e-02 7.116576284170150757e-02 4.732280969619750977e-01 2.366412580013275146e-01 7.473045587539672852e-01 -2.180206403136253357e-02 6.397257000207901001e-02 -3.826321065425872803e-01
3.284150734543800354e-03 -1.516972780227661133e-01 1.471182852983474731e-01 6.553751230239868164e-01 -2.946409163996577263e-03 6.879175305366516113e-01 -2.208603769540786743e-01 6.163170933723449707e-02
-4.019495248794555664e-01 -1.699911206960678101e-01 5.379730463027954102e-01 -4.996664524078369141e-01 1.203521713614463806e-02 4.658652245998382568e-01 -1.356883943080902100e-01 -1.867387294769287109e-01
-1.192157045006752014e-01 9.881685674190521240e-02 5.507407784461975098e-01 -5.934548377990722656e-01 1.507276892662048340e-01 4.826329350471496582e-01 1.602967083454132080e-01 -1.979148685932159424e-01
3.781532868742942810e-02 3.936351537704467773e-01 2.896310091018676758e-01 -3.273622095584869385e-01 6.631833314895629883e-01 4.457310438156127930e-01 9.919920563697814941e-02 -6.511895358562469482e-02
-4.811661243438720703e-01 -3.060186803340911865e-01 3.263203799724578857e-02 -2.268752306699752808e-01 4.410829544067382812e-01 3.764709532260894775e-01 -4.583428055047988892e-02 -5.328312516212463379e-01
1.512895431369543076e-02 -2.088121697306632996e-02 -2.329899519681930542e-01 -1.148973032832145691e-01 5.355257391929626465e-01 6.953216195106506348e-01 2.295438498258590698e-01 -3.299985527992248535e-01
-1.356396824121475220e-01 -1.108200475573539734e-01 -1.238687336444854736e-01 1.310373693704605103e-01 5.282566547393798828e-01 6.770005226135253906e-01 -2.244745194911956787e-01 3.860477209091186523e-01
-4.005993902683258057e-01 1.371342539787292480e-01 -1.823579221963882446e-01 2.432659119367599487e-01 5.711083412170410156e-01 5.753874182701110840e-01 2.615819275379180908e-01 -5.119736492633819580e-02
-2.265562564134597778e-01 4.205169528722763062e-02 3.747665584087371826e-01 2.588539719581604004e-01 8.484575152397155762e-02 5.201317667961120605e-01 -6.494198441505432129e-01 1.999166458845138550e-01
-9.827808290719985962e-02 4.337996542453765869e-01 3.241564631462097168e-01 -1.863793879747390747e-01 7.233319282531738281e-01 2.208163291215896606e-01 -9.199709445238113403e-02 -2.862034142017364502e-01
-3.341272473335266113e-01 3.465744554996490479e-01 1.735868006944656372e-01 4.187453538179397583e-03 2.253761589527130127e-01 4.099988937377929688e-01 3.011961877346038818e-01 -6.545857191085815430e-01
-2.040362358093261719e-01 -2.233620584011077881e-01 1.030745655298233032e-01 1.097263097763061523e-01 6.089559197425842285e-01 3.406177088618278503e-02 -4.179695546627044678e-01 -5.823473930358886719e-01
-3.033423423767089844e-01 -3.320043534040451050e-02 2.265441864728927612e-01 2.660532593727111816e-01 7.124654650688171387e-01 2.814702391624450684e-01 3.883863985538482666e-01 2.170210480690002441e-01
3.139029443264007568e-01 -2.912076413631439209e-01 -1.759732700884342194e-02 2.259994447231292725e-01 6.542103886604309082e-01 5.270403027534484863e-01 2.327267229557037354e-01 7.316712290048599243e-02
-5.777868032455444336e-01 3.628877103328704834e-01 2.033336162567138672e-01 1.534263491630554199e-01 3.411948680877685547e-01 3.341870903968811035e-01 3.489047288894653320e-01 -3.460654914379119873e-01
4.716653823852539062e-01 2.883336246013641357e-01 4.479663372039794922e-01 2.915500998497009277e-01 3.020874559879302979e-01 2.311072498559951782e-01 -2.696735784411430359e-02 -5.131525993347167969e-01
1.822120845317840576e-01 2.904261350631713867e-01 2.301492542028427124e-01 -2.368785887956619263e-01 7.823233604431152344e-01 3.706989288330078125e-01 -5.015118047595024109e-02 -1.463167965412139893e-01
-4.820940196514129639e-01 -5.017048716545104980e-01 4.545362591743469238e-01 4.012098014354705811e-01 1.547859460115432739e-01 1.612543165683746338e-01 -2.520010471343994141e-01 -1.866520047187805176e-01
9.885627776384353638e-02 -3.490338921546936035e-01 1.688743978738784790e-01 6.374475955963134766e-01 -5.215766280889511108e-02 4.596023857593536377e-01 -9.299275279045104980e-02 -4.592845439910888672e-01
5.205686688423156738e-01 -5.466408561915159225e-03 6.456664204597473145e-01 -1.628538668155670166e-01 3.609867393970489502e-02 4.417769014835357666e-01 1.710866093635559082e-01 -2.446043789386749268e-01
3.044452965259552002e-01 -4.994859397411346436e-01 3.328013122081756592e-01 -9.518043696880340576e-02 9.382790327072143555e-02 5.926794409751892090e-01 4.079214930534362793e-01 -1.074170768260955811e-01
-5.734644532203674316e-01 -7.231439650058746338e-02 5.119098424911499023e-01 3.128073811531066895e-01 -1.734995096921920776e-01 4.398337304592132568e-01 1.033042222261428833e-01 -2.679208219051361084e-01
-2.836655080318450928e-01 -5.214096605777740479e-02 2.613772153854370117e-01 3.820791840553283691e-01 5.433086156845092773e-01 2.914206087589263916e-01 5.071097016334533691e-01 2.554254829883575439e-01
2.387797683477401733e-01 3.725849688053131104e-01 3.870978057384490967e-01 2.010756582021713257e-01 7.321332693099975586e-01 1.458889544010162354e-01 -2.377853393554687500e-01 6.633823271840810776e-03
2.501373887062072754e-01 -2.135807871818542480e-01 1.347706168889999390e-01 1.304141730070114136e-01 7.879573702812194824e-01 4.268305301666259766e-01 2.178778350353240967e-01 7.817661017179489136e-02
2.337838336825370789e-02 -1.703626960515975952e-01 1.063527688384056091e-01 6.176165938377380371e-01 -3.504104167222976685e-02 7.330668568611145020e-01 -1.969950795173645020e-01 1.570880413055419922e-02
-2.309882640838623047e-01 2.304068952798843384e-01 2.369415760040283203e-01 -5.936419963836669922e-02 7.492015361785888672e-01 4.762966036796569824e-01 6.995012611150741577e-02 2.020822316408157349e-01
-2.261263132095336914e-01 -2.845157384872436523e-01 1.423268616199493408e-01 2.515622377395629883e-01 -3.813692368566989899e-03 6.817807555198669434e-01 -5.614959597587585449e-01 6.527023017406463623e-02
-1.312104761600494385e-01 3.473364189267158508e-02 1.682295650243759155e-01 -6.541683524847030640e-02 3.507411181926727295e-01 6.357595920562744141e-01 6.395692229270935059e-01 1.128659173846244812e-01
-2.584680914878845215e-01 1.666551381349563599e-01 7.200323939323425293e-01 3.595500886440277100e-01 1.070695444941520691e-01 2.256122082471847534e-01 -4.163302779197692871e-01 -1.483302712440490723e-01
-4.925836622714996338e-01 -4.646969735622406006e-01 6.323559284210205078e-01 1.375956088304519653e-01 7.610576599836349487e-02 2.303628623485565186e-01 1.095765549689531326e-02 -2.522545754909515381e-01
-1.615114137530326843e-02 -1.363025158643722534e-01 4.207408130168914795e-01 3.326784670352935791e-01 1.208053082227706909e-01 4.313141703605651855e-01 -7.018967866897583008e-01 -1.334740594029426575e-02
2.824831902980804443e-01 6.766803096979856491e-03 6.096199154853820801e-01 4.306296706199645996e-01 5.100792050361633301e-01 -8.019390515983104706e-03 -1.824005544185638428e-01 -2.637498676776885986e-01
-4.603271484375000000e-01 -4.722672402858734131e-01 1.072893813252449036e-01 3.530563116073608398e-01 3.175821527838706970e-02 4.739827811717987061e-01 2.434756420552730560e-02 -4.501574337482452393e-01
-3.809756040573120117e-01 -1.340267807245254517e-01 3.078014850616455078e-01 -5.850092768669128418e-01 1.434126943349838257e-01 6.120419502258300781e-01 5.170511081814765930e-02 4.561409354209899902e-02
-4.213364049792289734e-02 -3.061948120594024658e-01 -1.528015434741973877e-01 -2.384071201086044312e-01 4.188262820243835449e-01 6.991917490959167480e-01 -3.811222612857818604e-01 1.214267164468765259e-01
-2.150802612304687500e-01 2.600109279155731201e-01 1.946552991867065430e-01 -4.182451963424682617e-01 6.648590564727783203e-01 4.727514088153839111e-01 4.422685131430625916e-02 -7.633972167968750000e-02
-3.479832410812377930e-01 -4.539819359779357910e-01 7.020545601844787598e-01 2.993570268154144287e-01 -2.974102087318897247e-02 2.180860638618469238e-01 7.931633293628692627e-02 -1.886154264211654663e-01
-3.169797658920288086e-01 5.204641819000244141e-01 3.492210209369659424e-01 -2.715713679790496826e-01 4.931483268737792969e-01 3.772207498550415039e-01 3.950739279389381409e-02 -2.142036855220794678e-01
1.768865138292312622e-01 3.325883746147155762e-01 2.010059505701065063e-01 -2.059596627950668335e-01 6.597251892089843750e-01 5.417643189430236816e-01 2.097848951816558838e-01 -5.017739161849021912e-02
-4.023474156856536865e-01 -4.814899861812591553e-01 6.132346391677856445e-01 2.850663065910339355e-01 1.511052995920181274e-01 1.935765594244003296e-01 1.435778141021728516e-01 -2.608546912670135498e-01
4.155063927173614502e-01 2.265469636768102646e-03 6.438037753105163574e-01 5.036836266517639160e-01 1.314654648303985596e-01 1.927633434534072876e-01 7.034574449062347412e-02 -3.158788383007049561e-01
-3.010971248149871826e-01 -2.682562768459320068e-01 3.179673254489898682e-01 2.534445822238922119e-01 1.278921365737915039e-01 3.440057337284088135e-01 -6.986356973648071289e-01 -2.219309657812118530e-01
4.894509166479110718e-02 3.335673213005065918e-01 2.098365724086761475e-01 -1.522636413574218750e-01 8.406504988670349121e-01 3.323223590850830078e-01 -3.574052080512046814e-02 -2.670212276279926300e-02
1.186745837330818176e-01 -9.943771362304687500e-02 8.849242925643920898e-01 1.674970239400863647e-01 2.708852104842662811e-02 2.576926350593566895e-01 3.058022558689117432e-01 6.502343714237213135e-02
-2.731440663337707520e-01 -5.211132168769836426e-01 2.933263182640075684e-01 2.021771520376205444e-01 -4.675481095910072327e-02 4.690161049365997314e-01 1.926919519901275635e-01 -5.173249840736389160e-01
-3.227670490741729736e-01 -6.201679706573486328e-01 3.099496066570281982e-01 1.278524696826934814e-01 -3.155058994889259338e-02 4.797591865062713623e-01 3.293040767312049866e-02 -4.081044793128967285e-01
-2.389201223850250244e-01 1.451871991157531738e-01 1.151080280542373657e-01 2.746232450008392334e-01 7.614768147468566895e-01 3.612781763076782227e-01 2.928084433078765869e-01 1.925213038921356201e-01
1.666648685932159424e-01 -2.046611458063125610e-01 4.219755157828330994e-02 -1.145595386624336243e-01 9.104757010936737061e-02 5.358984470367431641e-01 -1.873263530433177948e-02 -7.871496081352233887e-01
6.090940535068511963e-02 2.322204560041427612e-01 2.488139271736145020e-01 1.311151981353759766e-01 8.596307635307312012e-01 3.097680509090423584e-01 1.378568261861801147e-01 9.663470834493637085e-02
-1.311389803886413574e-01 -1.660405844449996948e-01 2.896146178245544434e-01 6.107046268880367279e-03 4.669104814529418945e-01 4.268887639045715332e-01 6.853909492492675781e-01 -3.631847724318504333e-02
-1.316738277673721313e-01 1.675380319356918335e-01 4.942973554134368896e-01 -5.393365621566772461e-01 2.454703450202941895e-01 3.941744565963745117e-01 -6.555695086717605591e-02 -4.466008841991424561e-01
-8.803471922874450684e-02 -3.647587820887565613e-02 -1.193113029003143311e-01 -1.399075239896774292e-01 4.834618270397186279e-01 6.893522143363952637e-01 -3.781771063804626465e-01 3.242689967155456543e-01
-5.309839844703674316e-01 -5.276799798011779785e-01 5.336872935295104980e-01 2.001961618661880493e-01 2.028173804283142090e-01 1.955761909484863281e-01 -3.417179733514785767e-02 -1.848152130842208862e-01
-6.222856044769287109e-01 2.413379997014999390e-01 1.430530846118927002e-01 -1.152569204568862915e-01 5.311467647552490234e-01 4.006355106830596924e-01 1.318350732326507568e-01 -2.464992552995681763e-01
-2.110899388790130615e-01 -1.017209514975547791e-01 2.225056588649749756e-01 -4.603549838066101074e-02 4.347307682037353516e-01 4.774591028690338135e-01 6.889514923095703125e-01 -4.305376112461090088e-02
-4.055601954460144043e-01 1.501467078924179077e-01 4.451170563697814941e-01 -5.197970867156982422e-01 2.625722885131835938e-01 4.977813959121704102e-01 -1.529967188835144043e-01 -6.723291426897048950e-02
-2.501322627067565918e-01 -7.684313505887985229e-02 7.066507935523986816e-01 1.087221130728721619e-01 1.222246792167425156e-02 4.128392934799194336e-01 -4.817306101322174072e-01 1.330524086952209473e-01
-4.133341312408447266e-01 4.800529181957244873e-01 3.022373318672180176e-01 -1.256970763206481934e-01 6.142091155052185059e-01 2.888765037059783936e-01 1.385145075619220734e-02 -1.751072406768798828e-01
-6.485251337289810181e-02 -6.247124075889587402e-01 2.985712289810180664e-01 -2.661368548870086670e-01 1.457804590463638306e-01 4.229013919830322266e-01 -8.524764329195022583e-03 -4.953633844852447510e-01
-2.540155649185180664e-01 1.503973901271820068e-01 1.958753466606140137e-01 -2.983791828155517578e-01 4.856158196926116943e-01 6.123443245887756348e-01 2.137494534254074097e-01 3.591410815715789795e-01
4.040347933769226074e-01 1.026516407728195190e-01 1.871712207794189453e-01 2.441749125719070435e-01 5.353051424026489258e-01 5.325164198875427246e-01 4.017871320247650146e-01 2.384214196354150772e-03
1.430228948593139648e-01 -9.491986781358718872e-02 -1.709085255861282349e-01 2.540109753608703613e-01 5.763927102088928223e-01 6.765893101692199707e-01 2.930556237697601318e-01 3.033778071403503418e-02
1.155275329947471619e-01 -1.206329688429832458e-01 -8.081649988889694214e-02 4.117387235164642334e-01 8.126195073127746582e-01 3.583964705467224121e-01 3.855718998238444328e-03 -8.501491695642471313e-02
4.638165533542633057e-01 -3.756838738918304443e-01 -1.234947517514228821e-01 1.861101537942886353e-01 4.346312582492828369e-01 5.651682019233703613e-01 -2.072113752365112305e-01 -2.063781619071960449e-01
4.967355430126190186e-01 -2.944536507129669189e-01 1.602433174848556519e-01 -1.403596103191375732e-01 6.328732371330261230e-01 3.706725537776947021e-01 -2.154847085475921631e-01 -1.918641775846481323e-01
-2.697542011737823486e-01 -6.145831346511840820e-01 2.295250296592712402e-01 -6.407241523265838623e-02 3.943450450897216797e-01 2.335682362318038940e-01 1.293117180466651917e-03 -5.316667556762695312e-01
1.202708333730697632e-01 1.592951081693172455e-02 9.297994375228881836e-01 1.315796673297882080e-01 2.058903425931930542e-01 1.554235517978668213e-01 1.915037631988525391e-01 -1.483314111828804016e-02
2.186891287565231323e-01 -1.580152809619903564e-01 3.678260743618011475e-01 7.864729762077331543e-01 2.418309748172760010e-01 1.979246437549591064e-01 4.304510727524757385e-02 -2.717740833759307861e-01
3.649621605873107910e-01 -3.614092767238616943e-01 6.901232600212097168e-01 -4.429753124713897705e-02 9.330884553492069244e-03 4.301631748676300049e-01 -4.737862199544906616e-02 2.656714618206024170e-01
-5.218518972396850586e-01 1.768041774630546570e-02 2.654170989990234375e-01 -1.203833222389221191e-01 6.589757800102233887e-01 3.346904218196868896e-01 2.905031144618988037e-01 1.084476783871650696e-01
2.144492864608764648e-01 2.634427547454833984e-01 4.800073504447937012e-01 4.160798192024230957e-01 4.053432345390319824e-01 8.692020177841186523e-02 -3.178019523620605469e-01 -4.563151299953460693e-01
9.858983010053634644e-02 3.465703129768371582e-01 3.455909192562103271e-01 1.232326850295066833e-01 6.523553133010864258e-01 3.932556211948394775e-01 -6.297378242015838623e-02 3.890586495399475098e-01
9.251266717910766602e-02 -2.770434916019439697e-01 4.910842776298522949e-01 2.837541699409484863e-01 1.369597506709396839e-03 4.031334519386291504e-01 -6.548681259155273438e-01 -4.046397283673286438e-02
6.458243727684020996e-01 1.840335577726364136e-01 2.023442685604095459e-01 1.257985681295394897e-01 4.203265011310577393e-01 5.067430138587951660e-01 1.043444573879241943e-01 -2.189142554998397827e-01
-3.966111242771148682e-01 -4.818370044231414795e-01 2.560457885265350342e-01 3.931393027305603027e-01 -3.422384336590766907e-02 5.753440260887145996e-01 1.441599875688552856e-01 -1.934953480958938599e-01
-2.871148884296417236e-01 -2.340411692857742310e-01 1.930985003709793091e-01 -5.832100510597229004e-01 2.272137999534606934e-01 6.085695028305053711e-01 -2.251958101987838745e-02 -2.507560551166534424e-01
-1.844428330659866333e-01 -5.587225407361984253e-02 4.109452366828918457e-01 5.097587704658508301e-01 -1.265751291066408157e-02 4.948664903640747070e-01 -5.209843516349792480e-01 1.328588128089904785e-01
-3.348891623318195343e-03 4.573204517364501953e-01 2.690329551696777344e-01 -1.385086625814437866e-01 7.219265699386596680e-01 2.509040832519531250e-01 -9.855559468269348145e-02 -3.247144818305969238e-01
-2.809971868991851807e-01 -1.081868261098861694e-01 9.589154273271560669e-02 5.148202180862426758e-01 -8.764035999774932861e-02 7.607583403587341309e-01 -1.726372241973876953e-01 1.373447477817535400e-01
-1.174565777182579041e-01 -9.742343425750732422e-02 1.687564849853515625e-01 4.182274937629699707e-01 -1.090287640690803528e-01 7.582417130470275879e-01 -3.534299731254577637e-01 2.481713145971298218e-01
3.042137920856475830e-01 3.074951656162738800e-02 6.805719137191772461e-01 5.742846131324768066e-01 1.492045372724533081e-01 1.590978205204010010e-01 1.597161777317523956e-02 -2.563166618347167969e-01
2.593686580657958984e-01 -3.570684492588043213e-01 6.095236539840698242e-01 7.439053803682327271e-02 -7.466556876897811890e-02 5.134510993957519531e-01 2.821544930338859558e-02 3.977108895778656006e-01
-4.630094766616821289e-01 4.515701532363891602e-01 1.115236356854438782e-01 -1.076052114367485046e-01 3.502433300018310547e-01 5.215429067611694336e-01 2.680350542068481445e-01 -3.019439280033111572e-01
-8.105678111314773560e-02 -1.391561627388000488e-01 6.833069026470184326e-02 2.957677841186523438e-01 -1.306418478488922119e-01 8.006205558776855469e-01 -4.729745388031005859e-01 -1.233548112213611603e-02
1.515021473169326782e-01 -1.045032516121864319e-01 -1.449172571301460266e-02 3.374861478805541992e-01 7.871586680412292480e-01 4.376770257949829102e-01 -4.861630499362945557e-02 1.961525231599807739e-01
-5.876960158348083496e-01 -1.723173856735229492e-01 3.729881346225738525e-01 4.340538680553436279e-01 -6.633327156305313110e-02 4.850009977817535400e-01 2.197116017341613770e-01 -9.745772182941436768e-02
-7.299812138080596924e-02 -2.367034703493118286e-01 9.168753027915954590e-01 -3.129483759403228760e-02 1.433170735836029053e-01 1.599897146224975586e-01 1.944467872381210327e-01 1.142675802111625671e-01
4.631941318511962891e-01 4.975983500480651855e-02 6.162618398666381836e-01 -2.256453782320022583e-01 3.157837316393852234e-02 4.843132197856903076e-01 1.762062311172485352e-01 -2.927038073539733887e-01
2.412183433771133423e-01 2.843268513679504395e-01 5.805783867835998535e-01 3.451784551143646240e-01 5.541773438453674316e-01 1.436801254749298096e-02 -2.693383097648620605e-01 -1.577664315700531006e-01
1.597429960966110229e-01 2.609116137027740479e-01 4.824519157409667969e-01 4.361786842346191406e-01 4.193437695503234863e-01 1.131660044193267822e-01 1.968165636062622070e-01 -5.059674978256225586e-01
4.429730474948883057e-01 -2.333049625158309937e-01 1.887051761150360107e-01 -3.374537527561187744e-01 5.501222014427185059e-01 5.295550227165222168e-01 -2.502423711121082306e-02 -1.271604597568511963e-01
-2.164603322744369507e-01 1.449320167303085327e-01 7.879652976989746094e-01 3.109094202518463135e-01 1.064800396561622620e-01 2.053326070308685303e-01 -3.985202014446258545e-01 -4.762135818600654602e-02
-1.637465357780456543e-01 -4.967984929680824280e-02 3.849602043628692627e-01 -1.896757483482360840e-01 1.771709322929382324e-01 3.341203927993774414e-01 -7.269767522811889648e-01 -3.391556143760681152e-01
2.598449587821960449e-01 -2.258085086941719055e-02 2.917475104331970215e-01 7.501911520957946777e-01 3.321948647499084473e-01 1.826266050338745117e-01 -3.417006134986877441e-01 -1.536299884319305420e-01
-1.583198755979537964e-01 2.468914687633514404e-01 2.685632705688476562e-01 -3.618645370006561279e-01 -1.188106760382652283e-01 5.784808993339538574e-01 -4.624438937753438950e-03 -6.017722487449645996e-01
-1.984380185604095459e-02 -3.032188713550567627e-01 2.167676202952861786e-02 5.093012452125549316e-01 6.276151398196816444e-04 6.696789264678955078e-01 -4.089348912239074707e-01 -1.791899651288986206e-01
1.122037544846534729e-01 1.228289678692817688e-01 4.480051398277282715e-01 4.329292178153991699e-01 5.754711031913757324e-01 -8.065495640039443970e-03 -9.304305911064147949e-02 -4.942651093006134033e-01
9.940969944000244141e-02 8.812665194272994995e-02 3.231505155563354492e-01 2.862044274806976318e-01 -1.358099728822708130e-01 6.417473554611206055e-01 -6.046429872512817383e-01 1.161041390150785446e-02
-1.782109141349792480e-01 2.416020631790161133e-01 1.088973358273506165e-01 1.534859240055084229e-01 3.456381559371948242e-01 6.634077429771423340e-01 4.803587198257446289e-01 2.900562882423400879e-01
-2.666912674903869629e-01 -2.821339666843414307e-01 2.352816611528396606e-01 6.105448007583618164e-01 -9.323624521493911743e-02 6.062538027763366699e-01 1.559548377990722656e-01 -1.435104012489318848e-01
-3.540811538696289062e-01 -5.471229553222656250e-02 5.208697915077209473e-01 6.068407297134399414e-01 -1.110146790742874146e-01 4.597012102603912354e-01 -8.776909857988357544e-02 2.681510336697101593e-02
2.336674630641937256e-01 -1.539885252714157104e-01 4.687780141830444336e-01 6.896935105323791504e-01 4.322629868984222412e-01 2.717409469187259674e-02 2.810233086347579956e-02 -1.946216076612472534e-01
4.055199921131134033e-01 -2.197609469294548035e-02 2.360433191061019897e-01 8.139193803071975708e-02 8.034886121749877930e-01 2.390116900205612183e-01 2.831950969994068146e-02 -2.630725502967834473e-01
-7.649271190166473389e-02 -1.937062479555606842e-02 9.235990047454833984e-01 9.298559278249740601e-02 -3.805587068200111389e-02 2.311572581529617310e-01 2.467367947101593018e-01 -1.277945488691329956e-01
-1.881566494703292847e-01 3.343405574560165405e-02 5.398046970367431641e-01 8.441688865423202515e-02 1.992501020431518555e-01 3.392389118671417236e-01 -7.083917856216430664e-01 9.144157916307449341e-02
2.067216634750366211e-01 -1.098497137427330017e-01 5.809800028800964355e-01 7.002826929092407227e-01 1.536121666431427002e-01 1.580554693937301636e-01 -4.035924002528190613e-02 -2.589568495750427246e-01
-3.722362518310546875e-01 -3.482644557952880859e-01 6.103545427322387695e-01 2.998600006103515625e-01 -1.330896317958831787e-01 3.178347051143646240e-01 9.481061249971389771e-02 -3.872757256031036377e-01
-1.500693559646606445e-01 1.315108835697174072e-01 5.977794528007507324e-01 5.687670707702636719e-01 4.807890579104423523e-02 3.253727257251739502e-01 -3.978532552719116211e-01 1.134980618953704834e-01
-1.391278207302093506e-01 -5.851215124130249023e-02 5.699473246932029724e-02 -5.272432565689086914e-01 1.400031000375747681e-01 6.649733185768127441e-01 -8.153721690177917480e-02 -4.770192801952362061e-01
4.661145508289337158e-01 -3.366200029850006104e-01 5.649033188819885254e-01 9.923354536294937134e-02 -7.328794151544570923e-02 5.316955447196960449e-01 1.068539395928382874e-01 2.024159878492355347e-01
-2.553934454917907715e-01 -1.974760591983795166e-01 4.033323824405670166e-01 -9.465549141168594360e-02 9.741857647895812988e-02 3.407006859779357910e-01 9.226521104574203491e-02 -7.681539058685302734e-01
-2.360389232635498047e-01 4.440484046936035156e-01 2.065401673316955566e-01 -2.042592763900756836e-01 2.134039252996444702e-01 4.894871115684509277e-01 1.089698597788810730e-01 -6.047418117523193359e-01
2.853304743766784668e-01 8.207822591066360474e-02 2.930582463741302490e-01 -3.473202139139175415e-02 5.282825231552124023e-01 5.627093911170959473e-01 3.197433948516845703e-01 3.560903072357177734e-01
2.574160508811473846e-02 -2.780126929283142090e-01 5.027813315391540527e-01 1.231645867228507996e-01 -2.980938926339149475e-02 5.248365402221679688e-01 -5.822655558586120605e-01 1.967546790838241577e-01
-4.451337456703186035e-01 2.205199599266052246e-01 2.791315019130706787e-01 -2.653754651546478271e-01 2.000744044780731201e-01 6.366791725158691406e-01 3.985644876956939697e-01 2.538652345538139343e-02
-1.002478078007698059e-01 2.126297503709793091e-01 -1.909410804510116577e-01 3.877500593662261963e-01 5.754975080490112305e-01 5.814939737319946289e-01 2.655843496322631836e-01 -1.343971937894821167e-01
1.406151801347732544e-01 -3.619585335254669189e-01 1.801651269197463989e-01 3.567475080490112305e-01 -4.981315508484840393e-02 6.070615649223327637e-01 -5.342708230018615723e-01 -1.817551106214523315e-01
2.857927680015563965e-01 -1.874691247940063477e-01 5.949279069900512695e-01 4.202625751495361328e-01 1.826527416706085205e-01 1.646262258291244507e-01 -8.816535770893096924e-02 -5.332739353179931641e-01
-4.649969339370727539e-01 3.636972904205322266e-01 4.256564974784851074e-01 -2.417244315147399902e-01 1.161124929785728455e-01 5.351532697677612305e-01 2.639507353305816650e-01 -2.057834416627883911e-01
1.254785060882568359e-01 3.239873051643371582e-02 9.144437313079833984e-01 2.588228285312652588e-01 8.231959491968154907e-02 1.622567176818847656e-01 2.140162587165832520e-01 -3.319993615150451660e-02
-2.389588207006454468e-01 9.154190868139266968e-02 1.318549811840057373e-01 8.731199055910110474e-02 8.060379028320312500e-01 4.344381392002105713e-01 2.170375287532806396e-01 1.548244059085845947e-01
-2.868535518646240234e-01 3.654275536537170410e-01 2.002388834953308105e-01 1.541424542665481567e-01 3.103538453578948975e-01 3.502497076988220215e-01 3.566799163818359375e-01 -6.116430759429931641e-01
-3.558940887451171875e-01 3.869543084874749184e-03 5.509382486343383789e-01 8.895486593246459961e-02 3.989908471703529358e-02 4.199993610382080078e-01 -6.006218194961547852e-01 1.521196961402893066e-01
1.053437497466802597e-02 -1.176907420158386230e-01 3.876014053821563721e-01 6.949409842491149902e-01 4.980899989604949951e-01 -2.455050125718116760e-02 1.560709178447723389e-01 -2.824991345405578613e-01
-2.643366754055023193e-01 -1.833009719848632812e-01 1.461222320795059204e-01 -4.625620543956756592e-01 9.597505629062652588e-02 6.005699038505554199e-01 1.170289516448974609e-01 -5.268969535827636719e-01
-3.681637346744537354e-01 2.728876769542694092e-01 3.296863436698913574e-01 -3.143712282180786133e-01 1.803912073373794556e-01 6.383908390998840332e-01 3.771244287490844727e-01 -1.259419787675142288e-02
4.135049507021903992e-02 -1.752479821443557739e-01 4.781056940555572510e-01 1.736452728509902954e-01 -5.482230335474014282e-02 5.469999313354492188e-01 -5.929234623908996582e-01 2.346654683351516724e-01
3.635658025741577148e-01 -1.510668247938156128e-01 2.930623888969421387e-01 5.072728544473648071e-02 -1.379341445863246918e-02 5.973071455955505371e-01 4.982712864875793457e-01 -3.889724612236022949e-01
-4.847980737686157227e-01 1.574915796518325806e-01 3.623091876506805420e-01 -1.283828765153884888e-01 4.591839611530303955e-01 4.355486631393432617e-01 4.022294580936431885e-01 -1.734243035316467285e-01
1.559278368949890137e-02 -2.246973365545272827e-01 -2.463624775409698486e-01 2.649076469242572784e-02 4.795041382312774658e-01 6.384524106979370117e-01 1.705730408430099487e-01 -4.703518748283386230e-01
-3.366533219814300537e-01 -1.441218703985214233e-01 6.384561210870742798e-02 4.750130176544189453e-01 -1.146590933203697205e-01 7.799955606460571289e-01 -1.207719221711158752e-01 -7.352149114012718201e-03
-3.990062475204467773e-01 5.433068871498107910e-01 3.316334784030914307e-01 -2.494561523199081421e-01 4.015204906463623047e-01 3.871222436428070068e-01 5.127358064055442810e-02 -2.443176209926605225e-01
3.786603212356567383e-01 3.102146983146667480e-01 2.335411310195922852e-01 -2.581504583358764648e-01 5.845093727111816406e-01 4.713960289955139160e-01 1.198631450533866882e-01 -2.469156533479690552e-01
-3.152960836887359619e-01 -3.042867779731750488e-02 1.319700665771961212e-02 3.400635123252868652e-01 -5.855030193924903870e-02 7.852227687835693359e-01 -3.447861075401306152e-01 2.120491415262222290e-01
1.354348510503768921e-01 -2.299656271934509277e-01 2.055517584085464478e-01 5.621052384376525879e-01 -7.252228260040283203e-02 6.739695072174072266e-01 -3.174027204513549805e-01 1.015889272093772888e-01
-1.769125014543533325e-01 -1.057050898671150208e-01 3.731075525283813477e-01 6.195524334907531738e-01 -2.077369242906570435e-01 6.239125728607177734e-01 -4.513595998287200928e-02 3.879497759044170380e-03
-2.422828227281570435e-01 -1.322766840457916260e-01 -3.263405710458755493e-02 2.100753933191299438e-01 7.312139868736267090e-01 4.605912864208221436e-01 3.584634065628051758e-01 5.736729502677917480e-02
2.596853077411651611e-01 -3.784047961235046387e-01 4.418596252799034119e-02 -4.218392968177795410e-01 5.323596000671386719e-01 5.174370408058166504e-01 -2.028639018535614014e-01 -1.310382783412933350e-01
-4.397087693214416504e-01 4.131897538900375366e-02 5.586581230163574219e-01 5.441684722900390625e-01 4.447755403816699982e-03 3.734285235404968262e-01 -1.421054154634475708e-01 1.925306171178817749e-01
2.752745449542999268e-01 -1.334522217512130737e-01 3.944645524024963379e-01 -7.924388349056243896e-02 -1.634911000728607178e-01 5.991119742393493652e-01 4.023709297180175781e-01 -4.438080489635467529e-01
3.677883744239807129e-01 2.116081863641738892e-01 5.903003215789794922e-01 2.783412337303161621e-01 1.542013487778604031e-03 3.907660543918609619e-01 2.367559820413589478e-01 -4.304317533969879150e-01
2.743791043758392334e-01 -6.059470772743225098e-01 1.458937674760818481e-01 3.054904937744140625e-01 -4.994422197341918945e-02 5.240138173103332520e-01 -2.516480162739753723e-02 -4.064686894416809082e-01
-1.544930189847946167e-01 4.407382309436798096e-01 1.691934317350387573e-01 -2.638291120529174805e-01 5.561460256576538086e-01 5.620549321174621582e-01 2.407225221395492554e-01 2.231390029191970825e-02
-2.063909024000167847e-01 1.347259730100631714e-01 7.648286819458007812e-01 3.549310266971588135e-01 1.388756930828094482e-01 1.901451498270034790e-01 -4.049775004386901855e-01 -9.415175765752792358e-02
-5.316687226295471191e-01 2.556895613670349121e-01 4.352620542049407959e-01 -2.741916179656982422e-01 1.653224527835845947e-01 5.390722155570983887e-01 2.410540580749511719e-01 1.062059924006462097e-01
-2.292681336402893066e-01 -2.049881964921951294e-02 1.777728945016860962e-01 -3.943554759025573730e-01 5.008340999484062195e-02 5.959529876708984375e-01 1.516833901405334473e-01 -6.158085465431213379e-01
-5.787255167961120605e-01 -4.126274213194847107e-02 4.826049506664276123e-01 4.517203867435455322e-01 -9.740395843982696533e-02 4.633029699325561523e-01 -3.694044426083564758e-02 3.022671677172183990e-02
1.348764151334762573e-01 3.654649555683135986e-01 2.717553675174713135e-01 2.209513783454895020e-01 7.858530282974243164e-01 2.492332011461257935e-01 3.304215148091316223e-02 -2.116583883762359619e-01
6.121217608451843262e-01 1.516177207231521606e-01 2.203090637922286987e-01 9.793307632207870483e-02 2.001910060644149780e-01 6.208389997482299805e-01 3.046986162662506104e-01 -1.607274413108825684e-01
-5.548941716551780701e-02 4.170885384082794189e-01 3.446634113788604736e-01 2.057005763053894043e-01 6.219547390937805176e-01 3.636406958103179932e-01 8.906653523445129395e-02 3.672291636466979980e-01
5.188866853713989258e-01 1.456782817840576172e-01 4.865683019161224365e-01 -2.238128930330276489e-01 2.387456446886062622e-01 5.606617927551269531e-01 9.977129101753234863e-02 2.034653425216674805e-01
5.545756220817565918e-02 2.368565499782562256e-01 3.483146429061889648e-01 5.170518159866333008e-01 3.452099263668060303e-01 1.476185619831085205e-01 2.449515014886856079e-01 -5.926172733306884766e-01
9.729219973087310791e-02 -1.183858960866928101e-01 3.066025078296661377e-01 4.233517646789550781e-01 1.440479606389999390e-01 4.844422638416290283e-01 -6.634455323219299316e-01 8.771051466464996338e-02
-1.025503277778625488e-01 1.587470024824142456e-01 3.218960389494895935e-02 4.705429077148437500e-02 3.729782998561859131e-01 6.323397159576416016e-01 6.414505839347839355e-01 -1.029919907450675964e-01
2.145516425371170044e-01 -4.811578392982482910e-01 -3.950479999184608459e-02 -3.311967551708221436e-01 2.238022238016128540e-01 6.014779210090637207e-01 -4.268604815006256104e-01 -1.308808177709579468e-01
5.135337114334106445e-01 -3.506448566913604736e-01 1.114056929945945740e-01 -1.516849249601364136e-01 4.802470803260803223e-01 4.510679244995117188e-01 -1.096523925662040710e-01 -3.630270361900329590e-01
-3.680132627487182617e-01 -4.555571675300598145e-01 3.408772945404052734e-01 3.699240088462829590e-01 2.197470963001251221e-01 2.208358496427536011e-01 -5.398543477058410645e-01 -1.244702041149139404e-01
-5.463159084320068359e-01 -3.770672529935836792e-02 2.139552384614944458e-01 4.413906037807464600e-01 6.267118453979492188e-01 1.208368912339210510e-01 1.731007248163223267e-01 1.489344090223312378e-01
-2.091488987207412720e-01 -8.081911504268646240e-02 2.460376620292663574e-01 7.490040063858032227e-01 -3.903638944029808044e-02 5.643687248229980469e-01 -9.019891917705535889e-02 -3.401809139177203178e-03
6.917717307806015015e-02 -3.828871250152587891e-01 5.387383103370666504e-01 -2.908740639686584473e-01 6.670355214737355709e-04 4.910011589527130127e-01 3.922753632068634033e-01 -2.807183265686035156e-01
3.779938519001007080e-01 -1.789521127939224243e-01 -7.082547992467880249e-02 -1.362059414386749268e-01 5.995395779609680176e-01 6.141607165336608887e-01 -2.193308994174003601e-02 -2.537844479084014893e-01
-3.964844346046447754e-01 -3.035335242748260498e-01 6.125786304473876953e-01 -3.266322612762451172e-01 4.379609823226928711e-01 1.385579109191894531e-01 -1.182282567024230957e-01 -2.091420888900756836e-01
1.453460007905960083e-01 -1.104963198304176331e-01 8.636972904205322266e-01 1.161506399512290955e-01 6.382665783166885376e-02 2.836126685142517090e-01 3.500706255435943604e-01 1.190365850925445557e-02
6.173183396458625793e-02 1.503994408994913101e-02 -3.084673583507537842e-01 -3.035111911594867706e-02 4.084730148315429688e-01 7.790251970291137695e-01 2.299676984548568726e-01 -2.706916034221649170e-01
2.491873204708099365e-01 -2.640963159501552582e-02 5.016040802001953125e-01 6.059472560882568359e-01 4.405427873134613037e-01 5.365969613194465637e-02 3.623467311263084412e-02 -3.466396629810333252e-01
-3.084795475006103516e-01 1.030322164297103882e-01 7.028036713600158691e-01 3.496254682540893555e-01 7.362706214189529419e-02 2.507309019565582275e-01 -4.565564990043640137e-01 3.637268021702766418e-02
-1.213470846414566040e-01 1.201189681887626648e-01 7.506489157676696777e-01 2.505124807357788086e-01 1.255907118320465088e-01 2.110297977924346924e-01 -5.298154950141906738e-01 -6.004276871681213379e-02
-2.936281859874725342e-01 3.756555616855621338e-01 9.127262979745864868e-02 8.515763096511363983e-03 1.985358446836471558e-01 4.725724160671234131e-01 3.691228926181793213e-01 -6.043751239776611328e-01
-2.676597237586975098e-01 -5.983167290687561035e-01 -5.672308057546615601e-02 3.168355673551559448e-02 4.851201921701431274e-02 6.258630156517028809e-01 1.285927146673202515e-01 -3.944108784198760986e-01
-1.933189928531646729e-01 1.733089238405227661e-01 7.335108518600463867e-01 1.583004146814346313e-01 2.113890349864959717e-01 1.365067660808563232e-01 -5.197092890739440918e-01 -1.899406164884567261e-01
1.627230495214462280e-01 -6.695330142974853516e-01 2.037042975425720215e-01 -8.005204796791076660e-02 -3.256765753030776978e-02 6.062243580818176270e-01 2.852379381656646729e-01 -1.655709147453308105e-01
2.626319825649261475e-01 5.048596300184726715e-03 3.363415598869323730e-01 2.767061293125152588e-01 7.879515290260314941e-01 1.654078066349029541e-01 2.536133527755737305e-01 -1.695878356695175171e-01
-3.388622403144836426e-01 -3.918837010860443115e-01 5.399939417839050293e-01 -4.556901752948760986e-01 2.933847904205322266e-01 2.353070229291915894e-01 -2.148864567279815674e-01 -2.115007042884826660e-01
-1.216716319322586060e-01 -2.192385643720626831e-01 4.227194190025329590e-01 -5.601505041122436523e-01 2.297875732183456421e-01 6.152933835983276367e-01 4.909488931298255920e-02 -1.042665839195251465e-01
-2.920743227005004883e-01 -1.909489929676055908e-01 4.919221252202987671e-02 1.705779731273651123e-01 5.780384540557861328e-01 7.205422222614288330e-02 -4.318490624427795410e-01 -5.664808154106140137e-01
9.480047225952148438e-02 5.458039641380310059e-01 7.609384506940841675e-02 -3.737767785787582397e-02 3.843720853328704834e-01 5.111699104309082031e-01 2.382697165012359619e-01 -4.691636860370635986e-01
-1.757119148969650269e-01 -8.902877569198608398e-02 -3.017486631870269775e-01 2.075061947107315063e-01 5.708662271499633789e-01 6.952344775199890137e-01 1.744873635470867157e-02 1.324546188116073608e-01
-3.904433548450469971e-01 7.212198525667190552e-02 7.123540043830871582e-01 2.198247760534286499e-01 5.655092373490333557e-02 2.807077169418334961e-01 -4.523103237152099609e-01 1.434150617569684982e-03
-3.977912664413452148e-01 5.444847345352172852e-01 2.985985577106475830e-01 -2.400303781032562256e-01 4.721640050411224365e-01 3.987854719161987305e-01 6.176621839404106140e-02 -1.128673180937767029e-01
-2.840560674667358398e-01 -1.551198661327362061e-01 6.724143028259277344e-01 3.101008534431457520e-01 -2.185871005058288574e-01 3.057279288768768311e-01 7.175234705209732056e-02 -4.478260874748229980e-01
-6.085370779037475586e-01 -1.789413690567016602e-01 5.941978693008422852e-01 2.423815578222274780e-01 -5.263856798410415649e-02 3.487986028194427490e-01 1.880616694688796997e-01 -1.613818705081939697e-01
-3.674379885196685791e-01 -3.096448779106140137e-01 6.183164715766906738e-01 -4.526124298572540283e-01 1.267361938953399658e-01 3.611066639423370361e-01 4.633209668099880219e-03 -1.882940232753753662e-01
-4.444905817508697510e-01 2.668345272541046143e-01 6.096885204315185547e-01 -3.712584376335144043e-01 1.006566807627677917e-01 4.555355608463287354e-01 2.575622871518135071e-02 -5.802398920059204102e-02
-4.076440632343292236e-01 4.910456836223602295e-01 3.140377104282379150e-01 -2.372858077287673950e-01 4.833262264728546143e-01 4.046916067600250244e-01 9.399432688951492310e-02 -1.776566356420516968e-01
-7.820646464824676514e-02 -1.859776824712753296e-01 9.180189967155456543e-01 5.531415715813636780e-02 1.597761213779449463e-01 1.432067602872848511e-01 2.448802888393402100e-01 -8.645561337471008301e-02
2.907911837100982666e-01 4.191946685314178467e-01 2.444739192724227905e-01 -9.635237604379653931e-02 6.576796770095825195e-01 4.297662377357482910e-01 1.143139675259590149e-01 -2.008870542049407959e-01
-3.313651680946350098e-01 -3.392467498779296875e-01 1.730281561613082886e-01 -3.843803405761718750e-01 3.190088570117950439e-01 4.420836865901947021e-01 9.893455356359481812e-02 -5.389146208763122559e-01
-4.965925961732864380e-02 -7.008161861449480057e-03 6.217653155326843262e-01 -5.067752003669738770e-01 -7.628597319126129150e-02 5.342653393745422363e-01 -3.460485860705375671e-02 -2.482238709926605225e-01
3.356983661651611328e-01 -2.010202705860137939e-01 8.231609463691711426e-01 -3.511276841163635254e-02 3.224763646721839905e-02 3.555669784545898438e-01 9.659146517515182495e-02 1.768416315317153931e-01
3.339683115482330322e-01 -4.674731194972991943e-01 5.946443676948547363e-01 -1.151087358593940735e-01 5.276837572455406189e-02 4.608478546142578125e-01 -8.494209498167037964e-02 2.840802967548370361e-01
2.902896702289581299e-01 -4.840755760669708252e-01 6.246275901794433594e-01 8.798529952764511108e-02 1.466646939516067505e-01 3.591547608375549316e-01 -1.684109717607498169e-01 3.234761655330657959e-01
-7.714110612869262695e-01 -3.119133412837982178e-02 1.796880662441253662e-01 1.135235652327537537e-01 5.082195401191711426e-01 2.311565577983856201e-01 1.281260699033737183e-01 -1.750425696372985840e-01
-5.890691876411437988e-01 -4.962722212076187134e-02 5.484266281127929688e-01 -3.906271755695343018e-01 1.239323094487190247e-01 3.853525221347808838e-01 -8.211960643529891968e-02 -1.630152612924575806e-01
3.092742860317230225e-01 2.906529605388641357e-01 5.173447132110595703e-01 4.076122045516967773e-01 4.162051975727081299e-01 1.151896640658378601e-01 1.350364387035369873e-01 -4.258484244346618652e-01
-5.664641857147216797e-01 -5.012521520256996155e-02 5.895191431045532227e-01 3.820461034774780273e-01 -1.136341989040374756e-01 4.001407325267791748e-01 6.179779022932052612e-02 -7.917985320091247559e-02
-5.833142250776290894e-02 4.329166412353515625e-01 4.605882465839385986e-01 8.146286010742187500e-02 6.692568659782409668e-01 6.878697127103805542e-02 -1.302350610494613647e-01 -3.475708067417144775e-01
7.353894412517547607e-02 4.543297290802001953e-01 3.882733881473541260e-01 -1.348131746053695679e-01 7.263022065162658691e-01 2.874022722244262695e-01 -6.567052006721496582e-02 6.941476464271545410e-02
1.760431192815303802e-02 6.144697591662406921e-02 8.968773484230041504e-01 2.307398915290832520e-01 3.368045091629028320e-01 -4.909614473581314087e-02 2.173445001244544983e-02 -1.482042670249938965e-01
-3.860964775085449219e-01 4.610679149627685547e-01 7.324773352593183517e-03 2.766933478415012360e-02 6.069099903106689453e-01 2.747454941272735596e-01 -3.290399014949798584e-01 -2.922917902469635010e-01
-5.366003140807151794e-02 3.054560720920562744e-01 6.632313728332519531e-01 3.086029924452304840e-02 2.207830548286437988e-01 2.773103117942810059e-01 -5.804628133773803711e-01 2.015105634927749634e-02
-1.484305560588836670e-01 -5.602655932307243347e-02 -2.538030408322811127e-02 4.332945346832275391e-01 -4.759571328759193420e-02 8.230699300765991211e-01 -3.214985430240631104e-01 5.805461481213569641e-02
1.595636457204818726e-02 -3.777225688099861145e-02 9.588749408721923828e-01 -7.480916380882263184e-02 1.750969737768173218e-01 1.504639685153961182e-01 9.226130694150924683e-02 -1.071005463600158691e-01
-2.606198489665985107e-01 -2.009261101484298706e-01 8.883699774742126465e-01 8.288683369755744934e-03 3.193617239594459534e-02 1.914051771163940430e-01 2.352559715509414673e-01 9.713197499513626099e-02
-2.325517833232879639e-01 1.540055721998214722e-01 5.598071217536926270e-01 9.158828854560852051e-02 6.081631407141685486e-02 4.482043385505676270e-01 -6.232687234878540039e-01 8.590594679117202759e-02
-7.073206454515457153e-02 -3.076457381248474121e-01 1.152645424008369446e-02 -6.877137720584869385e-02 4.827445149421691895e-01 6.976771950721740723e-01 3.700251281261444092e-01 1.969118565320968628e-01
-3.923093974590301514e-01 -4.196455702185630798e-02 7.324969172477722168e-01 -2.625891566276550293e-01 -2.050248533487319946e-02 4.060986936092376709e-01 2.710584104061126709e-01 4.288728814572095871e-03
-5.046266317367553711e-01 1.381393522024154663e-01 4.916811585426330566e-01 -3.804073631763458252e-01 1.039623096585273743e-01 5.122063159942626953e-01 2.252105772495269775e-01 -1.261991113424301147e-01
2.030627578496932983e-01 4.012720659375190735e-02 -8.201500773429870605e-02 -2.380055561661720276e-02 6.684857606887817383e-01 5.106589794158935547e-01 1.631108522415161133e-01 -4.643398523330688477e-01
-5.998067259788513184e-01 8.696843683719635010e-02 2.064523547887802124e-01 -3.011626191437244415e-02 6.296671628952026367e-01 2.452294379472732544e-01 2.072539031505584717e-01 -2.992765307426452637e-01
3.228612542152404785e-01 1.264297366142272949e-01 1.858072876930236816e-01 -8.642123639583587646e-02 8.287751078605651855e-01 3.162909150123596191e-01 -2.001180350780487061e-01 -1.040560528635978699e-01
-1.118720546364784241e-01 -8.633106946945190430e-02 -1.607794612646102905e-01 1.731999567709863186e-03 6.177361607551574707e-01 6.414913535118103027e-01 3.867662847042083740e-01 -1.071510165929794312e-01
-2.214856445789337158e-01 1.081608352251350880e-03 1.339628398418426514e-01 -3.277928531169891357e-01 6.498060189187526703e-03 5.877422094345092773e-01 -6.004406511783599854e-02 -6.902612447738647461e-01
1.519948616623878479e-02 -3.568285703659057617e-02 4.978021085262298584e-01 5.436222553253173828e-01 -9.146521985530853271e-02 3.382792770862579346e-01 7.955963909626007080e-02 -5.709949135780334473e-01
-3.085188269615173340e-01 2.225453034043312073e-02 1.555212438106536865e-01 5.346953868865966797e-01 -1.324913948774337769e-01 7.562029957771301270e-01 -6.918963789939880371e-02 7.125068921595811844e-03
-1.129230484366416931e-01 -5.833196640014648438e-01 2.011871039867401123e-01 3.878970444202423096e-01 2.537392079830169678e-01 5.824384093284606934e-01 -8.485911786556243896e-02 -2.126663923263549805e-01
1.870062947273254395e-01 -6.143810749053955078e-01 1.797320842742919922e-01 1.071304008364677429e-01 2.991033494472503662e-01 4.016242921352386475e-01 -7.774850819259881973e-03 -5.412566661834716797e-01
-2.147046178579330444e-01 -3.115215897560119629e-02 5.792139172554016113e-01 -5.406136512756347656e-01 3.464129986241459846e-03 5.511912703514099121e-01 1.150293201208114624e-01 -9.013331681489944458e-02
4.371924102306365967e-01 -4.487610161304473877e-01 4.998883605003356934e-01 -1.214922368526458740e-01 -1.425592750310897827e-01 5.556266307830810547e-01 7.607034593820571899e-02 -8.942601829767227173e-02
-1.668412387371063232e-01 2.704634070396423340e-01 2.917815148830413818e-01 -3.457539081573486328e-01 4.378217458724975586e-02 5.326393246650695801e-01 3.785318927839398384e-03 -6.392931938171386719e-01
2.640064656734466553e-01 1.658125966787338257e-02 4.285366833209991455e-01 3.651499450206756592e-01 5.070654749870300293e-01 1.863388270139694214e-01 2.731603085994720459e-01 -4.965815842151641846e-01
2.373454123735427856e-01 2.330165952444076538e-01 4.299252033233642578e-01 3.919025063514709473e-01 5.655968189239501953e-01 5.227220803499221802e-02 1.473218500614166260e-01 -4.545451402664184570e-01
-1.118815168738365173e-01 4.196392595767974854e-01 1.911129355430603027e-01 5.907790735363960266e-02 8.247846961021423340e-01 2.986904084682464600e-01 1.771637611091136932e-02 -3.964019566774368286e-02
-1.727478355169296265e-01 5.457709431648254395e-01 3.554911613464355469e-01 -2.785986065864562988e-01 4.489550292491912842e-01 4.387497603893280029e-01 5.848792940378189087e-02 -2.661172449588775635e-01
-3.728145360946655273e-01 -1.588390916585922241e-01 4.065724015235900879e-01 -5.554679632186889648e-01 2.877781689167022705e-01 4.479608237743377686e-01 -3.601462766528129578e-02 -2.777614891529083252e-01
-2.473689466714859009e-01 6.902159750461578369e-02 8.316032290458679199e-01 -2.552540302276611328e-01 2.427141368389129639e-01 3.090474009513854980e-01 6.937988102436065674e-02 -1.345065385103225708e-01
-3.723975419998168945e-01 -1.054671872407197952e-02 2.197997272014617920e-01 -5.291317701339721680e-01 2.197071462869644165e-01 6.899435520172119141e-01 9.208165109157562256e-02 1.200800295919179916e-02
-4.090355336666107178e-02 -4.453614354133605957e-02 5.475212335586547852e-01 5.583128929138183594e-01 -7.649877667427062988e-02 4.117818176746368408e-01 -4.575555622577667236e-01 8.792126551270484924e-03
-4.311913847923278809e-01 -2.444582283496856689e-01 7.180463075637817383e-01 4.020043015480041504e-01 1.085315644741058350e-01 1.092910915613174438e-01 -2.263815850019454956e-01 4.630343616008758545e-02
-4.440544843673706055e-01 -2.634212374687194824e-01 2.130974233150482178e-01 -5.667111873626708984e-01 1.535989046096801758e-01 5.228708982467651367e-01 -1.872118115425109863e-01 -1.865958422422409058e-01
1.526856422424316406e-01 -1.479508578777313232e-01 5.100549459457397461e-01 3.188203275203704834e-01 -4.365110397338867188e-02 4.579176902770996094e-01 -6.146225333213806152e-01 -6.033604964613914490e-02
2.191740274429321289e-02 -1.587932556867599487e-01 1.136824786663055420e-01 3.113543987274169922e-01 6.081097126007080078e-01 2.869380265474319458e-02 -3.754353821277618408e-01 -5.940258502960205078e-01
3.396158218383789062e-01 1.989484280347824097e-01 2.524677217006683350e-01 4.091715812683105469e-01 4.425901174545288086e-01 5.115987658500671387e-01 2.364433407783508301e-01 3.168508410453796387e-01
2.795665860176086426e-01 4.422416388988494873e-01 2.495473921298980713e-01 5.115799140185117722e-03 3.697838485240936279e-01 4.534075856208801270e-01 3.796027004718780518e-01 -4.213642776012420654e-01
2.856175005435943604e-01 7.761058211326599121e-02 4.753612875938415527e-01 5.896861553192138672e-01 3.066551089286804199e-01 1.863218992948532104e-01 -3.619940280914306641e-01 -2.809066474437713623e-01
-4.276098310947418213e-01 -1.678300090134143829e-02 6.983410120010375977e-01 2.641383409500122070e-01 -1.416384242475032806e-02 3.367948234081268311e-01 -3.552213311195373535e-01 1.400195360183715820e-01
1.701660454273223877e-01 -1.666130870580673218e-01 4.994615316390991211e-01 2.191656380891799927e-01 7.867514342069625854e-02 3.719737827777862549e-01 3.077052533626556396e-01 -6.376138329505920410e-01
-4.650418460369110107e-01 -2.669541239738464355e-01 9.583050757646560669e-02 6.790880858898162842e-02 6.627035737037658691e-01 3.159505724906921387e-01 3.868766725063323975e-01 -1.000105366110801697e-01
1.907319128513336182e-01 1.534480899572372437e-01 5.318278670310974121e-01 -4.270603060722351074e-01 6.377077102661132812e-02 6.311907172203063965e-01 1.754154451191425323e-02 2.684721648693084717e-01
1.733614653348922729e-01 -3.490619361400604248e-02 2.919217944145202637e-01 -1.482771784067153931e-01 4.848500490188598633e-01 5.340681076049804688e-01 5.818250775337219238e-01 5.190594494342803955e-02
-2.507822774350643158e-02 2.180185467004776001e-01 7.399073243141174316e-01 3.210051357746124268e-02 1.647472977638244629e-01 2.441912144422531128e-01 -5.620772838592529297e-01 2.537210099399089813e-02
4.803946614265441895e-01 -2.825551629066467285e-01 1.721990406513214111e-01 -1.121570691466331482e-01 4.925828278064727783e-01 5.936350226402282715e-01 1.314153820276260376e-01 1.866592913866043091e-01
-2.008525133132934570e-01 -4.574871361255645752e-01 3.302533030509948730e-01 -4.966049194335937500e-01 2.820153832435607910e-01 5.374875664710998535e-01 -3.162522241473197937e-02 1.589165776968002319e-01
2.908085286617279053e-01 3.162204027175903320e-01 3.902855515480041504e-01 -3.036759793758392334e-01 5.689496397972106934e-01 4.506831169128417969e-01 5.422382801771163940e-02 -2.028157860040664673e-01
-6.863223910331726074e-01 2.473767250776290894e-01 3.333507776260375977e-01 3.799162060022354126e-02 2.938499450683593750e-01 3.992868959903717041e-01 3.009805083274841309e-01 -1.372342705726623535e-01
-2.548276484012603760e-01 -8.539613336324691772e-02 6.066021919250488281e-01 -4.630569815635681152e-01 3.114753961563110352e-01 2.126428633928298950e-01 -9.471809864044189453e-02 -4.406552612781524658e-01
-4.551749825477600098e-01 1.030204147100448608e-01 4.205498099327087402e-01 -3.847945332527160645e-01 5.722619295120239258e-01 3.386256396770477295e-01 1.104780882596969604e-01 5.401107668876647949e-02
-2.261382788419723511e-01 2.775958478450775146e-01 2.898086011409759521e-01 -2.989199459552764893e-01 2.511193752288818359e-01 4.912672638893127441e-01 2.131110280752182007e-01 -5.904566049575805664e-01
4.465571045875549316e-01 1.234000846743583679e-01 2.294331640005111694e-01 3.247186243534088135e-01 3.892899751663208008e-01 5.346164703369140625e-01 4.105000793933868408e-01 -1.463064998388290405e-01
-1.498329341411590576e-01 -1.993769221007823944e-02 1.628629565238952637e-01 -5.904026329517364502e-02 3.508213460445404053e-01 7.151612043380737305e-01 4.677057862281799316e-01 3.063701689243316650e-01
4.506445527076721191e-01 2.290125191211700439e-01 1.257505267858505249e-01 1.426640301942825317e-01 7.384015917778015137e-01 3.639540076255798340e-01 -1.453619599342346191e-01 -9.734979271888732910e-02
2.745434343814849854e-01 5.806101113557815552e-02 4.345287978649139404e-01 3.383354246616363525e-01 3.468649983406066895e-01 1.609011888504028320e-01 2.682931125164031982e-01 -6.322838664054870605e-01
3.890241384506225586e-01 9.284111112356185913e-02 2.375432550907135010e-01 -7.035613059997558594e-02 1.619265526533126831e-01 6.312217116355895996e-01 3.685524165630340576e-01 -4.670887887477874756e-01
-6.225004196166992188e-01 -1.192731484770774841e-01 4.431364238262176514e-01 3.490800857543945312e-01 -7.797645032405853271e-02 3.481544554233551025e-01 -2.097361683845520020e-01 -3.297862708568572998e-01
2.389554977416992188e-01 -7.930901646614074707e-02 5.434368252754211426e-01 3.408454358577728271e-01 -7.134433090686798096e-02 3.316537141799926758e-01 8.720991015434265137e-02 -6.343669891357421875e-01
-1.050319448113441467e-01 -4.302672445774078369e-01 3.839202225208282471e-02 -3.585542142391204834e-01 1.695088297128677368e-01 5.605735778808593750e-01 1.038817837834358215e-01 -5.657172799110412598e-01
-1.634951531887054443e-01 2.639511823654174805e-01 5.991939306259155273e-01 7.916214875876903534e-03 4.479848220944404602e-02 4.542194008827209473e-01 -5.790593028068542480e-01 2.951436676084995270e-02
-9.054912626743316650e-02 -5.995097756385803223e-02 5.851952433586120605e-01 9.962455183267593384e-02 2.345095621421933174e-03 5.011472702026367188e-01 -5.931904315948486328e-01 1.811054050922393799e-01
-6.123415231704711914e-01 2.779063582420349121e-01 3.056121468544006348e-01 -2.638947963714599609e-01 2.689180895686149597e-02 5.992441177368164062e-01 1.116413101553916931e-01 -1.117420494556427002e-01
-2.271214127540588379e-01 -6.440671682357788086e-01 -9.104060009121894836e-03 -1.238976120948791504e-01 2.127826660871505737e-01 4.599254429340362549e-01 -1.879529282450675964e-02 -5.108802914619445801e-01
2.769059240818023682e-01 1.859018206596374512e-01 6.075773835182189941e-01 1.604592502117156982e-01 6.631868481636047363e-01 5.954108014702796936e-02 -2.116732597351074219e-01 7.549170404672622681e-02
-3.508775308728218079e-02 -5.880998447537422180e-02 -1.777167767286300659e-01 1.682426631450653076e-01 6.456506252288818359e-01 5.722115039825439453e-01 3.192971646785736084e-01 -2.986303269863128662e-01
-3.260683119297027588e-01 2.036429941654205322e-01 1.261428277939558029e-02 3.452990949153900146e-01 7.864683866500854492e-01 2.468284815549850464e-01 -8.666633069515228271e-02 -2.141274809837341309e-01
-7.375413179397583008e-01 -1.879588365554809570e-01 4.131611883640289307e-01 2.219943702220916748e-01 7.807826157659292221e-03 3.960915207862854004e-01 1.253750026226043701e-01 -1.674885898828506470e-01
3.686243295669555664e-02 -2.216467410326004028e-01 5.912451148033142090e-01 2.128278911113739014e-01 -3.854985162615776062e-02 4.800651073455810547e-01 -5.483220815658569336e-01 1.484652459621429443e-01
7.677634060382843018e-02 -3.416765332221984863e-01 -2.486135512590408325e-01 -1.198528781533241272e-01 4.289453029632568359e-01 7.206590771675109863e-01 1.684567034244537354e-01 -2.635678648948669434e-01
-5.952702760696411133e-01 -4.990994557738304138e-02 4.173364490270614624e-02 1.013352125883102417e-01 5.292320251464843750e-01 4.547705352306365967e-01 3.689884841442108154e-01 -8.998164534568786621e-02
-3.077248632907867432e-01 8.013252913951873779e-02 6.341544389724731445e-01 4.557052254676818848e-01 -2.272853553295135498e-01 4.834138453006744385e-01 5.838984996080398560e-02 -1.755968481302261353e-02
-8.301640860736370087e-03 4.651777446269989014e-01 2.109559327363967896e-01 -1.657237112522125244e-01 7.587420344352722168e-01 2.765033543109893799e-01 -2.021799981594085693e-01 -1.362117230892181396e-01
-4.111016392707824707e-01 -1.257314719259738922e-02 7.342168688774108887e-02 3.243401348590850830e-01 6.164779663085937500e-01 -3.770222887396812439e-02 -4.005071222782135010e-01 -4.223480224609375000e-01
1.167642250657081604e-01 5.720815435051918030e-02 3.690366446971893311e-01 -1.894554495811462402e-01 -1.784788072109222412e-01 7.842671275138854980e-01 3.485346734523773193e-01 2.064120769500732422e-01
3.699033113662153482e-04 -2.265359833836555481e-02 2.228720337152481079e-01 -1.635382026433944702e-01 -9.833466261625289917e-03 8.010843396186828613e-01 4.245083034038543701e-01 3.178519308567047119e-01
3.649262785911560059e-01 4.144371449947357178e-01 4.418927729129791260e-01 3.111703693866729736e-01 3.011351525783538818e-01 2.719739973545074463e-01 1.552980989217758179e-01 -4.628226757049560547e-01
-4.000422954559326172e-01 -1.232846230268478394e-01 1.419804096221923828e-01 1.808874756097793579e-01 6.472296118736267090e-01 4.032348096370697021e-01 3.677757084369659424e-01 2.347867041826248169e-01
5.789117142558097839e-02 -3.075484931468963623e-01 4.273244366049766541e-02 -2.087228894233703613e-01 2.336963713169097900e-01 4.765342175960540771e-01 2.766765840351581573e-02 -7.577644586563110352e-01
4.014256969094276428e-02 -3.211144804954528809e-01 2.836326956748962402e-01 4.499062001705169678e-01 -1.427650451660156250e-01 6.199399232864379883e-01 -4.183744192123413086e-01 -1.807389110326766968e-01
-2.844903469085693359e-01 -5.999536067247390747e-02 5.871495604515075684e-01 9.653443470597267151e-03 -3.663120791316032410e-02 4.816461503505706787e-01 -5.377023220062255859e-01 2.194981724023818970e-01
1.033837199211120605e-01 1.805041171610355377e-02 2.457143068313598633e-01 -3.068504035472869873e-01 5.040631890296936035e-01 5.886620283126831055e-01 4.661701619625091553e-01 1.285921186208724976e-01
-7.033026218414306641e-02 3.676640987396240234e-01 6.800579428672790527e-01 2.005706578493118286e-01 2.229127883911132812e-01 2.439811825752258301e-01 -4.948317408561706543e-01 5.562308803200721741e-02
2.306530475616455078e-01 -1.859261542558670044e-01 -1.410071253776550293e-01 -2.654514610767364502e-01 4.599612653255462646e-01 7.261078953742980957e-01 1.669665575027465820e-01 -2.349645197391510010e-01
-4.487128555774688721e-01 2.979922592639923096e-01 3.595241308212280273e-01 -3.440372347831726074e-01 1.584605425596237183e-01 5.925406813621520996e-01 2.872799634933471680e-01 5.911312997341156006e-02
-1.958979815244674683e-01 1.438232362270355225e-01 4.159006178379058838e-01 -4.319618940353393555e-01 4.102997779846191406e-01 5.097416043281555176e-01 -3.474543616175651550e-02 3.898522853851318359e-01
-5.054651498794555664e-01 -2.652885317802429199e-01 5.874256417155265808e-02 6.948255747556686401e-02 6.506179571151733398e-01 3.570791780948638916e-01 2.784952819347381592e-01 -1.935963928699493408e-01
-1.599251031875610352e-01 3.383572995662689209e-01 2.732400000095367432e-01 -2.673209607601165771e-01 9.387264400720596313e-02 4.912551641464233398e-01 2.731884829699993134e-02 -6.803877949714660645e-01
-2.504872977733612061e-01 1.772284694015979767e-02 8.554315567016601562e-02 -9.784816205501556396e-02 3.804671466350555420e-01 7.113596200942993164e-01 2.849770188331604004e-01 4.336477518081665039e-01
-4.974035322666168213e-01 -2.361128628253936768e-01 6.003935933113098145e-01 1.730097830295562744e-01 -1.100232228636741638e-01 3.578448295593261719e-01 2.710009925067424774e-02 -4.068698287010192871e-01
2.054666355252265930e-02 8.546768873929977417e-02 2.103461176156997681e-01 -2.730939686298370361e-01 -6.892221514135599136e-03 8.380109667778015137e-01 2.023762166500091553e-01 3.608064651489257812e-01
-4.250217676162719727e-01 -1.950258463621139526e-01 3.615603446960449219e-01 -3.735852837562561035e-01 4.068223237991333008e-01 4.058343172073364258e-01 8.673031628131866455e-02 4.162950515747070312e-01
4.482062757015228271e-01 1.658235788345336914e-01 5.297445058822631836e-01 4.278217554092407227e-01 1.848302483558654785e-01 2.181380242109298706e-01 -1.283256858587265015e-01 -4.579729139804840088e-01
6.327459812164306641e-01 -2.878570463508367538e-03 4.168905615806579590e-01 -7.704843580722808838e-02 2.863240242004394531e-01 5.285086631774902344e-01 2.407504767179489136e-01 -2.502842433750629425e-02
-4.102726876735687256e-01 1.049835234880447388e-02 7.126078009605407715e-01 1.860752105712890625e-01 2.462326362729072571e-02 3.240104913711547852e-01 -3.856900036334991455e-01 1.865110099315643311e-01
-4.415007531642913818e-01 3.489971160888671875e-01 4.990388453006744385e-02 -1.134646758437156677e-01 3.136057555675506592e-01 5.771946310997009277e-01 2.671881914138793945e-01 -4.062286019325256348e-01
2.025120109319686890e-01 4.057013690471649170e-01 3.673069179058074951e-01 4.050169289112091064e-01 2.257202267646789551e-01 5.583710670471191406e-01 3.235464692115783691e-01 1.674281358718872070e-01
-6.009934544563293457e-01 -4.814059287309646606e-02 1.051750630140304565e-01 1.757227182388305664e-01 6.249210834503173828e-01 3.204554617404937744e-01 2.580910325050354004e-01 -1.863334476947784424e-01
5.017027258872985840e-01 -1.477024406194686890e-01 3.454721570014953613e-01 -1.058913767337799072e-02 1.310262829065322876e-01 5.696600079536437988e-01 4.362680912017822266e-01 -2.738703489303588867e-01
5.466691255569458008e-01 5.273391027003526688e-03 5.479307174682617188e-01 3.424702286720275879e-01 9.009062498807907104e-02 3.107531070709228516e-01 -4.583202674984931946e-02 -4.205076098442077637e-01
-4.008438438177108765e-02 4.331213980913162231e-02 2.428039908409118652e-01 3.030100166797637939e-01 6.968970298767089844e-01 3.125512003898620605e-01 5.111587047576904297e-01 3.334078937768936157e-02
-4.669444561004638672e-01 5.921093281358480453e-03 1.872573196887969971e-01 7.985507696866989136e-02 3.623714745044708252e-01 5.992617011070251465e-01 4.328857660293579102e-01 2.503356039524078369e-01
-4.751920104026794434e-01 -3.597794175148010254e-01 6.394110918045043945e-01 3.038771152496337891e-01 2.029896229505538940e-01 3.523150458931922913e-02 -3.843462839722633362e-02 -3.156584501266479492e-01
-2.247394472360610962e-01 -3.189003169536590576e-01 6.227404475212097168e-01 -9.305358864367008209e-03 -1.714785397052764893e-01 3.601871430873870850e-01 3.948665782809257507e-02 -5.469949841499328613e-01
2.865289151668548584e-01 2.330211549997329712e-02 4.713352620601654053e-01 2.358612269163131714e-01 3.361647129058837891e-01 1.404541134834289551e-01 -1.742438077926635742e-01 -6.902722716331481934e-01
-3.748067021369934082e-01 5.147499591112136841e-02 4.679090902209281921e-02 1.238356530666351318e-01 6.157591938972473145e-01 1.392039805650711060e-01 -4.249814748764038086e-01 -5.100973844528198242e-01
5.415564179420471191e-01 -2.388472296297550201e-02 4.973278045654296875e-01 4.023145437240600586e-01 1.642912030220031738e-01 2.593274414539337158e-01 -1.275004595518112183e-01 -4.318051636219024658e-01
4.397891759872436523e-01 -6.837975233793258667e-02 2.227506935596466064e-01 -3.114671409130096436e-01 6.641710400581359863e-01 4.162983298301696777e-01 -1.349826306104660034e-01 -1.504402756690979004e-01
9.172791987657546997e-02 3.137745559215545654e-01 1.096891835331916809e-01 6.740901470184326172e-01 5.652007460594177246e-01 2.783474326133728027e-01 -6.487090140581130981e-02 1.598897874355316162e-01
1.515750735998153687e-01 -5.963649749755859375e-01 4.048456847667694092e-01 1.294408440589904785e-01 -1.825410425662994385e-01 4.626205861568450928e-01 -1.074352301657199860e-02 -4.396185576915740967e-01
-4.484427273273468018e-01 3.688809871673583984e-01 4.169951081275939941e-01 -1.803303956985473633e-01 1.624586582183837891e-01 5.517591238021850586e-01 3.514091372489929199e-01 -4.585461691021919250e-02
4.747571051120758057e-02 -4.795811176300048828e-01 4.793502390384674072e-01 -4.322533011436462402e-01 1.789761334657669067e-01 5.438059568405151367e-01 8.289932459592819214e-02 -1.284468472003936768e-01
6.864911317825317383e-02 -5.188153386116027832e-01 3.219794332981109619e-01 -4.123190045356750488e-01 1.998643428087234497e-01 5.207589268684387207e-01 -1.580940037965774536e-01 -3.410438895225524902e-01
3.205715715885162354e-01 -4.950022101402282715e-01 6.121404170989990234e-01 7.295093685388565063e-02 5.863703042268753052e-02 4.285259544849395752e-01 -2.407584339380264282e-02 2.907170951366424561e-01
2.667295038700103760e-01 -2.731143236160278320e-01 -1.759855076670646667e-02 -4.321022704243659973e-02 6.307421922683715820e-01 5.995506644248962402e-01 -2.159677445888519287e-01 2.194268703460693359e-01
-7.701657414436340332e-01 -1.617200821638107300e-01 4.564127922058105469e-01 1.926216781139373779e-01 1.907777972519397736e-02 3.550640046596527100e-01 5.146674811840057373e-02 -7.869035750627517700e-02
3.463466167449951172e-01 -2.296044230461120605e-01 8.361061811447143555e-01 2.694884128868579865e-02 4.828454181551933289e-02 3.164927065372467041e-01 1.009513810276985168e-01 1.218016222119331360e-01
2.025381922721862793e-01 -1.079190373420715332e-01 8.029386401176452637e-01 2.440781891345977783e-01 5.612755939364433289e-02 2.836964428424835205e-01 -3.699367940425872803e-01 1.501996368169784546e-01
1.046810001134872437e-01 -1.457348614931106567e-01 3.676669001579284668e-01 3.424023687839508057e-01 1.703198999166488647e-01 1.536666005849838257e-01 -1.658781021833419800e-01 -7.970238327980041504e-01
-2.638079524040222168e-01 3.482678160071372986e-02 3.855448365211486816e-01 -4.547106921672821045e-01 3.670036196708679199e-01 5.660885572433471680e-01 1.016078889369964600e-01 3.291106820106506348e-01
3.075547516345977783e-02 1.109854578971862793e-01 2.722717821598052979e-01 -4.030184447765350342e-01 -1.331240385770797729e-01 8.405955433845520020e-01 8.212652802467346191e-02 1.382493972778320312e-01
-5.050652623176574707e-01 -1.113317981362342834e-01 6.703751087188720703e-01 -1.993081271648406982e-01 4.338589608669281006e-01 1.058240160346031189e-01 -7.752645015716552734e-02 -1.947952210903167725e-01
2.081736028194427490e-01 4.927662312984466553e-01 2.525091767311096191e-01 -1.657944321632385254e-01 5.989904999732971191e-01 3.914692401885986328e-01 9.436731040477752686e-02 -3.188315331935882568e-01
-2.680808901786804199e-01 -1.378244161605834961e-01 8.830729871988296509e-02 -4.765700399875640869e-01 2.270046174526214600e-01 5.936524271965026855e-01 -5.009179562330245972e-02 -5.174520611763000488e-01
-1.987167149782180786e-01 2.369924783706665039e-01 6.594558358192443848e-01 -6.236974522471427917e-02 2.600283324718475342e-01 1.711485236883163452e-01 -5.824831128120422363e-01 -1.714095473289489746e-01
3.644696474075317383e-01 6.545257568359375000e-02 4.081582129001617432e-01 -9.229496121406555176e-02 7.606866359710693359e-01 1.720481812953948975e-01 -2.698609828948974609e-01 -8.183424919843673706e-02
-4.707438647747039795e-01 -1.419803500175476074e-01 6.795931458473205566e-01 -3.345909118652343750e-01 2.293053269386291504e-01 1.944063156843185425e-01 1.787791401147842407e-01 -2.492129802703857422e-01
-3.959350287914276123e-02 4.153837561607360840e-01 2.003975063562393188e-01 -3.548243343830108643e-01 4.901372194290161133e-01 5.892047882080078125e-01 2.462748587131500244e-01 -1.085405871272087097e-01
6.394846439361572266e-01 2.028838917613029480e-02 2.601567804813385010e-01 -1.119684651494026184e-01 4.000949561595916748e-01 5.553231835365295410e-01 1.442459970712661743e-01 -1.454742550849914551e-01
2.783245146274566650e-01 3.681617677211761475e-01 4.250254034996032715e-01 9.238760173320770264e-02 5.369787812232971191e-01 1.989185363054275513e-01 1.613340824842453003e-01 -4.938286840915679932e-01
3.443367779254913330e-01 1.110772415995597839e-01 8.663523197174072266e-02 -1.375356912612915039e-01 7.597329616546630859e-01 4.724314212799072266e-01 -1.905021369457244873e-01 7.743156701326370239e-02
1.595159471035003662e-01 1.586122363805770874e-01 4.397493302822113037e-01 3.410598635673522949e-01 6.156351566314697266e-01 4.431075602769851685e-02 3.545789048075675964e-02 -5.074132680892944336e-01
-2.644322626292705536e-02 -1.026956588029861450e-01 4.987861812114715576e-01 5.167397856712341309e-01 -6.351578980684280396e-02 5.653306245803833008e-01 -3.408847153186798096e-01 1.819655597209930420e-01
2.851054072380065918e-01 1.703385561704635620e-01 4.064379036426544189e-01 2.898961305618286133e-01 3.031352162361145020e-01 1.763457506895065308e-01 1.267490535974502563e-01 -7.081059813499450684e-01
2.870781719684600830e-01 1.295636892318725586e-01 5.457264184951782227e-01 3.398479819297790527e-01 4.073241949081420898e-01 5.514179915189743042e-02 -2.653614878654479980e-01 -4.981116354465484619e-01
-4.368200302124023438e-01 -1.533577144145965576e-01 6.337826251983642578e-01 3.473784029483795166e-01 4.914194718003273010e-02 2.475541085004806519e-01 -4.434978663921356201e-01 -5.412127450108528137e-02
6.031490489840507507e-02 -3.714845180511474609e-01 8.784093260765075684e-01 1.444740891456604004e-01 -1.727274619042873383e-02 2.278309315443038940e-01 5.466437712311744690e-02 1.034038215875625610e-01
-2.770739793777465820e-01 -1.024733483791351318e-01 6.347173452377319336e-01 -4.328250885009765625e-01 1.159089505672454834e-01 4.319777786731719971e-01 -1.505782306194305420e-01 -3.159307539463043213e-01
2.578259110450744629e-01 -3.438910245895385742e-01 4.346507787704467773e-02 -1.216890439391136169e-01 7.352523207664489746e-01 5.027578473091125488e-01 4.561794549226760864e-02 -5.590068176388740540e-02
-1.010141223669052124e-01 2.353275418281555176e-01 1.192823052406311035e-01 -2.848744988441467285e-01 6.033695340156555176e-01 6.358314156532287598e-01 2.539850473403930664e-01 7.868056744337081909e-02
1.337900757789611816e-01 1.679948717355728149e-01 1.683540046215057373e-01 4.852554500102996826e-01 3.556458950042724609e-01 3.947298526763916016e-01 8.785711973905563354e-02 -6.324931979179382324e-01
-4.256427288055419922e-01 -1.841971129179000854e-01 2.018832266330718994e-01 7.166141271591186523e-02 4.586406648159027100e-01 2.682841196656227112e-02 -5.171455740928649902e-01 -5.103889107704162598e-01
-6.042630597949028015e-02 5.247975885868072510e-02 9.156590700149536133e-01 -6.954075396060943604e-02 3.591072559356689453e-01 1.171480491757392883e-02 -1.160303279757499695e-01 -8.814081549644470215e-02
-1.758211553096771240e-01 2.701739370822906494e-01 4.019117653369903564e-01 -1.756002455949783325e-01 5.812122821807861328e-01 4.864886999130249023e-01 3.435769975185394287e-01 1.058317273855209351e-01
1.114128306508064270e-01 3.727016448974609375e-01 2.320146113634109497e-01 -6.702455878257751465e-02 8.204506635665893555e-01 3.004555106163024902e-01 -1.149985715746879578e-01 -1.171330958604812622e-01
-4.330939054489135742e-01 -1.633150875568389893e-01 2.800990939140319824e-01 -5.565111041069030762e-01 3.627207279205322266e-01 5.150132775306701660e-01 -2.393669262528419495e-02 1.481903344392776489e-02
-4.966757446527481079e-02 -2.071907222270965576e-01 -1.173231825232505798e-01 3.576711118221282959e-01 6.579305529594421387e-01 5.044180154800415039e-01 -1.904192566871643066e-01 2.989013493061065674e-01
2.437945306301116943e-01 2.150398045778274536e-01 3.976375162601470947e-01 -3.515793010592460632e-02 7.661819458007812500e-01 3.555167913436889648e-01 1.124171242117881775e-01 9.437102079391479492e-02
3.636227548122406006e-01 6.922535598278045654e-02 5.324737429618835449e-01 -9.105223417282104492e-02 -1.355622708797454834e-01 6.126406192779541016e-01 3.704795241355895996e-01 -2.005162686109542847e-01
-6.120117753744125366e-02 2.031899429857730865e-02 1.597567498683929443e-01 4.633874297142028809e-01 6.252678632736206055e-01 4.698896110057830811e-01 3.769515752792358398e-01 -4.174478724598884583e-02
-4.192737340927124023e-01 3.747407197952270508e-01 4.906125366687774658e-01 -2.862297892570495605e-01 3.650810718536376953e-01 3.762538731098175049e-01 2.079600393772125244e-01 -2.074902653694152832e-01
4.112218692898750305e-02 -2.467900514602661133e-02 5.945160984992980957e-02 2.255257815122604370e-01 3.212525844573974609e-01 7.189199328422546387e-01 5.316727757453918457e-01 2.014411985874176025e-01
-1.796538531780242920e-01 -3.351126909255981445e-01 1.580900698900222778e-01 -5.109262466430664062e-01 -2.633094042539596558e-02 7.222292423248291016e-01 2.160184234380722046e-01 2.033559978008270264e-02
6.971615552902221680e-02 -2.984749078750610352e-01 -3.581816703081130981e-02 -3.395264744758605957e-01 5.761227011680603027e-01 6.680210232734680176e-01 1.031908169388771057e-01 2.595182321965694427e-02
1.232307180762290955e-01 -2.021917849779129028e-01 9.237977862358093262e-01 1.158012300729751587e-01 7.441941648721694946e-02 1.962282210588455200e-01 1.811010390520095825e-01 1.670703291893005371e-02
-4.543779790401458740e-01 1.932523846626281738e-01 6.415904760360717773e-01 -3.661544322967529297e-01 1.446959227323532104e-01 3.453530371189117432e-01 -8.741471916437149048e-02 -2.502793371677398682e-01
-3.802785277366638184e-02 -1.419326215982437134e-01 7.334410399198532104e-02 1.191105023026466370e-01 7.952973246574401855e-01 5.283717513084411621e-01 7.515226304531097412e-02 2.037646174430847168e-01
4.298445284366607666e-01 2.968835830688476562e-01 2.878729403018951416e-01 -1.231093704700469971e-01 6.014901399612426758e-01 4.084005951881408691e-01 1.458568572998046875e-01 -2.814451158046722412e-01
-6.114640831947326660e-02 1.433654576539993286e-01 3.369543254375457764e-01 -3.088362812995910645e-01 6.232050713151693344e-03 5.030621886253356934e-01 4.355589300394058228e-02 -7.153892517089843750e-01
-2.234887778759002686e-01 -1.060442849993705750e-01 5.747709870338439941e-01 1.678690016269683838e-01 3.674501925706863403e-02 4.236919283866882324e-01 -6.260325312614440918e-01 -8.650983870029449463e-02
-4.222367107868194580e-01 -7.106997817754745483e-02 2.802880704402923584e-01 -3.977209925651550293e-01 3.722086846828460693e-01 6.240484118461608887e-01 2.192131131887435913e-01 6.238283216953277588e-02
4.179495573043823242e-01 -1.510906666517257690e-01 5.202958732843399048e-02 1.905556172132492065e-01 6.150078773498535156e-01 5.807087421417236328e-01 4.988591372966766357e-02 2.133667916059494019e-01
-1.738694161176681519e-01 7.268036156892776489e-02 1.442386060953140259e-01 3.258084952831268311e-01 5.444114804267883301e-01 3.967192396521568298e-02 -3.046409189701080322e-01 -6.684064865112304688e-01
-2.867551147937774658e-01 -3.160663843154907227e-01 3.297474980354309082e-01 -4.173150658607482910e-01 2.459533363580703735e-01 6.349186301231384277e-01 2.612898349761962891e-01 -5.568800121545791626e-02
-2.691645026206970215e-01 4.822646975517272949e-01 -1.800999939441680908e-01 3.625694215297698975e-01 3.581832945346832275e-01 3.930030763149261475e-01 -1.797645390033721924e-01 -4.647761881351470947e-01
-2.017718255519866943e-01 2.054221928119659424e-01 4.709682762622833252e-01 -6.630714982748031616e-02 4.443110525608062744e-02 3.613868951797485352e-01 1.148904785513877869e-01 -7.383140921592712402e-01
3.723320066928863525e-01 -4.315262138843536377e-01 -5.887399986386299133e-02 2.331912219524383545e-01 2.809405922889709473e-01 6.196796894073486328e-01 -2.080053091049194336e-01 -3.333360254764556885e-01
3.479608520865440369e-02 -4.231177568435668945e-01 3.125509023666381836e-01 -4.331481456756591797e-01 5.208797007799148560e-02 5.009162425994873047e-01 -1.797433346509933472e-01 -4.985152184963226318e-01
-6.147829350084066391e-03 3.250475525856018066e-01 2.962204515933990479e-01 -2.947286367416381836e-01 6.982048749923706055e-01 3.980377912521362305e-01 2.150404453277587891e-01 -1.659160107374191284e-01
2.173471450805664062e-01 1.752657741308212280e-01 2.793023586273193359e-01 7.601233124732971191e-01 4.103963673114776611e-01 1.751953214406967163e-01 -2.573257982730865479e-01 -3.016296960413455963e-02
1.408606320619583130e-01 -2.719176411628723145e-01 3.096729815006256104e-01 4.643174409866333008e-01 4.995277822017669678e-01 8.765717595815658569e-02 -5.234095081686973572e-02 -5.786015391349792480e-01
5.429926514625549316e-02 -1.089326888322830200e-01 -1.468144059181213379e-01 -5.331601947546005249e-02 4.532309770584106445e-01 7.239134311676025391e-01 4.011493921279907227e-01 -2.653270065784454346e-01
-3.045207560062408447e-01 -2.243925929069519043e-01 4.469671845436096191e-02 5.038602352142333984e-01 -1.245923042297363281e-01 7.148028612136840820e-01 3.295185416936874390e-02 -2.710904181003570557e-01
-1.442791372537612915e-01 -2.164574116468429565e-01 1.984352245926856995e-02 -4.475138783454895020e-01 1.276209354400634766e-01 6.177345514297485352e-01 -1.010984703898429871e-01 -5.688262581825256348e-01
2.614508867263793945e-01 1.085315346717834473e-01 4.637393653392791748e-01 5.085394978523254395e-01 2.904366850852966309e-01 1.198198795318603516e-01 -1.058758571743965149e-01 -5.798946619033813477e-01
-1.263457685708999634e-01 -2.065878659486770630e-01 5.353454351425170898e-01 4.927941560745239258e-01 7.001130841672420502e-03 2.500579655170440674e-01 -4.976585209369659424e-01 -3.188660144805908203e-01
2.062422186136245728e-01 -1.665534228086471558e-01 3.910899162292480469e-01 -4.268653988838195801e-01 -1.059108003973960876e-01 6.537199020385742188e-01 -5.821581929922103882e-02 -3.906440436840057373e-01
6.760344654321670532e-02 -2.442976385354995728e-01 3.375410437583923340e-01 -1.975167840719223022e-01 8.164783567190170288e-02 4.400611221790313721e-01 1.065270453691482544e-01 -7.557337284088134766e-01
2.951920032501220703e-01 2.021360099315643311e-01 5.385673642158508301e-01 3.460161983966827393e-01 2.123630791902542114e-01 2.068095952272415161e-01 3.163252398371696472e-02 -6.110252737998962402e-01
-6.054385900497436523e-01 -4.255832433700561523e-01 4.489045739173889160e-01 1.662302166223526001e-01 6.246978417038917542e-02 2.889558970928192139e-01 -1.627736091613769531e-01 -3.305782675743103027e-01
-3.305436968803405762e-01 2.246456891298294067e-01 2.236549258232116699e-01 -3.819904029369354248e-01 1.644680798053741455e-01 6.374549865722656250e-01 7.569181174039840698e-02 -4.529999792575836182e-01
5.189773440361022949e-01 -3.163371384143829346e-01 3.324699699878692627e-01 4.778328910470008850e-02 8.725462853908538818e-02 6.902018189430236816e-01 1.645715236663818359e-01 8.184131234884262085e-02
-2.655268907546997070e-01 -1.718602180480957031e-01 6.658199429512023926e-01 -5.437342524528503418e-01 1.028623729944229126e-01 3.823015689849853516e-01 -6.500238180160522461e-02 -6.000136025249958038e-03
-3.998336941003799438e-02 -2.475830465555191040e-01 7.813960909843444824e-01 5.120833218097686768e-02 -2.131600677967071533e-01 4.661712050437927246e-01 2.190011888742446899e-01 1.148373633623123169e-01
4.006443545222282410e-02 2.177291782572865486e-03 -5.012956261634826660e-02 4.683734178543090820e-01 6.654603481292724609e-01 4.621026217937469482e-01 3.463773727416992188e-01 1.224174629896879196e-02
-6.677427142858505249e-02 -3.442757129669189453e-01 -1.020034849643707275e-01 5.919720232486724854e-02 6.300563812255859375e-01 5.010118484497070312e-01 -4.370248615741729736e-01 1.553448289632797241e-01
-6.978462934494018555e-01 -1.232659891247749329e-01 3.765566647052764893e-01 3.768215775489807129e-01 2.881783060729503632e-02 4.517834782600402832e-01 -1.134169194847345352e-02 9.465322643518447876e-02
-1.174748241901397705e-01 8.737627416849136353e-02 1.896449774503707886e-01 8.101364225149154663e-02 5.054694414138793945e-01 4.787066280841827393e-01 4.763208627700805664e-01 -4.738096892833709717e-01
3.512271344661712646e-01 -3.754629492759704590e-01 3.534440696239471436e-01 7.027918845415115356e-02 9.151191264390945435e-02 3.967356979846954346e-01 -3.700510859489440918e-01 -5.505396127700805664e-01
-6.165013909339904785e-01 2.344077229499816895e-01 5.439126864075660706e-02 1.821230053901672363e-01 3.806664645671844482e-01 5.636505484580993652e-01 2.531122267246246338e-01 -4.666219279170036316e-02
2.875224649906158447e-01 -1.900466233491897583e-01 5.321137309074401855e-01 5.246735811233520508e-01 3.839907348155975342e-01 4.649080708622932434e-02 3.413308411836624146e-02 -4.147412180900573730e-01
-2.184491753578186035e-01 -2.185750901699066162e-01 8.904130011796951294e-02 -7.868731021881103516e-02 4.179369807243347168e-01 6.465783715248107910e-01 4.552581608295440674e-01 -3.006493151187896729e-01
3.328500315546989441e-03 3.786991238594055176e-01 1.236003786325454712e-01 -3.820406198501586914e-01 2.006362527608871460e-01 6.556233167648315430e-01 1.727929711341857910e-02 -4.742876291275024414e-01
-5.506165027618408203e-01 -2.158256471157073975e-01 5.909306406974792480e-01 5.081553477793931961e-03 4.130457341670989990e-01 2.491936385631561279e-01 5.935314670205116272e-02 -2.545369267463684082e-01
-3.498834967613220215e-01 -1.492650210857391357e-01 8.422453403472900391e-01 3.236562609672546387e-01 1.356988847255706787e-01 1.459133327007293701e-01 -1.957300677895545959e-02 3.290939331054687500e-02
