# Supplementary material for: Where is your field going? A machine learning approach to study the relative motion of the domains of physics
Source: PLoS One. 2020 Jun 18;15(6):e0233997. doi: 10.1371/journal.pone.0233997 (PMC7302634; doi:10.1371/journal.pone.0233997)
Supplement: S17 Data — (ZIP) [file pone.0233997.s017.zip › 16/Pacs4Run_16_VS_500_embeddings1999-2003ED8.txt]

8.241498470306396484e-02 7.651916146278381348e-01 -3.192509757354855537e-03 -1.501492857933044434e-01 -2.437509745359420776e-01 3.154422342777252197e-01 -4.742299318313598633e-01 3.636363521218299866e-02
-1.452981978654861450e-01 5.663823485374450684e-01 3.339949548244476318e-01 5.519323945045471191e-01 -8.487024158239364624e-02 6.143979728221893311e-02 -4.801499247550964355e-01 -1.989427767693996429e-02
2.100108116865158081e-01 6.413973569869995117e-01 -1.577489264309406281e-02 1.635259836912155151e-01 9.439332783222198486e-02 2.783565223217010498e-01 -6.444788575172424316e-01 -1.255782544612884521e-01
-4.763959050178527832e-01 4.841814637184143066e-01 2.106643617153167725e-01 -4.257141146808862686e-03 2.210417389869689941e-01 2.545978724956512451e-01 -6.124510169029235840e-01 -7.376901805400848389e-02
4.673155769705772400e-02 5.161064267158508301e-01 2.080578505992889404e-01 8.276070654392242432e-02 2.868267893791198730e-01 2.359464317560195923e-01 1.274773180484771729e-01 7.260318398475646973e-01
-1.489599049091339111e-01 3.211486637592315674e-01 1.776055395603179932e-01 -2.762099802494049072e-01 2.219510972499847412e-01 2.782390713691711426e-01 -3.603999316692352295e-01 7.143328189849853516e-01
-2.788669764995574951e-01 6.199367642402648926e-01 3.972051739692687988e-01 2.461480498313903809e-01 -1.831825971603393555e-01 -6.088215112686157227e-02 -4.223599135875701904e-01 -3.223358690738677979e-01
1.362895872443914413e-02 5.671275258064270020e-01 2.730145454406738281e-01 2.265225052833557129e-01 2.015696167945861816e-01 1.448169201612472534e-01 2.460459768772125244e-01 6.558891534805297852e-01
-1.104045379906892776e-02 6.834822893142700195e-01 3.689160645008087158e-01 1.583110727369785309e-02 5.191395282745361328e-01 -2.309374064207077026e-01 -1.374899595975875854e-01 2.337497323751449585e-01
4.972245097160339355e-01 7.022244930267333984e-01 1.961102634668350220e-01 -2.464577406644821167e-01 2.295008897781372070e-01 -2.557963728904724121e-01 4.464819282293319702e-02 2.008779495954513550e-01
5.471556186676025391e-01 6.578257083892822266e-01 1.414248645305633545e-01 2.495246678590774536e-01 -4.253901913762092590e-02 2.614724040031433105e-01 -3.391472697257995605e-01 -2.059634588658809662e-02
2.700292170047760010e-01 4.892723262310028076e-01 4.666191041469573975e-01 4.215902090072631836e-01 -1.174556389451026917e-01 3.989386186003684998e-02 -9.405916556715965271e-03 5.260695219039916992e-01
5.717076659202575684e-01 4.636425077915191650e-01 3.283885419368743896e-01 1.759518682956695557e-01 -2.446851581335067749e-01 3.492704331874847412e-01 -8.994649350643157959e-02 3.597735762596130371e-01
-1.228844374418258667e-02 5.436393022537231445e-01 -3.145377337932586670e-01 3.443121910095214844e-01 -3.517501652240753174e-01 -3.376329690217971802e-02 -2.432526648044586182e-01 5.502547621726989746e-01
5.584489107131958008e-01 4.289235770702362061e-01 3.496372103691101074e-01 1.767596304416656494e-01 -3.169292807579040527e-01 3.295590281486511230e-01 -2.445829808712005615e-01 2.859985530376434326e-01
-1.108520776033401489e-01 6.650763154029846191e-01 -1.040806993842124939e-01 3.857469558715820312e-01 1.186240240931510925e-01 -2.190124839544296265e-01 -5.448150634765625000e-01 -1.639828681945800781e-01
-5.342617034912109375e-01 5.255970358848571777e-01 -1.156738027930259705e-01 2.876385450363159180e-01 -3.754348158836364746e-01 1.201041936874389648e-01 -2.019366919994354248e-01 3.821531534194946289e-01
2.819970548152923584e-01 4.804973006248474121e-01 6.003928184509277344e-01 -1.102631241083145142e-01 -1.798610091209411621e-01 4.410645067691802979e-01 2.151504009962081909e-01 2.092677354812622070e-01
-1.205580309033393860e-01 6.596335768699645996e-01 3.616260588169097900e-01 1.927472651004791260e-02 2.829715311527252197e-01 3.418613374233245850e-01 -3.210876286029815674e-01 -3.452030420303344727e-01
-1.737377643585205078e-01 4.248636662960052490e-01 5.602102875709533691e-01 1.753658801317214966e-01 2.079817503690719604e-01 4.998311772942543030e-02 -2.989706397056579590e-01 5.563983321189880371e-01
-2.693111598491668701e-01 4.142632186412811279e-01 1.016702279448509216e-01 3.561172783374786377e-01 -4.424108266830444336e-01 2.950688898563385010e-01 -3.596263527870178223e-01 4.545075595378875732e-01
1.031856611371040344e-02 5.903280377388000488e-01 7.526751756668090820e-01 -2.545830793678760529e-02 1.251366138458251953e-01 -7.523019611835479736e-02 1.470515877008438110e-01 2.032122611999511719e-01
7.377416640520095825e-02 3.722922205924987793e-01 6.282709538936614990e-02 -2.895823121070861816e-01 1.380321830511093140e-01 -1.150201112031936646e-01 -1.704232096672058105e-01 8.407283425331115723e-01
1.185277327895164490e-01 6.931930184364318848e-01 2.284492999315261841e-01 2.140021622180938721e-01 4.649053812026977539e-01 -2.243955731391906738e-01 -2.726559937000274658e-01 2.581023573875427246e-01
-9.829477220773696899e-02 6.016140580177307129e-01 5.469419956207275391e-01 -1.256780475378036499e-01 3.001923263072967529e-01 -1.373027563095092773e-01 1.691637337207794189e-01 4.193737506866455078e-01
-1.357356160879135132e-01 4.511517286300659180e-01 6.605251431465148926e-01 1.491995453834533691e-01 -2.641153335571289062e-01 1.462349891662597656e-01 -4.567200839519500732e-01 -1.405318528413772583e-01
-2.870911061763763428e-01 3.573677539825439453e-01 -5.088288336992263794e-02 -2.666633427143096924e-01 -3.559751808643341064e-01 6.200082898139953613e-01 -2.598882913589477539e-01 3.708073198795318604e-01
2.007762193679809570e-01 5.001910328865051270e-01 3.831189572811126709e-01 2.985277473926544189e-01 3.257962316274642944e-02 3.177872598171234131e-01 7.319882512092590332e-02 6.051368713378906250e-01
-1.851468114182353020e-03 5.756021142005920410e-01 3.475876152515411377e-01 2.326516509056091309e-01 3.890974819660186768e-01 -1.022919896058738232e-03 -3.131718337535858154e-01 4.942271113395690918e-01
5.613984167575836182e-02 6.351805329322814941e-01 -6.469824165105819702e-02 2.080884426832199097e-01 4.980241656303405762e-01 -9.761980921030044556e-02 -4.036595523357391357e-01 3.541310429573059082e-01
-1.084799468517303467e-01 5.943758487701416016e-01 1.010080724954605103e-01 -2.153518497943878174e-01 -6.762578487396240234e-01 -2.670893669128417969e-01 -1.988646835088729858e-01 -1.008066385984420776e-01
5.233646929264068604e-02 3.304207026958465576e-01 5.671786665916442871e-01 1.802605837583541870e-01 -2.501012682914733887e-01 -3.825026797130703926e-03 -6.564702391624450684e-01 2.009453475475311279e-01
2.718197107315063477e-01 6.436595320701599121e-01 1.717165261507034302e-01 1.855219751596450806e-01 2.664424479007720947e-01 -1.849517524242401123e-01 2.370394170284271240e-01 5.352804660797119141e-01
-4.276811182498931885e-01 6.188645362854003906e-01 -1.904141306877136230e-01 1.694601476192474365e-01 -3.645264506340026855e-01 2.323301136493682861e-01 2.422465085983276367e-01 3.515410125255584717e-01
-3.148722350597381592e-01 3.853420317173004150e-01 2.884966433048248291e-01 2.733578383922576904e-01 -5.138288736343383789e-01 2.429462075233459473e-01 -2.607424855232238770e-01 4.509796202182769775e-01
-2.239664345979690552e-01 6.203303933143615723e-01 5.174053311347961426e-01 1.379127800464630127e-01 3.928954005241394043e-01 2.856460511684417725e-01 1.245801672339439392e-01 1.637694388628005981e-01
1.433056592941284180e-01 3.077204823493957520e-01 4.651762545108795166e-01 -6.835700571537017822e-02 -4.818318411707878113e-02 3.559417650103569031e-02 -4.986272752285003662e-01 6.414766907691955566e-01
9.150238707661628723e-03 6.835551261901855469e-01 2.820645645260810852e-02 1.879512667655944824e-01 -6.177093386650085449e-01 -3.196824193000793457e-01 -5.763224139809608459e-02 -9.728521853685379028e-02
-8.018522709608078003e-02 4.751483798027038574e-01 4.769716858863830566e-01 6.030778586864471436e-02 1.704759150743484497e-01 -6.274535506963729858e-02 -5.325738713145256042e-02 7.076935172080993652e-01
-1.436839103698730469e-01 5.263577103614807129e-01 3.925076723098754883e-01 -1.617511063814163208e-01 3.565438985824584961e-01 5.092551708221435547e-01 3.703321516513824463e-02 3.663889169692993164e-01
-6.302114576101303101e-02 5.803701877593994141e-01 4.217542707920074463e-01 1.029096245765686035e-01 3.571465313434600830e-01 -2.642010338604450226e-03 -6.130917742848396301e-02 5.825911164283752441e-01
-1.896818131208419800e-01 7.628638148307800293e-01 2.099039703607559204e-01 -3.036122582852840424e-02 5.641621351242065430e-01 1.165171060711145401e-02 1.336282342672348022e-01 -2.840970270335674286e-02
-7.710880786180496216e-02 5.755985975265502930e-01 6.306861639022827148e-01 -1.673400849103927612e-01 3.077111244201660156e-01 3.470767438411712646e-01 7.861341536045074463e-02 1.250769346952438354e-01
9.944652020931243896e-02 5.319975614547729492e-01 3.723958134651184082e-01 -6.134059429168701172e-01 3.513272404670715332e-01 8.255175501108169556e-02 7.396618276834487915e-02 2.375435233116149902e-01
-3.436045050621032715e-01 5.346657633781433105e-01 6.754459440708160400e-02 3.084515035152435303e-01 -4.602537155151367188e-01 -1.688827872276306152e-01 -4.810413345694541931e-02 5.036815404891967773e-01
5.075184106826782227e-01 5.611551403999328613e-01 7.453718036413192749e-02 3.285707831382751465e-01 -2.022870033979415894e-01 2.478089183568954468e-01 -4.540972113609313965e-01 7.403931766748428345e-02
-3.000839948654174805e-01 6.730839014053344727e-01 2.166252583265304565e-01 2.668672502040863037e-01 4.838858544826507568e-01 -1.677255928516387939e-01 -1.633926779031753540e-01 2.231329232454299927e-01
2.395624518394470215e-01 6.015179753303527832e-01 5.417240262031555176e-01 -1.083512231707572937e-01 1.550189852714538574e-01 1.201700046658515930e-01 3.579881191253662109e-01 3.300814926624298096e-01
4.507333934307098389e-01 7.054737806320190430e-01 1.251063942909240723e-01 -2.596577405929565430e-01 2.762486934661865234e-01 -1.324434578418731689e-01 3.039535284042358398e-01 1.727135330438613892e-01
2.475570440292358398e-01 2.936822474002838135e-01 2.959523797035217285e-01 -3.960086405277252197e-01 3.424073755741119385e-02 1.084321513772010803e-01 -5.018415451049804688e-01 5.859015583992004395e-01
9.699091315269470215e-02 5.464092493057250977e-01 6.209727525711059570e-01 -1.715990900993347168e-01 2.538558244705200195e-01 -3.285103738307952881e-01 -3.837628662586212158e-02 3.211571872234344482e-01
1.157760769128799438e-01 3.604289889335632324e-01 1.889507174491882324e-01 -9.080889075994491577e-02 1.962129324674606323e-01 6.665676832199096680e-02 -7.314062714576721191e-01 4.846034646034240723e-01
-3.881715238094329834e-01 5.451921224594116211e-01 6.846419572830200195e-01 1.076987683773040771e-01 -2.088980525732040405e-01 -1.618822813034057617e-01 1.496403198689222336e-02 4.106586799025535583e-02
3.645441234111785889e-01 5.788437724113464355e-01 3.977860510349273682e-01 -3.547702431678771973e-01 6.796270608901977539e-02 3.806614875793457031e-01 1.898526549339294434e-01 2.497713565826416016e-01
1.993763297796249390e-01 4.630899429321289062e-01 -1.130005437880754471e-02 -2.249695807695388794e-01 -6.018835306167602539e-01 -3.651701211929321289e-01 -3.031284511089324951e-01 3.279602527618408203e-01
1.365022212266921997e-01 6.693149209022521973e-01 1.478244066238403320e-01 1.661541610956192017e-01 5.359497666358947754e-01 -9.807036817073822021e-02 -2.615743875503540039e-01 3.444474637508392334e-01
-1.813272684812545776e-01 5.500143766403198242e-01 4.680439233779907227e-01 -2.818457484245300293e-01 1.235221978276968002e-03 -4.752984642982482910e-01 -3.673962354660034180e-01 -7.219712436199188232e-02
3.545810580253601074e-01 5.010056495666503906e-01 5.287134051322937012e-01 2.843186557292938232e-01 -2.791285216808319092e-01 1.310685873031616211e-01 -3.596253395080566406e-01 1.961340606212615967e-01
-3.332183957099914551e-01 6.603254675865173340e-01 5.067650675773620605e-01 8.316421508789062500e-02 4.227548539638519287e-01 8.784344792366027832e-02 5.106959119439125061e-02 1.274778507649898529e-02
-3.666958808898925781e-01 6.498096585273742676e-01 -5.369297862052917480e-01 -1.166634075343608856e-02 -2.955107092857360840e-01 7.016924023628234863e-02 -1.869596242904663086e-01 1.662750691175460815e-01
-1.623172760009765625e-01 5.910450220108032227e-01 3.911807835102081299e-01 -2.990933954715728760e-01 5.243456363677978516e-01 7.657321542501449585e-02 1.165775954723358154e-02 3.176508545875549316e-01
-1.863819211721420288e-01 4.761829078197479248e-01 5.863297581672668457e-01 -2.047727257013320923e-01 1.551933586597442627e-01 -2.200630865991115570e-02 1.139796674251556396e-01 5.614594221115112305e-01
-1.584003269672393799e-01 5.370084047317504883e-01 -1.759080439805984497e-01 3.460587859153747559e-01 -2.280414998531341553e-01 5.124768614768981934e-01 -3.024373650550842285e-01 3.601765334606170654e-01
3.241438418626785278e-02 3.500450551509857178e-01 1.322187781333923340e-01 -3.159809410572052002e-01 1.506428867578506470e-01 -8.632075786590576172e-02 -1.415164321660995483e-01 8.419741988182067871e-01
4.729666113853454590e-01 4.575311541557312012e-01 2.400882542133331299e-01 4.024918377399444580e-01 -2.130158841609954834e-01 3.895915746688842773e-01 -1.972795873880386353e-01 3.335406184196472168e-01
-3.712845742702484131e-01 5.385366082191467285e-01 -3.455993533134460449e-01 -2.841682918369770050e-02 -3.291475474834442139e-01 2.327269017696380615e-01 -1.724062860012054443e-01 5.095643997192382812e-01
-2.223268896341323853e-01 4.008269906044006348e-01 3.424163535237312317e-02 -1.345847249031066895e-01 -3.224591910839080811e-01 6.131018400192260742e-01 -4.836082160472869873e-01 2.384791821241378784e-01
5.243154168128967285e-01 4.769710600376129150e-01 2.402794063091278076e-01 1.970059871673583984e-01 -3.605819642543792725e-01 3.826759457588195801e-01 -3.259502649307250977e-01 1.354342997074127197e-01
-2.290461659431457520e-01 7.084819674491882324e-01 3.852878808975219727e-01 -8.238483220338821411e-02 5.143917202949523926e-01 1.008926630020141602e-01 1.235554069280624390e-01 -1.769334077835083008e-02
5.839819833636283875e-02 6.283223628997802734e-01 2.391211986541748047e-01 1.792732775211334229e-01 4.752603173255920410e-01 -2.981519140303134918e-02 -3.642198145389556885e-01 3.912356793880462646e-01
3.714746832847595215e-01 6.423032283782958984e-01 2.130310386419296265e-01 -1.826062500476837158e-01 -2.019231021404266357e-01 4.787244796752929688e-01 3.174489140510559082e-01 1.373764593154191971e-03
-2.895645201206207275e-01 6.848697066307067871e-01 4.211593866348266602e-01 1.155479848384857178e-01 4.759249985218048096e-01 1.649659574031829834e-01 3.179646655917167664e-02 -4.061955586075782776e-02
-2.888297140598297119e-01 7.121416926383972168e-01 4.432236775755882263e-02 1.135803684592247009e-01 4.666940569877624512e-01 3.446918427944183350e-01 -1.847416609525680542e-01 -1.543416082859039307e-01
-1.106362231075763702e-02 6.385215520858764648e-01 1.647870093584060669e-01 1.037238240242004395e-01 5.745221972465515137e-01 1.014665663242340088e-01 -2.357023358345031738e-01 3.979040086269378662e-01
2.820086777210235596e-01 5.283805131912231445e-01 4.742058515548706055e-01 -1.906927078962326050e-01 -3.224163353443145752e-01 4.030863046646118164e-01 3.305112719535827637e-01 6.619383394718170166e-02
8.835709840059280396e-02 7.151610851287841797e-01 2.131561040878295898e-01 1.168510466814041138e-01 5.509101152420043945e-01 -1.905503720045089722e-01 -1.064578369259834290e-01 2.655239701271057129e-01
-2.831377387046813965e-01 5.377882122993469238e-01 -5.639087036252021790e-02 1.340502500534057617e-01 -4.719888269901275635e-01 5.740591883659362793e-01 -6.404038518667221069e-02 2.303236126899719238e-01
3.892824351787567139e-01 7.404405474662780762e-01 2.550138533115386963e-01 -9.437319636344909668e-02 3.407229483127593994e-01 -2.856934964656829834e-01 1.407892554998397827e-01 9.345636516809463501e-02
1.983113437891006470e-01 6.477304697036743164e-01 1.237510591745376587e-01 -2.802453637123107910e-01 1.512407064437866211e-01 5.234544873237609863e-01 3.747149705886840820e-01 -9.988223016262054443e-02
4.111506044864654541e-01 7.153033614158630371e-01 1.225060299038887024e-01 -3.130812048912048340e-01 3.350006639957427979e-01 1.797864735126495361e-01 1.384514272212982178e-01 2.062797397375106812e-01
-5.725299715995788574e-01 6.163374185562133789e-01 -2.257767915725708008e-01 1.263386607170104980e-01 -2.978445589542388916e-01 7.184145599603652954e-02 9.227229654788970947e-02 3.507343530654907227e-01
2.286393791437149048e-01 5.671591162681579590e-01 9.789975732564926147e-02 7.682080566883087158e-02 -7.398061156272888184e-01 -2.423439174890518188e-01 -1.936865970492362976e-02 6.442195177078247070e-02
-1.199798956513404846e-01 5.383535027503967285e-01 6.683493256568908691e-01 5.651151761412620544e-03 2.961160540580749512e-01 -1.185627728700637817e-01 -1.314179301261901855e-01 3.606177568435668945e-01
5.416136980056762695e-01 5.213487148284912109e-01 3.178172707557678223e-01 3.672861456871032715e-01 -2.085366100072860718e-01 2.247972339391708374e-01 -2.814256548881530762e-01 1.603789180517196655e-01
-2.972258329391479492e-01 6.018108129501342773e-01 -9.763257950544357300e-02 2.674026489257812500e-01 -3.558771908283233643e-01 -1.874973922967910767e-01 4.390642046928405762e-03 5.537337064743041992e-01
-6.665983051061630249e-02 5.705330371856689453e-01 -2.083976715803146362e-01 9.055037796497344971e-02 -3.468694090843200684e-01 5.680513381958007812e-01 -4.009855985641479492e-01 1.209518834948539734e-01
-2.457844316959381104e-01 4.202971458435058594e-01 -1.910944283008575439e-01 -1.676356345415115356e-01 -3.914846181869506836e-01 1.242075115442276001e-02 -1.275672167539596558e-01 7.270721197128295898e-01
-4.966419190168380737e-02 5.642400979995727539e-01 -8.638245612382888794e-02 -5.847545266151428223e-01 -1.742757298052310944e-02 3.029837012290954590e-01 -4.165029823780059814e-01 -2.533559203147888184e-01
-1.723476648330688477e-01 7.187175154685974121e-01 2.335460335016250610e-01 -3.499539569020271301e-02 3.566892743110656738e-01 4.376271963119506836e-01 7.358053326606750488e-02 -2.716878056526184082e-01
4.165055602788925171e-02 7.809287905693054199e-01 3.968079686164855957e-01 -1.029129475355148315e-01 2.452589273452758789e-01 -2.569150328636169434e-01 3.057783246040344238e-01 -2.664970420300960541e-02
7.128430902957916260e-02 6.796748042106628418e-01 2.757170498371124268e-01 1.576258391141891479e-01 5.207296609878540039e-01 8.353157341480255127e-02 -6.978899985551834106e-02 3.861182928085327148e-01
-3.607121407985687256e-01 4.894431531429290771e-01 -8.537551015615463257e-02 -1.917132288217544556e-01 -3.765005171298980713e-01 -3.016436398029327393e-01 -3.838364407420158386e-02 5.933584570884704590e-01
5.073391646146774292e-02 5.380116701126098633e-01 2.528254687786102295e-01 2.688845247030258179e-02 1.754492521286010742e-01 7.036933302879333496e-02 2.874492704868316650e-01 7.245441675186157227e-01
6.879495829343795776e-02 4.580288231372833252e-01 6.336960792541503906e-01 1.806855201721191406e-01 8.513596653938293457e-02 2.512702643871307373e-01 -8.514870703220367432e-02 5.230904221534729004e-01
4.975973367691040039e-01 5.268619060516357422e-01 1.558568030595779419e-01 1.332993954420089722e-01 2.896211855113506317e-02 2.244548648595809937e-01 -6.067923903465270996e-01 1.154873520135879517e-01
-3.158109188079833984e-01 6.355293393135070801e-01 3.901320695877075195e-01 1.791377514600753784e-01 3.944044411182403564e-01 5.583966616541147232e-03 8.227546513080596924e-02 3.869329690933227539e-01
3.652159497141838074e-02 4.075262248516082764e-01 2.131620198488235474e-01 1.063983887434005737e-01 -7.277958989143371582e-01 -1.077528819441795349e-01 -3.955088555812835693e-02 4.826678037643432617e-01
-1.373011320829391479e-01 6.450444459915161133e-01 1.486918032169342041e-01 -2.383608818054199219e-01 -5.913015604019165039e-01 -2.819439172744750977e-01 1.996848583221435547e-01 -1.309084594249725342e-01
3.000089526176452637e-01 5.638304948806762695e-01 1.632521599531173706e-01 -5.272063016891479492e-01 1.114636659622192383e-01 2.394950985908508301e-01 2.268892228603363037e-01 4.077149927616119385e-01
-5.645715594291687012e-01 5.342540144920349121e-01 -1.043125241994857788e-01 -8.640499785542488098e-03 -1.968724280595779419e-01 -1.658344417810440063e-01 -2.142063826322555542e-01 5.222370028495788574e-01
4.468061327934265137e-01 6.608750820159912109e-01 3.386881202459335327e-02 -3.528468012809753418e-01 -3.114934824407100677e-02 3.268584012985229492e-01 -1.865803301334381104e-01 -3.087745904922485352e-01
5.881059765815734863e-01 6.487502455711364746e-01 3.635115921497344971e-01 2.750892192125320435e-02 -1.110176146030426025e-01 -6.492424011230468750e-02 -2.569525539875030518e-01 -1.333884298801422119e-01
-2.903905212879180908e-01 5.840778946876525879e-01 -1.900523453950881958e-01 7.954301685094833374e-02 -3.269320130348205566e-01 -3.621682822704315186e-01 -1.749142557382583618e-01 5.132582187652587891e-01
-1.138581559062004089e-01 6.728875637054443359e-01 5.866316556930541992e-01 -1.300228387117385864e-01 -1.715706475079059601e-02 -3.306983709335327148e-01 1.745102703571319580e-01 -1.819515526294708252e-01
-2.636436223983764648e-01 5.155575871467590332e-01 4.076927900314331055e-01 3.512460887432098389e-01 -3.368231654167175293e-01 5.664271488785743713e-02 -3.055465519428253174e-01 4.063105583190917969e-01
-3.704211208969354630e-03 6.667549610137939453e-01 7.936081290245056152e-02 3.595032393932342529e-01 3.800173699855804443e-01 -3.536517024040222168e-01 -3.120042383670806885e-01 2.303346693515777588e-01
-5.120768547058105469e-01 5.864977836608886719e-01 -1.785507500171661377e-01 3.986850753426551819e-02 -3.690441548824310303e-01 -1.822641044855117798e-01 -1.984752118587493896e-01 3.892579376697540283e-01
2.565555572509765625e-01 6.340091228485107422e-01 2.907509729266166687e-02 3.573839664459228516e-01 2.259182184934616089e-01 1.566600799560546875e-01 2.292878627777099609e-01 5.248702168464660645e-01
4.921759665012359619e-01 7.389307618141174316e-01 -1.368221938610076904e-01 3.359243571758270264e-01 -8.557561784982681274e-02 2.158434987068176270e-01 -8.695207536220550537e-02 -1.367717832326889038e-01
-4.677679017186164856e-02 5.233367085456848145e-01 4.017603993415832520e-01 2.017652988433837891e-01 1.673859059810638428e-01 -3.755785524845123291e-02 -2.516107168048620224e-03 7.016945481300354004e-01
-1.467715650796890259e-01 5.730363130569458008e-01 -1.106941998004913330e-01 1.322988569736480713e-01 -4.081583023071289062e-01 -4.579342007637023926e-01 -2.683530151844024658e-01 4.147540926933288574e-01
-3.166086971759796143e-01 7.528731822967529297e-01 1.306345015764236450e-01 1.647991687059402466e-01 5.183332562446594238e-01 -8.316014707088470459e-02 1.117000281810760498e-01 -2.559391036629676819e-02
3.192103803157806396e-01 7.451522946357727051e-01 1.389311254024505615e-01 3.038719892501831055e-01 -1.808142066001892090e-01 2.683430910110473633e-01 3.330056667327880859e-01 -1.249730810523033142e-01
-5.387676134705543518e-02 5.226492881774902344e-01 6.110101938247680664e-02 -6.567302942276000977e-01 -1.107056140899658203e-01 8.583389967679977417e-02 -4.772251546382904053e-01 -2.038135826587677002e-01
4.887516796588897705e-01 6.932879686355590820e-01 1.101156026124954224e-01 -2.713044583797454834e-01 3.961021304130554199e-01 -8.547268062829971313e-02 7.506549358367919922e-02 1.578119844198226929e-01
4.246959090232849121e-01 6.668111085891723633e-01 -6.224032118916511536e-02 -1.959553956985473633e-01 1.517304182052612305e-01 4.115964472293853760e-01 -2.521292567253112793e-01 -2.769853174686431885e-01
2.051663696765899658e-01 4.762659966945648193e-01 6.499742865562438965e-01 3.164431452751159668e-02 -1.222311109304428101e-01 2.469708919525146484e-01 2.493886202573776245e-01 4.116793274879455566e-01
4.984615147113800049e-01 4.779228568077087402e-01 -9.677668660879135132e-02 -3.845819830894470215e-01 -1.800492107868194580e-01 3.528895378112792969e-01 -4.570629298686981201e-01 1.289313775487244129e-03
1.573716104030609131e-01 3.429079651832580566e-01 2.938307225704193115e-01 -4.317090213298797607e-01 1.152639761567115784e-01 7.849098742008209229e-02 -2.590464651584625244e-01 7.059658169746398926e-01
5.846270322799682617e-01 5.367844700813293457e-01 -2.283227443695068359e-01 -2.823837399482727051e-01 2.893900498747825623e-02 3.853486478328704834e-01 -1.877032816410064697e-01 2.315989285707473755e-01
1.199562922120094299e-01 4.527857899665832520e-01 5.877074599266052246e-01 -3.688090443611145020e-01 -7.634876668453216553e-02 1.420388817787170410e-01 3.423114717006683350e-01 3.949609100818634033e-01
5.438303947448730469e-02 5.579087138175964355e-01 -1.695995777845382690e-02 -9.536125510931015015e-02 -6.682311296463012695e-01 -3.477290570735931396e-01 1.013126894831657410e-01 3.141436874866485596e-01
-2.417180836200714111e-01 6.785179972648620605e-01 4.865054488182067871e-01 -2.361527271568775177e-02 -1.869087480008602142e-02 -1.684610396623611450e-01 -1.036344319581985474e-01 -4.521856307983398438e-01
1.318288296461105347e-01 4.036205708980560303e-01 7.599533349275588989e-02 -2.194190621376037598e-01 2.844181954860687256e-01 -3.307707235217094421e-02 -5.225666165351867676e-01 6.408806443214416504e-01
1.412619948387145996e-01 2.989999353885650635e-01 6.268668174743652344e-01 -1.335095763206481934e-01 -3.182697594165802002e-01 9.961269050836563110e-02 -6.024594902992248535e-01 7.537559419870376587e-02
-4.325162246823310852e-02 5.874583721160888672e-01 4.072432518005371094e-01 4.042718112468719482e-01 2.709159255027770996e-01 -1.353671401739120483e-01 -3.311410248279571533e-01 3.498077988624572754e-01
-1.905811727046966553e-01 7.215340733528137207e-01 1.324023772031068802e-02 -7.476712763309478760e-02 3.970463275909423828e-01 2.020427882671356201e-01 -3.107766211032867432e-01 -3.771642744541168213e-01
-1.747493259608745575e-02 5.980096459388732910e-01 3.435177803039550781e-01 -2.201434038579463959e-02 1.684813797473907471e-01 5.345678329467773438e-01 4.462506473064422607e-01 1.014971658587455750e-01
-1.650256663560867310e-01 6.144645214080810547e-01 1.581419706344604492e-01 -8.496232330799102783e-02 3.364715874195098877e-01 6.101071238517761230e-01 -2.727142572402954102e-01 -5.617426335811614990e-02
2.863596975803375244e-01 5.757550001144409180e-01 4.371288716793060303e-01 -1.356494724750518799e-01 -3.554992973804473877e-01 3.195155560970306396e-01 3.848722279071807861e-01 2.062078192830085754e-02
3.570901155471801758e-01 6.871830224990844727e-01 3.729080557823181152e-01 -2.922198176383972168e-01 3.690912425518035889e-01 -1.724731773138046265e-01 3.629183769226074219e-02 9.230928122997283936e-02
3.370199203491210938e-01 7.157670259475708008e-01 2.988075613975524902e-01 -1.995909810066223145e-01 1.548185646533966064e-01 -4.488172531127929688e-01 1.375988274812698364e-01 -2.516377158463001251e-02
-1.632297486066818237e-01 4.064257442951202393e-01 5.693562030792236328e-01 -4.083237051963806152e-01 -4.606429859995841980e-02 3.004994094371795654e-01 3.556231856346130371e-01 3.136714398860931396e-01
-1.583877801895141602e-01 6.121370196342468262e-01 -4.134248793125152588e-01 -1.074086427688598633e-01 -4.702543318271636963e-01 4.320665001869201660e-01 1.721274480223655701e-02 9.812268614768981934e-02
-1.206042617559432983e-01 5.739707946777343750e-01 4.999774992465972900e-01 1.451192647218704224e-01 3.880296051502227783e-01 1.587129384279251099e-01 -7.728748768568038940e-02 4.508267343044281006e-01
-5.934765934944152832e-01 5.418509244918823242e-01 2.115912735462188721e-01 4.148162603378295898e-01 -3.149435222148895264e-01 9.411817789077758789e-02 -1.711148172616958618e-01 3.411702113226056099e-03
-1.707421243190765381e-02 6.265527009963989258e-01 5.881137847900390625e-01 -3.579180687665939331e-02 4.044256806373596191e-01 6.866615265607833862e-02 -2.882190793752670288e-02 3.014554679393768311e-01
-2.277068942785263062e-01 4.602105021476745605e-01 -1.222345046699047089e-02 -2.277645021677017212e-01 -6.672882437705993652e-01 3.193515539169311523e-01 -3.615179359912872314e-01 7.984634488821029663e-02
-1.117617413401603699e-01 4.503833055496215820e-01 -5.203222110867500305e-02 -4.491446167230606079e-02 -5.115267634391784668e-01 -2.815518975257873535e-01 -3.202378749847412109e-01 5.800482034683227539e-01
6.390973180532455444e-02 5.784804821014404297e-01 4.980784654617309570e-01 -4.046216905117034912e-01 2.446598708629608154e-01 -4.046653807163238525e-01 -1.486537158489227295e-01 6.135494261980056763e-02
3.663115501403808594e-01 5.673630833625793457e-01 4.128443002700805664e-01 -4.986669123172760010e-01 2.049473375082015991e-01 1.707502156496047974e-01 -1.585306227207183838e-02 2.310747355222702026e-01
5.675640106201171875e-01 6.424271464347839355e-01 -1.873035281896591187e-01 2.189688682556152344e-01 -1.329293823800981045e-03 1.481326073408126831e-01 -3.954421281814575195e-01 6.171645596623420715e-02
3.142232894897460938e-01 7.697674036026000977e-01 2.710816264152526855e-01 -1.372083276510238647e-01 4.247462153434753418e-01 -8.635759353637695312e-02 1.543530970811843872e-01 6.869247555732727051e-02
-1.698912233114242554e-01 7.228050231933593750e-01 2.858093082904815674e-01 2.422641068696975708e-01 3.310785293579101562e-01 -3.853580653667449951e-01 1.882535815238952637e-01 1.214817613363265991e-01
-9.133742004632949829e-02 5.648646950721740723e-01 1.231962665915489197e-01 5.476043745875358582e-02 -5.520138740539550781e-01 -5.079293251037597656e-01 -1.948713660240173340e-01 2.317821830511093140e-01
-5.312381982803344727e-01 5.509353280067443848e-01 -1.565417647361755371e-01 6.767194718122482300e-02 -1.794369071722030640e-01 -1.161037161946296692e-01 -2.466924190521240234e-01 5.278606414794921875e-01
-1.912945359945297241e-01 5.548768639564514160e-01 -3.269370645284652710e-02 -1.393617093563079834e-01 -5.042904019355773926e-01 5.397174954414367676e-01 -2.711706757545471191e-01 -1.260563284158706665e-01
-3.422601222991943359e-01 5.721619725227355957e-01 3.871432244777679443e-01 -2.729192972183227539e-01 -5.864407867193222046e-03 -3.858593404293060303e-01 -3.766144812107086182e-01 -2.009071558713912964e-01
5.033896565437316895e-01 6.966934204101562500e-01 3.647197186946868896e-01 -1.823678165674209595e-01 6.257069110870361328e-02 -2.678689658641815186e-01 9.300747886300086975e-03 -1.385035961866378784e-01
-9.293533861637115479e-02 4.354059398174285889e-01 -3.454541042447090149e-02 2.459278106689453125e-01 -4.805299043655395508e-01 5.261204838752746582e-01 -2.354858219623565674e-01 4.206492304801940918e-01
2.283737659454345703e-01 3.307641148567199707e-01 1.188473850488662720e-01 -1.922125965356826782e-01 1.427611559629440308e-01 5.200737714767456055e-02 -6.174951791763305664e-01 6.188573241233825684e-01
-2.058354765176773071e-01 4.760641157627105713e-01 -5.217299982905387878e-02 -2.570791244506835938e-01 -5.998488664627075195e-01 3.774571418762207031e-01 -3.974982500076293945e-01 -4.342383891344070435e-02
6.541792303323745728e-02 7.459812760353088379e-01 -1.645724326372146606e-01 -1.636043339967727661e-01 -5.236249566078186035e-01 -2.748289406299591064e-01 1.203354541212320328e-02 -1.884759366512298584e-01
5.663760304450988770e-01 7.065714597702026367e-01 -1.738649047911167145e-02 -7.176918536424636841e-02 2.463169395923614502e-02 1.065708622336387634e-01 -2.937135696411132812e-01 -2.762069702148437500e-01
-9.471204876899719238e-02 5.110707879066467285e-01 -1.909322440624237061e-01 -1.489903032779693604e-01 -4.218826293945312500e-01 4.817947447299957275e-01 -5.103564858436584473e-01 -2.466113306581974030e-02
-6.972207687795162201e-03 5.791580080986022949e-01 4.337827563285827637e-01 8.387474343180656433e-03 1.963604241609573364e-01 5.760426521301269531e-01 3.064016699790954590e-01 1.096580326557159424e-01
1.082127690315246582e-01 4.830725193023681641e-01 6.219391226768493652e-01 -3.545900881290435791e-01 1.835327409207820892e-02 5.810987949371337891e-02 3.254207968711853027e-01 3.643845617771148682e-01
1.545445807278156281e-02 6.730038523674011230e-01 4.851672351360321045e-01 -2.688266932964324951e-01 2.632317543029785156e-01 -2.255946546792984009e-01 2.738490700721740723e-01 2.097492963075637817e-01
5.842239409685134888e-02 4.720898270606994629e-01 6.940194964408874512e-02 6.704168021678924561e-02 -6.483532190322875977e-01 -2.412523031234741211e-01 -4.246603250503540039e-01 3.248163461685180664e-01
6.068235039710998535e-01 6.564062237739562988e-01 1.540339738130569458e-01 -3.046617805957794189e-01 2.067931145429611206e-01 2.899765037000179291e-02 9.225564450025558472e-02 1.795430183410644531e-01
6.029707789421081543e-01 5.597966909408569336e-01 -2.154722511768341064e-01 -9.682724252343177795e-03 4.227307438850402832e-02 3.597812354564666748e-01 -3.351426422595977783e-01 1.816084533929824829e-01
-1.046760678291320801e-01 5.890658497810363770e-01 3.942342996597290039e-01 6.079916376620531082e-03 4.267003238201141357e-01 2.125416994094848633e-01 1.052801012992858887e-01 4.982526600360870361e-01
9.025681018829345703e-02 5.622325539588928223e-01 3.577230125665664673e-02 5.929086208343505859e-01 -1.267328299582004547e-02 2.081292271614074707e-01 -5.285339951515197754e-01 1.007024291902780533e-02
3.174055746058002114e-05 5.826542973518371582e-01 3.532947897911071777e-01 1.017692610621452332e-01 1.416516602039337158e-01 5.342866778373718262e-01 4.187693297863006592e-01 2.108185291290283203e-01
-5.901902318000793457e-01 6.165001988410949707e-01 2.688419520854949951e-01 -1.777966767549514771e-01 -4.085248708724975586e-02 -1.229188814759254456e-01 -2.109054923057556152e-01 -3.262762725353240967e-01
3.518600761890411377e-01 6.791999340057373047e-01 3.503924906253814697e-01 -2.492663413286209106e-01 2.913373410701751709e-01 -2.910041511058807373e-01 1.820515394210815430e-01 1.651353538036346436e-01
-9.168084710836410522e-02 4.090584218502044678e-01 5.667072534561157227e-02 -2.005951255559921265e-01 -5.848783254623413086e-01 5.448918938636779785e-01 -3.735779821872711182e-01 4.759732261300086975e-02
3.899319767951965332e-01 7.562556266784667969e-01 -3.595819175243377686e-01 1.531344354152679443e-01 -9.626598097383975983e-03 2.812405526638031006e-01 -5.766220390796661377e-02 -2.019094377756118774e-01
1.550339162349700928e-01 6.648239493370056152e-01 -2.007088810205459595e-01 -2.465299218893051147e-01 -5.483742356300354004e-01 -3.397093415260314941e-01 6.885907053947448730e-02 1.097917780280113220e-01
1.851823776960372925e-01 5.200651884078979492e-01 1.686867326498031616e-01 2.239632755517959595e-01 -1.411616355180740356e-01 3.978690207004547119e-01 -6.593387126922607422e-01 -6.058702990412712097e-02
-2.283069044351577759e-01 5.582062602043151855e-01 -2.217960543930530548e-03 3.210497796535491943e-01 -4.202922284603118896e-01 5.106457471847534180e-01 -2.980592250823974609e-01 8.342749625444412231e-02
6.181978583335876465e-01 6.092969775199890137e-01 -1.316913287155330181e-03 -3.567356169223785400e-01 -9.320525825023651123e-02 2.921709418296813965e-01 -1.589005142450332642e-01 5.109124816954135895e-03
5.500438213348388672e-01 5.555082559585571289e-01 3.870730400085449219e-01 -1.113510578870773315e-01 -2.675867080688476562e-01 2.726654708385467529e-01 1.890367716550827026e-01 2.120235711336135864e-01
-2.404281944036483765e-01 6.848364472389221191e-01 4.575913846492767334e-01 -8.337716013193130493e-02 4.635460972785949707e-01 7.401892542839050293e-02 1.771954745054244995e-01 7.141171395778656006e-02
-2.266795188188552856e-01 5.434530377388000488e-01 2.271231822669506073e-02 2.717925608158111572e-01 -4.510046541690826416e-01 5.249724388122558594e-01 -3.032605648040771484e-01 8.899281919002532959e-02
3.870773613452911377e-01 5.513550639152526855e-01 5.999440792948007584e-03 -4.955760538578033447e-01 2.333753556013107300e-01 2.023173123598098755e-01 2.328158766031265259e-01 3.885194659233093262e-01
-2.429690510034561157e-01 5.666435956954956055e-01 -3.743954896926879883e-01 -9.864389151334762573e-02 -3.586836755275726318e-01 5.025877952575683594e-01 -5.566238239407539368e-02 2.926287353038787842e-01
5.160816907882690430e-01 7.639356255531311035e-01 -1.036406457424163818e-01 1.310263723134994507e-01 -1.043990999460220337e-01 1.692181080579757690e-01 2.716530561447143555e-01 -9.393457323312759399e-02
1.656691730022430420e-01 5.442641377449035645e-01 3.431795835494995117e-01 3.721776008605957031e-01 -2.748718261718750000e-01 3.725778758525848389e-01 -4.209450483322143555e-01 1.687551587820053101e-01
9.198112785816192627e-02 5.218143463134765625e-01 3.588609099388122559e-01 -6.817387342453002930e-01 3.233226835727691650e-01 -6.257463246583938599e-02 -3.129647672176361084e-02 1.275459676980972290e-01
-1.992747634649276733e-01 5.031245946884155273e-01 5.494031310081481934e-01 1.208298187702894211e-02 1.513169258832931519e-01 -1.119486764073371887e-01 1.534616947174072266e-01 5.883754491806030273e-01
-6.698649376630783081e-02 4.781119823455810547e-01 4.559481739997863770e-01 -2.659633457660675049e-01 2.744162380695343018e-01 -1.557807326316833496e-01 -7.321433722972869873e-02 6.191642284393310547e-01
-7.233186066150665283e-02 6.161210536956787109e-01 -1.761755533516407013e-02 5.387438088655471802e-02 -4.241169989109039307e-01 -5.846093297004699707e-01 -2.414616346359252930e-01 1.788937300443649292e-01
-9.529059380292892456e-02 6.030212044715881348e-01 -4.692604392766952515e-02 -6.855211853981018066e-01 7.690580189228057861e-02 -7.706382125616073608e-02 -2.750963866710662842e-01 -2.600238025188446045e-01
3.688728213310241699e-01 4.907398223876953125e-01 3.656447529792785645e-01 -4.205720424652099609e-01 5.611670669168233871e-03 2.881437540054321289e-01 2.862874567508697510e-01 3.840723931789398193e-01
-1.903729885816574097e-01 5.938702225685119629e-01 3.695452809333801270e-01 -1.599376797676086426e-01 -9.423794597387313843e-02 -5.406512022018432617e-01 -3.524999320507049561e-01 -1.532702445983886719e-01
-3.843940198421478271e-01 5.149235129356384277e-01 -5.563874542713165283e-02 1.655214428901672363e-01 -3.381585776805877686e-01 5.511382818222045898e-01 -1.435583382844924927e-01 3.433487415313720703e-01
-2.531908154487609863e-01 6.216765642166137695e-01 -1.501857787370681763e-01 -7.577168196439743042e-02 -6.161247491836547852e-01 -2.777023613452911377e-01 -4.543611779808998108e-03 2.537058293819427490e-01
-6.815064549446105957e-01 5.313469171524047852e-01 4.091404974460601807e-01 5.592985451221466064e-02 -2.647763192653656006e-01 -1.024837940931320190e-01 -4.062355309724807739e-02 -2.087388560175895691e-02
3.628804981708526611e-01 6.248964071273803711e-01 -2.215600758790969849e-02 -2.185422033071517944e-01 -1.251597981899976730e-02 5.900769829750061035e-01 2.829809486865997314e-01 3.383746743202209473e-02
-1.735408008098602295e-01 5.458413362503051758e-01 6.295804679393768311e-02 -6.857104301452636719e-01 -6.592251360416412354e-02 1.833015531301498413e-01 -2.697075903415679932e-01 -2.951117455959320068e-01
-1.086919978260993958e-01 7.074708342552185059e-01 7.437910884618759155e-02 -1.143364086747169495e-01 3.250372707843780518e-01 2.956612706184387207e-01 -3.379957675933837891e-01 -4.021942019462585449e-01
-6.415811181068420410e-02 6.489713191986083984e-01 -1.985242217779159546e-02 3.903254568576812744e-01 4.518721997737884521e-01 -1.474383473396301270e-01 -1.478933840990066528e-01 4.173401296138763428e-01
-2.076557129621505737e-01 5.594779849052429199e-01 -1.656181663274765015e-01 1.562928259372711182e-01 -3.822338581085205078e-01 -2.487765550613403320e-01 -1.749532967805862427e-01 5.944792032241821289e-01
-4.322996735572814941e-01 5.119468569755554199e-01 -1.906355321407318115e-01 -4.102213308215141296e-02 -2.809620499610900879e-01 2.236649766564369202e-02 -4.067741334438323975e-02 6.571971178054809570e-01
-6.061360239982604980e-01 5.869283676147460938e-01 2.785960733890533447e-01 -2.316080182790756226e-01 -1.187035143375396729e-01 -1.889333873987197876e-01 -1.662004739046096802e-01 -2.818643152713775635e-01
2.934642434120178223e-01 3.533073365688323975e-01 4.153300076723098755e-02 -4.097605645656585693e-01 1.818186342716217041e-01 7.434005290269851685e-02 -3.685017228126525879e-01 6.671177744865417480e-01
-3.152869641780853271e-01 6.208686232566833496e-01 6.071757674217224121e-01 -1.362565457820892334e-01 -2.431297861039638519e-02 -1.022318676114082336e-01 1.459897588938474655e-02 -3.415147364139556885e-01
5.174429416656494141e-01 7.000650167465209961e-01 -1.537740528583526611e-01 3.129857480525970459e-01 -1.735950261354446411e-01 1.642090380191802979e-01 -2.438939809799194336e-01 -6.301762908697128296e-02
3.878453373908996582e-01 5.020173788070678711e-01 1.857426762580871582e-01 1.280517727136611938e-01 -5.742435455322265625e-01 -2.902716100215911865e-01 -3.448335826396942139e-01 1.171907335519790649e-01
-3.053454160690307617e-01 6.573981642723083496e-01 -3.951733708381652832e-01 9.469855576753616333e-02 -1.600662320852279663e-01 3.228109180927276611e-01 -3.811848461627960205e-01 -1.852887123823165894e-01
-1.588634699583053589e-01 5.773431062698364258e-01 4.509015977382659912e-01 -3.805813193321228027e-01 -7.610399276018142700e-02 -4.790918827056884766e-01 -1.723514497280120850e-01 -1.680984199047088623e-01
-3.299604654312133789e-01 5.470557212829589844e-01 -2.112528681755065918e-01 -1.176349744200706482e-01 -3.382535874843597412e-01 -1.669724881649017334e-01 6.221984326839447021e-02 6.222730875015258789e-01
4.043025970458984375e-01 6.927376389503479004e-01 1.770814508199691772e-01 -8.944722265005111694e-02 -7.116872072219848633e-02 2.825447618961334229e-01 4.740505814552307129e-01 8.760659396648406982e-02
-4.202355816960334778e-02 5.626512765884399414e-01 -5.872390419244766235e-02 -7.196830511093139648e-01 -5.596901848912239075e-02 1.291824132204055786e-01 -3.312232792377471924e-01 -1.753160953521728516e-01
-4.964057803153991699e-01 5.843221545219421387e-01 -2.733339369297027588e-01 9.454180300235748291e-02 -2.892500460147857666e-01 3.667318224906921387e-01 -1.339441090822219849e-01 3.039744794368743896e-01
-6.188368797302246094e-02 6.754795312881469727e-01 3.813778162002563477e-01 -2.266387194395065308e-01 4.991868734359741211e-01 2.046396881341934204e-01 1.606610715389251709e-01 1.618855744600296021e-01
-1.933389902114868164e-01 4.743862450122833252e-01 7.239988446235656738e-01 -2.073718756437301636e-01 -1.722203046083450317e-01 -2.135499566793441772e-01 -2.485620677471160889e-01 -1.826302409172058105e-01
5.255901217460632324e-01 6.819108724594116211e-01 3.471874296665191650e-01 -2.969624400138854980e-01 9.414449334144592285e-03 3.923152759671211243e-02 1.795829087495803833e-01 -1.270787119865417480e-01
5.530264228582382202e-02 7.159104347229003906e-01 -1.774942874908447266e-01 -2.354366928339004517e-01 -5.598980188369750977e-01 -2.128242403268814087e-01 6.578818708658218384e-02 -1.853942573070526123e-01
-4.407813251018524170e-01 5.724517703056335449e-01 -3.187202811241149902e-01 -2.479304671287536621e-01 -4.839787185192108154e-01 3.047855570912361145e-02 -1.881545782089233398e-01 2.106946259737014771e-01
-5.706539154052734375e-01 4.363021254539489746e-01 6.614721417427062988e-01 -1.063621938228607178e-01 -1.499854326248168945e-01 -1.095219179987907410e-01 -1.686157844960689545e-02 1.900565065443515778e-02
-1.497523933649063110e-01 6.411212682723999023e-01 -1.243538036942481995e-01 1.307305246591567993e-01 -5.494976043701171875e-01 -4.171549081802368164e-01 -4.667186643928289413e-03 2.408236265182495117e-01
-4.368050992488861084e-01 5.538247227668762207e-01 8.329860121011734009e-02 -6.423580050468444824e-01 -7.282795011997222900e-02 2.393028289079666138e-01 4.522453248500823975e-02 -1.352843195199966431e-01
-5.309522151947021484e-01 4.806581437587738037e-01 3.445362448692321777e-01 -1.817379891872406006e-01 -1.921323835849761963e-01 -4.704189598560333252e-01 -2.265148758888244629e-01 1.606419533491134644e-01
-2.960701882839202881e-01 5.242860913276672363e-01 8.443896472454071045e-02 3.599312305450439453e-01 -4.380294382572174072e-01 -9.871235489845275879e-02 -1.389188766479492188e-01 5.290310978889465332e-01
1.176378726959228516e-01 5.699943304061889648e-01 -2.067539282143115997e-02 -2.565358281135559082e-01 -6.806562542915344238e-01 -2.803957760334014893e-01 8.414444327354431152e-02 2.145567834377288818e-01
1.605757772922515869e-01 7.245365977287292480e-01 -1.513319164514541626e-01 3.076920807361602783e-01 -1.679659932851791382e-01 4.613962769508361816e-01 -2.316662371158599854e-01 -1.921405643224716187e-01
-3.057959675788879395e-02 5.763157010078430176e-01 5.479648243635892868e-04 -6.132456064224243164e-01 -2.355965822935104370e-01 5.659161135554313660e-02 -3.627822697162628174e-01 -3.170725405216217041e-01
-1.423280835151672363e-01 6.728873252868652344e-01 -3.385249525308609009e-02 3.872402012348175049e-01 4.229246973991394043e-01 -2.345212101936340332e-01 -3.557785749435424805e-01 1.241792216897010803e-01
-3.024091124534606934e-01 6.342449784278869629e-01 2.169483453035354614e-01 4.066785052418708801e-02 3.060970902442932129e-01 5.159817337989807129e-01 -2.053372263908386230e-01 -2.355116307735443115e-01
1.543755829334259033e-01 7.033110857009887695e-01 7.399123162031173706e-02 1.723655164241790771e-01 5.709311366081237793e-01 -2.625090628862380981e-02 -2.929500043392181396e-01 1.840266287326812744e-01
-6.630400419235229492e-01 5.307846069335937500e-01 4.230545163154602051e-01 -1.885210908949375153e-02 -2.765997946262359619e-01 -4.639283567667007446e-02 -4.190227389335632324e-02 -1.374752670526504517e-01
4.955314099788665771e-01 6.077641248703002930e-01 4.245476424694061279e-01 -4.008783698081970215e-01 -7.593980431556701660e-02 -4.080188646912574768e-02 1.483679413795471191e-01 -1.211714893579483032e-01
-3.311191797256469727e-01 6.498638391494750977e-01 -1.032942086458206177e-01 -1.360274851322174072e-01 -6.292565464973449707e-01 -1.846512556076049805e-01 -7.852412760257720947e-02 -5.135941505432128906e-02
1.332539469003677368e-01 6.121022701263427734e-01 3.700695931911468506e-02 -1.670715957880020142e-01 -6.519386172294616699e-01 -3.542771041393280029e-01 -1.538139283657073975e-01 6.400708109140396118e-02
2.639695443212985992e-02 4.909314513206481934e-01 2.687777876853942871e-01 -3.952349424362182617e-01 2.715415656566619873e-01 5.692514777183532715e-01 1.937867403030395508e-01 3.074115812778472900e-01
8.776962012052536011e-02 7.225355505943298340e-01 3.901199698448181152e-01 2.526246309280395508e-01 -1.475643217563629150e-01 2.047315239906311035e-01 3.950942158699035645e-01 -1.855708956718444824e-01
4.052950441837310791e-01 6.857487559318542480e-01 -8.677824586629867554e-02 -2.106917053461074829e-01 -1.405628472566604614e-01 3.590729534626007080e-01 4.004926979541778564e-01 -6.691355258226394653e-02
4.397557377815246582e-01 7.045567631721496582e-01 -2.491943687200546265e-01 3.380438983440399170e-01 3.135339543223381042e-02 3.387687504291534424e-01 -1.113599166274070740e-01 -7.546392083168029785e-02
2.019241154193878174e-01 5.323626399040222168e-01 4.389627277851104736e-01 -3.669672608375549316e-01 2.326135486364364624e-01 1.580241322517395020e-01 2.008918672800064087e-01 4.785657823085784912e-01
7.281780242919921875e-02 4.081384837627410889e-01 6.388409137725830078e-01 -1.326711624860763550e-01 5.583806708455085754e-02 3.113691508769989014e-01 1.017662584781646729e-01 5.403482317924499512e-01
-6.075119972229003906e-01 5.515923500061035156e-01 3.954317793250083923e-02 -4.446264207363128662e-01 1.118992418050765991e-01 2.832408547401428223e-01 -1.852899491786956787e-01 -1.843129470944404602e-02
-2.407520711421966553e-01 5.387399196624755859e-01 -2.072843536734580994e-02 3.530485033988952637e-01 -4.600898623466491699e-01 -2.020221352577209473e-01 -3.328846991062164307e-01 4.042487144470214844e-01
4.195457696914672852e-02 5.967708826065063477e-01 2.380903810262680054e-01 5.362033843994140625e-01 8.362662792205810547e-02 1.516308486461639404e-01 9.922395646572113037e-02 5.080084800720214844e-01
-2.116927877068519592e-02 4.896873235702514648e-01 1.279636621475219727e-01 -7.162770628929138184e-01 -1.908284127712249756e-01 1.370204836130142212e-01 -3.825491368770599365e-01 -1.696966290473937988e-01
1.675567030906677246e-01 7.990862727165222168e-01 1.213306188583374023e-01 -7.071284204721450806e-02 4.101232588291168213e-01 -1.996611356735229492e-01 3.203867673873901367e-01 5.432372167706489563e-02
-4.674709141254425049e-01 4.849436283111572266e-01 6.769455075263977051e-01 1.750031858682632446e-02 -2.397644221782684326e-01 -1.459237039089202881e-01 9.398443251848220825e-02 1.119553297758102417e-02
-4.721925854682922363e-01 5.756150484085083008e-01 3.725247681140899658e-01 -3.922903165221214294e-02 -2.450792044401168823e-01 -3.181465715169906616e-02 -4.183623492717742920e-01 -2.632199823856353760e-01
-6.968052685260772705e-02 5.850074887275695801e-01 -6.561119854450225830e-02 -1.506187319755554199e-01 -4.011574983596801758e-01 -5.803719162940979004e-01 -6.760470569133758545e-02 3.515547811985015869e-01
3.273569643497467041e-01 7.223814129829406738e-01 1.225522905588150024e-01 3.470540642738342285e-01 -8.636340498924255371e-02 2.255207598209381104e-01 4.146076738834381104e-01 -7.293168455362319946e-02
4.290840774774551392e-02 6.871334910392761230e-01 1.031184196472167969e-01 4.341206252574920654e-01 1.955637186765670776e-01 -2.251679748296737671e-01 3.208924233913421631e-01 3.674162924289703369e-01
-1.326651722192764282e-01 5.952279567718505859e-01 1.036241427063941956e-01 -6.524842977523803711e-01 3.909135609865188599e-02 1.390676498413085938e-01 -1.941188573837280273e-01 -3.648013174533843994e-01
1.418329626321792603e-01 8.076061606407165527e-01 -3.395377844572067261e-02 -1.496248599141836166e-02 5.378825068473815918e-01 -1.806866675615310669e-01 4.643540084362030029e-02 -4.644697159528732300e-02
3.130710721015930176e-01 5.876729488372802734e-01 4.358624108135700226e-03 2.421496361494064331e-01 3.949449062347412109e-01 -2.362307533621788025e-02 -4.933677315711975098e-01 3.130820691585540771e-01
-2.847540676593780518e-01 5.806350111961364746e-01 -1.953730918467044830e-02 -6.254616379737854004e-01 -3.088062815368175507e-02 -1.160410568118095398e-01 -2.882346510887145996e-01 -3.044596612453460693e-01
-1.087902635335922241e-01 5.649492740631103516e-01 -5.081265792250633240e-02 -2.297868579626083374e-01 -4.517218470573425293e-01 -5.581765770912170410e-01 1.613633334636688232e-02 3.126324415206909180e-01
4.719706997275352478e-02 6.025156974792480469e-01 4.127486348152160645e-01 2.524148523807525635e-01 8.696675300598144531e-02 7.522958517074584961e-02 4.475041627883911133e-01 4.326543211936950684e-01
4.112029671669006348e-01 7.074400186538696289e-01 1.107653900980949402e-01 -2.926450967788696289e-01 2.752873897552490234e-01 7.993856817483901978e-02 3.784555196762084961e-01 8.443086594343185425e-02
5.416414141654968262e-01 6.509609222412109375e-01 2.982559204101562500e-01 -3.407466709613800049e-01 -1.359713971614837646e-01 2.677873522043228149e-02 2.230109572410583496e-01 -9.418388456106185913e-02
9.333439171314239502e-03 3.951737284660339355e-01 -4.524815827608108521e-02 6.806822866201400757e-02 2.660438716411590576e-01 2.653591632843017578e-01 -7.779744863510131836e-01 3.010497689247131348e-01
4.241402149200439453e-01 5.862723588943481445e-01 4.175008833408355713e-01 -2.109097689390182495e-01 -8.230316638946533203e-02 4.990248680114746094e-01 3.221137076616287231e-02 -2.761787921190261841e-02
-4.989607334136962891e-01 7.081601023674011230e-01 1.761043071746826172e-01 -1.004815250635147095e-01 8.080696314573287964e-02 1.442497223615646362e-01 -1.442931499332189560e-02 -4.253143370151519775e-01
-3.530950248241424561e-01 5.836647152900695801e-01 -2.935987114906311035e-01 -3.698375225067138672e-01 -5.388702154159545898e-01 -3.645896166563034058e-02 5.928803980350494385e-02 1.282729655504226685e-01
-4.878565669059753418e-01 5.849379897117614746e-01 -9.218441694974899292e-02 9.837552160024642944e-02 -3.380627036094665527e-01 -3.048648834228515625e-01 -1.245976239442825317e-01 4.229823946952819824e-01
-3.985100984573364258e-01 5.058570504188537598e-01 -2.505144476890563965e-01 -1.396589074283838272e-02 -3.168862760066986084e-01 1.468527615070343018e-01 -9.311457723379135132e-02 6.258535981178283691e-01
5.387278199195861816e-01 6.489766240119934082e-01 2.288726568222045898e-01 -4.032750725746154785e-01 -1.189614087343215942e-01 6.763029098510742188e-02 1.952591389417648315e-01 -1.293691843748092651e-01
5.273866653442382812e-01 6.703391075134277344e-01 2.396331578493118286e-01 -3.801871836185455322e-01 -6.779053062200546265e-02 9.656893461942672729e-02 1.976079642772674561e-01 -1.325614303350448608e-01
-3.156770765781402588e-01 5.423051118850708008e-01 -3.953614234924316406e-01 -3.537836670875549316e-01 -4.661891162395477295e-01 1.810526549816131592e-01 -3.511041775345802307e-02 2.709877192974090576e-01
-1.551284044981002808e-01 6.412428021430969238e-01 5.944505333900451660e-02 6.701156497001647949e-02 1.829426437616348267e-01 5.745254755020141602e-01 -3.332330882549285889e-01 -2.865775823593139648e-01
-4.188963472843170166e-01 4.923215806484222412e-01 2.830813825130462646e-01 4.701263308525085449e-01 -2.941015958786010742e-01 2.913576066493988037e-01 -3.296299576759338379e-01 3.083398938179016113e-02
6.320326030254364014e-02 7.372945547103881836e-01 -1.919577717781066895e-01 -1.300266087055206299e-01 -5.849671959877014160e-01 -1.808768659830093384e-01 -1.315957959741353989e-02 -1.535291522741317749e-01
-4.532581269741058350e-01 3.291806280612945557e-01 1.666111052036285400e-01 -7.490443587303161621e-01 -1.960241347551345825e-01 1.270708739757537842e-01 -1.125159636139869690e-01 1.736038178205490112e-01
-3.008909225463867188e-01 7.249090075492858887e-01 3.223748803138732910e-01 8.725477755069732666e-02 4.396550059318542480e-01 2.274436056613922119e-01 1.054028701037168503e-02 -1.652103662490844727e-01
1.076771542429924011e-01 5.283489823341369629e-01 3.152772486209869385e-01 -6.826444864273071289e-01 3.012405037879943848e-01 -1.060390286147594452e-02 1.504315733909606934e-01 1.742468774318695068e-01
1.561579108238220215e-01 5.867914557456970215e-01 5.375535786151885986e-02 3.200599551200866699e-01 2.045156210660934448e-01 1.106392964720726013e-01 2.571641802787780762e-01 6.369941234588623047e-01
-8.515601605176925659e-02 3.455999493598937988e-01 1.264719367027282715e-01 -1.761987209320068359e-01 -6.656438112258911133e-01 -5.420413240790367126e-02 -5.342611670494079590e-01 3.079175353050231934e-01
3.779597580432891846e-01 6.253752112388610840e-01 4.488328844308853149e-02 -1.917693763971328735e-01 1.876869350671768188e-01 4.893480539321899414e-01 -3.902907669544219971e-01 1.573302224278450012e-02
-1.647204719483852386e-02 2.631801366806030273e-01 6.175239086151123047e-01 -4.075540900230407715e-01 -3.562064170837402344e-01 2.409659475088119507e-01 2.627807259559631348e-01 3.592041134834289551e-01
3.515443950891494751e-02 5.887010693550109863e-01 3.304913043975830078e-01 -6.902436912059783936e-02 1.898575127124786377e-01 5.399771928787231445e-01 4.127260744571685791e-01 2.006045579910278320e-01
9.108117967844009399e-02 6.115055084228515625e-01 1.635331660509109497e-01 2.364757210016250610e-01 2.968808114528656006e-01 6.526089459657669067e-02 1.467048674821853638e-01 6.489853262901306152e-01
-5.017939805984497070e-01 6.059139966964721680e-01 -3.953387439250946045e-01 -8.776798099279403687e-02 -2.975622713565826416e-01 4.851316660642623901e-02 -1.191270723938941956e-01 3.346445858478546143e-01
-2.372843921184539795e-01 4.341268241405487061e-01 -1.705151200294494629e-01 -1.575399190187454224e-01 -3.170298635959625244e-01 -6.243937462568283081e-02 7.070234417915344238e-02 7.693701386451721191e-01
3.850234448909759521e-01 5.983353853225708008e-01 -7.468964159488677979e-02 -4.403029978275299072e-01 -1.382219195365905762e-01 4.380273222923278809e-01 2.878696322441101074e-01 2.154985070228576660e-02
-3.474557399749755859e-01 5.943979024887084961e-01 6.497439146041870117e-01 6.892678141593933105e-02 -1.804058849811553955e-01 -2.312163449823856354e-02 1.138057857751846313e-01 -2.302496582269668579e-01
6.790951639413833618e-02 6.883823275566101074e-01 4.676991403102874756e-01 -2.468384504318237305e-01 2.284469902515411377e-01 -3.663146197795867920e-01 1.641909629106521606e-01 1.688582748174667358e-01
1.183701008558273315e-01 8.314367532730102539e-01 1.715014427900314331e-01 1.609452813863754272e-01 2.220583111047744751e-01 7.383542507886886597e-02 4.071380794048309326e-01 -1.373401135206222534e-01
-3.261602818965911865e-01 6.823758482933044434e-01 -4.831075370311737061e-01 -1.616965234279632568e-02 -1.707371622323989868e-01 2.140395343303680420e-01 -2.942138016223907471e-01 -1.811150610446929932e-01
-6.105445623397827148e-01 5.900872945785522461e-01 -2.473602294921875000e-01 -1.057732775807380676e-01 -3.427107036113739014e-01 3.625145927071571350e-02 -5.890059843659400940e-02 2.905567884445190430e-01
1.712658256292343140e-01 4.140937924385070801e-01 3.533492684364318848e-01 -1.236049309372901917e-01 1.431744247674942017e-01 1.752339452505111694e-01 -4.444036260247230530e-02 7.783827185630798340e-01
-3.261058628559112549e-01 4.918170869350433350e-01 -5.269110947847366333e-02 9.216040372848510742e-02 1.040009632706642151e-01 6.899529099464416504e-01 -3.833710849285125732e-01 8.170907199382781982e-02
3.100407719612121582e-01 4.003088772296905518e-01 1.536495685577392578e-01 -3.144138753414154053e-01 -1.735991835594177246e-01 5.183197855949401855e-01 -5.621173381805419922e-01 -7.997070997953414917e-02
3.406040072441101074e-01 6.470403671264648438e-01 -1.962368562817573547e-02 -2.681513130664825439e-01 5.648042634129524231e-02 5.781131386756896973e-01 2.263741791248321533e-01 -6.623826920986175537e-02
4.373570978641510010e-01 5.090885162353515625e-01 -8.536051213741302490e-02 -3.355363309383392334e-01 -4.136213362216949463e-01 4.440413117408752441e-01 -2.474275976419448853e-01 1.417084969580173492e-02
-1.449192762374877930e-01 6.227316260337829590e-01 4.759304225444793701e-03 -3.520696163177490234e-01 5.757609009742736816e-01 2.610449790954589844e-01 -2.585096359252929688e-01 2.748852036893367767e-02
1.029338762164115906e-01 6.755641698837280273e-01 -2.230750322341918945e-01 -1.969396173954010010e-01 -6.472954154014587402e-01 -1.580228507518768311e-01 1.729580573737621307e-02 -1.443101745098829269e-02
-1.108915582299232483e-01 5.645776987075805664e-01 -3.015296459197998047e-01 -2.836754024028778076e-01 -4.337783753871917725e-01 5.524753332138061523e-01 2.249113284051418304e-02 6.053759530186653137e-02
4.202851951122283936e-01 4.796561300754547119e-01 1.705129742622375488e-01 -2.272598743438720703e-01 -4.134140610694885254e-01 4.763482511043548584e-01 -3.253544270992279053e-01 -9.430945664644241333e-02
-2.663410902023315430e-01 6.112698912620544434e-01 -5.037000775337219238e-01 -2.519647181034088135e-01 -3.576469123363494873e-01 3.051115572452545166e-01 -1.095980554819107056e-01 7.208091765642166138e-02
4.745328053832054138e-02 5.016324520111083984e-01 8.232270926237106323e-02 4.185982942581176758e-01 -3.339146375656127930e-01 5.515273809432983398e-01 -3.269702494144439697e-01 2.037662565708160400e-01
3.913432061672210693e-01 3.920007944107055664e-01 2.142764776945114136e-01 -4.160353839397430420e-01 -2.899645268917083740e-01 2.167916893959045410e-01 -5.848242640495300293e-01 3.299011290073394775e-02
1.858029067516326904e-01 2.453076392412185669e-01 5.554794669151306152e-01 -1.413835734128952026e-01 -3.481548130512237549e-01 2.192673981189727783e-01 -6.162647604942321777e-01 1.663804501295089722e-01
-4.547926187515258789e-01 5.621473789215087891e-01 6.085447072982788086e-01 -1.069440618157386780e-01 -9.496318548917770386e-02 -2.294971346855163574e-01 -9.313111007213592529e-02 -1.582085788249969482e-01
3.868038952350616455e-01 7.130112051963806152e-01 2.825556397438049316e-01 -1.800188422203063965e-01 1.240973547101020813e-01 -4.082971811294555664e-01 2.175085693597793579e-01 -1.834860444068908691e-02
1.998386532068252563e-01 6.554503440856933594e-01 5.113733187317848206e-02 -1.748042702674865723e-01 -6.377521157264709473e-01 -2.190284132957458496e-01 -2.794158272445201874e-02 -2.044406384229660034e-01
-1.338415741920471191e-01 5.278543233871459961e-01 6.121579930186271667e-02 1.138051133602857590e-02 -4.169673025608062744e-01 -5.669713020324707031e-01 -1.929827481508255005e-01 4.086793363094329834e-01
3.493968844413757324e-01 6.994335055351257324e-01 3.975366055965423584e-01 -2.391721606254577637e-01 -1.256544329226016998e-02 -3.384261727333068848e-01 -1.943428185768425465e-03 -2.424500137567520142e-01
3.659706711769104004e-01 3.971231579780578613e-01 4.715361595153808594e-01 -1.104202494025230408e-01 -4.646623134613037109e-01 3.457422256469726562e-01 1.875235885381698608e-01 3.212565779685974121e-01
4.161835014820098877e-01 6.241418719291687012e-01 -8.378417044878005981e-02 -4.191829264163970947e-01 -2.429115027189254761e-01 4.078963100910186768e-01 -1.678760163486003876e-02 -1.698139458894729614e-01
8.313728123903274536e-02 6.823170185089111328e-01 -2.001136243343353271e-01 -2.108608633279800415e-01 -5.999016165733337402e-01 -2.736206948757171631e-01 -4.597033560276031494e-02 -7.848870754241943359e-02
-7.302761077880859375e-02 5.226258635520935059e-01 9.762088209390640259e-02 -6.177294254302978516e-01 -7.459114491939544678e-02 -3.011772632598876953e-01 -3.950093090534210205e-01 -2.794738709926605225e-01
4.887092411518096924e-01 5.343139171600341797e-01 5.816052109003067017e-02 2.674020230770111084e-01 -2.014918476343154907e-01 4.544489085674285889e-01 -3.852873146533966064e-01 7.222271710634231567e-02
6.263688206672668457e-02 6.933088898658752441e-01 -2.723043784499168396e-02 -2.195234298706054688e-01 -6.009848117828369141e-01 -3.054270446300506592e-01 -1.152847427874803543e-02 -1.089320331811904907e-01
4.111845195293426514e-01 7.929770946502685547e-01 -2.464651316404342651e-01 2.106842696666717529e-01 2.883158740587532520e-04 2.068367898464202881e-01 7.104846183210611343e-03 -2.327006906270980835e-01
3.212745189666748047e-01 6.680546402931213379e-01 2.949576675891876221e-01 -4.652304053306579590e-01 2.773948311805725098e-01 -2.584246993064880371e-01 4.957460239529609680e-02 -2.928240783512592316e-02
-6.117623448371887207e-01 6.598827242851257324e-01 6.506814062595367432e-02 1.425186395645141602e-01 -3.069986701011657715e-01 1.370651423931121826e-01 -1.445557922124862671e-01 -1.783953458070755005e-01
1.379927396774291992e-01 4.673173725605010986e-01 3.303931355476379395e-01 -1.334846764802932739e-01 3.060380518436431885e-01 5.765665769577026367e-01 -1.693106442689895630e-01 4.252531826496124268e-01
4.083844721317291260e-01 7.133469581604003906e-01 -2.420562952756881714e-01 4.080202281475067139e-01 -8.378233015537261963e-02 2.269692569971084595e-01 -2.005695551633834839e-01 -2.289168164134025574e-02
2.235886827111244202e-02 6.402386426925659180e-01 -4.550202935934066772e-02 -1.244086474180221558e-01 -6.907611489295959473e-01 -1.970839798450469971e-01 2.013547420501708984e-01 1.245379075407981873e-01
3.159982264041900635e-01 6.676002144813537598e-01 -6.945002079010009766e-02 -1.889940500259399414e-01 -5.406577140092849731e-03 4.008593559265136719e-01 -3.780622482299804688e-01 -3.320611119270324707e-01
-1.510862726718187332e-02 4.619688391685485840e-01 -1.768248230218887329e-01 -6.461451053619384766e-01 -1.402745991945266724e-01 2.959685027599334717e-01 -4.798425436019897461e-01 -7.929086685180664062e-03
3.919344544410705566e-01 4.257949590682983398e-01 7.024177312850952148e-01 -2.595721185207366943e-01 -2.791234850883483887e-01 -1.155568733811378479e-01 -1.064719408750534058e-01 4.145270586013793945e-02
4.753629863262176514e-01 5.308998227119445801e-01 5.451285243034362793e-01 -8.445598930120468140e-02 -2.872893512248992920e-01 1.259763538837432861e-01 2.295882701873779297e-01 1.917329281568527222e-01
1.670608371496200562e-01 6.176128387451171875e-01 1.752153038978576660e-01 -2.688193023204803467e-01 -6.346307396888732910e-01 -1.822687089443206787e-01 -9.029349684715270996e-02 -2.086860686540603638e-01
-3.269547224044799805e-01 5.922830700874328613e-01 6.097316145896911621e-01 -2.330690175294876099e-01 4.469729028642177582e-03 -1.378198415040969849e-01 -1.319174468517303467e-02 -3.114794194698333740e-01
5.206174254417419434e-01 7.567511200904846191e-01 1.494266241788864136e-01 -2.632191181182861328e-01 5.948214232921600342e-02 -7.547618448734283447e-02 1.480554342269897461e-01 -1.830778717994689941e-01
1.349317580461502075e-01 5.773677229881286621e-01 1.514179706573486328e-01 1.001476421952247620e-01 1.659318655729293823e-01 2.173222303390502930e-01 4.481192529201507568e-01 5.830178260803222656e-01
1.517075896263122559e-01 5.602787137031555176e-01 5.166967958211898804e-02 -6.141068339347839355e-01 -6.172043085098266602e-02 -1.987426914274692535e-02 -4.220315515995025635e-01 -3.177428245544433594e-01
1.897703856229782104e-01 4.013496041297912598e-01 1.880599558353424072e-01 -1.388001441955566406e-01 1.546476334333419800e-01 -1.951236724853515625e-01 -3.751132190227508545e-01 7.386301159858703613e-01
1.983922421932220459e-01 6.090821027755737305e-01 -9.994545578956604004e-02 -4.353033900260925293e-01 -2.754952609539031982e-01 4.977468848228454590e-01 -6.889244168996810913e-02 -2.485670596361160278e-01
4.254198074340820312e-01 6.470841169357299805e-01 -1.189670115709304810e-01 -2.855989634990692139e-01 -1.311120539903640747e-01 4.866414368152618408e-01 1.558069735765457153e-01 -1.621545404195785522e-01
3.349767923355102539e-01 6.513409018516540527e-01 -1.790652126073837280e-01 -2.930799722671508789e-01 -6.987588852643966675e-02 4.633150696754455566e-01 3.537857532501220703e-01 -2.962190844118595123e-02
-8.834631741046905518e-02 6.817030906677246094e-01 2.926775217056274414e-01 1.386071741580963135e-01 3.535692393779754639e-01 3.184413909912109375e-01 4.288607537746429443e-01 1.107529327273368835e-01
-2.234908938407897949e-01 5.713146328926086426e-01 4.306085109710693359e-01 4.245929121971130371e-01 -2.114344984292984009e-01 2.510524392127990723e-01 -3.875302672386169434e-01 6.089861970394849777e-03
-2.416268289089202881e-01 6.278108954429626465e-01 2.287558466196060181e-01 7.679351419210433960e-02 -2.301713228225708008e-01 2.615588009357452393e-01 -2.490352988243103027e-01 5.530217289924621582e-01
3.779185414314270020e-01 5.540558695793151855e-01 4.642123356461524963e-02 4.952397942543029785e-01 -8.701640367507934570e-02 3.053033053874969482e-01 -4.411097466945648193e-01 8.615326136350631714e-02
-1.341346204280853271e-01 7.624610066413879395e-01 8.723060041666030884e-02 2.001480162143707275e-01 4.385313093662261963e-01 3.548578321933746338e-01 3.351012244820594788e-02 -1.834010183811187744e-01
-1.658362001180648804e-01 6.824663877487182617e-01 5.514439344406127930e-01 3.625554963946342468e-02 3.047997653484344482e-01 -2.526259422302246094e-01 1.949750185012817383e-01 8.121012151241302490e-02
3.786010444164276123e-01 5.729573369026184082e-01 1.268655434250831604e-02 -3.628001809120178223e-01 -4.776601120829582214e-02 5.041275620460510254e-01 -2.781757414340972900e-01 -2.505760788917541504e-01
-3.120047450065612793e-01 6.108001470565795898e-01 6.046831011772155762e-01 -1.685242801904678345e-01 1.327260136604309082e-01 -3.109802007675170898e-01 6.611139327287673950e-02 -1.297628730535507202e-01
-1.706116795539855957e-01 4.211769104003906250e-01 7.773042470216751099e-02 -3.516253232955932617e-01 -7.687051892280578613e-01 1.482306569814682007e-01 -2.245473414659500122e-01 2.275200374424457550e-02
-3.576276078820228577e-02 5.606837272644042969e-01 -1.262735128402709961e-01 -3.182947039604187012e-01 -7.488339543342590332e-01 -1.896043540909886360e-03 3.848564252257347107e-02 6.972172111272811890e-02
-5.017910599708557129e-01 5.091413855552673340e-01 -3.753954079002141953e-03 -3.442134559154510498e-01 1.861928999423980713e-01 4.309694170951843262e-01 -3.777038753032684326e-01 -8.614557236433029175e-02
2.950111627578735352e-01 5.853637456893920898e-01 5.548284053802490234e-01 -3.636771142482757568e-01 3.136010468006134033e-02 -1.863262355327606201e-01 2.253339141607284546e-01 2.091551125049591064e-01
1.720204800367355347e-01 6.997436881065368652e-01 2.489688098430633545e-01 -6.595591455698013306e-02 4.365936219692230225e-01 -4.395967125892639160e-01 1.504215132445096970e-02 1.742026656866073608e-01
-3.972134590148925781e-01 5.783780217170715332e-01 -3.986680507659912109e-02 -5.955449938774108887e-01 7.852628082036972046e-02 2.697977721691131592e-01 -1.217785775661468506e-01 -2.401040047407150269e-01
5.848591923713684082e-01 5.629519224166870117e-01 -1.119970381259918213e-01 -6.299426779150962830e-03 -7.609121501445770264e-02 4.095310568809509277e-01 -3.774716258049011230e-01 1.115861013531684875e-01
3.519267439842224121e-01 7.225228548049926758e-01 4.906757548451423645e-02 1.509939283132553101e-01 -1.273385882377624512e-01 2.945763170719146729e-01 4.739926755428314209e-01 -3.524571657180786133e-02
2.749504745006561279e-01 7.999977469444274902e-01 3.219943121075630188e-02 -2.627405570819973946e-03 3.282169401645660400e-01 -2.231444865465164185e-01 3.547076284885406494e-01 -4.989420529454946518e-03
5.950272828340530396e-02 6.225324273109436035e-01 1.175090596079826355e-01 -1.791415959596633911e-01 -7.124819159507751465e-01 -1.269782334566116333e-01 -6.207421049475669861e-02 -1.881632953882217407e-01
-3.904225826263427734e-01 7.001085281372070312e-01 -1.766169369220733643e-01 2.467254996299743652e-01 5.134235695004463196e-02 2.383656501770019531e-01 -3.765265643596649170e-01 -2.532284855842590332e-01
-9.222082048654556274e-02 6.423478722572326660e-01 -1.506414916366338730e-02 2.541220784187316895e-01 -3.574245572090148926e-01 -5.893746614456176758e-01 -1.207545697689056396e-01 1.561507880687713623e-01
-4.477277696132659912e-01 5.431181788444519043e-01 6.184006929397583008e-01 -9.969953447580337524e-02 2.280912175774574280e-02 1.528355479240417480e-01 -1.529462188482284546e-01 -2.548167407512664795e-01
-2.076198160648345947e-01 5.544173717498779297e-01 7.679300308227539062e-01 -3.715236857533454895e-02 4.473835695534944534e-03 1.685504317283630371e-01 -4.060810804367065430e-02 -1.683452576398849487e-01
3.877208828926086426e-01 4.256082177162170410e-01 1.350643634796142578e-01 -1.068884879350662231e-01 8.205863833427429199e-02 5.865004658699035645e-01 -4.845277667045593262e-01 2.310391962528228760e-01
-1.091942936182022095e-02 6.917737722396850586e-01 2.922838330268859863e-01 -9.479484520852565765e-03 4.446202218532562256e-01 -4.520864486694335938e-01 -2.544796280562877655e-02 1.819161176681518555e-01
-4.903336167335510254e-01 5.448122024536132812e-01 -2.756184935569763184e-01 -9.473998844623565674e-02 -2.185728251934051514e-01 7.700046896934509277e-02 2.070420421659946442e-02 5.689284801483154297e-01
-1.442210674285888672e-01 3.089594542980194092e-01 7.013422846794128418e-01 -1.579263657331466675e-01 -1.896472275257110596e-01 1.230775117874145508e-01 -5.597391724586486816e-01 5.000774562358856201e-02
-1.821638643741607666e-01 7.592363357543945312e-01 2.016460746526718140e-01 -1.672711968421936035e-01 4.070509076118469238e-01 2.292334735393524170e-01 1.650417298078536987e-01 -2.761495411396026611e-01
-3.891468942165374756e-01 4.640433490276336670e-01 1.813974827527999878e-01 -6.870771050453186035e-01 -3.337880969047546387e-01 7.240090519189834595e-02 1.059168875217437744e-01 -1.933868601918220520e-02
1.234024763107299805e-01 2.043744474649429321e-01 7.113729715347290039e-01 -2.584338188171386719e-01 -4.341668188571929932e-01 -2.079509198665618896e-02 -3.856083154678344727e-01 1.803787946701049805e-01
2.990725934505462646e-01 5.247810482978820801e-01 3.472758829593658447e-01 -3.102335929870605469e-01 -3.336137831211090088e-01 5.269541740417480469e-01 1.707891821861267090e-01 -1.293461862951517105e-02
4.761552512645721436e-01 6.462935805320739746e-01 9.563994407653808594e-02 -1.377691477537155151e-01 -3.628760203719139099e-02 4.478776156902313232e-01 -2.904014885425567627e-01 -2.030010223388671875e-01
-3.600741922855377197e-01 6.689534187316894531e-01 -1.393748968839645386e-01 5.369630083441734314e-02 -5.385965108871459961e-01 -3.007437586784362793e-01 -6.830957531929016113e-02 1.238548606634140015e-01
2.892763614654541016e-01 5.559647083282470703e-01 1.984734237194061279e-01 -4.946880936622619629e-01 -1.501244753599166870e-01 3.444374203681945801e-01 -3.394985795021057129e-01 -2.582259774208068848e-01
4.993056058883666992e-01 6.291589140892028809e-01 -1.510812807828187943e-02 -2.623065710067749023e-01 -1.016749739646911621e-01 1.811928600072860718e-01 -4.128899872303009033e-01 -2.686505615711212158e-01
-6.225396990776062012e-01 5.933814048767089844e-01 8.624386787414550781e-02 8.918322622776031494e-02 -3.816236928105354309e-02 1.886678785085678101e-01 -3.694269955158233643e-01 -2.672506570816040039e-01
3.622665703296661377e-01 7.997239828109741211e-01 -3.146813809871673584e-01 2.438903152942657471e-01 3.446311131119728088e-02 1.146390512585639954e-01 1.659336150623857975e-03 -2.374130785465240479e-01
7.751322537660598755e-02 6.401427984237670898e-01 -2.733991742134094238e-01 -3.678111135959625244e-01 3.830392658710479736e-01 4.691603779792785645e-01 -7.925241440534591675e-02 -3.264078125357627869e-02
-1.886991038918495178e-02 6.270756721496582031e-01 -3.995572030544281006e-01 -2.617929279804229736e-01 3.413377404212951660e-01 5.042128562927246094e-01 8.076879382133483887e-02 3.119184635579586029e-02
7.457647472620010376e-02 4.707790911197662354e-01 2.528214156627655029e-01 -3.164684176445007324e-01 2.612798511981964111e-01 5.894043445587158203e-01 1.130640730261802673e-01 4.246012568473815918e-01
-2.731984853744506836e-01 5.352812409400939941e-01 2.697480022907257080e-01 -3.644924163818359375e-01 5.362598896026611328e-01 1.620498150587081909e-01 -3.742861747741699219e-02 3.434851467609405518e-01
-7.637470215559005737e-02 6.462804675102233887e-01 2.223672866821289062e-01 1.411233842372894287e-01 5.849509239196777344e-01 9.329929947853088379e-02 -2.895657122135162354e-01 2.690812349319458008e-01
4.200136363506317139e-01 5.829005241394042969e-01 -2.485782206058502197e-01 -5.313445925712585449e-01 2.787984609603881836e-01 7.156135886907577515e-02 8.797087520360946655e-02 2.216050624847412109e-01
-3.169750273227691650e-01 5.229529142379760742e-01 -1.499890387058258057e-01 3.230055049061775208e-02 -2.334172576665878296e-01 -1.427984088659286499e-01 6.841057538986206055e-02 7.231543064117431641e-01
2.648243904113769531e-01 7.332729697227478027e-01 2.777665555477142334e-01 -2.094619721174240112e-01 4.598712623119354248e-01 3.882907703518867493e-02 -2.103778570890426636e-01 -1.179075464606285095e-01
3.035848140716552734e-01 6.810773611068725586e-01 3.449847102165222168e-01 -2.755531072616577148e-01 2.507905364036560059e-01 -4.242398440837860107e-01 7.662508636713027954e-02 1.671074517071247101e-02
4.785492271184921265e-02 7.171993851661682129e-01 -1.057314276695251465e-01 2.852635383605957031e-01 4.746440351009368896e-01 -3.549958467483520508e-01 -1.385234892368316650e-01 1.424177736043930054e-01
3.673247992992401123e-01 6.603341698646545410e-01 -4.369672760367393494e-02 -3.392256498336791992e-01 -2.382376641035079956e-01 4.318350255489349365e-01 2.475441396236419678e-01 -8.678307384252548218e-02
8.443720638751983643e-03 7.932803034782409668e-01 4.361396189779043198e-03 -8.827825635671615601e-02 3.468747437000274658e-01 -1.839907765388488770e-01 4.080028235912322998e-01 2.053823918104171753e-01
-3.703699111938476562e-01 5.346720814704895020e-01 3.846383988857269287e-01 -8.701829612255096436e-02 -1.373329609632492065e-01 -4.190184772014617920e-01 -4.759290218353271484e-01 2.208095602691173553e-02
4.226808547973632812e-01 3.782640397548675537e-01 -8.444414287805557251e-02 -6.517533063888549805e-01 1.108932681381702423e-02 2.635398507118225098e-01 1.000433228909969330e-02 4.203186333179473877e-01
-6.002059672027826309e-03 5.593333840370178223e-01 -3.810388445854187012e-01 -1.911855190992355347e-01 -3.362347483634948730e-01 5.974750518798828125e-01 3.232502564787864685e-02 1.851826012134552002e-01
2.225126028060913086e-01 3.815293312072753906e-01 6.587389707565307617e-01 -1.020684763789176941e-01 -2.821559607982635498e-01 4.706756174564361572e-01 1.114689335227012634e-01 2.167851924896240234e-01
2.122855633497238159e-01 4.244128167629241943e-01 7.880477905273437500e-01 -2.826652824878692627e-01 -1.381788998842239380e-01 1.412117779254913330e-01 -1.011006832122802734e-01 1.569526046514511108e-01
2.535334825515747070e-01 4.865089356899261475e-01 2.043334543704986572e-01 5.518414378166198730e-01 -3.551826775074005127e-01 3.559918105602264404e-01 -2.603178918361663818e-01 1.791604757308959961e-01
-2.185686491429805756e-02 5.736768841743469238e-01 3.772391080856323242e-01 -5.472503304481506348e-01 1.662974804639816284e-01 -4.145192801952362061e-01 -1.270971000194549561e-01 -1.139746978878974915e-01
-9.325440227985382080e-02 6.330353617668151855e-01 -4.655017256736755371e-01 -6.955399364233016968e-02 -2.268224358558654785e-01 4.471419453620910645e-01 -3.360394835472106934e-01 -6.879913061857223511e-02
-4.391263425350189209e-01 4.732947945594787598e-01 1.438018232583999634e-01 -5.973351001739501953e-01 -1.232567578554153442e-01 4.134178161621093750e-01 4.314722493290901184e-02 -1.330547779798507690e-01
5.652998760342597961e-02 6.171726584434509277e-01 3.134379684925079346e-01 2.968508303165435791e-01 2.316511720418930054e-01 1.485967040061950684e-01 2.761631608009338379e-01 5.268103480339050293e-01
5.971201881766319275e-02 6.910067200660705566e-01 3.344745934009552002e-01 1.167392358183860779e-01 3.125580549240112305e-01 3.638209700584411621e-01 4.010011851787567139e-01 5.082250386476516724e-02
-1.524027995765209198e-02 6.433283686637878418e-01 1.241729930043220520e-01 -8.768586814403533936e-02 -6.956940293312072754e-01 -2.606327533721923828e-01 1.006583496928215027e-01 -2.714923582971096039e-02
-1.093262061476707458e-01 6.114422082901000977e-01 -2.898543477058410645e-01 -9.211173653602600098e-02 -6.412594914436340332e-01 2.554542422294616699e-01 1.829059571027755737e-01 1.084483414888381958e-01
-4.020869731903076172e-01 5.756891965866088867e-01 -8.499088883399963379e-02 -6.604805588722229004e-01 6.553350389003753662e-02 1.149380877614021301e-01 -1.196105033159255981e-01 -1.778704375028610229e-01
2.421771548688411713e-02 6.058927178382873535e-01 -1.266736239194869995e-01 -2.260693311691284180e-01 3.791680335998535156e-01 5.673733949661254883e-01 2.396957427263259888e-01 2.049854397773742676e-01
-4.870230257511138916e-01 5.390246510505676270e-01 -8.585761487483978271e-02 2.254789024591445923e-01 -1.070728451013565063e-01 3.540667891502380371e-01 -5.243614315986633301e-01 -4.760389029979705811e-02
-5.331314727663993835e-02 5.223483443260192871e-01 8.696813136339187622e-02 3.545124530792236328e-01 2.586827278137207031e-01 2.482701539993286133e-01 -4.863877594470977783e-02 6.783413290977478027e-01
3.475212156772613525e-01 6.918550133705139160e-01 8.146388083696365356e-02 -5.598202347755432129e-02 -3.696022182703018188e-02 4.668223857879638672e-01 -4.135589897632598877e-01 2.180009149014949799e-02
-2.995453774929046631e-01 7.223556637763977051e-01 4.330511391162872314e-01 -1.698943227529525757e-02 1.812205612659454346e-01 -1.347229778766632080e-01 7.971212267875671387e-02 -3.785600662231445312e-01
-1.004498004913330078e-01 6.379951834678649902e-01 6.081044673919677734e-02 -4.107574224472045898e-01 -5.057364106178283691e-01 -2.636500000953674316e-01 1.615585386753082275e-01 -2.430442869663238525e-01
-3.629009127616882324e-01 7.311320304870605469e-01 3.356516659259796143e-01 -4.420978203415870667e-02 4.399138987064361572e-01 1.214749068021774292e-01 1.002763658761978149e-01 -2.822314575314521790e-02
-8.260639756917953491e-02 6.153437495231628418e-01 3.389273211359977722e-02 -1.616360098123550415e-01 -5.525274276733398438e-01 -4.699642062187194824e-01 1.238568276166915894e-01 2.139155417680740356e-01
1.482233637943863869e-03 5.670772194862365723e-01 -1.403832584619522095e-01 -3.947428762912750244e-01 -6.889931559562683105e-01 -1.045679301023483276e-01 6.075066328048706055e-02 1.164263561367988586e-01
4.646244645118713379e-02 7.647688984870910645e-01 3.059152960777282715e-01 -1.698023080825805664e-01 4.828065931797027588e-01 -1.552351266145706177e-01 7.028538733720779419e-02 -1.685605496168136597e-01
2.071817219257354736e-01 6.913075447082519531e-01 -9.592172503471374512e-02 3.646491169929504395e-01 3.902645707130432129e-01 9.418743103742599487e-02 2.954776212573051453e-02 4.182687997817993164e-01
1.800540238618850708e-01 6.026459336280822754e-01 -7.493720203638076782e-02 -2.042996287345886230e-01 -6.026201844215393066e-01 -3.291425108909606934e-01 1.966750472784042358e-01 2.165127694606781006e-01
5.330606922507286072e-02 5.640443563461303711e-01 -2.851514220237731934e-01 -3.120749890804290771e-01 3.841428458690643311e-01 5.311537981033325195e-01 -5.592311732470989227e-03 2.656857669353485107e-01
5.440176129341125488e-01 6.227753162384033203e-01 -1.148573532700538635e-01 3.190144598484039307e-01 -8.701211959123611450e-02 2.451389469206333160e-02 -4.308788478374481201e-01 8.605027943849563599e-02
7.753588259220123291e-02 6.659342646598815918e-01 -4.022634923458099365e-01 -2.144924104213714600e-01 3.599998950958251953e-01 4.503397047519683838e-01 8.589505404233932495e-02 5.397347733378410339e-02
-1.204592585563659668e-01 6.563963294029235840e-01 -1.827258467674255371e-01 -8.610724657773971558e-02 -4.074016511440277100e-01 -5.385412573814392090e-01 -8.482052385807037354e-02 2.250176966190338135e-01
-4.314837157726287842e-01 6.372276544570922852e-01 1.148867681622505188e-01 -6.422618031501770020e-02 3.374467790126800537e-01 4.412209391593933105e-01 -1.681054085493087769e-01 -2.315880805253982544e-01
2.614524364471435547e-01 3.906898498535156250e-01 6.571831703186035156e-01 2.975839376449584961e-02 -2.287206202745437622e-01 3.863356411457061768e-01 -1.025954931974411011e-01 3.662438094615936279e-01
-5.357044339179992676e-01 6.167954206466674805e-01 3.328359127044677734e-01 -1.973099261522293091e-01 1.812908425927162170e-02 -1.880567520856857300e-01 -2.190250009298324585e-01 -3.149718642234802246e-01
2.252043038606643677e-01 4.115494787693023682e-01 1.280771940946578979e-01 -4.685971140861511230e-01 2.558550238609313965e-01 4.691731333732604980e-01 -2.404245547950267792e-02 5.077006220817565918e-01
-2.585196495056152344e-01 6.553907990455627441e-01 -5.437372326850891113e-01 -2.712509632110595703e-01 -2.534441947937011719e-01 1.613506861031055450e-02 -2.630141079425811768e-01 -2.706652134656906128e-02
2.414153516292572021e-01 4.466200470924377441e-01 6.112058162689208984e-01 9.588663466274738312e-03 -7.852202653884887695e-02 5.453801751136779785e-01 5.998886749148368835e-02 2.477519810199737549e-01
-2.774581015110015869e-01 6.825294494628906250e-01 1.880669891834259033e-01 -7.926903665065765381e-02 5.977040529251098633e-01 1.853402853012084961e-01 -1.171704381704330444e-01 -1.009347960352897644e-01
6.237483620643615723e-01 5.352286696434020996e-01 2.411749958992004395e-01 -4.018715620040893555e-01 -4.646006226539611816e-02 2.324827313423156738e-01 3.646396845579147339e-02 2.174068391323089600e-01
-3.290057480335235596e-01 4.561841785907745361e-01 3.174837529659271240e-01 4.605295136570930481e-02 -1.827352046966552734e-01 -3.056838177144527435e-02 -7.367907166481018066e-01 -5.955750495195388794e-02
3.964836597442626953e-01 7.277392745018005371e-01 3.802677989006042480e-02 -2.674144208431243896e-01 2.249204069375991821e-01 1.480661332607269287e-01 4.089405536651611328e-01 -2.223777957260608673e-02
-3.626721203327178955e-01 5.987709760665893555e-01 -1.001687645912170410e-01 3.160021305084228516e-01 -4.734960198402404785e-01 -1.315294504165649414e-01 -1.755892932415008545e-01 3.573807477951049805e-01
-1.806273497641086578e-02 5.553786158561706543e-01 6.667774319648742676e-01 -1.172217279672622681e-01 1.408134847879409790e-01 2.667937576770782471e-01 3.294066190719604492e-01 1.827008128166198730e-01
4.683252424001693726e-02 4.558710455894470215e-01 3.615349233150482178e-01 -3.291214406490325928e-01 -5.717022344470024109e-02 5.818943381309509277e-01 2.215017974376678467e-01 4.000340700149536133e-01
-4.775378480553627014e-02 5.323489904403686523e-01 -4.409169554710388184e-01 -3.133711516857147217e-01 -3.151075541973114014e-01 5.390166044235229492e-01 -9.952265024185180664e-02 1.482509821653366089e-01
2.331497371196746826e-01 4.768904149532318115e-01 6.389450430870056152e-01 6.531816720962524414e-02 -2.927704751491546631e-01 3.192551732063293457e-01 2.806958854198455811e-01 1.981690227985382080e-01
-1.196991205215454102e-01 7.648506760597229004e-01 2.249457538127899170e-01 1.844248324632644653e-01 5.462457537651062012e-01 6.499982625246047974e-02 -6.408309191465377808e-02 -9.667832404375076294e-02
-5.227730795741081238e-02 5.640594363212585449e-01 -1.447475552558898926e-01 -1.840727180242538452e-01 -7.330165505409240723e-01 1.428981684148311615e-02 -2.780760228633880615e-01 9.708514064550399780e-02
-1.537225097417831421e-01 5.739733576774597168e-01 5.357558131217956543e-01 -1.052715182304382324e-01 -1.708137840032577515e-01 -1.119381412863731384e-01 -4.405756890773773193e-01 -3.361445069313049316e-01
-3.140025138854980469e-01 4.207687079906463623e-01 4.847729504108428955e-01 -4.679571390151977539e-01 7.636697590351104736e-02 -3.260682821273803711e-01 1.277608871459960938e-01 3.766859173774719238e-01
2.763579189777374268e-01 5.171932578086853027e-01 2.761930525302886963e-01 -3.310177028179168701e-01 -3.479022085666656494e-01 4.730128347873687744e-01 -2.352294474840164185e-01 -2.649001777172088623e-01
1.316868662834167480e-01 3.701284229755401611e-01 5.659063458442687988e-01 -4.009943008422851562e-01 -9.580774605274200439e-02 3.256452977657318115e-01 1.741136163473129272e-01 4.680572152137756348e-01
-4.087865352630615234e-01 6.539168953895568848e-01 3.204171359539031982e-02 -3.931666910648345947e-01 1.390675008296966553e-01 5.019303783774375916e-02 4.756454825401306152e-01 3.977236524224281311e-02
1.466660499572753906e-01 6.729126572608947754e-01 2.558314204216003418e-01 -1.457848250865936279e-01 5.031632781028747559e-01 -2.934378981590270996e-01 -7.375597953796386719e-02 3.070108294486999512e-01
-8.451739698648452759e-02 6.213405728340148926e-01 -3.097723722457885742e-01 3.673557192087173462e-02 -1.496560126543045044e-01 3.935729563236236572e-01 -5.265069603919982910e-01 -2.344740480184555054e-01
-5.212364196777343750e-01 6.113628149032592773e-01 3.652763366699218750e-01 -8.218268305063247681e-02 3.787287697196006775e-02 3.355808183550834656e-02 -3.170802891254425049e-01 -3.335667550563812256e-01
4.676258563995361328e-02 6.396814584732055664e-01 -1.724861115217208862e-01 3.236004710197448730e-01 3.727435469627380371e-01 -2.317817658185958862e-01 1.850420609116554260e-02 5.110276937484741211e-01
8.239290863275527954e-02 4.266193509101867676e-01 7.280287332832813263e-03 6.552494317293167114e-02 2.370657175779342651e-01 -1.455163210630416870e-01 -5.940699577331542969e-01 6.136501431465148926e-01
3.302813470363616943e-01 5.540132522583007812e-01 2.138320952653884888e-01 -2.637960016727447510e-02 -6.996054649353027344e-01 -1.606236845254898071e-01 -1.025628969073295593e-01 -1.086124628782272339e-01
5.453978776931762695e-01 6.594296097755432129e-01 -1.158277690410614014e-01 2.994170486927032471e-01 6.923942361027002335e-03 2.525008916854858398e-01 -3.075291812419891357e-01 7.904507964849472046e-02
-6.097494810819625854e-02 5.988974571228027344e-01 -3.316231667995452881e-01 -9.468915313482284546e-02 -3.263271450996398926e-01 3.842321932315826416e-01 -4.965218305587768555e-01 -1.341863870620727539e-01
3.782064914703369141e-01 3.870135545730590820e-01 2.919845283031463623e-01 -5.064153671264648438e-01 -3.333681523799896240e-01 2.704716622829437256e-01 -4.255895316600799561e-01 -7.281384430825710297e-03
4.738259315490722656e-01 6.786856651306152344e-01 1.239573955535888672e-01 -3.290299177169799805e-01 -1.386043876409530640e-01 2.890275120735168457e-01 1.080772355198860168e-01 -2.771642804145812988e-01
4.460683763027191162e-01 6.287302374839782715e-01 -5.297939851880073547e-02 -1.959822773933410645e-01 -2.594708204269409180e-01 4.421266019344329834e-01 3.174901306629180908e-01 -3.007549978792667389e-02
-3.224878013134002686e-01 6.639761328697204590e-01 -2.920214533805847168e-01 -2.820404469966888428e-01 -4.642466306686401367e-01 -1.631696075201034546e-01 -1.634203642606735229e-01 1.464873403310775757e-01
2.197823375463485718e-01 5.228333473205566406e-01 6.392631679773330688e-02 -6.637295484542846680e-01 -1.345102339982986450e-01 -1.430321633815765381e-01 -4.237012863159179688e-01 -1.250732839107513428e-01
-2.917033247649669647e-02 5.186599493026733398e-01 2.424294501543045044e-01 -7.801449391990900040e-03 5.278100371360778809e-01 9.135459363460540771e-02 -4.328048527240753174e-01 4.439133703708648682e-01
-3.799660503864288330e-02 3.160853683948516846e-01 4.549390971660614014e-01 -2.760243117809295654e-01 2.256298437714576721e-02 9.374354779720306396e-02 -2.430554032325744629e-01 7.396718263626098633e-01
-1.089197099208831787e-01 7.282301783561706543e-01 -6.878857035189867020e-03 -1.722108758985996246e-02 3.819815218448638916e-01 -5.543114542961120605e-01 -4.767511039972305298e-02 4.504700377583503723e-02
4.151617586612701416e-01 6.313559412956237793e-01 5.980418995022773743e-02 -1.987283378839492798e-01 -2.443780153989791870e-01 3.917288482189178467e-01 -3.309505581855773926e-01 -2.515164613723754883e-01
1.902391016483306885e-01 2.696783542633056641e-01 7.509706020355224609e-01 -1.302411258220672607e-01 -3.632084429264068604e-01 2.131357043981552124e-01 -3.567489087581634521e-01 7.447143644094467163e-02
1.490068137645721436e-01 2.821627557277679443e-01 2.155864983797073364e-01 -5.481670424342155457e-02 5.256073549389839172e-02 1.857053339481353760e-01 -5.438117384910583496e-01 7.181354761123657227e-01
-1.138200387358665466e-01 6.869012117385864258e-01 5.427053570747375488e-01 -4.254974424839019775e-03 -8.406562265008687973e-04 -3.425083160400390625e-01 -9.588403254747390747e-02 -3.068520128726959229e-01
4.551080763339996338e-01 6.602873206138610840e-01 -2.630250453948974609e-01 -2.248742729425430298e-01 1.883285343647003174e-01 2.984031736850738525e-01 1.544587016105651855e-01 2.979545891284942627e-01
1.806136369705200195e-01 5.818084478378295898e-01 1.613529771566390991e-01 5.150540471076965332e-01 2.457904629409313202e-02 3.155016005039215088e-01 -4.871712028980255127e-01 9.003180079162120819e-03
-4.956531524658203125e-01 6.468417644500732422e-01 2.596538364887237549e-01 1.028058119118213654e-02 4.090633615851402283e-02 -1.870831102132797241e-01 -3.687197864055633545e-01 -3.094678521156311035e-01
3.981200158596038818e-01 6.093553900718688965e-01 -9.131270647048950195e-02 -1.907176971435546875e-01 1.089086458086967468e-01 5.901092290878295898e-01 -1.895931065082550049e-01 1.715797930955886841e-01
-3.863556087017059326e-01 5.927074551582336426e-01 6.112296581268310547e-01 -9.701138333184644580e-05 1.356697361916303635e-02 4.436028003692626953e-02 -1.687041372060775757e-01 -3.085651695728302002e-01
6.210399866104125977e-01 4.965578615665435791e-01 -6.697966903448104858e-02 -3.560904860496520996e-01 -5.078422650694847107e-02 2.987759113311767578e-01 -3.080162703990936279e-01 2.230083644390106201e-01
-2.354143857955932617e-01 6.137400269508361816e-01 6.339736580848693848e-01 3.035774230957031250e-01 -2.004970163106918335e-01 1.399394869804382324e-01 -1.003246605396270752e-01 -6.304118782281875610e-02
3.611200451850891113e-01 5.927232503890991211e-01 -4.192546904087066650e-01 -1.574509032070636749e-02 2.204180657863616943e-01 4.835377335548400879e-01 -1.933705955743789673e-01 1.498800218105316162e-01
3.939031660556793213e-01 6.630919575691223145e-01 -1.626143455505371094e-01 -2.927830517292022705e-01 -2.891562581062316895e-01 3.705213069915771484e-01 -5.558594316244125366e-02 -2.626724541187286377e-01
-5.090263485908508301e-01 4.196084141731262207e-01 2.827592492103576660e-01 -4.127820134162902832e-01 -1.211765687912702560e-03 -4.866599142551422119e-01 -1.816359609365463257e-01 2.113010138273239136e-01
2.652799189090728760e-01 8.013594150543212891e-01 2.731645703315734863e-01 8.631879836320877075e-02 2.261237651109695435e-01 -2.661541104316711426e-01 2.731812596321105957e-01 9.371196478605270386e-02
2.671639919281005859e-01 7.489101290702819824e-01 1.006495505571365356e-01 -3.816225826740264893e-01 1.942158937454223633e-01 1.403690129518508911e-01 3.688504099845886230e-01 1.360780000686645508e-01
-2.524932324886322021e-01 7.273360490798950195e-01 -2.198847942054271698e-02 -1.013024672865867615e-01 2.531885206699371338e-01 4.120961725711822510e-01 -2.052270919084548950e-01 -3.470418751239776611e-01
3.966371119022369385e-01 6.482563018798828125e-01 2.105497270822525024e-01 -2.736633121967315674e-01 2.831701636314392090e-01 2.151895612478256226e-01 2.724690437316894531e-01 3.201387226581573486e-01
1.334287971258163452e-01 5.814044475555419922e-01 5.535976290702819824e-01 2.785413563251495361e-01 4.898517578840255737e-02 4.807401299476623535e-01 -1.585549265146255493e-01 3.820778056979179382e-02
6.869828701019287109e-02 5.225215554237365723e-01 8.386317640542984009e-02 -1.559549719095230103e-01 -7.477613091468811035e-01 -1.642795354127883911e-01 -1.311047095805406570e-02 3.234038650989532471e-01
-4.265924394130706787e-01 4.064615964889526367e-01 2.558509111404418945e-01 -6.516349315643310547e-01 -2.110929191112518311e-01 3.402575850486755371e-01 -4.841325059533119202e-02 -6.372801959514617920e-03
2.111893296241760254e-01 8.133190274238586426e-01 -2.032801508903503418e-02 2.812913954257965088e-01 1.485716849565505981e-01 -3.273166716098785400e-01 1.064434498548507690e-01 -2.717225849628448486e-01
-2.519093751907348633e-01 4.861701726913452148e-01 7.233642786741256714e-02 -6.036605238914489746e-01 -3.909966349601745605e-01 -3.551861941814422607e-01 -2.212667316198348999e-01 5.046977475285530090e-02
-3.551413714885711670e-01 5.744769573211669922e-01 4.329076409339904785e-01 -2.439760416746139526e-01 -8.915973454713821411e-02 -3.488523960113525391e-01 -3.498007655143737793e-01 -2.119190841913223267e-01
-1.289789378643035889e-02 6.513311862945556641e-01 5.432722568511962891e-01 -3.201877176761627197e-01 2.778748571872711182e-01 -1.052958741784095764e-01 -1.054004952311515808e-01 -2.802240848541259766e-01
-4.303081333637237549e-01 5.992216467857360840e-01 -1.552906036376953125e-01 2.094102650880813599e-01 -3.446873724460601807e-01 2.578893005847930908e-01 -6.796078383922576904e-02 4.448208212852478027e-01
1.426222473382949829e-01 2.576727271080017090e-01 4.505752623081207275e-01 -2.428875267505645752e-01 -4.662619531154632568e-01 3.003772497177124023e-01 -5.842174887657165527e-01 4.810835421085357666e-02
8.735658973455429077e-02 4.323484003543853760e-01 4.921854138374328613e-01 -2.858541905879974365e-01 2.633413076400756836e-01 4.762070775032043457e-01 -2.614884376525878906e-01 3.420329988002777100e-01
4.342045783996582031e-01 7.817888259887695312e-01 -1.500011533498764038e-01 1.426332592964172363e-01 -1.866439916193485260e-02 3.641898036003112793e-01 1.248520389199256897e-01 -9.411419928073883057e-02
3.997576236724853516e-01 5.706191062927246094e-01 -9.281328320503234863e-02 -4.290247857570648193e-01 -1.353686600923538208e-01 4.011680781841278076e-01 -3.242743015289306641e-01 -1.936408877372741699e-01
2.431594431400299072e-01 8.448538780212402344e-01 -2.874010801315307617e-01 8.780180662870407104e-02 2.674554288387298584e-02 -2.270103665068745613e-03 6.815636903047561646e-02 -3.625206053256988525e-01
-2.309834212064743042e-01 5.876469612121582031e-01 3.079526424407958984e-01 -4.198836907744407654e-02 5.567104220390319824e-01 -1.181437633931636810e-02 -1.095143780112266541e-01 4.273879826068878174e-01
-3.054941594600677490e-01 6.086210608482360840e-01 -9.935075789690017700e-02 -6.265909671783447266e-01 -2.777397073805332184e-02 -2.935726568102836609e-02 -2.875601947307586670e-01 -2.223577052354812622e-01
-4.365056287497282028e-03 6.225697398185729980e-01 2.642294168472290039e-01 6.758005917072296143e-02 5.393374562263488770e-01 7.761834561824798584e-02 -2.881833910942077637e-01 3.975479900836944580e-01
3.905902802944183350e-01 5.954929590225219727e-01 1.734854429960250854e-01 9.834571927785873413e-02 4.218918085098266602e-01 1.307787895202636719e-01 -2.097940891981124878e-01 4.625461399555206299e-01
3.122395090758800507e-02 5.800585746765136719e-01 -3.411362320184707642e-02 -6.904387474060058594e-01 -7.270596921443939209e-02 6.570769101381301880e-02 -2.603793442249298096e-01 -3.275466561317443848e-01
-3.156255483627319336e-01 6.429321169853210449e-01 5.518766641616821289e-01 -7.713661342859268188e-02 2.734295129776000977e-01 -9.742365777492523193e-02 -8.027116209268569946e-02 -2.929204106330871582e-01
-5.429796129465103149e-02 3.210929036140441895e-01 8.266160488128662109e-01 -8.765779435634613037e-02 -3.018677234649658203e-01 3.013126552104949951e-01 -1.359485238790512085e-01 5.076918005943298340e-02
3.973897099494934082e-01 7.468155622482299805e-01 3.512178957462310791e-01 -1.090531051158905029e-01 3.468245267868041992e-01 -1.824176125228404999e-02 1.649452894926071167e-01 3.569566830992698669e-02
-4.067650735378265381e-01 6.048475503921508789e-01 2.025274187326431274e-02 -4.857369512319564819e-02 1.152950599789619446e-01 6.154270768165588379e-01 -1.883310675621032715e-01 -1.960107982158660889e-01
-5.331410765647888184e-01 5.546858906745910645e-01 -1.472466289997100830e-01 1.210377551615238190e-02 -2.334073334932327271e-01 -8.202633261680603027e-02 -2.580322697758674622e-02 5.695463418960571289e-01
1.532420367002487183e-01 3.288128077983856201e-01 2.629768252372741699e-01 -1.116088777780532837e-01 7.511952519416809082e-02 -6.029713433235883713e-03 -5.493650436401367188e-01 6.923182010650634766e-01
3.034012913703918457e-01 7.837901115417480469e-01 -2.956505715847015381e-01 2.501908540725708008e-01 1.138284653425216675e-01 2.075486630201339722e-01 -1.490359455347061157e-01 -2.556775212287902832e-01
-4.688950628042221069e-02 6.604678630828857422e-01 -3.439785838127136230e-01 -1.802378743886947632e-01 3.549495935440063477e-01 5.203735232353210449e-01 1.172476336359977722e-01 1.587658375501632690e-02
4.892817437648773193e-01 7.491022348403930664e-01 5.610032007098197937e-02 -4.653896391391754150e-02 3.573155403137207031e-02 3.129113316535949707e-01 -2.810592055320739746e-01 1.262998580932617188e-01
4.393306374549865723e-01 6.441479325294494629e-01 5.839889496564865112e-02 -4.190416038036346436e-01 -2.573617361485958099e-02 -1.220242157578468323e-01 -3.067928254604339600e-01 -3.215304911136627197e-01
2.972178757190704346e-01 4.607742130756378174e-01 4.667809009552001953e-01 -3.060418665409088135e-01 1.007637754082679749e-01 5.575877428054809570e-01 6.132074072957038879e-02 2.509679198265075684e-01
5.176703259348869324e-02 4.123913347721099854e-01 6.957855224609375000e-01 -1.213228702545166016e-01 1.631792187690734863e-01 4.508464932441711426e-01 -2.403989732265472412e-01 2.018298804759979248e-01
4.058114886283874512e-01 7.928737401962280273e-01 -2.540575265884399414e-01 1.081115975975990295e-01 -7.481372449547052383e-03 1.309511512517929077e-01 1.829560399055480957e-01 -2.824140489101409912e-01
-4.275266826152801514e-01 7.030023336410522461e-01 -1.269663870334625244e-02 -3.066920936107635498e-01 2.333170026540756226e-01 2.122114896774291992e-01 2.722141742706298828e-01 -2.349817603826522827e-01
1.499002575874328613e-01 4.035758078098297119e-01 7.087257504463195801e-02 -1.818925589323043823e-01 -6.511800885200500488e-01 4.560960829257965088e-01 -3.614794909954071045e-01 1.175676509737968445e-01
-3.073164224624633789e-01 6.818776726722717285e-01 2.371964603662490845e-01 5.295246243476867676e-01 -1.061004027724266052e-01 1.426793485879898071e-01 -3.047768026590347290e-02 2.672031819820404053e-01
-5.338178277015686035e-01 6.686738729476928711e-01 1.195378452539443970e-01 -2.096968516707420349e-02 1.993468105792999268e-01 3.964517712593078613e-01 -2.329371571540832520e-01 -4.485689103603363037e-02
3.883973658084869385e-01 5.190958380699157715e-01 2.106501162052154541e-01 -4.662083685398101807e-01 -1.921387314796447754e-01 1.560730934143066406e-01 -4.964626729488372803e-01 -1.010542064905166626e-01
-1.091171577572822571e-01 5.261829495429992676e-01 -1.840517520904541016e-01 -5.786914825439453125e-01 -1.999091506004333496e-01 2.656092047691345215e-01 -4.451131820678710938e-01 -1.839248389005661011e-01
2.653642185032367706e-02 6.833091378211975098e-01 -2.584587037563323975e-02 2.913488149642944336e-01 4.041044712066650391e-01 -1.303249746561050415e-01 -4.998733103275299072e-01 1.291278451681137085e-01
-2.285593599081039429e-01 4.517739713191986084e-01 -1.620214581489562988e-01 -4.364000558853149414e-01 -4.274499416351318359e-01 2.221037000417709351e-01 2.178630530834197998e-01 4.974505901336669922e-01
-1.815842241048812866e-01 4.823676645755767822e-01 5.968947410583496094e-01 2.792077511548995972e-02 -2.326962500810623169e-01 -1.618114911252632737e-04 -5.291459560394287109e-01 -2.077080905437469482e-01
-3.131470978260040283e-01 6.731278896331787109e-01 3.645729124546051025e-01 6.043037772178649902e-02 -1.004728376865386963e-01 -3.142419457435607910e-02 -4.135362207889556885e-01 -3.608021438121795654e-01
-4.940504729747772217e-01 5.602145791053771973e-01 3.612328767776489258e-01 -1.639361679553985596e-01 -3.112081810832023621e-02 -3.246136009693145752e-01 -3.979131281375885010e-01 -1.415357142686843872e-01
1.126405969262123108e-01 5.956230759620666504e-01 -2.206626236438751221e-01 -3.533111810684204102e-01 5.394779145717620850e-02 2.520228028297424316e-01 -5.859200358390808105e-01 -2.220278531312942505e-01
-3.832465410232543945e-01 6.367705464363098145e-01 5.292178392410278320e-01 2.412378638982772827e-01 -1.567530184984207153e-01 -2.033909857273101807e-01 -1.996374577283859253e-01 -5.986478552222251892e-02
