# Supplementary material for: Where is your field going? A machine learning approach to study the relative motion of the domains of physics
Source: PLoS One. 2020 Jun 18;15(6):e0233997. doi: 10.1371/journal.pone.0233997 (PMC7302634; doi:10.1371/journal.pone.0233997)
Supplement: S17 Data — (ZIP) [file pone.0233997.s017.zip › 16/Pacs4Run_16_VS_500_embeddings2000-2004ED8.txt]

-4.385434687137603760e-01 4.512388408184051514e-01 -2.048087269067764282e-01 1.826174557209014893e-01 3.355456590652465820e-01 5.032141208648681641e-01 1.713292747735977173e-01 3.655110895633697510e-01
-2.477547675371170044e-01 4.725384712219238281e-01 -9.100480377674102783e-02 -1.537608951330184937e-01 6.054399013519287109e-01 2.175859212875366211e-01 2.232628613710403442e-01 -4.686717987060546875e-01
-4.814557135105133057e-01 2.369827926158905029e-01 -1.253321859985589981e-02 -2.152948826551437378e-01 2.808887362480163574e-01 5.417531728744506836e-01 5.404016971588134766e-01 3.319142758846282959e-02
-2.843784987926483154e-01 2.974711954593658447e-01 1.038281992077827454e-01 -2.141037285327911377e-01 6.762540936470031738e-01 6.233564019203186035e-02 5.590978264808654785e-01 -1.494936738163232803e-02
-2.548976540565490723e-01 4.005294740200042725e-01 3.777098357677459717e-01 5.719613432884216309e-01 3.564981818199157715e-01 3.110227882862091064e-01 -1.866832822561264038e-01 -2.147601246833801270e-01
1.242803856730461121e-01 2.561971731483936310e-02 4.462756216526031494e-01 3.008859753608703613e-01 3.764345943927764893e-01 7.025796175003051758e-01 1.888828165829181671e-02 2.419212013483047485e-01
-2.666478455066680908e-01 4.694114029407501221e-01 2.667494416236877441e-01 6.129256486892700195e-01 2.869603037834167480e-01 3.305893242359161377e-01 4.742349311709403992e-02 -2.604499161243438721e-01
-7.224622368812561035e-02 5.928141474723815918e-01 -4.273951649665832520e-01 -7.058113068342208862e-02 5.014144778251647949e-01 1.910931617021560669e-02 3.996380865573883057e-01 -2.102642953395843506e-01
-3.031919598579406738e-01 6.357438117265701294e-02 -1.718443334102630615e-01 -2.159517407417297363e-01 6.461712718009948730e-01 3.881572186946868896e-01 4.079318046569824219e-01 -3.053773939609527588e-01
-5.225566625595092773e-01 2.245560288429260254e-01 -2.813905775547027588e-01 6.141164153814315796e-02 1.172485202550888062e-01 7.098897099494934082e-01 2.085150033235549927e-01 -1.799661517143249512e-01
-7.688096165657043457e-02 5.873491764068603516e-01 1.293732970952987671e-01 3.640611767768859863e-01 1.866039186716079712e-01 5.760385394096374512e-01 1.823429018259048462e-01 -3.161361813545227051e-01
8.026720024645328522e-03 -1.405678540468215942e-01 -1.425561308860778809e-01 6.330965757369995117e-01 2.875761091709136963e-01 5.396834611892700195e-01 3.330709338188171387e-01 2.723015546798706055e-01
-2.234246581792831421e-01 4.812796115875244141e-01 -8.130428940057754517e-02 3.133229017257690430e-01 -6.063057482242584229e-02 7.719562649726867676e-01 -5.409666150808334351e-02 -1.055967807769775391e-01
-1.314345095306634903e-02 -1.532549709081649780e-01 2.018023468554019928e-02 5.704705119132995605e-01 6.825309395790100098e-01 2.970867753028869629e-01 2.994084656238555908e-01 -8.210831880569458008e-02
1.624404489994049072e-01 1.788235306739807129e-01 -2.311904877424240112e-01 7.309721410274505615e-02 5.461734533309936523e-01 5.150567293167114258e-01 -5.595048666000366211e-01 7.879463583230972290e-02
-5.261502861976623535e-01 7.872965186834335327e-02 -3.617222905158996582e-01 6.477890163660049438e-02 5.525408387184143066e-01 6.860760599374771118e-02 5.197862386703491211e-01 -4.173916950821876526e-02
-2.014667838811874390e-01 4.349766671657562256e-01 -1.987608075141906738e-01 2.011688351631164551e-01 -5.941917374730110168e-02 8.242217302322387695e-01 -8.034425973892211914e-02 -3.007496893405914307e-02
2.085877209901809692e-01 2.930704057216644287e-01 3.110330104827880859e-01 2.605099678039550781e-01 6.607252955436706543e-01 4.503509104251861572e-01 3.860360756516456604e-02 -2.552056908607482910e-01
1.441473066806793213e-01 2.322817146778106689e-01 -3.299844916909933090e-03 7.499911189079284668e-01 5.853626132011413574e-01 9.245467185974121094e-02 -3.705394640564918518e-02 -1.009897813200950623e-01
-1.372386962175369263e-01 3.056273460388183594e-01 -1.735626608133316040e-01 3.149493411183357239e-02 6.601769924163818359e-01 2.224185466766357422e-01 -5.757076740264892578e-01 -1.997458189725875854e-01
-1.488784402608871460e-01 5.522546172142028809e-01 -2.468418180942535400e-01 7.204860448837280273e-01 1.953008584678173065e-02 2.602445185184478760e-01 -6.088549271225929260e-02 1.449263542890548706e-01
-2.087607830762863159e-01 2.730998992919921875e-01 -2.455094009637832642e-01 -1.149649322032928467e-01 5.023548007011413574e-01 5.309243202209472656e-01 -4.615173339843750000e-01 -2.471930831670761108e-01
9.247170388698577881e-02 2.353723198175430298e-01 -2.985911667346954346e-01 -2.232268154621124268e-01 5.578209161758422852e-01 5.445823073387145996e-01 3.521490991115570068e-01 -2.555755078792572021e-01
1.030374690890312195e-01 1.748738437891006470e-01 2.260731011629104614e-01 7.025724053382873535e-01 6.286423206329345703e-01 1.215056627988815308e-01 6.066217273473739624e-02 -2.122819423675537109e-02
-6.308908462524414062e-01 -6.390319764614105225e-02 -2.486656159162521362e-01 1.822589710354804993e-02 3.583192229270935059e-01 4.095011949539184570e-01 -4.668644368648529053e-01 1.472415924072265625e-01
2.137165516614913940e-03 2.697944939136505127e-01 5.611975789070129395e-01 2.922552525997161865e-01 3.819840550422668457e-01 4.469731748104095459e-01 2.951202392578125000e-01 3.066883385181427002e-01
-3.074208199977874756e-01 -1.712661832571029663e-01 1.854902952909469604e-01 1.598733365535736084e-01 6.488680243492126465e-01 5.097494125366210938e-01 2.069856226444244385e-01 -3.041006922721862793e-01
-2.178080528974533081e-01 4.641164839267730713e-01 2.001700401306152344e-01 5.095850825309753418e-01 1.684787720441818237e-01 5.497562289237976074e-01 -2.091906368732452393e-01 -2.510634958744049072e-01
-2.611754834651947021e-01 -1.591664701700210571e-01 1.478243619203567505e-01 3.428305387496948242e-01 6.674402952194213867e-01 4.674438834190368652e-01 2.443336993455886841e-01 -2.083008736371994019e-01
1.318899095058441162e-01 4.835947155952453613e-01 3.427170589566230774e-02 -1.993627846240997314e-01 4.729041159152984619e-01 5.346326231956481934e-01 4.190991222858428955e-01 -1.506879329681396484e-01
-7.215853780508041382e-02 5.775471329689025879e-01 4.869195073843002319e-02 -3.383186459541320801e-01 4.809760749340057373e-01 1.376914381980895996e-01 -6.125099956989288330e-02 5.388447046279907227e-01
-1.609943658113479614e-01 8.130294084548950195e-02 3.839204013347625732e-01 3.639798760414123535e-01 6.099895238876342773e-01 4.871533811092376709e-01 1.559162884950637817e-01 -2.321182489395141602e-01
-1.450260132551193237e-01 4.967821389436721802e-02 1.344255357980728149e-01 3.232210874557495117e-01 7.180402278900146484e-01 2.816161811351776123e-01 4.411110281944274902e-01 -2.539474666118621826e-01
-2.477682977914810181e-01 4.446124136447906494e-01 -3.230226635932922363e-01 -8.636823296546936035e-02 4.557643532752990723e-01 4.137844741344451904e-01 -4.078798592090606689e-01 -2.895219326019287109e-01
-2.003775238990783691e-01 -2.883256226778030396e-02 -7.968033105134963989e-02 6.686417013406753540e-02 7.036548852920532227e-01 2.272007763385772705e-01 -6.124392747879028320e-01 1.623750627040863037e-01
-2.920233309268951416e-01 1.506609618663787842e-01 2.041484862565994263e-01 6.412460803985595703e-01 2.731181681156158447e-01 5.308234691619873047e-01 2.362750172615051270e-01 -1.641874909400939941e-01
-1.845797873102128506e-03 2.946394979953765869e-01 6.100278496742248535e-01 -2.524411305785179138e-03 5.207915902137756348e-01 5.133771300315856934e-01 -1.184816565364599228e-02 7.825321704149246216e-02
-3.628740012645721436e-01 2.707833349704742432e-01 7.864136248826980591e-02 6.186106801033020020e-01 5.476826429367065430e-01 -1.533171385526657104e-01 2.329456061124801636e-01 -1.685505956411361694e-01
1.336374282836914062e-01 3.868491053581237793e-01 4.484455287456512451e-01 4.346136152744293213e-01 5.361601710319519043e-01 3.786980211734771729e-01 9.173490852117538452e-02 -5.657865107059478760e-02
1.384020298719406128e-01 7.102327942848205566e-01 2.169279158115386963e-01 -1.977213621139526367e-01 4.821588695049285889e-01 2.067259848117828369e-01 -1.598843187093734741e-01 2.991440296173095703e-01
-1.487505063414573669e-02 2.617705166339874268e-01 4.007560908794403076e-01 5.359888076782226562e-01 5.883089303970336914e-01 3.179505467414855957e-01 1.584952622652053833e-01 -1.050946861505508423e-01
-1.542683690786361694e-01 4.442974627017974854e-01 3.042089641094207764e-01 5.581725239753723145e-01 3.893789947032928467e-01 7.046186923980712891e-02 3.928821384906768799e-01 2.525154352188110352e-01
-1.106186434626579285e-01 -2.753282338380813599e-02 3.643437474966049194e-02 8.438338637351989746e-01 4.358964860439300537e-01 4.864962399005889893e-02 -1.843998283147811890e-01 2.173630297183990479e-01
-4.798210859298706055e-01 3.326524794101715088e-01 -1.245460659265518188e-01 -6.000620312988758087e-03 2.885269746184349060e-02 7.581866383552551270e-01 2.569177448749542236e-01 -4.336021468043327332e-02
-1.800635457038879395e-01 3.358094990253448486e-01 3.477866947650909424e-01 6.259630918502807617e-01 4.890732765197753906e-01 -1.723707653582096100e-02 3.051715493202209473e-01 9.697553515434265137e-02
2.657225541770458221e-02 4.456374049186706543e-01 -4.916459918022155762e-01 6.704923510551452637e-02 5.396777391433715820e-01 1.981243640184402466e-01 -4.732225537300109863e-01 6.706556770950555801e-03
-5.840929597616195679e-02 3.185139596462249756e-01 -4.306345805525779724e-02 8.756864666938781738e-01 1.849828213453292847e-01 2.850107550621032715e-01 -5.603906512260437012e-02 8.868994563817977905e-02
-1.093786880373954773e-01 -2.131301015615463257e-01 -2.571607828140258789e-01 6.534296870231628418e-01 4.283254444599151611e-01 4.802602827548980713e-01 1.668061017990112305e-01 -8.702281117439270020e-02
-3.647276461124420166e-01 -3.008730709552764893e-02 -4.589963704347610474e-02 6.156539916992187500e-01 6.138520836830139160e-01 -9.236349910497665405e-02 2.988411784172058105e-01 -1.013927608728408813e-01
2.374940961599349976e-01 -5.591882765293121338e-02 1.534544676542282104e-01 6.105397343635559082e-01 6.468509435653686523e-01 3.217929601669311523e-01 -1.328472644090652466e-01 -6.743364781141281128e-02
2.913290858268737793e-01 5.656894445419311523e-01 -2.367690056562423706e-01 2.361088246107101440e-01 6.555848717689514160e-01 2.528750337660312653e-02 1.299513429403305054e-01 -1.897304505109786987e-01
5.597591027617454529e-02 2.755964696407318115e-01 5.602269768714904785e-01 3.050441741943359375e-01 3.866113424301147461e-01 4.115757346153259277e-01 2.668077051639556885e-01 3.520762026309967041e-01
-1.526657640933990479e-01 3.273815214633941650e-01 1.464393176138401031e-02 7.437576651573181152e-01 9.866487979888916016e-02 3.299160301685333252e-01 2.045801430940628052e-01 3.945785164833068848e-01
-2.187089622020721436e-01 -1.528365761041641235e-01 -2.345173209905624390e-01 7.531619071960449219e-01 2.076040506362915039e-01 4.729746282100677490e-01 1.390265822410583496e-01 1.429100930690765381e-01
3.500632941722869873e-01 1.504427492618560791e-01 -4.164826869964599609e-01 5.513245239853858948e-02 7.211503982543945312e-01 2.080988883972167969e-01 3.165356218814849854e-01 1.215209439396858215e-01
-1.329726446419954300e-02 5.943732261657714844e-01 -2.225533127784729004e-01 1.528632491827011108e-01 1.812845021486282349e-01 6.929102540016174316e-01 2.186985611915588379e-01 -1.132648512721061707e-01
-1.222667619585990906e-01 6.647852063179016113e-02 5.184944868087768555e-01 -1.124633848667144775e-01 5.177900791168212891e-01 6.310190558433532715e-01 1.728496253490447998e-01 5.457257851958274841e-02
-2.362588047981262207e-01 7.428314536809921265e-02 -1.211959272623062134e-01 4.919756650924682617e-01 6.784893870353698730e-01 -3.235754370689392090e-02 3.611605763435363770e-01 -3.001722097396850586e-01
3.832425177097320557e-02 6.588438153266906738e-01 -1.985370814800262451e-01 -1.695514619350433350e-01 2.004016935825347900e-01 4.133762419223785400e-01 -2.331487238407135010e-01 4.805126190185546875e-01
9.438968449831008911e-02 4.191745817661285400e-01 2.594917416572570801e-01 6.724453568458557129e-01 5.258283019065856934e-01 1.235386505722999573e-01 -3.350264206528663635e-02 -5.463565886020660400e-02
-3.830817639827728271e-01 9.247402846813201904e-02 -7.548651844263076782e-02 -1.153986752033233643e-01 4.919652342796325684e-01 6.096158027648925781e-01 -4.404653608798980713e-01 -1.342050433158874512e-01
-2.090753167867660522e-01 -4.782184958457946777e-02 1.966734379529953003e-01 2.254038304090499878e-01 6.435248255729675293e-01 4.671637713909149170e-01 3.995828926563262939e-01 -2.692219614982604980e-01
-3.111162483692169189e-01 -1.524665653705596924e-01 2.492544651031494141e-01 3.653422296047210693e-01 6.472518444061279297e-01 4.261698126792907715e-01 2.274459153413772583e-01 -1.790829002857208252e-01
-6.878420710563659668e-01 -3.671539947390556335e-03 -1.521830856800079346e-01 2.149631232023239136e-01 5.565145611763000488e-01 -1.113907918334007263e-01 3.673833012580871582e-01 -2.010143920779228210e-02
-3.294339776039123535e-01 4.152109324932098389e-01 -1.815214306116104126e-01 1.238102391362190247e-01 1.023587770760059357e-02 7.919633984565734863e-01 1.095455512404441833e-01 -1.774347424507141113e-01
-4.338434934616088867e-01 -8.837421983480453491e-02 8.625681698322296143e-02 -1.527992635965347290e-01 6.687597036361694336e-01 4.167168438434600830e-01 -3.901506662368774414e-01 -8.475930429995059967e-03
-4.683682322502136230e-01 3.085350692272186279e-01 3.896746318787336349e-03 -1.518397182226181030e-01 5.567789673805236816e-01 8.233791589736938477e-02 -5.165164470672607422e-01 2.807048857212066650e-01
-4.573771059513092041e-01 -1.798515915870666504e-01 -4.019351005554199219e-01 -1.511941552162170410e-01 5.521671772003173828e-01 4.532237052917480469e-01 -2.385493069887161255e-01 8.271655440330505371e-02
-2.123288810253143311e-01 8.309190720319747925e-02 1.852279454469680786e-01 6.792111396789550781e-01 6.653725504875183105e-01 -7.204891741275787354e-02 2.757137641310691833e-02 -6.085303425788879395e-02
-1.358182877302169800e-01 2.122817933559417725e-01 9.380278736352920532e-02 3.978548347949981689e-01 7.792312502861022949e-01 -1.126721948385238647e-01 3.117673993110656738e-01 -2.287075519561767578e-01
-3.297156095504760742e-01 5.118831992149353027e-01 -1.005921047180891037e-02 2.258963733911514282e-01 -3.862827643752098083e-02 7.166306972503662109e-01 -9.268593788146972656e-02 -2.334321141242980957e-01
-3.585008680820465088e-01 4.435544312000274658e-01 -3.827582895755767822e-01 5.118653178215026855e-01 -6.229368969798088074e-02 2.328437268733978271e-01 3.023030757904052734e-01 3.416764438152313232e-01
-3.069055080413818359e-01 1.770924776792526245e-01 -2.541035115718841553e-01 1.708194613456726074e-01 6.444569826126098633e-01 -3.464062139391899109e-02 -6.008878946304321289e-01 5.575355514883995056e-02
-4.021174907684326172e-01 2.091881036758422852e-01 -7.076227664947509766e-02 4.776848480105400085e-02 4.957658350467681885e-01 2.936840057373046875e-01 -6.668256521224975586e-01 1.027728542685508728e-01
-6.322392225265502930e-01 1.081753373146057129e-01 -2.279284447431564331e-01 3.552925586700439453e-01 4.879689812660217285e-01 -2.795045375823974609e-01 3.066743016242980957e-01 -1.009321771562099457e-02
9.982603788375854492e-02 1.233899369835853577e-01 -2.115347236394882202e-01 6.686617732048034668e-01 3.408553004264831543e-01 2.628948986530303955e-01 5.156757831573486328e-01 1.781480163335800171e-01
-2.906244695186614990e-01 5.367075800895690918e-01 -2.283685505390167236e-01 8.063834905624389648e-02 -4.381063953042030334e-02 7.411903738975524902e-01 8.254596590995788574e-02 1.035927757620811462e-01
-2.671753466129302979e-01 7.431411184370517731e-03 -2.763456851243972778e-02 5.857856273651123047e-01 6.807457804679870605e-01 -1.563843786716461182e-01 3.061537742614746094e-01 -5.525191500782966614e-02
-2.960193157196044922e-01 1.878429800271987915e-01 9.461534768342971802e-02 4.413380920886993408e-01 6.852535605430603027e-01 -6.099841743707656860e-02 4.143896102905273438e-01 -1.683575659990310669e-01
-3.001433312892913818e-01 -4.921615496277809143e-02 3.639766573905944824e-01 2.707495093345642090e-01 6.427944302558898926e-01 4.170352816581726074e-01 3.090608417987823486e-01 -1.381510645151138306e-01
-3.450746834278106689e-01 2.600723206996917725e-01 -2.243698984384536743e-01 5.747680664062500000e-01 3.418705239892005920e-02 1.446923762559890747e-01 4.944452643394470215e-01 4.074369072914123535e-01
-4.339046776294708252e-02 6.102073192596435547e-01 -3.018753826618194580e-01 5.305012464523315430e-01 -3.062417171895503998e-02 3.155840933322906494e-01 2.483575046062469482e-01 3.016476035118103027e-01
-5.049444437026977539e-01 5.788792669773101807e-02 -1.206067875027656555e-01 -3.541993796825408936e-01 4.819088578224182129e-01 5.590369105339050293e-01 -2.162043452262878418e-01 1.008663699030876160e-01
-2.836171388626098633e-01 -1.785311475396156311e-02 -7.062970101833343506e-02 7.491905093193054199e-01 2.043984681367874146e-01 4.300611913204193115e-01 2.481465637683868408e-01 2.542821764945983887e-01
-2.832842059433460236e-02 3.193330764770507812e-01 -5.128397345542907715e-01 1.199867278337478638e-01 5.774751305580139160e-01 1.547671854496002197e-01 -5.034594535827636719e-01 9.444850683212280273e-02
-1.912865787744522095e-01 7.572671025991439819e-02 5.453941226005554199e-01 1.837243586778640747e-01 2.420504838228225708e-01 6.601619720458984375e-01 -3.649774566292762756e-02 3.615675866603851318e-01
-3.812034130096435547e-01 -1.386122219264507294e-02 3.390523195266723633e-01 4.404430091381072998e-01 6.581053137779235840e-01 2.271347343921661377e-01 1.942459940910339355e-01 -1.520556956529617310e-01
-2.532116472721099854e-01 -1.532496046274900436e-02 -1.012244150042533875e-01 -1.460082679986953735e-01 3.499345183372497559e-01 2.351346313953399658e-01 4.059464633464813232e-01 7.493660449981689453e-01
1.205043196678161621e-01 5.989155173301696777e-01 1.210922673344612122e-01 -1.238244995474815369e-01 2.241540253162384033e-01 5.510691404342651367e-01 -1.249670162796974182e-01 4.767012000083923340e-01
1.152472868561744690e-01 2.228101938962936401e-01 3.274085223674774170e-01 4.417600929737091064e-01 6.734401583671569824e-01 2.910216748714447021e-01 3.093812763690948486e-01 -2.816716954112052917e-02
-1.540846377611160278e-01 2.189301401376724243e-01 2.857311964035034180e-01 4.873766005039215088e-01 6.936980485916137695e-01 1.393080502748489380e-01 1.025781258940696716e-01 -3.130550086498260498e-01
-1.703922450542449951e-01 5.532705783843994141e-01 -2.013175040483474731e-01 2.546775043010711670e-01 5.095322728157043457e-01 6.182115897536277771e-02 -5.425763130187988281e-01 4.043332859873771667e-02
-7.466375231742858887e-01 1.258630156517028809e-01 -1.835615187883377075e-01 7.876812666654586792e-02 7.013052701950073242e-02 5.855919718742370605e-01 1.817709207534790039e-01 -7.690700143575668335e-02
-2.020992785692214966e-01 3.851603269577026367e-01 3.333496153354644775e-01 6.941357254981994629e-01 2.825948596000671387e-01 3.639048337936401367e-01 -3.063126280903816223e-02 -6.808932125568389893e-02
-1.848415732383728027e-01 8.772044628858566284e-02 5.918424576520919800e-02 7.472038865089416504e-01 1.602325141429901123e-01 3.707805871963500977e-01 -1.125805675983428955e-01 4.695690870285034180e-01
-2.811895310878753662e-01 -9.464252740144729614e-03 3.396457135677337646e-01 5.257213711738586426e-01 6.301236748695373535e-01 2.775291800498962402e-01 1.632648110389709473e-01 -1.684247702360153198e-01
-2.462097555398941040e-01 -1.784916371107101440e-01 1.316811889410018921e-01 5.312543511390686035e-01 6.331989765167236328e-01 3.737887740135192871e-01 2.167656868696212769e-01 -1.424919366836547852e-01
1.309515684843063354e-01 -1.207898035645484924e-01 -3.855371773242950439e-01 5.903160572052001953e-01 3.659609854221343994e-01 4.970592856407165527e-01 2.941660284996032715e-01 6.017127633094787598e-02
1.343222521245479584e-02 1.655300259590148926e-01 1.708386540412902832e-01 1.341235935688018799e-01 6.999170780181884766e-01 4.716986417770385742e-01 2.073671370744705200e-01 -4.121404886245727539e-01
-1.111979112029075623e-01 4.313951730728149414e-01 -4.799073934555053711e-01 1.297614723443984985e-01 3.635582029819488525e-01 8.808909356594085693e-02 -5.252847075462341309e-01 3.721905350685119629e-01
-3.608660995960235596e-01 1.446611434221267700e-01 -6.663167476654052734e-02 -9.065124392509460449e-02 2.424311637878417969e-01 7.873300909996032715e-01 3.968952596187591553e-01 1.987099880352616310e-03
-2.392399609088897705e-01 2.893537878990173340e-01 -2.089217901229858398e-01 1.591720134019851685e-01 3.217703700065612793e-01 3.330192267894744873e-01 -7.052845358848571777e-01 2.796254158020019531e-01
4.692974686622619629e-02 3.217201232910156250e-01 -4.860018193721771240e-01 -1.570126228034496307e-02 5.677552223205566406e-01 1.537973135709762573e-01 -4.460834264755249023e-01 3.359458744525909424e-01
-4.960871338844299316e-01 3.251474201679229736e-01 1.235533505678176880e-01 5.730022788047790527e-01 1.752531379461288452e-01 3.929167389869689941e-01 3.812198527157306671e-03 -3.456412255764007568e-01
-4.222276806831359863e-01 -1.178830042481422424e-01 -6.396761536598205566e-01 2.378578186035156250e-01 1.106375157833099365e-01 4.288470149040222168e-01 1.718742996454238892e-01 3.411367535591125488e-01
-4.466983377933502197e-01 4.847075641155242920e-01 -5.177575945854187012e-01 4.183965921401977539e-01 4.197464138269424438e-02 2.474015951156616211e-01 1.753792911767959595e-01 -1.693023294210433960e-01
-2.879069373011589050e-02 3.969769775867462158e-01 -6.952250003814697266e-02 2.840600162744522095e-02 5.908331871032714844e-01 5.389470458030700684e-01 -3.944712579250335693e-01 -2.019518464803695679e-01
3.017523586750030518e-01 3.564331829547882080e-01 -3.807756602764129639e-01 4.545038044452667236e-01 4.745602607727050781e-01 1.281205117702484131e-01 4.340009689331054688e-01 1.892450638115406036e-02
9.867189079523086548e-02 1.417705416679382324e-01 -1.083687022328376770e-01 5.115365982055664062e-01 5.826871991157531738e-01 2.747049629688262939e-01 4.776443839073181152e-01 -2.315605431795120239e-01
-2.238491922616958618e-01 5.612387657165527344e-01 4.786962568759918213e-01 4.454216361045837402e-01 2.884712517261505127e-01 2.941883802413940430e-01 -8.523799479007720947e-02 -1.741382479667663574e-01
5.459230765700340271e-02 6.759992241859436035e-01 1.347005218267440796e-01 -3.646470233798027039e-02 4.309876859188079834e-01 -3.345583006739616394e-02 7.596538960933685303e-02 5.726520419120788574e-01
3.980991989374160767e-02 5.617497563362121582e-01 -2.940928041934967041e-01 -6.158405169844627380e-02 2.336608618497848511e-01 5.506152510643005371e-01 -4.312056005001068115e-01 2.210347950458526611e-01
-5.650851726531982422e-01 5.869860947132110596e-02 -2.445586584508419037e-02 2.490070015192031860e-01 -5.240344628691673279e-02 5.372463464736938477e-01 2.220956087112426758e-01 5.233779549598693848e-01
-8.288341015577316284e-02 4.472862184047698975e-01 -2.950961291790008545e-01 2.681205980479717255e-02 6.307528614997863770e-01 6.424148380756378174e-02 -5.438862442970275879e-01 8.646620064973831177e-02
-5.397788882255554199e-01 -3.050361759960651398e-02 -4.466195404529571533e-01 1.481805592775344849e-01 1.029346659779548645e-01 4.348407685756683350e-01 4.301724135875701904e-01 3.186714053153991699e-01
-7.208023667335510254e-01 3.519170880317687988e-01 -3.449435830116271973e-01 1.104835346341133118e-01 2.661363966763019562e-02 4.118122458457946777e-01 2.075102180242538452e-01 -1.097620055079460144e-01
2.992696315050125122e-02 4.210098385810852051e-01 3.568542897701263428e-01 4.882743060588836670e-01 4.903447031974792480e-01 4.095200896263122559e-01 2.947426168248057365e-03 -2.189641445875167847e-01
-1.084578037261962891e-01 1.473843455314636230e-01 -4.997824430465698242e-01 3.216697573661804199e-01 1.521716266870498657e-01 6.766115427017211914e-01 3.526568114757537842e-01 -8.907537907361984253e-02
-2.202292978763580322e-01 -1.796145737171173096e-01 -1.541601121425628662e-01 6.904606819152832031e-01 2.070627510547637939e-01 5.707118511199951172e-01 1.729263663291931152e-01 1.422881633043289185e-01
-3.010414838790893555e-01 1.007038429379463196e-01 -6.349110007286071777e-01 -1.050088275223970413e-02 9.663403034210205078e-02 5.351117253303527832e-01 1.585577428340911865e-01 4.185536801815032959e-01
2.387754172086715698e-01 4.863382577896118164e-01 -3.047621846199035645e-01 -4.944732412695884705e-02 5.929497480392456055e-01 2.137477844953536987e-01 -3.475760221481323242e-01 3.050407171249389648e-01
3.296768525615334511e-03 2.127599567174911499e-01 -3.237533271312713623e-01 -8.071800321340560913e-02 4.218677580356597900e-01 1.317265778779983521e-01 4.514122605323791504e-01 6.665534377098083496e-01
7.171580940485000610e-02 4.042393863201141357e-01 6.808552891016006470e-02 7.894100546836853027e-01 1.800767332315444946e-01 2.362804412841796875e-01 -7.278411090373992920e-02 3.317982256412506104e-01
-6.987604498863220215e-01 5.721678957343101501e-02 -9.185499511659145355e-03 2.077514976263046265e-01 5.669405460357666016e-01 -1.518517285585403442e-01 3.334445953369140625e-01 9.772155433893203735e-02
-6.448912620544433594e-02 5.889614820480346680e-01 1.591574102640151978e-01 6.844103932380676270e-01 1.012927144765853882e-01 3.695056140422821045e-01 9.177328646183013916e-02 2.026094298344105482e-04
-4.753118157386779785e-01 4.404592216014862061e-01 -2.122071012854576111e-02 7.199880480766296387e-01 1.658518463373184204e-01 -1.498900949954986572e-01 8.904726803302764893e-02 5.777439847588539124e-02
2.395552210509777069e-02 1.695604175329208374e-01 -5.767838358879089355e-01 1.288866996765136719e-01 6.900020241737365723e-01 -4.122778773307800293e-02 3.707831203937530518e-01 -7.811284810304641724e-02
2.670540809631347656e-01 4.354585707187652588e-01 -1.263836622238159180e-01 -7.219387590885162354e-02 3.278810977935791016e-01 5.556080937385559082e-01 5.413894653320312500e-01 9.254392236471176147e-02
-4.904802441596984863e-01 -3.262438997626304626e-02 2.299675494432449341e-01 -1.592492014169692993e-01 4.997498989105224609e-01 3.592842519283294678e-01 -4.261076152324676514e-01 3.460007607936859131e-01
1.797675788402557373e-01 5.053706765174865723e-01 1.259827911853790283e-01 3.649295121431350708e-02 4.074935317039489746e-01 2.842125892639160156e-01 -4.077125787734985352e-01 5.310587882995605469e-01
-8.045621216297149658e-02 1.250454336404800415e-01 5.667426586151123047e-01 3.383521139621734619e-01 3.467660546302795410e-01 5.520926713943481445e-01 -1.863143220543861389e-02 3.417760133743286133e-01
1.072405427694320679e-01 5.005252957344055176e-01 1.681641340255737305e-01 6.566497087478637695e-01 2.189348042011260986e-01 9.937598556280136108e-02 1.935682594776153564e-01 4.280527234077453613e-01
-5.443561673164367676e-01 7.212294638156890869e-02 -2.143563777208328247e-01 7.069499115459620953e-04 5.497227907180786133e-01 -4.027234390377998352e-02 5.874711871147155762e-01 5.988389998674392700e-02
-3.775292038917541504e-01 6.002038717269897461e-02 1.946307718753814697e-01 2.778965532779693604e-01 5.434395074844360352e-01 4.526649713516235352e-01 2.293969541788101196e-01 -4.311688542366027832e-01
-2.547137737274169922e-01 7.417856901884078979e-02 -2.049562186002731323e-01 -4.378234446048736572e-01 5.618267655372619629e-01 4.254461824893951416e-01 -2.221865057945251465e-01 3.871707916259765625e-01
-1.424664705991744995e-01 -9.240883588790893555e-02 -1.803348511457443237e-01 6.609297394752502441e-01 4.032011330127716064e-01 3.421509861946105957e-01 4.667233228683471680e-01 6.592341512441635132e-02
-8.112026751041412354e-02 6.370363235473632812e-01 -4.048555493354797363e-01 5.285952091217041016e-01 -6.758896261453628540e-02 2.158809155225753784e-01 2.383387535810470581e-01 1.905388385057449341e-01
3.172273337841033936e-01 -2.104366421699523926e-01 -3.029654026031494141e-01 4.231139123439788818e-01 6.532055139541625977e-01 2.341219931840896606e-01 2.228959649801254272e-01 2.304272502660751343e-01
-1.072403341531753540e-01 2.870528995990753174e-01 4.256662726402282715e-01 5.168838500976562500e-01 5.942578911781311035e-01 1.775705516338348389e-01 2.664270102977752686e-01 -4.563171789050102234e-02
2.202596962451934814e-01 5.726405382156372070e-01 -2.204675525426864624e-01 -2.074395269155502319e-01 5.137943029403686523e-01 2.599100470542907715e-01 -1.368843764066696167e-01 4.262114763259887695e-01
-1.522461175918579102e-01 2.049863785505294800e-01 3.400858640670776367e-01 5.677878260612487793e-01 6.441114544868469238e-01 2.107838690280914307e-01 9.599505364894866943e-02 -1.680356413125991821e-01
-1.153304502367973328e-01 4.040042459964752197e-01 -3.444927632808685303e-01 -1.751596033573150635e-01 7.499746084213256836e-01 4.825392737984657288e-02 -1.428290605545043945e-01 -2.982162535190582275e-01
-4.680301845073699951e-01 -2.157058417797088623e-01 -1.434592455625534058e-01 -3.262539207935333252e-01 5.656420588493347168e-01 4.347386956214904785e-01 -6.945463269948959351e-02 3.059803247451782227e-01
-1.337301880121231079e-01 4.805372655391693115e-01 -1.932756304740905762e-01 2.289803773164749146e-01 5.463309884071350098e-01 8.890463411808013916e-02 -5.951069593429565430e-01 2.964713238179683685e-02
-9.304497390985488892e-02 1.291031539440155029e-01 -1.320906132459640503e-01 8.098129034042358398e-01 2.435076087713241577e-01 3.976973295211791992e-01 -7.850286364555358887e-02 2.789414227008819580e-01
-5.250892639160156250e-01 -4.058695957064628601e-02 -5.647420883178710938e-01 1.222370490431785583e-01 1.654763072729110718e-01 5.188730359077453613e-01 3.013835549354553223e-01 3.625971451401710510e-02
-3.933577239513397217e-01 5.320913195610046387e-01 6.195764243602752686e-02 6.670742034912109375e-01 1.550876945257186890e-01 -4.093090444803237915e-02 2.664823830127716064e-01 1.287684440612792969e-01
-4.258743021637201309e-03 4.325994253158569336e-01 -4.517315328121185303e-01 -1.098076403141021729e-01 3.557081520557403564e-01 4.151473939418792725e-01 -4.386274814605712891e-01 3.247319459915161133e-01
-5.424049496650695801e-01 8.973383344709873199e-03 -2.097318321466445923e-01 -4.195231795310974121e-01 4.713819622993469238e-01 3.884693384170532227e-01 -1.152689978480339050e-01 3.151711225509643555e-01
-2.341593950986862183e-01 -5.143016576766967773e-03 -2.129512727260589600e-01 -3.706108033657073975e-01 5.310736894607543945e-01 4.421026706695556641e-01 -2.400578409433364868e-01 4.767816066741943359e-01
-2.717056572437286377e-01 -2.209747908636927605e-03 5.235725045204162598e-01 2.610739320516586304e-03 3.866253793239593506e-01 6.846754550933837891e-01 1.319644004106521606e-01 1.279142051935195923e-01
-7.802326083183288574e-01 3.492500483989715576e-01 -3.365469276905059814e-01 -6.620984990149736404e-03 2.327477745711803436e-02 3.411595225334167480e-01 1.826944351196289062e-01 7.513359189033508301e-02
-6.880434155464172363e-01 1.533730421215295792e-02 -1.039625480771064758e-01 1.769243329763412476e-01 7.784510497003793716e-03 6.656577587127685547e-01 1.649016290903091431e-01 1.178866252303123474e-01
2.783756852149963379e-01 1.922675371170043945e-01 -4.426552355289459229e-01 2.734978310763835907e-02 7.810665369033813477e-01 2.049146033823490143e-02 2.048055827617645264e-01 1.908359378576278687e-01
-3.473459184169769287e-01 1.371738165616989136e-01 -1.816871389746665955e-02 -1.867858916521072388e-01 4.776238203048706055e-01 6.261221766471862793e-01 -4.399259388446807861e-01 -1.078273355960845947e-01
-5.322415232658386230e-01 6.393747776746749878e-02 1.555421501398086548e-01 -9.187658131122589111e-02 4.358657300472259521e-01 4.036266803741455078e-01 -5.236207842826843262e-01 2.300525605678558350e-01
-3.434845209121704102e-01 2.966444790363311768e-01 -3.472526967525482178e-01 -3.549027740955352783e-01 4.223875105381011963e-01 5.390616059303283691e-01 2.144428342580795288e-01 -1.802653223276138306e-01
-3.997529447078704834e-01 5.167480707168579102e-01 8.637326210737228394e-02 7.126676440238952637e-01 9.196723997592926025e-02 1.340281032025814056e-02 2.100309282541275024e-01 7.115481793880462646e-02
-2.448061257600784302e-01 7.940372228622436523e-01 1.738823950290679932e-01 -7.316024601459503174e-02 3.156529963016510010e-01 1.078869774937629700e-02 -1.282619535923004150e-01 3.972192108631134033e-01
-5.651708841323852539e-01 2.405591160058975220e-01 -3.071469664573669434e-01 5.057830214500427246e-01 -9.398949891328811646e-02 2.220580726861953735e-01 5.661132931709289551e-02 4.595746099948883057e-01
-1.967482864856719971e-01 -9.082537144422531128e-02 4.784700572490692139e-01 2.470498234033584595e-01 3.692903220653533936e-01 6.480204463005065918e-01 2.485357075929641724e-01 2.121269702911376953e-01
-5.413777828216552734e-01 3.608035147190093994e-01 -4.187997877597808838e-01 3.948596119880676270e-01 -1.383406389504671097e-02 3.569819927215576172e-01 3.431738018989562988e-01 -5.285530351102352142e-03
1.337177008390426636e-01 5.888228416442871094e-01 -1.972991377115249634e-01 -2.627564668655395508e-01 3.879242539405822754e-01 5.007242560386657715e-01 -2.442834526300430298e-01 2.579827010631561279e-01
8.662958443164825439e-02 3.137508332729339600e-01 6.797953695058822632e-02 8.516198396682739258e-01 2.100647836923599243e-01 2.332583665847778320e-01 -8.471236377954483032e-02 2.417962402105331421e-01
-3.351905643939971924e-01 2.242778986692428589e-01 3.137974143028259277e-01 6.274346709251403809e-01 3.505245745182037354e-01 4.138217270374298096e-01 1.353944838047027588e-01 -1.809865385293960571e-01
1.413598805665969849e-01 1.266286373138427734e-01 -1.256648004055023193e-01 7.175832986831665039e-01 4.591413736343383789e-01 2.266718596220016479e-01 3.856197297573089600e-01 1.495715379714965820e-01
-3.517440259456634521e-01 2.616793513298034668e-01 2.705706655979156494e-01 6.717520356178283691e-01 4.626675248146057129e-01 6.091467291116714478e-02 -1.137438938021659851e-01 -2.294153571128845215e-01
-2.315272390842437744e-01 2.378312945365905762e-01 -2.585695870220661163e-02 5.552771091461181641e-01 3.935802578926086426e-01 3.893995881080627441e-01 2.569612264633178711e-01 -4.563591778278350830e-01
-2.737586200237274170e-01 -2.697226405143737793e-01 -2.464268207550048828e-01 -2.508651912212371826e-01 5.616038441658020020e-01 5.292162895202636719e-01 -2.098795026540756226e-01 2.985435724258422852e-01
-6.828272938728332520e-01 3.944808244705200195e-01 -1.520956903696060181e-01 -8.332584053277969360e-03 -1.751105859875679016e-02 5.708392858505249023e-01 1.641412377357482910e-01 4.269101098179817200e-02
-2.131355255842208862e-01 -5.057838186621665955e-02 -2.892299890518188477e-01 6.724915504455566406e-01 7.373347878456115723e-02 6.120361685752868652e-01 9.940937161445617676e-02 1.618921607732772827e-01
-9.327621757984161377e-02 6.132193803787231445e-01 6.482014805078506470e-02 2.150751883164048195e-03 2.766790688037872314e-01 1.592861115932464600e-01 -2.905486524105072021e-01 6.517003774642944336e-01
-4.256875216960906982e-01 1.187070235610008240e-01 -1.384756714105606079e-02 -3.151442408561706543e-01 6.234613656997680664e-01 4.893405735492706299e-01 -2.344959974288940430e-01 -1.484744399785995483e-01
-1.554655432701110840e-01 -4.416612163186073303e-02 -2.055432051420211792e-01 6.591332554817199707e-01 3.977077007293701172e-01 2.948793470859527588e-01 5.018323659896850586e-01 1.463370025157928467e-02
-5.367249250411987305e-01 5.624524950981140137e-01 -1.187365222722291946e-02 -2.944854795932769775e-01 2.850795388221740723e-01 3.399170637130737305e-01 2.425709813833236694e-01 -2.303391247987747192e-01
-3.724133074283599854e-01 -8.496285229921340942e-02 -4.844558537006378174e-01 2.919303774833679199e-01 6.251364946365356445e-02 5.816983580589294434e-01 1.411933898925781250e-01 4.146713912487030029e-01
2.736032195389270782e-02 3.824185132980346680e-01 -3.115845024585723877e-01 -2.921837754547595978e-02 7.931942939758300781e-01 -2.504317760467529297e-01 2.279881387948989868e-01 1.059105619788169861e-01
-2.748752832412719727e-01 3.966674804687500000e-01 -1.954523772001266479e-01 6.089293360710144043e-01 -8.177046477794647217e-02 5.448461174964904785e-01 1.114202216267585754e-01 2.052892148494720459e-01
-3.507776856422424316e-01 4.398278892040252686e-01 -1.605502814054489136e-01 -6.736299395561218262e-02 2.970479726791381836e-01 6.797858476638793945e-01 9.115140140056610107e-02 -3.074688315391540527e-01
1.385689228773117065e-01 1.244018301367759705e-01 4.158019423484802246e-01 5.116653442382812500e-01 6.305679678916931152e-01 3.323023915290832520e-01 -1.467090398073196411e-01 3.264864906668663025e-02
5.768050998449325562e-02 -1.088349744677543640e-01 -2.243079543113708496e-01 7.634396553039550781e-01 3.537214696407318115e-01 4.727489650249481201e-01 4.366476088762283325e-02 3.400935605168342590e-02
-4.162791371345520020e-01 -7.034721225500106812e-02 7.853744179010391235e-02 7.475740909576416016e-01 1.234637945890426636e-01 3.296857774257659912e-01 -5.381206795573234558e-02 3.604108095169067383e-01
-2.887255251407623291e-01 -3.802731633186340332e-02 6.609539687633514404e-02 1.599731594324111938e-01 6.815076470375061035e-01 3.712593913078308105e-01 4.002866446971893311e-01 -3.503081500530242920e-01
-4.170548915863037109e-01 6.108114123344421387e-02 -1.026686131954193115e-01 -2.965300083160400391e-01 6.395351290702819824e-01 4.876599311828613281e-01 -2.018363922834396362e-01 -1.905466616153717041e-01
7.662954181432723999e-02 -7.727397233247756958e-02 -5.383695960044860840e-01 5.368482470512390137e-01 2.904727458953857422e-01 5.410113930702209473e-01 1.751788109540939331e-01 -4.851333051919937134e-02
1.534757949411869049e-02 1.403738111257553101e-01 -3.074225485324859619e-01 1.455321758985519409e-01 4.447580575942993164e-01 -4.492657259106636047e-02 4.574906527996063232e-01 6.747189164161682129e-01
-6.501765549182891846e-02 1.943035870790481567e-01 -4.728434681892395020e-01 -2.389048971235752106e-02 3.823239505290985107e-01 8.259972929954528809e-02 3.795858621597290039e-01 6.608988046646118164e-01
2.604056298732757568e-01 5.899244546890258789e-01 -2.505277097225189209e-01 -1.336092203855514526e-01 5.467185378074645996e-01 1.252516061067581177e-01 -1.301998645067214966e-01 4.147548675537109375e-01
-2.587182521820068359e-01 2.091305106878280640e-01 -3.676345944404602051e-01 6.690113246440887451e-02 4.238194227218627930e-01 -1.611596643924713135e-01 3.810959160327911377e-01 6.315606832504272461e-01
-1.719706654548645020e-01 8.468864113092422485e-02 4.739496856927871704e-03 6.691620945930480957e-01 6.649349331855773926e-01 -1.946701407432556152e-01 1.828582137823104858e-01 -4.451246932148933411e-02
8.049517124891281128e-02 -2.267755568027496338e-01 -9.620493650436401367e-02 6.917858123779296875e-01 5.186138749122619629e-01 6.584811955690383911e-02 4.712989553809165955e-03 4.253842532634735107e-01
-7.914781570434570312e-01 8.291157335042953491e-02 -1.493842899799346924e-01 -3.098978102207183838e-01 4.650341868400573730e-01 7.166767865419387817e-02 -9.088090807199478149e-02 1.366863250732421875e-01
-2.201739251613616943e-01 -6.834977865219116211e-02 2.321242354810237885e-02 7.200445979833602905e-02 6.730659008026123047e-01 -1.500657945871353149e-01 1.897141933441162109e-01 6.554383039474487305e-01
2.036735564470291138e-01 3.368558585643768311e-01 2.878285944461822510e-01 5.941982269287109375e-01 5.681856274604797363e-01 2.792849838733673096e-01 -4.085641726851463318e-02 -8.138822764158248901e-02
3.481976687908172607e-01 2.546974420547485352e-01 -5.405184030532836914e-01 6.418928038328886032e-03 6.707800626754760742e-01 1.445349752902984619e-01 1.853167712688446045e-01 1.284829825162887573e-01
1.020383238792419434e-01 4.642778038978576660e-01 -6.625600904226303101e-02 -4.585255868732929230e-03 8.496332764625549316e-01 -1.693992614746093750e-01 -7.034836709499359131e-02 -1.187509298324584961e-01
-1.673709303140640259e-01 1.171478405594825745e-01 1.801756173372268677e-01 5.365156531333923340e-01 3.691693246364593506e-01 1.793835759162902832e-01 6.212711930274963379e-01 2.889786064624786377e-01
-5.568370819091796875e-01 1.276808232069015503e-02 -3.112864792346954346e-01 4.326789826154708862e-02 5.277596116065979004e-01 -2.758176624774932861e-02 5.461316704750061035e-01 1.159624829888343811e-01
-9.313321858644485474e-02 3.100821673870086670e-01 -2.110731555148959160e-03 7.641739845275878906e-01 -6.914420053362846375e-03 4.613636434078216553e-01 1.029015798121690750e-02 3.133670687675476074e-01
6.902969628572463989e-02 3.968754708766937256e-01 -1.079001128673553467e-01 -1.805392950773239136e-01 6.166574954986572266e-01 1.418406814336776733e-01 -4.299918711185455322e-01 4.562999904155731201e-01
-8.719504624605178833e-02 1.564422249794006348e-01 -6.096677184104919434e-01 6.027581691741943359e-01 3.060950525104999542e-02 4.349260330200195312e-01 3.345201164484024048e-02 2.041908353567123413e-01
-5.382473468780517578e-01 1.495650690048933029e-02 -4.198361188173294067e-02 -7.953125983476638794e-02 5.426184535026550293e-01 4.243901073932647705e-01 -4.649594724178314209e-01 -1.060618460178375244e-01
-1.234900653362274170e-01 3.395290672779083252e-01 -3.603094816207885742e-01 1.807130128145217896e-01 4.318955540657043457e-01 1.307570189237594604e-01 -6.050088405609130859e-01 3.705714344978332520e-01
6.499341875314712524e-02 4.244334995746612549e-01 -2.224250286817550659e-01 -5.596469715237617493e-02 7.698715329170227051e-01 -2.941749095916748047e-01 2.137655764818191528e-01 1.951673030853271484e-01
-4.128502011299133301e-01 4.331063032150268555e-01 -3.817484676837921143e-01 4.572697281837463379e-01 5.751806870102882385e-02 2.895835340023040771e-01 4.105150103569030762e-01 -1.773600876331329346e-01
-1.957158148288726807e-01 3.399374186992645264e-01 -2.663377821445465088e-01 2.350649982690811157e-01 3.846239447593688965e-01 2.424810379743576050e-01 -6.824477314949035645e-01 2.178971171379089355e-01
-1.685142219066619873e-01 5.048497766256332397e-02 -2.548376321792602539e-01 -4.960245639085769653e-02 4.145240187644958496e-01 7.147601991891860962e-02 3.526024222373962402e-01 7.748445868492126465e-01
1.093628257513046265e-02 5.392656326293945312e-01 2.990890443325042725e-01 5.864608287811279297e-01 2.227814793586730957e-01 4.401446878910064697e-01 1.556762158870697021e-01 8.993615955114364624e-02
3.776997029781341553e-01 5.413961037993431091e-02 -5.219202041625976562e-01 2.097580283880233765e-01 6.800152659416198730e-01 6.268331408500671387e-02 1.919097006320953369e-01 1.866372376680374146e-01
6.632486730813980103e-02 3.872459530830383301e-01 -4.263278245925903320e-01 6.131741404533386230e-02 5.071660280227661133e-01 2.671472728252410889e-01 -5.223800539970397949e-01 2.421987950801849365e-01
-7.306133508682250977e-01 4.652846455574035645e-01 -1.538052111864089966e-01 -1.141508109867572784e-03 -4.016392305493354797e-02 3.999807238578796387e-01 2.505239248275756836e-01 4.119712486863136292e-02
1.313515603542327881e-01 4.236082732677459717e-01 -4.620682299137115479e-01 2.712144851684570312e-01 5.940525531768798828e-01 -4.867110401391983032e-02 3.973226845264434814e-01 -5.573005229234695435e-02
-4.400446265935897827e-02 7.269496917724609375e-01 -7.306168228387832642e-02 -2.629726529121398926e-01 1.384672373533248901e-01 5.659003853797912598e-01 -6.376454979181289673e-02 2.272285223007202148e-01
8.083254843950271606e-02 5.317276716232299805e-01 8.595912903547286987e-02 -6.189968064427375793e-02 2.559446692466735840e-01 3.623089790344238281e-01 -2.632756829261779785e-01 6.583476662635803223e-01
-4.574371278285980225e-01 1.829006671905517578e-01 3.883899748325347900e-02 -3.024213202297687531e-02 6.265641450881958008e-01 2.169664651155471802e-01 -5.596879720687866211e-01 -4.436023905873298645e-02
3.006095290184020996e-01 3.872907161712646484e-01 -4.539753198623657227e-01 6.668467074632644653e-02 6.549934744834899902e-01 1.880673468112945557e-01 2.788454890251159668e-01 -8.341953903436660767e-02
-3.338318765163421631e-01 3.509599566459655762e-01 -3.629918396472930908e-01 6.698793768882751465e-01 -1.328155584633350372e-02 3.413109481334686279e-01 2.333177328109741211e-01 1.173672005534172058e-01
-6.684839725494384766e-01 2.174451053142547607e-01 -1.230229958891868591e-01 2.649103403091430664e-01 4.770298004150390625e-01 -2.486623972654342651e-01 3.555506467819213867e-01 -6.876217573881149292e-02
-3.785153627395629883e-01 1.363802552223205566e-01 3.868448138236999512e-01 -2.485345453023910522e-01 4.949474632740020752e-01 4.857463836669921875e-01 3.797565698623657227e-01 -3.962934389710426331e-02
8.082415163516998291e-02 -1.514658331871032715e-01 -4.460562765598297119e-01 6.660017371177673340e-01 4.031874835491180420e-01 3.970517218112945557e-01 8.797124028205871582e-02 7.205058354884386063e-03
-2.375923395156860352e-01 8.007803559303283691e-01 1.440658420324325562e-01 -4.003804177045822144e-02 3.149607479572296143e-01 1.809252426028251648e-02 -1.004021838307380676e-01 4.127159416675567627e-01
-3.895050585269927979e-01 3.442580997943878174e-02 4.510690271854400635e-02 5.059345811605453491e-02 7.118962407112121582e-01 -2.886229455471038818e-01 1.837038844823837280e-01 4.676108658313751221e-01
-3.417449593544006348e-01 2.565624415874481201e-01 -3.564015403389930725e-02 -1.349721550941467285e-01 6.282637119293212891e-01 4.133161529898643494e-02 -5.005028843879699707e-01 3.885505795478820801e-01
-7.722018361091613770e-01 4.247973263263702393e-01 -1.749915778636932373e-01 -1.261495649814605713e-01 2.521952390670776367e-01 2.883243262767791748e-01 1.644934564828872681e-01 -5.407756194472312927e-02
3.333006799221038818e-01 4.273859560489654541e-01 -9.752447158098220825e-02 1.279316544532775879e-01 8.073828816413879395e-01 -1.323478519916534424e-01 9.884063899517059326e-02 -3.495515137910842896e-02
1.948124766349792480e-01 4.982669353485107422e-01 -8.754437416791915894e-02 -8.652860671281814575e-02 5.722634792327880859e-01 1.370677649974822998e-01 -4.282898604869842529e-01 4.110008180141448975e-01
-1.570378094911575317e-01 -2.510775625705718994e-01 -2.130603343248367310e-01 6.962504982948303223e-01 4.184283018112182617e-01 4.525571465492248535e-01 2.939814701676368713e-02 -3.721937164664268494e-02
-2.680515348911285400e-01 8.992041647434234619e-02 5.951324701309204102e-01 1.193633154034614563e-01 4.127801358699798584e-01 5.580582618713378906e-01 2.165068835020065308e-01 1.514623314142227173e-01
-2.759954929351806641e-01 2.039234340190887451e-01 -4.779044687747955322e-01 -9.786856174468994141e-02 3.251810073852539062e-01 7.850560359656810760e-03 1.953516155481338501e-01 7.073218226432800293e-01
3.492279052734375000e-01 3.833340406417846680e-01 -3.461330533027648926e-01 5.260166153311729431e-02 7.743747234344482422e-01 -1.633912511169910431e-02 -7.745010405778884888e-02 5.097228661179542542e-02
-4.619227945804595947e-01 2.702556550502777100e-01 -4.209363460540771484e-01 4.935418963432312012e-01 -7.883089780807495117e-02 2.533078789710998535e-01 1.733710318803787231e-01 4.386130273342132568e-01
-4.137910008430480957e-01 -6.140725687146186829e-02 2.776107192039489746e-01 1.326493173837661743e-01 4.000079035758972168e-01 6.205175518989562988e-01 4.212900996208190918e-01 -8.836893737316131592e-02
3.105518966913223267e-02 3.532482981681823730e-01 -5.109359622001647949e-01 -5.970181524753570557e-02 5.287497043609619141e-01 3.518843650817871094e-01 -4.541217386722564697e-01 2.500002039596438408e-03
-1.373684853315353394e-01 5.415794849395751953e-01 -4.509489536285400391e-01 4.332039952278137207e-01 1.460603624582290649e-01 1.943003386259078979e-01 4.761675000190734863e-01 -1.047810614109039307e-01
-7.363716512918472290e-02 1.397762596607208252e-01 -5.928396582603454590e-01 5.332918167114257812e-01 4.403875768184661865e-02 4.745246469974517822e-01 1.640221327543258667e-01 2.918303012847900391e-01
7.817193865776062012e-02 4.996725320816040039e-01 -1.003689467906951904e-01 -9.528725594282150269e-02 8.150420784950256348e-01 -2.405014336109161377e-01 1.795416325330734253e-02 5.104961618781089783e-02
-1.378104984760284424e-01 5.305876731872558594e-01 1.957692950963973999e-01 -2.113387733697891235e-01 6.269955635070800781e-01 7.627777522429823875e-04 -3.264932930469512939e-01 3.417210280895233154e-01
-2.410850226879119873e-01 1.313226222991943359e-01 -8.806212991476058960e-02 9.655159711837768555e-02 5.643831491470336914e-01 -3.224671185016632080e-01 -1.751931756734848022e-02 6.962291598320007324e-01
-3.679763972759246826e-01 5.392146706581115723e-01 1.855605840682983398e-01 3.863374292850494385e-01 2.919211089611053467e-01 3.654328882694244385e-01 1.183988973498344421e-01 -3.967038393020629883e-01
-1.973135620355606079e-01 1.021429747343063354e-01 -3.307836651802062988e-01 -2.976613491773605347e-02 4.853371679782867432e-01 -9.743633121252059937e-02 2.808538377285003662e-01 7.186135053634643555e-01
-2.019589953124523163e-02 6.387863159179687500e-01 -6.284473091363906860e-02 -2.003003954887390137e-01 3.159155845642089844e-01 2.153056859970092773e-01 -1.103252544999122620e-01 6.238136291503906250e-01
-1.872391626238822937e-02 3.626013398170471191e-01 -2.905480861663818359e-01 1.013902015984058380e-02 4.534915387630462646e-01 -1.547937840223312378e-01 3.730634152889251709e-01 6.440936326980590820e-01
3.166398406028747559e-01 5.443814396858215332e-01 -2.272567898035049438e-01 2.532051801681518555e-01 6.761146783828735352e-01 -1.328732520341873169e-01 5.443155393004417419e-02 -9.940053522586822510e-02
-2.504944801330566406e-01 4.172192513942718506e-01 2.175035178661346436e-01 6.257965564727783203e-01 1.045565456151962280e-01 9.941045194864273071e-03 2.769442796707153320e-01 4.863356947898864746e-01
-1.424170583486557007e-01 -8.813255280256271362e-02 5.113443136215209961e-01 2.080582976341247559e-01 2.749175727367401123e-01 5.998353362083435059e-01 1.419369578361511230e-01 4.600659608840942383e-01
-1.977729946374893188e-01 5.542488098144531250e-01 2.125553339719772339e-01 6.723046898841857910e-01 3.147394061088562012e-01 9.618469327688217163e-02 -9.301923215389251709e-02 -1.988863646984100342e-01
-8.945561200380325317e-02 1.631727218627929688e-01 1.939062476158142090e-01 7.950711846351623535e-01 2.896316349506378174e-01 3.282890915870666504e-01 1.972667872905731201e-01 2.550689876079559326e-01
-3.393686413764953613e-01 7.834524661302566528e-02 -2.448351830244064331e-01 7.860846519470214844e-01 9.606228023767471313e-02 3.706187009811401367e-01 1.807768195867538452e-01 1.468037664890289307e-01
-4.542053341865539551e-01 -1.835369914770126343e-01 -1.665360331535339355e-01 5.306099057197570801e-01 4.522373378276824951e-01 2.791217863559722900e-01 3.934494853019714355e-01 -1.161910444498062134e-01
2.230638265609741211e-02 3.595362007617950439e-01 -2.505725920200347900e-01 -2.325925529003143311e-01 8.350738286972045898e-01 -4.190960153937339783e-02 2.314590662717819214e-01 2.592820301651954651e-02
-7.880051434040069580e-02 4.243284761905670166e-01 -2.914691865444183350e-01 -3.991972804069519043e-01 3.949463069438934326e-01 4.560373425483703613e-01 -2.411210685968399048e-01 3.838373422622680664e-01
-6.839709281921386719e-01 2.980376482009887695e-01 -2.930470108985900879e-01 -6.274436414241790771e-02 3.594385385513305664e-01 -6.969429552555084229e-02 4.620381593704223633e-01 7.753352820873260498e-02
-3.269946277141571045e-01 3.911601901054382324e-01 -3.545690774917602539e-01 -2.370913885533809662e-02 6.683508157730102539e-01 -3.238347470760345459e-01 2.490355074405670166e-01 1.436720322817564011e-02
-1.795562654733657837e-01 4.190602600574493408e-01 -2.753545343875885010e-01 5.577608346939086914e-01 4.168464243412017822e-02 4.233961105346679688e-01 3.100769221782684326e-01 3.578846454620361328e-01
-2.490906417369842529e-01 2.965322732925415039e-01 -1.658563762903213501e-01 1.307634115219116211e-01 4.426922798156738281e-01 3.500410914421081543e-01 -6.905282139778137207e-01 1.004022806882858276e-01
-7.001550197601318359e-01 -7.453487813472747803e-02 -2.484966367483139038e-01 -6.048845127224922180e-02 6.162397861480712891e-01 1.700674593448638916e-01 -7.863618433475494385e-02 -1.547905653715133667e-01
-4.684662818908691406e-01 3.119970858097076416e-01 2.749424874782562256e-01 5.854334831237792969e-01 2.504920065402984619e-01 3.762943446636199951e-01 9.092660993337631226e-02 -2.286050319671630859e-01
-4.509634077548980713e-01 -2.623999416828155518e-01 1.985209435224533081e-01 3.528728187084197998e-01 6.195220351219177246e-01 2.830013334751129150e-01 3.056084811687469482e-01 -8.096174150705337524e-02
-1.757064610719680786e-01 1.826432645320892334e-01 -3.580494523048400879e-01 -2.355495840311050415e-01 6.790887117385864258e-01 3.496463596820831299e-01 -7.433989644050598145e-02 -4.039125144481658936e-01
1.074744686484336853e-01 4.484289586544036865e-01 -3.760966956615447998e-01 -1.279281377792358398e-01 5.640579462051391602e-01 3.175942003726959229e-01 -4.570438265800476074e-01 4.036982357501983643e-02
1.803952753543853760e-01 4.983530938625335693e-01 -2.164665311574935913e-01 -4.231252707540988922e-03 4.297692477703094482e-01 1.154088973999023438e-01 -2.904834449291229248e-01 6.243595480918884277e-01
-2.998009510338306427e-02 5.643399953842163086e-01 -3.598706722259521484e-01 6.454805284738540649e-02 5.623866915702819824e-01 -3.677956014871597290e-02 -4.539090394973754883e-01 1.525884121656417847e-01
-9.967994689941406250e-02 6.031918898224830627e-02 -5.756338834762573242e-01 5.115149021148681641e-01 4.068486765027046204e-02 3.924957811832427979e-01 2.941051125526428223e-01 3.888671696186065674e-01
-4.545924663543701172e-01 1.460641771554946899e-01 -3.343982696533203125e-01 6.703090667724609375e-01 2.019736319780349731e-01 2.231902480125427246e-01 3.232854306697845459e-01 -1.255136132240295410e-01
-7.014362215995788574e-01 2.294183522462844849e-01 -8.161690831184387207e-02 -2.983478307723999023e-01 5.379670858383178711e-01 -8.441183716058731079e-02 -1.328224986791610718e-01 2.133212089538574219e-01
1.616872251033782959e-01 4.914135336875915527e-01 -2.684961557388305664e-01 -2.040560729801654816e-02 4.836149215698242188e-01 5.679003894329071045e-02 -2.906725108623504639e-01 5.816050171852111816e-01
-2.334915250539779663e-01 2.146117985248565674e-01 1.534388214349746704e-01 -9.340184181928634644e-02 6.154924631118774414e-01 -3.156282007694244385e-02 -4.320435523986816406e-01 5.483313798904418945e-01
-5.010846853256225586e-01 -1.053177267313003540e-01 1.961306482553482056e-01 -1.756309121847152710e-01 4.452718198299407959e-01 4.338447451591491699e-01 -3.470336794853210449e-01 4.019805192947387695e-01
-3.725409507751464844e-01 2.688264846801757812e-02 -1.553528904914855957e-01 3.779924213886260986e-01 6.993538141250610352e-01 -1.910404115915298462e-01 3.936579525470733643e-01 -1.136607527732849121e-01
-4.159740805625915527e-01 1.868809461593627930e-01 -4.147496223449707031e-01 3.946286737918853760e-01 -6.644915789365768433e-02 3.513341248035430908e-01 7.753683626651763916e-02 5.748293399810791016e-01
-2.125336974859237671e-02 -1.307346969842910767e-01 -3.712960332632064819e-02 7.793806791305541992e-01 4.286702275276184082e-01 4.969980940222740173e-02 -7.608541101217269897e-02 4.261766374111175537e-01
-5.248594880104064941e-01 1.000358462333679199e-01 -1.944748312234878540e-01 -7.598967850208282471e-02 4.511203765869140625e-01 8.568199723958969116e-02 -4.803207516670227051e-01 4.789168238639831543e-01
1.988367289304733276e-01 5.649641156196594238e-01 5.026200413703918457e-02 6.515554189682006836e-01 9.717909246683120728e-02 1.450215727090835571e-01 -8.338434249162673950e-02 4.204770028591156006e-01
-2.284048944711685181e-01 4.386508464813232422e-01 5.318828225135803223e-01 4.618377387523651123e-01 2.206086665391921997e-01 4.312225282192230225e-01 -1.318065822124481201e-01 8.502458781003952026e-02
-5.830104947090148926e-01 2.281098440289497375e-02 1.038698107004165649e-01 -1.938007771968841553e-01 5.175287723541259766e-01 1.299910545349121094e-01 -3.689817190170288086e-01 4.362904429435729980e-01
-2.335634380578994751e-01 1.957986950874328613e-01 -5.376682281494140625e-01 1.161306872963905334e-01 -4.595381207764148712e-03 5.643971562385559082e-01 4.184586182236671448e-02 5.331241488456726074e-01
-3.794996440410614014e-01 3.105651736259460449e-01 -6.573267281055450439e-02 1.255446020513772964e-02 6.403796672821044922e-01 -7.276112586259841919e-02 -5.621819496154785156e-01 1.536953300237655640e-01
2.547974884510040283e-01 -1.865545846521854401e-02 -2.736437320709228516e-01 6.682105064392089844e-01 5.862068533897399902e-01 2.427969276905059814e-01 7.116284221410751343e-02 7.544048130512237549e-02
1.327254921197891235e-01 6.219648718833923340e-01 -4.088599085807800293e-01 1.905438005924224854e-01 5.014995932579040527e-01 -1.069199591875076294e-01 3.454625010490417480e-01 -9.895639866590499878e-02
-2.404852360486984253e-01 7.845308780670166016e-01 1.750993281602859497e-01 -1.175840124487876892e-01 3.459130823612213135e-01 9.867147356271743774e-02 -1.422740817070007324e-01 3.640859723091125488e-01
-1.913457512855529785e-01 3.029082715511322021e-01 -4.020115733146667480e-01 2.491143196821212769e-01 2.100605666637420654e-01 2.622281312942504883e-01 -6.370567083358764648e-01 3.594882786273956299e-01
-3.768844008445739746e-01 4.265009462833404541e-01 -1.005261857062578201e-02 7.472836971282958984e-01 1.244623214006423950e-01 5.830857902765274048e-02 3.003493547439575195e-01 9.176365286111831665e-02
-2.520624399185180664e-01 1.710993424057960510e-02 -6.549644470214843750e-01 1.748115271329879761e-01 5.877877771854400635e-02 4.819393754005432129e-01 8.285928517580032349e-02 4.837854206562042236e-01
-1.397129297256469727e-01 6.550327539443969727e-01 1.944685429334640503e-01 -7.630673795938491821e-02 2.959363460540771484e-01 2.041041105985641479e-01 -2.772363126277923584e-01 5.492493510246276855e-01
-4.692800939083099365e-01 -4.088149666786193848e-01 -8.219516277313232422e-02 3.455358743667602539e-01 5.649118423461914062e-01 6.444665044546127319e-02 3.345679044723510742e-01 2.264528125524520874e-01
-4.030436277389526367e-01 1.265522092580795288e-01 -2.759853005409240723e-01 -1.708706021308898926e-01 3.444795608520507812e-01 6.756935715675354004e-01 -2.192189544439315796e-01 -3.047802448272705078e-01
-5.192602798342704773e-02 -5.868856981396675110e-02 -3.910424709320068359e-01 -1.217733770608901978e-01 2.158539444208145142e-01 7.283715605735778809e-01 3.111217916011810303e-01 3.901304006576538086e-01
-5.664663314819335938e-01 2.199176549911499023e-01 -2.746440470218658447e-01 4.530842304229736328e-01 -1.065150126814842224e-01 2.180654257535934448e-01 1.058344990015029907e-01 5.290920734405517578e-01
-4.194844663143157959e-01 3.005422949790954590e-01 -3.791133463382720947e-01 6.202092766761779785e-01 4.477212205529212952e-02 1.919412314891815186e-01 4.013775885105133057e-01 7.328590005636215210e-02
-7.484589219093322754e-01 3.521695733070373535e-01 -3.417237401008605957e-01 1.843089014291763306e-01 -2.592095639556646347e-03 2.833041846752166748e-01 2.903360128402709961e-01 2.186863310635089874e-02
-1.212638169527053833e-01 1.967597752809524536e-02 -6.382232308387756348e-01 6.149308681488037109e-01 1.034768819808959961e-01 4.123254418373107910e-01 3.337150067090988159e-02 1.326865255832672119e-01
-6.183836460113525391e-01 4.360362291336059570e-01 -1.429158821702003479e-02 -1.326417624950408936e-01 9.406201541423797607e-02 5.552584528923034668e-01 2.418317943811416626e-01 -1.844831854104995728e-01
-7.565807551145553589e-02 3.672321140766143799e-01 -1.903123706579208374e-01 -7.036297768354415894e-02 8.863443881273269653e-02 5.680626630783081055e-01 4.563634693622589111e-01 5.286093354225158691e-01
-1.320092678070068359e-01 -4.593523591756820679e-02 -4.985432028770446777e-01 5.484198927879333496e-01 2.316740900278091431e-01 4.998271465301513672e-01 3.512529730796813965e-01 6.538618355989456177e-02
-2.240403592586517334e-01 -4.563192650675773621e-02 -4.012465775012969971e-01 6.707548499107360840e-01 2.854172587394714355e-01 3.013639152050018311e-01 4.055313467979431152e-01 -8.590698242187500000e-03
2.791205346584320068e-01 3.681042790412902832e-01 2.624260075390338898e-02 -1.031926050782203674e-01 3.152480125427246094e-01 6.487672328948974609e-01 4.832565486431121826e-01 1.464121192693710327e-01
-1.230491027235984802e-01 2.698756195604801178e-02 -3.793041408061981201e-01 4.155232012271881104e-02 8.052402734756469727e-02 7.395409345626831055e-01 1.906352639198303223e-01 4.987842142581939697e-01
2.054357677698135376e-01 3.337322920560836792e-02 -5.872136950492858887e-01 4.774666428565979004e-01 4.332166314125061035e-01 3.168193995952606201e-01 2.951749563217163086e-01 9.332027286291122437e-02
-4.374673366546630859e-01 3.382275998592376709e-01 -2.600970864295959473e-01 -9.202633984386920929e-03 3.523470833897590637e-02 7.829089760780334473e-01 1.083068549633026123e-01 -2.389486692845821381e-02
-6.516972184181213379e-01 1.674947589635848999e-01 2.018344821408390999e-03 1.295716315507888794e-01 1.347992569208145142e-01 4.619649052619934082e-01 4.305947124958038330e-01 3.368223011493682861e-01
-3.309588134288787842e-01 4.110541343688964844e-01 2.416882216930389404e-01 7.413786053657531738e-01 2.084259986877441406e-01 2.289636880159378052e-01 -5.029816925525665283e-02 -1.226778626441955566e-01
5.293986760079860687e-03 4.559196829795837402e-01 -3.106040954589843750e-01 6.402963995933532715e-01 -1.391945523209869862e-03 4.977782964706420898e-01 1.331903487443923950e-01 1.418803930282592773e-01
-4.813835620880126953e-01 4.076229035854339600e-02 1.073293611407279968e-01 3.563813865184783936e-01 4.926299452781677246e-01 4.137853682041168213e-01 2.304415106773376465e-01 -4.013416171073913574e-01
1.206521168351173401e-01 -2.503245770931243896e-01 -3.127431571483612061e-01 6.765983104705810547e-01 4.035877287387847900e-01 4.135886132717132568e-01 3.137552738189697266e-02 1.796224564313888550e-01
-6.711726784706115723e-01 1.031229868531227112e-01 -1.260794848203659058e-01 3.530884087085723877e-01 4.899839758872985840e-01 -1.632562130689620972e-01 3.450714349746704102e-01 -1.118672862648963928e-01
1.577898412942886353e-01 1.783268749713897705e-01 -4.964316487312316895e-01 -8.358155190944671631e-02 4.832043349742889404e-01 9.125117957592010498e-02 3.201761543750762939e-01 5.878312587738037109e-01
-7.958589792251586914e-01 4.267470240592956543e-01 -2.088933289051055908e-01 -6.201284751296043396e-02 3.602047637104988098e-02 3.437859714031219482e-01 1.304298639297485352e-01 -2.270026504993438721e-02
-3.262072801589965820e-01 2.700025737285614014e-01 4.070167839527130127e-01 3.703011870384216309e-01 1.231374293565750122e-01 3.731103241443634033e-01 4.889743924140930176e-01 3.527488112449645996e-01
-2.035629153251647949e-01 -5.202429369091987610e-02 -3.199049830436706543e-01 -2.027193605899810791e-01 3.802540600299835205e-01 2.382853031158447266e-01 1.837968677282333374e-01 7.597808837890625000e-01
-3.173726797103881836e-01 2.917375266551971436e-01 3.401721268892288208e-02 -3.358957171440124512e-01 8.213952779769897461e-01 3.580500185489654541e-02 -1.421248763799667358e-01 -6.331649422645568848e-02
-1.925794929265975952e-01 7.199986577033996582e-01 1.583852320909500122e-01 -1.111119687557220459e-01 3.527376353740692139e-01 9.439817070960998535e-02 -1.966013461351394653e-01 4.848676323890686035e-01
-4.010366201400756836e-01 -6.741395220160484314e-03 -4.875030517578125000e-01 1.649894416332244873e-01 1.464345455169677734e-01 3.615246415138244629e-01 6.328586488962173462e-02 6.466028094291687012e-01
-5.423280000686645508e-01 -1.744283288717269897e-01 -5.283523797988891602e-01 2.749045006930828094e-02 2.401356548070907593e-01 4.351588487625122070e-01 3.297205269336700439e-01 1.994965821504592896e-01
-3.393123149871826172e-01 2.775759994983673096e-01 -7.473403960466384888e-02 6.858399510383605957e-02 5.780963301658630371e-01 6.287277489900588989e-02 -6.409745216369628906e-01 2.203023135662078857e-01
-1.070635542273521423e-01 8.391058444976806641e-01 3.482841700315475464e-02 -1.102658510208129883e-01 1.925571709871292114e-01 1.513779163360595703e-01 3.207849711179733276e-02 4.583063125610351562e-01
-7.970375940203666687e-03 6.412564516067504883e-01 -1.588900238275527954e-01 4.750958681106567383e-01 -9.908623248338699341e-02 5.278918147087097168e-01 -6.701055169105529785e-02 2.116276919841766357e-01
-1.749008148908615112e-01 7.180048823356628418e-01 1.348014175891876221e-01 -1.861971616744995117e-01 2.249058485031127930e-01 1.216231361031532288e-01 1.362117081880569458e-01 5.631247162818908691e-01
3.316065296530723572e-02 1.753463447093963623e-01 -5.655988454818725586e-01 6.321481466293334961e-01 9.170982986688613892e-02 4.484089016914367676e-01 1.232219338417053223e-01 1.548413932323455811e-01
1.953377425670623779e-01 5.530152320861816406e-01 -3.334736526012420654e-01 -1.812512986361980438e-02 4.693570435047149658e-01 1.807640194892883301e-01 -2.949183881282806396e-01 4.522562026977539062e-01
1.361325234174728394e-01 4.695723354816436768e-01 2.225122451782226562e-01 -6.065145507454872131e-02 4.210839271545410156e-01 2.476353496313095093e-01 -2.994351685047149658e-01 6.160219907760620117e-01
-1.137273088097572327e-01 7.873886823654174805e-01 1.039429381489753723e-01 -1.053057983517646790e-01 3.405168354511260986e-01 5.534511432051658630e-02 -1.009567677974700928e-01 4.647414386272430420e-01
-1.658315956592559814e-01 3.016991540789604187e-02 -1.847998350858688354e-01 7.765222191810607910e-01 3.927292823791503906e-01 1.752393841743469238e-01 3.660713732242584229e-01 1.244937404990196228e-01
-2.696848809719085693e-01 -2.358589470386505127e-01 -4.213830083608627319e-02 2.936287820339202881e-01 6.263016462326049805e-01 4.572562575340270996e-01 3.246080875396728516e-01 -2.773802578449249268e-01
3.209165036678314209e-01 4.218989610671997070e-01 -3.453415036201477051e-01 1.187459602952003479e-01 7.300673723220825195e-01 -6.737452745437622070e-02 2.158568948507308960e-01 -3.899402916431427002e-02
-3.534381389617919922e-01 -4.198457673192024231e-02 4.446250200271606445e-01 4.645580425858497620e-02 4.611569941043853760e-01 6.535328626632690430e-01 1.646811962127685547e-01 -8.110706508159637451e-02
-4.260164871811866760e-02 -6.267596781253814697e-02 -1.518227532505989075e-02 2.626485005021095276e-02 7.363284826278686523e-01 -9.496256709098815918e-02 4.963201656937599182e-02 6.630805134773254395e-01
1.747323125600814819e-01 4.004555940628051758e-01 -4.372667074203491211e-01 2.439358532428741455e-01 6.349906325340270996e-01 -8.680697530508041382e-02 3.839470744132995605e-01 -1.526996493339538574e-02
-4.913979172706604004e-01 2.261734902858734131e-01 -4.548064470291137695e-01 3.220090568065643311e-01 -1.034592464566230774e-01 2.975808084011077881e-01 1.533126682043075562e-01 5.235187411308288574e-01
-3.051396906375885010e-01 2.407848984003067017e-01 -2.926175296306610107e-01 -1.037269383668899536e-01 2.636286020278930664e-01 1.091548725962638855e-01 5.247483253479003906e-01 6.290885210037231445e-01
-6.484155654907226562e-01 2.503759264945983887e-01 -2.152845263481140137e-01 -3.510472923517227173e-02 6.759089231491088867e-02 6.633833646774291992e-01 1.320824623107910156e-01 -8.483896404504776001e-02
-2.192519456148147583e-01 -4.401132464408874512e-02 -9.886031597852706909e-02 2.632885985076427460e-02 6.269283294677734375e-01 -1.970070451498031616e-01 2.531397044658660889e-01 6.660287380218505859e-01
3.186973333358764648e-01 3.521718978881835938e-01 -3.129025995731353760e-01 2.995173037052154541e-01 6.291512846946716309e-01 8.475749753415584564e-03 4.368636608123779297e-01 -5.947872530668973923e-03
-1.668042093515396118e-01 2.900465428829193115e-01 5.557057857513427734e-01 -1.760063320398330688e-02 3.374460935592651367e-01 6.667296886444091797e-01 1.252735406160354614e-01 6.956184655427932739e-02
-3.520666658878326416e-01 4.134233891963958740e-01 -2.280308455228805542e-01 -2.488003224134445190e-01 7.049084901809692383e-01 -2.815217971801757812e-01 1.217556372284889221e-01 1.598441787064075470e-02
-4.747131168842315674e-01 2.989034652709960938e-01 2.324938587844371796e-02 7.125374078750610352e-01 3.194054365158081055e-01 -7.706871628761291504e-02 2.340275496244430542e-01 -1.196901798248291016e-01
3.594124615192413330e-01 2.483511567115783691e-01 -2.990353107452392578e-01 3.600477576255798340e-01 1.658211052417755127e-01 7.263044118881225586e-01 1.845668703317642212e-01 3.175501152873039246e-02
-7.372505664825439453e-01 3.633896410465240479e-01 -3.190113306045532227e-01 1.882370412349700928e-01 6.503845006227493286e-02 2.036880105733871460e-01 3.692834973335266113e-01 -7.154736667871475220e-02
2.358395904302597046e-01 -1.914357095956802368e-01 -3.587777018547058105e-01 5.898407697677612305e-01 4.678832292556762695e-01 4.465559124946594238e-01 5.924274027347564697e-02 9.623908996582031250e-02
-6.359325647354125977e-01 1.946004480123519897e-02 9.992223978042602539e-02 -1.065214499831199646e-01 6.366359591484069824e-01 -1.254650652408599854e-01 2.937165796756744385e-01 2.579992413520812988e-01
-1.139731705188751221e-01 4.301129281520843506e-01 2.256963104009628296e-01 -1.646629273891448975e-01 4.179625809192657471e-01 2.771755158901214600e-01 -2.972227632999420166e-01 6.197580695152282715e-01
3.151417151093482971e-02 -3.269403278827667236e-01 -8.296272158622741699e-02 5.006577372550964355e-01 6.389356851577758789e-01 4.384590387344360352e-01 1.517009735107421875e-01 -1.052502617239952087e-01
3.033011034131050110e-02 -1.548860520124435425e-01 -5.733074620366096497e-02 6.061330437660217285e-01 6.475643515586853027e-01 3.486874997615814209e-01 1.716955155134201050e-01 -1.844020634889602661e-01
-1.445755362510681152e-01 1.833009570837020874e-01 -2.201916463673114777e-02 -3.865998685359954834e-01 5.244807004928588867e-01 3.569907844066619873e-01 -2.179408818483352661e-01 5.878211855888366699e-01
-7.285736203193664551e-01 2.268119454383850098e-01 9.870385751128196716e-03 -1.563770025968551636e-01 5.962421298027038574e-01 -7.617560029029846191e-02 1.664804667234420776e-01 -6.451883167028427124e-02
-5.796774625778198242e-01 -4.242425784468650818e-02 2.382583171129226685e-01 -1.205881163477897644e-01 3.191363215446472168e-01 4.832335114479064941e-01 -3.458076715469360352e-01 3.686734437942504883e-01
-3.854691386222839355e-01 5.789855122566223145e-01 -1.554447561502456665e-01 -1.486066281795501709e-01 5.496973991394042969e-01 1.835390776395797729e-01 1.221616268157958984e-01 -3.452025949954986572e-01
-8.620396256446838379e-01 -1.886115409433841705e-02 8.619994670152664185e-02 2.851889133453369141e-01 2.169262170791625977e-01 -1.292894687503576279e-02 8.443416655063629150e-02 3.367722928524017334e-01
2.058837562799453735e-01 6.309252381324768066e-01 -2.248345762491226196e-01 -1.280558407306671143e-01 5.417509078979492188e-01 1.034071445465087891e-01 -1.938384026288986206e-01 3.883761167526245117e-01
-2.887989860028028488e-03 5.097292065620422363e-01 -3.202792108058929443e-01 1.843319237232208252e-01 5.751520991325378418e-01 -9.575220942497253418e-02 5.123456716537475586e-01 -3.382845222949981689e-02
-2.265594154596328735e-01 -1.931650042533874512e-01 -2.851350903511047363e-01 5.706378817558288574e-01 5.668584704399108887e-01 9.393227845430374146e-02 4.174281358718872070e-01 5.497636739164590836e-03
-3.432665765285491943e-01 -8.039610832929611206e-02 1.335349678993225098e-01 -7.446299307048320770e-03 6.770940423011779785e-01 -1.730354279279708862e-01 1.923559904098510742e-01 5.765578746795654297e-01
-1.485058963298797607e-01 -6.563519686460494995e-02 -4.968095719814300537e-01 1.170720010995864868e-01 2.145526111125946045e-01 4.063248634338378906e-01 2.606695294380187988e-01 6.588104963302612305e-01
-7.610530853271484375e-01 1.173778325319290161e-01 1.171964630484580994e-01 -2.834006547927856445e-01 3.431577980518341064e-01 3.216626346111297607e-01 -6.433673202991485596e-02 2.959839701652526855e-01
-3.816021978855133057e-01 2.873495221138000488e-01 2.568459808826446533e-01 1.213766634464263916e-01 1.064008846879005432e-01 5.912862420082092285e-01 4.616203606128692627e-01 3.421606421470642090e-01
-4.683988690376281738e-01 2.747887074947357178e-01 -4.001988768577575684e-01 3.643458485603332520e-01 -9.027822315692901611e-02 3.278616368770599365e-01 4.849686101078987122e-02 5.423941016197204590e-01
-3.546147644519805908e-01 -4.132495820522308350e-02 -5.771245956420898438e-01 -2.944082394242286682e-02 1.962011903524398804e-01 4.906637966632843018e-01 3.681038320064544678e-01 3.519302010536193848e-01
-5.917367339134216309e-01 1.547994166612625122e-01 -2.110951989889144897e-01 4.178193956613540649e-02 -3.079029358923435211e-02 7.226542830467224121e-01 8.321805298328399658e-02 2.224304974079132080e-01
-5.908972397446632385e-02 7.095676660537719727e-01 1.849503815174102783e-01 -1.882974058389663696e-01 3.211082220077514648e-01 2.327409833669662476e-01 6.156405061483383179e-02 5.121431946754455566e-01
1.940807141363620758e-02 4.484322965145111084e-01 -2.194316834211349487e-01 2.482154369354248047e-01 6.683055758476257324e-01 -3.823949024081230164e-02 4.773000478744506836e-01 -1.134043782949447632e-01
3.333733975887298584e-01 4.292619526386260986e-01 -5.688569322228431702e-02 -6.879903376102447510e-02 4.848857820034027100e-01 4.615658521652221680e-01 4.983584284782409668e-01 1.043338701128959656e-02
3.741247653961181641e-01 -1.876780539751052856e-01 -2.511750161647796631e-01 3.888683617115020752e-01 6.042724251747131348e-01 2.345124483108520508e-01 2.234617024660110474e-01 3.747316598892211914e-01
-5.109579563140869141e-01 4.735577851533889771e-02 -4.872512221336364746e-01 1.366392523050308228e-01 6.545376032590866089e-02 6.023953557014465332e-01 2.139695584774017334e-01 2.600921392440795898e-01
-3.591276407241821289e-01 2.034904658794403076e-01 -2.885904610157012939e-01 4.746869802474975586e-01 4.093356430530548096e-01 -8.050455898046493530e-02 5.779185891151428223e-01 1.139305979013442993e-01
-5.477842092514038086e-01 2.191512584686279297e-01 -1.824858635663986206e-01 -3.086521327495574951e-01 6.856096982955932617e-01 5.875667929649353027e-02 -9.283641725778579712e-02 -2.029930502176284790e-01
-7.032543420791625977e-01 -3.407221734523773193e-01 -2.598384618759155273e-01 3.147217631340026855e-01 3.093765974044799805e-01 1.304531991481781006e-01 8.080066740512847900e-02 3.217379152774810791e-01
-4.951715469360351562e-01 1.902792304754257202e-01 -9.855561703443527222e-02 8.016887307167053223e-01 2.350153177976608276e-01 -7.672671228647232056e-02 6.560216844081878662e-02 -2.753058448433876038e-02
3.847834467887878418e-01 2.324683070182800293e-01 -4.280563592910766602e-01 -3.250626102089881897e-02 7.558888196945190430e-01 1.264226138591766357e-01 1.324848681688308716e-01 9.331843256950378418e-02
-3.717156946659088135e-01 4.720261991024017334e-01 -1.395536214113235474e-01 -1.081591919064521790e-01 1.553724557161331177e-01 6.786019802093505859e-01 1.758401282131671906e-02 -3.505634367465972900e-01
-4.991870820522308350e-01 3.221211433410644531e-01 -2.280257046222686768e-01 -2.993307076394557953e-02 1.961651295423507690e-01 4.755628407001495361e-01 3.285629451274871826e-01 4.707060456275939941e-01
6.685020774602890015e-02 2.259793132543563843e-01 -1.392554044723510742e-01 8.744890689849853516e-01 2.679717838764190674e-01 2.486747056245803833e-01 -4.222524911165237427e-02 1.578297913074493408e-01
3.886495903134346008e-02 7.406662106513977051e-01 -4.617862775921821594e-02 5.016670823097229004e-01 2.003937726840376854e-03 3.779332339763641357e-01 1.618801206350326538e-01 1.644933521747589111e-01
-3.816965818405151367e-01 4.529927298426628113e-02 1.834824532270431519e-01 6.162331700325012207e-01 6.079892516136169434e-01 -2.097338140010833740e-01 -1.551871597766876221e-01 -3.353076428174972534e-02
-5.672708153724670410e-01 1.708140969276428223e-01 -1.233574301004409790e-01 1.428987234830856323e-01 5.571103692054748535e-01 -2.352151274681091309e-01 4.952681064605712891e-01 4.899848625063896179e-02
-3.976002931594848633e-01 -2.077276445925235748e-02 -4.934656620025634766e-01 1.701878011226654053e-02 1.271757334470748901e-01 5.997841358184814453e-01 3.643924295902252197e-01 2.983085811138153076e-01
-4.929647147655487061e-01 -2.948933541774749756e-01 -6.080329418182373047e-02 5.662358999252319336e-01 8.605681359767913818e-02 3.921273052692413330e-01 -1.175195649266242981e-01 4.131866693496704102e-01
-5.345025062561035156e-01 1.290757656097412109e-01 -4.251358807086944580e-01 5.337019562721252441e-01 -3.335262462496757507e-02 1.940355300903320312e-01 9.393613785505294800e-02 4.295139014720916748e-01
-4.699740111827850342e-01 -1.268009990453720093e-01 2.927877902984619141e-01 3.548187911510467529e-01 6.308815479278564453e-01 1.781839132308959961e-01 3.469295799732208252e-01 -3.611173853278160095e-02
4.453932046890258789e-01 5.559482574462890625e-01 -1.579702496528625488e-01 8.726449310779571533e-02 2.276029586791992188e-01 5.444629192352294922e-01 3.187003433704376221e-01 1.008167266845703125e-01
4.794532433152198792e-02 5.771735310554504395e-01 -5.809227377176284790e-02 -1.297293156385421753e-01 5.905029177665710449e-01 8.244264125823974609e-02 -3.799585700035095215e-01 3.801424503326416016e-01
5.039223283529281616e-02 6.793054938316345215e-01 1.606294065713882446e-01 -5.473045632243156433e-02 4.343760609626770020e-01 -4.123570770025253296e-02 3.471386805176734924e-02 5.618000030517578125e-01
3.031114637851715088e-01 4.817686975002288818e-01 -1.519766151905059814e-01 4.869402348995208740e-01 1.985164731740951538e-01 5.884385108947753906e-01 1.671208292245864868e-01 4.708084464073181152e-02
-8.758646845817565918e-01 -4.829865321516990662e-02 8.127345144748687744e-02 3.026566803455352783e-01 1.271608918905258179e-01 6.825940310955047607e-02 1.036471426486968994e-01 3.174113929271697998e-01
-7.731101512908935547e-01 -2.231713151559233665e-03 2.170576602220535278e-01 4.789703786373138428e-01 2.182010859251022339e-01 6.191794574260711670e-02 6.991375237703323364e-02 2.635066509246826172e-01
-2.064834386110305786e-01 2.434765398502349854e-01 -3.148120343685150146e-01 1.712555289268493652e-01 5.191894173622131348e-01 2.130055576562881470e-01 -6.660491824150085449e-01 1.053471863269805908e-01
-4.481329321861267090e-01 -1.144825667142868042e-02 -2.323519811034202576e-02 5.605852007865905762e-01 -4.553396999835968018e-02 4.334956705570220947e-01 -3.216262459754943848e-01 4.368237257003784180e-01
-2.866955995559692383e-01 2.737239599227905273e-01 -4.196675121784210205e-02 2.249134927988052368e-01 4.943597316741943359e-01 1.981920599937438965e-01 -6.988702416419982910e-01 1.358020454645156860e-01
-5.461671948432922363e-01 2.381518334150314331e-01 3.047384321689605713e-01 6.257594227790832520e-01 1.013667657971382141e-01 1.129228398203849792e-01 7.324781268835067749e-02 3.635281026363372803e-01
-6.912840008735656738e-01 4.193029925227165222e-02 1.787388473749160767e-01 5.305294990539550781e-01 2.115163803100585938e-01 5.492689553648233414e-03 2.104200124740600586e-01 3.433850109577178955e-01
-3.464251458644866943e-01 3.717547059059143066e-01 1.067534275352954865e-02 -1.326350718736648560e-01 4.646202325820922852e-01 6.883097887039184570e-01 -1.150216683745384216e-01 -1.456352770328521729e-01
-1.123344674706459045e-01 5.870736241340637207e-01 -3.716900646686553955e-01 4.595166444778442383e-01 -7.612717151641845703e-02 2.974963188171386719e-01 1.476260423660278320e-01 4.210980832576751709e-01
-5.822252631187438965e-01 9.100880473852157593e-02 1.692150831222534180e-01 5.215684771537780762e-01 2.736530601978302002e-01 4.298176467418670654e-01 1.065998151898384094e-01 -2.847297489643096924e-01
-3.375029563903808594e-01 1.624323576688766479e-01 2.891057431697845459e-01 -2.038936465978622437e-01 4.672598242759704590e-01 4.367752671241760254e-01 -4.473484456539154053e-01 3.540165424346923828e-01
-2.043176442384719849e-01 4.363468885421752930e-01 2.370476275682449341e-01 7.042137384414672852e-01 1.661095768213272095e-01 1.003162488341331482e-01 -1.052409410476684570e-01 4.086753726005554199e-01
-4.868729412555694580e-01 3.623579740524291992e-01 3.376344144344329834e-01 3.766738176345825195e-01 3.270535469055175781e-01 4.005290567874908447e-01 1.658875867724418640e-02 -3.287988007068634033e-01
-3.972370922565460205e-01 9.300895035266876221e-02 2.065733969211578369e-01 7.008319497108459473e-01 9.968984127044677734e-02 3.226784467697143555e-01 -1.089432984590530396e-01 4.168761968612670898e-01
-5.897409915924072266e-01 -9.786179661750793457e-02 8.851398527622222900e-02 -1.646745763719081879e-02 2.956928610801696777e-01 4.171534776687622070e-01 -4.275382459163665771e-01 4.362136125564575195e-01
-3.271294236183166504e-01 3.958221971988677979e-01 2.370861768722534180e-01 6.549026966094970703e-01 3.002341389656066895e-01 3.227107524871826172e-01 3.679447248578071594e-02 -2.357271015644073486e-01
1.481688767671585083e-01 5.364366173744201660e-01 1.149261221289634705e-01 3.906985372304916382e-02 3.163287937641143799e-01 3.119435310363769531e-01 -2.594185769557952881e-01 6.409965157508850098e-01
-9.465154260396957397e-02 4.124567806720733643e-01 2.330517768859863281e-01 -5.417314544320106506e-02 3.298003077507019043e-01 2.239531427621841431e-01 -3.186962604522705078e-01 7.093532681465148926e-01
-3.192957341670989990e-01 1.070016175508499146e-01 -1.018350645899772644e-01 -4.704568535089492798e-02 5.736952424049377441e-01 -2.208425700664520264e-01 3.123123645782470703e-01 6.313323974609375000e-01
-8.763430267572402954e-02 3.399811983108520508e-01 -4.277239739894866943e-01 2.903424203395843506e-01 6.239390969276428223e-01 -1.885678768157958984e-01 3.983883261680603027e-01 -1.609825044870376587e-01
-2.173665612936019897e-01 1.476691067218780518e-01 -6.668623089790344238e-01 4.103301465511322021e-01 2.821395732462406158e-02 3.828136920928955078e-01 2.080159336328506470e-01 3.567300736904144287e-01
-2.744068801403045654e-01 1.784301847219467163e-01 -5.240113735198974609e-01 3.978200852870941162e-01 2.754164934158325195e-01 3.442814946174621582e-01 4.660112857818603516e-01 -2.201459258794784546e-01
-5.145078897476196289e-01 -5.993786081671714783e-02 -2.673539519309997559e-01 5.270666480064392090e-01 5.572953224182128906e-01 1.420988738536834717e-01 1.250239610671997070e-01 -1.897639185190200806e-01
2.969963550567626953e-01 5.142020583152770996e-01 -4.048829153180122375e-02 6.415092945098876953e-02 4.268368780612945557e-01 2.135243415832519531e-01 -2.729665935039520264e-01 5.825304985046386719e-01
-4.843634068965911865e-01 -1.465530544519424438e-01 -1.308017820119857788e-01 4.011486470699310303e-01 6.442550420761108398e-01 7.260272745043039322e-03 3.376043140888214111e-01 -1.918096989393234253e-01
-1.469095349311828613e-01 3.587511777877807617e-01 4.378271847963333130e-02 -3.127903640270233154e-01 4.247904717922210693e-01 3.422131836414337158e-01 -3.167296648025512695e-01 5.933684706687927246e-01
3.520013391971588135e-02 1.935324221849441528e-01 -3.958934545516967773e-01 4.519418999552726746e-02 8.133569359779357910e-01 -2.027263492345809937e-01 2.997618615627288818e-01 1.001372709870338440e-01
1.704601794481277466e-01 6.236799955368041992e-01 2.298681586980819702e-01 -7.425987720489501953e-02 4.208759665489196777e-01 2.818142175674438477e-01 -7.028137147426605225e-02 5.119740366935729980e-01
-3.241033852100372314e-01 2.820821404457092285e-01 6.786656379699707031e-02 4.824299812316894531e-01 6.518361568450927734e-01 -2.193224281072616577e-01 3.170248866081237793e-01 -6.741464883089065552e-02
-1.231537945568561554e-02 5.330659747123718262e-01 -1.735084205865859985e-01 -3.562933206558227539e-01 6.039620637893676758e-01 1.954119950532913208e-01 3.927274048328399658e-01 -3.805051743984222412e-02
5.082017555832862854e-02 1.438853740692138672e-01 -1.750323623418807983e-01 5.729746222496032715e-01 2.636297941207885742e-01 4.253698289394378662e-01 5.877966284751892090e-01 1.477594226598739624e-01
-4.226172864437103271e-01 9.684246033430099487e-02 -3.907257020473480225e-01 7.282639145851135254e-01 7.393205165863037109e-02 2.717614471912384033e-01 1.756903678178787231e-01 1.370911598205566406e-01
7.787371426820755005e-02 5.484669804573059082e-01 -1.717742979526519775e-01 -1.095507144927978516e-01 5.202382802963256836e-01 6.727159768342971802e-02 -2.818925678730010986e-01 5.449541211128234863e-01
-8.155853301286697388e-02 2.895091772079467773e-01 -4.351075589656829834e-01 3.031854629516601562e-01 4.277183413505554199e-01 1.359073370695114136e-01 -6.251735091209411621e-01 1.898342519998550415e-01
-4.777866974472999573e-02 1.646842360496520996e-01 -2.940219938755035400e-01 2.332972288131713867e-01 7.148420810699462891e-01 -8.762223273515701294e-02 5.568393468856811523e-01 -3.119104541838169098e-02
-3.351507186889648438e-01 7.368682026863098145e-01 3.572320565581321716e-02 2.619024515151977539e-01 2.872865200042724609e-01 1.518368571996688843e-01 3.053417801856994629e-01 -2.756967246532440186e-01
1.874937415122985840e-01 1.145284026861190796e-01 -8.732374757528305054e-02 6.209026575088500977e-01 6.705167889595031738e-01 1.333593726158142090e-01 2.954542934894561768e-01 -6.255468726158142090e-02
1.391778290271759033e-01 4.355672001838684082e-01 -4.866324067115783691e-01 -3.081259550526738167e-03 5.678884387016296387e-01 1.199212074279785156e-01 4.660548865795135498e-01 2.193397376686334610e-03
-2.283993512392044067e-01 7.891871333122253418e-01 -7.595280557870864868e-02 5.313778519630432129e-01 -1.687536947429180145e-02 1.822860985994338989e-01 3.781483322381973267e-02 4.408196359872817993e-02
-3.209020793437957764e-01 1.416821032762527466e-01 -2.629525363445281982e-01 6.358848810195922852e-01 -7.668188214302062988e-02 5.962128043174743652e-01 -8.839152008295059204e-02 1.851798444986343384e-01
-1.161390841007232666e-01 2.216099500656127930e-01 -3.213458061218261719e-01 -8.708009868860244751e-02 8.074969649314880371e-01 -1.787469834089279175e-01 3.775616288185119629e-01 4.396557633299380541e-04
-3.103127181529998779e-01 7.162156105041503906e-01 1.013715788722038269e-01 5.624405145645141602e-01 2.015144750475883484e-02 1.907228976488113403e-01 1.515281796455383301e-01 6.620816141366958618e-02
2.301303893327713013e-01 2.924430668354034424e-01 -5.355491638183593750e-01 1.909391283988952637e-01 5.761523246765136719e-01 1.621696203947067261e-01 4.121561050415039062e-01 -1.006148457527160645e-01
-5.196490287780761719e-01 2.897847592830657959e-01 -3.183491528034210205e-02 -1.381779164075851440e-01 4.942097961902618408e-01 -2.807686664164066315e-02 -3.429451286792755127e-01 5.130692124366760254e-01
-1.983194500207901001e-01 2.811907529830932617e-01 -1.534853130578994751e-01 5.197094678878784180e-01 5.809146165847778320e-01 -3.228870928287506104e-01 8.761034905910491943e-02 3.722258806228637695e-01
-1.114586219191551208e-01 5.742784123867750168e-03 -4.546905755996704102e-01 6.063669919967651367e-03 1.118977069854736328e-01 6.308876276016235352e-01 3.200453519821166992e-01 5.174885988235473633e-01
-2.482514828443527222e-01 -1.567514538764953613e-01 -7.189649343490600586e-02 -4.965176340192556381e-03 5.728508234024047852e-01 5.674905776977539062e-01 4.525530338287353516e-01 -2.315141558647155762e-01
1.209790725260972977e-02 3.727084696292877197e-01 5.965284705162048340e-01 4.049538373947143555e-01 4.262777566909790039e-01 3.331645727157592773e-01 -2.814942412078380585e-02 2.181848585605621338e-01
-1.080700233578681946e-01 3.597860634326934814e-01 -3.921614587306976318e-01 -8.473883569240570068e-02 6.363795399665832520e-01 1.512066870927810669e-01 -4.984552264213562012e-01 1.469816416501998901e-01
-3.659243881702423096e-01 -6.415988504886627197e-02 -7.289524376392364502e-02 3.688741922378540039e-01 7.026725411415100098e-01 -1.269852519035339355e-01 4.580650925636291504e-01 -3.005335293710231781e-02
-5.960301160812377930e-01 9.602474421262741089e-02 -9.311082959175109863e-02 1.925801187753677368e-01 1.858553849160671234e-02 6.810562014579772949e-01 1.251651048660278320e-01 3.315437436103820801e-01
-6.937099099159240723e-01 1.103654801845550537e-01 -1.944333016872406006e-01 -3.909802138805389404e-01 3.584506809711456299e-01 3.242055773735046387e-01 2.164078801870346069e-01 1.883817166090011597e-01
-8.446088060736656189e-03 4.329078793525695801e-01 2.924923039972782135e-02 8.071274757385253906e-01 3.978791832923889160e-01 -4.233147948980331421e-02 -9.394006803631782532e-03 -4.594938829541206360e-03
-8.037349581718444824e-01 1.007813438773155212e-01 8.586615324020385742e-02 9.631145000457763672e-02 -3.094774205237627029e-03 4.733119904994964600e-01 1.467167437076568604e-01 2.857354581356048584e-01
-2.829191088676452637e-01 4.148821830749511719e-01 8.968578279018402100e-02 6.577178835868835449e-01 5.399878602474927902e-03 1.954676806926727295e-01 2.416494637727737427e-01 4.588704109191894531e-01
-6.362825036048889160e-01 -2.743792533874511719e-02 -1.188219115138053894e-01 6.145762801170349121e-01 6.155243888497352600e-02 3.767285943031311035e-01 -4.096468165516853333e-02 2.348997741937637329e-01
-3.923495709896087646e-01 8.089025318622589111e-02 -5.901178121566772461e-01 5.513995140790939331e-02 1.928447782993316650e-01 5.613378882408142090e-01 1.947132796049118042e-01 3.131076991558074951e-01
-2.999887801706790924e-02 -2.625312209129333496e-01 7.578469067811965942e-02 5.927737951278686523e-01 5.799372196197509766e-01 4.507341980934143066e-01 1.806401312351226807e-01 3.056140057742595673e-02
4.768157601356506348e-01 2.416260093450546265e-01 -2.253744006156921387e-01 1.120826378464698792e-01 7.783354520797729492e-01 8.305470459163188934e-03 2.606887742877006531e-02 2.106012850999832153e-01
6.117784231901168823e-02 7.606144547462463379e-01 2.608882635831832886e-02 -1.074422821402549744e-01 1.362950652837753296e-01 3.765981197357177734e-01 1.261982172727584839e-01 4.787167608737945557e-01
-2.285514324903488159e-01 3.450941443443298340e-01 2.873767018318176270e-01 -9.226192533969879150e-02 5.853498578071594238e-01 -1.040711440145969391e-02 -4.175010025501251221e-01 4.696028828620910645e-01
1.169261857867240906e-01 -1.728775948286056519e-01 -1.846435219049453735e-01 3.798686861991882324e-01 6.955415010452270508e-01 4.147023856639862061e-01 3.009901940822601318e-01 -1.780368536710739136e-01
-1.591558903455734253e-01 6.267396360635757446e-02 -3.409952521324157715e-01 9.554699808359146118e-02 3.613107204437255859e-01 -2.456447482109069824e-02 3.929803967475891113e-01 7.481656670570373535e-01
1.099698469042778015e-01 3.816313445568084717e-01 -3.412885069847106934e-01 -2.377992868423461914e-01 5.730504989624023438e-01 3.068102300167083740e-01 4.885497987270355225e-01 -8.965235948562622070e-02
4.588537514209747314e-01 1.684815436601638794e-01 -1.116279885172843933e-02 4.968377053737640381e-01 6.705282330513000488e-01 1.756740920245647430e-02 -1.203973889350891113e-01 2.228963673114776611e-01
-6.953024864196777344e-01 1.078189164400100708e-02 -1.656745523214340210e-01 -3.576105833053588867e-01 4.138354957103729248e-01 2.754842042922973633e-01 -2.447769604623317719e-02 3.366813659667968750e-01
5.392692983150482178e-03 2.881752848625183105e-01 -3.189682066440582275e-01 3.324525803327560425e-02 1.304816901683807373e-01 5.218325257301330566e-01 3.751994967460632324e-01 6.196535825729370117e-01
-6.134929060935974121e-01 2.118782401084899902e-01 -1.411750167608261108e-01 -8.568831719458103180e-03 4.580626785755157471e-01 -1.574869453907012939e-01 5.269954204559326172e-01 2.153665572404861450e-01
-6.303219795227050781e-01 2.177941352128982544e-01 -1.255832165479660034e-01 6.114801391959190369e-03 6.127589568495750427e-02 7.034572362899780273e-01 1.740190386772155762e-01 -1.027721092104911804e-01
-5.179568529129028320e-01 2.697583436965942383e-01 -5.265735387802124023e-01 3.025479614734649658e-01 5.228825286030769348e-02 3.455935418605804443e-01 4.097887277603149414e-01 6.358800455927848816e-03
-4.825609028339385986e-01 4.842284023761749268e-01 -4.651916027069091797e-01 1.403909325599670410e-01 1.284609436988830566e-01 1.624819040298461914e-01 5.019794702529907227e-01 4.072983935475349426e-02
-4.207263290882110596e-01 -3.592393547296524048e-02 -7.263919115066528320e-01 1.396218538284301758e-01 1.488996297121047974e-01 3.925020992755889893e-01 9.563439339399337769e-02 2.986373305320739746e-01
2.563802599906921387e-01 2.807884812355041504e-01 -4.310943186283111572e-01 -1.851729676127433777e-02 7.592058181762695312e-01 4.232665523886680603e-02 3.017548918724060059e-01 9.699080837890505791e-04
-6.300123333930969238e-01 1.909555494785308838e-01 -2.925881743431091309e-01 4.507828056812286377e-01 8.708249777555465698e-02 4.408399462699890137e-01 2.734680473804473877e-01 -3.316005691885948181e-02
-2.067862749099731445e-01 -5.384686216711997986e-02 1.644711643457412720e-01 -5.892464891076087952e-03 6.551703810691833496e-01 -1.149284243583679199e-01 2.052830457687377930e-01 6.653244495391845703e-01
2.597355246543884277e-01 1.234353035688400269e-01 -3.646937012672424316e-01 -1.989825814962387085e-01 3.050450980663299561e-01 7.266553044319152832e-01 2.572843134403228760e-01 2.396456301212310791e-01
7.932954281568527222e-02 3.201982676982879639e-01 -3.449001312255859375e-01 6.787030398845672607e-02 6.732295155525207520e-01 6.374946678988635540e-04 5.547158122062683105e-01 -8.166708797216415405e-02
-8.935582637786865234e-02 7.964361906051635742e-01 -7.988917082548141479e-02 1.268861442804336548e-01 4.676275253295898438e-01 -2.424513368168845773e-04 1.665292382240295410e-01 -2.980188727378845215e-01
-8.469160795211791992e-01 -3.675709664821624756e-02 1.698362231254577637e-01 3.388220667839050293e-01 2.505516409873962402e-01 -7.425109297037124634e-02 -6.835613865405321121e-03 2.634408771991729736e-01
-5.316677689552307129e-01 1.595991663634777069e-02 -1.811530739068984985e-01 2.470127195119857788e-01 -4.684839397668838501e-02 6.828175187110900879e-01 7.254328578710556030e-02 3.867116272449493408e-01
3.197627365589141846e-01 4.931503534317016602e-01 -1.001555323600769043e-01 1.348969191312789917e-01 2.346836775541305542e-01 5.849798321723937988e-01 4.731288254261016846e-01 7.209370285272598267e-02
-3.857935667037963867e-01 -4.156893864274024963e-02 -6.096598505973815918e-01 1.018684916198253632e-02 1.554964035749435425e-01 4.610674381256103516e-01 8.077870309352874756e-02 4.841065108776092529e-01
1.615781933069229126e-01 6.619542837142944336e-01 4.814817011356353760e-02 6.500467658042907715e-02 2.252118140459060669e-01 3.289262950420379639e-01 -2.349382787942886353e-01 5.612986683845520020e-01
-4.402081966400146484e-01 -4.336718842387199402e-02 -4.969138279557228088e-02 7.519084811210632324e-01 2.541251480579376221e-01 1.337958425283432007e-01 1.048160716891288757e-01 3.781971335411071777e-01
-7.950516045093536377e-02 1.887804716825485229e-01 -2.822192013263702393e-01 -4.086678102612495422e-02 5.863750576972961426e-01 -1.540925204753875732e-01 2.732771039009094238e-01 6.591376662254333496e-01
-1.240711286664009094e-02 2.345294207334518433e-01 -4.358587265014648438e-01 2.957723736763000488e-01 5.738506913185119629e-01 -1.635552570223808289e-02 5.801507234573364258e-01 -3.522671386599540710e-02
-1.114954147487878799e-02 3.231840729713439941e-01 -4.905152320861816406e-01 -1.529732136987149715e-03 2.552208304405212402e-01 2.011933028697967529e-01 4.463182687759399414e-01 5.916112661361694336e-01
-2.299909889698028564e-01 -1.891596615314483643e-01 4.122771620750427246e-01 2.620782852172851562e-01 6.739231348037719727e-01 3.201896846294403076e-01 3.369633555412292480e-01 4.926697909832000732e-02
1.342696789652109146e-02 5.477842316031455994e-02 -6.003769040107727051e-01 1.838547140359878540e-01 2.343607246875762939e-01 5.184265375137329102e-01 4.834133088588714600e-01 2.125668823719024658e-01
-1.689222306013107300e-01 3.804083466529846191e-01 3.782117068767547607e-01 5.008887648582458496e-01 4.925191104412078857e-01 3.933176100254058838e-01 1.550134569406509399e-01 1.073219403624534607e-01
-3.116914629936218262e-01 9.353736042976379395e-02 1.335783209651708603e-02 8.210433125495910645e-01 1.205807179212570190e-01 2.704644501209259033e-01 1.336525529623031616e-01 3.380160629749298096e-01
-3.070059716701507568e-01 2.171365767717361450e-01 -9.656757116317749023e-02 1.920234784483909607e-02 5.996686220169067383e-01 3.342970609664916992e-01 -6.140260696411132812e-01 -2.280225791037082672e-02
1.747533380985260010e-01 3.621538877487182617e-01 -1.468063443899154663e-01 -3.413994610309600830e-02 5.450829267501831055e-01 -5.425314605236053467e-02 3.962024301290512085e-02 7.169097661972045898e-01
2.154112979769706726e-02 1.731222569942474365e-01 -4.791565239429473877e-01 9.581818431615829468e-02 1.241289079189300537e-01 6.028184294700622559e-01 3.926918208599090576e-01 4.447332024574279785e-01
-6.817299723625183105e-01 3.643541783094406128e-02 -1.809843927621841431e-01 -1.682224683463573456e-02 6.247786879539489746e-01 -1.835247427225112915e-01 2.631184160709381104e-01 8.727631717920303345e-02
-4.649896323680877686e-01 2.421728372573852539e-01 -1.282741576433181763e-01 1.250485032796859741e-01 2.796352803707122803e-01 5.355247259140014648e-01 4.467812180519104004e-01 3.583986163139343262e-01
-4.229659736156463623e-01 1.577333956956863403e-01 3.611824512481689453e-01 -4.308497905731201172e-02 6.996341943740844727e-01 -5.694191530346870422e-02 3.875309824943542480e-01 1.449148058891296387e-01
-4.792373478412628174e-01 2.162927687168121338e-01 -4.349319636821746826e-01 5.865423679351806641e-01 4.330307990312576294e-02 2.380449622869491577e-01 3.514961302280426025e-01 9.089101105928421021e-02
-4.140539765357971191e-01 3.651687204837799072e-01 -5.900182202458381653e-02 1.567709594964981079e-01 6.175374388694763184e-01 1.008820533752441406e-01 -9.456776082515716553e-02 -5.164109468460083008e-01
-1.887660473585128784e-01 -7.205817848443984985e-02 -3.340608775615692139e-01 6.253400444984436035e-01 3.038594424724578857e-01 5.478508472442626953e-01 1.799599826335906982e-01 -1.779652386903762817e-01
-1.612964645028114319e-02 2.175531536340713501e-01 -4.238876402378082275e-01 -5.407528206706047058e-02 7.855882048606872559e-01 -3.897086903452873230e-02 3.798083364963531494e-01 -8.296760916709899902e-02
-2.098122090101242065e-01 -6.567966192960739136e-02 4.253692626953125000e-01 4.111838638782501221e-01 7.544052600860595703e-01 1.414098590612411499e-01 9.981860965490341187e-02 -5.065577849745750427e-02
-2.238400466740131378e-02 9.687287360429763794e-02 5.143705606460571289e-01 7.224211841821670532e-02 4.574088454246520996e-01 6.939360499382019043e-01 9.693363308906555176e-02 1.419589966535568237e-01
-2.893111705780029297e-01 3.561455383896827698e-02 3.969862759113311768e-01 4.145229160785675049e-01 5.886023044586181641e-01 3.838905990123748779e-01 2.891510725021362305e-01 -9.038983285427093506e-02
-4.177381098270416260e-01 1.146601513028144836e-02 3.855068683624267578e-01 4.861234426498413086e-01 3.932893872261047363e-01 5.091521739959716797e-01 1.162023320794105530e-01 -1.140900701284408569e-01
-4.084260165691375732e-01 3.780868649482727051e-01 -1.029330492019653320e-01 2.864231765270233154e-01 4.758156836032867432e-01 -4.171796441078186035e-01 3.187174201011657715e-01 3.091679513454437256e-01
-5.122858285903930664e-01 2.751179970800876617e-02 -2.174817025661468506e-01 -2.446410804986953735e-01 4.022717475891113281e-01 1.879128068685531616e-01 6.138238683342933655e-02 6.547957062721252441e-01
-7.532157897949218750e-01 3.420135080814361572e-01 -2.522187530994415283e-01 -3.144381567835807800e-02 1.500729918479919434e-01 3.186529874801635742e-01 3.563337028026580811e-01 -7.364389020949602127e-03
-9.448931366205215454e-02 -7.193551957607269287e-02 -3.008760809898376465e-01 -2.537477910518646240e-01 3.103640377521514893e-01 7.121446132659912109e-01 -1.644186377525329590e-01 4.477427601814270020e-01
-3.530045747756958008e-01 3.955544531345367432e-01 6.259498745203018188e-02 7.903528809547424316e-01 2.435106188058853149e-01 -1.399015635251998901e-02 1.753267198801040649e-01 1.077453419566154480e-02
-4.435251057147979736e-01 1.432064771652221680e-01 -3.299877047538757324e-01 -2.479679733514785767e-01 3.612600266933441162e-01 3.843425586819648743e-02 9.638185054063796997e-02 6.863831877708435059e-01
-2.807501852512359619e-01 3.959372937679290771e-01 2.664256989955902100e-01 3.644357919692993164e-01 3.066765964031219482e-01 -1.345619410276412964e-01 -5.164470672607421875e-01 4.263118803501129150e-01
1.404903363436460495e-02 4.595743417739868164e-01 1.798377931118011475e-01 5.759831070899963379e-01 5.686692893505096436e-02 5.948892831802368164e-01 7.832936197519302368e-02 2.474536448717117310e-01
-6.787022948265075684e-01 3.499243259429931641e-01 -4.146085083484649658e-01 -1.636518985033035278e-01 3.334887623786926270e-01 2.239632308483123779e-01 2.219374179840087891e-01 8.719728887081146240e-02
-8.166539669036865234e-02 5.067991614341735840e-01 2.351828366518020630e-01 7.238778471946716309e-01 2.021432369947433472e-01 1.614182591438293457e-01 1.282742340117692947e-02 3.001553118228912354e-01
1.915219426155090332e-01 4.849610626697540283e-01 -3.333878815174102783e-01 -8.850763738155364990e-02 6.878631114959716797e-01 -4.859792813658714294e-02 3.600375950336456299e-01 6.329660862684249878e-02
-3.865984380245208740e-01 4.527281522750854492e-01 4.353455901145935059e-01 3.567896187305450439e-01 2.890770733356475830e-01 6.270385347306728363e-03 3.848881125450134277e-01 3.114648163318634033e-01
2.955875396728515625e-01 6.600697636604309082e-01 -1.254614591598510742e-01 2.883672416210174561e-01 1.715900897979736328e-01 3.296493589878082275e-01 4.647156894207000732e-01 1.548133939504623413e-01
-1.627286076545715332e-01 3.370932042598724365e-01 -4.078569114208221436e-01 -1.810908131301403046e-02 7.460697293281555176e-01 -1.135327741503715515e-01 3.116098940372467041e-01 -1.631005257368087769e-01
