# Supplementary material for: Where is your field going? A machine learning approach to study the relative motion of the domains of physics
Source: PLoS One. 2020 Jun 18;15(6):e0233997. doi: 10.1371/journal.pone.0233997 (PMC7302634; doi:10.1371/journal.pone.0233997)
Supplement: S17 Data — (ZIP) [file pone.0233997.s017.zip › 16/Pacs4Run_16_VS_500_embeddings2001-2005ED8.txt]

2.576745450496673584e-01 1.430788934230804443e-01 -7.146208733320236206e-02 -1.165302395820617676e-01 6.347943842411041260e-02 -4.175441265106201172e-01 2.526934444904327393e-01 -8.076010346412658691e-01
3.216313421726226807e-01 -8.545915782451629639e-02 4.234263300895690918e-01 -2.563021481037139893e-01 4.195066392421722412e-01 -2.021884173154830933e-01 4.530338644981384277e-01 -4.713425934314727783e-01
2.620206773281097412e-01 1.852760165929794312e-01 1.006955355405807495e-01 -4.732434153556823730e-01 -2.817535698413848877e-01 -3.211676776409149170e-01 3.887284696102142334e-01 -5.738252997398376465e-01
-3.253709524869918823e-02 7.692532241344451904e-02 5.205471813678741455e-02 -5.492299199104309082e-01 2.776529490947723389e-01 -5.079293251037597656e-01 3.285079002380371094e-01 -4.956406354904174805e-01
-6.598686426877975464e-02 9.937515854835510254e-02 6.163670420646667480e-01 -2.465437948703765869e-01 -3.053288534283638000e-02 -4.020132720470428467e-01 5.375593900680541992e-01 -3.058774471282958984e-01
4.171648919582366943e-01 -1.591425240039825439e-01 3.764866665005683899e-02 4.176596999168395996e-01 -7.627798616886138916e-02 -4.486852586269378662e-01 6.458245515823364258e-01 2.374680899083614349e-02
1.044297888875007629e-01 -3.954299986362457275e-01 -4.725753962993621826e-01 1.023154333233833313e-01 -1.402990520000457764e-01 -1.082366928458213806e-01 5.764081478118896484e-01 -4.850651025772094727e-01
2.909632325172424316e-01 -2.110482752323150635e-01 -4.657731205224990845e-02 2.805166542530059814e-01 4.218996316194534302e-02 -5.142595767974853516e-01 7.232211828231811523e-01 2.545962668955326080e-02
2.334904819726943970e-01 3.540162742137908936e-01 2.069005370140075684e-01 -1.531905680894851685e-01 5.989195704460144043e-01 -5.505793094635009766e-01 2.699891030788421631e-01 -1.383585482835769653e-01
4.971513450145721436e-01 1.612769216299057007e-01 4.137637615203857422e-01 8.782249875366687775e-03 -2.889536023139953613e-01 -1.711047291755676270e-01 4.781730473041534424e-01 -4.627442359924316406e-01
6.112794280052185059e-01 -2.487617433071136475e-01 5.313410237431526184e-02 2.598730921745300293e-01 3.077524714171886444e-02 -1.129411682486534119e-01 6.661086082458496094e-01 -1.915578097105026245e-01
5.173113346099853516e-01 7.000818103551864624e-02 7.292742282152175903e-02 3.930579125881195068e-01 -3.519799709320068359e-01 -5.186430737376213074e-02 6.162194013595581055e-01 -2.477277070283889771e-01
-9.255616925656795502e-03 -8.436361700296401978e-02 4.173113033175468445e-02 4.909024536609649658e-01 -6.114118099212646484e-01 -4.687097072601318359e-01 2.404251694679260254e-01 -3.142497539520263672e-01
-1.250029504299163818e-01 4.442089498043060303e-01 2.999091446399688721e-01 3.314356505870819092e-01 1.802723407745361328e-01 1.523452848196029663e-01 5.628595948219299316e-01 -4.633997678756713867e-01
1.825567036867141724e-01 1.150812506675720215e-01 2.706657648086547852e-01 -3.346422314643859863e-01 1.093227416276931763e-01 -7.611301541328430176e-01 1.317482721060514450e-02 -4.204043745994567871e-01
-6.957639753818511963e-02 2.194401472806930542e-01 4.673147201538085938e-01 -1.745896190404891968e-01 2.322836518287658691e-01 -3.138293325901031494e-01 7.239192724227905273e-01 -1.470944881439208984e-01
7.220216840505599976e-02 -4.411103725433349609e-01 -2.635803073644638062e-02 1.186689883470535278e-01 2.747229039669036865e-01 -2.523789405822753906e-01 7.776100635528564453e-01 -2.039272934198379517e-01
9.816112369298934937e-02 -3.266063928604125977e-01 -1.467368304729461670e-01 4.086410105228424072e-01 1.632198840379714966e-01 -7.240610122680664062e-01 3.665406703948974609e-01 -9.958158433437347412e-02
4.887931048870086670e-01 1.353937834501266479e-01 6.069840863347053528e-02 1.915712803602218628e-01 -3.689496815204620361e-01 -3.983819857239723206e-02 6.905167102813720703e-01 -2.963814139366149902e-01
5.825009942054748535e-01 3.136902153491973877e-01 -2.593140304088592529e-01 2.570898830890655518e-01 -1.763928383588790894e-01 -5.203152894973754883e-01 3.563300669193267822e-01 -1.177091337740421295e-02
-3.710047155618667603e-02 -4.561919569969177246e-01 1.402007341384887695e-01 2.671721875667572021e-01 -1.303115189075469971e-01 -7.116995453834533691e-01 2.120566517114639282e-01 -3.619529008865356445e-01
-2.518450021743774414e-01 -2.666330710053443909e-02 3.722362816333770752e-01 3.848116397857666016e-01 4.139050245285034180e-01 6.680323276668787003e-03 4.511563181877136230e-01 -5.237550139427185059e-01
5.247098207473754883e-02 -6.956820935010910034e-02 4.358251690864562988e-01 2.498221844434738159e-01 2.211433500051498413e-01 1.720235496759414673e-01 5.840012431144714355e-01 -5.661257505416870117e-01
2.185179479420185089e-02 -4.329184591770172119e-01 4.352161586284637451e-01 -5.876998975872993469e-02 -1.554225534200668335e-01 -4.041383266448974609e-01 4.425641000270843506e-01 -4.856851398944854736e-01
-2.269352553412318230e-03 -4.242475032806396484e-01 1.903277486562728882e-01 -1.165425926446914673e-01 5.712936818599700928e-02 -7.005735039710998535e-01 4.027315974235534668e-01 -3.375535607337951660e-01
2.114936150610446930e-02 -4.265043139457702637e-01 -1.715918630361557007e-01 4.617792963981628418e-01 1.456673294305801392e-01 -6.242390871047973633e-01 3.908458054065704346e-01 -1.063442602753639221e-01
1.164461225271224976e-01 -2.215947061777114868e-01 8.305929601192474365e-02 2.562079429626464844e-01 1.314271837472915649e-01 7.969456166028976440e-02 -1.297149527817964554e-02 -9.170615673065185547e-01
-2.300638556480407715e-01 -1.842360496520996094e-01 -2.742030918598175049e-01 2.642301619052886963e-01 -2.597405314445495605e-01 -2.537838220596313477e-01 7.666246294975280762e-01 -2.203134000301361084e-01
4.437295794486999512e-01 -5.514153838157653809e-02 -1.548122987151145935e-02 1.631332933902740479e-01 9.098771028220653534e-03 -3.413321375846862793e-01 8.103014230728149414e-01 -5.701322108507156372e-03
1.482715457677841187e-01 2.423618733882904053e-01 1.219650655984878540e-01 -2.956774532794952393e-01 2.916077673435211182e-01 -2.426736205816268921e-01 7.984073162078857422e-01 -1.886686831712722778e-01
5.948541685938835144e-02 -4.448733329772949219e-01 -1.530450880527496338e-01 3.862388134002685547e-01 1.874182671308517456e-01 -3.244769275188446045e-01 6.620447635650634766e-01 -2.173295021057128906e-01
1.595420837402343750e-01 3.733136951923370361e-01 -4.752358794212341309e-01 1.257152110338211060e-01 5.752304792404174805e-01 -2.271369695663452148e-01 3.229638934135437012e-01 -3.267151713371276855e-01
-1.009659692645072937e-01 -1.272139996290206909e-01 -3.274148404598236084e-01 -9.226370602846145630e-02 1.102228090167045593e-01 -1.667795330286026001e-01 8.738237619400024414e-01 -2.331891804933547974e-01
3.222816288471221924e-01 -2.462751120328903198e-01 -1.074508428573608398e-01 5.899223033338785172e-03 1.165962517261505127e-01 -8.647962212562561035e-01 7.228431850671768188e-02 -2.391867935657501221e-01
-3.377232849597930908e-01 2.108631432056427002e-01 3.748727738857269287e-01 4.444805681705474854e-01 1.151633560657501221e-01 -6.591996550559997559e-02 1.842008233070373535e-01 -6.721972227096557617e-01
-9.691637754440307617e-02 -1.857587099075317383e-01 1.486901193857192993e-01 3.912701904773712158e-01 -5.219182968139648438e-01 -5.876047611236572266e-01 2.423399835824966431e-01 -3.232539296150207520e-01
2.484916746616363525e-01 -6.115053892135620117e-01 -2.041202411055564880e-02 8.142173290252685547e-02 -5.002472549676895142e-02 -3.442340791225433350e-01 5.164793133735656738e-01 -4.117239117622375488e-01
2.123416215181350708e-01 -3.193175196647644043e-01 1.006985828280448914e-01 3.679316937923431396e-01 -3.624203801155090332e-01 -4.772041738033294678e-01 5.561616420745849609e-01 -1.975990980863571167e-01
8.966319262981414795e-02 -2.002214938402175903e-01 2.300469130277633667e-01 -2.104359120130538940e-02 4.570445790886878967e-02 -9.019258618354797363e-01 1.900090128183364868e-01 -2.164370864629745483e-01
2.630365490913391113e-01 -1.419626772403717041e-01 3.728077113628387451e-01 3.513543903827667236e-01 3.837203085422515869e-01 1.315650343894958496e-01 4.514245092868804932e-01 -5.290445089340209961e-01
1.366446167230606079e-02 -3.855838477611541748e-01 2.681290507316589355e-01 -9.235663712024688721e-02 -2.133790701627731323e-01 -5.899690389633178711e-01 4.312447011470794678e-01 -4.372063279151916504e-01
3.583341091871261597e-02 -4.465357661247253418e-01 2.312624156475067139e-01 3.153795143589377403e-03 -2.063187658786773682e-01 -5.415784120559692383e-01 4.889627993106842041e-01 -4.133647084236145020e-01
2.444420903921127319e-01 -5.680582523345947266e-01 -1.165551319718360901e-01 2.852293550968170166e-01 7.850296050310134888e-02 -4.522182941436767578e-01 4.482878148555755615e-01 -3.331532478332519531e-01
2.884120047092437744e-01 1.230417639017105103e-01 -3.215879201889038086e-01 1.456131190061569214e-01 6.746155619621276855e-01 -8.369185030460357666e-02 2.853044271469116211e-01 -4.832682609558105469e-01
5.059245228767395020e-01 1.612414568662643433e-01 2.700024843215942383e-01 -4.852177947759628296e-02 -3.002073466777801514e-01 -6.638446450233459473e-02 4.916226267814636230e-01 -5.536801815032958984e-01
3.039311170578002930e-01 -2.139829993247985840e-01 -1.412909291684627533e-02 5.897112488746643066e-01 2.877744287252426147e-02 -7.005466222763061523e-01 2.866434305906295776e-02 -1.465013921260833740e-01
3.275284469127655029e-01 -8.196500688791275024e-02 -4.445568621158599854e-01 3.996774181723594666e-02 1.926378160715103149e-02 -7.631390690803527832e-01 2.731117904186248779e-01 -1.715702116489410400e-01
2.839022576808929443e-01 3.083036839962005615e-02 -2.951335012912750244e-01 4.189485907554626465e-01 -2.514764666557312012e-01 -6.922279596328735352e-01 3.367066383361816406e-01 6.005983334034681320e-03
2.437326759099960327e-01 -1.797487735748291016e-01 -3.381991088390350342e-01 8.222454343922436237e-04 3.162631392478942871e-02 -8.332666158676147461e-01 2.913303673267364502e-01 -1.170408129692077637e-01
1.265125423669815063e-01 1.938420385122299194e-01 3.048432171344757080e-01 5.021777153015136719e-01 5.233675837516784668e-01 6.221912801265716553e-03 3.832962214946746826e-01 -4.247819781303405762e-01
-2.563521265983581543e-01 -2.357710450887680054e-01 -3.318693637847900391e-01 3.468632698059082031e-01 -1.901964694261550903e-01 -2.691409289836883545e-01 7.121161818504333496e-01 -1.803421229124069214e-01
-1.517218947410583496e-01 -4.173450544476509094e-02 4.210233315825462341e-02 2.133003026247024536e-01 5.819652676582336426e-01 -6.491002440452575684e-01 3.986048698425292969e-01 -9.522896260023117065e-02
-2.862246632575988770e-01 -3.539755642414093018e-01 -2.282662540674209595e-01 3.738792538642883301e-01 -1.285299509763717651e-01 -5.470054745674133301e-01 5.061172246932983398e-01 -1.702823638916015625e-01
3.999033868312835693e-01 2.427383810281753540e-01 2.922232151031494141e-01 -3.471847251057624817e-02 -4.620885252952575684e-01 -9.586513787508010864e-02 4.400058090686798096e-01 -5.274794101715087891e-01
6.211282014846801758e-01 1.323683559894561768e-01 1.249812468886375427e-01 1.043790727853775024e-01 1.807829886674880981e-01 -1.872702687978744507e-01 6.276325583457946777e-01 -3.293748199939727783e-01
1.593870967626571655e-01 -6.635267287492752075e-02 1.550324559211730957e-01 -2.542113959789276123e-01 5.335391312837600708e-02 -6.524829268455505371e-01 -1.557587385177612305e-01 -6.547468304634094238e-01
5.720205903053283691e-01 1.980139166116714478e-01 2.566434144973754883e-01 1.236055195331573486e-01 -2.272129207849502563e-01 -6.117372214794158936e-02 6.197150945663452148e-01 -3.361902832984924316e-01
5.368265509605407715e-01 1.076863110065460205e-01 -2.853446304798126221e-01 4.520141780376434326e-01 -1.503223925828933716e-01 -5.868249535560607910e-01 1.732459664344787598e-01 -1.323170512914657593e-01
-1.228103265166282654e-01 1.542730480432510376e-01 -6.900958716869354248e-02 2.614905536174774170e-01 -2.940315902233123779e-01 -8.293858170509338379e-01 3.370649516582489014e-01 -5.444396752864122391e-03
-3.209164440631866455e-01 3.891653418540954590e-01 2.654380202293395996e-01 1.937416493892669678e-01 2.739486694335937500e-01 -6.073369979858398438e-01 4.376383125782012939e-01 -4.621932283043861389e-02
1.861460357904434204e-01 -2.373205274343490601e-01 -2.706576883792877197e-01 4.187124371528625488e-01 2.310305982828140259e-01 -6.455326676368713379e-01 4.362597465515136719e-01 -6.553587038069963455e-03
4.043814539909362793e-02 -1.957423985004425049e-01 -1.404546946287155151e-01 -3.295104205608367920e-01 -2.237456291913986206e-01 -2.421758770942687988e-01 7.307627797126770020e-01 -4.347639083862304688e-01
7.155548036098480225e-02 2.491591498255729675e-02 1.076725646853446960e-01 5.101318955421447754e-01 -5.870877504348754883e-01 -5.329880118370056152e-01 2.328177690505981445e-01 -1.986929178237915039e-01
3.790252804756164551e-01 3.418307378888130188e-02 7.112266123294830322e-02 -6.802488863468170166e-02 4.787492379546165466e-02 -8.194686174392700195e-01 -1.787977069616317749e-01 -3.737596869468688965e-01
-8.156347274780273438e-02 -1.052637398242950439e-01 4.550387561321258545e-01 2.280394285917282104e-01 -9.218528866767883301e-03 8.431767672300338745e-02 4.248518049716949463e-01 -7.317862510681152344e-01
-1.436821669340133667e-01 -1.581207811832427979e-01 7.207391411066055298e-02 1.233989968895912170e-01 8.540956676006317139e-02 1.099903658032417297e-01 4.079563021659851074e-01 -8.649336695671081543e-01
6.179875731468200684e-01 3.664297759532928467e-01 -1.620091944932937622e-01 3.718847930431365967e-01 -2.769665420055389404e-01 -4.091901183128356934e-01 3.119270689785480499e-02 -2.723148465156555176e-01
-8.754746057093143463e-03 -4.278522133827209473e-01 3.738359808921813965e-01 4.371016472578048706e-02 2.222739607095718384e-01 -3.911206722259521484e-01 6.312346458435058594e-01 -2.726970314979553223e-01
6.170631647109985352e-01 8.537285774946212769e-02 2.261361330747604370e-01 1.228575855493545532e-01 -1.059923246502876282e-01 4.808446858078241348e-03 6.971306800842285156e-01 -2.201460152864456177e-01
-8.586185425519943237e-02 3.588536754250526428e-02 3.334991931915283203e-01 5.769719481468200684e-01 -3.913404941558837891e-01 -5.719850659370422363e-01 2.014880627393722534e-01 -1.622029095888137817e-01
-2.813327908515930176e-01 -2.165170907974243164e-01 6.034731492400169373e-02 1.210901066660881042e-01 -9.743697941303253174e-02 -8.006070852279663086e-01 4.330296814441680908e-01 -1.329936087131500244e-01
1.906565427780151367e-01 3.777624368667602539e-01 -3.854007124900817871e-01 3.046159744262695312e-01 3.046450018882751465e-01 1.159423515200614929e-01 5.943778157234191895e-01 -3.465324640274047852e-01
-5.122898817062377930e-01 1.104387268424034119e-01 -7.856244221329689026e-03 3.780320882797241211e-01 2.174150496721267700e-01 -1.417699549347162247e-02 3.264963030815124512e-01 -6.544634699821472168e-01
1.967945545911788940e-01 -2.786120399832725525e-02 1.477926224470138550e-01 -1.538224238902330399e-02 1.836097240447998047e-01 1.450084596872329712e-01 1.339528709650039673e-01 -9.304478168487548828e-01
-2.371098697185516357e-01 1.567587554454803467e-01 2.771065831184387207e-01 5.422487854957580566e-01 3.604847788810729980e-01 -8.846106380224227905e-02 1.524558067321777344e-01 -6.223877072334289551e-01
1.142069622874259949e-01 -5.641687512397766113e-01 1.367144584655761719e-01 2.515923045575618744e-02 -1.210179254412651062e-01 -4.495065510272979736e-01 4.303990006446838379e-01 -4.973951280117034912e-01
3.908671140670776367e-01 -4.331064224243164062e-01 4.613341763615608215e-02 3.329205214977264404e-01 2.814386188983917236e-01 -6.497320532798767090e-01 1.159070357680320740e-01 -1.785586774349212646e-01
-2.131876051425933838e-01 3.814220428466796875e-02 1.773425191640853882e-01 5.963094234466552734e-01 6.975495815277099609e-02 9.135887771844863892e-02 2.659536898136138916e-01 -6.943467855453491211e-01
2.053880989551544189e-01 -1.891090571880340576e-01 7.406260818243026733e-02 -6.002302467823028564e-02 8.009847253561019897e-02 -9.164668321609497070e-01 1.791144013404846191e-01 -1.858931034803390503e-01
6.196556091308593750e-01 3.855639398097991943e-01 9.177308529615402222e-02 1.380528807640075684e-01 -1.688887625932693481e-01 -1.248581334948539734e-01 5.703418254852294922e-01 -2.654874324798583984e-01
1.280777454376220703e-01 -2.339199334383010864e-01 1.017235517501831055e-01 -5.528337135910987854e-02 2.728190124034881592e-01 -8.730124831199645996e-01 2.185181975364685059e-01 -1.764718592166900635e-01
9.160540997982025146e-02 -5.386878848075866699e-01 1.920455098152160645e-01 -1.004905719310045242e-02 -1.875919550657272339e-01 -4.365614652633666992e-01 4.047091901302337646e-01 -5.242853760719299316e-01
1.530729234218597412e-01 -2.531978189945220947e-01 5.750016495585441589e-02 8.703622967004776001e-02 6.636150181293487549e-02 -9.007072448730468750e-01 2.560542896389961243e-02 -2.919673621654510498e-01
2.408497333526611328e-01 -4.330601692199707031e-01 1.514878720045089722e-01 1.672408878803253174e-01 1.539179682731628418e-01 -7.009859681129455566e-01 4.096300005912780762e-01 -1.437478214502334595e-01
1.197466030716896057e-01 -1.920982599258422852e-01 3.467317298054695129e-02 8.439601957798004150e-02 1.392036676406860352e-01 -9.375206232070922852e-01 5.885428562760353088e-02 -1.965903192758560181e-01
-1.157458052039146423e-01 9.302946925163269043e-02 3.213489651679992676e-01 7.601433396339416504e-01 2.769984304904937744e-01 -1.884852647781372070e-01 3.548745512962341309e-01 -2.422284185886383057e-01
5.006956867873668671e-03 2.839544713497161865e-01 3.193159401416778564e-01 4.894070029258728027e-01 5.125090479850769043e-01 -5.998086184263229370e-02 2.679467797279357910e-01 -4.896980822086334229e-01
4.869921803474426270e-01 2.782733440399169922e-01 -3.014234900474548340e-01 2.558172345161437988e-01 -3.215835094451904297e-01 -5.883101224899291992e-01 -2.254094555974006653e-02 -2.811962962150573730e-01
1.515513062477111816e-01 -3.750950694084167480e-01 3.505934178829193115e-01 3.207276389002799988e-02 -1.571913063526153564e-01 -5.204398036003112793e-01 5.802633166313171387e-01 -2.830536961555480957e-01
2.977088689804077148e-01 2.152005396783351898e-02 -2.074010223150253296e-01 3.105715811252593994e-01 -4.128454625606536865e-01 -7.087303400039672852e-01 1.681808382272720337e-01 -2.653517723083496094e-01
-4.013283550739288330e-02 1.683771908283233643e-01 2.974221408367156982e-01 -1.556268613785505295e-02 -8.765342831611633301e-02 8.658532053232192993e-02 2.320283949375152588e-01 -9.012873768806457520e-01
6.021314263343811035e-01 4.274137020111083984e-01 -1.369505971670150757e-01 4.934308528900146484e-01 -8.105918765068054199e-02 -3.902268111705780029e-01 1.768335253000259399e-01 -4.907095804810523987e-02
3.468568623065948486e-01 -5.497109889984130859e-01 1.279873251914978027e-01 7.608053833246231079e-02 -4.850998148322105408e-02 -5.093658566474914551e-01 2.584519088268280029e-01 -4.761668741703033447e-01
2.495390325784683228e-01 5.200197920203208923e-03 -5.275360941886901855e-01 4.953815937042236328e-01 -3.411645889282226562e-01 -3.876487910747528076e-01 8.575420826673507690e-02 -3.741489052772521973e-01
1.059941798448562622e-01 6.627967953681945801e-01 -2.666059732437133789e-01 -8.153263479471206665e-02 1.546216942369937897e-02 -3.139260113239288330e-01 -1.312852054834365845e-01 -5.964184403419494629e-01
4.059452712535858154e-01 -1.061855182051658630e-01 1.123534590005874634e-01 1.496375054121017456e-01 -2.938551008701324463e-01 -5.591113567352294922e-01 6.211338043212890625e-01 -6.445910781621932983e-02
1.214602962136268616e-01 -2.272271513938903809e-01 2.857650518417358398e-01 3.010528683662414551e-01 3.416902422904968262e-01 4.839695245027542114e-02 5.502929687500000000e-01 -5.825837850570678711e-01
2.582837045192718506e-01 -2.091550827026367188e-01 -1.395719349384307861e-01 4.927367866039276123e-01 -2.860675565898418427e-02 -4.655476510524749756e-01 6.396464109420776367e-01 2.394362539052963257e-02
6.949414014816284180e-01 -2.236115001142024994e-02 1.838059425354003906e-01 3.948504626750946045e-01 -1.681931912899017334e-01 -1.930015981197357178e-01 -7.192070782184600830e-02 -5.061165690422058105e-01
4.484151005744934082e-01 4.413542747497558594e-01 -3.408646881580352783e-01 1.779336482286453247e-01 4.107442498207092285e-01 3.319253399968147278e-02 2.146275490522384644e-01 -4.903098046779632568e-01
4.023247361183166504e-01 1.172677725553512573e-01 2.991576194763183594e-01 -2.608500719070434570e-01 -2.198612838983535767e-01 -2.578342854976654053e-01 5.300554633140563965e-01 -5.206426382064819336e-01
-2.796991914510726929e-02 -5.279987454414367676e-01 -1.533532589673995972e-01 2.109560221433639526e-01 2.112587392330169678e-01 -5.653309822082519531e-01 4.440370798110961914e-01 -3.016905784606933594e-01
3.538856804370880127e-01 -6.111283302307128906e-01 7.270275056362152100e-02 2.197499275207519531e-01 -4.361191391944885254e-02 -4.608185291290283203e-01 2.489233165979385376e-01 -4.141169190406799316e-01
3.150368481874465942e-02 3.437601029872894287e-01 1.667442359030246735e-02 7.399241924285888672e-01 3.721230924129486084e-01 -3.327066451311111450e-02 2.867568731307983398e-01 -3.335545063018798828e-01
-1.847188621759414673e-01 3.481724262237548828e-01 3.523726761341094971e-02 1.544335633516311646e-01 4.022573679685592651e-02 -8.380210995674133301e-01 3.349130749702453613e-01 5.915492400527000427e-02
-6.620400119572877884e-03 3.291455507278442383e-01 1.295949667692184448e-01 6.591661572456359863e-01 2.918795868754386902e-02 2.000899314880371094e-01 3.304216861724853516e-01 -5.387561321258544922e-01
7.338206470012664795e-02 4.724165201187133789e-01 1.638423651456832886e-01 5.269852280616760254e-01 4.907184243202209473e-01 -5.908260494470596313e-02 2.948552966117858887e-01 -3.683001399040222168e-01
3.204830884933471680e-01 4.258116185665130615e-01 -3.190163671970367432e-01 2.352792024612426758e-02 -5.173516869544982910e-01 -1.539261192083358765e-01 3.189727067947387695e-01 -4.696385860443115234e-01
5.179139375686645508e-01 -2.321022450923919678e-01 -9.092716127634048462e-02 1.909647020511329174e-03 2.216419875621795654e-01 -4.669750332832336426e-01 6.302806735038757324e-01 -7.195828855037689209e-02
1.817456185817718506e-01 6.757287979125976562e-01 1.760168820619583130e-01 1.216151267290115356e-01 -4.384537637233734131e-01 -4.087615609169006348e-01 1.772412359714508057e-01 -2.717440426349639893e-01
1.773496121168136597e-01 -1.702296435832977295e-01 -1.642678119242191315e-02 -1.618120670318603516e-01 4.635176062583923340e-02 -5.528060197830200195e-01 -2.567777335643768311e-01 -7.344645857810974121e-01
3.497865796089172363e-01 -4.019604027271270752e-01 -1.636553183197975159e-02 2.841378450393676758e-01 -2.348098307847976685e-01 -4.934468567371368408e-01 5.354334115982055664e-01 -2.230711728334426880e-01
7.296554744243621826e-02 5.834880098700523376e-02 -5.275450348854064941e-01 7.611029315739870071e-03 5.510016679763793945e-01 -1.575718820095062256e-01 2.364343851804733276e-01 -5.732160806655883789e-01
5.465427041053771973e-01 2.866773866117000580e-02 -2.610409259796142578e-01 3.172380924224853516e-01 -6.061842665076255798e-02 -5.117676854133605957e-01 5.130802392959594727e-01 5.342931300401687622e-02
4.841355979442596436e-01 2.869153916835784912e-01 1.411940306425094604e-01 3.227910399436950684e-01 4.004431366920471191e-01 2.002050429582595825e-01 2.949940264225006104e-01 -5.212525725364685059e-01
2.150297909975051880e-01 3.750723600387573242e-02 -5.179833769798278809e-01 5.386103391647338867e-01 -1.644898355007171631e-01 -5.122923851013183594e-01 3.154117763042449951e-01 -7.044563442468643188e-02
-1.291351169347763062e-01 3.417409062385559082e-01 3.598127365112304688e-01 -5.631655827164649963e-02 3.028671145439147949e-01 -7.710623741149902344e-01 1.936797499656677246e-01 -1.006135344505310059e-01
5.023928880691528320e-01 -7.101412862539291382e-02 -3.041890561580657959e-01 1.325557976961135864e-01 -2.966150641441345215e-01 -6.873490810394287109e-01 1.400461345911026001e-01 -2.289415448904037476e-01
1.446728706359863281e-01 -1.693750917911529541e-01 2.407942563295364380e-01 2.198522090911865234e-01 -2.060995250940322876e-01 -6.229816079139709473e-01 6.429066658020019531e-01 -1.236937753856182098e-02
1.085332930088043213e-01 -5.405595898628234863e-01 1.830559819936752319e-01 2.472528219223022461e-01 -1.458054929971694946e-01 -5.993196368217468262e-01 2.367874085903167725e-01 -4.060306251049041748e-01
2.477121353149414062e-01 -4.031699299812316895e-01 -1.276786327362060547e-01 3.013181984424591064e-01 1.331619769334793091e-01 -3.639452159404754639e-01 7.104206085205078125e-01 -1.187963783740997314e-01
5.614954233169555664e-01 9.101615846157073975e-02 3.209322392940521240e-01 7.170934975147247314e-02 -3.429252505302429199e-01 -7.996116578578948975e-02 5.467154458165168762e-02 -6.643182039260864258e-01
1.232760027050971985e-01 -5.230264738202095032e-02 1.088030934333801270e-01 4.116302430629730225e-01 -6.357172727584838867e-01 -4.974699318408966064e-01 3.055125474929809570e-01 -2.363032549619674683e-01
-9.969595819711685181e-02 1.908436417579650879e-01 1.672411262989044189e-01 5.885468125343322754e-01 5.163742899894714355e-01 -5.314140394330024719e-02 3.279543220996856689e-01 -4.497354626655578613e-01
-4.821163136512041092e-03 6.640868782997131348e-01 1.596172302961349487e-01 8.692158013582229614e-02 -4.308542311191558838e-01 -1.147071346640586853e-01 3.440740406513214111e-01 -4.568943679332733154e-01
2.757851779460906982e-01 5.756923556327819824e-01 1.428893506526947021e-01 -1.070728749036788940e-01 -4.457720518112182617e-01 -4.556039273738861084e-01 1.734491437673568726e-01 -3.525147438049316406e-01
-2.276450768113136292e-02 -9.060959331691265106e-03 1.747834123671054840e-02 1.364501565694808960e-01 -4.424603283405303955e-01 -8.131563067436218262e-01 3.051178753376007080e-01 -1.743108630180358887e-01
-3.347956016659736633e-02 4.540641009807586670e-01 4.528421163558959961e-02 3.792175650596618652e-01 5.581358671188354492e-01 -5.228782445192337036e-02 5.191403031349182129e-01 -2.511810660362243652e-01
-3.686266541481018066e-01 1.468106657266616821e-01 -7.393538951873779297e-02 2.425373345613479614e-01 -2.234175205230712891e-01 4.549846798181533813e-02 2.343410253524780273e-01 -8.193712234497070312e-01
4.208109807223081589e-03 4.948649704456329346e-01 -3.237482905387878418e-02 -2.017768919467926025e-01 3.018498048186302185e-02 -3.278861641883850098e-01 7.775969505310058594e-01 -1.586205512285232544e-02
6.753563880920410156e-02 -2.907042019069194794e-02 -4.907341301441192627e-01 -1.533377021551132202e-01 -2.659790515899658203e-01 -1.657359004020690918e-01 7.279194593429565430e-01 -3.196581006050109863e-01
-2.390438765287399292e-01 6.439683437347412109e-01 -2.371858358383178711e-01 -4.900765046477317810e-02 1.155092790722846985e-01 -5.329079627990722656e-01 5.692585557699203491e-02 -4.110112190246582031e-01
-2.190192602574825287e-02 -1.875138469040393829e-02 -4.450786113739013672e-02 2.012354731559753418e-01 -4.781967699527740479e-01 -7.893971800804138184e-01 2.326174080371856689e-01 -2.253023236989974976e-01
2.533145248889923096e-01 1.132101491093635559e-01 -6.037144660949707031e-01 3.612307906150817871e-01 1.384799834340810776e-02 -6.202682852745056152e-01 1.994497925043106079e-01 -5.789328366518020630e-02
2.902658581733703613e-01 2.243579626083374023e-01 5.643830895423889160e-01 3.156208395957946777e-01 -3.934583365917205811e-01 -3.528966009616851807e-01 3.366813063621520996e-01 -2.335907369852066040e-01
-3.057130379602313042e-03 -2.054308801889419556e-01 -5.217748284339904785e-01 1.138377040624618530e-01 -1.628060191869735718e-01 -2.539106309413909912e-01 7.067171335220336914e-01 -2.866275906562805176e-01
6.087151765823364258e-01 -1.396912187337875366e-01 -3.485798835754394531e-01 1.257371306419372559e-01 -1.201499179005622864e-01 -5.818135738372802734e-01 3.727311268448829651e-02 -3.439510166645050049e-01
4.882922172546386719e-01 3.945611715316772461e-01 -2.978525757789611816e-01 2.285149395465850830e-01 -4.029355645179748535e-01 -4.077814817428588867e-01 -2.311912178993225098e-02 -3.684827387332916260e-01
1.921973526477813721e-01 3.838573396205902100e-01 -4.099644720554351807e-01 3.726187646389007568e-01 4.872225522994995117e-01 5.244110245257616043e-03 2.518496811389923096e-01 -4.560225605964660645e-01
1.815343499183654785e-01 2.206164449453353882e-01 2.469380795955657959e-01 -3.174782097339630127e-01 5.131927505135536194e-02 -7.254613637924194336e-01 -5.994493141770362854e-02 -4.733725190162658691e-01
4.049549251794815063e-02 3.593591749668121338e-01 -2.298964411020278931e-01 1.528356671333312988e-01 6.450372934341430664e-01 -9.557493776082992554e-02 4.857552945613861084e-01 -3.631033897399902344e-01
-2.846073508262634277e-01 8.760171942412853241e-03 2.829354405403137207e-01 5.411067605018615723e-01 5.497549846768379211e-02 -7.135666012763977051e-01 9.807541221380233765e-02 -1.557389497756958008e-01
2.902343869209289551e-01 4.205160737037658691e-01 4.928928017616271973e-01 8.021993190050125122e-02 -4.277715682983398438e-01 -2.956270575523376465e-01 1.235398575663566589e-01 -4.515591263771057129e-01
6.439234316349029541e-02 3.831791877746582031e-02 -1.586118191480636597e-01 -1.114473789930343628e-01 -1.228831801563501358e-02 1.438937187194824219e-01 2.332018762826919556e-01 -9.389183521270751953e-01
2.368033677339553833e-01 -4.989568591117858887e-01 -2.016000896692276001e-01 8.605951070785522461e-02 1.370954215526580811e-01 -6.199897527694702148e-01 3.880908489227294922e-01 -3.051562011241912842e-01
-1.488549560308456421e-01 1.671152710914611816e-01 -1.510116904973983765e-01 1.832636632025241852e-02 2.208407372236251831e-01 1.792190968990325928e-01 4.005718529224395752e-01 -8.279048800468444824e-01
-1.947471201419830322e-01 1.401931494474411011e-01 2.598394155502319336e-01 6.962231397628784180e-01 3.305956721305847168e-01 -1.199422925710678101e-01 3.974851071834564209e-01 -3.293967843055725098e-01
5.360817909240722656e-01 3.476616144180297852e-01 2.095773816108703613e-01 -5.187386274337768555e-02 -2.039941102266311646e-01 -7.006361335515975952e-02 3.520989418029785156e-02 -7.052460312843322754e-01
-5.356732010841369629e-02 2.006470561027526855e-01 5.156221985816955566e-02 -1.565949171781539917e-01 5.278372392058372498e-02 3.111171908676624298e-02 1.693711727857589722e-01 -9.472328424453735352e-01
-2.268134653568267822e-01 -3.805463388562202454e-02 -2.156724035739898682e-02 4.018826484680175781e-01 -9.536748379468917847e-02 1.040146425366401672e-01 2.109297513961791992e-01 -8.489566445350646973e-01
4.469422698020935059e-01 -1.058999001979827881e-01 9.913682192564010620e-02 7.175075411796569824e-01 -4.428812488913536072e-02 -4.670041203498840332e-01 6.881171464920043945e-02 -1.989807784557342529e-01
5.977597832679748535e-01 3.709067702293395996e-01 -9.247199445962905884e-02 5.680164694786071777e-01 -6.735591590404510498e-02 -3.803759217262268066e-01 1.384159028530120850e-01 -7.440428435802459717e-02
3.356957733631134033e-01 -5.504751801490783691e-01 -9.070218540728092194e-03 3.854070603847503662e-01 2.020778954029083252e-01 -4.855902194976806641e-01 2.586644887924194336e-01 -3.035194575786590576e-01
5.405204892158508301e-01 8.463443070650100708e-02 1.347119957208633423e-01 2.989677786827087402e-01 -4.301815927028656006e-01 -2.222603559494018555e-01 -8.726835250854492188e-02 -5.925149321556091309e-01
-1.911631822586059570e-01 3.196324408054351807e-01 -1.401708275079727173e-01 1.078429538756608963e-02 9.386251866817474365e-02 1.088698580861091614e-01 3.073227107524871826e-01 -8.523012995719909668e-01
2.517296373844146729e-01 -8.606178313493728638e-02 -4.541590511798858643e-01 6.296603083610534668e-01 -9.512278437614440918e-02 -4.688793122768402100e-01 3.049341738224029541e-01 -6.791093200445175171e-02
3.774179518222808838e-01 3.732385933399200439e-01 5.444123595952987671e-02 -1.361100524663925171e-01 -4.947584271430969238e-01 -1.865913271903991699e-01 4.491811990737915039e-01 -4.641047120094299316e-01
-1.253951340913772583e-02 -1.869067400693893433e-01 -2.368774712085723877e-01 -2.510278522968292236e-01 -2.725456953048706055e-01 -2.123899310827255249e-01 7.344004511833190918e-01 -4.324903786182403564e-01
5.223197937011718750e-01 -1.617074310779571533e-01 -3.857147693634033203e-01 2.132260054349899292e-01 -3.317763805389404297e-01 -5.077282786369323730e-01 1.285391151905059814e-01 -3.498652279376983643e-01
8.333260565996170044e-02 -3.109472393989562988e-01 3.413347899913787842e-01 -2.574005424976348877e-01 -1.648042909801006317e-02 -5.477188825607299805e-01 4.856343865394592285e-01 -4.213010072708129883e-01
-2.737222798168659210e-02 -5.356543138623237610e-02 4.480862617492675781e-01 1.408093720674514771e-01 6.728928089141845703e-01 -2.134757041931152344e-01 1.960439085960388184e-01 -4.888589978218078613e-01
-3.893011808395385742e-01 3.691953718662261963e-01 2.354541122913360596e-01 1.580965071916580200e-01 4.288053512573242188e-01 -5.881065726280212402e-01 2.213445454835891724e-01 -2.301508635282516479e-01
-1.722163558006286621e-01 -1.477845162153244019e-01 -1.654337495565414429e-01 -1.078691408038139343e-01 -3.481647968292236328e-01 -4.028394222259521484e-01 7.464987635612487793e-01 -2.621802389621734619e-01
6.762686371803283691e-01 2.571180760860443115e-01 1.622933298349380493e-01 -3.168676048517227173e-02 -2.340580672025680542e-01 -4.871546290814876556e-03 3.568545281887054443e-01 -5.167744159698486328e-01
3.184926509857177734e-01 2.526993751525878906e-01 3.948991298675537109e-01 -2.444192022085189819e-01 4.657540097832679749e-02 -9.064683318138122559e-02 5.005666017532348633e-01 -5.983865261077880859e-01
1.610352396965026855e-01 3.793078958988189697e-01 -3.123437240719795227e-02 5.195274949073791504e-01 3.176029324531555176e-01 1.719035953283309937e-01 4.808767437934875488e-01 -4.445716738700866699e-01
-3.273538947105407715e-01 6.287595033645629883e-01 -1.406976878643035889e-01 3.778439015150070190e-02 -9.175672382116317749e-02 -3.950370550155639648e-01 1.335169561207294464e-02 -5.582343935966491699e-01
-8.868897706270217896e-02 -5.881470069289207458e-02 2.546887397766113281e-01 6.172532439231872559e-01 -4.300075769424438477e-01 -5.375906825065612793e-01 1.230631694197654724e-01 -2.318453341722488403e-01
-2.605649530887603760e-01 4.771795868873596191e-01 -4.160716384649276733e-02 -9.800067171454429626e-03 -3.506070002913475037e-02 -6.678846478462219238e-01 -1.509669870138168335e-01 -4.821701049804687500e-01
1.474239230155944824e-01 2.694456875324249268e-01 -1.719627082347869873e-01 8.320280909538269043e-02 4.726105332374572754e-01 1.251053363084793091e-01 6.697193980216979980e-01 -4.261868298053741455e-01
1.756314337253570557e-01 2.003860101103782654e-02 -5.525801181793212891e-01 3.179066777229309082e-01 5.367343425750732422e-01 -1.210751235485076904e-01 3.404278159141540527e-01 -3.790889084339141846e-01
-1.416011899709701538e-02 -1.293786019086837769e-01 3.052432835102081299e-01 2.206811010837554932e-01 -4.082928411662578583e-03 2.087961584329605103e-01 5.117355585098266602e-01 -7.319163680076599121e-01
2.290162891149520874e-01 4.498595893383026123e-01 1.065015271306037903e-01 5.077986717224121094e-01 -4.439141154289245605e-01 -4.847714304924011230e-01 2.020535171031951904e-01 -5.555967986583709717e-02
4.511807262897491455e-01 -3.209521770477294922e-01 1.409989446401596069e-01 3.241886496543884277e-01 1.779268980026245117e-01 -6.342229247093200684e-01 3.657406270503997803e-01 -2.799372933804988861e-02
1.287893950939178467e-01 2.622760832309722900e-02 -9.641003608703613281e-02 -1.282678451389074326e-02 1.324788108468055725e-02 2.037202119827270508e-01 2.605094313621520996e-01 -9.293672442436218262e-01
1.862338334321975708e-01 7.096607983112335205e-02 3.104712069034576416e-02 4.272000193595886230e-01 -6.667121648788452148e-01 -3.649790585041046143e-01 3.470045626163482666e-01 -2.805174887180328369e-01
1.879731714725494385e-01 6.081913709640502930e-01 9.799923747777938843e-02 1.563781797885894775e-01 -4.963116645812988281e-01 -3.336272537708282471e-01 2.639755904674530029e-01 -3.652338087558746338e-01
1.302730888128280640e-01 -1.033910140395164490e-01 4.223727062344551086e-02 -4.922150671482086182e-01 -1.252862960100173950e-01 -2.155650109052658081e-01 5.821731686592102051e-01 -5.720044970512390137e-01
-1.116373911499977112e-01 -4.815370738506317139e-01 -3.285858333110809326e-01 3.489204943180084229e-01 7.866103947162628174e-02 -4.462091624736785889e-01 4.840207695960998535e-01 -2.939025759696960449e-01
6.442761421203613281e-02 2.331613004207611084e-01 -5.622600317001342773e-01 3.415978252887725830e-01 3.869207203388214111e-01 -4.100021347403526306e-02 4.061949849128723145e-01 -4.384936988353729248e-01
-1.435362249612808228e-01 2.095832023769617081e-03 1.446226686239242554e-01 -2.245986014604568481e-01 9.661817550659179688e-02 -1.172076985239982605e-01 7.201194018125534058e-02 -9.379628896713256836e-01
4.574981704354286194e-02 3.635189533233642578e-01 7.971128821372985840e-02 2.334462255239486694e-01 2.467134743928909302e-01 -5.133709311485290527e-01 -4.305831193923950195e-01 -5.432228446006774902e-01
4.646228849887847900e-01 9.333642572164535522e-02 3.296962678432464600e-01 -3.274985551834106445e-01 4.349645227193832397e-02 -1.078473106026649475e-01 5.172466039657592773e-01 -5.276284813880920410e-01
-8.790058642625808716e-02 4.261392354965209961e-01 -1.642664372920989990e-01 2.545710504055023193e-01 6.261381506919860840e-01 -1.545909345149993896e-01 4.979466497898101807e-01 -2.345009595155715942e-01
5.606738328933715820e-01 1.679680347442626953e-01 -2.248782366514205933e-01 4.374735951423645020e-01 -3.118338882923126221e-01 -3.693066239356994629e-01 4.122733771800994873e-01 -1.090012416243553162e-01
6.595311760902404785e-01 -1.701676398515701294e-01 1.861342936754226685e-01 3.502370417118072510e-01 -2.051267176866531372e-01 -1.804422140121459961e-01 -9.627030789852142334e-02 -5.429967045783996582e-01
4.876135885715484619e-01 1.198524236679077148e-01 2.828983068466186523e-01 -1.085386797785758972e-01 5.326546728610992432e-02 -4.242009669542312622e-02 5.937673449516296387e-01 -5.466807484626770020e-01
-1.868378743529319763e-02 9.157746098935604095e-03 -3.238648772239685059e-01 -1.013472378253936768e-01 -2.541102170944213867e-01 -8.474282026290893555e-01 2.633422315120697021e-01 -1.798651367425918579e-01
-1.622733026742935181e-01 7.894868403673171997e-02 -2.989582121372222900e-01 3.446362614631652832e-01 -2.088019698858261108e-01 -7.933265566825866699e-01 2.802509367465972900e-01 -8.819547295570373535e-02
1.399623323231935501e-02 -1.402621269226074219e-01 2.665479667484760284e-02 5.888236165046691895e-01 -4.564574360847473145e-01 -5.470406413078308105e-01 2.913690805435180664e-01 -2.005098313093185425e-01
-1.238071024417877197e-01 -5.965966731309890747e-02 3.338164091110229492e-01 -6.515231728553771973e-02 5.527386069297790527e-02 5.274939537048339844e-02 4.785310924053192139e-01 -7.941061854362487793e-01
1.168669834733009338e-01 2.784960716962814331e-02 5.524362996220588684e-02 6.720695495605468750e-01 2.752623520791530609e-02 -7.100824117660522461e-01 -1.221535652875900269e-01 -1.045981049537658691e-01
-8.425135165452957153e-02 -9.593536704778671265e-02 3.276851177215576172e-01 -4.018886759877204895e-02 1.393782943487167358e-01 8.255087584257125854e-02 4.511523246765136719e-01 -8.030728101730346680e-01
2.418555766344070435e-01 -5.662831291556358337e-02 -4.012252986431121826e-01 4.145616888999938965e-01 -5.233783721923828125e-01 -3.895948529243469238e-01 9.531053155660629272e-02 -4.131137430667877197e-01
-2.746640443801879883e-01 1.422326415777206421e-01 8.906455338001251221e-02 -6.057091429829597473e-02 5.986710786819458008e-01 -6.406932473182678223e-01 9.546359628438949585e-02 -3.387037813663482666e-01
-2.846893072128295898e-01 5.061148405075073242e-01 -3.084008097648620605e-01 1.414882577955722809e-02 1.938094384968280792e-02 -6.853750348091125488e-01 -4.195510596036911011e-02 -3.092145621776580811e-01
-3.760261461138725281e-02 4.721770286560058594e-01 -1.501011848449707031e-01 3.094000220298767090e-01 5.315026044845581055e-01 3.238486498594284058e-02 2.739921510219573975e-01 -5.465900301933288574e-01
3.234678208827972412e-01 1.306864172220230103e-01 -4.170123040676116943e-01 4.992792904376983643e-01 -4.261425435543060303e-01 -3.259307444095611572e-01 3.879771828651428223e-01 -1.294450461864471436e-01
7.966670393943786621e-02 -4.825331866741180420e-01 -2.605064213275909424e-01 4.792269766330718994e-01 1.710950434207916260e-01 -4.050724804401397705e-01 4.714936017990112305e-01 -2.182417511940002441e-01
5.158382058143615723e-01 -1.330844163894653320e-01 -4.337839782238006592e-01 3.366057276725769043e-01 -1.140559092164039612e-01 -3.471443057060241699e-01 5.091843008995056152e-01 -1.481250822544097900e-01
-2.137736678123474121e-01 4.896243512630462646e-01 2.852171659469604492e-01 2.021941989660263062e-01 3.991711735725402832e-01 -5.624450445175170898e-01 3.415325880050659180e-01 3.330750158056616783e-03
-2.887991964817047119e-01 -1.325196772813796997e-01 8.961836993694305420e-02 6.941462308168411255e-02 7.088530659675598145e-01 -4.324774146080017090e-01 2.493626773357391357e-01 -3.667328357696533203e-01
1.996087282896041870e-01 -2.348555624485015869e-01 -6.637719273567199707e-02 2.383011728525161743e-01 1.968609839677810669e-01 -8.802099227905273438e-01 7.230615243315696716e-03 -1.738675683736801147e-01
3.225682079792022705e-01 -4.818083718419075012e-02 6.463091075420379639e-02 -2.059636116027832031e-01 4.723995923995971680e-02 -7.387142777442932129e-01 -1.844196617603302002e-01 -5.148680806159973145e-01
1.446702051907777786e-02 3.815734684467315674e-01 7.971080392599105835e-02 7.239446043968200684e-01 3.025567829608917236e-01 -4.138925112783908844e-03 1.373314559459686279e-01 -4.618714451789855957e-01
-1.381889730691909790e-01 6.401321887969970703e-01 -2.115930318832397461e-01 6.717393547296524048e-02 -2.840941539034247398e-03 -4.821565151214599609e-01 -5.123542249202728271e-02 -5.354834198951721191e-01
-8.745031803846359253e-02 2.413722574710845947e-01 1.768762320280075073e-01 7.575470209121704102e-01 1.355573534965515137e-01 5.700458586215972900e-02 2.935200929641723633e-01 -4.702658951282501221e-01
-3.892330825328826904e-02 -2.179341167211532593e-01 1.725467592477798462e-01 2.942406535148620605e-01 1.112148538231849670e-01 1.163883879780769348e-01 3.355149328708648682e-01 -8.343587517738342285e-01
9.370342642068862915e-02 2.082786858081817627e-01 3.002364039421081543e-01 -2.961983978748321533e-01 -8.176123350858688354e-02 -7.039583921432495117e-01 -3.737219423055648804e-02 -5.160671472549438477e-01
-9.903494268655776978e-02 3.391580879688262939e-01 1.788045912981033325e-01 9.279076755046844482e-02 4.456544518470764160e-01 -6.725556850433349609e-01 4.285155236721038818e-01 4.256200511008501053e-03
-2.943226695060729980e-01 2.173751741647720337e-01 9.041961282491683960e-03 -7.321298867464065552e-02 5.841717720031738281e-01 -6.079789996147155762e-01 8.329979330301284790e-02 -3.779505491256713867e-01
4.457945227622985840e-01 3.921824991703033447e-01 -2.098689675331115723e-01 3.652601540088653564e-01 -3.885576128959655762e-01 -3.628654479980468750e-01 -5.637754872441291809e-02 -4.291541874408721924e-01
5.651941895484924316e-01 1.141613870859146118e-01 1.608364135026931763e-01 -8.991681784391403198e-02 -2.906295359134674072e-01 -8.017209917306900024e-02 1.249503642320632935e-01 -7.259914875030517578e-01
2.448284775018692017e-01 -3.700392544269561768e-01 1.349834203720092773e-01 -2.048022449016571045e-01 -3.943800032138824463e-01 -2.533716261386871338e-01 4.465828835964202881e-01 -5.690312385559082031e-01
2.566667795181274414e-01 5.163111090660095215e-01 9.630457311868667603e-02 4.513311386108398438e-01 -4.359421730041503906e-01 -4.708475172519683838e-01 1.844064593315124512e-01 -9.392582625150680542e-02
-2.349541150033473969e-02 3.715838193893432617e-01 1.545424163341522217e-01 3.330978155136108398e-01 1.599452197551727295e-01 -3.572248518466949463e-01 -4.038842320442199707e-01 -6.404852867126464844e-01
5.377782508730888367e-02 1.196469515562057495e-01 1.489813029766082764e-01 5.148974433541297913e-02 2.870414853096008301e-01 -4.444189071655273438e-01 -3.633255958557128906e-01 -7.389448881149291992e-01
-4.036210849881172180e-02 -2.256909906864166260e-01 -1.902810335159301758e-01 -1.153680011630058289e-01 -4.032967984676361084e-01 -3.039931058883666992e-01 6.987081170082092285e-01 -3.932743966579437256e-01
1.859374791383743286e-01 4.720126986503601074e-01 -4.977086484432220459e-01 2.237642556428909302e-01 3.074125945568084717e-01 4.236325249075889587e-02 3.235280513763427734e-01 -4.938416182994842529e-01
-3.081472814083099365e-01 -1.647201627492904663e-01 1.364083737134933472e-01 4.220470190048217773e-01 2.221638709306716919e-01 9.150085970759391785e-03 3.317490518093109131e-01 -7.222768664360046387e-01
1.360939145088195801e-01 4.275685846805572510e-01 2.010674178600311279e-01 4.635610580444335938e-01 4.385649561882019043e-01 6.504900753498077393e-02 3.912851214408874512e-01 -4.400817751884460449e-01
-4.246897697448730469e-01 -4.288923367857933044e-02 -3.622251376509666443e-02 1.323856413364410400e-01 5.840726494789123535e-01 -5.680176615715026855e-01 3.092412948608398438e-01 -1.988619267940521240e-01
1.906223148107528687e-01 -2.926559150218963623e-01 2.361574620008468628e-01 -5.783016793429851532e-03 -2.890027761459350586e-01 -5.930142998695373535e-01 5.577729344367980957e-01 -2.755224704742431641e-01
-1.626891940832138062e-01 7.806111127138137817e-02 -3.172049224376678467e-01 2.771666347980499268e-01 6.289764642715454102e-01 -1.175093576312065125e-01 1.858608871698379517e-01 -5.882468223571777344e-01
-3.791102170944213867e-01 2.642925977706909180e-01 -8.335302770137786865e-02 3.954870104789733887e-01 3.383576571941375732e-01 2.859549596905708313e-02 2.455974370241165161e-01 -6.689135432243347168e-01
5.382992625236511230e-01 2.845394313335418701e-01 -2.115572392940521240e-01 4.915840178728103638e-02 3.612323403358459473e-01 1.484998762607574463e-01 5.173603892326354980e-01 -4.023622572422027588e-01
-8.448912203311920166e-02 2.628610730171203613e-01 4.236510768532752991e-02 7.618225365877151489e-02 4.166846871376037598e-01 -8.237894773483276367e-01 2.498597502708435059e-01 -3.849575296044349670e-02
-1.873401552438735962e-01 2.919630706310272217e-01 1.846340298652648926e-01 3.516524732112884521e-01 6.491658091545104980e-01 -4.415620863437652588e-01 2.998800575733184814e-01 -1.248621195554733276e-01
4.026893973350524902e-01 -5.138493608683347702e-03 4.565013572573661804e-02 -1.231377497315406799e-01 -8.834815025329589844e-02 -4.955222457647323608e-02 9.045812487602233887e-02 -8.956140279769897461e-01
-3.366269469261169434e-01 3.892763555049896240e-01 3.318624496459960938e-01 3.298687934875488281e-01 2.771216928958892822e-01 -6.416850090026855469e-01 1.552672535181045532e-01 -5.946610867977142334e-02
5.991998910903930664e-01 1.450949311256408691e-01 -5.465022847056388855e-02 4.799996614456176758e-01 -3.580289781093597412e-01 -4.227084815502166748e-01 3.408876061439514160e-02 -2.801629304885864258e-01
2.027840167284011841e-01 -1.507983356714248657e-02 -5.338153243064880371e-01 3.436261117458343506e-01 5.160214900970458984e-01 -1.143852919340133667e-01 3.137612640857696533e-01 -4.216696321964263916e-01
7.413962483406066895e-01 1.127940341830253601e-01 1.905475109815597534e-01 3.950285911560058594e-01 -1.172284130007028580e-02 -3.735511004924774170e-01 -3.223270177841186523e-02 -3.233209550380706787e-01
-2.402866780757904053e-01 7.177729159593582153e-03 -4.714801535010337830e-02 6.344018131494522095e-02 7.361983656883239746e-01 -4.818405210971832275e-01 1.798699647188186646e-01 -3.597937524318695068e-01
-2.599937617778778076e-01 -6.529316306114196777e-02 -2.207090146839618683e-02 2.410622090101242065e-01 6.690329909324645996e-01 -5.527688264846801758e-01 2.929669320583343506e-01 -1.747968047857284546e-01
1.365938037633895874e-01 4.835718274116516113e-01 -1.269434541463851929e-01 4.214357733726501465e-01 5.939549803733825684e-01 -7.372514158487319946e-02 9.821889549493789673e-02 -4.311760365962982178e-01
4.330322742462158203e-01 -7.408925890922546387e-02 1.932843029499053955e-01 8.385042846202850342e-02 8.338236063718795776e-02 -4.395627081394195557e-01 7.497382760047912598e-01 -1.812392845749855042e-02
-4.137106239795684814e-01 5.271537899971008301e-01 -2.313009053468704224e-01 -3.192542120814323425e-02 -1.566843837499618530e-01 -3.717879354953765869e-01 6.249872967600822449e-02 -5.742392539978027344e-01
-6.745272874832153320e-02 1.638833284378051758e-01 5.614401698112487793e-01 5.014917254447937012e-01 -3.832583129405975342e-01 -4.206312298774719238e-01 1.981048583984375000e-01 -1.970289051532745361e-01
1.376645565032958984e-01 2.695079445838928223e-01 3.187612295150756836e-01 4.010805189609527588e-01 4.696916043758392334e-01 6.523841619491577148e-02 4.370158910751342773e-01 -4.796775281429290771e-01
5.999069213867187500e-01 1.770550198853015900e-02 5.733579769730567932e-02 3.669382631778717041e-01 -3.397437334060668945e-01 -4.216082990169525146e-01 -1.055595651268959045e-01 -4.444602727890014648e-01
6.253383308649063110e-02 1.236108243465423584e-01 -1.891658157110214233e-01 1.502185761928558350e-01 3.538595139980316162e-01 2.623044252395629883e-01 5.924463868141174316e-01 -6.143677830696105957e-01
-2.783904671669006348e-01 5.421511530876159668e-01 -2.932130992412567139e-01 -3.975525498390197754e-02 1.968254148960113525e-01 -5.905966758728027344e-01 -4.042883589863777161e-02 -3.896631300449371338e-01
1.615875810384750366e-01 3.515723347663879395e-01 -5.147864818572998047e-01 1.844333261251449585e-01 4.472271502017974854e-01 -5.288177356123924255e-02 4.421300590038299561e-01 -3.911240398883819580e-01
1.231257170438766479e-01 8.322858810424804688e-02 1.414086669683456421e-01 3.092386126518249512e-01 -5.414284467697143555e-01 -7.139363884925842285e-01 1.335939317941665649e-01 -2.039380967617034912e-01
2.584193944931030273e-01 -3.101479709148406982e-01 -2.710892558097839355e-01 5.761820077896118164e-01 -2.552397251129150391e-01 -4.881270229816436768e-01 1.440288871526718140e-01 -3.277086615562438965e-01
3.745524287223815918e-01 2.945843636989593506e-01 1.176010668277740479e-01 -3.633867800235748291e-01 7.859364897012710571e-02 -6.060230731964111328e-01 -3.889225795865058899e-02 -5.020926594734191895e-01
1.284940689802169800e-01 2.179134190082550049e-01 2.099290788173675537e-01 3.417891561985015869e-01 5.655938982963562012e-01 6.290441751480102539e-02 5.476658344268798828e-01 -3.890007436275482178e-01
2.817084193229675293e-01 7.755512744188308716e-02 -1.366644352674484253e-01 3.800340294837951660e-01 -6.044256091117858887e-01 -5.316652059555053711e-01 1.871474385261535645e-01 -2.617253959178924561e-01
4.740562736988067627e-01 -1.471813768148422241e-01 -8.352208882570266724e-02 3.455832898616790771e-01 2.276939302682876587e-01 -6.016518473625183105e-01 4.497652947902679443e-01 1.052925363183021545e-01
3.293357044458389282e-02 -1.814562976360321045e-01 1.565269827842712402e-01 -6.229117978364229202e-03 -4.141542017459869385e-01 -7.195039987564086914e-01 -1.353020407259464264e-02 -5.020526051521301270e-01
9.648200124502182007e-02 -2.503755986690521240e-01 -4.724989086389541626e-02 -2.387138903141021729e-01 -3.346734941005706787e-01 -3.427311778068542480e-01 6.696763038635253906e-01 -4.368628561496734619e-01
-2.902236282825469971e-01 1.171601377427577972e-02 -7.030229270458221436e-02 -1.211215779185295105e-01 2.237237393856048584e-01 -1.352429836988449097e-01 5.725747719407081604e-02 -9.079641103744506836e-01
4.123378694057464600e-01 -2.037979066371917725e-01 1.472123265266418457e-01 2.042467296123504639e-01 -2.037467807531356812e-01 -5.449429154396057129e-01 6.145987510681152344e-01 -9.406618028879165649e-02
-2.655458152294158936e-01 1.946189254522323608e-01 1.673495024442672729e-01 -1.814617216587066650e-01 5.865331292152404785e-01 -5.102953314781188965e-01 2.424651235342025757e-01 -4.092222452163696289e-01
1.150699425488710403e-02 -7.428763061761856079e-02 5.683788657188415527e-01 -9.324067085981369019e-02 3.622148633003234863e-01 -7.295752316713333130e-02 4.755676984786987305e-01 -5.476436614990234375e-01
4.156454503536224365e-01 3.976987004280090332e-01 -3.129239976406097412e-01 3.201501071453094482e-01 -4.186449348926544189e-01 -2.063061594963073730e-01 -5.707089230418205261e-02 -4.975682199001312256e-01
-2.778350710868835449e-01 3.857957199215888977e-02 -1.648188978433609009e-01 1.901352405548095703e-01 -2.526552379131317139e-01 7.271902263164520264e-02 1.674534380435943604e-01 -8.722611069679260254e-01
-2.212608233094215393e-02 5.181077122688293457e-01 -2.624791860580444336e-01 4.612702429294586182e-01 4.612804353237152100e-01 -1.055553853511810303e-01 4.303847849369049072e-01 -2.006409615278244019e-01
9.675836563110351562e-02 1.767830848693847656e-01 1.880954802036285400e-01 -1.719409227371215820e-01 3.407863676548004150e-01 -7.629526257514953613e-01 -7.058256864547729492e-02 -4.372965991497039795e-01
6.339042186737060547e-01 3.508962392807006836e-01 7.178898155689239502e-02 4.784765541553497314e-01 -6.295514106750488281e-02 -4.480258822441101074e-01 9.114959836006164551e-02 -1.671680659055709839e-01
1.311640739440917969e-01 -1.602195054292678833e-01 1.705615818500518799e-01 -6.434404850006103516e-02 1.027731001377105713e-01 -8.944160938262939453e-01 -2.223049104213714600e-02 -3.359427750110626221e-01
4.870693683624267578e-01 7.173363119363784790e-02 -4.448214471340179443e-01 1.506907939910888672e-01 6.396409869194030762e-02 -7.110105752944946289e-01 1.358228921890258789e-01 -9.470327198505401611e-02
5.186355710029602051e-01 -1.044753566384315491e-01 1.487695872783660889e-01 3.236895799636840820e-01 -1.726738661527633667e-01 -6.266639232635498047e-01 -1.320600956678390503e-01 -3.914473354816436768e-01
-1.027401834726333618e-01 2.526979446411132812e-01 7.165671139955520630e-02 6.231572031974792480e-01 5.509250760078430176e-01 -1.186835020780563354e-01 3.362947702407836914e-01 -3.184813559055328369e-01
-7.836566120386123657e-02 1.756074130535125732e-01 2.626993358135223389e-01 6.872466802597045898e-01 5.487034562975168228e-03 1.300020068883895874e-01 3.534010350704193115e-01 -5.290359258651733398e-01
5.678768754005432129e-01 1.514113843441009521e-01 1.767258644104003906e-01 -2.457285970449447632e-01 -2.263741046190261841e-01 -1.389299333095550537e-01 5.678377151489257812e-01 -4.122980833053588867e-01
-4.218738377094268799e-01 1.310626417398452759e-01 -2.175195664167404175e-01 1.878542900085449219e-01 8.218143880367279053e-02 -1.753618754446506500e-02 1.621237099170684814e-01 -8.299973607063293457e-01
2.348451316356658936e-01 7.468678951263427734e-01 2.515828423202037811e-02 2.889254093170166016e-01 -2.907794117927551270e-01 -1.283015757799148560e-01 2.565372586250305176e-01 -3.689174652099609375e-01
1.410943120718002319e-01 5.048491358757019043e-01 -9.836407378315925598e-03 3.668319880962371826e-01 -5.433937907218933105e-01 -4.939250946044921875e-01 6.762515753507614136e-02 -2.162067592144012451e-01
3.894371092319488525e-01 5.498404502868652344e-01 -2.168082743883132935e-01 3.447184562683105469e-01 -3.875033557415008545e-01 -2.486766278743743896e-01 -1.729488372802734375e-02 -4.097310900688171387e-01
1.954720616340637207e-01 2.233586311340332031e-01 6.687446683645248413e-02 1.357607096433639526e-01 4.810879230499267578e-01 -7.643745541572570801e-01 2.670146226882934570e-01 4.458391666412353516e-02
2.141660153865814209e-01 -1.514315158128738403e-01 2.835664153099060059e-01 -1.651838123798370361e-01 1.592409163713455200e-01 -3.029081225395202637e-01 -1.632688492536544800e-01 -8.244624137878417969e-01
-3.299201726913452148e-01 2.692491710186004639e-01 -1.292937248945236206e-01 3.433465063571929932e-01 1.074046939611434937e-01 -3.700888482853770256e-04 1.546140294522047043e-02 -8.199262022972106934e-01
-1.483744978904724121e-01 6.226331368088722229e-02 -2.727988660335540771e-01 1.065779626369476318e-01 -4.104828238487243652e-01 -7.751824855804443359e-01 2.024850249290466309e-01 -2.791523635387420654e-01
1.200299127958714962e-03 5.548762679100036621e-01 -2.587016224861145020e-01 4.169131517410278320e-01 4.880274236202239990e-01 -9.427065402269363403e-02 3.716492056846618652e-01 -2.572685182094573975e-01
1.970974206924438477e-01 -2.326725795865058899e-02 -4.765252396464347839e-02 7.024034261703491211e-01 8.584953844547271729e-02 -6.453316211700439453e-01 -1.626143604516983032e-01 -1.212569326162338257e-01
1.532272994518280029e-01 2.877530753612518311e-01 -6.077470779418945312e-01 4.613637924194335938e-01 -5.392745137214660645e-02 -4.192014336585998535e-01 3.634414672851562500e-01 2.790971100330352783e-02
2.026100158691406250e-01 -1.876633018255233765e-01 -3.486368656158447266e-01 2.212666124105453491e-01 -5.066768825054168701e-02 -3.322344124317169189e-01 7.954701781272888184e-01 -8.663341403007507324e-02
1.124540269374847412e-01 -7.059668004512786865e-02 -2.037127166986465454e-01 -2.706435620784759521e-01 -1.685238033533096313e-01 -2.207566052675247192e-01 8.319513797760009766e-01 -3.136025071144104004e-01
3.456649184226989746e-01 -1.128342896699905396e-01 9.012179076671600342e-02 -7.618416100740432739e-02 1.149609014391899109e-01 -7.195575833320617676e-01 -2.087465673685073853e-01 -5.284920930862426758e-01
4.593612551689147949e-01 -1.765909343957901001e-01 -1.762471646070480347e-01 2.876618206501007080e-01 -1.908099353313446045e-01 -5.764061808586120605e-01 5.199354290962219238e-01 -7.074806839227676392e-02
1.662326157093048096e-01 7.242137789726257324e-01 6.702104955911636353e-02 2.603292465209960938e-01 -4.190828800201416016e-01 -2.583808600902557373e-01 1.500254571437835693e-01 -3.327450454235076904e-01
2.476564198732376099e-01 -8.098874241113662720e-02 5.115847587585449219e-01 7.259523868560791016e-02 8.582325279712677002e-02 9.576739370822906494e-02 4.912249445915222168e-01 -6.381842494010925293e-01
5.270060896873474121e-01 1.303106844425201416e-01 1.827325224876403809e-01 6.677790731191635132e-02 -3.601004183292388916e-01 -1.746765971183776855e-01 -9.422378987073898315e-02 -7.059539556503295898e-01
-4.425664246082305908e-01 2.803506255149841309e-01 -3.838006556034088135e-01 3.232678771018981934e-01 3.341652750968933105e-01 -4.792973026633262634e-02 2.218763232231140137e-01 -5.572618246078491211e-01
8.280121535062789917e-02 1.470992714166641235e-01 -6.119652390480041504e-01 2.985108792781829834e-01 4.253380894660949707e-01 -5.691545456647872925e-02 3.551159501075744629e-01 -4.445631504058837891e-01
-4.009446129202842712e-02 7.040056586265563965e-01 -2.853797003626823425e-02 -1.023386567831039429e-01 -2.917131483554840088e-01 -1.956736445426940918e-01 5.602472424507141113e-01 -2.328500002622604370e-01
1.343414634466171265e-01 3.962540626525878906e-02 3.477539718151092529e-01 3.812432885169982910e-01 -5.078704357147216797e-01 -5.344943404197692871e-01 2.861912921071052551e-02 -4.119068980216979980e-01
-1.523129642009735107e-01 -1.166365370154380798e-01 -4.448957443237304688e-01 3.307031001895666122e-03 -4.521975517272949219e-01 -1.961088329553604126e-01 5.826273560523986816e-01 -4.276183247566223145e-01
-1.427529007196426392e-01 -1.438789218664169312e-01 1.540377177298069000e-02 6.393947005271911621e-01 3.327508643269538879e-02 -7.054007649421691895e-01 1.334036141633987427e-01 -1.826569736003875732e-01
-3.398191630840301514e-01 1.217977255582809448e-01 6.398761272430419922e-02 5.269724130630493164e-01 3.533334434032440186e-01 -6.838585436344146729e-02 1.693395227193832397e-01 -6.555126309394836426e-01
5.455874800682067871e-01 3.117761015892028809e-01 2.668320834636688232e-01 -2.050325646996498108e-02 -2.414373159408569336e-01 1.292188651859760284e-03 5.227584242820739746e-01 -4.493774771690368652e-01
-2.841623127460479736e-01 7.209122776985168457e-01 8.572492003440856934e-02 1.135003641247749329e-01 2.308606356382369995e-01 -4.750266969203948975e-01 6.177045032382011414e-02 -3.107148706912994385e-01
-6.268728524446487427e-02 2.691253721714019775e-01 4.516015648841857910e-01 5.001170635223388672e-01 -1.388270854949951172e-01 -6.526589393615722656e-01 8.065029978752136230e-02 -1.335652470588684082e-01
5.373535752296447754e-01 9.586631506681442261e-02 -1.955887675285339355e-01 1.315511465072631836e-01 -1.136320605874061584e-01 -7.510353326797485352e-01 2.636834681034088135e-01 -2.204062649980187416e-03
2.032850235700607300e-01 -1.205171272158622742e-02 -5.200509428977966309e-01 2.905698418617248535e-01 5.430633425712585449e-01 -9.693027287721633911e-02 3.298066258430480957e-01 -4.365322887897491455e-01
1.285151690244674683e-01 3.634720444679260254e-01 1.088421493768692017e-01 7.872967123985290527e-01 1.023702472448348999e-01 6.195409223437309265e-02 1.479892134666442871e-01 -4.283343851566314697e-01
-2.955656051635742188e-01 5.721057653427124023e-01 1.732829771935939789e-02 1.513716578483581543e-01 3.431107476353645325e-02 -4.788802564144134521e-01 -1.831524223089218140e-01 -5.459614396095275879e-01
1.451933532953262329e-01 7.369632124900817871e-01 1.118689700961112976e-01 1.789252012968063354e-01 -3.552213609218597412e-01 -1.054147854447364807e-01 4.007546603679656982e-01 -3.055756092071533203e-01
4.866425096988677979e-01 2.692821919918060303e-01 3.802811801433563232e-01 1.759519241750240326e-02 -3.436800539493560791e-01 -4.249828308820724487e-02 4.277560114860534668e-01 -4.927935898303985596e-01
-5.281288549304008484e-02 -4.498599171638488770e-01 3.549278974533081055e-01 9.773886203765869141e-02 -2.914945185184478760e-01 -4.835619032382965088e-01 2.504726052284240723e-01 -5.270413756370544434e-01
3.287732899188995361e-01 7.788945436477661133e-01 -1.092385500669479370e-01 -9.881039708852767944e-02 -3.778313845396041870e-02 -2.386290282011032104e-01 3.652845919132232666e-01 -2.678257524967193604e-01
7.979981601238250732e-02 4.435964226722717285e-01 1.727055162191390991e-01 3.321035802364349365e-01 3.725881874561309814e-01 -3.722960054874420166e-01 -3.288479149341583252e-01 -5.207368135452270508e-01
-2.034416496753692627e-01 -6.008347496390342712e-03 2.609611749649047852e-01 6.419861912727355957e-01 -2.602985799312591553e-01 -5.997414588928222656e-01 2.062809914350509644e-01 -9.127589315176010132e-02
4.142680168151855469e-01 3.229194581508636475e-01 -1.093187183141708374e-01 4.965179562568664551e-01 -3.615668118000030518e-01 -3.460184037685394287e-01 4.571040570735931396e-01 -7.887337356805801392e-02
-1.844781041145324707e-01 3.842747807502746582e-01 4.245578497648239136e-02 1.418987810611724854e-01 1.171258911490440369e-01 -5.658038854598999023e-01 -3.423769474029541016e-01 -5.876127481460571289e-01
-6.002799421548843384e-02 -7.516035437583923340e-02 2.529131174087524414e-01 6.920983791351318359e-01 -2.814135551452636719e-01 -5.588919520378112793e-01 3.214343264698982239e-02 -2.349367588758468628e-01
5.313820838928222656e-01 9.433536976575851440e-02 1.866246610879898071e-01 -6.601584702730178833e-02 -3.021730184555053711e-01 -2.984857261180877686e-01 -7.759802043437957764e-02 -6.950706839561462402e-01
-2.589636445045471191e-01 -1.516934633255004883e-01 1.879010945558547974e-01 -9.576845169067382812e-02 5.813553333282470703e-01 -2.789031565189361572e-01 2.473215013742446899e-01 -6.233134865760803223e-01
1.956349611282348633e-01 5.930227041244506836e-01 4.270734190940856934e-01 -3.466933220624923706e-02 -2.996446192264556885e-01 -3.000098168849945068e-01 7.138019055128097534e-02 -4.914973676204681396e-01
1.891515851020812988e-01 1.919418573379516602e-02 1.150060966610908508e-01 -8.280612528324127197e-02 -1.599733829498291016e-01 -8.964066505432128906e-01 -1.291303895413875580e-02 -3.383293151855468750e-01
4.253567159175872803e-01 5.297549068927764893e-02 -3.308544158935546875e-01 -2.042635828256607056e-01 -2.395547330379486084e-01 -5.504223704338073730e-01 5.274506807327270508e-01 -1.628537178039550781e-01
-7.172317057847976685e-02 -1.078395694494247437e-01 1.236849650740623474e-01 1.086186617612838745e-01 -1.118225902318954468e-01 -8.765467405319213867e-01 -1.494789272546768188e-01 -3.910855948925018311e-01
4.241322726011276245e-02 4.171846508979797363e-01 -5.468194931745529175e-02 -2.090404927730560303e-01 -1.084384545683860779e-01 -3.045514225959777832e-01 8.190109133720397949e-01 -4.669698327779769897e-02
6.166741251945495605e-01 2.321940213441848755e-01 -3.149727284908294678e-01 5.116610527038574219e-01 -5.415480956435203552e-02 -9.513109922409057617e-02 4.201165139675140381e-01 -1.277243494987487793e-01
4.482724070549011230e-01 3.080671131610870361e-01 -4.761282820254564285e-03 -2.304501384496688843e-01 -2.740209698677062988e-01 -4.052390456199645996e-01 3.466720283031463623e-01 -5.399342179298400879e-01
1.299857199192047119e-01 8.554735034704208374e-02 -5.870532989501953125e-01 3.252336382865905762e-01 5.202013850212097168e-01 -1.504749208688735962e-01 3.330579400062561035e-01 -3.481337130069732666e-01
-2.648010253906250000e-01 6.226206421852111816e-01 -2.517442405223846436e-01 -1.975267194211483002e-02 -1.409934908151626587e-01 -2.019683867692947388e-01 4.553904756903648376e-02 -6.447591781616210938e-01
4.591755568981170654e-01 2.387436926364898682e-01 -5.150604248046875000e-01 1.032654047012329102e-01 4.336235523223876953e-01 -6.661946326494216919e-02 2.458177208900451660e-01 -4.509036839008331299e-01
7.992282509803771973e-02 6.663886308670043945e-01 -1.068079322576522827e-01 1.443282961845397949e-01 -4.001516997814178467e-01 -1.729455739259719849e-01 8.005470782518386841e-02 -5.664448738098144531e-01
9.009810537099838257e-02 2.897019684314727783e-01 2.124266028404235840e-01 1.589423716068267822e-01 2.335102111101150513e-01 -4.465508162975311279e-01 -4.007650911808013916e-01 -6.503999233245849609e-01
5.333189368247985840e-01 1.916577666997909546e-01 2.269506156444549561e-01 -1.493196785449981689e-01 -2.372802346944808960e-01 -2.941296994686126709e-02 2.353550940752029419e-01 -7.017664909362792969e-01
-1.089759543538093567e-01 1.883578747510910034e-01 3.596229255199432373e-01 6.479624509811401367e-01 1.905487477779388428e-01 7.310442626476287842e-03 2.519622445106506348e-01 -5.510120391845703125e-01
4.144205152988433838e-01 -2.296044677495956421e-01 -1.960758417844772339e-01 1.983740366995334625e-02 -2.797150909900665283e-01 -7.363527417182922363e-01 1.319448649883270264e-01 -3.143772780895233154e-01
4.760234355926513672e-01 6.298164725303649902e-01 -1.636480242013931274e-01 2.262260615825653076e-01 -2.411739528179168701e-01 -2.506120204925537109e-01 -2.682902291417121887e-02 -4.208121299743652344e-01
-7.835005968809127808e-02 6.533529162406921387e-01 -3.065804019570350647e-02 -1.377665251493453979e-01 -1.155604645609855652e-01 -4.765385389328002930e-01 -4.558033496141433716e-02 -5.518613457679748535e-01
-3.210065066814422607e-01 1.701009869575500488e-01 -5.891266092658042908e-02 4.765999689698219299e-02 2.965194284915924072e-01 -8.289592862129211426e-01 2.949981391429901123e-01 1.254452206194400787e-02
-2.423036098480224609e-01 -7.626381702721118927e-03 -1.063807904720306396e-01 2.310736179351806641e-01 -3.066297769546508789e-01 5.158389732241630554e-02 1.198228225111961365e-01 -8.749166131019592285e-01
6.987601518630981445e-02 4.805497229099273682e-01 -8.535028249025344849e-02 4.508163034915924072e-01 5.809023976325988770e-01 -7.291688024997711182e-02 3.795171082019805908e-01 -2.585953474044799805e-01
2.352121919393539429e-01 8.850562572479248047e-02 -5.544905662536621094e-01 2.415125072002410889e-01 5.237989425659179688e-01 -1.164461746811866760e-01 3.377768397331237793e-01 -4.111395180225372314e-01
-1.193663924932479858e-01 -8.759042248129844666e-03 1.702794134616851807e-01 -2.036403119564056396e-01 6.078121662139892578e-01 -4.226960241794586182e-01 3.169680014252662659e-02 -6.050604581832885742e-01
-9.892667084932327271e-02 -3.961583375930786133e-01 2.449041306972503662e-01 3.204516768455505371e-01 -1.509051173925399780e-01 -6.887289881706237793e-01 3.266528248786926270e-01 -2.584230303764343262e-01
1.883679330348968506e-01 8.123545348644256592e-02 -4.680493175983428955e-01 -3.061202168464660645e-01 -1.874956935644149780e-01 -4.284780919551849365e-01 -1.350241992622613907e-02 -6.528462171554565430e-01
1.352135092020034790e-01 3.980067968368530273e-01 -4.913443028926849365e-01 2.647886872291564941e-01 3.821124136447906494e-01 7.780509069561958313e-03 1.487231999635696411e-01 -5.861625671386718750e-01
-4.871062934398651123e-02 2.876354753971099854e-01 5.490559339523315430e-02 2.242900431156158447e-02 4.696911275386810303e-01 -8.054289221763610840e-01 2.040294706821441650e-01 -2.054169774055480957e-02
4.401459395885467529e-01 8.852173388004302979e-02 -4.892143905162811279e-01 1.154786422848701477e-01 4.752313196659088135e-01 -3.824563696980476379e-02 4.180194735527038574e-01 -3.791064023971557617e-01
-4.536041617393493652e-02 -9.100182354450225830e-02 1.354990750551223755e-01 -4.432720541954040527e-01 1.621972918510437012e-01 -3.961265683174133301e-01 7.666622102260589600e-02 -7.653163671493530273e-01
3.026068806648254395e-01 -4.047689437866210938e-01 3.948152959346771240e-01 5.581736564636230469e-02 -2.554944157600402832e-01 -5.046160221099853516e-01 2.473507821559906006e-01 -4.522157907485961914e-01
-1.627149581909179688e-01 -3.884051442146301270e-01 2.258488833904266357e-01 3.676055073738098145e-01 -3.318358659744262695e-01 -5.659434795379638672e-01 2.454595267772674561e-01 -3.819244503974914551e-01
4.012706577777862549e-01 6.033336520195007324e-01 -1.216080784797668457e-01 4.020991325378417969e-01 -3.064681589603424072e-01 -2.730308175086975098e-01 3.564167395234107971e-02 -3.588303923606872559e-01
-9.226145595312118530e-02 2.254020124673843384e-01 -1.737894862890243530e-01 3.690795227885246277e-02 -4.444296956062316895e-01 -7.027192711830139160e-01 4.657276868820190430e-01 -2.970567345619201660e-02
4.346687793731689453e-01 2.466884404420852661e-01 -1.760990768671035767e-01 -3.333942890167236328e-01 -3.176341354846954346e-01 -3.714005053043365479e-01 5.538560748100280762e-01 -2.499181330204010010e-01
-3.468002378940582275e-02 2.406812310218811035e-01 1.396367400884628296e-01 2.237525731325149536e-01 5.491384863853454590e-01 -6.798649430274963379e-01 3.234937191009521484e-01 -5.374619737267494202e-02
3.838225305080413818e-01 -1.242141649127006531e-01 4.471618533134460449e-01 3.689124286174774170e-01 -2.926986515522003174e-01 -3.102079331874847412e-01 -1.527324616909027100e-01 -5.440332889556884766e-01
9.075151383876800537e-02 -1.918366365134716034e-02 1.370854377746582031e-01 -1.119961664080619812e-01 8.662222325801849365e-02 -4.774473309516906738e-01 -3.184387385845184326e-01 -7.894289493560791016e-01
5.082087218761444092e-02 1.705105006694793701e-01 5.774451792240142822e-02 -8.628982305526733398e-02 4.186935722827911377e-01 -8.672985434532165527e-01 1.499422043561935425e-01 -8.700203895568847656e-02
-7.031361758708953857e-02 9.259417653083801270e-02 -5.259769782423973083e-02 -8.970959484577178955e-02 -2.331629097461700439e-01 -8.586978539824485779e-03 1.660843342542648315e-01 -9.453282356262207031e-01
4.583892971277236938e-02 -8.570934832096099854e-02 4.639785587787628174e-01 -7.643710821866989136e-02 4.177987873554229736e-01 -1.197058036923408508e-01 1.661774516105651855e-01 -7.435951232910156250e-01
3.122136890888214111e-01 -1.575067788362503052e-01 -2.628841996192932129e-01 1.734730899333953857e-01 -4.268140792846679688e-01 -6.922564506530761719e-01 4.485565423965454102e-02 -3.392814099788665771e-01
-2.224083989858627319e-03 1.834027469158172607e-01 -3.870187699794769287e-01 3.270529955625534058e-02 2.460070550441741943e-01 1.221663355827331543e-01 2.218293249607086182e-01 -8.311756849288940430e-01
-3.125686571002006531e-02 2.168064862489700317e-01 -6.316007971763610840e-01 2.668159902095794678e-01 2.384873628616333008e-01 4.967552796006202698e-02 2.091302871704101562e-01 -6.154904365539550781e-01
4.348872974514961243e-02 1.700238138437271118e-01 8.261273056268692017e-02 4.454659670591354370e-02 3.375069200992584229e-01 -8.696660399436950684e-01 2.884050011634826660e-01 -8.356920629739761353e-02
1.762429773807525635e-01 1.220123320817947388e-01 -4.989957213401794434e-01 4.384209513664245605e-01 -4.798621237277984619e-01 -2.846004813909530640e-02 1.003053709864616394e-01 -5.212512612342834473e-01
6.740371882915496826e-02 1.731692254543304443e-01 -5.516210794448852539e-01 -1.671500802040100098e-01 -3.266567587852478027e-01 -5.955104231834411621e-01 1.399603337049484253e-01 -3.902794420719146729e-01
4.434558153152465820e-01 -1.506780385971069336e-01 1.567163020372390747e-01 -1.016696169972419739e-01 4.788421988487243652e-01 -2.297318875789642334e-01 3.983525931835174561e-01 -5.522636771202087402e-01
1.449725925922393799e-01 1.624120026826858521e-02 1.031674221158027649e-01 -3.516702353954315186e-01 8.515398949384689331e-02 -7.220058441162109375e-01 -6.132220476865768433e-02 -5.586588978767395020e-01
1.231974065303802490e-01 4.170316755771636963e-01 -1.000329703092575073e-01 2.816724181175231934e-01 -1.117839440703392029e-01 -4.651088416576385498e-01 6.691120266914367676e-01 2.121986746788024902e-01
6.874331235885620117e-01 -6.126301735639572144e-02 2.512620389461517334e-01 1.234874781221151352e-02 -1.021356508135795593e-02 1.081149801611900330e-01 4.243570864200592041e-01 -5.181942582130432129e-01
3.047747313976287842e-01 4.298481047153472900e-01 -1.952446550130844116e-01 -1.592471450567245483e-01 -2.526114583015441895e-01 -6.646441817283630371e-01 5.512775108218193054e-02 -3.876327574253082275e-01
1.026789471507072449e-01 3.678848743438720703e-01 -9.997239708900451660e-02 2.865966856479644775e-01 6.986191272735595703e-01 -8.783483505249023438e-02 4.175142347812652588e-01 -3.031235635280609131e-01
-1.140530034899711609e-01 3.232375681400299072e-01 -8.879714459180831909e-02 -2.111564129590988159e-01 2.282018661499023438e-01 -4.127491712570190430e-01 7.794730067253112793e-01 4.601758439093828201e-03
-7.481320947408676147e-02 3.682821094989776611e-01 4.827557504177093506e-02 2.435184419155120850e-01 -3.111289739608764648e-01 -3.906560838222503662e-01 7.285557389259338379e-01 1.301255226135253906e-01
5.338637232780456543e-01 4.861940741539001465e-01 1.205931380391120911e-01 -6.124700978398323059e-02 -3.264654576778411865e-01 -6.936448812484741211e-02 4.409413635730743408e-01 -3.930526077747344971e-01
1.552687585353851318e-01 5.986211895942687988e-01 2.283025830984115601e-01 -1.786897145211696625e-02 -4.446137249469757080e-01 -2.621617913246154785e-01 2.476091831922531128e-01 -4.872191846370697021e-01
1.706326603889465332e-01 1.681868135929107666e-01 -5.043730139732360840e-01 -2.744875550270080566e-01 -3.247714042663574219e-01 -4.319317042827606201e-01 5.853838846087455750e-02 -5.633772611618041992e-01
-5.867680534720420837e-03 -3.464216738939285278e-02 3.861415982246398926e-01 -3.237881064414978027e-01 -2.587049901485443115e-01 -4.646606743335723877e-01 5.306709408760070801e-01 -4.247021079063415527e-01
3.768394887447357178e-01 5.259728431701660156e-01 3.089212477207183838e-01 1.049390658736228943e-01 -3.444272875785827637e-01 -2.807077765464782715e-01 1.419480890035629272e-01 -5.072708725929260254e-01
-3.660455718636512756e-02 7.512195706367492676e-01 -7.293740659952163696e-02 6.816809065639972687e-03 -2.488088309764862061e-01 -4.098028242588043213e-01 2.288375496864318848e-01 -3.830822706222534180e-01
3.080540597438812256e-01 1.837445497512817383e-01 -5.334847569465637207e-01 -2.791215665638446808e-02 4.867606461048126221e-01 -1.354341655969619751e-01 3.079722821712493896e-01 -4.856236279010772705e-01
1.829616725444793701e-01 2.195323258638381958e-01 -4.744577705860137939e-01 -3.429614305496215820e-01 -1.992985457181930542e-01 -5.391608476638793945e-01 3.191730380058288574e-01 -3.785658776760101318e-01
2.281784452497959137e-02 8.440291881561279297e-02 -3.153024315834045410e-01 3.816989064216613770e-01 -5.714833736419677734e-01 -3.261247873306274414e-01 -6.694974005222320557e-02 -5.566084980964660645e-01
6.179001927375793457e-01 3.117421865463256836e-01 -3.709850609302520752e-01 2.589117884635925293e-01 4.427248612046241760e-02 -3.291228413581848145e-01 4.529617428779602051e-01 2.991266548633575439e-02
2.896452248096466064e-01 5.900987982749938965e-01 1.058758273720741272e-01 2.957830131053924561e-01 -4.432022273540496826e-01 -4.777012467384338379e-01 1.288596093654632568e-01 -1.672135591506958008e-01
-3.056015074253082275e-01 1.939588934183120728e-01 1.619033664464950562e-01 6.013427972793579102e-01 9.955391287803649902e-02 -6.534097194671630859e-01 -1.334103792905807495e-01 -1.628140658140182495e-01
7.750347256660461426e-01 -5.348094855435192585e-04 1.522397696971893311e-01 5.833428818732500076e-03 3.004499375820159912e-01 -4.356455504894256592e-01 2.723571062088012695e-01 -1.479003131389617920e-01
1.473850011825561523e-01 7.422322034835815430e-01 1.819848418235778809e-01 -9.295455366373062134e-02 -2.616951167583465576e-01 -3.353792726993560791e-01 3.429843485355377197e-01 -2.949712872505187988e-01
1.822775602340698242e-02 1.591993421316146851e-01 1.454710215330123901e-01 5.472265649586915970e-03 2.212425172328948975e-01 -9.438785910606384277e-01 4.256054386496543884e-02 -1.070758178830146790e-01
-4.148975610733032227e-01 1.848827600479125977e-01 -3.577849268913269043e-02 5.946442484855651855e-01 2.776486575603485107e-01 -5.330821499228477478e-02 2.566877603530883789e-01 -5.412738919258117676e-01
5.124232769012451172e-01 6.618871092796325684e-01 1.129248216748237610e-01 -1.806010864675045013e-02 -1.389094255864620209e-02 -2.678888738155364990e-01 1.376093178987503052e-01 -4.419909715652465820e-01
2.400946021080017090e-01 1.090394407510757446e-01 -1.331409811973571777e-02 6.221024394035339355e-01 3.549675643444061279e-02 -6.859230995178222656e-01 2.288161516189575195e-01 1.384529322385787964e-01
2.994339168071746826e-01 -3.904328495264053345e-02 -5.211251378059387207e-01 2.802881598472595215e-01 -3.894477784633636475e-01 -5.011417865753173828e-01 1.523359864950180054e-01 -3.642297685146331787e-01
5.708101987838745117e-01 5.646128654479980469e-01 -1.546997874975204468e-01 4.213477671146392822e-01 -2.934963256120681763e-02 -3.496116399765014648e-01 1.130214855074882507e-01 -1.343828588724136353e-01
-2.352090030908584595e-01 1.465665102005004883e-01 -1.135043874382972717e-01 3.984186947345733643e-01 -2.103377878665924072e-01 8.043030649423599243e-02 2.916991896927356720e-02 -8.366673588752746582e-01
-1.758014708757400513e-01 4.386680722236633301e-01 2.376354187726974487e-01 2.055788934230804443e-01 5.286787152290344238e-01 -4.946933984756469727e-01 3.887008428573608398e-01 -5.118534341454505920e-02
4.186082780361175537e-01 -2.598374783992767334e-01 2.353658229112625122e-01 3.882314562797546387e-01 2.853632271289825439e-01 -6.763126850128173828e-01 7.234778255224227905e-02 -8.405762910842895508e-02
3.053935170173645020e-01 -1.323061436414718628e-01 3.019499182701110840e-01 -2.842683577910065651e-03 -1.355589181184768677e-01 -4.960015416145324707e-01 7.265316843986511230e-01 -7.619627565145492554e-02
4.766963720321655273e-01 1.024311855435371399e-01 3.883154690265655518e-01 2.676844596862792969e-01 -3.698561787605285645e-01 -2.229357510805130005e-01 -7.443759590387344360e-02 -5.897368788719177246e-01
2.994568347930908203e-01 -4.558214247226715088e-01 1.529151499271392822e-01 -1.282972469925880432e-02 -1.303911060094833374e-01 -6.377915740013122559e-01 1.610105484724044800e-01 -4.788533449172973633e-01
3.945340588688850403e-02 4.481441080570220947e-01 -1.767064929008483887e-01 -1.681284233927726746e-02 8.611810207366943359e-02 -2.945400178432464600e-01 8.149769306182861328e-01 8.800513297319412231e-02
1.890106648206710815e-01 1.374143660068511963e-01 -8.193030208349227905e-02 3.496917337179183960e-02 -2.026163488626480103e-01 -8.694874048233032227e-01 -1.575749963521957397e-01 -3.399487137794494629e-01
2.846749722957611084e-01 -2.174052298069000244e-01 3.100812435150146484e-01 1.921475529670715332e-01 -3.890759348869323730e-01 -5.103772282600402832e-01 5.483048558235168457e-01 -1.616193652153015137e-01
-8.617249876260757446e-02 3.852379024028778076e-01 2.967149019241333008e-01 -2.327410131692886353e-01 2.945435345172882080e-01 -4.970078766345977783e-01 6.012814044952392578e-01 -8.152115345001220703e-02
3.155106604099273682e-01 1.568097025156021118e-01 -5.574254393577575684e-01 -1.893103681504726410e-02 -1.560034006834030151e-01 -6.583085656166076660e-01 2.643319070339202881e-01 -1.928830444812774658e-01
3.835054039955139160e-01 2.366802655160427094e-03 -5.639503598213195801e-01 3.611025810241699219e-01 -6.999823451042175293e-02 -5.139858722686767578e-01 2.974936962127685547e-01 -2.165618538856506348e-01
2.562874928116798401e-02 3.947891891002655029e-01 1.382548511028289795e-01 -3.152555823326110840e-01 4.734480977058410645e-01 -3.527902364730834961e-01 5.611706972122192383e-01 -2.479066550731658936e-01
-3.343372941017150879e-01 -3.721327707171440125e-02 -2.434296011924743652e-01 3.013215959072113037e-01 -1.584595255553722382e-02 1.518169939517974854e-01 4.057562649250030518e-01 -7.408397793769836426e-01
1.434279084205627441e-01 4.018110036849975586e-01 -5.182641744613647461e-01 2.774379849433898926e-01 3.245289325714111328e-01 7.826747000217437744e-02 3.466171026229858398e-01 -4.907324910163879395e-01
-1.009699255228042603e-01 2.704123854637145996e-01 -6.379007697105407715e-01 2.259830683469772339e-01 1.946385353803634644e-01 2.046431973576545715e-02 3.425558209419250488e-01 -5.504990816116333008e-01
1.848667412996292114e-01 1.174574196338653564e-01 2.246253490447998047e-01 4.128342866897583008e-02 3.742600083351135254e-01 -8.605846166610717773e-01 2.211399190127849579e-02 -1.367543637752532959e-01
1.981727033853530884e-01 -2.930195629596710205e-01 3.947264850139617920e-01 2.577668987214565277e-02 2.069966308772563934e-02 -7.150905728340148926e-01 -7.313627004623413086e-02 -4.486220180988311768e-01
-6.798608601093292236e-02 2.238192409276962280e-01 -4.470797777175903320e-01 1.435496062040328979e-01 3.232468068599700928e-01 1.511943638324737549e-01 3.848546743392944336e-01 -6.703243255615234375e-01
-7.031589746475219727e-02 -3.131307065486907959e-01 -4.727430939674377441e-01 2.385694831609725952e-01 6.461708992719650269e-02 -2.205814421176910400e-01 7.144402861595153809e-01 -2.309700250625610352e-01
-4.748324677348136902e-02 2.640576064586639404e-01 -1.207774281501770020e-01 3.566705584526062012e-01 6.910983324050903320e-01 -9.368182718753814697e-02 3.528415262699127197e-01 -4.187212586402893066e-01
1.783298403024673462e-01 6.504697799682617188e-01 1.776552498340606689e-01 2.065372765064239502e-01 -4.246955215930938721e-01 -1.883962452411651611e-01 6.633143872022628784e-02 -5.006088614463806152e-01
3.022358715534210205e-01 2.585950791835784912e-01 8.484610915184020996e-02 4.678893983364105225e-01 -4.683323800563812256e-01 -5.986942052841186523e-01 6.014198809862136841e-02 -1.851369142532348633e-01
3.376035392284393311e-01 -2.023898065090179443e-01 -1.051794737577438354e-01 2.752358615398406982e-01 -1.282396316528320312e-01 -6.910594701766967773e-01 5.124873518943786621e-01 -3.991195186972618103e-02
4.264126718044281006e-01 2.220103740692138672e-01 -2.353810966014862061e-01 -2.867071330547332764e-01 -4.238457083702087402e-01 -2.043091803789138794e-01 3.046466112136840820e-01 -5.630996823310852051e-01
-1.649963110685348511e-01 6.063941121101379395e-01 -1.362158060073852539e-01 8.973142504692077637e-02 -7.334841042757034302e-02 -5.580541491508483887e-01 -1.744926571846008301e-01 -4.808367490768432617e-01
2.519648373126983643e-01 -1.539649069309234619e-01 8.379206061363220215e-02 9.212379902601242065e-02 2.555260658264160156e-01 -8.928244709968566895e-01 3.404791653156280518e-02 -1.836089491844177246e-01
-1.753648626618087292e-03 4.676088988780975342e-01 1.484930962324142456e-01 -3.796013444662094116e-02 3.974473774433135986e-01 -7.317615151405334473e-01 2.381799072027206421e-01 -8.762747049331665039e-02
4.350689649581909180e-01 3.129011094570159912e-01 -1.407489627599716187e-01 -1.346923261880874634e-01 -4.049094319343566895e-01 -3.190101087093353271e-01 1.650215536355972290e-01 -6.179839968681335449e-01
5.064551234245300293e-01 2.226966321468353271e-01 -5.383542776107788086e-01 2.880619764328002930e-01 -1.438779979944229126e-01 -4.854375123977661133e-01 2.222460210323333740e-01 -1.239384934306144714e-01
1.487534046173095703e-01 -2.243376523256301880e-01 2.146117836236953735e-01 -1.945794094353914261e-03 1.357088238000869751e-01 -8.212549984455108643e-02 5.973674654960632324e-01 -7.067344784736633301e-01
-2.950149476528167725e-01 2.009987682104110718e-01 2.594776749610900879e-01 7.025636434555053711e-01 4.841596633195877075e-02 -5.467995628714561462e-02 1.446828097105026245e-01 -5.342043042182922363e-01
5.964997038245201111e-02 4.797945022583007812e-01 -3.264368474483489990e-01 3.104334175586700439e-01 5.150433778762817383e-01 -8.660692721605300903e-02 2.855732142925262451e-01 -4.571505486965179443e-01
4.328331723809242249e-02 3.461579680442810059e-01 -3.925445377826690674e-01 3.491488397121429443e-01 5.788536667823791504e-01 -3.199386298656463623e-01 -4.601400345563888550e-02 -4.034297466278076172e-01
-2.095080018043518066e-01 3.050023615360260010e-01 1.290939450263977051e-01 -2.307528071105480194e-02 4.897695779800415039e-01 -7.251706719398498535e-01 7.166879624128341675e-02 -2.738596200942993164e-01
2.271173596382141113e-01 2.121188193559646606e-01 -4.958864748477935791e-01 9.004265815019607544e-02 4.957646131515502930e-01 -7.352066785097122192e-02 2.471374869346618652e-01 -5.806441903114318848e-01
4.709506332874298096e-01 -1.178382337093353271e-01 4.677412807941436768e-01 3.405297100543975830e-01 1.064622923731803894e-01 -5.590197443962097168e-01 -1.127895265817642212e-01 -3.049891591072082520e-01
1.698662340641021729e-01 8.063871264457702637e-01 1.068553701043128967e-01 1.568551808595657349e-01 -2.772441804409027100e-01 -1.831839680671691895e-01 2.685576677322387695e-01 -3.198743462562561035e-01
-1.019638404250144958e-01 4.335131943225860596e-01 -2.846738994121551514e-01 3.556529879570007324e-01 5.472977161407470703e-01 -1.131868436932563782e-01 4.112459123134613037e-01 -3.356671333312988281e-01
-3.036127388477325439e-01 2.183597236871719360e-01 1.527253389358520508e-01 4.162764251232147217e-01 5.070092082023620605e-01 -5.251342058181762695e-01 3.610625863075256348e-01 -1.834498532116413116e-02
-5.159462690353393555e-01 4.260574281215667725e-01 -1.411295533180236816e-01 3.289993703365325928e-01 -3.574667032808065414e-03 -4.786289110779762268e-02 2.571376860141754150e-01 -5.964000225067138672e-01
1.197738759219646454e-02 3.572860658168792725e-01 1.148143261671066284e-01 1.921601444482803345e-01 1.723498553037643433e-01 -4.399181902408599854e-01 -4.386718273162841797e-01 -6.375187039375305176e-01
4.681898355484008789e-01 1.199166178703308105e-01 3.817988932132720947e-01 8.490387350320816040e-02 -2.176793664693832397e-01 -3.082132637500762939e-01 -9.159243106842041016e-02 -6.801987290382385254e-01
-8.264899998903274536e-02 -4.091535136103630066e-02 -2.664020359516143799e-01 4.538089334964752197e-01 2.073100656270980835e-01 -6.247451305389404297e-01 -2.397604286670684814e-01 -4.730891883373260498e-01
2.833342552185058594e-01 3.506090492010116577e-02 -2.360303401947021484e-01 2.665625214576721191e-01 -6.461091041564941406e-01 -3.698806762695312500e-01 6.973702460527420044e-02 -4.822805225849151611e-01
-8.576323278248310089e-03 5.659317374229431152e-01 3.382284641265869141e-01 1.131008937954902649e-01 -4.515095353126525879e-01 -4.672126173973083496e-01 2.560433149337768555e-01 -2.544614970684051514e-01
2.559908628463745117e-01 3.522996902465820312e-01 -1.087426543235778809e-01 3.733809888362884521e-01 -5.684879422187805176e-01 -3.878410756587982178e-01 4.217197895050048828e-01 -8.757030963897705078e-02
7.124673724174499512e-01 -9.403087198734283447e-02 -4.138163328170776367e-01 1.839026808738708496e-01 -1.029387265443801880e-01 -3.230272829532623291e-01 2.925654947757720947e-01 -2.791893482208251953e-01
-1.311079263687133789e-01 2.569892406463623047e-01 3.557086288928985596e-01 4.583653807640075684e-02 2.354369908571243286e-01 -7.624233961105346680e-01 3.878197669982910156e-01 3.183462470769882202e-02
-1.539681106805801392e-01 -3.996245265007019043e-01 -4.670664295554161072e-02 3.189218044281005859e-01 -4.051010310649871826e-01 -5.403038263320922852e-01 1.715338081121444702e-01 -4.766993820667266846e-01
7.297971844673156738e-01 3.726482391357421875e-02 -3.645862340927124023e-01 3.277329206466674805e-01 1.948492042720317841e-02 -3.341766595840454102e-01 2.565282285213470459e-01 -2.186663150787353516e-01
7.607915438711643219e-03 2.777543365955352783e-01 2.229183912277221680e-01 4.314898550510406494e-01 5.892637372016906738e-01 -3.285523131489753723e-02 2.440985888242721558e-01 -5.282264351844787598e-01
4.942057281732559204e-02 -1.119050160050392151e-01 1.233706772327423096e-01 -1.396905183792114258e-01 2.625752426683902740e-02 -8.944859504699707031e-01 -2.356243319809436798e-02 -3.859421908855438232e-01
3.307210281491279602e-02 2.933101356029510498e-01 1.664553880691528320e-01 -3.768323957920074463e-01 -9.634445607662200928e-02 -8.961809426546096802e-02 2.329479455947875977e-01 -8.195040822029113770e-01
-4.631173312664031982e-01 -1.842970699071884155e-01 2.346365600824356079e-01 1.146287024021148682e-01 -1.930023878812789917e-01 -6.651064753532409668e-01 3.110580146312713623e-01 -3.270921409130096436e-01
-2.972642481327056885e-01 4.926131665706634521e-01 2.204833552241325378e-03 7.050156593322753906e-02 1.819384247064590454e-01 -4.979982674121856689e-01 -1.809554398059844971e-01 -5.917280316352844238e-01
-1.267213076353073120e-01 1.603153049945831299e-01 2.169506549835205078e-01 -2.016453891992568970e-01 4.220660626888275146e-01 -7.514351010322570801e-01 7.705116271972656250e-02 -3.489711582660675049e-01
-2.134020328521728516e-01 8.824155665934085846e-03 -2.536684572696685791e-01 5.287263989448547363e-01 3.695100843906402588e-01 -1.458720117807388306e-01 8.016598876565694809e-04 -6.728043556213378906e-01
3.361308872699737549e-01 8.021119832992553711e-01 4.404885694384574890e-03 -9.282595477998256683e-03 1.009674072265625000e-01 -2.635744512081146240e-01 3.363631367683410645e-01 -2.252131104469299316e-01
2.754881083965301514e-01 1.162846013903617859e-01 -5.416727662086486816e-01 -2.941348254680633545e-01 -1.143152564764022827e-01 -4.575431048870086670e-01 -4.123580083250999451e-02 -5.536656379699707031e-01
3.077321350574493408e-01 4.624145328998565674e-01 -4.950001835823059082e-01 4.269227683544158936e-01 2.973490357398986816e-01 -2.719398587942123413e-02 3.342300057411193848e-01 -2.516343295574188232e-01
5.996161699295043945e-01 2.348713278770446777e-01 -4.136687219142913818e-01 -1.677582040429115295e-03 3.694437742233276367e-01 -9.706898592412471771e-03 3.318414390087127686e-01 -4.092305302619934082e-01
3.872629404067993164e-01 3.640711307525634766e-02 -5.470953881740570068e-02 2.385747134685516357e-01 -6.121395230293273926e-01 -2.914759516716003418e-01 6.524108350276947021e-02 -5.699663162231445312e-01
2.024590671062469482e-01 2.411779016256332397e-01 1.750136762857437134e-01 2.589740790426731110e-02 2.192667126655578613e-01 -9.036887884140014648e-01 5.260169506072998047e-02 -4.522157087922096252e-02
1.480907201766967773e-01 6.062769293785095215e-01 1.614300757646560669e-01 -1.159818172454833984e-01 -3.069815337657928467e-01 -2.061692029237747192e-01 2.327204495668411255e-01 -6.165093183517456055e-01
4.721657931804656982e-01 1.085273101925849915e-01 2.196364402770996094e-01 -3.699913620948791504e-02 4.714995622634887695e-01 -5.391291975975036621e-01 4.484798610210418701e-01 -3.957156464457511902e-02
-6.514395773410797119e-02 6.729233860969543457e-01 2.018012665212154388e-02 -7.606922835111618042e-02 -8.508259057998657227e-02 -1.532608568668365479e-01 7.079380154609680176e-01 -6.951501220464706421e-02
4.726562276482582092e-02 6.830497980117797852e-01 -3.752632066607475281e-02 1.540551185607910156e-01 -4.158728420734405518e-01 -1.240472421050071716e-01 2.519947290420532227e-01 -5.042107701301574707e-01
-2.635836601257324219e-01 2.173935920000076294e-01 2.133676558732986450e-01 6.750851869583129883e-02 5.393683910369873047e-01 -6.647482514381408691e-01 2.973600029945373535e-01 -1.093114390969276428e-01
4.633878469467163086e-01 -1.510872542858123779e-01 -2.257575988769531250e-01 5.591458082199096680e-01 1.873560696840286255e-01 -5.607670545578002930e-01 2.217155545949935913e-01 1.068229693919420242e-02
-1.191583368927240372e-02 -4.212651252746582031e-01 2.325237728655338287e-02 -1.701527684926986694e-01 -1.438086628913879395e-01 -5.916777849197387695e-01 4.224132895469665527e-01 -4.936643838882446289e-01
2.211664617061614990e-01 2.682474851608276367e-01 1.094743143767118454e-02 -3.145726025104522705e-01 1.209076195955276489e-01 -6.727510094642639160e-01 -1.399612724781036377e-01 -5.415266752243041992e-01
4.549977481365203857e-01 4.714707657694816589e-02 -3.321412950754165649e-02 3.382663428783416748e-01 -4.715514183044433594e-01 -3.295237123966217041e-01 -1.352449059486389160e-01 -5.709545612335205078e-01
-4.373794496059417725e-01 4.817511439323425293e-01 -1.781361103057861328e-01 -1.799022778868675232e-02 -2.339752912521362305e-01 -2.013603448867797852e-01 1.371991038322448730e-01 -6.560831069946289062e-01
4.566952586174011230e-01 -1.561887711286544800e-01 -2.953992784023284912e-01 5.994150042533874512e-02 -2.381203521508723497e-04 -6.492173671722412109e-01 4.762681722640991211e-01 -1.669318377971649170e-01
-1.661084294319152832e-01 -1.413735598325729370e-01 -1.829135268926620483e-01 6.570266485214233398e-01 3.286244571208953857e-01 -5.411620140075683594e-01 2.937467992305755615e-01 1.194492913782596588e-02
4.831679165363311768e-01 1.577374339103698730e-01 3.842491209506988525e-01 6.517565995454788208e-02 -3.959316313266754150e-01 -1.948711089789867401e-02 3.158609867095947266e-01 -5.769425630569458008e-01
1.404970735311508179e-01 7.797837257385253906e-01 -6.623277813196182251e-02 1.301011443138122559e-01 -2.734643518924713135e-01 -2.448652833700180054e-01 3.952744603157043457e-01 -2.447473853826522827e-01
3.670267760753631592e-01 5.074208378791809082e-01 3.186690807342529297e-02 1.036245822906494141e-01 -5.205588936805725098e-01 -2.039499729871749878e-01 3.690698742866516113e-01 -3.837605416774749756e-01
-7.673843204975128174e-02 2.153950780630111694e-01 -1.398646533489227295e-01 -1.796366125345230103e-01 1.131466627120971680e-01 8.763633668422698975e-02 1.440704166889190674e-01 -9.244706034660339355e-01
2.003982812166213989e-01 4.662818610668182373e-01 -9.364387392997741699e-02 8.278344571590423584e-02 -9.228084981441497803e-02 -4.256303608417510986e-01 7.205800414085388184e-01 1.337422579526901245e-01
1.533436030149459839e-01 -2.468585819005966187e-01 1.517248600721359253e-01 -2.987327277660369873e-01 2.274508960545063019e-02 -5.563787221908569336e-01 -2.099082432687282562e-02 -7.019754648208618164e-01
-4.954310879111289978e-02 4.886397421360015869e-01 -2.478189468383789062e-01 3.359097838401794434e-01 4.301902949810028076e-01 -3.688594698905944824e-01 -1.679102480411529541e-01 -4.849868416786193848e-01
3.394849300384521484e-01 6.984667386859655380e-03 -3.094085156917572021e-01 1.810241490602493286e-01 -2.477212399244308472e-01 -7.734429240226745605e-01 1.130632460117340088e-01 -2.895424962043762207e-01
-6.880231946706771851e-02 -2.070395797491073608e-01 -2.516655921936035156e-01 -8.415962755680084229e-02 3.449677675962448120e-02 -2.179075479507446289e-01 8.749818205833435059e-01 -2.602225244045257568e-01
-4.987488500773906708e-03 7.820360660552978516e-01 -1.043062210083007812e-01 -1.287662833929061890e-01 -1.014973316341638565e-02 -4.226534366607666016e-01 9.218420833349227905e-02 -4.167702794075012207e-01
1.828402578830718994e-01 1.546229608356952667e-02 1.521174460649490356e-01 -1.900823414325714111e-01 1.677838265895843506e-01 -5.442779064178466797e-01 -2.694812119007110596e-01 -7.141773700714111328e-01
3.240774273872375488e-01 -5.075503140687942505e-02 3.852117955684661865e-01 -1.335929632186889648e-01 3.411355316638946533e-01 -4.317829906940460205e-01 5.725957751274108887e-01 -3.090092837810516357e-01
-3.535012900829315186e-02 3.932853639125823975e-01 3.759399354457855225e-01 6.196424365043640137e-01 2.843079566955566406e-01 -4.627754539251327515e-02 3.296089768409729004e-01 -3.566155433654785156e-01
4.959796667098999023e-01 3.394662141799926758e-01 6.736274063587188721e-02 2.597554214298725128e-02 -1.396622806787490845e-01 -2.628384828567504883e-01 7.808320969343185425e-02 -7.340761423110961914e-01
4.641445353627204895e-03 3.313964307308197021e-01 1.085373461246490479e-01 -1.164534613490104675e-01 4.505905807018280029e-01 -7.725847363471984863e-01 2.521193027496337891e-01 -3.646825999021530151e-02
-4.113270714879035950e-02 1.566648334264755249e-01 -1.399010699242353439e-02 -4.924663342535495758e-03 1.086023077368736267e-01 -7.478035092353820801e-01 -3.237976729869842529e-01 -5.456140041351318359e-01
5.102927088737487793e-01 9.787173569202423096e-02 -1.317787915468215942e-01 5.140020847320556641e-01 -1.595968157052993774e-01 -6.003617644309997559e-01 2.501064240932464600e-01 4.132101894356310368e-04
-3.820254281163215637e-02 5.054220557212829590e-01 1.143509298563003540e-01 6.331661343574523926e-02 1.533506661653518677e-01 -5.218548178672790527e-01 -3.121143579483032227e-01 -5.768359303474426270e-01
4.098622500896453857e-01 1.674264818429946899e-01 2.082986384630203247e-01 -3.031078875064849854e-01 -2.604353427886962891e-01 -2.589627802371978760e-01 7.929182797670364380e-02 -7.263215780258178711e-01
2.061385810375213623e-01 2.156990021467208862e-01 3.876365125179290771e-01 -1.702863872051239014e-01 2.593365870416164398e-02 -1.262014210224151611e-01 1.114329695701599121e-01 -8.382747173309326172e-01
3.394719362258911133e-01 -1.552208662033081055e-01 -4.534747004508972168e-01 2.089582532644271851e-01 -3.305053114891052246e-01 -6.359434723854064941e-01 1.654734164476394653e-01 -2.651848196983337402e-01
-1.760349571704864502e-01 2.908532507717609406e-02 4.567620158195495605e-01 5.143186450004577637e-01 2.049720883369445801e-01 -1.398694235831499100e-02 2.951698601245880127e-01 -6.047115325927734375e-01
-3.151308894157409668e-01 5.102822780609130859e-01 -6.100073456764221191e-03 6.091843545436859131e-02 -1.963416934013366699e-01 -1.442754566669464111e-01 7.068020850419998169e-02 -7.564357519149780273e-01
4.666583836078643799e-01 -4.704493582248687744e-01 5.725409835577011108e-02 1.042142882943153381e-01 -3.402006328105926514e-01 -3.006354570388793945e-01 3.142767548561096191e-01 -4.918137490749359131e-01
5.836953967809677124e-02 -1.104573439806699753e-02 8.588731288909912109e-02 3.064972460269927979e-01 -6.132134199142456055e-01 -5.480667352676391602e-01 3.547898530960083008e-01 -3.047461509704589844e-01
4.449491575360298157e-02 -5.180599093437194824e-01 -6.896256469190120697e-03 5.643593147397041321e-02 1.381346285343170166e-01 -6.837090253829956055e-01 3.832146227359771729e-01 -3.049735724925994873e-01
3.413633704185485840e-01 -5.577843189239501953e-01 7.224640250205993652e-02 9.519044309854507446e-03 -1.431482285261154175e-01 -3.426613509654998779e-01 4.075779318809509277e-01 -5.128446221351623535e-01
3.670268654823303223e-01 4.195215553045272827e-02 -6.054021716117858887e-01 3.493210077285766602e-01 -5.138157680630683899e-02 -5.696914792060852051e-01 1.290975213050842285e-01 -1.764643192291259766e-01
5.316751599311828613e-01 1.458038240671157837e-01 -2.772701382637023926e-01 3.782518506050109863e-01 -1.266794949769973755e-01 -1.428252458572387695e-01 1.360718011856079102e-01 -6.489585638046264648e-01
7.814820110797882080e-02 4.321103692054748535e-01 -3.505000844597816467e-02 9.869284927845001221e-02 -1.629303395748138428e-01 2.534224092960357666e-01 2.711390852928161621e-01 -7.949334383010864258e-01
4.147582650184631348e-01 -9.036561101675033569e-02 -1.318882405757904053e-01 6.493944525718688965e-01 -2.351199835538864136e-01 -4.025805294513702393e-01 2.914055883884429932e-01 -2.800576686859130859e-01
2.137075215578079224e-01 1.135878860950469971e-01 -1.660864353179931641e-01 3.572568893432617188e-01 -6.377282142639160156e-01 -3.535099029541015625e-01 3.822794184088706970e-02 -5.030724406242370605e-01
-9.634525328874588013e-02 3.244754076004028320e-01 3.106692135334014893e-01 -1.125951930880546570e-01 5.594624876976013184e-01 -5.760843753814697266e-01 2.222314178943634033e-01 -2.863246500492095947e-01
5.242680907249450684e-01 4.215553030371665955e-02 -3.232957422733306885e-01 -2.563358843326568604e-01 6.343010347336530685e-03 -6.243722438812255859e-01 3.549450635910034180e-01 -1.930560469627380371e-01
2.281931787729263306e-01 6.059851646423339844e-01 2.940928330644965172e-03 2.288778126239776611e-01 -4.554648995399475098e-01 -1.646310091018676758e-01 1.742344796657562256e-01 -5.132318139076232910e-01
-1.426393538713455200e-01 3.099923133850097656e-01 1.488775163888931274e-01 4.656971432268619537e-03 3.924669921398162842e-01 -4.379113614559173584e-01 7.180277705192565918e-01 -3.473079297691583633e-03
-2.905567586421966553e-01 7.427952438592910767e-02 2.105766721069812775e-02 -2.342016696929931641e-01 5.233553051948547363e-01 -5.593752264976501465e-01 4.217694103717803955e-01 -3.001242280006408691e-01
-2.245029509067535400e-01 4.045585170388221741e-02 -5.978094935417175293e-01 5.899212360382080078e-01 1.050076633691787720e-01 -9.153478592634201050e-02 2.021833509206771851e-01 -4.269606471061706543e-01
5.951650142669677734e-01 2.549173831939697266e-01 -6.488414108753204346e-02 -2.072682082653045654e-01 -2.600637674331665039e-01 -3.455916941165924072e-01 4.973869919776916504e-01 -3.149049878120422363e-01
3.209563493728637695e-01 4.197490215301513672e-01 -2.350511550903320312e-01 3.236800134181976318e-01 8.069588989019393921e-02 -3.828469812870025635e-01 5.873094201087951660e-01 2.505278885364532471e-01
1.952598430216312408e-02 2.080371975898742676e-01 4.052345156669616699e-01 -1.863565593957901001e-01 4.168805778026580811e-01 -6.513116359710693359e-01 3.012610375881195068e-01 -2.619946897029876709e-01
