# Supplementary material for: Where is your field going? A machine learning approach to study the relative motion of the domains of physics
Source: PLoS One. 2020 Jun 18;15(6):e0233997. doi: 10.1371/journal.pone.0233997 (PMC7302634; doi:10.1371/journal.pone.0233997)
Supplement: S17 Data — (ZIP) [file pone.0233997.s017.zip › 16/Pacs4Run_16_VS_500_embeddings2002-2006ED8.txt]

1.474205106496810913e-01 3.935119211673736572e-01 6.619650721549987793e-01 3.431865200400352478e-02 -1.038284320384263992e-02 2.716022729873657227e-01 -2.069411575794219971e-01 5.170493125915527344e-01
7.405007481575012207e-01 2.499804794788360596e-01 3.994942903518676758e-01 3.345363438129425049e-01 1.626012325286865234e-01 2.113333046436309814e-01 8.749300241470336914e-02 1.972363591194152832e-01
3.783685863018035889e-01 1.618597358465194702e-01 5.259330868721008301e-01 2.423483431339263916e-01 5.517189949750900269e-02 6.989334821701049805e-01 -2.452684193849563599e-02 -5.609588697552680969e-02
4.446200728416442871e-01 4.348254799842834473e-01 2.939199805259704590e-01 3.036166429519653320e-01 3.385724732652306557e-03 3.317846357822418213e-01 5.615420937538146973e-01 9.615490585565567017e-02
2.828328907489776611e-01 7.819595336914062500e-01 2.977569103240966797e-01 1.715499162673950195e-01 1.229302734136581421e-01 4.135402143001556396e-01 6.107009202241897583e-02 -2.448188699781894684e-02
5.345166921615600586e-01 3.150196671485900879e-01 9.095957875251770020e-02 -4.912344515323638916e-01 -2.679895162582397461e-01 -2.340561524033546448e-02 2.840893566608428955e-01 4.608650803565979004e-01
6.697971224784851074e-01 1.937939524650573730e-01 3.425388336181640625e-01 -4.586647748947143555e-01 6.132458895444869995e-02 1.602353341877460480e-02 -4.223848879337310791e-01 6.068965420126914978e-02
5.788968205451965332e-01 2.514476180076599121e-01 1.145860031247138977e-01 -4.649960994720458984e-01 -1.963338851928710938e-01 1.309057474136352539e-01 2.131414264440536499e-01 5.207578539848327637e-01
1.832063794136047363e-01 5.169943720102310181e-02 4.042377173900604248e-01 2.889697253704071045e-01 2.693490386009216309e-01 5.612367391586303711e-01 1.463665813207626343e-01 5.548802614212036133e-01
6.349644660949707031e-01 4.442098140716552734e-01 1.659082472324371338e-01 -3.924759924411773682e-01 2.206543982028961182e-01 -1.337212324142456055e-02 2.880856990814208984e-01 2.933843433856964111e-01
4.031524062156677246e-01 8.594243526458740234e-01 2.478786855936050415e-01 -4.094798117876052856e-02 1.026163809001445770e-03 1.483508199453353882e-01 -3.554793819785118103e-02 -1.116459816694259644e-01
4.201966226100921631e-01 3.464917838573455811e-01 3.247617781162261963e-01 7.208018749952316284e-02 4.313856363296508789e-01 2.548107206821441650e-01 5.338074564933776855e-01 2.382012307643890381e-01
8.745455741882324219e-02 2.163528800010681152e-01 7.075239419937133789e-01 -3.495564758777618408e-01 2.113889902830123901e-01 -4.771135747432708740e-01 1.998346894979476929e-01 1.025030091404914856e-01
2.434613257646560669e-01 2.787359952926635742e-01 4.183120429515838623e-01 3.478375375270843506e-01 -2.625927627086639404e-01 6.643510460853576660e-01 1.835084110498428345e-01 1.518693268299102783e-01
2.228845357894897461e-01 3.067210316658020020e-02 3.209335803985595703e-01 -6.619923710823059082e-01 1.052885428071022034e-01 4.913386702537536621e-01 1.240353435277938843e-01 3.745199739933013916e-01
3.657488524913787842e-01 7.925636172294616699e-01 9.272918105125427246e-02 -3.405772745609283447e-01 2.190627306699752808e-01 -4.462486878037452698e-02 -5.755884200334548950e-02 2.453288435935974121e-01
6.994346380233764648e-01 -6.103649269789457321e-03 3.789964020252227783e-01 -4.550793766975402832e-01 2.660865485668182373e-01 2.111418992280960083e-01 5.649861320853233337e-02 2.035770118236541748e-01
-6.255866587162017822e-02 4.394920170307159424e-01 4.235294759273529053e-01 -6.806617379188537598e-01 -1.015568524599075317e-01 3.832545876502990723e-01 3.114047087728977203e-02 -4.569320380687713623e-02
-9.190370142459869385e-02 5.204212069511413574e-01 8.466681838035583496e-02 -4.768286347389221191e-01 -1.558476388454437256e-01 1.527748852968215942e-01 1.540944818407297134e-02 6.620538830757141113e-01
3.157972693443298340e-01 1.610529795289039612e-02 4.979122877120971680e-01 -5.239887237548828125e-01 -2.132205516099929810e-01 5.702093243598937988e-01 -7.448001950979232788e-02 -3.718651831150054932e-02
3.476677536964416504e-01 8.255537152290344238e-01 1.791678667068481445e-01 -2.268158197402954102e-01 2.828352153301239014e-01 -7.692290004342794418e-03 -2.292157709598541260e-02 1.829241216182708740e-01
6.606478691101074219e-01 3.310967385768890381e-01 3.985298275947570801e-01 -1.978396326303482056e-01 -1.795357018709182739e-01 3.334094882011413574e-01 2.904953062534332275e-01 -1.678403615951538086e-01
5.813515186309814453e-01 2.259850129485130310e-02 4.488297402858734131e-01 -2.610056996345520020e-01 -2.373954504728317261e-01 4.888510107994079590e-01 3.070343434810638428e-01 4.843149706721305847e-02
3.634524345397949219e-01 -3.119706176221370697e-03 8.532218933105468750e-01 -4.265874251723289490e-02 9.072271734476089478e-02 -1.729587614536285400e-01 3.121033608913421631e-01 -5.031415447592735291e-02
3.369508087635040283e-01 -1.395879983901977539e-01 3.434384763240814209e-01 -6.405866146087646484e-01 -1.304096877574920654e-01 3.330392241477966309e-01 -6.895582377910614014e-02 4.538738131523132324e-01
2.380479723215103149e-01 6.566498894244432449e-03 8.367792367935180664e-01 -9.758003056049346924e-02 2.335248142480850220e-01 -3.237640019506216049e-03 -3.988834619522094727e-01 -1.411260515451431274e-01
5.346615910530090332e-01 2.426548749208450317e-01 6.739466190338134766e-01 2.192005328834056854e-02 2.480122298002243042e-01 -2.866684198379516602e-01 2.384999245405197144e-01 -2.030343603109940886e-04
2.958633601665496826e-01 -9.444438666105270386e-02 3.992075026035308838e-01 -1.084243059158325195e-01 -5.027565956115722656e-01 5.273556113243103027e-01 3.578353822231292725e-01 2.711246311664581299e-01
4.958072900772094727e-01 1.369883120059967041e-01 5.155800580978393555e-01 -2.829063534736633301e-01 -3.330360651016235352e-01 3.159464597702026367e-01 3.949777483940124512e-01 -1.510229706764221191e-01
5.700536966323852539e-01 4.439198374748229980e-01 5.854399502277374268e-02 -3.918323516845703125e-01 2.501719258725643158e-02 6.344441324472427368e-02 2.300076484680175781e-01 5.132828354835510254e-01
5.432639122009277344e-01 3.010807633399963379e-01 2.230809479951858521e-01 -7.536504417657852173e-02 5.830958485603332520e-01 3.297925293445587158e-01 1.299233585596084595e-01 3.051657378673553467e-01
6.713342666625976562e-01 -6.829468905925750732e-02 3.291689157485961914e-01 -5.375167727470397949e-01 3.374900296330451965e-02 9.861127287149429321e-02 3.372703865170478821e-02 3.679252862930297852e-01
3.601315617561340332e-01 8.229742199182510376e-02 1.987622529268264771e-01 -1.344992816448211670e-01 -5.171630978584289551e-01 5.731102228164672852e-01 -1.805118285119533539e-02 4.579269289970397949e-01
7.086079716682434082e-01 -1.030509248375892639e-01 3.051458001136779785e-01 -2.743770480155944824e-01 -3.017830550670623779e-01 -1.135138347744941711e-01 -3.175934553146362305e-01 3.376901447772979736e-01
1.084671020507812500e-01 3.249519467353820801e-01 3.862367272377014160e-01 -6.532209515571594238e-01 -1.992593258619308472e-01 5.128101706504821777e-01 1.158535853028297424e-02 -6.286609172821044922e-02
2.547906041145324707e-01 -1.209088861942291260e-01 4.065200686454772949e-01 7.906145602464675903e-02 1.110236793756484985e-01 -6.303995847702026367e-02 -1.842132657766342163e-01 8.358939886093139648e-01
7.924180626869201660e-01 1.404213011264801025e-01 2.226486057043075562e-01 -1.887298226356506348e-01 1.513360440731048584e-01 1.574041992425918579e-01 -3.376486599445343018e-01 3.247747421264648438e-01
6.426553726196289062e-01 1.794564276933670044e-01 6.039476394653320312e-01 5.461771041154861450e-02 1.985446661710739136e-01 -2.752510309219360352e-01 2.516810894012451172e-01 9.234329313039779663e-02
4.979622736573219299e-02 5.205118656158447266e-02 9.027888774871826172e-01 -2.032307386398315430e-01 -6.473943591117858887e-02 -3.556344807147979736e-01 -3.990060463547706604e-02 -7.887563109397888184e-02
7.355099916458129883e-01 1.678240448236465454e-01 3.533745706081390381e-01 -4.538744091987609863e-01 -4.525937512516975403e-02 2.923555672168731689e-01 9.476263821125030518e-02 5.902943760156631470e-02
4.132353365421295166e-01 2.860118448734283447e-01 2.608383893966674805e-01 -6.075080037117004395e-01 -4.598519504070281982e-01 -2.062091231346130371e-02 2.651028335094451904e-01 1.678166687488555908e-01
6.390424966812133789e-01 -4.280394315719604492e-02 3.239265084266662598e-01 -5.747355222702026367e-01 -5.353384464979171753e-02 2.250878810882568359e-01 1.782752573490142822e-02 3.173247873783111572e-01
-2.239066921174526215e-02 1.266948133707046509e-01 4.730372726917266846e-01 -1.976302824914455414e-02 4.117461740970611572e-01 -1.307945102453231812e-01 -6.233559176325798035e-02 7.541645765304565430e-01
2.937901616096496582e-01 9.128268361091613770e-01 1.614074707031250000e-01 1.180492863059043884e-01 -1.884480565786361694e-01 1.124123577028512955e-02 -4.043733701109886169e-02 5.632501095533370972e-02
4.574328362941741943e-01 1.226892322301864624e-01 1.472905874252319336e-01 -2.694678306579589844e-01 -2.273192852735519409e-01 4.976081848144531250e-01 -1.672659665346145630e-01 5.950876474380493164e-01
1.014949008822441101e-01 1.555778831243515015e-01 2.222372293472290039e-01 -5.452905893325805664e-01 -1.296798884868621826e-01 6.173118352890014648e-01 -1.538201868534088135e-01 4.440853297710418701e-01
3.310926854610443115e-01 8.767780065536499023e-01 2.870953977108001709e-01 -1.082110404968261719e-02 1.413484811782836914e-01 1.036266162991523743e-01 -2.680199395399540663e-04 -9.153798222541809082e-02
6.092925071716308594e-01 2.339965552091598511e-01 4.123772680759429932e-01 -3.547565937042236328e-01 -2.480960786342620850e-01 4.114782512187957764e-01 1.836906969547271729e-01 -1.161577701568603516e-01
1.507816836237907410e-02 3.147577941417694092e-01 2.229938805103302002e-01 -7.093327045440673828e-01 -2.475679218769073486e-01 2.774516642093658447e-01 -8.400412648916244507e-02 4.499945640563964844e-01
3.482331633567810059e-01 5.737372115254402161e-02 6.809882521629333496e-01 -5.148148536682128906e-02 3.015356510877609253e-02 -3.223932385444641113e-01 4.997332096099853516e-01 2.333810627460479736e-01
3.219452202320098877e-01 1.737178266048431396e-01 1.166450232267379761e-01 -3.827982246875762939e-01 -2.299976348876953125e-01 5.925255417823791504e-01 -2.095045149326324463e-02 5.491890311241149902e-01
2.176258265972137451e-01 1.862993091344833374e-01 4.461832046508789062e-01 2.172256410121917725e-01 -4.838889539241790771e-01 6.426043510437011719e-01 -4.973446205258369446e-02 1.486695408821105957e-01
1.374238878488540649e-01 -1.880504339933395386e-01 5.476484298706054688e-01 -3.348401486873626709e-01 3.249967396259307861e-01 4.145444035530090332e-01 2.939046621322631836e-01 4.121471643447875977e-01
7.033949494361877441e-01 -7.509741932153701782e-02 2.542146742343902588e-01 -3.002167046070098877e-01 -2.120445221662521362e-01 -8.662416785955429077e-02 -3.257499635219573975e-01 4.315800964832305908e-01
6.383513808250427246e-01 1.724970042705535889e-01 3.001307249069213867e-01 -2.085610479116439819e-01 -4.635303616523742676e-01 1.580913811922073364e-01 4.206334352493286133e-01 1.113113909959793091e-01
2.007842063903808594e-01 5.326195806264877319e-02 4.586744904518127441e-01 -5.215238332748413086e-01 -1.708064526319503784e-01 4.091354906558990479e-01 5.211355090141296387e-01 7.956577837467193604e-02
3.090199828147888184e-01 8.032003641128540039e-01 2.331660389900207520e-01 -2.723246812820434570e-01 3.471484184265136719e-01 1.022477541118860245e-02 6.327033974230289459e-03 1.009558066725730896e-01
3.176137804985046387e-01 -5.369588267058134079e-03 4.135162532329559326e-01 -6.398887634277343750e-01 2.917923964560031891e-02 5.347395539283752441e-01 -9.918435662984848022e-02 1.483372002840042114e-01
3.351767957210540771e-01 6.665121316909790039e-01 2.486188411712646484e-01 -2.702841460704803467e-01 4.152940809726715088e-01 9.393633902072906494e-02 -3.553543612360954285e-02 3.549612760543823242e-01
-1.810683906078338623e-01 1.566015034914016724e-01 4.260588586330413818e-01 -5.495263338088989258e-01 -2.287503778934478760e-01 3.584928810596466064e-01 4.731606543064117432e-01 2.333667576313018799e-01
1.027376949787139893e-01 2.403143048286437988e-01 2.563455104827880859e-01 1.137824431061744690e-01 -5.022635459899902344e-01 6.779850721359252930e-01 -5.379037931561470032e-02 3.717641830444335938e-01
-1.259619742631912231e-01 2.882930934429168701e-01 5.345655083656311035e-01 -6.584741473197937012e-01 7.073353230953216553e-02 3.836362957954406738e-01 1.088208854198455811e-01 -1.328549087047576904e-01
6.847163438796997070e-01 1.495658457279205322e-01 3.999581634998321533e-01 -2.362143546342849731e-01 1.195694133639335632e-01 4.117861986160278320e-01 3.303809463977813721e-01 3.696308471262454987e-03
4.176689982414245605e-01 4.106901586055755615e-01 7.437855005264282227e-01 6.661752611398696899e-02 7.500565797090530396e-02 -2.423546314239501953e-01 7.375056389719247818e-03 -1.865892857313156128e-01
4.058530926704406738e-01 -1.563972793519496918e-02 2.452812790870666504e-01 -6.269964575767517090e-01 -7.726661860942840576e-02 3.244338333606719971e-01 -7.437778264284133911e-02 5.147733092308044434e-01
-2.060995995998382568e-01 7.043325304985046387e-01 2.687792479991912842e-01 -3.719754517078399658e-01 -3.121368587017059326e-01 6.111336126923561096e-02 -2.075285017490386963e-01 3.264937102794647217e-01
9.556138515472412109e-02 3.462746739387512207e-01 8.807334303855895996e-01 1.077806204557418823e-01 1.771231144666671753e-01 -1.008071228861808777e-01 -1.259165108203887939e-01 -1.620624065399169922e-01
4.944500699639320374e-02 4.018557071685791016e-02 5.989707708358764648e-01 -1.777487993240356445e-01 5.216779112815856934e-01 5.562795996665954590e-01 -5.649146810173988342e-02 1.441997885704040527e-01
-5.793058127164840698e-02 4.744432866573333740e-01 1.456575989723205566e-01 -5.577564835548400879e-01 -1.747469902038574219e-01 2.599314153194427490e-01 -1.484179496765136719e-01 5.648986101150512695e-01
-2.206820994615554810e-02 4.662321805953979492e-01 3.135508894920349121e-01 -6.621157526969909668e-01 -3.110217154026031494e-01 3.792825937271118164e-01 2.389654144644737244e-02 6.533061712980270386e-02
6.687420606613159180e-01 7.272373139858245850e-02 2.581747472286224365e-01 -3.388687968254089355e-01 -2.614814639091491699e-01 3.315580189228057861e-01 3.208054900169372559e-01 2.911866903305053711e-01
8.155829906463623047e-01 3.751944303512573242e-01 2.711605429649353027e-01 -4.182944074273109436e-02 -4.830371588468551636e-02 2.699106037616729736e-01 -2.028111666440963745e-01 -4.958453774452209473e-02
3.421531319618225098e-01 2.190125435590744019e-01 7.214491963386535645e-01 3.863533958792686462e-02 4.163214564323425293e-01 -1.016076188534498215e-02 -3.733944296836853027e-01 -1.152022369205951691e-02
5.058660507202148438e-01 7.374963164329528809e-01 6.228336691856384277e-02 -2.206897139549255371e-01 2.904685735702514648e-01 4.775495827198028564e-02 7.632095366716384888e-02 2.348155379295349121e-01
2.869848310947418213e-01 2.842403650283813477e-01 3.955915272235870361e-01 2.121965438127517700e-01 1.262207329273223877e-01 -3.592115342617034912e-01 7.531495392322540283e-02 6.961967945098876953e-01
7.050121426582336426e-01 1.267361640930175781e-01 4.549308717250823975e-01 -3.456067740917205811e-01 -1.669962406158447266e-01 3.134603202342987061e-01 1.727814376354217529e-01 -6.701720505952835083e-02
9.120840579271316528e-02 -6.826512515544891357e-02 9.217789769172668457e-01 -5.209461972117424011e-02 -1.175027042627334595e-01 -2.424484491348266602e-01 2.462700009346008301e-01 3.733014687895774841e-02
4.000973105430603027e-01 -1.717195808887481689e-01 7.454367876052856445e-01 -7.992083579301834106e-02 -1.921457499265670776e-01 -2.627290189266204834e-01 2.826201915740966797e-01 2.501010000705718994e-01
2.857170104980468750e-01 -1.502894759178161621e-01 8.182123899459838867e-01 1.354370266199111938e-01 -1.548491269350051880e-01 -2.546212673187255859e-01 -2.747707068920135498e-01 2.089379727840423584e-01
3.156583607196807861e-01 7.593306154012680054e-02 2.310280799865722656e-01 -4.503333866596221924e-01 -1.131894215941429138e-01 6.227673888206481934e-01 4.802185669541358948e-02 4.852450489997863770e-01
5.493488311767578125e-01 2.213570028543472290e-01 2.452343851327896118e-01 -5.494248270988464355e-01 -4.623945057392120361e-01 3.695837408304214478e-02 1.462427079677581787e-01 2.250505834817886353e-01
3.257128000259399414e-01 1.222326457500457764e-01 2.200868874788284302e-01 -1.203351914882659912e-01 -3.492136895656585693e-01 7.081739306449890137e-01 2.218351215124130249e-01 3.786556422710418701e-01
7.538334280252456665e-02 4.739089608192443848e-01 2.098845988512039185e-01 -5.633913278579711914e-01 -2.837657332420349121e-01 3.585880994796752930e-01 1.430239826440811157e-01 4.227316975593566895e-01
1.916223466396331787e-01 1.069116517901420593e-01 7.191283702850341797e-01 1.654143072664737701e-02 -1.252589374780654907e-01 -2.657388746738433838e-01 5.698857307434082031e-01 1.528238803148269653e-01
-3.624185547232627869e-02 5.310601592063903809e-01 1.569621860980987549e-01 -4.725549221038818359e-01 -2.764379791915416718e-02 3.284104168415069580e-01 -2.210694998502731323e-01 5.578773021697998047e-01
-1.101284027099609375e-01 5.788440704345703125e-01 2.260234206914901733e-01 -3.018882870674133301e-01 -4.797013700008392334e-01 1.982959359884262085e-01 -3.040952384471893311e-01 3.855898380279541016e-01
3.311059474945068359e-01 1.011718288064002991e-01 8.152720332145690918e-01 1.011368259787559509e-01 -3.128061592578887939e-01 -3.224999904632568359e-01 3.163921460509300232e-02 -4.879701510071754456e-02
4.684905707836151123e-01 5.447508096694946289e-01 6.442997604608535767e-02 -3.943430781364440918e-01 -4.034327268600463867e-01 5.372468382120132446e-02 2.630314528942108154e-01 2.987900674343109131e-01
2.147384434938430786e-01 6.188228353857994080e-02 2.478501051664352417e-01 -2.045720517635345459e-01 -3.659551143646240234e-01 6.979945302009582520e-01 2.188179045915603638e-01 4.216369986534118652e-01
6.490586400032043457e-01 -2.237046696245670319e-02 6.882238388061523438e-01 -1.495313346385955811e-01 1.647684276103973389e-01 -4.428359866142272949e-02 1.382972151041030884e-01 1.843226701021194458e-01
-3.858070820569992065e-02 6.224679350852966309e-01 4.360587894916534424e-01 -3.982245326042175293e-01 -9.495060890913009644e-02 1.333092991262674332e-02 -5.001048445701599121e-01 -5.492832884192466736e-02
3.628176748752593994e-01 4.581938385963439941e-01 6.702307462692260742e-01 2.110472768545150757e-01 2.144499421119689941e-01 -1.580455899238586426e-01 -3.056488335132598877e-01 -1.682450063526630402e-02
3.480925559997558594e-01 -8.852700144052505493e-02 3.574552536010742188e-01 -1.799722760915756226e-01 -2.783611416816711426e-01 6.977838277816772461e-01 1.983209699392318726e-01 3.272795677185058594e-01
3.364596664905548096e-01 2.775964438915252686e-01 2.401490658521652222e-01 -4.411118626594543457e-01 -3.614596426486968994e-01 1.244092956185340881e-01 6.012318730354309082e-01 2.233233600854873657e-01
-1.640763431787490845e-01 5.295246243476867676e-01 2.341643422842025757e-01 -5.599560141563415527e-01 1.563818380236625671e-02 -8.295916020870208740e-02 -2.283220440149307251e-01 5.148215293884277344e-01
1.929526776075363159e-01 8.900578022003173828e-01 2.206364572048187256e-01 -1.118656322360038757e-01 2.171478718519210815e-01 -4.938769340515136719e-02 5.055959895253181458e-02 2.392140924930572510e-01
5.933311581611633301e-01 2.567834854125976562e-01 3.229621052742004395e-01 -3.748019337654113770e-01 -3.787779510021209717e-01 4.360268115997314453e-01 3.060234151780605316e-02 5.206414684653282166e-02
6.522325873374938965e-01 2.131200730800628662e-01 4.403590857982635498e-01 -3.311548531055450439e-01 -3.238792121410369873e-01 2.931683063507080078e-01 1.219325214624404907e-01 -1.409966796636581421e-01
4.711248874664306641e-01 1.687439084053039551e-01 1.660239547491073608e-01 -6.250749826431274414e-01 -2.888264358043670654e-01 -4.231505841016769409e-02 3.337050229310989380e-02 4.949334561824798584e-01
-3.818501234054565430e-01 4.538890421390533447e-01 5.524793267250061035e-01 3.431828022003173828e-01 -2.454331144690513611e-02 2.782637476921081543e-01 -1.701726913452148438e-01 3.437670469284057617e-01
4.325419962406158447e-01 7.765451669692993164e-01 2.480267584323883057e-01 1.353721041232347488e-02 1.074766144156455994e-01 2.764715850353240967e-01 2.436976283788681030e-01 -2.842999994754791260e-02
2.125961929559707642e-01 4.121234640479087830e-03 3.391174674034118652e-01 -2.209880053997039795e-01 -5.040962696075439453e-01 6.620952486991882324e-01 9.626867622137069702e-02 2.986617684364318848e-01
-2.274873554706573486e-01 1.095684170722961426e-01 4.610206186771392822e-01 -3.297379314899444580e-01 1.159700825810432434e-01 4.831435084342956543e-01 5.051683187484741211e-01 3.360141813755035400e-01
2.899257838726043701e-01 5.717580392956733704e-02 5.656697750091552734e-01 4.386496543884277344e-02 -3.046962022781372070e-01 -4.329102635383605957e-01 3.352495431900024414e-01 4.451113641262054443e-01
5.509622097015380859e-01 1.213627234101295471e-01 3.805829286575317383e-01 -5.631690025329589844e-01 -2.868055701255798340e-01 3.550948202610015869e-01 6.987755000591278076e-02 8.047778904438018799e-02
6.942731887102127075e-02 2.945087850093841553e-01 3.442888557910919189e-01 -6.096919625997543335e-02 1.786179542541503906e-01 -3.411066532135009766e-01 -1.374024897813796997e-01 7.868002653121948242e-01
2.968142181634902954e-02 1.263279765844345093e-01 7.267159819602966309e-01 1.405827403068542480e-01 -1.539718452841043472e-02 -2.779221236705780029e-01 4.750571846961975098e-01 3.634882569313049316e-01
3.485217988491058350e-01 1.706800311803817749e-01 6.716277003288269043e-01 -3.590766340494155884e-02 -3.212669491767883301e-01 -5.210509896278381348e-01 7.939032465219497681e-02 1.265637874603271484e-01
2.343207746744155884e-01 9.555367380380630493e-02 4.721183478832244873e-01 1.048494353890419006e-01 -5.699799656867980957e-01 5.371646881103515625e-01 -2.890642881393432617e-01 7.136359065771102905e-02
-2.254540473222732544e-02 3.320543766021728516e-01 3.959923386573791504e-01 -4.773928523063659668e-01 -4.088307023048400879e-01 4.598534107208251953e-01 3.529722094535827637e-01 3.634355217218399048e-02
2.722694538533687592e-02 1.028264164924621582e-01 2.106049656867980957e-01 -6.719464063644409180e-01 -9.243468940258026123e-02 2.475283741950988770e-01 -1.298072785139083862e-01 6.373026371002197266e-01
5.476581454277038574e-01 -1.247721388936042786e-01 3.989698886871337891e-01 -5.294470191001892090e-01 -2.616981789469718933e-02 4.221340715885162354e-01 -2.933936752378940582e-02 2.554776370525360107e-01
-1.250935019925236702e-03 8.829869627952575684e-01 7.364103198051452637e-02 -2.620944008231163025e-02 -2.070171087980270386e-01 5.868013948202133179e-02 3.179913759231567383e-02 4.085486531257629395e-01
6.387926936149597168e-01 3.086172640323638916e-01 -9.112329222261905670e-03 -2.679897844791412354e-01 -9.123595058917999268e-02 2.243895083665847778e-01 9.384854882955551147e-02 5.977587699890136719e-01
-3.302568220533430576e-04 2.439957708120346069e-01 1.565142869949340820e-01 -3.971844911575317383e-01 -6.238740086555480957e-01 2.393215596675872803e-01 -3.102276939898729324e-03 5.583105087280273438e-01
-3.836648911237716675e-02 1.070164963603019714e-01 3.964488804340362549e-01 1.439846009016036987e-01 1.068750396370887756e-01 5.648938417434692383e-01 5.531944632530212402e-01 4.154764115810394287e-01
-2.020902633666992188e-01 7.695637345314025879e-01 2.888466119766235352e-01 2.352855168282985687e-03 -3.504925668239593506e-01 1.806042790412902832e-01 3.176467716693878174e-01 1.647155731916427612e-01
2.960947155952453613e-01 3.582916557788848877e-01 8.063765615224838257e-02 -6.283970475196838379e-01 -2.510908246040344238e-01 -4.409545660018920898e-02 -6.803736090660095215e-02 5.594190359115600586e-01
3.487246632575988770e-01 4.412221312522888184e-01 4.600450098514556885e-01 2.085719704627990723e-01 8.814434707164764404e-02 -4.757532775402069092e-01 2.217943668365478516e-01 3.811391294002532959e-01
7.851203083992004395e-01 3.287729024887084961e-01 2.048406600952148438e-01 -1.465905308723449707e-01 -3.384982645511627197e-01 1.637419760227203369e-01 -2.449246048927307129e-01 1.032743155956268311e-01
4.888653010129928589e-02 4.061537608504295349e-02 5.507255196571350098e-01 2.134748846292495728e-01 2.592483162879943848e-01 -2.335241297259926796e-03 -2.645898163318634033e-01 7.140501141548156738e-01
6.720723509788513184e-01 1.023660600185394287e-01 2.871339917182922363e-01 -5.918508172035217285e-01 -1.202461961656808853e-02 8.874220401048660278e-02 1.519584953784942627e-01 2.720208168029785156e-01
-2.905526896938681602e-03 3.467481434345245361e-01 3.567928075790405273e-01 -5.592657923698425293e-01 -2.866618335247039795e-01 4.967762827873229980e-01 3.263403475284576416e-01 6.494735926389694214e-02
2.235554605722427368e-01 -8.344984799623489380e-02 7.945964932441711426e-01 -1.280457153916358948e-02 -7.421926409006118774e-02 -3.393270075321197510e-01 3.400189578533172607e-01 2.743124365806579590e-01
3.282146528363227844e-02 6.032016873359680176e-01 2.694585919380187988e-01 -6.074782609939575195e-01 -2.427076548337936401e-01 3.476317226886749268e-01 1.125540286302566528e-01 3.176948055624961853e-02
7.319109886884689331e-02 -5.428045615553855896e-02 6.491779685020446777e-01 -1.640585213899612427e-01 2.052034139633178711e-01 -3.518613278865814209e-01 3.584193289279937744e-01 4.989690780639648438e-01
-2.001826465129852295e-01 8.204469680786132812e-01 2.876661419868469238e-01 9.861043840646743774e-02 -1.309339106082916260e-01 3.570949137210845947e-01 1.690615341067314148e-02 2.221972644329071045e-01
4.564141109585762024e-02 2.959418296813964844e-01 7.968805432319641113e-01 2.318122088909149170e-01 -1.930435001850128174e-01 -2.144620418548583984e-01 -3.716077208518981934e-01 1.509277708828449249e-02
2.451509982347488403e-01 8.016274571418762207e-01 3.198304772377014160e-01 9.272879920899868011e-03 -2.193805426359176636e-01 8.274190127849578857e-02 -3.409929573535919189e-01 -1.538401544094085693e-01
1.369392126798629761e-01 2.904385328292846680e-01 1.616313159465789795e-01 -3.904399275779724121e-01 -5.967285633087158203e-01 1.952326148748397827e-01 -2.388687729835510254e-01 5.167843699455261230e-01
2.982808649539947510e-01 4.927570521831512451e-01 1.806430071592330933e-01 -4.446973651647567749e-02 6.092031002044677734e-01 2.872540652751922607e-01 2.192600220441818237e-01 3.631683588027954102e-01
9.323843568563461304e-02 3.618735373020172119e-01 3.882725536823272705e-01 3.466208279132843018e-01 -2.717595398426055908e-01 6.937538981437683105e-01 4.685400798916816711e-02 1.791918128728866577e-01
-3.466107323765754700e-02 1.549602746963500977e-01 2.177003920078277588e-01 -5.929987430572509766e-01 -1.214323416352272034e-01 1.166547164320945740e-01 -1.691855192184448242e-01 7.202548384666442871e-01
4.541431665420532227e-01 1.008367761969566345e-01 4.509463012218475342e-01 -5.313888788223266602e-01 -3.229661881923675537e-01 4.111766517162322998e-01 1.535805463790893555e-01 -2.998239174485206604e-02
1.040357425808906555e-01 3.554204404354095459e-01 7.295930385589599609e-01 2.043985128402709961e-01 3.472920656204223633e-01 8.597479201853275299e-03 -3.861393928527832031e-01 1.377635300159454346e-01
-1.270367205142974854e-01 8.305830955505371094e-01 4.146903157234191895e-01 1.030732095241546631e-01 -9.791242331266403198e-02 -1.681438833475112915e-02 3.096653819084167480e-01 7.509288936853408813e-02
2.788198888301849365e-01 2.916244789958000183e-02 5.158351063728332520e-01 8.810086548328399658e-02 3.097530007362365723e-01 -2.142068445682525635e-01 1.526930928230285645e-01 6.945608854293823242e-01
-7.231289055198431015e-03 7.104660272598266602e-01 3.598589301109313965e-01 -2.902259528636932373e-01 -4.065254032611846924e-01 -3.847755491733551025e-03 -3.021370172500610352e-01 -1.577709317207336426e-01
2.497323602437973022e-01 1.867713779211044312e-01 8.045214414596557617e-01 1.478130072355270386e-01 -2.159254550933837891e-01 -2.461838722229003906e-01 -3.479971587657928467e-01 -7.289989292621612549e-02
-1.544037014245986938e-01 7.038620114326477051e-01 1.820869147777557373e-01 -2.109878957271575928e-01 -5.019781589508056641e-01 1.941909268498420715e-02 -8.383979648351669312e-02 3.790488839149475098e-01
6.381401419639587402e-01 2.075906246900558472e-01 2.483021616935729980e-01 -4.326712787151336670e-01 -1.342350989580154419e-01 7.583162188529968262e-02 -4.452180564403533936e-01 2.807782590389251709e-01
-1.141464710235595703e-01 3.109205067157745361e-01 4.629530012607574463e-01 -6.462474465370178223e-01 -1.179308369755744934e-01 4.939001798629760742e-01 -1.272402144968509674e-02 -1.818412728607654572e-02
2.083026617765426636e-02 7.115730047225952148e-01 3.465282618999481201e-01 -3.525442481040954590e-01 3.198840618133544922e-01 3.750163614749908447e-01 8.347155526280403137e-03 -7.634156942367553711e-02
2.693475782871246338e-01 3.647589087486267090e-01 6.390060186386108398e-01 2.400787919759750366e-01 2.345204651355743408e-01 -1.011187583208084106e-01 -4.988974928855895996e-01 1.196365207433700562e-01
1.920741610229015350e-02 1.135231405496597290e-01 4.723014235496520996e-01 -1.388276517391204834e-01 2.177859470248222351e-02 -4.113404750823974609e-01 -1.505744643509387970e-02 7.579575777053833008e-01
3.132705092430114746e-01 -9.368254244327545166e-02 7.880678772926330566e-01 -2.346079051494598389e-02 -2.059457451105117798e-01 -2.583254277706146240e-01 3.532196879386901855e-01 1.938402950763702393e-01
9.156840294599533081e-02 7.975164055824279785e-01 3.045430183410644531e-01 2.351297736167907715e-01 -1.937309503555297852e-01 1.013945639133453369e-01 -3.931382596492767334e-01 7.197491824626922607e-02
-4.900153577327728271e-01 3.316585719585418701e-01 6.656844019889831543e-01 1.281329244375228882e-01 9.238155186176300049e-02 3.475145995616912842e-01 7.400233764201402664e-03 2.469378411769866943e-01
-5.522536858916282654e-02 -5.652879830449819565e-03 5.382909178733825684e-01 -4.491463601589202881e-01 2.088827639818191528e-01 6.711559295654296875e-01 -6.435875594615936279e-02 8.487860858440399170e-02
2.058407962322235107e-01 2.310830354690551758e-01 7.285860776901245117e-01 2.382308542728424072e-01 2.638250589370727539e-01 -2.793365716934204102e-01 -3.068095147609710693e-01 2.736312150955200195e-01
1.712941229343414307e-01 1.426091790199279785e-01 1.692428290843963623e-01 -4.846750199794769287e-01 -6.036253571510314941e-01 4.398127272725105286e-02 -1.087795868515968323e-01 5.555510520935058594e-01
5.876035094261169434e-01 -8.174230903387069702e-02 3.152918517589569092e-01 -4.154479503631591797e-01 -2.394537478685379028e-01 4.511760473251342773e-01 -5.911222100257873535e-02 3.341292738914489746e-01
-1.554503664374351501e-02 8.666504025459289551e-01 3.436608910560607910e-01 1.175601705908775330e-01 -1.116572692990303040e-01 3.202548623085021973e-01 3.659911453723907471e-02 -1.954814046621322632e-02
2.149833440780639648e-01 9.194108247756958008e-01 9.440506994724273682e-02 2.504446543753147125e-02 -6.817196309566497803e-02 2.152847200632095337e-01 -4.635556042194366455e-02 2.139691561460494995e-01
3.673644661903381348e-01 -1.448331624269485474e-01 7.720543146133422852e-01 2.647820711135864258e-01 1.417101025581359863e-01 1.433497667312622070e-01 3.400225043296813965e-01 1.471164226531982422e-01
4.225932061672210693e-02 1.460140645503997803e-01 1.946774423122406006e-01 -7.248838543891906738e-01 -1.994528621435165405e-02 1.944310218095779419e-01 -8.273882418870925903e-02 6.070349216461181641e-01
2.329208403825759888e-01 8.516058325767517090e-01 2.883103489875793457e-01 2.849298994988203049e-03 1.276703029870986938e-01 6.729430705308914185e-02 -3.297902643680572510e-01 8.828668296337127686e-02
-9.079648554325103760e-02 3.796378970146179199e-01 7.856336832046508789e-01 2.064930498600006104e-01 3.418026268482208252e-01 -9.690917283296585083e-02 -2.002256661653518677e-01 1.464951634407043457e-01
-1.682921797037124634e-01 4.853562712669372559e-01 2.606949508190155029e-01 -6.370086669921875000e-01 -7.452289015054702759e-02 -9.325072169303894043e-02 -2.441816776990890503e-01 4.341557323932647705e-01
7.510797679424285889e-02 4.743677973747253418e-01 2.015832066535949707e-01 -5.669733285903930664e-01 7.031457871198654175e-02 4.848700463771820068e-01 -1.092858910560607910e-01 3.940216302871704102e-01
4.766853749752044678e-01 9.390050172805786133e-02 2.593767046928405762e-01 -5.451399087905883789e-01 -7.382432371377944946e-02 5.234572291374206543e-01 7.670518010854721069e-03 3.463866114616394043e-01
7.842031121253967285e-01 3.437838554382324219e-01 3.563567101955413818e-01 1.917158365249633789e-01 -9.411913901567459106e-02 2.840006351470947266e-01 -8.661802858114242554e-02 -7.794631272554397583e-02
6.226245164871215820e-01 2.312441766262054443e-01 4.193441867828369141e-01 -1.089348345994949341e-01 -1.907295733690261841e-01 4.227293133735656738e-01 3.648130297660827637e-01 -1.515979319810867310e-01
3.976773917675018311e-01 6.715511679649353027e-01 3.758645057678222656e-01 2.617021799087524414e-01 2.996352016925811768e-01 2.622685134410858154e-01 1.495251059532165527e-01 1.362484134733676910e-02
-4.052737951278686523e-01 1.869406402111053467e-01 6.485127210617065430e-01 4.456113278865814209e-02 -2.197515964508056641e-01 5.481702685356140137e-01 9.853348135948181152e-02 1.405759155750274658e-01
7.743500471115112305e-01 3.481077253818511963e-01 3.091825842857360840e-01 -1.684285253286361694e-01 -1.869696527719497681e-01 1.209591701626777649e-01 -3.224630057811737061e-01 -4.086481779813766479e-02
-7.776662707328796387e-02 -7.877319306135177612e-02 7.432053685188293457e-01 -9.677882492542266846e-02 4.216489493846893311e-01 4.543938636779785156e-01 1.307069808244705200e-01 1.571011096239089966e-01
-3.661390244960784912e-01 6.381462812423706055e-01 3.046593368053436279e-01 -4.886446297168731689e-01 -1.571681052446365356e-01 1.153235062956809998e-01 1.866117566823959351e-01 2.330136299133300781e-01
4.955763220787048340e-01 1.997334659099578857e-01 7.230064272880554199e-02 -3.439978361129760742e-01 -2.186896055936813354e-01 3.461210727691650391e-01 2.940696179866790771e-01 5.803851485252380371e-01
-3.025637567043304443e-01 5.596933886408805847e-02 6.351853609085083008e-01 1.565161198377609253e-01 -1.983371824026107788e-01 4.465357959270477295e-01 -3.764173686504364014e-01 3.113567233085632324e-01
5.891308784484863281e-01 2.878311574459075928e-01 2.963086962699890137e-01 -2.401071637868881226e-01 -4.881777167320251465e-01 1.659766286611557007e-01 3.958215713500976562e-01 4.568674042820930481e-02
3.941451311111450195e-01 1.543357372283935547e-01 4.439264833927154541e-01 -1.817453280091285706e-02 4.262194931507110596e-01 -3.422694802284240723e-01 8.040894567966461182e-02 5.640495419502258301e-01
4.100314676761627197e-01 4.102595150470733643e-01 7.459099292755126953e-01 4.380661621689796448e-02 1.551928967237472534e-01 -2.274667620658874512e-01 -5.056277662515640259e-02 -1.639461070299148560e-01
-5.102192163467407227e-01 3.247991204261779785e-01 7.561659812927246094e-01 -9.285236150026321411e-02 6.519152969121932983e-02 2.010381817817687988e-01 4.891454055905342102e-02 8.194111287593841553e-02
-8.246284723281860352e-02 5.237484350800514221e-02 5.049506425857543945e-01 2.616840302944183350e-01 7.924966514110565186e-02 3.696522861719131470e-02 -2.311068400740623474e-02 8.116785287857055664e-01
2.953338623046875000e-01 2.216500490903854370e-01 6.303019523620605469e-01 5.044025927782058716e-02 1.490633282810449600e-02 -4.712352156639099121e-01 2.618468701839447021e-01 4.159035384654998779e-01
1.256310790777206421e-01 5.643999576568603516e-01 4.513314366340637207e-01 -4.475566446781158447e-01 -2.595373392105102539e-01 -9.739782661199569702e-02 -3.919289708137512207e-01 -1.766585707664489746e-01
3.726058304309844971e-01 1.633208841085433960e-01 6.132036447525024414e-01 4.495173692703247070e-01 1.161241456866264343e-01 1.242717280983924866e-01 -4.306415915489196777e-01 2.050031721591949463e-01
4.159016162157058716e-02 3.478654325008392334e-01 7.463800311088562012e-01 3.374651074409484863e-02 3.994036316871643066e-01 -8.567286282777786255e-02 -3.795486986637115479e-01 9.009750187397003174e-02
2.997158765792846680e-01 3.774415552616119385e-01 7.894781231880187988e-01 2.281606346368789673e-01 2.344766706228256226e-01 -5.315478891134262085e-02 -1.113123167306184769e-02 -1.855987161397933960e-01
3.876493275165557861e-01 3.372849524021148682e-01 8.750411123037338257e-02 -5.424838066101074219e-01 1.917707733809947968e-02 1.308962553739547729e-01 -1.407402455806732178e-01 6.298506855964660645e-01
-1.963599920272827148e-01 7.985028028488159180e-01 2.532586455345153809e-01 -1.472336519509553909e-02 -2.688193023204803467e-01 7.914642244577407837e-02 3.570748269557952881e-01 2.311900705099105835e-01
2.899212762713432312e-02 7.112327218055725098e-01 2.158972471952438354e-01 -5.586237311363220215e-01 -1.626532077789306641e-01 3.196997642517089844e-01 2.598605118691921234e-02 7.277534157037734985e-02
1.125493869185447693e-01 1.961316764354705811e-01 2.993882894515991211e-01 -3.893234133720397949e-01 -3.680222630500793457e-01 6.089073419570922852e-01 2.445145249366760254e-01 3.763813972473144531e-01
3.117854520678520203e-02 1.184069514274597168e-01 5.243634581565856934e-01 2.558868229389190674e-01 4.249509423971176147e-03 -2.105985581874847412e-01 -4.970075562596321106e-02 7.731316685676574707e-01
5.583356618881225586e-01 -1.001890003681182861e-01 4.095327258110046387e-01 -5.872229933738708496e-01 -5.209601670503616333e-02 2.884984910488128662e-01 -1.941524595022201538e-01 2.050241976976394653e-01
3.570475876331329346e-01 3.432914614677429199e-01 7.705171704292297363e-01 3.427480161190032959e-01 1.586502492427825928e-01 3.420410677790641785e-02 -4.526221659034490585e-03 -1.308997571468353271e-01
3.319963812828063965e-02 7.378813028335571289e-01 1.264874488115310669e-01 -5.134456157684326172e-01 -8.025415986776351929e-02 -5.917799193412065506e-03 -1.073304377496242523e-02 4.101374149322509766e-01
1.851484775543212891e-01 2.581075131893157959e-01 3.595110774040222168e-01 1.654365360736846924e-01 -4.735416769981384277e-01 6.855852603912353516e-01 -1.365333050489425659e-01 1.719680577516555786e-01
1.643848270177841187e-01 -6.048352923244237900e-03 4.832029044628143311e-01 1.051394641399383545e-01 2.520537376403808594e-01 -1.256940960884094238e-01 4.901788830757141113e-01 6.393717527389526367e-01
1.047532819211483002e-02 -3.965397365391254425e-03 7.310048341751098633e-01 7.298085838556289673e-02 6.159033998847007751e-02 -3.943398594856262207e-01 4.778495430946350098e-02 5.464426875114440918e-01
-3.458121120929718018e-01 -1.879151351749897003e-02 7.628163695335388184e-01 -6.820880342274904251e-03 -2.432636022567749023e-01 2.510898709297180176e-01 -3.531826734542846680e-01 2.261950075626373291e-01
7.651426643133163452e-02 3.181394040584564209e-01 3.308448493480682373e-01 -7.401111721992492676e-01 -2.050414532423019409e-01 4.145030379295349121e-01 -8.742984384298324585e-02 1.192111894488334656e-01
-1.152022331953048706e-01 1.402226686477661133e-01 3.072096109390258789e-01 -4.915858805179595947e-01 -4.783772304654121399e-02 6.701021790504455566e-01 -1.811829507350921631e-01 3.832482397556304932e-01
4.552221000194549561e-01 6.357726454734802246e-01 3.391006290912628174e-01 9.991649538278579712e-03 4.478875994682312012e-01 2.502309978008270264e-01 -4.455534368753433228e-02 9.095561504364013672e-02
-8.277563005685806274e-02 4.408235102891921997e-02 5.729305744171142578e-01 -1.359448730945587158e-01 5.822330713272094727e-01 4.497044086456298828e-01 1.237103715538978577e-01 2.965479195117950439e-01
1.154657974839210510e-01 3.080213367938995361e-01 5.080270171165466309e-01 4.216096401214599609e-01 -2.969947755336761475e-01 6.025072932243347168e-01 5.458511412143707275e-02 4.175991564989089966e-02
-1.076147854328155518e-01 5.021006464958190918e-01 3.032619357109069824e-01 -5.922527909278869629e-01 -3.181835114955902100e-01 3.178201317787170410e-01 -5.635143816471099854e-02 2.969128191471099854e-01
4.996965527534484863e-01 -1.079706549644470215e-01 3.477412164211273193e-01 -6.560894250869750977e-01 -5.573217570781707764e-02 1.437939554452896118e-01 9.253887459635734558e-03 4.042276144027709961e-01
-3.052384965121746063e-02 -1.908085048198699951e-01 6.925153136253356934e-01 1.800184100866317749e-01 1.551769673824310303e-01 4.472889602184295654e-01 2.848196327686309814e-01 3.813223838806152344e-01
-6.260712444782257080e-02 5.562343001365661621e-01 3.824115991592407227e-01 -5.413401722908020020e-01 -2.776685059070587158e-01 -6.019791215658187866e-02 -4.074375331401824951e-01 2.582966536283493042e-02
6.138249635696411133e-01 5.248976945877075195e-01 2.600401639938354492e-01 3.545701801776885986e-01 1.654091775417327881e-01 3.474102914333343506e-01 -4.334798082709312439e-02 6.653691828250885010e-02
1.829469054937362671e-01 -6.325918436050415039e-02 3.048324882984161377e-01 -3.084715604782104492e-01 -3.657884895801544189e-01 6.712813973426818848e-01 -4.028740152716636658e-02 4.340601861476898193e-01
-5.011852979660034180e-01 1.895614564418792725e-01 6.280856132507324219e-01 5.808724090456962585e-02 -1.242849752306938171e-01 3.937289714813232422e-01 2.655817866325378418e-01 2.720499336719512939e-01
2.435049116611480713e-01 -3.657630085945129395e-01 6.782583594322204590e-01 -9.044782258570194244e-03 3.183186650276184082e-01 2.809328734874725342e-01 1.916123777627944946e-01 3.603353500366210938e-01
5.982907488942146301e-02 4.634621441364288330e-01 1.032306626439094543e-01 -6.475970745086669922e-01 -1.394643783569335938e-01 1.227160990238189697e-01 -8.345321565866470337e-02 5.568758845329284668e-01
3.219775855541229248e-01 1.083498224616050720e-01 7.396585941314697266e-01 7.324937731027603149e-03 -3.412977755069732666e-01 -4.014306366443634033e-01 2.289311438798904419e-01 8.603589236736297607e-02
-1.596198827028274536e-01 7.230316996574401855e-01 2.463246136903762817e-01 -3.132175505161285400e-01 -4.215991497039794922e-01 -1.394681781530380249e-01 -1.200845688581466675e-01 2.852155268192291260e-01
6.297972202301025391e-01 4.631804525852203369e-01 3.929375112056732178e-01 -1.294895410537719727e-01 -2.565717101097106934e-01 2.378776669502258301e-01 1.300168186426162720e-01 -2.798797786235809326e-01
7.825495600700378418e-01 3.777201175689697266e-01 3.185415863990783691e-01 -1.937980651855468750e-01 -2.402729839086532593e-01 1.465358883142471313e-01 -1.082890853285789490e-01 -1.224205791950225830e-01
-1.160804554820060730e-02 -5.331547558307647705e-02 6.781189441680908203e-01 1.665229648351669312e-01 -2.473503947257995605e-01 5.440123677253723145e-01 -3.689131438732147217e-01 1.273538470268249512e-01
9.270872920751571655e-02 7.745606452226638794e-02 5.047011971473693848e-01 -1.611863076686859131e-01 5.583701729774475098e-01 5.499526262283325195e-01 1.235725432634353638e-01 2.742370963096618652e-01
-5.279024243354797363e-01 3.208062350749969482e-01 6.641710996627807617e-01 1.089588850736618042e-01 -7.617253065109252930e-02 2.727049589157104492e-01 5.014412850141525269e-02 2.876153588294982910e-01
-1.200997307896614075e-01 1.024195179343223572e-01 3.966587483882904053e-01 -6.324047446250915527e-01 -1.072210296988487244e-01 4.466813206672668457e-01 3.125765919685363770e-01 3.302844464778900146e-01
1.104779615998268127e-01 1.389616876840591431e-01 6.684802174568176270e-01 9.909258782863616943e-02 -3.475137948989868164e-01 -4.046628177165985107e-01 4.013132452964782715e-01 2.573502361774444580e-01
-4.193392023444175720e-02 -2.153673917055130005e-01 7.324523925781250000e-01 1.837192624807357788e-01 1.344898194074630737e-01 4.920428395271301270e-01 1.647240221500396729e-01 3.070693016052246094e-01
-1.081474497914314270e-01 4.921090006828308105e-01 4.006021916866302490e-01 -5.469523668289184570e-01 -3.945912718772888184e-01 3.352621495723724365e-01 1.181194633245468140e-01 -6.662241369485855103e-02
3.676935657858848572e-02 2.588178515434265137e-01 4.328791499137878418e-01 1.129914224147796631e-01 8.519957773387432098e-03 -3.315623402595520020e-01 -9.865033626556396484e-02 7.821585536003112793e-01
2.002838402986526489e-01 8.239881992340087891e-01 3.234126269817352295e-01 1.497181057929992676e-01 -1.204320415854454041e-01 1.466531157493591309e-01 -3.433751761913299561e-01 9.981914190575480461e-04
9.667500108480453491e-02 -3.230863809585571289e-01 6.626704335212707520e-01 -1.687453091144561768e-01 2.984593808650970459e-01 3.781959116458892822e-01 2.766004502773284912e-01 3.317292630672454834e-01
3.250007033348083496e-01 2.051695883274078369e-01 8.809594511985778809e-01 1.093570962548255920e-01 1.230884566903114319e-01 -9.845669567584991455e-02 -1.265180706977844238e-01 -1.529066562652587891e-01
2.500765919685363770e-01 -2.073752839351072907e-04 9.518737792968750000e-01 8.864992856979370117e-02 -3.796397522091865540e-02 -1.042474508285522461e-01 -2.291445387527346611e-03 -1.059486418962478638e-01
6.468620300292968750e-01 3.300070464611053467e-01 2.314384877681732178e-01 -2.716600894927978516e-01 -8.566012978553771973e-02 -4.289463162422180176e-02 -5.374096035957336426e-01 2.175203114748001099e-01
2.260684072971343994e-01 1.425162106752395630e-01 6.914638876914978027e-01 -7.585680484771728516e-02 6.762260943651199341e-02 -3.951765894889831543e-01 4.416238069534301758e-01 2.982227206230163574e-01
9.666855633258819580e-02 -1.698817163705825806e-01 7.278129458427429199e-01 1.893456131219863892e-01 1.139316633343696594e-01 -1.267318427562713623e-01 -1.812351346015930176e-01 5.782253146171569824e-01
-2.924706041812896729e-02 -1.543758809566497803e-01 6.978281140327453613e-01 -2.094374001026153564e-01 5.251969099044799805e-01 2.043420821428298950e-01 1.980456113815307617e-01 2.960999906063079834e-01
1.119241937994956970e-01 -2.427038997411727905e-01 7.318643331527709961e-01 9.891806542873382568e-02 2.841435670852661133e-01 3.616912066936492920e-01 1.587561070919036865e-01 3.826171755790710449e-01
1.602229177951812744e-01 6.047773640602827072e-03 8.073590397834777832e-01 2.825682163238525391e-01 -9.218695014715194702e-02 -2.981658875942230225e-01 -1.392524689435958862e-01 3.547194898128509521e-01
-1.571998000144958496e-01 1.219797953963279724e-01 5.121021866798400879e-01 2.381001710891723633e-01 9.397771209478378296e-02 9.175512008368968964e-03 -1.017348319292068481e-01 7.887984514236450195e-01
2.941776514053344727e-01 5.201791524887084961e-01 2.309995144605636597e-01 2.449880540370941162e-01 2.974856793880462646e-01 -2.385632097721099854e-01 4.586239531636238098e-02 6.180451512336730957e-01
-7.602021843194961548e-02 6.054009869694709778e-02 4.620733261108398438e-01 -6.443193554878234863e-02 1.450509577989578247e-01 6.629695892333984375e-01 3.957922458648681641e-01 3.945538997650146484e-01
5.180237293243408203e-01 1.182765662670135498e-01 5.076642632484436035e-01 7.227130979299545288e-02 3.266308903694152832e-01 -3.376405239105224609e-01 -1.465464681386947632e-01 4.610329270362854004e-01
2.289641648530960083e-01 5.168992877006530762e-01 3.963490426540374756e-01 1.667216569185256958e-01 1.848792880773544312e-01 2.199063599109649658e-01 -6.276445388793945312e-01 1.379313319921493530e-01
-3.592427968978881836e-01 5.700209736824035645e-01 3.222368061542510986e-01 -5.743498802185058594e-01 -1.111422553658485413e-01 1.535206288099288940e-01 1.690793782472610474e-01 2.186256349086761475e-01
-2.627290487289428711e-01 7.778794169425964355e-01 4.311742782592773438e-01 -1.032391488552093506e-01 3.554572165012359619e-02 -1.574688851833343506e-01 2.348868101835250854e-01 2.192615121603012085e-01
2.551213800907135010e-01 5.057689920067787170e-02 6.595856547355651855e-01 4.727261364459991455e-01 1.549316383898258209e-02 1.324479430913925171e-01 -4.203589558601379395e-01 2.816871106624603271e-01
1.183353438973426819e-01 -3.011148273944854736e-01 6.151399612426757812e-01 -2.702207565307617188e-01 3.208381533622741699e-01 3.888816237449645996e-01 2.511287033557891846e-01 3.559190332889556885e-01
-3.220270574092864990e-02 4.871731400489807129e-01 4.928769171237945557e-01 -6.359613537788391113e-01 -1.513535976409912109e-01 2.352327294647693634e-02 -3.012016415596008301e-01 8.197882212698459625e-03
-1.449725478887557983e-01 1.330680679529905319e-02 6.300711631774902344e-01 -1.616053879261016846e-01 3.461704775691032410e-02 -3.816588521003723145e-01 1.873588860034942627e-01 6.113385558128356934e-01
5.812574028968811035e-01 4.004168510437011719e-01 5.391569808125495911e-02 -1.831063777208328247e-01 -8.991481363773345947e-02 9.723947942256927490e-02 4.711722731590270996e-01 4.752135574817657471e-01
8.121478557586669922e-01 4.223973453044891357e-01 2.071966826915740967e-01 -1.720917522907257080e-01 8.363891392946243286e-03 1.321490406990051270e-01 -2.307649850845336914e-01 1.366176456212997437e-01
-1.641378998756408691e-01 3.001907169818878174e-01 3.757771253585815430e-01 -5.721037387847900391e-01 -3.068270981311798096e-01 4.092166125774383545e-01 2.883362174034118652e-01 2.639968991279602051e-01
-4.712057709693908691e-01 3.398192226886749268e-01 7.729086279869079590e-01 1.467624008655548096e-01 -3.533198311924934387e-02 1.607583016157150269e-01 1.180917322635650635e-01 5.023854225873947144e-02
-8.999130129814147949e-02 6.366593241691589355e-01 2.454258799552917480e-01 -5.347042083740234375e-01 -3.154013454914093018e-01 7.018541917204856873e-03 -2.968476414680480957e-01 2.297353595495223999e-01
4.929408431053161621e-01 3.622257411479949951e-01 1.045346707105636597e-01 -3.660905659198760986e-01 -4.943625032901763916e-01 2.184462361037731171e-02 3.318161964416503906e-01 3.547939956188201904e-01
2.701454162597656250e-01 -1.851651072502136230e-02 3.894087374210357666e-01 3.581842035055160522e-02 -4.431838989257812500e-01 6.813374757766723633e-01 1.540598422288894653e-01 2.989807426929473877e-01
2.957691848278045654e-01 2.171390205621719360e-01 6.925897598266601562e-01 3.612086549401283264e-02 9.495004266500473022e-02 -3.362205624580383301e-01 4.782872796058654785e-01 1.832137852907180786e-01
-2.343914508819580078e-01 7.155224084854125977e-01 2.722102701663970947e-01 -1.461690515279769897e-01 -4.117484688758850098e-01 -1.246235668659210205e-01 -1.835154145956039429e-01 3.447881042957305908e-01
5.068871974945068359e-01 2.245758026838302612e-01 6.466311216354370117e-01 3.094957470893859863e-01 2.916705310344696045e-01 1.227690950036048889e-01 2.765560746192932129e-01 -4.565663263201713562e-02
-2.197412997484207153e-01 -2.470997348427772522e-02 6.762351989746093750e-01 -2.878568470478057861e-01 4.485720396041870117e-01 4.368535578250885010e-01 5.094705149531364441e-02 1.276484578847885132e-01
1.678490936756134033e-01 2.640389800071716309e-01 2.447668612003326416e-01 -7.629231810569763184e-01 -6.420879065990447998e-02 3.215185105800628662e-01 -1.411515772342681885e-01 3.643170297145843506e-01
8.555639535188674927e-02 1.350471228361129761e-01 7.769905328750610352e-01 2.604446113109588623e-01 -1.723110377788543701e-01 -1.965039968490600586e-01 -4.503891468048095703e-01 1.781610399484634399e-01
9.162119776010513306e-02 -8.254204690456390381e-02 7.073030471801757812e-01 2.426915466785430908e-01 2.753176391124725342e-01 4.806761741638183594e-01 2.222668230533599854e-01 2.633699476718902588e-01
1.930715590715408325e-01 4.324688911437988281e-01 2.719523012638092041e-01 4.110376834869384766e-01 -3.002855181694030762e-01 5.749676227569580078e-01 -1.291649192571640015e-01 3.087738156318664551e-01
-4.597094655036926270e-01 1.045391336083412170e-01 6.898668408393859863e-01 1.941875815391540527e-01 -6.774960458278656006e-02 3.299465477466583252e-01 9.811501950025558472e-02 3.755428194999694824e-01
-1.751715689897537231e-01 3.362224102020263672e-01 5.155170559883117676e-01 -5.407558679580688477e-01 2.093685418367385864e-01 4.816598594188690186e-01 1.052695289254188538e-01 -1.057439520955085754e-01
8.840472251176834106e-02 1.894583739340305328e-02 6.281891465187072754e-01 3.838917016983032227e-01 -1.200401484966278076e-01 5.945820212364196777e-01 5.338362976908683777e-02 2.811476290225982666e-01
1.008581444621086121e-01 5.546838045120239258e-01 2.001373618841171265e-01 -5.788477063179016113e-01 -4.131816923618316650e-01 3.238483369350433350e-01 -1.416057646274566650e-01 1.066987141966819763e-01
2.687602341175079346e-01 6.048123538494110107e-02 6.711022853851318359e-01 9.675210714340209961e-02 1.273067742586135864e-01 -2.661490142345428467e-01 5.212717652320861816e-01 3.249679207801818848e-01
-1.000627875328063965e-02 3.608074784278869629e-01 8.011602163314819336e-01 1.823262423276901245e-01 -5.441838875412940979e-02 -1.401378214359283447e-01 -4.113515019416809082e-01 -5.298465862870216370e-02
-1.353798657655715942e-01 6.944097280502319336e-01 2.167795449495315552e-01 -4.712775945663452148e-01 -4.101769998669624329e-03 2.733635306358337402e-01 -1.342649012804031372e-01 3.709445893764495850e-01
-5.115473642945289612e-02 3.498327359557151794e-02 5.385678410530090332e-01 -1.184589713811874390e-01 2.733918428421020508e-01 6.168311834335327148e-01 2.842428982257843018e-01 3.950362205505371094e-01
1.672913283109664917e-01 3.178651630878448486e-01 4.154547750949859619e-01 -2.386387735605239868e-01 -4.699988365173339844e-01 6.422038078308105469e-01 -3.183119930326938629e-03 -8.994162827730178833e-02
-1.988187134265899658e-01 7.453559041023254395e-01 2.787496149539947510e-01 -1.839879751205444336e-01 -4.396666884422302246e-01 -1.509981602430343628e-01 3.283631801605224609e-02 2.760027050971984863e-01
2.384243458509445190e-01 9.970732778310775757e-02 4.474425315856933594e-01 1.936030685901641846e-01 1.124174222350120544e-01 -1.888300180435180664e-01 -4.683554917573928833e-02 8.031421303749084473e-01
3.156857490539550781e-01 8.218193054199218750e-01 2.165672183036804199e-01 4.467853158712387085e-02 2.401834130287170410e-01 2.229306250810623169e-01 -2.452048957347869873e-01 9.244642406702041626e-02
7.694493234157562256e-02 3.640323579311370850e-01 5.084503889083862305e-01 -4.154213964939117432e-01 -3.984383344650268555e-01 3.608198463916778564e-01 -3.682543933391571045e-01 -7.686253637075424194e-02
3.632703423500061035e-01 1.851679384708404541e-01 1.146639883518218994e-01 -4.375148713588714600e-01 -5.074252486228942871e-01 5.864246189594268799e-02 1.880410164594650269e-01 5.769763588905334473e-01
3.729003369808197021e-01 1.340295672416687012e-01 7.487443089485168457e-02 -4.735358357429504395e-01 -2.032276540994644165e-01 2.527257800102233887e-01 1.641075164079666138e-01 6.935676336288452148e-01
1.900552511215209961e-01 1.726932525634765625e-01 3.275351822376251221e-01 1.542182862758636475e-01 -4.859526753425598145e-01 6.359062790870666504e-01 -2.402784079313278198e-01 3.236243724822998047e-01
3.467075228691101074e-01 2.923868894577026367e-01 6.885635852813720703e-01 4.351091682910919189e-01 -1.902944743633270264e-01 2.727775871753692627e-01 -1.269567757844924927e-01 -6.423577666282653809e-02
6.377685666084289551e-01 2.254176288843154907e-01 8.255490660667419434e-02 -4.048027098178863525e-01 -8.001184463500976562e-02 2.995564416050910950e-02 -1.618613302707672119e-01 5.816005468368530273e-01
2.435754388570785522e-01 -1.752619445323944092e-01 7.397007346153259277e-01 -1.255103349685668945e-01 -5.733523890376091003e-02 -2.441586852073669434e-01 3.679823875427246094e-01 3.856585025787353516e-01
3.524490296840667725e-01 1.965391933917999268e-01 7.085831761360168457e-01 2.381435781717300415e-02 -3.786257803440093994e-01 -3.715040385723114014e-01 2.256457954645156860e-01 -4.696866124868392944e-02
1.120496764779090881e-01 2.687205076217651367e-01 3.492204472422599792e-02 -2.559813261032104492e-01 -2.737134695053100586e-01 3.761554360389709473e-01 -2.532021105289459229e-01 7.536345124244689941e-01
3.292995691299438477e-02 7.394482493400573730e-01 3.784313201904296875e-01 -1.715525053441524506e-02 -3.256236016750335693e-01 1.075465753674507141e-01 -4.205895364284515381e-01 -1.188885867595672607e-01
-1.740247905254364014e-01 5.463508963584899902e-01 5.011789798736572266e-01 -5.088070631027221680e-01 -1.028604507446289062e-01 3.375223278999328613e-01 4.767356440424919128e-02 -1.854094266891479492e-01
6.731969863176345825e-02 4.780429601669311523e-02 4.645353257656097412e-01 1.190780773758888245e-01 -1.200142726302146912e-01 -2.513870298862457275e-01 3.859444558620452881e-01 7.325696349143981934e-01
2.524416148662567139e-01 9.232203960418701172e-01 2.291075587272644043e-01 6.856945902109146118e-02 1.152045000344514847e-02 8.485613763332366943e-02 -1.156708002090454102e-01 7.766754925251007080e-02
4.263094663619995117e-01 2.217768132686614990e-01 5.577688217163085938e-01 -3.794471621513366699e-01 -1.956174671649932861e-01 2.778459787368774414e-01 2.841013669967651367e-01 -3.432361185550689697e-01
-2.402471452951431274e-01 7.666024565696716309e-01 3.726442456245422363e-01 -6.578732281923294067e-02 -2.994297146797180176e-01 -8.785763382911682129e-02 2.562119066715240479e-01 2.199740409851074219e-01
2.956795990467071533e-01 3.572497144341468811e-02 8.078854680061340332e-01 -7.167833298444747925e-02 -2.485022395849227905e-01 -3.518680930137634277e-01 2.548493146896362305e-01 5.448111146688461304e-02
-6.627169996500015259e-02 1.318694055080413818e-01 5.485583543777465820e-01 2.254208624362945557e-01 2.510775066912174225e-02 -1.757584065198898315e-01 -1.114571988582611084e-01 7.632455229759216309e-01
-4.150714576244354248e-01 5.861487984657287598e-01 3.696706891059875488e-01 -4.274758994579315186e-01 -3.247381746768951416e-01 7.148268073797225952e-02 1.746099740266799927e-01 1.539475470781326294e-01
4.014196693897247314e-01 5.729948282241821289e-01 5.631255507469177246e-01 5.571928620338439941e-02 3.317088782787322998e-01 7.182081043720245361e-02 1.099978089332580566e-01 -2.510688304901123047e-01
-8.693099021911621094e-02 7.339860796928405762e-01 3.170570731163024902e-01 1.614296138286590576e-01 2.055348157882690430e-01 1.373181939125061035e-01 4.385107457637786865e-01 2.715328931808471680e-01
-1.364032030105590820e-01 1.121449619531631470e-01 3.326123952865600586e-01 -4.563983678817749023e-01 -5.168857052922248840e-02 6.513563394546508789e-01 -2.645538449287414551e-01 3.911031782627105713e-01
5.401511117815971375e-02 3.446148335933685303e-02 4.830176532268524170e-01 -8.267218945547938347e-04 -1.060785129666328430e-01 -3.293804824352264404e-01 2.824870645999908447e-01 7.503631711006164551e-01
-4.232369363307952881e-02 1.923877894878387451e-01 1.699354201555252075e-01 -6.052036285400390625e-01 1.844484061002731323e-01 1.299518644809722900e-01 -1.518399417400360107e-01 7.014857530593872070e-01
2.541076540946960449e-01 8.972173929214477539e-01 2.415563911199569702e-01 -1.473994180560112000e-02 2.464064508676528931e-01 6.538491696119308472e-02 -1.958699151873588562e-02 8.055166155099868774e-02
-2.361138761043548584e-01 4.148169979453086853e-02 6.701423525810241699e-01 6.129332259297370911e-02 -3.543268394423648715e-05 4.118885397911071777e-01 -5.110558867454528809e-01 2.425934076309204102e-01
-3.859799206256866455e-01 2.693085931241512299e-03 6.938392519950866699e-01 1.390601843595504761e-01 -3.125817179679870605e-01 3.953491747379302979e-01 -1.194322109222412109e-01 2.863377630710601807e-01
6.746345013380050659e-02 1.020731925964355469e-01 4.206140637397766113e-01 -2.552939653396606445e-01 -3.708591461181640625e-01 7.591935992240905762e-01 -1.518631577491760254e-01 7.723286747932434082e-02
-1.677832454442977905e-01 6.469595432281494141e-02 6.567242741584777832e-01 1.527324467897415161e-01 -1.499203145503997803e-01 5.208194255828857422e-01 -4.230370521545410156e-01 2.008978128433227539e-01
-1.337193399667739868e-01 1.617176532745361328e-01 4.720805585384368896e-01 -6.368985772132873535e-01 1.916363686323165894e-01 5.344886183738708496e-01 -4.698398336768150330e-02 5.344671010971069336e-02
-4.365185499191284180e-01 2.239241600036621094e-01 6.647609472274780273e-01 1.037741824984550476e-01 3.023227751255035400e-01 3.643716275691986084e-01 -2.639636211097240448e-02 2.859560251235961914e-01
9.282551705837249756e-02 9.810040891170501709e-02 7.706317901611328125e-01 2.394711822271347046e-01 -2.697624564170837402e-01 -2.805441319942474365e-01 -3.675331175327301025e-01 2.097201049327850342e-01
-1.570482701063156128e-01 3.111766576766967773e-01 5.417687892913818359e-01 -5.447087883949279785e-01 3.111155927181243896e-01 4.367842078208923340e-01 7.844929583370685577e-03 -2.547478117048740387e-02
-4.681525528430938721e-01 2.394478470087051392e-01 7.156777381896972656e-01 6.056245416402816772e-02 -8.054789155721664429e-02 4.257712662220001221e-01 -1.181557700037956238e-01 7.684884965419769287e-02
2.525517642498016357e-01 2.610463201999664307e-01 6.027454137802124023e-01 4.894539713859558105e-02 -3.680256307125091553e-01 -4.627957642078399658e-01 3.328039944171905518e-01 2.049232870340347290e-01
-1.510858684778213501e-01 7.409106492996215820e-01 4.086640477180480957e-01 -9.275517612695693970e-02 4.550157487392425537e-02 -1.015845537185668945e-01 4.806728363037109375e-01 9.580463171005249023e-02
1.894673407077789307e-01 4.010947346687316895e-01 7.731630932539701462e-03 -3.452903032302856445e-01 -4.718595445156097412e-01 2.777243256568908691e-01 1.138064637780189514e-01 6.092666387557983398e-01
-4.568679258227348328e-02 3.298373147845268250e-02 5.340243577957153320e-01 2.683722078800201416e-01 3.163035586476325989e-02 -5.955722182989120483e-02 -5.227482318878173828e-02 7.951976060867309570e-01
7.680477946996688843e-02 -9.498439729213714600e-02 5.281594991683959961e-01 -6.648780107498168945e-01 7.611604779958724976e-02 4.239670336246490479e-01 -9.072033315896987915e-02 2.651262283325195312e-01
-2.022750861942768097e-02 4.589719176292419434e-01 5.867257118225097656e-01 -4.406851530075073242e-01 -8.646583557128906250e-02 2.795481681823730469e-01 -1.831475794315338135e-01 -3.623794019222259521e-01
-1.021527126431465149e-01 6.250098347663879395e-02 5.578917860984802246e-01 2.905631065368652344e-01 1.173995062708854675e-01 -5.689537152647972107e-03 -7.577651739120483398e-02 7.552689313888549805e-01
2.884418070316314697e-01 -1.788461655378341675e-01 7.860612869262695312e-01 3.306896090507507324e-01 2.219151705503463745e-01 2.450811564922332764e-01 2.882259525358676910e-02 2.177739739418029785e-01
1.298463642597198486e-01 -7.538740336894989014e-02 9.194556474685668945e-01 1.059800907969474792e-01 -2.288855314254760742e-01 -2.350250631570816040e-01 1.088060159236192703e-02 1.143780425190925598e-01
7.331483960151672363e-01 2.945317327976226807e-01 2.850801050662994385e-01 -2.153082340955734253e-01 -3.426773846149444580e-01 1.441019475460052490e-01 -3.257024288177490234e-01 6.197515502572059631e-02
6.590693444013595581e-02 3.471457362174987793e-01 7.521281838417053223e-01 1.540808230638504028e-01 -2.086620181798934937e-01 -1.029457300901412964e-01 -4.657495021820068359e-01 -1.210298463702201843e-01
1.120538562536239624e-01 6.498572826385498047e-01 3.873642683029174805e-01 5.951483920216560364e-02 -3.956598043441772461e-01 2.848172783851623535e-01 -4.054256081581115723e-01 -9.746245294809341431e-02
-1.142251491546630859e-01 7.464144229888916016e-01 2.630383670330047607e-01 2.452649176120758057e-03 3.141261339187622070e-01 7.348726689815521240e-02 2.657872736454010010e-01 4.311664104461669922e-01
-1.346877217292785645e-01 6.997225284576416016e-01 2.803596854209899902e-01 -5.964745283126831055e-01 7.425445597618818283e-03 -2.294196747243404388e-02 8.241694420576095581e-02 2.247010767459869385e-01
-3.202984333038330078e-01 6.521853804588317871e-01 5.316820144653320312e-01 7.497344911098480225e-02 -3.478268980979919434e-01 -9.021127223968505859e-02 1.630162447690963745e-01 1.675126999616622925e-01
1.582591086626052856e-01 2.115783840417861938e-01 3.113044500350952148e-01 -1.836721599102020264e-02 -6.390184760093688965e-01 3.675938546657562256e-01 4.942965805530548096e-01 2.124660015106201172e-01
1.851966232061386108e-01 4.283057451248168945e-01 1.357631832361221313e-01 2.452393770217895508e-01 -5.008664131164550781e-01 2.127797007560729980e-01 -3.047681152820587158e-01 5.609425306320190430e-01
-4.348021149635314941e-01 4.134473800659179688e-01 7.707406282424926758e-01 1.948188096284866333e-01 1.068187784403562546e-02 -1.235702447593212128e-02 2.410467481240630150e-03 8.797913789749145508e-02
-1.190443616360425949e-02 2.643018728122115135e-03 7.380433082580566406e-01 2.879093885421752930e-01 -1.997517645359039307e-01 -2.760096490383148193e-01 -2.088572978973388672e-01 4.610294997692108154e-01
4.351285994052886963e-01 5.450842976570129395e-01 -4.908973723649978638e-02 -1.780778020620346069e-01 -1.722012162208557129e-01 3.348397612571716309e-01 1.092195659875869751e-01 5.707231163978576660e-01
-3.422948066145181656e-03 4.719952940940856934e-01 1.496361941099166870e-01 -5.949180722236633301e-01 2.919842600822448730e-01 -7.760547101497650146e-02 -1.806909441947937012e-01 5.262731313705444336e-01
-6.713742762804031372e-02 2.856788337230682373e-01 3.504905700683593750e-01 1.536253094673156738e-01 1.450908184051513672e-01 -6.432626396417617798e-02 -2.754405438899993896e-01 8.163204789161682129e-01
2.088713049888610840e-01 -1.654127836227416992e-01 7.070889472961425781e-01 3.847261667251586914e-01 2.046373039484024048e-01 4.382238984107971191e-01 -2.046475745737552643e-02 2.160714119672775269e-01
-4.628161713480949402e-02 7.605258226394653320e-01 3.508882522583007812e-01 3.068433701992034912e-01 -3.801025152206420898e-01 8.648169785737991333e-02 1.848140209913253784e-01 1.267676055431365967e-01
3.273898065090179443e-01 1.012457013130187988e-01 5.426589846611022949e-01 3.830052018165588379e-01 -8.276972174644470215e-02 5.792876482009887695e-01 -2.971778213977813721e-01 1.032178625464439392e-01
1.822745800018310547e-01 6.897764652967453003e-02 4.798908531665802002e-01 1.753270328044891357e-01 -3.637667298316955566e-01 7.371079325675964355e-01 -1.330723911523818970e-01 8.729641139507293701e-02
-7.369317114353179932e-02 3.359068334102630615e-01 2.751545310020446777e-01 -5.094372630119323730e-01 -1.745997369289398193e-01 2.925727963447570801e-01 5.870934128761291504e-01 2.928084731101989746e-01
-1.202039513736963272e-02 2.805505692958831787e-01 3.664324879646301270e-01 2.940914928913116455e-01 1.921860426664352417e-01 -1.531682815402746201e-02 -1.026855856180191040e-01 8.078798055648803711e-01
-8.243557065725326538e-02 -4.882542788982391357e-02 5.295584201812744141e-01 -2.046847790479660034e-01 1.572299301624298096e-01 6.417673826217651367e-01 3.920624554157257080e-01 2.796303033828735352e-01
2.614785730838775635e-01 1.752476394176483154e-01 2.206348776817321777e-01 -2.888952195644378662e-01 -7.674667239189147949e-01 2.000350952148437500e-01 1.002416238188743591e-01 3.601518571376800537e-01
2.634263597428798676e-02 -1.156862452626228333e-02 4.535389542579650879e-01 8.484788984060287476e-02 1.241648942232131958e-01 7.554908394813537598e-01 1.843421012163162231e-01 4.075659811496734619e-01
-4.749389886856079102e-01 4.459547698497772217e-01 5.301918983459472656e-01 1.643723994493484497e-01 -5.429893359541893005e-02 4.033296406269073486e-01 -3.252916038036346436e-02 3.174180388450622559e-01
-1.036842539906501770e-01 2.178335487842559814e-01 4.528895020484924316e-01 -6.910253167152404785e-01 -1.019651889801025391e-01 4.943946301937103271e-01 -6.594668328762054443e-02 1.127356197685003281e-03
-5.186230316758155823e-02 1.081781983375549316e-01 5.091515779495239258e-01 -1.879294030368328094e-02 7.978358864784240723e-02 -3.403751254081726074e-01 -2.270588725805282593e-01 7.431304454803466797e-01
-1.337780654430389404e-01 7.512814402580261230e-01 2.582731544971466064e-01 -1.613138616085052490e-01 -4.541603028774261475e-01 -1.492357105016708374e-01 5.140345916152000427e-02 3.062305152416229248e-01
2.510237693786621094e-01 7.761681675910949707e-01 2.605312466621398926e-01 2.400982379913330078e-01 -3.194293379783630371e-02 1.356813460588455200e-01 -4.212494492530822754e-01 1.102077737450599670e-01
1.118657439947128296e-01 3.555034399032592773e-01 9.465924650430679321e-02 -4.327098727226257324e-01 3.644902408123016357e-01 3.476045131683349609e-01 2.371501028537750244e-01 5.958045125007629395e-01
5.182347297668457031e-01 3.992758393287658691e-01 3.745955228805541992e-01 1.256933957338333130e-01 -3.145529031753540039e-01 2.504877150058746338e-01 4.952173233032226562e-01 -9.467310458421707153e-02
5.460786446928977966e-02 2.216725610196590424e-02 4.578591585159301758e-01 -2.733296528458595276e-02 -1.180095039308071136e-02 8.494794964790344238e-01 1.187478452920913696e-01 2.242515683174133301e-01
4.280101060867309570e-01 7.695137262344360352e-01 -5.065926816314458847e-03 1.290070917457342148e-02 -8.303163200616836548e-02 2.165659964084625244e-01 1.452579498291015625e-01 3.867411613464355469e-01
4.569375216960906982e-01 5.093860626220703125e-01 1.220640167593955994e-01 -7.976870983839035034e-03 4.955525100231170654e-01 2.360278815031051636e-01 2.554244101047515869e-01 3.876179456710815430e-01
4.982908368110656738e-01 5.032094717025756836e-01 3.135335817933082581e-02 -1.132009029388427734e-01 -5.761902406811714172e-02 4.136033654212951660e-01 -2.262407168745994568e-02 5.565871596336364746e-01
7.294065505266189575e-02 5.287342667579650879e-01 9.568868577480316162e-02 1.804657876491546631e-01 -4.194386303424835205e-01 3.294645547866821289e-01 -2.657982707023620605e-01 5.641552805900573730e-01
5.600735545158386230e-01 6.632609963417053223e-01 3.164391517639160156e-01 6.426179315894842148e-03 3.609302639961242676e-01 9.504985809326171875e-02 -2.459584549069404602e-02 -7.948236167430877686e-02
2.898709475994110107e-01 4.515824839472770691e-02 4.810987412929534912e-01 -6.381552219390869141e-01 -1.449856758117675781e-01 4.827436506748199463e-01 1.447321027517318726e-01 -1.508970558643341064e-02
-8.598849922418594360e-02 6.915504336357116699e-01 5.254989862442016602e-01 -3.056873083114624023e-01 -2.203272655606269836e-02 1.401463299989700317e-01 -2.188525646924972534e-01 -2.770326435565948486e-01
5.212988257408142090e-01 3.286209404468536377e-01 3.524603545665740967e-01 -3.392353653907775879e-01 -4.537401795387268066e-01 4.006765186786651611e-01 5.508137866854667664e-02 -1.071971580386161804e-01
-7.891039550304412842e-02 1.195868402719497681e-01 4.650260210037231445e-01 2.526282370090484619e-01 1.546408534049987793e-01 2.199352718889713287e-02 -1.424414068460464478e-01 8.091445565223693848e-01
-1.727707684040069580e-02 3.985674977302551270e-01 1.723174452781677246e-01 -7.952789217233657837e-02 -4.288686811923980713e-01 3.847340941429138184e-01 -2.856718748807907104e-02 6.870681047439575195e-01
1.849010884761810303e-01 1.123770326375961304e-01 5.367982983589172363e-01 -5.878086090087890625e-01 -2.990871667861938477e-01 4.446497261524200439e-01 2.803175710141658783e-02 -1.776493191719055176e-01
8.147825486958026886e-03 2.002094984054565430e-01 2.335758060216903687e-01 -4.633466899394989014e-01 -6.806166172027587891e-01 3.108679652214050293e-01 -7.811639457941055298e-02 3.530183732509613037e-01
3.141281902790069580e-01 4.276320636272430420e-01 7.853230088949203491e-02 1.590228825807571411e-01 -2.939140200614929199e-01 3.660368025302886963e-01 -1.258426308631896973e-01 6.714119911193847656e-01
-1.123437751084566116e-02 9.259882569313049316e-02 5.872213840484619141e-01 1.410023272037506104e-01 -2.066953107714653015e-02 -3.247075378894805908e-01 -3.540076911449432373e-01 6.288123726844787598e-01
-2.184584438800811768e-01 6.106828451156616211e-01 2.212002128362655640e-01 -3.870837986469268799e-01 9.143091738224029541e-02 2.603583931922912598e-01 -3.858304321765899658e-01 3.944208025932312012e-01
1.254508495330810547e-01 -4.840045794844627380e-02 6.116128563880920410e-01 -5.066506192088127136e-02 1.189587861299514771e-01 -3.295472264289855957e-01 3.597620129585266113e-01 5.942230224609375000e-01
1.620298326015472412e-01 8.240832686424255371e-01 1.804270446300506592e-01 1.538531929254531860e-01 -3.161891922354698181e-02 2.966017723083496094e-01 1.142722964286804199e-01 3.692937195301055908e-01
-1.584017723798751831e-01 7.675985693931579590e-01 1.826397329568862915e-01 -2.577742002904415131e-02 -3.979323208332061768e-01 -1.579415053129196167e-01 4.629204794764518738e-02 4.077269732952117920e-01
3.771624993532896042e-03 -6.108747795224189758e-02 5.405310988426208496e-01 -2.679329216480255127e-01 4.227898120880126953e-01 5.339836478233337402e-01 2.281759828329086304e-01 3.410838544368743896e-01
3.584918975830078125e-01 2.696805894374847412e-01 2.425926029682159424e-01 -1.081089898943901062e-01 6.378856301307678223e-01 3.300964236259460449e-01 1.886387020349502563e-01 4.204414784908294678e-01
2.196919769048690796e-01 3.379255533218383789e-01 3.998697698116302490e-01 1.007450148463249207e-01 5.067679882049560547e-01 5.208076238632202148e-01 2.752664983272552490e-01 2.523298263549804688e-01
5.078098550438880920e-02 1.748689711093902588e-01 4.354939758777618408e-01 1.825596988201141357e-01 2.651798427104949951e-01 -5.979689303785562515e-03 -2.395958453416824341e-01 7.849184870719909668e-01
-9.807851165533065796e-02 -3.410958498716354370e-02 4.438154101371765137e-01 -7.185520976781845093e-02 2.031866908073425293e-01 6.876040101051330566e-01 2.506903707981109619e-01 4.584234654903411865e-01
2.168018072843551636e-01 4.520729780197143555e-01 6.439664363861083984e-01 3.085564374923706055e-01 2.211539773270487785e-03 5.930456891655921936e-02 -4.836688935756683350e-01 3.563248366117477417e-02
5.128860473632812500e-01 5.064935982227325439e-02 7.142730951309204102e-01 4.354836940765380859e-01 5.063562840223312378e-02 1.787073612213134766e-01 1.279436750337481499e-03 6.980736274272203445e-03
1.185089796781539917e-01 1.132665723562240601e-01 6.623914837837219238e-01 3.326875269412994385e-01 -4.142099022865295410e-01 4.416280090808868408e-01 -2.387299388647079468e-01 -9.259128011763095856e-03
5.169464275240898132e-02 1.138266772031784058e-01 6.814064979553222656e-01 1.296858489513397217e-01 2.616576552391052246e-01 -2.084480971097946167e-01 -4.139874279499053955e-01 4.689747393131256104e-01
8.316957950592041016e-02 -3.794468066189438105e-04 5.647573471069335938e-01 6.940410286188125610e-02 2.230639904737472534e-01 -1.706947237253189087e-01 3.996851444244384766e-01 6.562564373016357422e-01
-1.072501912713050842e-01 7.504189610481262207e-01 3.589717149734497070e-01 2.235347479581832886e-01 1.141524985432624817e-01 2.432253658771514893e-01 2.992156334221363068e-02 4.164798855781555176e-01
-3.534918725490570068e-01 7.001498937606811523e-01 4.749997556209564209e-01 9.112627059221267700e-02 7.821797393262386322e-03 1.906567811965942383e-01 1.454273015260696411e-01 3.055232763290405273e-01
6.456503868103027344e-01 2.873890995979309082e-01 2.616465091705322266e-01 -2.139075994491577148e-01 -3.209580779075622559e-01 5.007912404835224152e-03 -5.241276025772094727e-01 9.262154251337051392e-02
1.505593955516815186e-01 -7.969148457050323486e-02 5.481892228126525879e-01 -1.863448917865753174e-01 2.478093057870864868e-01 6.293236017227172852e-01 2.397134602069854736e-01 3.475989997386932373e-01
-1.403769850730895996e-01 7.654895186424255371e-01 2.913844585418701172e-01 3.107248544692993164e-01 -8.189925551414489746e-02 2.041338235139846802e-01 1.928512752056121826e-01 3.567853569984436035e-01
6.989154815673828125e-01 2.436808347702026367e-01 4.440912604331970215e-01 2.044609636068344116e-01 2.863121628761291504e-01 1.299551874399185181e-01 1.089858636260032654e-01 3.199601769447326660e-01
4.319752156734466553e-01 4.999200403690338135e-01 1.178982928395271301e-01 -2.635946571826934814e-01 -5.496513843536376953e-01 -2.434235438704490662e-02 3.934732079505920410e-01 1.502159088850021362e-01
-1.672298312187194824e-01 8.698444366455078125e-01 3.443124294281005859e-01 7.480593770742416382e-02 -1.488521099090576172e-01 2.009828090667724609e-01 1.664583981037139893e-01 3.159780055284500122e-02
-3.929128646850585938e-01 6.854189038276672363e-01 3.201766610145568848e-01 -2.847445309162139893e-01 -3.001223802566528320e-01 1.213469207286834717e-01 1.570495069026947021e-01 2.505294084548950195e-01
5.664024129509925842e-02 2.401923984289169312e-01 2.135040462017059326e-01 -6.865655183792114258e-01 -4.485204070806503296e-02 3.914948403835296631e-01 -2.342751063406467438e-02 5.160568356513977051e-01
-2.103782594203948975e-01 6.409957408905029297e-01 2.315813004970550537e-01 -3.604560792446136475e-01 -3.024681806564331055e-01 4.496077299118041992e-01 -1.505253762006759644e-01 2.121670246124267578e-01
-5.998109281063079834e-02 4.293345808982849121e-01 2.209602594375610352e-01 -5.674530863761901855e-01 3.466940522193908691e-01 2.191452085971832275e-01 4.522630274295806885e-01 2.616955637931823730e-01
1.288330852985382080e-01 9.179847240447998047e-01 1.489765495061874390e-01 9.707529097795486450e-02 7.508634030818939209e-02 1.496040076017379761e-01 4.582992196083068848e-02 2.810136675834655762e-01
-2.302436083555221558e-01 5.920659303665161133e-01 2.934894859790802002e-01 -5.850048065185546875e-01 -2.443193346261978149e-01 2.447027266025543213e-01 6.451788544654846191e-02 2.105832248926162720e-01
3.375432491302490234e-01 8.689516782760620117e-02 1.539691239595413208e-01 -2.296409010887145996e-01 -1.579988449811935425e-01 7.116364240646362305e-01 1.278247088193893433e-01 5.043244957923889160e-01
2.614422440528869629e-01 1.511317938566207886e-01 4.864481091499328613e-01 2.437738925218582153e-01 4.902853667736053467e-01 5.126270651817321777e-01 -9.139939397573471069e-02 3.181660175323486328e-01
1.136209666728973389e-01 7.908932566642761230e-01 1.097008362412452698e-01 1.102652251720428467e-01 -3.851420432329177856e-02 2.512635290622711182e-01 -3.325173854827880859e-01 4.027417600154876709e-01
9.065294265747070312e-02 4.731633663177490234e-01 1.158958375453948975e-01 -3.694688677787780762e-01 -2.293078899383544922e-01 4.741087257862091064e-01 -2.695577740669250488e-01 5.176262259483337402e-01
2.363698929548263550e-02 5.403116941452026367e-01 1.413382440805435181e-01 2.173324823379516602e-01 -5.424820184707641602e-01 1.870474517345428467e-01 7.523483783006668091e-02 5.525948405265808105e-01
-7.850404828786849976e-02 8.790531158447265625e-01 3.818538486957550049e-01 1.066842451691627502e-01 -1.898425519466400146e-01 1.190942674875259399e-01 1.142358556389808655e-01 2.520389854907989502e-02
2.846263349056243896e-01 1.699663996696472168e-01 4.010887145996093750e-01 -8.329523354768753052e-02 -5.492882728576660156e-01 5.647572875022888184e-01 3.164955973625183105e-01 3.809270635247230530e-02
2.155254483222961426e-01 1.252688765525817871e-01 5.526181459426879883e-01 9.202015399932861328e-02 1.419679224491119385e-01 -3.826481699943542480e-01 -2.668900787830352783e-01 6.214476227760314941e-01
2.122503966093063354e-01 2.948070466518402100e-01 1.138157919049263000e-01 -4.781726598739624023e-01 -1.630959957838058472e-01 2.718598246574401855e-01 -5.773453041911125183e-02 7.229065895080566406e-01
7.125488668680191040e-02 2.548203170299530029e-01 7.719478607177734375e-01 8.890565484762191772e-02 -1.879891902208328247e-01 -2.574002444744110107e-01 -4.727635085582733154e-01 3.288312256336212158e-02
-2.160053998231887817e-01 -1.123016700148582458e-01 5.872508287429809570e-01 -4.664018750190734863e-01 1.306744515895843506e-01 5.359854698181152344e-01 -2.250133007764816284e-01 1.528018563985824585e-01
1.173351854085922241e-01 8.787320852279663086e-01 2.444023787975311279e-01 7.947581470943987370e-04 -2.412515580654144287e-01 1.974136829376220703e-01 -1.343058943748474121e-01 1.977795213460922241e-01
2.605978846549987793e-01 3.025963604450225830e-01 2.358578443527221680e-01 -2.874824404716491699e-01 7.222941517829895020e-01 1.748190671205520630e-01 1.291920244693756104e-01 3.650864660739898682e-01
-3.085706233978271484e-01 6.478729248046875000e-01 1.962838470935821533e-01 -3.983578383922576904e-01 7.392754405736923218e-02 -2.552567422389984131e-02 6.080918759107589722e-02 5.272703170776367188e-01
-4.883502423763275146e-01 2.807261645793914795e-01 6.094126701354980469e-01 1.334815919399261475e-01 -3.435536623001098633e-01 2.549216449260711670e-01 2.041237205266952515e-01 2.623451054096221924e-01
6.480150222778320312e-01 1.699553430080413818e-02 2.380168437957763672e-01 -4.999779164791107178e-01 2.056968770921230316e-02 5.243962258100509644e-02 -3.559308946132659912e-01 3.785472512245178223e-01
2.448685839772224426e-02 1.375567167997360229e-01 5.070347785949707031e-01 5.228624492883682251e-02 -2.487752819433808327e-03 -3.640252351760864258e-01 9.891426190733909607e-03 7.668387889862060547e-01
-1.515080481767654419e-01 1.218721121549606323e-01 4.862285852432250977e-01 3.894122317433357239e-02 3.081388771533966064e-01 6.015626192092895508e-01 2.877605259418487549e-01 4.296795427799224854e-01
2.135447226464748383e-02 6.016002297401428223e-01 5.427707731723785400e-02 -3.938935995101928711e-01 1.029306426644325256e-01 9.469092823565006256e-03 -8.525094389915466309e-02 6.793900728225708008e-01
3.884603083133697510e-02 1.011811792850494385e-01 5.264540314674377441e-01 1.623010933399200439e-01 -1.695678383111953735e-01 -2.964155077934265137e-01 -3.057726621627807617e-01 6.889453530311584473e-01
5.809448361396789551e-01 4.822363555431365967e-01 9.187753498554229736e-02 -1.533157527446746826e-01 -2.369600981473922729e-01 1.445935815572738647e-01 5.288865566253662109e-01 2.030408978462219238e-01
-1.754841394722461700e-02 1.097493432462215424e-02 4.279838800430297852e-01 -2.196610905230045319e-02 -1.248534247279167175e-01 7.486547231674194336e-01 3.328608274459838867e-01 3.592357337474822998e-01
1.531430929899215698e-01 6.227096915245056152e-02 5.643904209136962891e-01 -7.859648764133453369e-02 6.655685901641845703e-01 2.855016589164733887e-01 1.919350177049636841e-01 2.943193912506103516e-01
1.311158388853073120e-01 4.738284647464752197e-01 -1.997046405449509621e-03 -2.934915125370025635e-01 -1.016490310430526733e-01 2.878577411174774170e-01 -3.137597441673278809e-01 6.931912899017333984e-01
4.203528165817260742e-02 2.203453779220581055e-01 7.648562192916870117e-01 3.702257871627807617e-01 -5.640528723597526550e-02 -3.100417852401733398e-01 -1.853940039873123169e-01 3.064807355403900146e-01
-9.842556715011596680e-02 7.305748462677001953e-01 4.005542397499084473e-01 6.139188259840011597e-02 -4.413005709648132324e-01 -7.858200371265411377e-02 2.915787994861602783e-01 8.013059943914413452e-02
1.327444911003112793e-01 3.428223431110382080e-01 3.335767239332199097e-02 -1.696165502071380615e-01 -3.430383503437042236e-01 3.372500240802764893e-01 -2.352391928434371948e-01 7.404181361198425293e-01
9.385365992784500122e-02 3.483909070491790771e-01 2.683429121971130371e-01 -8.355902135372161865e-02 -5.475864410400390625e-01 6.255580186843872070e-01 -1.312013268470764160e-01 2.871198058128356934e-01
5.638481378555297852e-01 1.847413033246994019e-01 3.801087439060211182e-01 -2.614869475364685059e-01 -3.415657877922058105e-01 5.544252991676330566e-01 1.044910401105880737e-01 1.071761827915906906e-02
-2.696345373988151550e-02 -1.204274296760559082e-01 6.244834065437316895e-01 1.046142056584358215e-01 8.622904121875762939e-02 6.721557974815368652e-01 1.681146323680877686e-01 3.104111254215240479e-01
-2.561968564987182617e-01 -3.146905452013015747e-02 5.441566109657287598e-01 1.333703994750976562e-01 5.964354425668716431e-02 9.923413395881652832e-02 -2.652418613433837891e-01 7.319294214248657227e-01
4.104048609733581543e-01 2.288550585508346558e-01 1.028056368231773376e-01 -4.953652620315551758e-01 -2.850026190280914307e-01 2.041291594505310059e-01 2.759526968002319336e-01 5.693789124488830566e-01
3.395586274564266205e-03 2.519618570804595947e-01 4.431092739105224609e-01 1.165138781070709229e-01 3.588908538222312927e-02 -3.154329657554626465e-01 -2.882483415305614471e-02 7.905476689338684082e-01
1.563715785741806030e-01 1.589920967817306519e-01 2.803636789321899414e-01 5.346068181097507477e-03 -2.781425416469573975e-01 -2.815101742744445801e-01 -2.466136356815695763e-03 8.455884456634521484e-01
-3.430843651294708252e-01 6.453441977500915527e-01 4.673460125923156738e-01 -2.206855267286300659e-01 1.313928812742233276e-01 3.867357373237609863e-01 1.766938865184783936e-01 -2.568996325135231018e-02
-2.559428215026855469e-01 1.075985655188560486e-01 6.704936623573303223e-01 8.839117735624313354e-02 -3.069511950016021729e-01 4.214387238025665283e-01 -4.295305907726287842e-01 9.599432349205017090e-02
2.215691059827804565e-01 3.129624724388122559e-01 7.823248505592346191e-01 1.641060709953308105e-01 -1.297774165868759155e-01 -1.632576733827590942e-01 -3.976295888423919678e-01 -1.113283410668373108e-01
2.183726727962493896e-01 3.631743490695953369e-01 9.152007848024368286e-02 -4.768452346324920654e-01 -3.351814299821853638e-02 9.723505377769470215e-02 -4.319229423999786377e-01 6.225149631500244141e-01
1.593199521303176880e-01 3.634609282016754150e-01 5.985624715685844421e-02 1.812263578176498413e-01 -3.335867226123809814e-01 2.941192686557769775e-01 -4.735472202301025391e-01 6.197213530540466309e-01
-1.543635316193103790e-02 2.354199886322021484e-01 4.206815063953399658e-01 -1.315502971410751343e-01 7.028396427631378174e-02 8.482471704483032227e-01 5.690782144665718079e-02 1.495302021503448486e-01
-2.273559868335723877e-01 3.066435158252716064e-01 8.647471070289611816e-01 2.306875884532928467e-01 -1.775676012039184570e-01 -8.615799993276596069e-02 -1.196320131421089172e-01 -3.076775930821895599e-03
-4.989453032612800598e-02 -1.924232244491577148e-01 6.330931186676025391e-01 -3.431166112422943115e-01 5.276654958724975586e-01 2.780691087245941162e-01 -9.646348655223846436e-03 2.934305071830749512e-01
3.019826114177703857e-01 6.992512196302413940e-02 5.033012628555297852e-01 -5.165641307830810547e-01 -3.121477663516998291e-01 4.886355698108673096e-01 -1.668204814195632935e-01 -1.404862254858016968e-01
2.855033874511718750e-01 -9.357270598411560059e-02 3.365878462791442871e-01 -1.002395898103713989e-01 -3.204670250415802002e-01 7.034603953361511230e-01 4.579347744584083557e-02 4.321342706680297852e-01
9.153468161821365356e-02 -9.193006902933120728e-02 6.843641400337219238e-01 1.384731829166412354e-01 2.206568270921707153e-01 -1.291428208351135254e-01 1.922396570444107056e-01 6.271504163742065430e-01
-1.310756057500839233e-01 6.110972166061401367e-01 1.315868645906448364e-01 -5.370498895645141602e-01 -1.742797046899795532e-01 2.461117357015609741e-01 2.703515291213989258e-01 3.736406564712524414e-01
-7.405907660722732544e-02 6.700423359870910645e-01 2.502388358116149902e-01 -4.708206951618194580e-01 -3.699556291103363037e-01 2.867589890956878662e-01 -1.059568971395492554e-01 1.759036928415298462e-01
2.390514314174652100e-01 3.803182244300842285e-01 2.172466516494750977e-01 -2.582511603832244873e-01 -3.543946519494056702e-02 7.883743643760681152e-01 -7.121587544679641724e-02 2.376149892807006836e-01
1.107586547732353210e-01 5.036696195602416992e-01 6.087240576744079590e-01 3.951266705989837646e-01 2.535696029663085938e-01 1.590862423181533813e-01 -3.308063447475433350e-01 9.132648259401321411e-02
-6.066530011594295502e-03 1.891699880361557007e-01 4.008667767047882080e-01 -1.424202919006347656e-01 2.909061312675476074e-01 5.352421402931213379e-01 5.776810050010681152e-01 2.799540162086486816e-01
9.962272644042968750e-02 5.780456662178039551e-01 2.747069597244262695e-01 8.606141805648803711e-02 5.678556561470031738e-01 9.242752194404602051e-02 3.307453095912933350e-01 3.642427325248718262e-01
3.802919993177056313e-03 -5.941580608487129211e-02 6.707808971405029297e-01 -4.205508902668952942e-02 4.228754043579101562e-01 5.245377421379089355e-01 2.325581014156341553e-01 1.915535181760787964e-01
3.909174725413322449e-02 4.927164316177368164e-01 1.908084154129028320e-01 -5.310325026512145996e-01 1.012390553951263428e-01 -1.359721571207046509e-01 -2.447995692491531372e-01 5.904525518417358398e-01
-1.545866131782531738e-01 6.336156129837036133e-01 4.343045353889465332e-01 -3.434140980243682861e-01 -4.152490496635437012e-01 8.088976889848709106e-02 -2.790874838829040527e-01 -1.059053763747215271e-01
1.024031564593315125e-01 2.813818864524364471e-02 6.627939343452453613e-01 -3.351024389266967773e-01 -1.906312257051467896e-01 4.440399706363677979e-01 3.762685358524322510e-01 -2.490835934877395630e-01
-1.540807541459798813e-02 -2.780951857566833496e-01 6.369414925575256348e-01 -1.067253127694129944e-01 -4.320843517780303955e-01 2.534356713294982910e-01 -1.485085487365722656e-01 4.820367991924285889e-01
2.629268169403076172e-01 7.310366630554199219e-02 3.861891925334930420e-01 -3.595297224819660187e-03 -4.604966938495635986e-01 7.270489335060119629e-01 1.301860213279724121e-01 1.369838863611221313e-01
-9.268354624509811401e-02 2.398687750101089478e-01 7.404966950416564941e-01 3.721925020217895508e-01 -3.768571615219116211e-01 -2.153039276599884033e-01 -1.364635229110717773e-01 2.000269740819931030e-01
-2.092992365360260010e-01 7.103728055953979492e-01 3.122466802597045898e-01 -7.197776436805725098e-02 9.158712625503540039e-02 -5.166167393326759338e-02 4.300180971622467041e-01 3.910406827926635742e-01
1.121244505047798157e-01 -3.890189528465270996e-02 5.568317174911499023e-01 9.996407479047775269e-02 6.745856255292892456e-03 -2.630508244037628174e-01 2.199271917343139648e-01 7.404398322105407715e-01
3.298452794551849365e-01 1.019403859972953796e-01 7.372367978096008301e-01 -3.715625777840614319e-02 -4.526530504226684570e-01 -3.504021167755126953e-01 9.062352031469345093e-02 4.717751406133174896e-03
4.570464789867401123e-02 7.173656225204467773e-01 3.593235909938812256e-01 -4.468740224838256836e-01 -1.962655782699584961e-01 1.906071752309799194e-01 -2.815934419631958008e-01 -1.848506368696689606e-02
-4.855035617947578430e-02 4.357273280620574951e-01 5.875098705291748047e-01 -2.473305314779281616e-01 1.099831387400627136e-01 4.325558245182037354e-01 -4.100784361362457275e-01 -1.846057772636413574e-01
-1.397428363561630249e-01 -8.983210474252700806e-02 5.606385469436645508e-01 1.567056328058242798e-01 -5.001524090766906738e-01 4.698506295680999756e-01 -1.750126332044601440e-01 3.633021712303161621e-01
1.891094893217086792e-01 2.774359285831451416e-01 4.814688861370086670e-01 3.990777134895324707e-01 -3.758434951305389404e-01 5.265685319900512695e-01 -2.566690444946289062e-01 1.085358783602714539e-01
-3.424821197986602783e-01 -7.780041545629501343e-02 6.454092264175415039e-01 1.253230720758438110e-01 -2.000392377376556396e-01 1.861767023801803589e-01 -3.445139527320861816e-02 6.070666909217834473e-01
2.157349884510040283e-01 6.254721432924270630e-03 8.128151893615722656e-01 4.381676018238067627e-02 9.281419962644577026e-02 -2.702434659004211426e-01 3.852707445621490479e-01 2.464780956506729126e-01
-1.964885741472244263e-01 7.910568118095397949e-01 3.908866345882415771e-01 2.312242537736892700e-01 -8.672551810741424561e-02 1.019439846277236938e-01 1.070485040545463562e-01 3.162136375904083252e-01
1.255418360233306885e-01 -2.248490303754806519e-01 7.434978485107421875e-01 7.168770767748355865e-03 -1.580929756164550781e-01 -9.974282979965209961e-02 -3.897463977336883545e-01 4.404511749744415283e-01
-6.071652472019195557e-02 3.728800714015960693e-01 3.396043777465820312e-01 3.364993631839752197e-01 -3.621067404747009277e-01 6.044977903366088867e-01 -1.164681836962699890e-01 3.443939387798309326e-01
-1.332241147756576538e-01 8.116224408149719238e-01 4.373379349708557129e-01 2.743413448333740234e-01 -1.421672701835632324e-01 6.812898814678192139e-02 8.143531158566474915e-03 1.790905743837356567e-01
5.503867268562316895e-01 1.441320180892944336e-01 5.019171237945556641e-01 2.885545790195465088e-01 -1.341739147901535034e-01 2.456792145967483521e-01 3.033559620380401611e-01 4.131951034069061279e-01
8.959777653217315674e-02 6.295713186264038086e-01 5.837510824203491211e-01 4.307449460029602051e-01 -1.272472366690635681e-02 2.458981275558471680e-01 -2.580304816365242004e-02 8.951108902692794800e-02
-2.782146632671356201e-01 8.201716542243957520e-01 3.767138719558715820e-01 1.113456562161445618e-01 -6.785216927528381348e-02 -6.899644434452056885e-02 1.647569835186004639e-01 2.430936396121978760e-01
9.619874507188796997e-02 3.839417099952697754e-01 2.777951061725616455e-01 2.375176548957824707e-01 2.267604619264602661e-01 -8.161734789609909058e-02 -1.700191050767898560e-01 7.891523838043212891e-01
-5.880330130457878113e-02 3.863458037376403809e-01 3.134733140468597412e-01 -3.792417943477630615e-01 -4.854372143745422363e-01 4.169040620326995850e-01 -3.070752881467342377e-02 4.413480460643768311e-01
-4.016970992088317871e-01 6.058893352746963501e-02 7.859609723091125488e-01 1.192636564373970032e-01 -1.250152289867401123e-01 3.950811922550201416e-01 4.980468377470970154e-02 1.697390526533126831e-01
-2.225692756474018097e-02 1.364733576774597168e-01 4.932403266429901123e-01 5.281910672783851624e-02 2.679257392883300781e-01 -1.682240068912506104e-01 -1.488193720579147339e-01 7.826705574989318848e-01
-1.692384630441665649e-01 6.551194787025451660e-01 3.910356163978576660e-01 4.278664663434028625e-02 3.439276814460754395e-01 2.463920228183269501e-02 3.459289968013763428e-01 3.858457505702972412e-01
3.575484156608581543e-01 2.334229946136474609e-01 2.437315434217453003e-01 6.052084267139434814e-02 2.504303753376007080e-01 4.505551159381866455e-01 3.783245086669921875e-01 5.880139470100402832e-01
1.193535998463630676e-01 1.056219488382339478e-01 1.499041169881820679e-01 -6.364783048629760742e-01 -8.248995989561080933e-02 3.612483143806457520e-01 -2.086354605853557587e-02 6.397520303726196289e-01
3.770806193351745605e-01 4.012320041656494141e-01 7.112483680248260498e-02 -3.366505503654479980e-01 2.029515355825424194e-01 5.387192368507385254e-01 3.969866782426834106e-02 4.954261183738708496e-01
-1.109109297394752502e-01 6.775655746459960938e-01 3.168030381202697754e-01 -4.592641890048980713e-01 -4.108543395996093750e-01 2.121395319700241089e-01 -5.665187537670135498e-02 1.738144084811210632e-02
8.103063106536865234e-01 1.159491948783397675e-02 3.417189717292785645e-01 -2.359372973442077637e-01 1.023862957954406738e-01 1.857574656605720520e-02 -3.207741677761077881e-01 2.389704585075378418e-01
6.459891200065612793e-01 4.074537754058837891e-01 5.983859300613403320e-01 -6.653884798288345337e-02 1.452678442001342773e-01 1.786794066429138184e-01 1.635905727744102478e-02 -2.982912585139274597e-02
-3.858063369989395142e-02 7.144842147827148438e-01 4.872893095016479492e-01 3.217958845198154449e-03 8.421855419874191284e-02 2.687379419803619385e-01 -3.904589712619781494e-01 1.370826959609985352e-01
1.107456684112548828e-01 -2.714517116546630859e-01 4.856294989585876465e-01 -5.545329451560974121e-01 2.460798919200897217e-01 3.150633871555328369e-01 -2.684068977832794189e-01 3.726176619529724121e-01
5.948649048805236816e-01 1.334902942180633545e-01 4.410635828971862793e-01 -2.294905930757522583e-01 -2.966823577880859375e-01 5.356581807136535645e-01 1.433777529746294022e-02 -7.718486338853836060e-02
-3.142461478710174561e-01 3.546330034732818604e-01 8.194065093994140625e-01 2.759992182254791260e-01 -8.914539963006973267e-02 1.394773125648498535e-01 2.116105705499649048e-02 5.799084436148405075e-03
-2.411860078573226929e-01 7.980666756629943848e-01 3.688217997550964355e-01 -4.148951545357704163e-02 -2.874033451080322266e-01 -8.024052530527114868e-02 1.531611233949661255e-01 2.338175624608993530e-01
3.777272701263427734e-01 2.315490879118442535e-02 5.250999927520751953e-01 8.246445655822753906e-02 -3.768468499183654785e-01 4.366288185119628906e-01 -4.910874068737030029e-01 -2.074852585792541504e-02
7.299371063709259033e-02 5.413791164755821228e-03 5.935782194137573242e-01 1.970737576484680176e-01 -8.947543054819107056e-02 6.644358038902282715e-01 3.507827818393707275e-01 1.758976578712463379e-01
3.546035885810852051e-01 5.379434674978256226e-02 8.739047050476074219e-01 1.079020574688911438e-01 -1.375423818826675415e-01 -1.274015307426452637e-01 2.161123156547546387e-01 -1.189813688397407532e-01
3.605960905551910400e-01 8.950222134590148926e-01 2.177526056766510010e-01 1.100246608257293701e-01 8.470404148101806641e-02 2.684680186212062836e-02 -4.436485003679990768e-03 3.832793235778808594e-02
5.957119166851043701e-02 9.970898926258087158e-02 1.983578652143478394e-01 -4.157943427562713623e-01 -6.285737156867980957e-01 1.719467788934707642e-01 -6.200364977121353149e-02 5.880165696144104004e-01
2.406966388225555420e-01 -1.043103858828544617e-01 8.369748592376708984e-01 6.916867941617965698e-02 -3.078584969043731689e-01 -2.930284440517425537e-01 1.023041009902954102e-01 1.864528506994247437e-01
1.373447179794311523e-01 6.722533106803894043e-01 3.956322968006134033e-01 1.885148137807846069e-01 -8.852069824934005737e-02 4.595423638820648193e-01 -3.314741551876068115e-01 -9.087858349084854126e-02
2.794071435928344727e-01 2.830451726913452148e-01 5.574730038642883301e-01 2.393149733543395996e-01 2.358198314905166626e-01 -1.141370683908462524e-01 -5.821335315704345703e-01 2.573933601379394531e-01
-1.009332090616226196e-01 5.198150873184204102e-01 1.026743501424789429e-01 -4.398493766784667969e-01 -3.041663467884063721e-01 1.874523013830184937e-01 1.623820811510086060e-01 6.013083457946777344e-01
3.839902207255363464e-02 5.657016113400459290e-02 4.703925549983978271e-01 5.105609074234962463e-02 2.660839855670928955e-01 7.671512365341186523e-01 1.623315066099166870e-01 2.928762137889862061e-01
1.243252530694007874e-01 5.115653872489929199e-01 3.520030975341796875e-01 -5.910458564758300781e-01 4.840234667062759399e-02 4.013727903366088867e-01 2.840286493301391602e-01 -7.407923787832260132e-02
-6.927307695150375366e-02 1.389320641756057739e-01 1.941680610179901123e-01 -6.358241438865661621e-01 -7.632570713758468628e-02 1.829231232404708862e-01 -8.993253111839294434e-02 6.975323557853698730e-01
-7.406536489725112915e-02 5.389553904533386230e-01 3.752442896366119385e-01 -3.077104687690734863e-01 2.727627754211425781e-01 2.756827175617218018e-01 -3.675812780857086182e-01 4.278210997581481934e-01
6.815158994868397713e-04 9.176164865493774414e-01 2.248239815235137939e-01 -3.721728548407554626e-02 -6.235782057046890259e-02 2.033264935016632080e-01 -9.601919353008270264e-02 2.271538078784942627e-01
1.221048533916473389e-01 4.796694815158843994e-01 2.316609770059585571e-01 -4.184469580650329590e-01 5.462893843650817871e-01 4.844411835074424744e-02 2.465376853942871094e-01 4.058118462562561035e-01
-4.353958964347839355e-01 5.112649798393249512e-01 5.009737610816955566e-01 1.034160107374191284e-01 1.666254550218582153e-01 3.600619137287139893e-01 1.508283168077468872e-01 3.274309635162353516e-01
6.476446986198425293e-02 4.276060760021209717e-01 2.571431398391723633e-01 -6.720293760299682617e-01 1.301736682653427124e-01 3.758190274238586426e-01 -1.313374638557434082e-01 3.460893034934997559e-01
5.548735260963439941e-01 4.798075854778289795e-01 2.247399836778640747e-01 -5.146391987800598145e-01 -2.600135803222656250e-01 2.803480625152587891e-01 4.295419435948133469e-03 -1.782750524580478668e-02
-6.528675556182861328e-02 8.856012225151062012e-01 2.648066580295562744e-01 -9.941464662551879883e-02 -1.671884804964065552e-01 7.161725312471389771e-02 1.450125128030776978e-01 2.780875265598297119e-01
4.851598441600799561e-01 4.907340109348297119e-01 3.336312249302864075e-02 -2.343072183430194855e-02 -1.658918857574462891e-01 4.032357037067413330e-01 -2.034866213798522949e-01 5.390842556953430176e-01
7.265424132347106934e-01 2.334242910146713257e-01 4.362842142581939697e-01 -2.740602493286132812e-01 -2.580737471580505371e-01 2.592993080615997314e-01 -2.883008914068341255e-03 -1.354619562625885010e-01
-2.235921472311019897e-01 6.569469571113586426e-01 6.460948586463928223e-01 5.685775354504585266e-02 -1.679168790578842163e-01 -1.429954916238784790e-01 2.212697863578796387e-01 -1.231370680034160614e-02
1.396506875753402710e-01 6.392117142677307129e-01 5.489179491996765137e-01 2.117930501699447632e-01 1.133705675601959229e-01 -3.922774493694305420e-01 -1.401385664939880371e-01 1.984075009822845459e-01
1.664490252733230591e-01 3.700607419013977051e-01 9.751922637224197388e-02 -4.438123106956481934e-01 3.147548735141754150e-01 -2.083495259284973145e-02 -1.233077701181173325e-02 7.274707555770874023e-01
6.364027261734008789e-01 -5.306871607899665833e-02 4.001719057559967041e-01 -3.544507324695587158e-01 -2.107240110635757446e-01 4.924532473087310791e-01 4.128490108996629715e-03 1.395366489887237549e-01
-4.195430576801300049e-01 3.479033112525939941e-01 8.082994222640991211e-01 1.558327823877334595e-01 8.345389366149902344e-02 1.122750788927078247e-01 5.648615956306457520e-02 5.053978413343429565e-02
-2.337406426668167114e-01 7.549045681953430176e-01 2.729645073413848877e-01 -1.700940355658531189e-02 -3.800138235092163086e-01 8.509501069784164429e-02 6.263820081949234009e-02 3.809334337711334229e-01
-3.009426593780517578e-01 1.458798348903656006e-01 7.032874822616577148e-01 2.912944555282592773e-01 -2.540804445743560791e-01 4.222474396228790283e-01 -7.564686983823776245e-02 2.451827824115753174e-01
2.806509435176849365e-01 7.120072841644287109e-01 3.476670682430267334e-01 3.418424427509307861e-01 -1.720484346151351929e-01 3.188439905643463135e-01 -2.071359455585479736e-01 4.883242771029472351e-02
6.128267645835876465e-01 4.197808802127838135e-01 1.100726574659347534e-01 -2.447214126586914062e-01 -2.203187793493270874e-01 1.253036856651306152e-01 4.445125162601470947e-01 3.382160067558288574e-01
