# Supplementary material for: Where is your field going? A machine learning approach to study the relative motion of the domains of physics
Source: PLoS One. 2020 Jun 18;15(6):e0233997. doi: 10.1371/journal.pone.0233997 (PMC7302634; doi:10.1371/journal.pone.0233997)
Supplement: S17 Data — (ZIP) [file pone.0233997.s017.zip › 16/Pacs4Run_16_VS_500_embeddings2003-2007ED8.txt]

-6.217600703239440918e-01 1.281427145004272461e-01 -6.870674341917037964e-02 -4.580074548721313477e-01 -2.326788902282714844e-01 2.172220796346664429e-01 2.081757485866546631e-01 -4.876890182495117188e-01
-2.058583348989486694e-01 -2.470321953296661377e-01 1.226065531373023987e-01 -2.922597527503967285e-01 -5.889835357666015625e-01 4.488320052623748779e-01 3.434059917926788330e-01 -3.603745698928833008e-01
-2.105531990528106689e-01 -2.646656632423400879e-01 -2.658023238182067871e-01 -3.856737315654754639e-01 -5.689862966537475586e-01 5.532696247100830078e-01 1.670005172491073608e-01 9.210120886564254761e-02
-6.817851066589355469e-01 -6.834966689348220825e-02 -1.277743130922317505e-01 7.746977359056472778e-02 -4.584657549858093262e-01 3.667607009410858154e-01 2.845487594604492188e-01 -2.872234880924224854e-01
-5.228977799415588379e-01 -4.842756390571594238e-01 -1.265261769294738770e-01 -2.191555798053741455e-01 -2.161425948143005371e-01 5.035129785537719727e-01 -6.058537587523460388e-02 -3.522831499576568604e-01
-8.124393969774246216e-02 3.523685932159423828e-01 4.579366743564605713e-01 -2.676990628242492676e-01 -1.224888935685157776e-01 7.434660196304321289e-01 -9.395415335893630981e-02 -1.062752082943916321e-01
-3.867632523179054260e-02 1.270362585783004761e-01 5.469926595687866211e-01 -6.253408193588256836e-01 -3.227374255657196045e-01 1.332273781299591064e-01 2.731266245245933533e-02 -4.116536974906921387e-01
-2.409838885068893433e-02 3.728687167167663574e-01 4.339138567447662354e-01 -1.233896613121032715e-01 -2.333929985761642456e-01 6.981555819511413574e-01 -2.001663148403167725e-01 -2.737185955047607422e-01
-4.700494110584259033e-01 -2.944710850715637207e-02 -1.634452342987060547e-01 -1.991423666477203369e-01 -7.251498699188232422e-01 6.711417436599731445e-02 1.857744008302688599e-01 -3.833483159542083740e-01
8.073517121374607086e-03 -2.797654569149017334e-01 -3.065727353096008301e-01 -2.730429172515869141e-01 -7.250336408615112305e-01 3.845849037170410156e-01 1.328229997307062149e-02 -2.817287147045135498e-01
2.994868159294128418e-02 9.558669291436672211e-03 4.485221803188323975e-01 -1.873075515031814575e-01 -1.202934980392456055e-01 6.921815872192382812e-01 3.217498585581779480e-02 -5.178169012069702148e-01
-1.558161526918411255e-01 5.296453237533569336e-01 1.641853004693984985e-01 6.594968959689140320e-03 -5.246636867523193359e-01 3.655371069908142090e-01 -4.402217566967010498e-01 -2.559540867805480957e-01
-2.975533902645111084e-01 -5.197762250900268555e-01 4.819666966795921326e-03 -3.647768199443817139e-01 -1.190253421664237976e-01 5.305692553520202637e-01 -2.288339734077453613e-01 -4.002168774604797363e-01
-8.423868417739868164e-01 -1.162288784980773926e-01 -4.935310222208499908e-03 -2.484771311283111572e-01 -3.890149593353271484e-01 3.028172813355922699e-02 6.760604679584503174e-02 -2.414328604936599731e-01
2.845508456230163574e-01 3.589420914649963379e-01 -4.472565352916717529e-01 -3.750768303871154785e-01 -1.044190973043441772e-01 6.053836941719055176e-01 7.664868235588073730e-02 -2.572984993457794189e-01
8.160488307476043701e-02 2.351900041103363037e-01 2.619580924510955811e-01 -2.536055743694305420e-01 -7.428555488586425781e-01 4.393126070499420166e-01 -6.957437843084335327e-02 -2.354103624820709229e-01
-4.037875533103942871e-01 2.550100982189178467e-01 1.074210181832313538e-01 -3.757560253143310547e-01 -5.510539412498474121e-01 3.047350347042083740e-01 -4.409070611000061035e-01 1.681387275457382202e-01
-1.929627656936645508e-01 -1.377088576555252075e-01 8.460470288991928101e-02 -4.643441140651702881e-01 -6.230750679969787598e-01 5.224599838256835938e-01 -2.220292389392852783e-01 1.026850789785385132e-01
-2.715991735458374023e-01 1.622703820466995239e-01 2.235158979892730713e-01 2.908894419670104980e-02 8.910633623600006104e-02 3.286906778812408447e-01 -4.864476323127746582e-01 -7.046189308166503906e-01
6.834071129560470581e-02 -1.270940005779266357e-01 1.487588435411453247e-01 -1.785679757595062256e-01 2.882075309753417969e-02 6.636276841163635254e-01 -4.260901212692260742e-01 -5.498870611190795898e-01
-4.878101944923400879e-01 1.533642560243606567e-01 2.308499515056610107e-01 -8.953475207090377808e-02 -6.327422261238098145e-01 4.985334873199462891e-01 -1.586505770683288574e-01 -5.607330426573753357e-02
-6.689307838678359985e-02 -3.332952857017517090e-01 5.909497663378715515e-02 -1.469974219799041748e-01 -7.231276482343673706e-02 6.219571232795715332e-01 -1.991197913885116577e-01 -6.539346575736999512e-01
-2.455887347459793091e-01 1.768291294574737549e-01 -4.477219656109809875e-02 -3.077277839183807373e-01 -1.079853475093841553e-01 4.242340326309204102e-01 -7.831948399543762207e-01 -8.177526295185089111e-02
-3.874617516994476318e-01 -6.779818981885910034e-02 2.397387176752090454e-01 -2.940238118171691895e-01 -6.045597791671752930e-01 5.011356472969055176e-01 -2.856904864311218262e-01 -5.571005865931510925e-02
-6.982033848762512207e-01 2.046390473842620850e-01 1.718419045209884644e-01 -1.297072172164916992e-01 -6.080915331840515137e-01 1.700332313776016235e-01 -1.399669498205184937e-01 -7.748539745807647705e-02
-1.421500146389007568e-01 6.643552780151367188e-01 2.822465300559997559e-01 -1.087115779519081116e-01 -4.404776990413665771e-01 3.630578517913818359e-01 -3.153088986873626709e-01 -1.472845822572708130e-01
-4.759966395795345306e-03 3.849575817584991455e-01 -4.319260120391845703e-01 -7.999659329652786255e-02 -2.476534545421600342e-01 5.726404190063476562e-01 3.579175174236297607e-01 -3.761266469955444336e-01
-2.467759698629379272e-01 4.059526324272155762e-02 -3.888550698757171631e-01 -3.428367674350738525e-01 2.626679539680480957e-01 5.546806454658508301e-01 3.284153640270233154e-01 -4.291696548461914062e-01
4.167647659778594971e-02 1.247064545750617981e-01 -2.359960526227951050e-01 -1.605319827795028687e-01 -2.043718993663787842e-01 7.107344269752502441e-01 4.301903247833251953e-01 -4.114264845848083496e-01
5.044155195355415344e-02 1.323436498641967773e-01 3.901266455650329590e-01 -1.009287387132644653e-01 -1.619718223810195923e-01 7.607237696647644043e-01 -1.395146995782852173e-01 -4.394945800304412842e-01
4.088619351387023926e-02 -2.205576449632644653e-01 -4.351839423179626465e-02 -7.183723896741867065e-02 -6.347303390502929688e-01 3.457883298397064209e-01 8.692006580531597137e-03 -6.481517553329467773e-01
1.333506554365158081e-01 4.839095771312713623e-01 3.744407296180725098e-01 -3.280133605003356934e-01 -5.333711504936218262e-01 4.090275168418884277e-01 -7.256155461072921753e-02 -2.078386396169662476e-01
-6.597953438758850098e-01 4.150882363319396973e-01 3.922764360904693604e-01 -1.791102886199951172e-01 -3.413361608982086182e-01 2.905381321907043457e-01 4.597575962543487549e-02 -5.808575451374053955e-02
-3.952952027320861816e-01 2.279857546091079712e-01 6.381125003099441528e-02 -3.160905539989471436e-01 -2.428215295076370239e-01 3.658231794834136963e-01 -7.008026838302612305e-01 6.217682734131813049e-02
2.292766422033309937e-01 2.040005475282669067e-01 3.242879807949066162e-01 -6.231483221054077148e-01 -3.184713423252105713e-01 2.580472528934478760e-01 -4.125313460826873779e-01 -2.722953557968139648e-01
1.300036758184432983e-01 1.893901377916336060e-01 -6.109104156494140625e-01 -5.956519842147827148e-01 -2.858427762985229492e-01 3.315786272287368774e-02 -1.331857591867446899e-01 -3.444908857345581055e-01
-2.999866902828216553e-01 -3.271768093109130859e-01 -1.804873347282409668e-01 -4.262421727180480957e-01 1.686614602804183960e-01 6.838556528091430664e-01 -2.867505252361297607e-01 -1.018534451723098755e-01
-3.418581932783126831e-02 4.776563644409179688e-01 -5.493624210357666016e-01 -3.314425945281982422e-01 5.212160293012857437e-03 5.473912358283996582e-01 2.137113809585571289e-01 -1.169859990477561951e-01
8.777001500129699707e-02 1.951797902584075928e-01 -1.162231434136629105e-02 -1.296788752079010010e-01 -2.523154020309448242e-01 5.951977372169494629e-01 4.410995543003082275e-01 -5.698747634887695312e-01
-2.070409804582595825e-01 1.287516802549362183e-01 4.423174560070037842e-01 -3.228503465652465820e-01 -5.751894116401672363e-01 4.686639308929443359e-01 -2.441395223140716553e-01 -1.748915612697601318e-01
9.258735179901123047e-02 -3.043124824762344360e-02 3.905289471149444580e-01 -3.749409317970275879e-01 -5.323718786239624023e-01 2.402154803276062012e-01 -1.294316947460174561e-01 -5.826939344406127930e-01
1.819836646318435669e-01 2.300405800342559814e-01 -2.078256905078887939e-01 -7.805635929107666016e-01 -4.191758334636688232e-01 5.776376277208328247e-02 9.232008457183837891e-02 -2.718902826309204102e-01
-5.731236562132835388e-02 3.856437802314758301e-01 4.234534204006195068e-01 -2.692552506923675537e-01 -5.439131259918212891e-01 3.806232213973999023e-01 -3.143793046474456787e-01 -2.379768639802932739e-01
-2.147814631462097168e-01 2.918347418308258057e-01 4.023067653179168701e-01 -4.467429220676422119e-01 -5.724607408046722412e-02 6.166476607322692871e-01 -3.403061330318450928e-01 8.905982971191406250e-02
-3.410644829273223877e-01 6.617770791053771973e-01 1.615238003432750702e-02 1.451103575527667999e-02 -1.689653545618057251e-01 4.855781793594360352e-01 -4.106976091861724854e-01 -1.106650382280349731e-01
-5.062676668167114258e-01 3.637249469757080078e-01 3.711632192134857178e-01 1.192495077848434448e-01 -3.580509424209594727e-01 2.037621438503265381e-01 -1.449113637208938599e-01 -5.183588266372680664e-01
-3.100188076496124268e-01 5.887963250279426575e-02 2.282794713973999023e-01 -3.523864448070526123e-01 -4.756700396537780762e-01 6.805531978607177734e-01 -9.552175551652908325e-02 1.599839329719543457e-01
-8.823047280311584473e-01 4.527850449085235596e-02 1.907244920730590820e-01 -3.120608329772949219e-01 -1.950355172157287598e-01 1.369612216949462891e-01 1.451624333858489990e-01 -8.866188675165176392e-02
-2.972857654094696045e-01 4.483896791934967041e-01 3.322760760784149170e-01 -1.272239834070205688e-01 -3.088305518031120300e-02 2.771279811859130859e-01 -5.989082455635070801e-01 -3.840961456298828125e-01
-1.722963601350784302e-01 -4.558824300765991211e-01 -1.675195395946502686e-01 -4.001179933547973633e-01 -1.015182398259639740e-02 6.232827901840209961e-01 -3.085947036743164062e-01 -3.008536696434020996e-01
-2.126085758209228516e-01 4.578081369400024414e-01 -2.765507102012634277e-01 1.392508149147033691e-01 -6.683775782585144043e-01 1.776832491159439087e-01 -1.032790392637252808e-01 -4.004642963409423828e-01
-3.690820932388305664e-01 -4.097333643585443497e-03 2.863789498805999756e-01 -4.228042364120483398e-01 -4.895435273647308350e-01 4.870143234729766846e-01 -3.518079519271850586e-01 4.879121482372283936e-02
-1.147137433290481567e-01 6.850630789995193481e-02 1.848722547292709351e-01 -2.374731004238128662e-01 -7.646109461784362793e-01 5.444452166557312012e-01 -1.110367849469184875e-02 -1.019933000206947327e-01
1.550879627466201782e-01 4.872091412544250488e-01 -2.821819186210632324e-01 -1.498166918754577637e-01 -2.574647665023803711e-01 3.837237954139709473e-01 2.427604347467422485e-01 -6.033560633659362793e-01
-4.319972991943359375e-01 2.451002150774002075e-01 9.935300797224044800e-03 8.907058089971542358e-02 -6.067982912063598633e-01 4.584532082080841064e-01 -3.970901370048522949e-01 -9.595835208892822266e-02
-7.748557627201080322e-02 -4.152191281318664551e-01 -1.470931433141231537e-02 -2.996370792388916016e-01 -9.690412878990173340e-02 6.306480765342712402e-01 -2.504917383193969727e-01 -5.116024017333984375e-01
-4.901119470596313477e-01 3.668610155582427979e-01 4.194857478141784668e-01 2.608461864292621613e-02 -4.493253231048583984e-01 2.399447113275527954e-01 -2.324764430522918701e-01 -3.674814105033874512e-01
-2.205790132284164429e-01 -1.370984166860580444e-01 -6.982304900884628296e-02 -4.737233743071556091e-02 -2.752003371715545654e-01 6.362219452857971191e-01 -1.805913448333740234e-01 -6.421080827713012695e-01
-4.407877326011657715e-01 2.271023392677307129e-01 -7.827417552471160889e-02 1.729629486799240112e-01 -4.019449949264526367e-01 2.938324511051177979e-01 -6.187248229980468750e-01 -2.955841422080993652e-01
-2.818953394889831543e-01 1.570973694324493408e-01 -1.512623280286788940e-01 -2.865204811096191406e-01 -2.452803105115890503e-01 2.579328715801239014e-01 -8.133218884468078613e-01 -5.193211138248443604e-02
-8.977831006050109863e-01 1.421643197536468506e-01 2.149965912103652954e-01 -2.407357096672058105e-01 -1.837925612926483154e-01 1.647802889347076416e-01 5.945625528693199158e-02 -7.162609696388244629e-02
-1.872546076774597168e-01 2.793176174163818359e-01 5.017656683921813965e-01 -3.587473630905151367e-01 -2.295999526977539062e-01 6.228992342948913574e-01 -2.457156628370285034e-01 -7.316527515649795532e-02
2.146929353475570679e-01 2.239152640104293823e-01 3.464126884937286377e-01 -5.833721160888671875e-01 -3.777133822441101074e-01 2.790463268756866455e-01 -3.759345710277557373e-01 -2.856277525424957275e-01
-2.416521757841110229e-01 4.297460615634918213e-01 2.563430368900299072e-01 -2.923215329647064209e-01 -5.545423030853271484e-01 7.257935404777526855e-02 -5.229336023330688477e-01 -1.396937966346740723e-01
-2.088640816509723663e-02 2.397014945745468140e-01 -1.210030317306518555e-01 -3.170146346092224121e-01 -4.247684776782989502e-02 7.711561918258666992e-01 4.446525573730468750e-01 -1.810106188058853149e-01
-2.828205823898315430e-01 3.195451796054840088e-01 3.529648184776306152e-01 -1.256859153509140015e-01 -5.261507630348205566e-01 6.300603747367858887e-01 2.823563665151596069e-02 -5.398249626159667969e-02
-1.020910963416099548e-01 6.222035884857177734e-01 4.449667632579803467e-01 -2.980358004570007324e-01 -3.643127679824829102e-01 3.120068013668060303e-01 -2.196168303489685059e-01 -1.931730657815933228e-01
-2.896038591861724854e-01 2.111486047506332397e-01 -1.966082453727722168e-01 -3.595206439495086670e-01 3.711722418665885925e-02 6.701674461364746094e-01 4.855480194091796875e-01 -1.318225115537643433e-01
-4.414373338222503662e-01 4.860972240567207336e-02 5.852371081709861755e-02 -2.644197642803192139e-01 2.803460359573364258e-01 1.761606484651565552e-01 -5.092044472694396973e-01 -6.004263162612915039e-01
-2.421576231718063354e-01 8.613087981939315796e-02 -3.041480183601379395e-01 -2.040850222110748291e-01 -7.209511399269104004e-01 -1.168028414249420166e-01 -3.111523985862731934e-01 -4.117707908153533936e-01
-3.573329746723175049e-01 3.233262300491333008e-01 1.660823225975036621e-01 -7.761318981647491455e-02 1.638065576553344727e-01 3.663645982742309570e-01 -5.027387738227844238e-01 -5.660073161125183105e-01
-1.892442554235458374e-01 1.749039627611637115e-02 2.561108171939849854e-01 -3.480612635612487793e-01 -6.466002464294433594e-01 5.156334638595581055e-01 -2.999280095100402832e-01 -5.669932812452316284e-02
-4.550555050373077393e-01 2.579384744167327881e-01 1.766523420810699463e-01 2.586191520094871521e-02 -1.703490018844604492e-01 5.649198293685913086e-01 -5.297384262084960938e-01 -2.564006745815277100e-01
-2.320014685392379761e-01 -9.260247647762298584e-02 -2.562582492828369141e-02 -4.672785401344299316e-01 1.479896157979965210e-01 5.337903499603271484e-01 4.655819535255432129e-01 -4.415820240974426270e-01
-2.722616493701934814e-01 2.889935076236724854e-01 1.524967607110738754e-02 -2.985160648822784424e-01 -1.169449929147958755e-02 5.134335160255432129e-01 -6.970311999320983887e-01 5.838384479284286499e-02
-2.718650102615356445e-01 2.003563195466995239e-01 3.401440978050231934e-01 -1.803254336118698120e-01 -1.706077009439468384e-01 8.090835213661193848e-01 -2.322615087032318115e-01 7.942215539515018463e-03
-2.833651565015316010e-02 7.274563908576965332e-01 -1.885986477136611938e-01 5.103360395878553391e-03 -2.285252660512924194e-01 3.702973127365112305e-01 1.741085797548294067e-01 -4.634124636650085449e-01
-2.316740602254867554e-01 -2.738840281963348389e-01 3.555213212966918945e-01 -5.204520821571350098e-01 -5.316106677055358887e-01 2.042851597070693970e-01 -1.181097775697708130e-01 -3.684518337249755859e-01
2.643870115280151367e-01 1.881291866302490234e-01 -1.475583463907241821e-01 -5.923385620117187500e-01 -8.323156088590621948e-02 5.401627719402313232e-02 -5.114656407386064529e-03 -7.156795859336853027e-01
-3.705931007862091064e-01 4.028688669204711914e-01 4.503039177507162094e-03 2.645633220672607422e-01 3.983620181679725647e-02 5.757861137390136719e-01 -3.932775855064392090e-01 -3.775705695152282715e-01
-3.371345996856689453e-01 -1.499899774789810181e-01 1.421173661947250366e-01 -6.665709614753723145e-01 1.130536571145057678e-01 3.060482069849967957e-02 -5.564202070236206055e-01 -2.756951153278350830e-01
-3.743661642074584961e-01 5.923857688903808594e-01 2.449593096971511841e-01 5.972926970571279526e-03 -4.508539140224456787e-01 4.810583591461181641e-01 -9.781017899513244629e-02 -6.808127462863922119e-02
-1.028460413217544556e-01 4.744513928890228271e-01 -5.584035515785217285e-01 -1.675548404455184937e-01 -4.162358120083808899e-02 4.105606377124786377e-01 2.581540644168853760e-01 -4.330050945281982422e-01
-1.602061241865158081e-01 5.399742722511291504e-01 -2.667637467384338379e-01 -1.677589565515518188e-01 1.940513998270034790e-01 4.864031374454498291e-01 3.480661511421203613e-01 -4.336608648300170898e-01
-6.920503377914428711e-01 3.074107170104980469e-01 3.293415307998657227e-01 -1.719288975000381470e-01 -4.535672664642333984e-01 2.742924094200134277e-01 -5.465704575181007385e-02 -6.776905059814453125e-02
4.837224259972572327e-02 -2.536371946334838867e-01 1.295595765113830566e-01 -3.337801620364189148e-02 -6.857505440711975098e-02 7.939558625221252441e-01 -9.407385438680648804e-02 -5.210665464401245117e-01
5.773860961198806763e-02 4.593109488487243652e-01 -5.057144165039062500e-01 -2.867583371698856354e-02 -1.608906984329223633e-01 3.631185889244079590e-01 8.293104916810989380e-02 -6.037480831146240234e-01
-2.351557016372680664e-01 6.733385324478149414e-01 -1.893818378448486328e-01 -3.782882690429687500e-01 -2.095348574221134186e-02 2.423634827136993408e-01 4.546189010143280029e-01 -2.156202644109725952e-01
-2.274623662233352661e-01 9.145162999629974365e-02 4.494709074497222900e-01 -3.099625706672668457e-01 -2.809643046930432320e-03 7.391466498374938965e-01 -2.776671051979064941e-01 -1.354696601629257202e-01
1.096398453228175640e-03 2.567541003227233887e-01 1.576372655108571053e-03 -1.119086518883705139e-01 -4.483408629894256592e-01 5.501055717468261719e-01 4.156475663185119629e-01 -4.951379597187042236e-01
-6.929774284362792969e-01 4.607747495174407959e-01 1.333707422018051147e-01 4.616677761077880859e-02 -3.893705904483795166e-01 3.565676808357238770e-01 -9.201550483703613281e-02 1.824758388102054596e-02
-6.003082990646362305e-01 3.234959840774536133e-01 2.712268829345703125e-01 -2.982075512409210205e-01 2.511590719223022461e-01 4.758714139461517334e-02 -3.622412681579589844e-01 -4.194332659244537354e-01
-1.125606447458267212e-01 -2.784521691501140594e-02 -1.584625691175460815e-01 -6.249005794525146484e-01 3.771469369530677795e-02 6.424791812896728516e-01 3.708300590515136719e-01 -1.386608779430389404e-01
-3.685325086116790771e-01 -2.519558742642402649e-02 3.006506860256195068e-01 -4.108566045761108398e-01 -5.536635518074035645e-01 4.781789779663085938e-01 -2.614411115646362305e-01 2.837430126965045929e-02
-5.649347901344299316e-01 3.622941076755523682e-01 2.236676961183547974e-01 -2.993973903357982635e-02 -6.438407897949218750e-01 2.607395052909851074e-01 2.490430325269699097e-02 -1.246268972754478455e-01
-1.075442507863044739e-01 2.144909501075744629e-01 1.410931497812271118e-01 -1.721444427967071533e-01 2.123384028673171997e-01 1.501546502113342285e-01 -5.180068612098693848e-01 -7.462720274925231934e-01
-1.204359382390975952e-01 -1.476372927427291870e-01 3.948234021663665771e-01 -5.289661288261413574e-01 -4.594560265541076660e-01 2.550522387027740479e-01 -3.919464349746704102e-01 -3.134233057498931885e-01
-3.482021093368530273e-01 1.076964884996414185e-01 3.553925752639770508e-01 -3.943485021591186523e-01 -5.087690353393554688e-01 4.788864552974700928e-01 -3.116914331912994385e-01 -3.509203437715768814e-03
-6.605567783117294312e-02 -2.836728990077972412e-01 -1.247274205088615417e-01 -1.475267410278320312e-01 1.070314571261405945e-01 5.423437952995300293e-01 -2.362968921661376953e-01 -7.186212539672851562e-01
4.215285927057266235e-02 4.999322295188903809e-01 4.767946898937225342e-01 -2.479877322912216187e-01 -1.304116398096084595e-01 5.937433242797851562e-01 -1.419494748115539551e-01 -2.641434669494628906e-01
-3.426275551319122314e-01 2.404434829950332642e-01 3.709663748741149902e-01 -3.543314635753631592e-01 -5.385044813156127930e-01 4.150838851928710938e-01 -3.148733377456665039e-01 -1.413035765290260315e-02
-2.999716997146606445e-01 -4.526442885398864746e-01 9.122618474066257477e-03 -2.308433055877685547e-01 -3.817601203918457031e-01 5.292580127716064453e-01 -2.679831385612487793e-01 -3.925411403179168701e-01
-4.102130532264709473e-01 4.572155699133872986e-02 -6.523047089576721191e-01 -4.501778185367584229e-01 3.538801893591880798e-02 4.015341997146606445e-01 -1.798813641071319580e-01 8.144862949848175049e-02
-8.624988198280334473e-01 1.748639792203903198e-01 2.182890474796295166e-01 -3.726036846637725830e-01 -3.137325122952461243e-02 1.613541245460510254e-01 1.091475635766983032e-01 -1.010173745453357697e-02
-1.193463057279586792e-01 5.977373719215393066e-01 2.441174089908599854e-01 8.569254726171493530e-02 -7.253843545913696289e-02 3.508744537830352783e-01 -4.361347258090972900e-01 -4.928911924362182617e-01
-6.039971113204956055e-01 1.180685833096504211e-01 1.129079163074493408e-01 -3.045050241053104401e-02 -2.488371282815933228e-01 3.900336325168609619e-01 -6.159069538116455078e-01 -1.190985664725303650e-01
-5.542567968368530273e-01 4.629030823707580566e-03 -1.551822870969772339e-01 -3.046970069408416748e-01 -6.375732421875000000e-01 -2.482158541679382324e-01 -1.057997345924377441e-01 -3.107284605503082275e-01
1.080249771475791931e-01 5.786849856376647949e-01 -1.740326434373855591e-01 -2.115354984998703003e-01 1.741526275873184204e-01 4.526943266391754150e-01 1.805319786071777344e-01 -5.572850704193115234e-01
1.513393670320510864e-01 6.951189041137695312e-01 -6.219459325075149536e-02 -3.100212812423706055e-01 -8.371892385184764862e-03 2.153791189193725586e-01 1.680946052074432373e-01 -5.649873018264770508e-01
-4.011870324611663818e-01 2.018752694129943848e-01 -2.973923385143280029e-01 1.932494640350341797e-01 -5.102738142013549805e-01 2.402246743440628052e-01 -5.168297290802001953e-01 -2.954780161380767822e-01
2.559640407562255859e-01 1.442582160234451294e-01 -2.853230834007263184e-01 -8.245156407356262207e-01 -1.142910569906234741e-01 1.430730819702148438e-01 -8.438501507043838501e-02 -3.343402147293090820e-01
-6.025892496109008789e-01 3.594200909137725830e-01 4.536562860012054443e-01 -1.795458197593688965e-01 1.521752774715423584e-01 3.232259154319763184e-01 -2.758352458477020264e-01 -2.567982673645019531e-01
6.238973513245582581e-02 5.541520714759826660e-01 -3.794802725315093994e-01 -2.192527055740356445e-01 -1.187806352972984314e-01 1.456982791423797607e-01 1.075071990489959717e-01 -6.708587408065795898e-01
2.263675183057785034e-01 1.112991347908973694e-01 -2.032648921012878418e-01 -3.705718517303466797e-01 1.220425367355346680e-01 3.056730031967163086e-01 7.865226268768310547e-02 -8.020060658454895020e-01
-1.560789197683334351e-01 2.319263070821762085e-01 5.367151498794555664e-01 -1.999357193708419800e-01 -2.948781251907348633e-01 5.677766799926757812e-01 1.045525670051574707e-01 -4.166022837162017822e-01
-7.800865173339843750e-01 3.505055308341979980e-01 2.294893115758895874e-01 -1.794994175434112549e-01 -3.832045495510101318e-01 1.577973961830139160e-01 -1.092092916369438171e-01 -7.283273153007030487e-03
-1.953778713941574097e-01 4.124242365360260010e-01 3.541658222675323486e-01 -3.161488175392150879e-01 -6.608611941337585449e-01 2.682602107524871826e-01 -1.777955144643783569e-01 -1.613623797893524170e-01
-4.036889672279357910e-01 -7.029398530721664429e-02 -1.762180030345916748e-01 -1.067613735795021057e-01 4.113330245018005371e-01 6.002778410911560059e-01 -2.660894095897674561e-01 -4.350989758968353271e-01
-7.356560975313186646e-02 3.290973901748657227e-01 5.613491535186767578e-01 -2.204691469669342041e-01 -3.306484967470169067e-02 3.492377102375030518e-01 -3.422012925148010254e-01 -5.314145684242248535e-01
-6.015214920043945312e-01 -7.461919635534286499e-02 -4.411786198616027832e-01 -7.412046939134597778e-02 1.818844228982925415e-01 2.802584171295166016e-01 -3.213048875331878662e-01 -4.664846062660217285e-01
-5.285747647285461426e-01 1.390572935342788696e-01 3.600567579269409180e-02 -1.005660975351929665e-03 -3.201592862606048584e-01 4.378488361835479736e-01 -6.164685487747192383e-01 -1.603972464799880981e-01
7.452876307070255280e-03 3.110434710979461670e-01 -3.261413276195526123e-01 -6.742257475852966309e-01 -3.474051654338836670e-01 -2.304509282112121582e-01 -1.899527311325073242e-01 -3.638236820697784424e-01
-4.713933765888214111e-01 -2.406394183635711670e-01 3.584469854831695557e-02 -5.014330744743347168e-01 1.337091028690338135e-01 1.623001396656036377e-01 -5.770935416221618652e-01 -2.998409867286682129e-01
-3.215466141700744629e-01 4.713495075702667236e-01 -1.983631998300552368e-01 -3.235926628112792969e-01 2.964544892311096191e-01 4.946208298206329346e-01 3.841432332992553711e-01 -2.242238223552703857e-01
-2.401601672172546387e-01 2.841354310512542725e-01 -1.077641025185585022e-01 -3.277500569820404053e-01 -2.087466120719909668e-01 2.350775152444839478e-01 -8.023218512535095215e-01 7.093961175996810198e-05
-2.871258556842803955e-01 1.592883616685867310e-01 1.660917187109589577e-03 -2.820888161659240723e-01 7.732396572828292847e-02 5.795098543167114258e-01 -6.831623315811157227e-01 6.393591314554214478e-02
7.082252204418182373e-02 5.931264758110046387e-01 -3.308655917644500732e-01 -2.355107814073562622e-01 -2.163829207420349121e-01 2.846346497535705566e-01 3.103110790252685547e-01 -5.040996074676513672e-01
1.259769033640623093e-02 2.737320959568023682e-01 4.620265960693359375e-01 -2.949101328849792480e-01 -4.477716982364654541e-01 5.687086582183837891e-01 -2.235061377286911011e-01 -2.249161899089813232e-01
-2.815506160259246826e-01 5.476042628288269043e-02 1.216875910758972168e-01 -6.340724825859069824e-01 1.570440083742141724e-01 4.035101532936096191e-01 4.849228262901306152e-01 -2.797166705131530762e-01
-4.039911627769470215e-01 2.194080203771591187e-01 1.887755095958709717e-01 -3.802687227725982666e-01 -5.162993669509887695e-01 4.001114666461944580e-01 -3.835753500461578369e-01 1.860820651054382324e-01
-3.168062865734100342e-01 -5.709936469793319702e-02 -1.589350253343582153e-01 -6.824797391891479492e-01 8.110461384057998657e-02 3.444490730762481689e-01 4.623018801212310791e-01 -2.576594054698944092e-01
-1.887518912553787231e-01 6.129940152168273926e-01 2.597334980964660645e-01 1.102299317717552185e-01 -7.283587008714675903e-02 1.741923242807388306e-01 -3.126102089881896973e-01 -6.128832697868347168e-01
-5.522357821464538574e-01 3.729273676872253418e-01 5.048812031745910645e-01 -2.607607245445251465e-01 5.141522362828254700e-02 2.095805406570434570e-01 -2.591210603713989258e-01 -3.454683125019073486e-01
2.095160633325576782e-01 1.774113923311233521e-01 -2.332789450883865356e-01 -5.490153431892395020e-01 -3.390363454818725586e-01 1.456445548683404922e-02 1.296161711215972900e-01 -6.609335541725158691e-01
-5.486403703689575195e-01 1.083145216107368469e-01 8.415126055479049683e-02 -2.006530463695526123e-01 4.555084109306335449e-01 2.717506587505340576e-01 -3.674855232238769531e-01 -4.727965891361236572e-01
2.675924301147460938e-01 4.661681354045867920e-01 -3.311634361743927002e-01 -3.346263766288757324e-01 -3.639325797557830811e-01 1.836308836936950684e-01 8.114204555749893188e-02 -5.627489686012268066e-01
-3.083526790142059326e-01 4.901742339134216309e-01 -1.741611212491989136e-01 -5.158671140670776367e-01 2.581531703472137451e-01 4.301174283027648926e-01 3.411209583282470703e-01 -1.375886984169483185e-02
-4.181047976016998291e-01 -4.227491021156311035e-01 2.745191939175128937e-02 -6.040432453155517578e-01 1.582348942756652832e-01 3.008132576942443848e-01 -2.954716682434082031e-01 -2.793190777301788330e-01
-8.113886117935180664e-01 -9.739238768815994263e-02 -1.737735867500305176e-01 -3.003581762313842773e-01 -2.816257476806640625e-01 3.435600697994232178e-01 5.915515124797821045e-02 1.044276580214500427e-01
-3.915033340454101562e-01 2.111963182687759399e-02 3.780939877033233643e-01 -3.366347551345825195e-01 -3.281994163990020752e-01 6.744546294212341309e-01 -1.526968330144882202e-01 6.388083100318908691e-02
-5.319640412926673889e-02 -1.683190762996673584e-01 -2.273153215646743774e-01 1.258068680763244629e-01 -4.419706463813781738e-01 2.333760708570480347e-01 -1.732355654239654541e-01 -7.883693575859069824e-01
-6.291559934616088867e-01 -2.345618754625320435e-01 -3.519207835197448730e-01 -6.679718941450119019e-02 1.256359368562698364e-01 4.330736994743347168e-01 -3.054538369178771973e-01 -3.524117767810821533e-01
-1.144074462354183197e-02 6.412233114242553711e-01 -3.242612183094024658e-01 2.546463860198855400e-03 -7.335366308689117432e-02 3.875236809253692627e-01 1.543027162551879883e-01 -5.515300631523132324e-01
-4.171213805675506592e-01 4.583918154239654541e-01 5.292641520500183105e-01 -2.693289220333099365e-01 2.109946757555007935e-01 3.511486649513244629e-01 -2.028735876083374023e-01 -2.329082787036895752e-01
-2.542783617973327637e-01 -2.817501723766326904e-01 -2.810456156730651855e-01 -2.599001228809356689e-01 -2.654922604560852051e-01 2.779173552989959717e-01 -6.760329604148864746e-01 -3.235426247119903564e-01
-3.768406212329864502e-01 -2.118282914161682129e-01 -5.549191832542419434e-01 -2.509915530681610107e-01 1.941507309675216675e-01 2.906578481197357178e-01 -2.085018903017044067e-01 -5.258691310882568359e-01
-4.182971119880676270e-01 -4.457086026668548584e-01 -1.762287765741348267e-01 -5.680984854698181152e-01 1.410801559686660767e-01 2.188623547554016113e-01 -1.494950801134109497e-01 -4.271131157875061035e-01
5.582621693611145020e-02 2.071934640407562256e-01 5.045977830886840820e-01 -4.555545449256896973e-01 -3.239857256412506104e-01 1.688448637723922729e-01 -3.482073247432708740e-01 -4.869104623794555664e-01
2.227134853601455688e-01 5.122274160385131836e-01 -6.075318902730941772e-02 -6.787151098251342773e-01 -4.812858253717422485e-02 4.926039651036262512e-02 4.986021667718887329e-03 -4.678770303726196289e-01
-2.008800953626632690e-01 -3.488099277019500732e-01 2.745516598224639893e-01 -5.670725107192993164e-01 -4.265453219413757324e-01 4.112901091575622559e-01 1.473213285207748413e-01 -2.611990571022033691e-01
-7.946489751338958740e-02 1.341177225112915039e-01 -1.861281841993331909e-01 -6.552334427833557129e-01 -6.872103549540042877e-03 2.664867043495178223e-01 5.182996392250061035e-01 -4.147605895996093750e-01
-5.184981822967529297e-01 -3.943599462509155273e-01 -3.459377884864807129e-01 -2.755298614501953125e-01 4.838332161307334900e-02 3.121799528598785400e-01 -4.142369925975799561e-01 -3.296370506286621094e-01
-2.246046364307403564e-01 3.896541297435760498e-01 -1.330093145370483398e-01 -3.355665802955627441e-01 -5.865271687507629395e-01 2.042850293219089508e-02 -5.683041810989379883e-01 4.985669627785682678e-03
-7.132048904895782471e-02 6.526489257812500000e-01 2.574215531349182129e-01 -1.314499694854021072e-02 -1.065184250473976135e-01 3.583554923534393311e-01 -4.626426696777343750e-01 -3.856437802314758301e-01
-1.093425899744033813e-01 2.455389201641082764e-01 -3.287664949893951416e-01 -2.422877699136734009e-01 -5.917885899543762207e-01 4.235922396183013916e-01 4.779121875762939453e-01 -5.403642356395721436e-02
-2.529301643371582031e-01 6.265291571617126465e-02 -5.079727172851562500e-01 -5.846442580223083496e-01 1.230408102273941040e-01 3.734255433082580566e-01 3.551164269447326660e-01 -2.270737141370773315e-01
-3.123607039451599121e-01 -4.360020458698272705e-01 -2.237015068531036377e-01 -2.845492064952850342e-01 -3.104040026664733887e-01 4.953301846981048584e-01 2.096591442823410034e-01 -4.423379302024841309e-01
-3.372180759906768799e-01 1.290925294160842896e-01 -7.512381672859191895e-01 -3.106375634670257568e-01 -1.787690222263336182e-01 3.640375733375549316e-01 -1.736185401678085327e-01 1.189099550247192383e-01
-3.078485727310180664e-01 2.864154279232025146e-01 4.702227115631103516e-01 -2.824918925762176514e-01 -6.136933565139770508e-01 1.912952661514282227e-01 -2.154162526130676270e-01 -2.503333091735839844e-01
-1.617165356874465942e-01 4.332956969738006592e-01 -5.022062361240386963e-02 -1.380226016044616699e-01 -1.147558838129043579e-01 5.311949849128723145e-01 -6.420870423316955566e-01 -2.385740131139755249e-01
-2.916973233222961426e-01 -4.362895786762237549e-01 4.051173850893974304e-02 -4.187831282615661621e-01 1.595542281866073608e-01 5.324154496192932129e-01 -1.943346261978149414e-01 -4.481673240661621094e-01
-2.703966200351715088e-01 2.426682263612747192e-01 1.174171715974807739e-01 -2.439554333686828613e-01 9.114252775907516479e-02 -5.464287474751472473e-02 -5.619030594825744629e-01 -6.838632225990295410e-01
-4.940148591995239258e-01 -3.259073197841644287e-01 -1.071359291672706604e-01 -1.401867419481277466e-01 1.830517649650573730e-01 6.617429852485656738e-01 -2.369286864995956421e-01 -3.017552793025970459e-01
-4.295229613780975342e-01 -1.643441766500473022e-01 1.376626044511795044e-01 -1.537165790796279907e-01 -6.166955232620239258e-01 5.855392813682556152e-01 -1.424479931592941284e-01 -4.960015788674354553e-02
-4.541484117507934570e-01 -1.952453255653381348e-01 1.869908273220062256e-01 -4.796784222126007080e-01 -1.100006774067878723e-01 -2.589965984225273132e-02 -5.462791323661804199e-01 -4.235322475433349609e-01
-3.772065043449401855e-01 -4.273203015327453613e-02 3.257161751389503479e-02 -5.832757949829101562e-01 1.718848198652267456e-02 2.002802342176437378e-01 5.579032301902770996e-01 -4.036754667758941650e-01
-6.752020120620727539e-01 3.703480660915374756e-01 -5.865253806114196777e-01 -8.457412570714950562e-02 -9.351576864719390869e-02 1.955684274435043335e-01 -7.790297269821166992e-02 5.214170366525650024e-02
-6.147583127021789551e-01 3.645717203617095947e-01 -3.613563776016235352e-01 -5.732395052909851074e-01 -6.869418174028396606e-02 -9.646057337522506714e-02 -1.091714054346084595e-01 6.352884322404861450e-02
-1.397130638360977173e-01 5.054984092712402344e-01 2.637606561183929443e-01 -1.903371959924697876e-01 -5.115498900413513184e-01 5.130878090858459473e-01 -2.892915606498718262e-01 -1.025762110948562622e-01
-3.505347073078155518e-01 1.778895556926727295e-01 -2.666437923908233643e-01 -1.249249093234539032e-02 1.242106929421424866e-01 2.034274786710739136e-01 -6.995748877525329590e-01 -4.775037169456481934e-01
-2.406765073537826538e-01 -1.964607536792755127e-01 4.439688026905059814e-01 -5.734004378318786621e-01 -3.741767704486846924e-01 4.261434674263000488e-01 -1.208050623536109924e-01 -2.034238278865814209e-01
-5.048364400863647461e-01 6.362177431583404541e-03 -4.040517508983612061e-01 -1.505133695900440216e-02 2.733589410781860352e-01 2.969296872615814209e-01 -3.664211332798004150e-01 -5.333464741706848145e-01
2.541659176349639893e-01 6.464805454015731812e-02 -1.470438092947006226e-01 -5.615735054016113281e-01 -2.348256409168243408e-01 1.814284920692443848e-01 2.660190761089324951e-01 -6.598545312881469727e-01
-2.977737784385681152e-01 3.529454469680786133e-01 3.403199017047882080e-01 1.991898193955421448e-02 -3.429256677627563477e-01 7.126678824424743652e-01 1.496615111827850342e-01 -1.505119055509567261e-01
-1.772610396146774292e-01 3.434345722198486328e-01 4.037752449512481689e-01 6.239361315965652466e-02 -2.239209711551666260e-01 4.062493145465850830e-01 -2.557726502418518066e-01 -6.349056959152221680e-01
-2.756935656070709229e-01 1.612501889467239380e-01 -5.464808344841003418e-01 -2.523720264434814453e-01 -6.802871227264404297e-01 -1.269456185400485992e-02 -1.728111356496810913e-01 -2.069859653711318970e-01
2.529790997505187988e-01 4.463880062103271484e-01 -8.696205168962478638e-02 -3.799604773521423340e-01 -2.680906653404235840e-02 3.185313344001770020e-01 1.649626344442367554e-01 -6.748431921005249023e-01
-1.547152400016784668e-01 1.891113519668579102e-01 -3.367100358009338379e-01 -7.487252354621887207e-01 -1.884451657533645630e-01 -2.092585563659667969e-01 8.092068880796432495e-02 -4.248389899730682373e-01
-9.189107418060302734e-01 6.109402701258659363e-02 1.535769551992416382e-01 -2.556889653205871582e-01 -1.553846895694732666e-01 1.955770999193191528e-01 2.671674592420458794e-03 -2.249448746442794800e-02
-1.836507022380828857e-01 4.512310400605201721e-02 -1.767489016056060791e-01 -3.744792640209197998e-01 -1.360517144203186035e-01 7.313138246536254883e-01 4.869486987590789795e-01 -4.808806627988815308e-02
-6.207292675971984863e-01 1.294934898614883423e-01 2.220212668180465698e-01 1.771242767572402954e-01 -3.947109580039978027e-01 2.325109094381332397e-01 -3.490572869777679443e-01 -4.307681322097778320e-01
-1.533844023942947388e-01 -2.125712782144546509e-01 3.837553858757019043e-01 -5.074504613876342773e-01 -4.791327416896820068e-01 1.911194175481796265e-01 -3.098292648792266846e-01 -4.054916501045227051e-01
-4.205711781978607178e-01 2.198742926120758057e-01 -7.708141207695007324e-01 -2.721120417118072510e-01 -8.520985394716262817e-02 2.049676030874252319e-01 -1.984929889440536499e-01 -1.338051855564117432e-01
-4.220423400402069092e-01 7.486989721655845642e-03 1.715771555900573730e-01 -4.347837567329406738e-01 1.419963836669921875e-01 5.694086849689483643e-02 -6.396406888961791992e-01 -4.132832288742065430e-01
-1.694071292877197266e-02 4.777979254722595215e-01 3.747203350067138672e-01 -4.155662059783935547e-01 -5.957933664321899414e-01 1.991322189569473267e-01 -1.735636442899703979e-01 -1.832051724195480347e-01
-2.002184540033340454e-01 6.936723738908767700e-02 -2.065601646900177002e-01 -4.424647390842437744e-01 -1.846645027399063110e-01 6.570415496826171875e-01 5.001270174980163574e-01 -2.696352079510688782e-02
-2.285503149032592773e-01 6.059419247321784496e-04 -6.257300078868865967e-02 -5.998132824897766113e-01 1.086096018552780151e-01 4.842465817928314209e-01 4.585561454296112061e-01 -3.570836484432220459e-01
-2.453137375414371490e-02 1.863559186458587646e-01 -1.507341563701629639e-01 -3.132867813110351562e-01 -6.055709347128868103e-02 7.938171625137329102e-01 4.321828186511993408e-01 -1.523330211639404297e-01
-1.514276303350925446e-02 2.856821715831756592e-01 -2.356977611780166626e-01 -6.735292077064514160e-01 -1.046247556805610657e-01 -1.910126507282257080e-01 2.987259998917579651e-02 -6.005306243896484375e-01
8.878655731678009033e-02 4.557938575744628906e-01 -3.367996513843536377e-01 -5.450091958045959473e-01 -1.072068437933921814e-01 5.619176104664802551e-02 1.996265649795532227e-01 -5.651533603668212891e-01
-6.012521982192993164e-01 3.929654657840728760e-01 -3.627082407474517822e-01 -5.335978865623474121e-01 7.344740629196166992e-02 -2.148467600345611572e-01 -9.030986577272415161e-02 -8.989237248897552490e-02
-5.678872466087341309e-01 7.113203406333923340e-02 1.277635153383016586e-02 -1.802386492490768433e-01 -8.172887563705444336e-02 3.453021049499511719e-01 -7.140927910804748535e-01 -6.287733465433120728e-02
-1.980281919240951538e-01 1.185747683048248291e-01 -5.043112114071846008e-02 -1.639844477176666260e-01 9.872453659772872925e-02 5.566360354423522949e-01 -7.496812343597412109e-01 -1.888876110315322876e-01
-6.524825096130371094e-01 5.221236944198608398e-01 2.729878723621368408e-01 -1.297936588525772095e-01 -4.203944206237792969e-01 1.249489709734916687e-01 -8.623445034027099609e-02 -1.024915874004364014e-01
-1.588399857282638550e-01 5.014523118734359741e-02 1.979496479034423828e-01 -4.686154052615165710e-02 6.050034984946250916e-02 4.849262833595275879e-01 -5.014723539352416992e-01 -6.637673974037170410e-01
1.574206501245498657e-01 3.332316279411315918e-01 -2.291273921728134155e-01 -3.814306855201721191e-01 -4.345546662807464600e-01 -3.073588386178016663e-02 1.000794172286987305e-01 -6.829261779785156250e-01
-4.330725967884063721e-01 3.079150617122650146e-01 -4.611840248107910156e-01 -1.699729710817337036e-01 -6.599549055099487305e-01 2.380987070500850677e-02 1.645618975162506104e-01 -1.134326010942459106e-01
-4.598673582077026367e-01 2.952537536621093750e-01 -5.110314488410949707e-01 -6.495127081871032715e-02 -5.953365564346313477e-01 8.758836239576339722e-02 1.929738223552703857e-01 -1.914133131504058838e-01
-4.258205294609069824e-01 3.804105222225189209e-01 3.256407380104064941e-02 2.690066397190093994e-02 2.054866552352905273e-01 6.456111073493957520e-01 -4.352428317070007324e-01 -1.539677828550338745e-01
-2.302309274673461914e-01 5.070821046829223633e-01 -2.286696881055831909e-01 -3.956560045480728149e-02 -6.766174435615539551e-01 6.042154878377914429e-02 3.000597357749938965e-01 -2.907034456729888916e-01
-3.674290478229522705e-01 6.954844594001770020e-01 -6.436824053525924683e-02 -1.281231045722961426e-01 -1.877945661544799805e-01 2.519389688968658447e-01 -5.103512406349182129e-01 -3.924458101391792297e-02
-2.936533987522125244e-01 -3.409529924392700195e-01 1.972635388374328613e-01 -4.033468067646026611e-01 -4.671647250652313232e-01 5.303320884704589844e-01 -2.919302284717559814e-01 -1.058241575956344604e-01
-2.488472163677215576e-01 -3.161737322807312012e-01 -9.362836927175521851e-02 -2.886014282703399658e-01 -1.954417973756790161e-01 7.273034453392028809e-01 1.110298261046409607e-01 -4.081134498119354248e-01
-4.940854907035827637e-01 4.056871682405471802e-02 7.782983034849166870e-02 -2.323209643363952637e-01 3.980135023593902588e-01 2.859199345111846924e-01 -4.319532811641693115e-01 -5.171601772308349609e-01
-2.644309997558593750e-01 1.611143052577972412e-01 -3.445963263511657715e-01 8.190409094095230103e-02 -7.135567069053649902e-01 3.498119115829467773e-02 -1.789088696241378784e-01 -4.860743880271911621e-01
-2.015438973903656006e-01 3.971297740936279297e-01 1.455177217721939087e-01 -3.498738706111907959e-01 -1.686232388019561768e-01 3.259109854698181152e-01 -7.234410047531127930e-01 -7.893016561865806580e-03
-1.585502624511718750e-01 5.772485956549644470e-02 -4.801140725612640381e-01 -2.046097218990325928e-01 -7.269535064697265625e-01 2.607756853103637695e-02 -2.650819718837738037e-01 -3.158245086669921875e-01
-6.941834092140197754e-01 4.531250894069671631e-01 -1.333332061767578125e-01 -5.014162659645080566e-01 -8.054412156343460083e-02 5.387484282255172729e-02 1.793283075094223022e-01 4.519507288932800293e-02
1.437050849199295044e-01 2.755528092384338379e-01 -1.597646623849868774e-01 -7.700430750846862793e-01 -7.011315971612930298e-02 -5.792161077260971069e-02 -1.056490764021873474e-01 -5.152629017829895020e-01
-2.959848344326019287e-01 4.421231448650360107e-01 -3.299414515495300293e-01 -1.368650943040847778e-01 -6.804976463317871094e-01 5.897837691009044647e-03 2.568097114562988281e-01 -2.454861104488372803e-01
-8.644654750823974609e-01 -1.391261816024780273e-01 -1.629178822040557861e-01 -3.215776979923248291e-01 -2.693820297718048096e-01 1.086805760860443115e-01 9.982897341251373291e-02 -9.510458260774612427e-02
-4.476953744888305664e-01 -4.419753849506378174e-01 1.107926480472087860e-02 -5.487570166587829590e-01 1.384761035442352295e-01 3.411148190498352051e-01 -1.036973074078559875e-01 -3.958303928375244141e-01
2.700789459049701691e-02 -2.208846807479858398e-01 3.943912088871002197e-01 -4.700774550437927246e-01 -4.299988448619842529e-01 2.903040647506713867e-01 -1.742939502000808716e-01 -5.238411426544189453e-01
1.024702750146389008e-02 6.610143780708312988e-01 -2.141735255718231201e-01 -1.030080020427703857e-01 1.151724383234977722e-01 4.932345151901245117e-01 1.657786518335342407e-01 -4.716423451900482178e-01
-5.749923586845397949e-01 2.220924496650695801e-01 -6.524788737297058105e-01 -2.098060399293899536e-01 -1.863546967506408691e-01 1.697907894849777222e-01 -2.846790254116058350e-01 7.558003813028335571e-02
7.961598038673400879e-02 6.039220690727233887e-01 3.431190252304077148e-01 -2.754703462123870850e-01 -4.920193850994110107e-01 3.807806074619293213e-01 -1.582284569740295410e-01 -1.523534506559371948e-01
-4.805746972560882568e-01 1.371910572052001953e-01 -6.996532678604125977e-01 -4.140505194664001465e-01 -5.695676058530807495e-02 1.902712285518646240e-01 -2.047619372606277466e-01 8.887743204832077026e-02
-1.957568824291229248e-01 3.916564285755157471e-01 -3.453761041164398193e-01 1.141721978783607483e-01 -7.591524720191955566e-01 2.280739247798919678e-01 -3.242388367652893066e-02 -2.158311903476715088e-01
-2.549025118350982666e-01 -3.190400823950767517e-02 -4.817720651626586914e-01 -1.366119533777236938e-01 2.787809073925018311e-01 2.731547951698303223e-01 -3.153710961341857910e-01 -6.568474173545837402e-01
1.105054048821330070e-03 3.762173950672149658e-01 -5.772272944450378418e-01 -5.949011445045471191e-01 -2.059202492237091064e-01 7.792677730321884155e-02 2.274493277072906494e-01 -2.667426764965057373e-01
-3.418228924274444580e-01 -4.770940244197845459e-01 9.950409829616546631e-02 -3.325148522853851318e-01 -1.744364798069000244e-01 5.783166289329528809e-01 2.075746655464172363e-01 -3.565192818641662598e-01
-6.841187924146652222e-02 4.012385308742523193e-01 1.995489597320556641e-01 -1.094225607812404633e-02 1.395664066076278687e-01 5.161734223365783691e-01 -5.161702632904052734e-01 -4.919779002666473389e-01
4.642497003078460693e-02 6.445732712745666504e-01 -2.496450245380401611e-01 -1.978328526020050049e-01 1.169229075312614441e-01 2.625566124916076660e-01 9.989926218986511230e-02 -6.231555342674255371e-01
-2.047542780637741089e-01 2.616888582706451416e-01 -2.067310959100723267e-01 -2.368549853563308716e-01 1.183579787611961365e-01 7.510054707527160645e-01 4.047568738460540771e-01 -2.211579084396362305e-01
-3.586107492446899414e-01 3.603881001472473145e-01 -3.162177652120590210e-02 1.775241792201995850e-01 -4.837978780269622803e-01 2.181352227926254272e-01 -5.618166327476501465e-01 -3.342495560646057129e-01
-3.722446560859680176e-01 1.603619456291198730e-01 -2.255661040544509888e-01 -8.567538857460021973e-02 1.130178943276405334e-01 1.472173333168029785e-01 -7.408212423324584961e-01 -4.407216608524322510e-01
2.084127217531204224e-01 4.725763201713562012e-01 -3.420106172561645508e-01 -1.855472624301910400e-01 -1.596104353666305542e-01 3.775295615196228027e-01 1.138454452157020569e-01 -6.331446170806884766e-01
1.140958592295646667e-01 9.415425360202789307e-02 7.460901141166687012e-02 -5.597712397575378418e-01 -9.770850837230682373e-02 1.843453943729400635e-01 4.141826033592224121e-01 -6.664304137229919434e-01
-4.620670378208160400e-01 1.550167948007583618e-01 -1.336731016635894775e-01 -4.946807026863098145e-01 5.039840191602706909e-02 6.102267652750015259e-02 5.649616122245788574e-01 -4.176615178585052490e-01
-5.531216859817504883e-01 2.267253845930099487e-01 -6.043946370482444763e-02 2.725285291671752930e-01 -1.558592021465301514e-01 4.748852550983428955e-01 -4.839943945407867432e-01 -2.840223610401153564e-01
-6.147794127464294434e-01 2.792011499404907227e-01 -1.127140223979949951e-01 2.119884639978408813e-02 -5.874821543693542480e-01 -1.294364929199218750e-01 -1.308690309524536133e-01 -3.897734880447387695e-01
-3.239340484142303467e-01 2.191466093063354492e-01 4.885972142219543457e-01 -3.225889801979064941e-01 -6.260680034756660461e-03 7.099741697311401367e-01 8.462088182568550110e-03 -8.737931959331035614e-03
-2.361941784620285034e-01 3.858989179134368896e-01 -4.756138920783996582e-01 -1.522123813629150391e-01 5.081696435809135437e-02 5.697035789489746094e-01 3.535940349102020264e-01 -3.061766326427459717e-01
-5.756295472383499146e-02 4.864210486412048340e-01 -4.696944057941436768e-01 -1.962732970714569092e-01 -6.222854852676391602e-01 -8.102220483124256134e-03 3.715728595852851868e-02 -3.350515663623809814e-01
-1.489780694246292114e-01 5.060131549835205078e-01 -3.666422665119171143e-01 -3.877780437469482422e-01 4.122449830174446106e-02 1.015589386224746704e-01 3.998723328113555908e-01 -5.148266553878784180e-01
-7.678613066673278809e-01 2.010724842548370361e-01 1.853078156709671021e-01 -2.427864223718643188e-01 -5.142543315887451172e-01 9.837662428617477417e-02 4.094954952597618103e-02 -2.936645597219467163e-02
-5.229278206825256348e-01 -1.142727509140968323e-01 1.165138185024261475e-01 -5.320432186126708984e-01 1.710922569036483765e-01 2.739946544170379639e-01 2.136238217353820801e-01 -5.165870785713195801e-01
-1.212498322129249573e-01 1.938439160585403442e-01 -2.890202105045318604e-01 -7.740600705146789551e-01 -2.005667090415954590e-01 -2.370490729808807373e-01 5.257667601108551025e-02 -4.072319567203521729e-01
2.629991471767425537e-01 -4.421064257621765137e-02 -1.846546381711959839e-01 -7.087578177452087402e-01 -1.155027076601982117e-01 1.471427977085113525e-01 -7.933355122804641724e-02 -5.925842523574829102e-01
-4.014338254928588867e-01 3.675862252712249756e-01 -2.342144250869750977e-01 -4.988898336887359619e-01 2.963228225708007812e-01 1.438365280628204346e-01 4.174240231513977051e-01 -3.424104452133178711e-01
-4.700087308883666992e-01 1.420193314552307129e-01 -1.674913242459297180e-02 -1.872530877590179443e-01 5.218750238418579102e-01 2.865775227546691895e-01 -3.217491805553436279e-01 -5.153399705886840820e-01
3.492927923798561096e-02 5.814275145530700684e-01 -4.305448830127716064e-01 -2.360677532851696014e-02 -2.861470915377140045e-02 4.251821041107177734e-01 9.630194306373596191e-02 -5.328445434570312500e-01
-4.322022199630737305e-01 1.790552735328674316e-01 -4.820294976234436035e-01 -7.788788527250289917e-02 -6.211361885070800781e-01 1.320223063230514526e-01 2.291454672813415527e-01 -2.949133515357971191e-01
-2.206365317106246948e-01 4.502694904804229736e-01 -3.688387274742126465e-01 8.655750751495361328e-02 -7.200132608413696289e-01 2.203457355499267578e-01 8.432397618889808655e-03 -1.949362009763717651e-01
-3.851791024208068848e-01 3.498688936233520508e-01 5.987986326217651367e-01 -1.436981558799743652e-01 2.284305170178413391e-02 5.344766974449157715e-01 -3.368912637233734131e-02 -2.503956258296966553e-01
-3.230082392692565918e-01 3.047814667224884033e-01 -2.498224377632141113e-01 -5.464510321617126465e-01 2.966964840888977051e-01 4.965831041336059570e-01 3.258620500564575195e-01 -3.072787635028362274e-02
-4.995508790016174316e-01 2.449949085712432861e-01 -1.791726946830749512e-01 3.703096881508827209e-02 -6.596023440361022949e-01 -7.562437653541564941e-02 -1.183079704642295837e-01 -4.496235251426696777e-01
-3.892463147640228271e-01 1.197890639305114746e-01 -8.022622466087341309e-01 -3.101982772350311279e-01 7.548864930868148804e-03 2.910110950469970703e-01 -8.411260694265365601e-02 -4.970835149288177490e-02
-4.967669248580932617e-01 5.069294199347496033e-02 -1.315046697854995728e-01 -2.461512684822082520e-01 4.178902506828308105e-01 1.392056494951248169e-01 -4.466132223606109619e-01 -5.284838676452636719e-01
2.028761357069015503e-01 3.361983597278594971e-01 -3.500428497791290283e-01 -1.927564442157745361e-01 -2.783352732658386230e-01 4.186865091323852539e-01 2.716592252254486084e-01 -5.996326208114624023e-01
-4.695842266082763672e-01 -7.258404791355133057e-02 1.494825482368469238e-01 -3.377745151519775391e-01 -1.166505962610244751e-01 -8.205984532833099365e-02 -5.805549621582031250e-01 -5.295283198356628418e-01
-8.730801939964294434e-01 -1.807067394256591797e-01 -3.201499953866004944e-02 -2.428092062473297119e-01 -1.462784558534622192e-01 1.522860974073410034e-01 1.980155706405639648e-01 -2.475804835557937622e-01
2.519049346446990967e-01 5.324376821517944336e-01 -4.011369049549102783e-01 -5.148594975471496582e-01 -1.893756389617919922e-01 9.902115911245346069e-02 -2.535840310156345367e-02 -4.251491725444793701e-01
-8.367230892181396484e-01 1.148354634642601013e-01 2.775034904479980469e-01 -3.732467889785766602e-01 -1.922277063131332397e-01 2.050974220037460327e-02 6.800777465105056763e-02 -1.684898585081100464e-01
-7.349488735198974609e-01 1.153909713029861450e-01 -1.884388029575347900e-01 -1.867115646600723267e-01 -4.739330410957336426e-01 4.052415490150451660e-02 3.262514173984527588e-01 -2.084946036338806152e-01
-1.766119897365570068e-01 9.008163213729858398e-02 -6.585355103015899658e-02 -2.523508369922637939e-01 6.391839683055877686e-02 2.834593057632446289e-01 -6.880480051040649414e-01 -5.786458253860473633e-01
-4.607312679290771484e-01 -2.669794261455535889e-01 -4.376573860645294189e-02 -6.398886442184448242e-01 2.597551941871643066e-01 1.493062525987625122e-01 -3.929397761821746826e-01 -2.467975914478302002e-01
-9.875739365816116333e-02 1.151861324906349182e-01 4.225417673587799072e-01 -7.011605054140090942e-02 -1.752729266881942749e-01 7.962128520011901855e-01 9.143517166376113892e-02 -3.471103012561798096e-01
-1.228429153561592102e-01 -3.659969195723533630e-02 -2.320316582918167114e-01 -2.449172586202621460e-01 -4.868676960468292236e-01 5.438647866249084473e-01 5.350272059440612793e-01 -2.250865995883941650e-01
-3.425515294075012207e-01 -1.106357127428054810e-01 8.501425385475158691e-02 -2.791164815425872803e-01 -6.074005365371704102e-01 4.568313062191009521e-01 -4.556706249713897705e-01 4.343186039477586746e-03
-6.030291318893432617e-01 5.973002314567565918e-02 3.014189600944519043e-01 -4.682211577892303467e-01 -1.407901197671890259e-01 -5.577719770371913910e-03 -4.972153007984161377e-01 -2.358552515506744385e-01
-4.051818549633026123e-01 1.128089129924774170e-01 2.267702519893646240e-01 -3.075932562351226807e-01 2.432188987731933594e-01 1.880604475736618042e-01 -6.162583231925964355e-01 -4.502965807914733887e-01
-1.949062198400497437e-01 1.634827554225921631e-01 -4.593338370323181152e-01 -2.765190601348876953e-01 -6.804285645484924316e-01 -1.214030981063842773e-01 -3.614564239978790283e-01 -1.986504495143890381e-01
-4.841130077838897705e-01 -1.018066052347421646e-02 -4.366993606090545654e-01 -1.897945255041122437e-01 3.190217614173889160e-01 1.333620101213455200e-01 -2.998157143592834473e-01 -5.738925933837890625e-01
-2.660450637340545654e-01 5.684876441955566406e-01 2.155630290508270264e-01 -1.813645511865615845e-01 -1.884124428033828735e-01 3.441667854785919189e-01 -5.766476988792419434e-01 -2.005208879709243774e-01
-2.421933263540267944e-01 -4.363923370838165283e-01 -1.016623377799987793e-01 -4.413122236728668213e-01 1.287669688463211060e-01 6.092753410339355469e-01 -2.104499787092208862e-01 -3.372326195240020752e-01
-5.659524798393249512e-01 1.607189327478408813e-01 1.726659536361694336e-01 -2.533883750438690186e-01 1.201895847916603088e-01 2.992854416370391846e-01 -6.492687463760375977e-01 -1.851505339145660400e-01
-4.341563284397125244e-01 2.243396192789077759e-01 -6.824839711189270020e-01 -3.218741118907928467e-01 -2.799874842166900635e-01 2.659411132335662842e-01 -9.558337926864624023e-02 1.831368654966354370e-01
-3.472734093666076660e-01 -4.138348698616027832e-01 3.322621062397956848e-02 -1.612337380647659302e-01 5.093634128570556641e-02 6.864776015281677246e-01 -1.629586368799209595e-01 -4.250177443027496338e-01
2.298938632011413574e-01 4.429926276206970215e-01 -2.362374067306518555e-01 -2.272535860538482666e-01 -3.634225130081176758e-01 3.490548133850097656e-01 2.867183983325958252e-01 -5.543747544288635254e-01
-1.874070614576339722e-01 8.214673399925231934e-02 -2.800454795360565186e-01 -3.101588189601898193e-01 -3.619197607040405273e-01 1.805281490087509155e-01 -7.842040657997131348e-01 -7.038652151823043823e-02
-3.021977841854095459e-01 7.802546620368957520e-01 -1.158007010817527771e-01 3.707630932331085205e-02 -1.129586920142173767e-01 3.124335110187530518e-01 -4.161355197429656982e-01 -3.938885033130645752e-02
-7.590818405151367188e-02 2.810447812080383301e-01 -3.207882046699523926e-01 -7.420982122421264648e-01 -7.911155372858047485e-02 -1.870619058609008789e-01 4.877166077494621277e-02 -4.669127464294433594e-01
-3.907843828201293945e-01 -5.592618882656097412e-02 -7.350935786962509155e-02 -3.299374282360076904e-01 -1.213604509830474854e-01 2.206184566020965576e-01 -7.830509543418884277e-01 -2.309278994798660278e-01
1.198755204677581787e-01 6.618365645408630371e-01 -3.387694358825683594e-01 -2.263001054525375366e-01 -3.130697607994079590e-01 2.402486950159072876e-01 2.127828747034072876e-01 -4.249906241893768311e-01
1.320390403270721436e-01 2.469094395637512207e-01 -3.506342470645904541e-01 -6.896439194679260254e-01 -2.107572108507156372e-01 -5.188168585300445557e-02 -3.659816086292266846e-02 -5.240215063095092773e-01
-5.741197466850280762e-01 6.865801988169550896e-04 -1.661991700530052185e-02 -2.741989195346832275e-01 -5.978594347834587097e-02 5.743566751480102539e-01 4.959836900234222412e-01 -1.243587955832481384e-01
-3.444794565439224243e-02 6.031536459922790527e-01 -2.131518274545669556e-01 -8.934870362281799316e-02 1.752641797065734863e-01 5.444144606590270996e-01 1.720921248197555542e-01 -4.742171168327331543e-01
-7.206827402114868164e-01 6.707895547151565552e-02 1.153479740023612976e-01 -3.426541984081268311e-01 -2.355042546987533569e-01 2.705757319927215576e-01 -4.529840648174285889e-01 1.073859557509422302e-01
1.635160595178604126e-01 3.381057381629943848e-01 5.093753933906555176e-01 -3.490669727325439453e-01 -1.839292943477630615e-01 4.655393362045288086e-01 -1.608786284923553467e-01 -4.485500454902648926e-01
1.414720565080642700e-01 4.970808923244476318e-01 -8.869520574808120728e-02 -4.362270534038543701e-01 -1.552922725677490234e-01 -9.148404002189636230e-02 4.037021845579147339e-02 -7.075454592704772949e-01
-4.458617568016052246e-01 4.389454424381256104e-01 3.902841508388519287e-01 3.752354532480239868e-03 -6.086917966604232788e-02 1.148236840963363647e-01 -2.905791699886322021e-01 -5.957119464874267578e-01
-4.639332294464111328e-01 1.847335398197174072e-01 -3.031501173973083496e-01 -1.080970242619514465e-01 2.455086261034011841e-01 8.294628560543060303e-02 -6.330993175506591797e-01 -4.231844842433929443e-01
-2.659159004688262939e-01 -1.583290249109268188e-01 -1.718074679374694824e-01 -1.055615320801734924e-01 -1.045578718185424805e-01 7.831616997718811035e-01 3.290443122386932373e-01 -3.619601726531982422e-01
-1.643580496311187744e-01 5.503363609313964844e-01 4.987532794475555420e-01 -2.047302126884460449e-01 -1.102380901575088501e-01 5.685740709304809570e-01 -1.713201217353343964e-02 -2.091042995452880859e-01
-4.799076914787292480e-01 -2.112051546573638916e-01 3.322812914848327637e-02 -4.112260043621063232e-01 -3.301889896392822266e-01 -5.445349588990211487e-02 -6.177675127983093262e-01 -2.474741488695144653e-01
-6.725920438766479492e-01 3.464084863662719727e-01 -2.350431531667709351e-01 -6.022390127182006836e-01 -3.235028311610221863e-02 -8.053714036941528320e-02 3.200323507189750671e-02 3.357206657528877258e-02
-7.114528864622116089e-02 4.244710803031921387e-01 1.189808323979377747e-01 1.884857714176177979e-01 -8.792345225811004639e-02 2.959387004375457764e-01 -3.886849880218505859e-01 -7.202036976814270020e-01
-3.673749566078186035e-01 -1.584805846214294434e-01 -5.571475625038146973e-01 3.407814353704452515e-02 6.863188929855823517e-03 2.623544633388519287e-01 -1.048173531889915466e-01 -6.696874499320983887e-01
-1.854347735643386841e-01 3.144432902336120605e-01 -2.758144438266754150e-01 -3.173323273658752441e-01 -3.821609914302825928e-01 1.479675173759460449e-01 -7.219281196594238281e-01 2.905805781483650208e-02
-5.980741977691650391e-01 3.423985242843627930e-01 -3.865519762039184570e-01 -4.705909192562103271e-01 -7.305396255105733871e-03 -3.021678924560546875e-01 -6.437495350837707520e-02 -2.422585934400558472e-01
2.098367363214492798e-01 5.695685744285583496e-01 -1.333187520503997803e-01 -4.703429043292999268e-01 -1.638762354850769043e-01 -4.068976268172264099e-02 1.358790509402751923e-02 -6.032149195671081543e-01
-7.651234865188598633e-01 2.840872108936309814e-01 7.446990162134170532e-02 -2.765116691589355469e-01 -3.270869851112365723e-01 2.450681291520595551e-02 -3.716953992843627930e-01 7.830850780010223389e-02
-3.084434270858764648e-01 2.907161414623260498e-01 -2.827506065368652344e-01 -2.677047848701477051e-01 -4.448987841606140137e-01 2.277576625347137451e-01 6.053961515426635742e-01 -2.289541363716125488e-01
-1.076711118221282959e-01 1.692040711641311646e-01 -3.591758310794830322e-01 -7.519517540931701660e-01 -1.960612833499908447e-01 -1.754398643970489502e-01 1.406591832637786865e-01 -4.199213981628417969e-01
-6.815797686576843262e-01 -3.175097703933715820e-01 9.144789725542068481e-02 -5.314340591430664062e-01 1.178106069564819336e-01 1.052841171622276306e-01 -1.296557635068893433e-01 -3.194952309131622314e-01
-5.450499057769775391e-01 -3.223050832748413086e-01 6.630358844995498657e-02 -2.055343836545944214e-01 -5.007776618003845215e-01 4.821380078792572021e-01 1.286674011498689651e-02 -2.626758515834808350e-01
-1.021272689104080200e-01 2.200934737920761108e-01 -3.748676180839538574e-01 -7.107211947441101074e-01 -1.680796146392822266e-01 -2.213662713766098022e-01 3.820830956101417542e-02 -4.655801653861999512e-01
1.359261274337768555e-01 6.304208040237426758e-01 -1.678204983472824097e-01 -1.661318987607955933e-01 2.044210135936737061e-01 3.612500727176666260e-01 -3.062563249841332436e-03 -5.966836214065551758e-01
-1.607598811388015747e-01 -4.345766007900238037e-01 -1.119285821914672852e-01 -2.786139249801635742e-01 3.255706652998924255e-02 5.400972962379455566e-01 -2.476397901773452759e-01 -5.839993357658386230e-01
-3.970544934272766113e-01 3.135198056697845459e-01 -1.366711705923080444e-01 -4.406500160694122314e-01 2.797032594680786133e-01 5.863943099975585938e-01 3.302776217460632324e-01 -5.117521621286869049e-03
-3.017097413539886475e-01 6.854962557554244995e-02 -2.718002498149871826e-01 -2.239121496677398682e-01 -4.258139729499816895e-01 -9.881271421909332275e-02 -6.991958022117614746e-01 -3.167079389095306396e-01
-6.124990582466125488e-01 3.393828570842742920e-01 -4.612551331520080566e-01 -5.085939168930053711e-01 -1.091871559619903564e-01 1.033494621515274048e-02 -6.249622628092765808e-02 1.493514031171798706e-01
-5.828339457511901855e-01 7.954759895801544189e-02 -4.634616971015930176e-01 -1.716978996992111206e-01 3.833021819591522217e-01 3.122910857200622559e-01 -1.087463125586509705e-01 -3.916986882686614990e-01
-4.344759881496429443e-01 3.266203403472900391e-01 -2.690836191177368164e-01 -4.266774952411651611e-01 3.436577320098876953e-01 4.928761124610900879e-01 2.963737845420837402e-01 -3.500179201364517212e-02
-2.253120094537734985e-01 1.323829442262649536e-01 -7.645481824874877930e-01 -3.552814722061157227e-01 -3.917839527130126953e-01 8.171937614679336548e-02 -2.435609996318817139e-01 -3.815075010061264038e-02
-1.223762035369873047e-01 6.311077624559402466e-02 5.424560513347387314e-03 -8.891988545656204224e-02 -2.608433552086353302e-02 3.836894929409027100e-01 -7.197946310043334961e-01 -5.541683435440063477e-01
-7.299640774726867676e-01 8.051598444581031799e-03 1.085673421621322632e-01 -2.700705826282501221e-01 -1.322261989116668701e-01 3.125590085983276367e-02 3.956175148487091064e-01 -4.553995132446289062e-01
-8.894379734992980957e-01 3.434035927057266235e-02 5.617439746856689453e-02 -2.616184353828430176e-01 -3.571701049804687500e-01 3.117815777659416199e-02 2.238787896931171417e-02 -8.412769436836242676e-02
-4.229749739170074463e-01 -3.177909553050994873e-01 -1.231829822063446045e-01 -4.771520495414733887e-01 -1.062867231667041779e-02 7.327670603990554810e-02 -5.809441804885864258e-01 -3.664345443248748779e-01
-3.730947673320770264e-01 -1.397984661161899567e-02 3.956423699855804443e-02 2.614774405956268311e-01 -3.650990724563598633e-01 3.783542215824127197e-01 -5.318498015403747559e-01 -4.809944629669189453e-01
-7.256547808647155762e-01 1.610947251319885254e-01 1.678800284862518311e-01 -1.436707656830549240e-02 9.258723258972167969e-02 6.475205719470977783e-02 1.752803176641464233e-01 -6.128582954406738281e-01
-5.015593171119689941e-01 2.029658257961273193e-01 -3.289273977279663086e-01 -1.135471090674400330e-01 -4.377556443214416504e-01 6.799027323722839355e-02 4.887509644031524658e-01 -3.886217474937438965e-01
-2.242509126663208008e-01 -6.954753398895263672e-02 -4.507668316364288330e-01 -4.414257034659385681e-02 2.818592488765716553e-01 3.814043104648590088e-01 -2.328937798738479614e-01 -6.786619424819946289e-01
-5.585960745811462402e-01 2.800137698650360107e-01 -6.182301044464111328e-01 -3.708625137805938721e-01 -7.775612920522689819e-02 1.559721827507019043e-01 -2.033094465732574463e-01 1.345633864402770996e-01
6.116658449172973633e-02 8.538568764925003052e-02 -2.684437036514282227e-01 -8.381339907646179199e-01 -1.742065846920013428e-01 -1.193685382604598999e-01 -2.413488477468490601e-01 -3.340529501438140869e-01
-6.361883282661437988e-01 -2.497205287218093872e-01 -4.142774343490600586e-01 -2.242941260337829590e-01 1.647426784038543701e-01 2.044917494058609009e-01 -2.189472913742065430e-01 -4.405400156974792480e-01
-2.879441380500793457e-01 -2.231545001268386841e-01 -2.440149784088134766e-01 -1.303906440734863281e-01 -7.129036188125610352e-01 7.153048366308212280e-02 -5.739534646272659302e-02 -5.235481858253479004e-01
-3.116928040981292725e-01 -5.148242413997650146e-02 3.619749248027801514e-01 1.074920371174812317e-01 -2.885979115962982178e-01 3.549613952636718750e-01 -2.571605145931243896e-01 -6.944052577018737793e-01
1.217463612556457520e-01 4.175824522972106934e-01 -2.139270752668380737e-01 -8.038510680198669434e-01 -9.277072548866271973e-02 -8.025628514587879181e-03 -8.971551060676574707e-02 -3.195958733558654785e-01
-6.023424863815307617e-01 2.244269996881484985e-01 4.194462895393371582e-01 4.290403798222541809e-02 9.753946959972381592e-02 4.383342564105987549e-01 -1.724290698766708374e-01 -4.214943051338195801e-01
-8.400426506996154785e-01 2.651146352291107178e-01 1.969195529818534851e-02 7.779607176780700684e-02 -2.307187467813491821e-01 3.944540619850158691e-01 -6.135720759630203247e-02 -7.080093026161193848e-02
-2.208940386772155762e-01 5.438001751899719238e-01 -5.016473531723022461e-01 -2.630556225776672363e-01 1.057252474129199982e-02 2.833543717861175537e-01 3.555269241333007812e-01 -3.575443625450134277e-01
-6.838074922561645508e-01 2.761514782905578613e-01 4.192710816860198975e-01 -6.976064294576644897e-02 8.109387010335922241e-02 4.336897730827331543e-01 -2.104771882295608521e-01 -1.911265254020690918e-01
-3.191463351249694824e-01 3.414430096745491028e-02 -6.902840137481689453e-01 -4.942324459552764893e-01 1.795310080051422119e-01 3.731857240200042725e-01 -6.856569647789001465e-02 4.645285196602344513e-03
-7.458570599555969238e-01 1.988702118396759033e-01 1.689587682485580444e-01 1.359227299690246582e-01 -3.770321980118751526e-02 1.445666402578353882e-01 1.791655719280242920e-01 -5.501859188079833984e-01
-3.021802604198455811e-01 5.859186053276062012e-01 4.089749231934547424e-02 -3.008426129817962646e-01 -4.372924566268920898e-01 5.898662284016609192e-02 -5.177756547927856445e-01 -1.020382493734359741e-01
-1.983899474143981934e-01 -4.210849702358245850e-01 6.844752281904220581e-02 -1.039741933345794678e-01 -7.299456745386123657e-02 6.367470026016235352e-01 9.430167824029922485e-02 -5.900554656982421875e-01
1.853238791227340698e-01 1.624531894922256470e-01 -9.382858872413635254e-03 -4.887050017714500427e-02 -1.179345883429050446e-02 3.160569071769714355e-01 -4.598360657691955566e-01 -7.907637953758239746e-01
-6.459714174270629883e-01 2.863035798072814941e-01 3.046575235202908516e-03 -9.195958822965621948e-02 -4.929863810539245605e-01 -2.619500160217285156e-01 5.651460960507392883e-02 -4.212339520454406738e-01
-1.195135340094566345e-02 -2.569952234625816345e-02 -2.204682976007461548e-01 -8.380103707313537598e-01 -2.347514927387237549e-01 -9.614691883325576782e-02 -1.904039271175861359e-02 -4.285022616386413574e-01
-7.996437549591064453e-01 5.441133305430412292e-02 7.658588141202926636e-02 8.419107645750045776e-02 9.687776863574981689e-02 1.676897257566452026e-01 6.147626787424087524e-02 -5.507915019989013672e-01
-7.243110537528991699e-01 7.883159816265106201e-02 -6.518313288688659668e-02 -9.694775938987731934e-02 -5.591943860054016113e-01 -1.244896873831748962e-01 -2.536981105804443359e-01 -2.509037852287292480e-01
4.204016178846359253e-02 -4.807269573211669922e-02 -6.160868704319000244e-02 1.020151302218437195e-01 -6.087852716445922852e-01 2.220554947853088379e-01 -2.147562950849533081e-01 -7.181019186973571777e-01
8.821325004100799561e-02 7.004338502883911133e-02 -1.779368519783020020e-01 1.628790944814682007e-01 -4.422407746315002441e-01 3.272536695003509521e-01 -4.591313600540161133e-01 -6.447074413299560547e-01
2.597943879663944244e-02 7.156521081924438477e-02 -2.857721745967864990e-01 -8.401733636856079102e-01 -2.897650599479675293e-01 -1.011709943413734436e-01 -6.215622648596763611e-02 -3.295204043388366699e-01
-5.403441786766052246e-01 2.353907376527786255e-01 -2.125278115272521973e-01 3.524982184171676636e-02 -6.603026390075683594e-01 -1.015323102474212646e-01 -2.535352706909179688e-01 -3.092255890369415283e-01
-9.364017099142074585e-02 1.482331305742263794e-01 -3.504578769207000732e-01 -7.814598083496093750e-01 -2.298192828893661499e-01 -1.856186240911483765e-01 -3.062658384442329407e-02 -3.841212987899780273e-01
-2.871082425117492676e-01 -3.201891779899597168e-01 1.158151328563690186e-01 -3.648968413472175598e-02 -2.617360949516296387e-01 3.700742721557617188e-01 -3.674363493919372559e-01 -6.781097650527954102e-01
-3.430511355400085449e-01 4.925849661231040955e-02 -1.997128874063491821e-01 -1.677635759115219116e-01 -2.882694303989410400e-01 5.095696449279785156e-01 6.152496933937072754e-01 -3.009436726570129395e-01
6.268247961997985840e-02 4.069326519966125488e-01 -2.106247246265411377e-01 -8.507731556892395020e-01 1.678048074245452881e-02 1.223028730601072311e-02 8.029031008481979370e-02 -2.354176044464111328e-01
-2.900147438049316406e-02 -2.490693777799606323e-01 -1.672874987125396729e-01 -1.576357893645763397e-02 -4.749295711517333984e-01 2.217141389846801758e-01 -1.735466122627258301e-01 -7.772105932235717773e-01
-2.220538705587387085e-01 -1.740445941686630249e-01 -3.478739559650421143e-01 1.605805754661560059e-02 5.417711287736892700e-02 3.780687451362609863e-01 -1.793277561664581299e-01 -7.880969643592834473e-01
-3.463240563869476318e-01 1.475981175899505615e-01 7.146711647510528564e-02 -4.735756516456604004e-01 -3.711004257202148438e-01 3.682574629783630371e-01 -5.580434799194335938e-01 2.101220637559890747e-01
-4.572249352931976318e-01 5.586359277367591858e-02 -1.191299292258918285e-03 -2.906147837638854980e-01 4.825176894664764404e-01 2.847919166088104248e-01 -2.646971642971038818e-01 -5.651299357414245605e-01
-3.060220479965209961e-01 4.472863376140594482e-01 -3.884039521217346191e-01 -4.392537474632263184e-01 3.169722259044647217e-01 1.419466733932495117e-01 2.862265408039093018e-01 -3.999224305152893066e-01
-3.563046753406524658e-01 3.013911545276641846e-01 -1.970891654491424561e-01 1.980116069316864014e-01 3.511900901794433594e-01 6.456842422485351562e-01 -3.126460015773773193e-01 -2.572306096553802490e-01
-4.671137630939483643e-01 -8.653175830841064453e-02 2.642634510993957520e-01 -4.209198057651519775e-01 -4.611078798770904541e-01 5.242679715156555176e-01 -1.892142742872238159e-01 6.347290426492691040e-02
-4.458383619785308838e-01 1.706560142338275909e-02 4.102951884269714355e-01 -1.251885842066258192e-04 -1.827059388160705566e-01 5.119479298591613770e-01 1.373000144958496094e-01 -5.641553401947021484e-01
-3.161027431488037109e-01 2.561207711696624756e-01 1.325408667325973511e-01 -2.294439226388931274e-01 -5.406006574630737305e-01 3.480344414710998535e-01 -5.921919941902160645e-01 1.418274827301502228e-02
-3.849940001964569092e-01 -4.299100041389465332e-01 5.727775022387504578e-02 -5.125569105148315430e-01 1.677375137805938721e-01 3.808945119380950928e-01 2.069939672946929932e-02 -4.767774939537048340e-01
-4.945863783359527588e-01 2.328712120652198792e-02 -7.087907791137695312e-01 -3.466126620769500732e-01 -4.270534589886665344e-02 2.356478273868560791e-01 -2.737533450126647949e-01 -4.787977784872055054e-03
-1.304516047239303589e-01 3.755850791931152344e-01 -5.026640295982360840e-01 -5.559702515602111816e-01 1.914867907762527466e-01 -1.902250014245510101e-02 1.718788146972656250e-01 -4.621393680572509766e-01
-4.900076687335968018e-01 -1.398065214743837714e-04 -3.467226400971412659e-02 -4.854432046413421631e-01 3.135718107223510742e-01 3.006625175476074219e-01 3.999886810779571533e-01 -4.175154268741607666e-01
-5.911018848419189453e-01 -1.242296919226646423e-01 -3.532296121120452881e-01 -9.576231241226196289e-03 1.615617871284484863e-01 1.407272219657897949e-01 1.820373535156250000e-02 -6.812230348587036133e-01
-3.411355316638946533e-01 2.431865483522415161e-01 -8.246228843927383423e-02 -1.674550622701644897e-01 5.023192614316940308e-03 3.199470043182373047e-01 -7.819250226020812988e-01 -2.754041850566864014e-01
-6.888285279273986816e-01 1.887250691652297974e-01 8.422629535198211670e-02 3.163578510284423828e-01 -3.798976540565490723e-02 3.234649002552032471e-01 -9.779591858386993408e-02 -5.168024301528930664e-01
-2.842070460319519043e-01 3.936773538589477539e-01 -1.405582427978515625e-01 -3.055734336376190186e-01 -1.987344324588775635e-01 3.053097724914550781e-01 -7.076934576034545898e-01 1.325644105672836304e-01
-5.447338223457336426e-01 2.497642040252685547e-01 -2.024227231740951538e-01 -5.586532130837440491e-02 -6.044780015945434570e-01 -2.586402893066406250e-01 -1.648162156343460083e-01 -3.705861270427703857e-01
-5.272723436355590820e-01 1.719561219215393066e-02 -2.238486856222152710e-01 -1.707912683486938477e-01 4.471378326416015625e-01 1.575914472341537476e-01 -2.450228780508041382e-01 -5.980024337768554688e-01
-6.483947038650512695e-01 4.052378237247467041e-01 3.305153846740722656e-01 -2.621519267559051514e-01 1.333330422639846802e-01 3.410838246345520020e-01 -3.197408020496368408e-01 3.244073688983917236e-02
-7.205364108085632324e-01 1.584281921386718750e-01 -8.708209544420242310e-02 -5.364304780960083008e-01 -7.486645132303237915e-02 2.706362307071685791e-01 2.025566101074218750e-01 2.012679725885391235e-01
-3.859427869319915771e-01 5.051110871136188507e-03 3.227420747280120850e-01 -4.218963086605072021e-01 1.322671491652727127e-02 7.259816527366638184e-01 -9.863880276679992676e-02 1.786329746246337891e-01
-4.024150967597961426e-01 3.599910140037536621e-01 -9.338469803333282471e-02 8.074716478586196899e-02 -7.031740546226501465e-01 4.052333906292915344e-02 -1.559005230665206909e-01 -4.157246053218841553e-01
-8.943469263613224030e-03 2.750009596347808838e-01 -1.110560745000839233e-01 -8.447293639183044434e-01 7.222159206867218018e-02 2.922226786613464355e-01 3.140412569046020508e-01 -9.571608155965805054e-02
-5.386575460433959961e-01 1.181207001209259033e-01 -2.681819498538970947e-01 -3.873418271541595459e-02 1.885059773921966553e-01 8.774207532405853271e-02 -5.441951751708984375e-01 -5.320640206336975098e-01
-3.663610517978668213e-01 -1.047872453927993774e-01 -2.126614898443222046e-01 -1.916219145059585571e-01 -5.069063901901245117e-01 -4.789381846785545349e-02 2.900175452232360840e-01 -6.553604006767272949e-01
1.026987880468368530e-01 3.166185617446899414e-01 -9.680444747209548950e-02 -8.012263178825378418e-01 -7.180350832641124725e-03 8.130058646202087402e-02 2.309131771326065063e-01 -4.217683970928192139e-01
-5.498533844947814941e-01 6.715452671051025391e-02 -5.396299362182617188e-01 1.468660682439804077e-01 1.110603064298629761e-01 3.565319478511810303e-01 -8.423816412687301636e-02 -4.835658669471740723e-01
-3.179476857185363770e-01 2.836500704288482666e-01 -3.015368282794952393e-01 1.110376343131065369e-01 -6.717262864112854004e-01 3.537792479619383812e-03 -1.952849924564361572e-01 -4.752191603183746338e-01
-3.800117075443267822e-01 4.529598653316497803e-01 2.012678831815719604e-01 1.952596753835678101e-01 8.841481059789657593e-02 4.488187134265899658e-01 -1.386914551258087158e-01 -5.859117507934570312e-01
-5.529283881187438965e-01 5.455017834901809692e-02 -1.660643219947814941e-01 -5.574680119752883911e-02 3.661417365074157715e-01 2.377911806106567383e-01 -2.714075148105621338e-01 -6.295579075813293457e-01
-5.349502563476562500e-01 -1.930705308914184570e-01 -3.500446975231170654e-01 -1.278736740350723267e-01 1.345956176519393921e-01 4.755997657775878906e-01 -2.521959692239761353e-02 -5.410376787185668945e-01
1.953033655881881714e-01 5.023128986358642578e-01 -2.965324819087982178e-01 -3.027303516864776611e-01 -2.774942517280578613e-01 2.223700284957885742e-02 7.646737992763519287e-02 -6.682935357093811035e-01
-6.769190430641174316e-01 7.547492533922195435e-02 1.453831791877746582e-01 -3.812108039855957031e-01 -4.573649764060974121e-01 3.333418071269989014e-01 -1.410774290561676025e-01 1.715343296527862549e-01
-5.419198274612426758e-01 2.237689644098281860e-01 -1.819171160459518433e-01 8.545347489416599274e-03 2.830848395824432373e-01 5.820841193199157715e-01 -4.471817910671234131e-01 -6.444498151540756226e-02
-6.060286164283752441e-01 -2.472998350858688354e-01 -1.200478300452232361e-01 -5.910796299576759338e-02 6.862837821245193481e-02 5.379396080970764160e-01 -6.547071784734725952e-02 -5.052639245986938477e-01
5.550060421228408813e-02 4.392218887805938721e-01 -1.173600703477859497e-01 -8.358366489410400391e-01 9.345763176679611206e-02 -4.603987932205200195e-02 -3.139865770936012268e-02 -2.824314832687377930e-01
-2.926195263862609863e-01 6.565741896629333496e-01 1.966278702020645142e-01 -1.309086233377456665e-01 -1.109653040766716003e-01 1.714630872011184692e-01 -5.103117227554321289e-01 -3.540529608726501465e-01
-2.471964955329895020e-01 5.651085972785949707e-01 -3.028739094734191895e-01 -3.676609098911285400e-01 -3.921975195407867432e-01 -1.044862866401672363e-01 -4.755658805370330811e-01 4.171409085392951965e-02
-5.494136214256286621e-01 -2.439965456724166870e-01 -4.477584064006805420e-01 -1.147817969322204590e-01 1.543453186750411987e-01 3.509210050106048584e-01 -3.459749519824981689e-01 -3.978457748889923096e-01
-7.982891798019409180e-01 7.822381705045700073e-02 3.554549813270568848e-02 1.157195046544075012e-01 8.123469352722167969e-02 2.620398998260498047e-01 1.210423856973648071e-01 -5.020413994789123535e-01
-5.754681825637817383e-01 -1.924058794975280762e-01 2.084610424935817719e-02 -1.104391515254974365e-01 2.483674287796020508e-01 5.350449085235595703e-01 -2.293223589658737183e-01 -4.675862789154052734e-01
1.717569828033447266e-01 4.219952225685119629e-01 -2.235757708549499512e-01 -6.622830629348754883e-01 -2.028770297765731812e-01 -1.986264251172542572e-02 4.686372354626655579e-03 -5.120927095413208008e-01
-1.827922165393829346e-01 -4.604414477944374084e-02 -1.590744554996490479e-01 -2.315967343747615814e-02 -3.740029036998748779e-01 7.064367532730102539e-01 3.912998437881469727e-01 -3.828570246696472168e-01
-4.407252371311187744e-01 1.121348813176155090e-01 -3.808155059814453125e-01 -1.150408238172531128e-01 3.499600589275360107e-01 5.233675241470336914e-02 -3.018177449703216553e-01 -6.470139026641845703e-01
-5.566701889038085938e-01 -3.026466071605682373e-01 3.699354082345962524e-02 -6.768431514501571655e-02 2.364977598190307617e-01 6.063674092292785645e-01 -5.023457109928131104e-02 -4.079674184322357178e-01
-1.163674816489219666e-01 1.363263875246047974e-01 -8.567242324352264404e-02 -7.721350342035293579e-02 1.550827324390411377e-01 1.784277409315109253e-01 -4.923136532306671143e-01 -8.101309537887573242e-01
-3.339894115924835205e-01 -3.651039302349090576e-01 -1.607625335454940796e-01 -1.198235005140304565e-01 1.705462485551834106e-01 6.495230793952941895e-01 -1.679956614971160889e-01 -4.855504333972930908e-01
2.110920250415802002e-01 3.587528467178344727e-01 3.988285958766937256e-01 -4.177385270595550537e-01 -4.582512676715850830e-01 2.472489029169082642e-01 -2.081984877586364746e-01 -4.227223098278045654e-01
-5.217663645744323730e-01 3.238332271575927734e-01 1.417362987995147705e-01 1.005050167441368103e-01 1.914470940828323364e-01 5.360313057899475098e-01 -3.636243939399719238e-01 -3.694554269313812256e-01
-5.097828507423400879e-01 1.501529812812805176e-01 -2.843510806560516357e-01 -2.954717539250850677e-02 -5.145814418792724609e-01 -2.349497377872467041e-01 -9.110275655984878540e-02 -5.545735359191894531e-01
-4.666483104228973389e-01 4.549380242824554443e-01 1.885714828968048096e-01 4.725651443004608154e-02 -3.869549632072448730e-01 5.847186446189880371e-01 2.098710536956787109e-01 4.245601966977119446e-02
-5.991621613502502441e-01 2.319027334451675415e-01 -3.276315033435821533e-01 -6.832801550626754761e-02 -5.884312987327575684e-01 -6.490544974803924561e-02 1.460402011871337891e-01 -3.215943872928619385e-01
-7.430120706558227539e-01 1.728288978338241577e-01 -3.621383383870124817e-02 -4.000635445117950439e-02 -5.121637582778930664e-01 -1.310172975063323975e-01 -2.472987771034240723e-01 -2.729786634445190430e-01
1.624153405427932739e-01 3.039303421974182129e-01 -1.859572529792785645e-01 -4.492590427398681641e-01 -3.938065469264984131e-01 -1.091522630304098129e-02 2.047948986291885376e-01 -6.690965294837951660e-01
-6.028928160667419434e-01 2.115491926670074463e-01 -6.705695986747741699e-01 -2.398921549320220947e-01 -9.976877830922603607e-03 1.814302653074264526e-01 -2.266985327005386353e-01 1.211465429514646530e-02
1.608485728502273560e-01 3.263406455516815186e-01 -8.202826976776123047e-02 -7.554115653038024902e-01 -2.333209477365016937e-02 -6.757158041000366211e-02 -1.139550134539604187e-01 -5.216879248619079590e-01
-3.116141855716705322e-01 4.012401401996612549e-01 -3.068204522132873535e-01 -4.873154461383819580e-01 3.668381273746490479e-01 3.693767189979553223e-01 2.930709123611450195e-01 -2.310584932565689087e-01
-2.495562285184860229e-01 -6.682218611240386963e-02 1.923496127128601074e-01 -2.359570413827896118e-01 -2.413086891174316406e-01 8.838415145874023438e-01 2.993635833263397217e-02 1.674697734415531158e-02
-1.771483570337295532e-02 5.538552999496459961e-02 -3.414182960987091064e-01 -1.069502905011177063e-01 -7.871106863021850586e-01 8.698285371065139771e-02 -7.888858020305633545e-02 -4.850579500198364258e-01
-1.785653531551361084e-01 3.774139881134033203e-01 -4.080774486064910889e-01 -7.282464504241943359e-01 -2.057813704013824463e-01 -2.069011628627777100e-01 -1.030206456780433655e-01 -1.817574203014373779e-01
-4.153332114219665527e-01 3.206343352794647217e-01 -5.884402394294738770e-01 -3.381647765636444092e-01 3.037808835506439209e-01 2.206935882568359375e-01 1.421394497156143188e-01 -3.207529783248901367e-01
-1.211006492376327515e-01 1.415046751499176025e-01 2.911753058433532715e-01 -4.317120183259248734e-03 1.739777252078056335e-02 2.028629630804061890e-01 -2.870918214321136475e-01 -8.698457479476928711e-01
-1.619413681328296661e-02 2.940690377727150917e-03 -1.784792840480804443e-01 5.954405665397644043e-02 -3.773370981216430664e-01 2.347312420606613159e-01 -6.728048324584960938e-01 -5.605179071426391602e-01
-3.190332278609275818e-02 5.481878519058227539e-01 -2.324525862932205200e-01 -6.605901122093200684e-01 1.982241123914718628e-02 2.975139319896697998e-01 3.417930901050567627e-01 -4.825962707400321960e-02
-6.010693907737731934e-01 -1.052282229065895081e-01 -2.638188898563385010e-01 -2.467988133430480957e-01 2.954065203666687012e-01 1.323214620351791382e-01 -1.855188608169555664e-01 -5.982819795608520508e-01
-4.870438873767852783e-01 4.294731095433235168e-02 2.349087595939636230e-01 -3.834718763828277588e-01 -5.413475632667541504e-01 4.384948015213012695e-01 -2.394850403070449829e-01 1.265831142663955688e-01
-2.777277827262878418e-01 3.039625585079193115e-01 3.355584740638732910e-01 1.446906290948390961e-02 3.140749409794807434e-02 1.659846305847167969e-01 -3.587149977684020996e-01 -7.486330866813659668e-01
-4.964727163314819336e-01 -3.267564475536346436e-01 -4.265806376934051514e-01 -2.522699832916259766e-01 1.304411441087722778e-01 3.093625605106353760e-01 -2.460624575614929199e-01 -4.773541390895843506e-01
-4.137580990791320801e-01 -1.712442040443420410e-01 -4.050308465957641602e-01 1.637000776827335358e-02 -2.730172574520111084e-01 3.871489167213439941e-01 -5.655960440635681152e-01 -3.013969659805297852e-01
1.199624612927436829e-01 4.337363243103027344e-01 3.665961697697639465e-02 -7.533141374588012695e-01 3.266745433211326599e-02 -4.239431023597717285e-02 -1.460686177015304565e-01 -4.521674513816833496e-01
-4.274715483188629150e-01 7.679224014282226562e-01 1.118296682834625244e-01 -4.513201117515563965e-01 -1.686611678451299667e-03 7.526023685932159424e-02 6.188475713133811951e-02 -4.325500503182411194e-02
-3.896562159061431885e-01 2.742400169372558594e-01 1.979379355907440186e-01 -4.227379858493804932e-01 -4.706632494926452637e-01 1.817639917135238647e-01 -5.435389876365661621e-01 7.125315815210342407e-02
-5.357822179794311523e-01 3.449069559574127197e-01 3.434231281280517578e-01 1.527299284934997559e-01 -5.326488055288791656e-03 3.100982308387756348e-01 -1.042416393756866455e-01 -5.879243612289428711e-01
-6.293843984603881836e-01 3.815895617008209229e-01 -2.526647150516510010e-01 -5.986701250076293945e-01 -2.282037399709224701e-02 -1.575680673122406006e-01 -9.676717966794967651e-02 3.615448623895645142e-02
-3.143766820430755615e-01 1.854721754789352417e-01 -4.075167179107666016e-01 -8.451694250106811523e-02 -7.767484188079833984e-01 5.234547425061464310e-03 -1.026202216744422913e-01 -2.822371721267700195e-01
-6.863529086112976074e-01 5.241285637021064758e-02 -1.358092129230499268e-01 -8.154778182506561279e-02 -5.605443716049194336e-01 -1.104147881269454956e-01 -3.565488755702972412e-01 -2.180599868297576904e-01
-1.358636766672134399e-01 6.706223487854003906e-01 -2.519844770431518555e-01 -6.032887101173400879e-01 -1.453887522220611572e-01 1.174523904919624329e-01 2.420009225606918335e-01 -1.041912138462066650e-01
-6.973900794982910156e-01 1.931048482656478882e-01 1.827024519443511963e-01 4.248198866844177246e-02 6.530073285102844238e-02 -9.065146557986736298e-03 1.616269946098327637e-01 -6.408611536026000977e-01
-1.962887644767761230e-01 1.080802306532859802e-01 4.164842963218688965e-01 -4.547512531280517578e-02 3.727919608354568481e-02 4.296993613243103027e-01 -3.278780579566955566e-01 -6.933448910713195801e-01
-2.831951975822448730e-01 2.930064201354980469e-01 -5.973604321479797363e-01 -5.567314624786376953e-01 2.233009487390518188e-01 1.848810911178588867e-01 1.189122945070266724e-01 -2.626290619373321533e-01
2.498252876102924347e-02 -1.628397777676582336e-02 -1.262475401163101196e-01 1.353227049112319946e-01 -4.400645196437835693e-01 2.014935463666915894e-01 -2.777360975742340088e-01 -8.083726167678833008e-01
-5.307766199111938477e-01 -1.629063487052917480e-01 -1.653244793415069580e-01 -3.900806605815887451e-01 2.090638130903244019e-01 3.573710024356842041e-01 3.622775077819824219e-01 -4.577945172786712646e-01
-3.436376750469207764e-01 5.299927592277526855e-01 -3.511502444744110107e-01 -5.851759910583496094e-01 -1.136679351329803467e-01 -2.483424544334411621e-01 -1.212474554777145386e-01 -2.144483625888824463e-01
-2.193195000290870667e-02 -2.716712951660156250e-01 -4.421336948871612549e-01 -7.147634774446487427e-02 -2.827652990818023682e-01 2.841673195362091064e-01 -9.154998697340488434e-03 -7.512200474739074707e-01
-6.359226107597351074e-01 -3.510246425867080688e-02 4.289155080914497375e-02 -1.807641983032226562e-01 1.976300179958343506e-01 4.244784712791442871e-01 -5.470865964889526367e-01 -2.032525837421417236e-01
-4.089014530181884766e-01 1.266540586948394775e-01 -1.031364127993583679e-02 -2.899588942527770996e-01 -5.810496807098388672e-01 4.043419063091278076e-01 4.491623044013977051e-01 -1.723888367414474487e-01
-5.943047404289245605e-01 6.832069158554077148e-02 -8.487333357334136963e-02 -2.022633552551269531e-01 3.404535055160522461e-01 4.388197064399719238e-01 -5.265406966209411621e-01 -9.112521260976791382e-02
-5.664128065109252930e-01 1.912174373865127563e-01 -2.921384014189243317e-02 -1.272594779729843140e-01 2.983807921409606934e-01 5.207750201225280762e-01 -5.066984891891479492e-01 -9.264381229877471924e-02
-7.315061688423156738e-01 5.173646807670593262e-01 4.397216066718101501e-02 -4.190925061702728271e-01 -4.786614701151847839e-02 -1.192034706473350525e-01 3.972544893622398376e-02 -3.977301344275474548e-02
-2.761010825634002686e-01 5.067790858447551727e-03 -5.001019835472106934e-01 -1.159009244292974472e-02 1.138902977108955383e-01 2.047556638717651367e-01 -3.593257367610931396e-01 -6.996394991874694824e-01
1.214083209633827209e-01 4.325848519802093506e-01 -2.048577219247817993e-01 -5.073471665382385254e-01 -2.749058902263641357e-01 -1.003934666514396667e-01 6.005595996975898743e-02 -6.399247646331787109e-01
-5.017961859703063965e-01 5.424020439386367798e-02 -4.135568439960479736e-01 -9.085150808095932007e-02 3.414268493652343750e-01 2.585816383361816406e-01 -2.640724182128906250e-01 -5.592892169952392578e-01
-5.742182731628417969e-01 -1.079434528946876526e-01 1.186304073780775070e-02 -4.791890382766723633e-01 2.411416471004486084e-01 1.256134063005447388e-01 -5.367644429206848145e-01 -2.584853470325469971e-01
-6.275947391986846924e-02 4.701068699359893799e-01 -3.450921773910522461e-01 -2.556635439395904541e-01 -7.171559929847717285e-01 -8.943106979131698608e-02 -1.481742709875106812e-01 -2.152720540761947632e-01
-8.517813086509704590e-01 -6.636834889650344849e-02 -2.148172073066234589e-02 -3.372313678264617920e-01 -6.325725466012954712e-02 3.171483278274536133e-01 2.258048802614212036e-01 -1.746753416955471039e-02
-4.567019343376159668e-01 -1.362232416868209839e-01 -5.511429905891418457e-01 -1.973978281021118164e-01 1.859487891197204590e-01 4.453627467155456543e-01 -8.430989086627960205e-02 -4.360145926475524902e-01
-8.837710022926330566e-01 1.486425250768661499e-01 2.295919656753540039e-01 -2.582872509956359863e-01 1.385262142866849899e-02 2.406427115201950073e-01 -9.050890058279037476e-02 -1.055302396416664124e-01
-4.658930599689483643e-01 9.404978901147842407e-02 -2.423382103443145752e-01 2.370745642110705376e-03 -6.956347823143005371e-01 -2.597946859896183014e-02 -2.770785093307495117e-01 -3.924408555030822754e-01
-9.072450399398803711e-01 1.703875884413719177e-02 -1.635838001966476440e-01 -2.637730836868286133e-01 -1.782948970794677734e-01 1.830418705940246582e-01 1.107268109917640686e-01 -5.221560969948768616e-02
-6.737123131752014160e-01 4.121821820735931396e-01 2.129292935132980347e-01 -5.170747265219688416e-02 -4.906428754329681396e-01 2.407356202602386475e-01 1.461464464664459229e-01 -9.034455567598342896e-02
-5.469288825988769531e-01 -2.350503951311111450e-01 -3.903682231903076172e-01 -3.180632591247558594e-01 -5.353101715445518494e-02 4.136357605457305908e-01 2.759167850017547607e-01 -3.768003582954406738e-01
9.204581379890441895e-02 2.838196456432342529e-01 -2.165179103612899780e-01 -7.981353402137756348e-01 -3.446143567562103271e-01 -7.563851028680801392e-02 -1.140564796514809132e-03 -3.203005492687225342e-01
1.031762138009071350e-01 -1.978427171707153320e-02 -1.706882715225219727e-01 -8.461914062500000000e-01 -1.031266897916793823e-01 -2.004198357462882996e-02 -2.569403946399688721e-01 -4.083305597305297852e-01
-2.443093210458755493e-01 3.775883913040161133e-01 4.461977183818817139e-01 -1.606780849397182465e-02 -1.964657157659530640e-01 6.740957498550415039e-01 -2.153072804212570190e-01 -2.429572939872741699e-01
-4.384552240371704102e-01 4.089149236679077148e-01 -1.106498837471008301e-01 -8.440077304840087891e-02 -2.222801744937896729e-01 6.573698520660400391e-01 -3.736598193645477295e-01 3.687604330480098724e-03
-1.970009207725524902e-01 2.310286313295364380e-01 2.090530842542648315e-01 -3.865447938442230225e-01 9.441225975751876831e-02 2.791395485401153564e-01 -5.763895511627197266e-01 -5.437269210815429688e-01
-4.428042471408843994e-01 6.307642161846160889e-02 -2.226858139038085938e-01 -4.370483011007308960e-02 3.163443505764007568e-01 4.168376028537750244e-01 -3.141955733299255371e-01 -6.131072044372558594e-01
-2.156703472137451172e-01 1.501286178827285767e-01 -1.113797798752784729e-01 8.910900354385375977e-02 6.406654417514801025e-02 5.587523579597473145e-01 -6.770191788673400879e-01 -3.686980009078979492e-01
-8.168921470642089844e-01 2.261435240507125854e-01 1.054932698607444763e-01 -1.122396513819694519e-01 -4.429667592048645020e-01 2.422364801168441772e-01 -5.091448500752449036e-02 1.814947091042995453e-02
-5.691875815391540527e-01 1.865529417991638184e-01 1.889390498399734497e-01 -7.199362516403198242e-01 -2.099696844816207886e-01 1.043789759278297424e-01 9.947413206100463867e-02 1.494654566049575806e-01
-5.705323219299316406e-01 -6.486380845308303833e-02 -4.463646113872528076e-01 -4.637595638632774353e-02 2.034542113542556763e-01 2.869334518909454346e-01 -2.956549637019634247e-02 -5.867664813995361328e-01
-4.831207990646362305e-01 -2.156249135732650757e-01 -1.952697187662124634e-01 -5.876578688621520996e-01 -2.344351708889007568e-01 -1.636379957199096680e-01 -4.656322896480560303e-01 -1.951345503330230713e-01
6.353355199098587036e-02 3.503408133983612061e-01 -4.519449174404144287e-01 -4.966961741447448730e-01 -3.958536982536315918e-01 1.072191912680864334e-02 2.679203152656555176e-01 -4.400762021541595459e-01
-4.583432078361511230e-01 7.951221615076065063e-02 -6.896767020225524902e-01 -4.774630665779113770e-01 7.246907055377960205e-02 2.459492385387420654e-01 7.389950007200241089e-02 -9.365094453096389771e-02
-3.443256020545959473e-01 2.701775403693318367e-03 3.778272569179534912e-01 -4.727567732334136963e-01 -5.882490873336791992e-01 3.375903964042663574e-01 -2.306004464626312256e-01 -4.471269249916076660e-02
-5.089520215988159180e-01 -2.358970642089843750e-01 -1.894716173410415649e-01 -5.139356851577758789e-01 1.167023405432701111e-01 4.174500107765197754e-01 -1.013829931616783142e-01 -4.325836598873138428e-01
2.412253618240356445e-01 1.148961186408996582e-01 2.927206754684448242e-01 -4.369334876537322998e-01 -5.896377563476562500e-01 2.785733640193939209e-01 -6.911773979663848877e-02 -4.711260497570037842e-01
-4.761083424091339111e-01 1.148458793759346008e-01 -7.943866401910781860e-02 -2.522114515304565430e-01 -5.823019742965698242e-01 3.694826066493988037e-01 -4.391510784626007080e-01 1.475253105163574219e-01
-7.316287159919738770e-01 3.953297734260559082e-01 1.191019564867019653e-01 1.173303797841072083e-01 -7.956127077341079712e-02 4.046452045440673828e-01 -2.359806001186370850e-01 -2.339392006397247314e-01
-4.717624485492706299e-01 4.124641418457031250e-01 -6.324990391731262207e-01 -3.724311292171478271e-01 -2.251385152339935303e-01 4.683967307209968567e-02 -1.057255715131759644e-01 6.704008579254150391e-02
7.089639455080032349e-02 5.538126826286315918e-01 -3.483619987964630127e-01 -2.859908342361450195e-01 -2.468654811382293701e-01 2.719370424747467041e-01 3.183621466159820557e-01 -4.988703131675720215e-01
-4.318875372409820557e-01 -1.137032210826873779e-01 -5.115734338760375977e-01 8.713022805750370026e-03 1.941155940294265747e-01 3.679873049259185791e-01 -1.452988684177398682e-01 -5.869873166084289551e-01
-3.313410580158233643e-01 4.125998914241790771e-02 2.117760032415390015e-01 -1.033053621649742126e-01 -5.288749337196350098e-01 4.415932297706604004e-01 3.143134415149688721e-01 -5.093953609466552734e-01
-5.718701481819152832e-01 4.711660742759704590e-01 4.670254290103912354e-01 -2.041158974170684814e-01 1.372202187776565552e-01 3.765923380851745605e-01 -1.292783766984939575e-01 -1.175884082913398743e-01
-7.183763384819030762e-02 -1.301824301481246948e-01 -3.366090655326843262e-01 -2.504901203792542219e-04 -1.277837008237838745e-01 3.621553480625152588e-01 -4.864100739359855652e-02 -8.454200625419616699e-01
-1.701174527406692505e-01 3.758981823921203613e-01 2.395577281713485718e-01 -5.627759918570518494e-02 -3.223924636840820312e-01 2.675731182098388672e-01 -5.561552643775939941e-01 -5.332584977149963379e-01
-1.818662285804748535e-01 6.498481035232543945e-01 2.680034339427947998e-01 -4.830537736415863037e-02 -1.413095183670520782e-02 4.864395409822463989e-02 -3.985772430896759033e-01 -5.559075474739074707e-01
-6.561639308929443359e-01 1.405197679996490479e-01 -1.928659826517105103e-01 -1.738674789667129517e-01 -6.874054074287414551e-01 1.756557822227478027e-02 -4.452091082930564880e-02 -8.636666089296340942e-02
2.468364499509334564e-02 -1.686044596135616302e-02 -1.165499091148376465e-01 6.386087834835052490e-02 -3.136896491050720215e-01 1.423680037260055542e-01 -3.582103252410888672e-01 -8.570064306259155273e-01
-4.327827095985412598e-01 2.669699192047119141e-01 -1.826152056455612183e-01 1.453514397144317627e-01 2.565918266773223877e-01 5.906683802604675293e-01 -2.825672626495361328e-01 -4.386092722415924072e-01
2.062996663153171539e-02 6.455246210098266602e-01 -2.819328010082244873e-01 -9.842500090599060059e-02 2.125097364187240601e-01 5.410708189010620117e-01 7.436444610357284546e-02 -3.876219987869262695e-01
-8.573152124881744385e-02 6.461173295974731445e-01 2.902299463748931885e-01 -1.773748397827148438e-01 -2.449599206447601318e-01 1.779757887125015259e-01 -4.956948459148406982e-01 -3.494184017181396484e-01
-2.107799947261810303e-01 1.786088347434997559e-01 2.271821349859237671e-01 8.513393253087997437e-02 -4.991539418697357178e-01 4.272851347923278809e-01 -2.462197244167327881e-01 -6.102948188781738281e-01
-4.684345722198486328e-01 2.813809551298618317e-02 -5.663849115371704102e-01 -3.077383935451507568e-01 3.757793307304382324e-01 3.653704226016998291e-01 -3.465118259191513062e-02 -2.972812652587890625e-01
-8.161497116088867188e-02 5.088363289833068848e-01 -2.811641395092010498e-01 -2.114452272653579712e-01 -8.675326406955718994e-02 5.126788020133972168e-01 4.265472292900085449e-01 -3.979371488094329834e-01
-4.420021176338195801e-01 -1.020702943205833435e-01 3.749485611915588379e-01 -1.059954911470413208e-01 -1.863659471273422241e-01 2.152568697929382324e-01 -2.211903929710388184e-01 -7.158221602439880371e-01
-9.330969303846359253e-02 7.863884568214416504e-01 1.500143259763717651e-01 -2.300571948289871216e-01 -4.751884937286376953e-01 -4.708101227879524231e-02 -1.259638816118240356e-01 -2.314482331275939941e-01
9.105523675680160522e-02 1.709988862276077271e-01 2.774813771247863770e-01 -2.375418096780776978e-01 -1.532713621854782104e-01 8.892808854579925537e-02 -3.772996068000793457e-01 -8.095005750656127930e-01
8.838403970003128052e-02 -8.758785575628280640e-02 -3.112776279449462891e-01 -5.936926007270812988e-01 1.966740787029266357e-01 4.966892898082733154e-01 1.777477264404296875e-01 -4.670939147472381592e-01
-3.402316570281982422e-01 1.777168177068233490e-02 4.561170339584350586e-01 -2.903282046318054199e-01 -3.133065104484558105e-01 5.459775924682617188e-01 -4.010224938392639160e-01 -1.858003139495849609e-01
-4.891047179698944092e-01 2.459065020084381104e-01 1.716160923242568970e-01 1.060215830802917480e-01 6.560683250427246094e-02 4.025042951107025146e-01 -5.283067226409912109e-01 -4.628087580204010010e-01
-5.857785344123840332e-01 -3.678041324019432068e-02 -1.875999420881271362e-01 -5.175805464386940002e-02 -6.409332752227783203e-01 -5.164178088307380676e-02 -2.339821495115756989e-02 -4.512521624565124512e-01
-3.728378713130950928e-01 3.161216676235198975e-01 2.266122587025165558e-02 -2.252138964831829071e-02 4.402505159378051758e-01 4.724403023719787598e-01 -2.921505570411682129e-01 -5.076079368591308594e-01
-2.125355154275894165e-01 -3.426062874495983124e-03 -1.411879509687423706e-01 -1.703412532806396484e-01 -3.922769129276275635e-01 4.966714084148406982e-01 -7.003995180130004883e-01 -1.214227080345153809e-01
-4.751645922660827637e-01 2.080319970846176147e-01 -8.897051960229873657e-02 -1.680000722408294678e-01 -2.938825786113739014e-01 4.503075480461120605e-01 -6.347293257713317871e-01 -5.269168689846992493e-02
-4.287512227892875671e-02 1.088322699069976807e-01 -1.561219394207000732e-01 -4.472661912441253662e-01 -3.985761702060699463e-01 7.727679014205932617e-01 6.152236461639404297e-02 -4.558521881699562073e-02
-4.966480433940887451e-01 9.178168326616287231e-02 -6.892441511154174805e-01 -4.616430997848510742e-01 4.048810526728630066e-02 2.243071645498275757e-01 2.471212483942508698e-02 -6.466354429721832275e-02
-2.179125845432281494e-01 8.438435941934585571e-02 1.016099303960800171e-01 -6.570538878440856934e-01 1.457887738943099976e-01 2.378811538219451904e-01 5.233857035636901855e-01 -3.893258869647979736e-01
-1.073847785592079163e-01 -1.687342077493667603e-01 -2.398507744073867798e-01 1.916048526763916016e-01 -2.784757912158966064e-01 4.918332397937774658e-01 -1.706864088773727417e-01 -7.191479802131652832e-01
-2.040495872497558594e-01 1.465499051846563816e-03 3.784151673316955566e-01 -4.507613927125930786e-02 -2.440819740295410156e-01 8.237602114677429199e-01 7.640086859464645386e-02 -2.629402279853820801e-01
-3.085205554962158203e-01 -4.013903811573982239e-02 -7.374533414840698242e-01 -3.298521637916564941e-01 -1.657626181840896606e-01 3.690368235111236572e-01 -2.919043898582458496e-01 -4.111486673355102539e-02
-6.369811296463012695e-01 -4.300567209720611572e-01 -1.167405396699905396e-01 -4.896252751350402832e-01 -1.062755882740020752e-01 1.333140581846237183e-01 -1.955735236406326294e-01 -2.977059781551361084e-01
-3.911091387271881104e-01 -2.337851673364639282e-01 -3.208097517490386963e-01 -2.368309497833251953e-01 2.393671870231628418e-01 4.704097211360931396e-01 -3.699785172939300537e-01 -4.668020606040954590e-01
-5.224818587303161621e-01 -1.637427061796188354e-01 -2.951577007770538330e-01 -3.700509965419769287e-01 3.473588526248931885e-01 1.727561354637145996e-01 -2.538213133811950684e-01 -5.110938549041748047e-01
-2.805817723274230957e-01 6.073353290557861328e-01 1.775334775447845459e-01 -9.595343470573425293e-02 -3.079563081264495850e-01 3.285765647888183594e-01 -5.194563865661621094e-01 -1.976309716701507568e-01
-2.877785265445709229e-01 -9.240987896919250488e-02 3.095408678054809570e-01 -6.043679714202880859e-01 -5.380300283432006836e-01 3.142191469669342041e-01 -2.433652430772781372e-01 1.144940778613090515e-02
-4.208374321460723877e-01 2.086935043334960938e-01 -5.217399820685386658e-02 1.307207345962524414e-01 1.705121546983718872e-01 3.060741722583770752e-01 -4.483873248100280762e-01 -6.600953936576843262e-01
-1.762273162603378296e-01 -4.725890755653381348e-01 -1.586984694004058838e-01 -3.349840939044952393e-01 6.416401825845241547e-03 6.892859935760498047e-01 -1.407847404479980469e-01 -3.364927470684051514e-01
