# Supplementary material for: Where is your field going? A machine learning approach to study the relative motion of the domains of physics
Source: PLoS One. 2020 Jun 18;15(6):e0233997. doi: 10.1371/journal.pone.0233997 (PMC7302634; doi:10.1371/journal.pone.0233997)
Supplement: S17 Data — (ZIP) [file pone.0233997.s017.zip › 16/Pacs4Run_16_VS_500_embeddings2004-2008ED8.txt]

5.132105350494384766e-01 -1.085372716188430786e-01 -4.638907685875892639e-02 -4.802888631820678711e-01 3.298084437847137451e-01 -4.289332926273345947e-01 -3.441736102104187012e-01 2.842403054237365723e-01
5.070635676383972168e-01 8.517617732286453247e-02 -3.252501487731933594e-01 -6.947293877601623535e-01 6.607951968908309937e-02 -3.155686855316162109e-01 9.461995959281921387e-02 -1.851812899112701416e-01
5.780208706855773926e-01 3.108195066452026367e-01 -1.736540645360946655e-01 -6.649181842803955078e-01 1.848195493221282959e-01 -1.486504971981048584e-01 1.014759764075279236e-01 -1.745241135358810425e-01
3.151150643825531006e-01 -5.042397230863571167e-02 -2.560356631875038147e-02 -7.235985994338989258e-01 4.022110626101493835e-02 -5.418500304222106934e-01 2.564249038696289062e-01 1.137389391660690308e-01
3.459993004798889160e-01 4.469822049140930176e-01 -1.385139226913452148e-01 -4.012750089168548584e-01 5.612481832504272461e-01 -4.211799204349517822e-01 -8.846043795347213745e-02 8.153935894370079041e-03
1.381305158138275146e-01 -3.272073864936828613e-01 1.810510754585266113e-01 -6.166931390762329102e-01 2.903396785259246826e-01 -1.586882621049880981e-01 -4.572081267833709717e-01 -3.771563470363616943e-01
8.447407484054565430e-01 2.684289515018463135e-01 -6.611400842666625977e-02 -1.675553619861602783e-01 3.186089545488357544e-02 -2.747192978858947754e-01 1.968962848186492920e-01 -2.581840157508850098e-01
1.773219257593154907e-01 -3.599981963634490967e-01 2.699305415153503418e-01 -5.913188457489013672e-01 2.554735243320465088e-01 -2.825709581375122070e-01 -3.628277480602264404e-01 -3.737390935420989990e-01
3.588057160377502441e-01 -9.867961704730987549e-02 3.308321833610534668e-01 -1.079859882593154907e-01 -5.005628615617752075e-02 -6.431878209114074707e-01 -4.897504150867462158e-01 -2.904444932937622070e-01
4.690528810024261475e-01 -2.645409405231475830e-01 5.305212140083312988e-01 -5.729066729545593262e-01 1.085941568017005920e-01 1.324340403079986572e-01 -2.307247221469879150e-01 -1.332942992448806763e-01
2.127157151699066162e-01 -2.412788867950439453e-01 -1.333995908498764038e-01 -4.393918812274932861e-01 3.656350374221801758e-01 -2.379844039678573608e-01 -4.086315929889678955e-01 -5.730362534523010254e-01
5.771510004997253418e-01 5.074325203895568848e-02 -1.468715965747833252e-01 -6.355003118515014648e-01 2.381239086389541626e-01 -1.403673291206359863e-01 3.879749774932861328e-01 1.093585491180419922e-01
4.501734077930450439e-01 3.247381448745727539e-01 5.595396459102630615e-02 -6.276963949203491211e-01 4.557163640856742859e-02 -3.642571568489074707e-01 1.041479334235191345e-01 3.861977458000183105e-01
4.787677824497222900e-01 3.576383888721466064e-01 -3.292537331581115723e-01 -3.845092058181762695e-01 3.894068896770477295e-01 -4.361767321825027466e-02 -4.648674726486206055e-01 -1.303023993968963623e-01
5.739701390266418457e-01 -1.984389573335647583e-01 2.794143855571746826e-01 -4.384230673313140869e-01 -6.585051864385604858e-02 -2.082369774580001831e-01 -1.534805446863174438e-01 -5.381802320480346680e-01
7.298024296760559082e-01 -2.883561551570892334e-01 -5.359846949577331543e-01 3.075351007282733917e-02 2.783190011978149414e-01 -1.208522021770477295e-01 -5.501824244856834412e-02 3.033151291310787201e-02
4.243091940879821777e-01 -1.353342235088348389e-01 3.575841188430786133e-01 -5.662102103233337402e-01 -4.098432660102844238e-01 -1.327674686908721924e-01 -3.966519832611083984e-01 1.012651771306991577e-01
5.344930887222290039e-01 9.671201556921005249e-02 -1.221347786486148834e-02 -6.141545772552490234e-01 -3.102006018161773682e-01 -1.239956766366958618e-01 -3.776832818984985352e-01 -2.708967626094818115e-01
4.955398142337799072e-01 1.649931520223617554e-01 7.120884954929351807e-02 -7.116821408271789551e-01 -1.873293966054916382e-01 -2.036951482295989990e-02 -3.852232098579406738e-01 -1.781888157129287720e-01
4.559387266635894775e-01 3.625205159187316895e-02 2.117015719413757324e-01 -8.010551929473876953e-01 -1.974435150623321533e-01 -1.252241581678390503e-01 -1.876426339149475098e-01 -1.200988963246345520e-01
1.576594114303588867e-01 -1.621576547622680664e-01 2.851759195327758789e-01 -2.928388118743896484e-01 7.895450592041015625e-01 4.058326408267021179e-02 -3.952973484992980957e-01 2.191545814275741577e-02
4.135622382164001465e-01 1.297459751367568970e-01 -2.168202847242355347e-01 -2.527213692665100098e-01 6.417688131332397461e-01 -3.815661184489727020e-04 -4.337270557880401611e-01 -3.182241618633270264e-01
3.086906671524047852e-01 9.937911480665206909e-02 3.704172670841217041e-01 -8.102312684059143066e-01 -7.487756013870239258e-02 -1.771771013736724854e-01 -8.441241085529327393e-02 2.388020902872085571e-01
3.819176256656646729e-01 -6.205740198493003845e-02 -4.594563543796539307e-01 -2.535289824008941650e-01 -2.227792739868164062e-01 -5.875542163848876953e-01 -3.343310356140136719e-01 2.613098919391632080e-01
2.815498709678649902e-01 -6.328283343464136124e-03 -7.468051463365554810e-02 -3.029863238334655762e-01 6.363187432289123535e-01 2.915864065289497375e-02 -4.909257888793945312e-01 -4.201806783676147461e-01
3.949482440948486328e-01 -3.535231649875640869e-01 6.344291567802429199e-01 -4.858717918395996094e-01 8.268127590417861938e-02 1.582536287605762482e-02 -2.385313808917999268e-01 -1.283807307481765747e-01
5.918380022048950195e-01 -4.022094309329986572e-01 -5.528527498245239258e-01 -3.388391137123107910e-01 -1.475574821233749390e-01 -8.459809422492980957e-02 -1.736585050821304321e-01 -9.170608222484588623e-02
3.949986696243286133e-01 -2.306288480758666992e-02 2.189204692840576172e-01 -2.766553461551666260e-01 3.539514914155006409e-02 2.576975822448730469e-01 -7.945894598960876465e-01 1.412320435047149658e-01
6.043479442596435547e-01 1.700132526457309723e-02 1.914891414344310760e-02 -3.208639025688171387e-01 3.826020061969757080e-01 -3.284381926059722900e-01 1.684639453887939453e-01 -4.985160529613494873e-01
5.391426682472229004e-01 -3.006299734115600586e-01 -5.271031260490417480e-01 -2.672705650329589844e-01 -3.866680338978767395e-02 -3.703540265560150146e-01 -1.690373867750167847e-01 -3.200699090957641602e-01
1.570944935083389282e-01 -1.080160513520240784e-01 4.933802783489227295e-01 -7.102692723274230957e-01 -2.853639423847198486e-02 -3.960716426372528076e-01 -1.041972860693931580e-01 2.172627449035644531e-01
4.805903434753417969e-01 -3.142013549804687500e-01 4.331137239933013916e-01 -3.755139410495758057e-01 6.887573748826980591e-02 -2.217718511819839478e-01 -2.643902897834777832e-01 -4.667798578739166260e-01
1.360114216804504395e-01 -2.235783338546752930e-01 1.540428698062896729e-01 -5.486797690391540527e-01 4.214580059051513672e-01 -3.027331233024597168e-01 -3.798356950283050537e-01 -4.395289421081542969e-01
3.161428272724151611e-01 -1.216547414660453796e-01 2.466881424188613892e-01 -4.511137306690216064e-01 -1.662029176950454712e-01 1.540355384349822998e-01 -7.295994162559509277e-01 1.929494589567184448e-01
5.136381983757019043e-01 -3.086548149585723877e-01 -6.401142477989196777e-01 -2.333990931510925293e-01 6.875516474246978760e-02 -3.835657611489295959e-02 -2.480937838554382324e-01 3.300567865371704102e-01
4.745360016822814941e-01 -7.196668982505798340e-01 1.202383637428283691e-01 -1.026574149727821350e-01 3.694009482860565186e-01 -7.798229902982711792e-02 1.762903481721878052e-01 2.414184957742691040e-01
2.748324275016784668e-01 3.190042674541473389e-01 -3.480150699615478516e-01 -4.139022529125213623e-01 3.670226335525512695e-01 -1.350395083427429199e-01 -6.140965223312377930e-01 1.477190759032964706e-02
2.652691602706909180e-01 -1.466370075941085815e-01 -1.683955639600753784e-02 -7.662039995193481445e-01 -2.646113634109497070e-01 -1.987767964601516724e-01 -4.157359600067138672e-01 -1.959841549396514893e-01
4.675813019275665283e-01 -3.326470404863357544e-02 3.649990856647491455e-01 -4.382845386862754822e-02 4.726986959576606750e-02 -3.264879286289215088e-01 -6.179605722427368164e-01 -3.929528594017028809e-01
6.714365482330322266e-01 -2.161625176668167114e-01 -4.251360893249511719e-01 -1.846080720424652100e-01 -8.630004525184631348e-02 -3.755683302879333496e-01 -2.184744328260421753e-01 -3.023169338703155518e-01
2.584656476974487305e-01 2.613570988178253174e-01 1.581217050552368164e-01 -6.146423816680908203e-01 -5.055240169167518616e-02 -4.804310500621795654e-01 -9.211729466915130615e-02 4.693028628826141357e-01
5.227409601211547852e-01 6.175132840871810913e-02 3.051341772079467773e-01 -5.100560784339904785e-01 -4.288804158568382263e-02 -1.755874156951904297e-01 -4.091624915599822998e-01 -4.118013083934783936e-01
4.037248194217681885e-01 -6.789779067039489746e-01 1.848734617233276367e-01 -1.881951540708541870e-01 1.168512776494026184e-01 -5.168519020080566406e-01 1.566067188978195190e-01 3.292215242981910706e-02
4.688854217529296875e-01 8.450152724981307983e-02 2.879600226879119873e-01 -1.519029438495635986e-01 2.135446667671203613e-01 -6.520511507987976074e-01 -1.649646461009979248e-01 -4.111264646053314209e-01
5.957253575325012207e-01 -3.695316016674041748e-01 1.334939301013946533e-01 -5.950031876564025879e-01 1.472540050745010376e-01 3.096787631511688232e-01 1.367274373769760132e-01 -2.071481756865978241e-02
3.812336325645446777e-01 1.318161189556121826e-01 6.317584514617919922e-01 -4.325259625911712646e-01 4.028409421443939209e-01 -1.637299656867980957e-01 -2.322130203247070312e-01 -8.987019956111907959e-02
4.902912378311157227e-01 -2.511239945888519287e-01 4.651393592357635498e-01 -4.517171978950500488e-01 3.474142029881477356e-02 -1.855550706386566162e-01 -2.773159146308898926e-01 -4.044829010963439941e-01
5.611239075660705566e-01 2.907547913491725922e-02 1.196683272719383240e-01 -6.578837633132934570e-01 -5.099195986986160278e-02 -2.395482808351516724e-01 -7.240536808967590332e-02 -4.146529436111450195e-01
4.712928086519241333e-02 -3.518005609512329102e-01 1.084204241633415222e-01 -6.086787581443786621e-01 6.586173185496591032e-06 -1.830956786870956421e-01 -6.650944352149963379e-01 -1.260790824890136719e-01
3.889198303222656250e-01 2.860544323921203613e-01 -4.939729869365692139e-01 -3.783213198184967041e-01 4.631338119506835938e-01 -1.079378053545951843e-01 -3.840242624282836914e-01 -7.848318666219711304e-02
4.104335904121398926e-01 -1.391272991895675659e-01 6.086250543594360352e-01 -4.418363869190216064e-01 3.393579423427581787e-01 1.681852191686630249e-01 -3.196727633476257324e-01 -3.005568496882915497e-02
4.515727758407592773e-01 -7.290823012590408325e-02 3.310219049453735352e-01 -7.325913310050964355e-01 1.686233561486005783e-03 3.116858303546905518e-01 -2.123451828956604004e-01 4.753564670681953430e-02
7.881599664688110352e-01 -4.722972214221954346e-01 -3.072055578231811523e-01 -3.627412393689155579e-02 -5.086817964911460876e-02 -1.050554215908050537e-01 -1.434724777936935425e-01 -1.607470214366912842e-01
4.171249568462371826e-01 1.006806716322898865e-01 -3.234892785549163818e-01 -3.666101098060607910e-01 6.277096867561340332e-01 7.497150450944900513e-02 -2.826596498489379883e-01 -3.119059801101684570e-01
4.962203502655029297e-01 -3.864014893770217896e-02 4.094883203506469727e-01 -3.633948508650064468e-03 7.539965212345123291e-02 -2.599080801010131836e-01 -6.175270676612854004e-01 -3.605572581291198730e-01
2.000334113836288452e-01 -1.795444488525390625e-01 2.977169156074523926e-01 -6.060265898704528809e-01 8.352922648191452026e-02 -1.956503540277481079e-01 -5.817309021949768066e-01 -2.969508469104766846e-01
3.266644477844238281e-01 -1.145874410867691040e-01 2.933343648910522461e-01 -8.161841630935668945e-01 -1.772488094866275787e-02 -1.647960990667343140e-01 -1.901851445436477661e-01 -2.536059916019439697e-01
3.834324181079864502e-01 -3.014525175094604492e-01 -6.037483811378479004e-01 -2.652691900730133057e-01 1.230331212282180786e-01 -4.142297506332397461e-01 -3.247504234313964844e-01 -1.871892660856246948e-01
4.483512341976165771e-01 9.864605218172073364e-02 1.802745312452316284e-01 -6.472453474998474121e-01 -2.784970104694366455e-01 -1.577241420745849609e-01 -4.563428461551666260e-01 -1.647374331951141357e-01
4.946949183940887451e-01 -1.757848411798477173e-01 6.061000227928161621e-01 -2.758038640022277832e-01 -2.580911219120025635e-01 -1.831771433353424072e-01 -4.227219820022583008e-01 -4.574662446975708008e-02
5.100941658020019531e-01 -1.642130315303802490e-01 2.239557802677154541e-01 -3.004144430160522461e-01 -1.521243005990982056e-01 3.781949281692504883e-01 -5.917670130729675293e-01 2.367947548627853394e-01
4.330479502677917480e-01 -6.215449050068855286e-02 3.790370821952819824e-01 -5.354275107383728027e-01 2.100382894277572632e-01 4.234369695186614990e-01 -3.219445943832397461e-01 2.262548655271530151e-01
5.393443703651428223e-01 -1.859461516141891479e-02 -8.707965910434722900e-02 -4.463815689086914062e-01 5.710641741752624512e-01 -7.015566527843475342e-02 -1.886240988969802856e-01 -3.678415417671203613e-01
3.062171339988708496e-01 4.737121611833572388e-02 6.718598008155822754e-01 -5.619529485702514648e-01 2.817842960357666016e-01 -1.643362492322921753e-01 -1.637155711650848389e-01 5.990502983331680298e-02
1.669973731040954590e-01 2.390704452991485596e-01 2.466613501310348511e-01 -6.944032311439514160e-01 2.011153250932693481e-01 -3.618653416633605957e-01 -5.103194713592529297e-02 4.448835253715515137e-01
2.367106229066848755e-01 -4.147317409515380859e-01 5.654175877571105957e-01 -4.954992532730102539e-01 1.487940400838851929e-01 -3.012949228286743164e-01 -2.790011465549468994e-01 -1.264479011297225952e-01
4.397536814212799072e-01 9.735929220914840698e-02 3.878035545349121094e-01 -4.786201715469360352e-01 2.842711210250854492e-01 1.444228142499923706e-01 -5.617671012878417969e-01 2.046290598809719086e-02
3.096031546592712402e-01 -1.288648843765258789e-01 -5.960680842399597168e-01 -1.822038441896438599e-01 2.522039413452148438e-01 -5.037982463836669922e-01 -3.997262418270111084e-01 1.477969586849212646e-01
1.366330385208129883e-01 -2.473751604557037354e-01 5.184859037399291992e-01 -4.218644201755523682e-01 4.144686758518218994e-01 -5.852357950061559677e-03 -5.375179052352905273e-01 1.122304499149322510e-01
7.589411139488220215e-01 -9.697513282299041748e-02 1.589904874563217163e-01 -3.361781537532806396e-01 2.479991912841796875e-01 -4.871796816587448120e-02 4.556319117546081543e-01 6.951928883790969849e-02
4.451565146446228027e-01 -3.429432585835456848e-02 -4.092703461647033691e-01 -1.720180362462997437e-01 3.624865040183067322e-02 -7.486636638641357422e-01 -1.822468340396881104e-01 9.242287278175354004e-02
1.182119622826576233e-01 -3.858621418476104736e-01 3.053060546517372131e-02 -7.966033220291137695e-01 -1.660178997553884983e-03 7.378803938627243042e-02 -4.144717156887054443e-01 -1.561828106641769409e-01
2.101679146289825439e-01 -8.986753411591053009e-03 1.163050755858421326e-01 -2.167498618364334106e-01 7.650659680366516113e-01 8.930305391550064087e-02 -4.203829765319824219e-01 3.538622856140136719e-01
5.376384258270263672e-01 1.666726768016815186e-01 2.164393365383148193e-01 -6.030951142311096191e-01 -8.523272722959518433e-02 -3.733963007107377052e-03 -4.192324876785278320e-01 -2.992674708366394043e-01
4.552098214626312256e-01 -4.802551567554473877e-01 -4.605371057987213135e-01 -1.013846695423126221e-01 -4.751363396644592285e-02 -2.108761519193649292e-01 -5.162985324859619141e-01 1.627121567726135254e-01
3.348170816898345947e-01 -5.223697796463966370e-02 4.189986288547515869e-01 -2.642596065998077393e-01 6.474717855453491211e-01 1.749827116727828979e-01 -4.301850199699401855e-01 6.984222680330276489e-02
4.934845268726348877e-01 -6.580527424812316895e-01 -1.524305529892444611e-02 1.446599513292312622e-01 4.047740995883941650e-01 -3.329599201679229736e-01 -1.284786462783813477e-01 -1.052125617861747742e-01
1.602049469947814941e-01 -1.087458878755569458e-01 -3.060396909713745117e-01 -5.646029114723205566e-01 4.604663550853729248e-01 3.132928609848022461e-01 -3.790026903152465820e-01 3.102372586727142334e-01
5.324756503105163574e-01 5.818532034754753113e-02 5.029760003089904785e-01 -1.165901049971580505e-01 4.370692670345306396e-01 2.471696734428405762e-01 -4.372227489948272705e-01 5.674475058913230896e-02
7.986668944358825684e-01 -3.432583510875701904e-01 -2.118560969829559326e-01 -8.967653661966323853e-02 -3.270715177059173584e-01 6.418153643608093262e-02 -2.786080837249755859e-01 5.159934610128402710e-02
5.499252676963806152e-01 -5.862729549407958984e-01 -4.540464878082275391e-01 -1.862769871950149536e-01 1.978707499802112579e-03 -8.784927427768707275e-03 -3.289335072040557861e-01 6.877996772527694702e-02
3.178070783615112305e-01 2.662932276725769043e-01 5.167352035641670227e-02 -3.813833594322204590e-01 7.636043708771467209e-03 -7.076947689056396484e-01 -3.218078315258026123e-01 -2.747955620288848877e-01
7.128747701644897461e-01 -5.587958097457885742e-01 -2.694337069988250732e-01 -2.444053255021572113e-02 1.707028783857822418e-02 3.472318872809410095e-02 -3.034514486789703369e-01 -1.130716800689697266e-01
2.129046767950057983e-01 -1.557402908802032471e-01 2.329048365354537964e-01 -3.319976925849914551e-01 4.371671006083488464e-03 1.551159620285034180e-01 -8.404498696327209473e-01 1.884499490261077881e-01
3.667933344841003418e-01 -2.371340245008468628e-01 5.628837943077087402e-01 -6.847214698791503906e-01 8.618710190057754517e-02 -2.666250616312026978e-02 -1.205108687281608582e-01 -2.977210655808448792e-02
2.714604437351226807e-01 5.234550312161445618e-02 4.607220888137817383e-01 -7.959063649177551270e-01 5.403660237789154053e-02 -2.207508534193038940e-01 -9.478877484798431396e-02 1.311540305614471436e-01
3.789144456386566162e-01 -5.764726400375366211e-01 -4.524720013141632080e-01 -2.657857835292816162e-01 -1.248740777373313904e-01 -2.683434486389160156e-01 -2.053095251321792603e-01 3.449295461177825928e-01
3.665888216346502304e-03 -9.299535304307937622e-02 4.302343726158142090e-02 -5.810580253601074219e-01 1.927457749843597412e-01 -2.577517330646514893e-01 -7.129762172698974609e-01 -1.998424977064132690e-01
5.544994473457336426e-01 -4.405440092086791992e-01 -3.594558537006378174e-01 -4.258073270320892334e-01 -5.211564898490905762e-02 -2.508099079132080078e-01 -1.950755268335342407e-01 -2.902668416500091553e-01
2.324064075946807861e-01 -5.831666756421327591e-03 -3.042542636394500732e-01 -4.303153455257415771e-01 5.857381820678710938e-01 -1.015639081597328186e-01 -3.537167608737945557e-01 -4.355356693267822266e-01
3.984908759593963623e-01 -3.532747924327850342e-02 4.161964058876037598e-01 -7.732542753219604492e-01 -6.459344178438186646e-02 -2.253205329179763794e-01 8.627750724554061890e-02 8.018730580806732178e-02
3.338212966918945312e-01 3.055672645568847656e-01 2.185374498367309570e-01 -3.054692745208740234e-01 9.670651517808437347e-03 -4.983223974704742432e-01 -5.883608460426330566e-01 -2.439972311258316040e-01
2.158439010381698608e-01 -1.326284706592559814e-01 -4.024394750595092773e-01 -2.429294139146804810e-01 1.594988554716110229e-01 -7.591261863708496094e-01 -3.340867757797241211e-01 3.901756182312965393e-02
3.001065552234649658e-01 -3.405091539025306702e-02 4.753539860248565674e-01 -7.738658189773559570e-01 1.134191919118165970e-02 -9.149500727653503418e-02 -1.407123357057571411e-02 2.743155956268310547e-01
4.913457036018371582e-01 1.204011589288711548e-01 1.364108622074127197e-01 -6.426383256912231445e-01 -2.804693281650543213e-01 -1.148457080125808716e-01 -4.226358830928802490e-01 -2.049813866615295410e-01
9.871730953454971313e-02 -4.855397939682006836e-01 3.785970509052276611e-01 -4.537493288516998291e-01 3.003366589546203613e-01 -3.096936047077178955e-01 -3.820451498031616211e-01 -2.705754339694976807e-01
2.506571710109710693e-01 -2.618851661682128906e-01 1.905669271945953369e-01 -1.952072829008102417e-01 8.246930837631225586e-01 2.066486626863479614e-01 -2.417352348566055298e-01 1.136102527379989624e-01
-2.196637727320194244e-02 -7.554050534963607788e-02 2.329683005809783936e-01 -3.697616755962371826e-01 6.390314102172851562e-01 -1.810653954744338989e-01 -4.132292568683624268e-01 4.369313120841979980e-01
6.592698097229003906e-01 -3.400519192218780518e-01 -3.536114692687988281e-01 1.941365897655487061e-01 2.548053301870822906e-02 -1.760813593864440918e-01 -4.702877104282379150e-01 1.848605871200561523e-01
1.051364988088607788e-01 1.452360004186630249e-01 2.265842556953430176e-01 -5.166423320770263672e-01 5.269519053399562836e-03 -6.001975536346435547e-01 -2.498651742935180664e-01 4.763356745243072510e-01
4.555892348289489746e-01 1.486695557832717896e-01 3.026649951934814453e-01 -6.824480295181274414e-01 1.802739128470420837e-02 -5.329332500696182251e-02 -4.272548854351043701e-01 -1.651745140552520752e-01
5.278443098068237305e-01 1.454798728227615356e-01 -2.039853781461715698e-01 -8.029017597436904907e-02 6.830527782440185547e-01 1.137883290648460388e-01 -3.636544644832611084e-01 -2.010122090578079224e-01
6.163364052772521973e-01 1.036985144019126892e-01 7.237970829010009766e-02 -5.839464664459228516e-01 2.265179753303527832e-01 1.024900898337364197e-01 3.490819036960601807e-01 2.819056808948516846e-01
4.039312005043029785e-01 -5.229562986642122269e-03 3.745127618312835693e-01 -6.878736615180969238e-01 -2.817651070654392242e-02 -4.099979624152183533e-02 -4.261016547679901123e-01 -1.983548998832702637e-01
5.650199651718139648e-01 4.596721529960632324e-01 -1.733549386262893677e-01 -3.988853693008422852e-01 3.418309688568115234e-01 -8.990482240915298462e-02 -2.813002765178680420e-01 -2.761004865169525146e-01
3.388634026050567627e-01 -2.984809279441833496e-01 5.856484770774841309e-01 -2.938599288463592529e-01 4.900573790073394775e-01 1.739361286163330078e-01 -3.009976744651794434e-01 -7.571887969970703125e-02
2.987326085567474365e-01 7.950527220964431763e-02 2.538618743419647217e-01 -6.713880300521850586e-01 6.226770207285881042e-02 2.832982242107391357e-01 -5.108177065849304199e-01 2.101432681083679199e-01
6.714686155319213867e-01 1.124462559819221497e-01 -8.186298608779907227e-02 3.981530666351318359e-02 1.607746817171573639e-02 -1.903869658708572388e-01 -1.369955390691757202e-01 6.876957416534423828e-01
4.547273814678192139e-01 -5.765205025672912598e-01 1.353404521942138672e-01 3.172321617603302002e-02 4.408387839794158936e-01 -4.216277003288269043e-01 1.447406560182571411e-01 2.201478630304336548e-01
-3.517541289329528809e-02 -1.670467257499694824e-01 4.642124772071838379e-01 -5.488421320915222168e-01 4.604630768299102783e-01 -1.599171161651611328e-01 -3.778594732284545898e-01 2.715872526168823242e-01
8.017547130584716797e-01 -4.254852533340454102e-01 -1.487293690443038940e-01 2.188605666160583496e-01 -6.820025295019149780e-02 -1.672983020544052124e-01 -2.406529933214187622e-01 1.248091831803321838e-01
7.542758584022521973e-01 -6.003315448760986328e-01 -1.586389541625976562e-01 7.629714161157608032e-02 -2.169658057391643524e-02 -9.140528738498687744e-02 -1.752431243658065796e-01 1.211209222674369812e-02
2.262021303176879883e-01 -3.919816613197326660e-01 -4.677870571613311768e-01 -1.702090054750442505e-01 1.269013038836419582e-03 -3.840360045433044434e-01 -5.627579689025878906e-01 2.884536087512969971e-01
5.940794944763183594e-01 -3.341461122035980225e-01 -2.024813741445541382e-01 2.908370494842529297e-01 3.270097374916076660e-01 -4.272052943706512451e-01 -2.837256193161010742e-01 -1.997271031141281128e-01
2.019577175378799438e-01 -4.638714715838432312e-02 1.282555423676967621e-02 -7.597471475601196289e-01 -9.192276746034622192e-02 -1.882227361202239990e-01 -5.469438433647155762e-01 -1.914569735527038574e-01
5.544666647911071777e-01 -2.000033110380172729e-01 5.684362649917602539e-01 -4.682572185993194580e-01 -7.576681673526763916e-02 -2.038786113262176514e-01 -1.041936948895454407e-01 -2.280734181404113770e-01
2.786566615104675293e-01 1.862336397171020508e-01 -2.212786972522735596e-01 -3.997396230697631836e-01 5.160073637962341309e-01 2.328450828790664673e-01 -4.647759497165679932e-01 3.773781955242156982e-01
1.884899288415908813e-01 -1.944864839315414429e-01 2.714009582996368408e-01 -5.796448588371276855e-01 3.318588435649871826e-01 -4.270321428775787354e-01 -2.334855347871780396e-01 -4.123078286647796631e-01
4.155678153038024902e-01 3.649426102638244629e-01 7.641085982322692871e-02 -9.379897266626358032e-03 5.848492383956909180e-01 -1.085930913686752319e-01 -5.591783523559570312e-01 1.472145020961761475e-01
5.621216297149658203e-01 -1.139416024088859558e-01 3.152199983596801758e-01 -5.838359594345092773e-01 1.681494116783142090e-01 3.914167582988739014e-01 4.290032386779785156e-02 2.179148048162460327e-01
2.583582401275634766e-01 -8.627705574035644531e-01 1.629143655300140381e-01 -2.301491349935531616e-01 2.655903995037078857e-01 -1.496510058641433716e-01 -2.688672021031379700e-02 1.253457665443420410e-01
1.297748982906341553e-01 -1.314116865396499634e-01 -2.509162724018096924e-01 -1.808195859193801880e-01 2.507596015930175781e-01 -8.303677439689636230e-01 -2.232024371623992920e-01 2.608150243759155273e-01
3.325481116771697998e-01 -6.078415364027023315e-02 -4.018744230270385742e-01 -3.547321259975433350e-02 3.360993564128875732e-01 -6.728109717369079590e-01 -1.873307377099990845e-01 3.496077358722686768e-01
4.206245839595794678e-01 -2.897264063358306885e-01 2.241117060184478760e-01 -2.430514991283416748e-01 -1.425657123327255249e-01 3.820627033710479736e-01 -6.240800023078918457e-01 2.721410393714904785e-01
4.001068472862243652e-01 3.256766498088836670e-01 5.046774446964263916e-02 1.100544705986976624e-01 4.390732049942016602e-01 -2.983758151531219482e-01 -5.309007763862609863e-01 3.943617939949035645e-01
-8.601545542478561401e-02 -2.088393718004226685e-01 3.937886357307434082e-01 -5.050505399703979492e-01 4.382075071334838867e-01 -2.823820412158966064e-01 -5.000872611999511719e-01 1.303426325321197510e-01
1.666834354400634766e-01 -3.926281630992889404e-01 -4.820382595062255859e-01 -2.372742742300033569e-01 1.860858649015426636e-01 -3.647516667842864990e-01 -3.900868594646453857e-01 4.577775299549102783e-01
4.107856452465057373e-01 5.721255391836166382e-02 3.624121248722076416e-01 -6.107767820358276367e-01 3.093420155346393585e-02 2.510318458080291748e-01 -4.794962406158447266e-01 1.723384410142898560e-01
2.526945769786834717e-01 5.123862251639366150e-02 5.088776350021362305e-01 -6.754358410835266113e-01 -8.858682960271835327e-02 -2.368511259555816650e-01 -1.751260161399841309e-01 3.517598509788513184e-01
7.930930852890014648e-01 -4.893645942211151123e-01 -2.703801691532135010e-01 -4.122542589902877808e-02 -1.443364173173904419e-01 -1.302351653575897217e-01 -8.552544564008712769e-02 1.077587753534317017e-01
7.845003008842468262e-01 -3.864710927009582520e-01 -2.681489586830139160e-01 -6.422539800405502319e-02 -2.248666584491729736e-01 2.035602182149887085e-02 -3.271535038948059082e-01 3.408604487776756287e-02
4.161691367626190186e-01 -2.678067982196807861e-01 3.252276182174682617e-01 -4.665786027908325195e-01 4.846081882715225220e-02 -1.292013525962829590e-01 -4.072141051292419434e-01 -4.967388510704040527e-01
5.838158130645751953e-01 -6.867983937263488770e-01 1.265106722712516785e-02 -9.533886797726154327e-03 2.182039916515350342e-01 -3.392525911331176758e-01 4.568883031606674194e-02 -1.497444212436676025e-01
4.722990393638610840e-01 -7.203295081853866577e-02 3.187698125839233398e-01 -6.086850166320800781e-01 -3.199468851089477539e-01 -4.545054957270622253e-02 -4.308261275291442871e-01 -9.793137758970260620e-02
3.558827042579650879e-01 -1.017045229673385620e-01 6.562635898590087891e-01 -1.824707686901092529e-01 5.825703144073486328e-01 9.529748000204563141e-03 -2.437515556812286377e-01 1.152049098163843155e-02
8.065153844654560089e-03 -1.050834357738494873e-01 4.553766846656799316e-01 -5.457851290702819824e-01 5.179876685142517090e-01 -2.325968742370605469e-01 -3.684454262256622314e-01 1.596203148365020752e-01
2.069978713989257812e-01 1.248744949698448181e-01 2.757432162761688232e-01 -1.578781306743621826e-01 6.544671654701232910e-01 1.085743494331836700e-02 -4.715228378772735596e-01 4.356828927993774414e-01
2.052972167730331421e-01 -3.013621456921100616e-02 1.389449089765548706e-01 -3.602036833763122559e-01 9.738743305206298828e-02 1.928974539041519165e-01 -8.624666333198547363e-01 1.317197382450103760e-01
8.062955737113952637e-01 -5.353578329086303711e-01 -1.514846235513687134e-01 5.764206498861312866e-02 1.045827567577362061e-01 -1.500908583402633667e-01 5.912775173783302307e-02 -6.953959353268146515e-03
4.035249650478363037e-01 3.448409736156463623e-01 1.287396997213363647e-01 -5.798795819282531738e-01 8.423585444688796997e-02 -2.913472950458526611e-01 3.180046379566192627e-02 5.219461917877197266e-01
3.233847618103027344e-01 -5.826999247074127197e-02 4.847138226032257080e-01 -8.614427596330642700e-02 1.670303642749786377e-01 -5.435217022895812988e-01 -5.132448077201843262e-01 -2.508454620838165283e-01
4.008990824222564697e-01 3.309687077999114990e-01 -1.132010519504547119e-01 -4.771142303943634033e-01 -4.538788646459579468e-02 -6.616219878196716309e-01 -1.484387814998626709e-01 -1.656784564256668091e-01
4.077311456203460693e-01 3.844566345214843750e-01 -4.353252053260803223e-01 -3.447336554527282715e-01 3.408855795860290527e-01 1.862855628132820129e-02 -3.458340167999267578e-01 3.760955333709716797e-01
2.759305536746978760e-01 2.577866017818450928e-01 -4.102182984352111816e-01 -4.773041307926177979e-01 4.454158842563629150e-01 9.924045950174331665e-02 -4.064266681671142578e-01 2.964516282081604004e-01
3.888936340808868408e-01 -3.893638253211975098e-01 -2.639357447624206543e-01 4.621432721614837646e-02 1.157265976071357727e-01 -7.520462274551391602e-01 -9.912596642971038818e-02 1.912266761064529419e-01
9.285452961921691895e-02 -2.474703937768936157e-01 4.409290254116058350e-01 -3.378730714321136475e-01 5.628604292869567871e-01 -2.258073389530181885e-01 -4.765512347221374512e-01 -1.632725149393081665e-01
6.191423535346984863e-01 1.836243271827697754e-01 -1.325253695249557495e-01 -3.809603750705718994e-01 3.296473622322082520e-01 4.523529112339019775e-01 -3.269316256046295166e-01 8.725468069314956665e-03
5.785320401191711426e-01 2.894733250141143799e-01 -5.638002976775169373e-02 2.558796107769012451e-01 4.296583235263824463e-01 -3.867199718952178955e-01 -3.863245546817779541e-01 1.716029495000839233e-01
6.404961943626403809e-01 -1.431598812341690063e-01 -4.948648214340209961e-01 -4.983043968677520752e-01 -1.844137310981750488e-01 -7.998585700988769531e-02 1.488750725984573364e-01 1.161958426237106323e-01
4.769713580608367920e-01 -7.187376618385314941e-01 1.724162846803665161e-01 1.176663786172866821e-01 1.860430538654327393e-01 -3.957702219486236572e-01 -1.319340318441390991e-01 6.073829531669616699e-02
4.645662009716033936e-01 -1.670336425304412842e-01 -3.915582001209259033e-01 -6.048452481627464294e-02 1.377913057804107666e-01 -6.253572702407836914e-01 -1.749784350395202637e-01 3.982791900634765625e-01
6.013926267623901367e-01 2.573340237140655518e-01 -4.468898177146911621e-01 -3.579668402671813965e-01 3.456114828586578369e-01 -3.512925803661346436e-01 1.311665307730436325e-02 -3.506143391132354736e-02
4.358650445938110352e-01 5.064203739166259766e-01 1.245983876287937164e-02 -4.777637869119644165e-02 4.283104836940765381e-01 -1.553686708211898804e-01 -5.081151127815246582e-01 2.921502888202667236e-01
7.114945054054260254e-01 -1.886108368635177612e-01 5.411749482154846191e-01 -2.113898545503616333e-01 -2.802256941795349121e-01 7.265836000442504883e-02 -8.851091563701629639e-02 1.703108102083206177e-01
5.438171029090881348e-01 4.921749532222747803e-01 -1.889486908912658691e-01 -1.477291435003280640e-01 2.177546620368957520e-01 1.196785420179367065e-01 -4.962635040283203125e-01 3.106180429458618164e-01
2.914218902587890625e-01 -1.895653009414672852e-01 -6.264927983283996582e-01 -4.341819584369659424e-01 2.230464816093444824e-01 -4.841158390045166016e-01 -1.178565844893455505e-01 1.109333988279104233e-02
3.512447476387023926e-01 2.915846407413482666e-01 -3.875921368598937988e-01 -3.491487801074981689e-01 5.603329539299011230e-01 -5.379879847168922424e-02 -4.484829604625701904e-01 3.832562267780303955e-02
8.155226111412048340e-01 1.026843562722206116e-01 8.766292780637741089e-02 7.732807844877243042e-02 7.975995540618896484e-02 -4.015260562300682068e-02 6.025562062859535217e-02 5.469092130661010742e-01
2.903349399566650391e-01 -8.056026697158813477e-02 -4.400460422039031982e-01 -4.420519769191741943e-01 1.760872304439544678e-01 -5.298122167587280273e-01 5.279860273003578186e-02 4.535081684589385986e-01
3.356797993183135986e-01 -3.194145858287811279e-01 6.139048933982849121e-01 -1.928774118423461914e-01 3.796218335628509521e-01 1.299604028463363647e-01 -4.474301338195800781e-01 -1.000824421644210815e-01
4.170762896537780762e-01 5.774907767772674561e-02 5.259316563606262207e-01 -6.149082183837890625e-01 9.685219824314117432e-02 -2.404044568538665771e-01 -2.197219878435134888e-01 -2.292244881391525269e-01
3.543301224708557129e-01 1.883132755756378174e-01 9.765055030584335327e-02 -4.266003072261810303e-01 -1.617514938116073608e-01 -5.830346941947937012e-01 -4.743288457393646240e-01 -2.374531924724578857e-01
4.346050620079040527e-01 2.137718647718429565e-01 1.003462672233581543e-01 1.671457141637802124e-01 3.725657165050506592e-01 -1.725403368473052979e-01 -6.602978706359863281e-01 3.504913747310638428e-01
3.878585398197174072e-01 4.705660939216613770e-01 -1.748730689287185669e-01 -2.305766940116882324e-01 4.690053164958953857e-01 -1.416967064142227173e-01 -5.504406094551086426e-01 3.685574606060981750e-02
1.775674074888229370e-01 9.010050445795059204e-03 -1.278709471225738525e-01 -6.726286411285400391e-01 5.073370337486267090e-01 3.019482493400573730e-01 -3.034405410289764404e-01 2.428347617387771606e-01
5.789780020713806152e-01 1.700796782970428467e-01 3.874291181564331055e-01 -2.204512618482112885e-02 2.564676702022552490e-01 -1.835799664258956909e-01 1.388770341873168945e-01 6.053974628448486328e-01
4.382555782794952393e-01 1.432462483644485474e-01 -9.386499971151351929e-02 -7.975546717643737793e-01 -1.997866183519363403e-01 -1.065990999341011047e-01 -2.595968842506408691e-01 -1.544022709131240845e-01
5.547389984130859375e-01 -1.155365109443664551e-01 3.849395513534545898e-01 -2.929547727108001709e-01 3.257445394992828369e-01 3.216180205345153809e-01 -4.753420054912567139e-01 -9.704215824604034424e-02
3.333279788494110107e-01 -2.232821844518184662e-02 4.887500107288360596e-01 -3.573269844055175781e-01 5.814344882965087891e-01 -1.633006930351257324e-01 -2.823048233985900879e-01 -2.782188057899475098e-01
5.108174681663513184e-01 -7.615584135055541992e-02 5.470240116119384766e-01 -5.425942540168762207e-01 7.217061519622802734e-02 -3.027136810123920441e-02 -2.968293130397796631e-01 -2.130477875471115112e-01
7.494083046913146973e-01 -2.486159354448318481e-01 5.437810719013214111e-02 -3.608171641826629639e-01 9.130875766277313232e-02 4.953016340732574463e-02 4.190444648265838623e-01 2.388355731964111328e-01
5.685190558433532715e-01 1.490291208028793335e-01 1.237775608897209167e-01 -1.196653302758932114e-02 6.246609091758728027e-01 -3.881045877933502197e-01 9.011214226484298706e-02 -3.002763390541076660e-01
4.243789911270141602e-01 3.488435149192810059e-01 5.315931439399719238e-01 -5.144982337951660156e-01 2.515044212341308594e-01 5.986335873603820801e-02 -2.542760074138641357e-01 1.393435597419738770e-01
3.036623001098632812e-01 -7.705925703048706055e-01 -9.633091837167739868e-02 -2.589722573757171631e-01 3.888859748840332031e-01 -2.166012078523635864e-01 5.152657628059387207e-02 1.919028013944625854e-01
6.088736057281494141e-01 -4.869571328163146973e-01 -1.216930076479911804e-01 6.545481085777282715e-02 2.570212185382843018e-01 -4.939368367195129395e-01 5.392782390117645264e-02 -2.451740801334381104e-01
1.663668304681777954e-01 2.164046764373779297e-01 1.446809321641921997e-01 -6.200113892555236816e-01 2.825408242642879486e-02 -4.488343298435211182e-01 -1.107728406786918640e-01 5.528319478034973145e-01
1.610777974128723145e-01 -3.154001832008361816e-01 2.028433382511138916e-01 -2.596156299114227295e-01 7.129041552543640137e-01 2.275924384593963623e-01 -3.551341295242309570e-01 2.826307415962219238e-01
1.987789869308471680e-01 -3.410330414772033691e-01 5.156729221343994141e-01 -3.923161327838897705e-01 3.873741328716278076e-01 4.019455984234809875e-02 -5.203044414520263672e-01 4.429366439580917358e-02
7.329223155975341797e-01 -4.420864880084991455e-01 -1.500598192214965820e-01 2.600948810577392578e-01 1.477492153644561768e-01 -3.130606710910797119e-01 -2.267781943082809448e-01 -7.714898884296417236e-02
3.225030601024627686e-01 -1.123518571257591248e-01 1.298510134220123291e-01 2.422504872083663940e-02 4.267843067646026611e-01 1.404388546943664551e-01 -7.638893723487854004e-01 2.837706804275512695e-01
9.640279412269592285e-02 -1.787440627813339233e-01 -5.388795584440231323e-02 -5.518134832382202148e-01 5.031428337097167969e-01 3.008379042148590088e-01 -4.202073812484741211e-01 3.621114492416381836e-01
1.686431616544723511e-01 -3.186293244361877441e-01 2.422761470079421997e-01 -8.259338736534118652e-01 2.068648487329483032e-01 -1.074486896395683289e-01 -1.495202928781509399e-01 -2.290762513875961304e-01
3.289054334163665771e-01 -1.918528974056243896e-01 -6.083813905715942383e-01 -4.518027603626251221e-01 2.583753764629364014e-01 -4.621202647686004639e-01 -2.029372379183769226e-02 5.930729210376739502e-03
4.340069890022277832e-01 -1.208875104784965515e-01 3.757508695125579834e-01 -4.961086809635162354e-02 1.127238869667053223e-01 -4.411713182926177979e-01 1.001189202070236206e-01 6.603118181228637695e-01
3.923325836658477783e-01 -9.108683466911315918e-02 -3.614190518856048584e-01 -3.339069336652755737e-02 2.078007012605667114e-01 -7.432149648666381836e-01 -2.145934551954269409e-01 2.538498342037200928e-01
4.490404129028320312e-01 -2.892384827136993408e-01 5.679053664207458496e-01 -3.019968867301940918e-01 -1.496481150388717651e-01 -3.420036137104034424e-01 -3.110627830028533936e-01 -2.546848952770233154e-01
2.743537127971649170e-01 -3.799962624907493591e-02 1.307521909475326538e-01 -5.536456108093261719e-01 1.000532284379005432e-01 2.864018976688385010e-01 -6.275575160980224609e-01 3.373444080352783203e-01
3.785172104835510254e-01 -2.975974977016448975e-01 -6.091600060462951660e-01 -3.089728057384490967e-01 1.739588826894760132e-01 -4.417404830455780029e-01 -2.523726224899291992e-01 -1.119476109743118286e-01
3.857155144214630127e-01 -7.821926474571228027e-01 -1.162827294319868088e-02 -9.202477335929870605e-02 4.039862155914306641e-01 -2.332966923713684082e-01 2.263888902962207794e-02 1.124709546566009521e-01
8.279443979263305664e-01 4.372897744178771973e-02 9.229373931884765625e-02 1.256328225135803223e-01 2.281922698020935059e-01 1.984203234314918518e-02 7.265232503414154053e-02 4.801566302776336670e-01
3.859696090221405029e-01 3.412711322307586670e-01 1.927984952926635742e-01 -2.607446610927581787e-01 7.207977771759033203e-02 -5.918684601783752441e-01 -4.333242475986480713e-01 -2.934769392013549805e-01
6.924257278442382812e-01 1.086144521832466125e-01 1.040424853563308716e-01 1.013530716300010681e-01 9.912499785423278809e-02 -1.469783782958984375e-01 -2.751922234892845154e-03 6.754378676414489746e-01
6.453816294670104980e-01 -6.117590069770812988e-01 -1.908656060695648193e-01 5.772336944937705994e-02 1.182865500450134277e-01 -2.813826799392700195e-01 8.721970766782760620e-02 2.621004283428192139e-01
4.883374571800231934e-01 -5.400525331497192383e-01 -1.354563534259796143e-01 -5.868471860885620117e-01 -1.481873840093612671e-01 1.042284164577722549e-02 2.907930016517639160e-01 2.242292091250419617e-02
4.331695437431335449e-01 -1.196495667099952698e-01 2.816222906112670898e-01 1.788226515054702759e-02 3.296633362770080566e-01 -4.472529292106628418e-01 1.558692902326583862e-01 6.208130121231079102e-01
2.629658281803131104e-01 3.992595523595809937e-02 1.475455313920974731e-01 -2.115684151649475098e-01 3.334635198116302490e-01 1.975701302289962769e-01 -8.438721299171447754e-01 1.928607188165187836e-02
5.968635082244873047e-01 -2.476989030838012695e-01 -5.908339098095893860e-02 -5.487954020500183105e-01 -5.389254540205001831e-02 6.705320626497268677e-02 3.789868056774139404e-01 3.559499084949493408e-01
7.185785770416259766e-01 -2.180647850036621094e-01 4.554324224591255188e-02 -4.683217704296112061e-01 2.224982082843780518e-01 7.507050037384033203e-02 3.969029486179351807e-01 -4.494385048747062683e-02
2.220323830842971802e-01 -1.256927251815795898e-01 5.951341390609741211e-01 -6.403930187225341797e-01 6.067177280783653259e-02 -3.034029603004455566e-01 -9.005941450595855713e-02 2.583989799022674561e-01
5.880787968635559082e-01 -2.752390801906585693e-01 -2.000908367335796356e-02 -5.000491142272949219e-01 -1.200761348009109497e-01 -6.493373215198516846e-02 3.554028868675231934e-01 4.277984797954559326e-01
7.104102373123168945e-01 -6.310006976127624512e-01 8.292613178491592407e-02 6.816312205046415329e-03 1.436630338430404663e-01 -1.667172312736511230e-01 1.930530369281768799e-01 -6.729881465435028076e-02
5.062965154647827148e-01 -4.522010385990142822e-01 -7.363016158342361450e-02 -6.006264686584472656e-01 3.237985307350754738e-03 4.251285269856452942e-02 3.664811849594116211e-01 1.920363754034042358e-01
5.282450914382934570e-01 1.168079823255538940e-01 -7.609304785728454590e-02 2.635135352611541748e-01 5.888516306877136230e-01 -9.551159292459487915e-02 -4.746211767196655273e-01 2.257200777530670166e-01
4.272688329219818115e-01 2.308432161808013916e-01 1.597133129835128784e-01 -2.093897461891174316e-01 1.605143398046493530e-01 -6.435008049011230469e-01 -3.260432183742523193e-01 -3.855362236499786377e-01
2.646128535270690918e-01 -2.824128232896327972e-02 7.280415296554565430e-02 -2.012859880924224854e-01 7.271159291267395020e-01 -2.543600043281912804e-03 -5.839550495147705078e-01 -1.168679594993591309e-01
4.850990176200866699e-01 -1.767921298742294312e-01 7.124541401863098145e-01 -2.848870754241943359e-01 1.638028919696807861e-01 1.562563031911849976e-01 -2.327955961227416992e-01 1.980675011873245239e-01
4.508499503135681152e-01 3.307052850723266602e-01 -4.259055554866790771e-01 -2.935920059680938721e-01 4.560638070106506348e-01 2.794192731380462646e-02 -3.490588366985321045e-01 2.985958755016326904e-01
3.483151197433471680e-01 3.083050251007080078e-01 -3.518330678343772888e-02 -5.312758088111877441e-01 1.330160945653915405e-01 -4.203534722328186035e-01 8.093677461147308350e-02 5.469843149185180664e-01
4.742097258567810059e-01 1.173607930541038513e-01 3.814868628978729248e-01 -1.512020230293273926e-01 3.388174772262573242e-01 2.583051919937133789e-01 -6.383145451545715332e-01 6.319026648998260498e-02
3.507087826728820801e-01 9.518784284591674805e-02 1.355764716863632202e-01 -1.901955902576446533e-01 6.672258973121643066e-01 1.853505373001098633e-01 -4.153683185577392578e-01 4.016354978084564209e-01
3.349085152149200439e-01 -6.892109513282775879e-01 2.056339234113693237e-01 1.048388108611106873e-01 3.975515067577362061e-01 -4.307690858840942383e-01 -8.223032951354980469e-02 9.579695761203765869e-02
4.640115201473236084e-01 3.520321547985076904e-01 -4.293339326977729797e-02 -6.155005693435668945e-01 -2.514087036252021790e-02 -1.193223744630813599e-01 -4.494654238224029541e-01 -2.513828873634338379e-01
4.359403252601623535e-01 -4.043908044695854187e-02 2.221642881631851196e-01 -1.976067721843719482e-01 -1.407114863395690918e-01 -6.739118695259094238e-01 1.335430294275283813e-01 4.776238799095153809e-01
3.407257497310638428e-01 -8.507789373397827148e-01 -1.188162863254547119e-01 -2.401914596557617188e-01 4.920893162488937378e-02 -1.426707506179809570e-01 -3.345962613821029663e-02 2.537236809730529785e-01
4.521002769470214844e-01 9.300431609153747559e-02 -3.655762672424316406e-01 -4.524980187416076660e-01 4.873713850975036621e-01 -3.654294610023498535e-01 -1.779405027627944946e-01 -2.140624076128005981e-01
-2.380761317908763885e-02 -3.085695505142211914e-01 3.539625406265258789e-01 -5.738614201545715332e-01 4.252470433712005615e-01 -2.774373590946197510e-01 -4.308001697063446045e-01 -7.884339243173599243e-02
6.978996992111206055e-01 -3.318795859813690186e-01 -3.806075155735015869e-01 7.006879895925521851e-02 -1.155833750963211060e-01 -4.781736433506011963e-02 -4.740993082523345947e-01 1.122677847743034363e-01
6.797832846641540527e-01 9.410031139850616455e-02 2.606144547462463379e-01 -1.124363094568252563e-01 1.397601068019866943e-01 7.892004400491714478e-02 7.816366106271743774e-02 6.454513072967529297e-01
4.181332588195800781e-01 -4.792258441448211670e-01 5.402373671531677246e-01 -3.668012619018554688e-01 -2.862893976271152496e-02 -1.674294024705886841e-01 -2.509433031082153320e-01 -2.779979705810546875e-01
8.387249112129211426e-01 -7.317285239696502686e-02 6.237392127513885498e-02 -2.426934242248535156e-01 2.341925054788589478e-01 1.541202366352081299e-01 3.865388631820678711e-01 -1.960194855928421021e-02
7.118911743164062500e-01 -4.884817302227020264e-01 -2.672292292118072510e-01 1.709978431463241577e-01 9.673795429989695549e-04 -7.909104973077774048e-02 -3.508837819099426270e-01 1.567450761795043945e-01
3.749577999114990234e-01 1.940401345491409302e-01 4.296518564224243164e-01 -6.609005928039550781e-01 1.147699003922753036e-04 -3.720389306545257568e-01 6.262782216072082520e-02 2.408933490514755249e-01
4.907444119453430176e-01 2.319218069314956665e-01 3.788674771785736084e-01 -4.126155376434326172e-01 2.845938205718994141e-01 3.444895744323730469e-01 -3.908078372478485107e-01 1.979711353778839111e-01
4.515364170074462891e-01 -1.942816972732543945e-01 1.533438861370086670e-01 -6.650637388229370117e-01 2.869552075862884521e-01 1.139864027500152588e-01 3.582696914672851562e-01 2.623970210552215576e-01
6.226179599761962891e-01 -1.237957458943128586e-02 -9.060668945312500000e-02 -5.848162174224853516e-01 2.553279101848602295e-01 -1.935554295778274536e-01 3.887802362442016602e-01 -9.037613123655319214e-02
2.193922549486160278e-01 -1.669169068336486816e-01 3.482610285282135010e-01 -2.131959199905395508e-01 5.520795583724975586e-01 7.877648621797561646e-02 -6.444046497344970703e-01 -1.761042177677154541e-01
4.761637449264526367e-01 -4.587801396846771240e-01 -2.700973115861415863e-02 1.135343834757804871e-01 6.443202495574951172e-02 -7.219774723052978516e-01 -1.220055520534515381e-01 -9.423992782831192017e-02
-3.088039159774780273e-02 -2.621662020683288574e-01 9.854786098003387451e-02 -6.547828316688537598e-01 1.240195184946060181e-01 -3.498055040836334229e-01 -5.674167871475219727e-01 -1.793223619461059570e-01
2.485269010066986084e-01 -1.585253030061721802e-01 1.354965418577194214e-01 3.551301732659339905e-02 4.193448424339294434e-01 9.628058224916458130e-02 -7.685165405273437500e-01 3.431412279605865479e-01
1.864524483680725098e-01 -3.932744860649108887e-01 -3.742634057998657227e-01 -1.564071178436279297e-01 1.180530935525894165e-01 -4.040583372116088867e-01 -2.579066455364227295e-01 6.342861056327819824e-01
3.092279732227325439e-01 -2.153031527996063232e-01 -4.352951049804687500e-01 -2.621319890022277832e-01 2.432282418012619019e-01 -3.697689473628997803e-01 2.371013630181550980e-03 6.355571746826171875e-01
5.279788970947265625e-01 -6.151469349861145020e-01 -2.776552438735961914e-01 -3.755450993776321411e-02 -1.263542920351028442e-01 -3.419687747955322266e-01 -1.949024200439453125e-01 3.056708276271820068e-01
1.714285612106323242e-01 2.043699622154235840e-01 -4.149456024169921875e-01 -6.900401115417480469e-01 3.665625154972076416e-01 -3.638589978218078613e-01 -9.671889990568161011e-02 -6.628905981779098511e-02
8.295583128929138184e-01 -3.947356939315795898e-01 -2.997348606586456299e-01 1.201787963509559631e-01 8.832815289497375488e-02 -1.520434170961380005e-01 -1.298792362213134766e-01 -6.281043589115142822e-02
1.361292898654937744e-01 -2.538796365261077881e-01 -4.705338180065155029e-01 -2.526310086250305176e-01 1.426610648632049561e-01 -4.901771843433380127e-01 -4.323830306529998779e-01 4.291951060295104980e-01
3.437002897262573242e-01 -2.231077253818511963e-01 -5.492231845855712891e-01 -1.998131722211837769e-01 5.622624233365058899e-02 -4.754388928413391113e-01 -5.111902952194213867e-01 1.625425997190177441e-03
7.538706064224243164e-01 -3.523029386997222900e-01 -4.000647068023681641e-01 -2.657114528119564056e-02 -1.089674755930900574e-01 4.589037597179412842e-02 -3.559599518775939941e-01 7.821057736873626709e-02
4.602024257183074951e-01 -1.958577483892440796e-01 1.276682615280151367e-01 -6.387636661529541016e-01 4.081242382526397705e-01 1.267691701650619507e-01 3.514321744441986084e-01 1.392648965120315552e-01
1.159814819693565369e-01 -2.891653180122375488e-01 -4.627685844898223877e-01 -3.110945522785186768e-01 1.442817449569702148e-01 -5.148587226867675781e-01 -4.598096311092376709e-01 3.076938986778259277e-01
4.426405727863311768e-01 -3.695566952228546143e-01 -5.599275231361389160e-01 -3.269743621349334717e-01 -1.530691236257553101e-01 -2.299584895372390747e-01 -4.095813333988189697e-01 5.475534871220588684e-02
5.739538073539733887e-01 1.801216229796409607e-02 -5.426014065742492676e-01 -5.059816837310791016e-01 5.402936786413192749e-02 -2.927592992782592773e-01 1.764713823795318604e-01 7.044281344860792160e-03
4.128947257995605469e-01 -5.095364451408386230e-01 -9.624468535184860229e-02 7.237676531076431274e-02 6.220065355300903320e-01 -3.903234302997589111e-01 -6.789985299110412598e-02 -1.073979958891868591e-01
2.750094830989837646e-01 -3.058656752109527588e-01 3.783199489116668701e-01 -2.704516947269439697e-01 -1.335497498512268066e-01 1.128948628902435303e-01 -7.135332822799682617e-01 2.735602259635925293e-01
4.618272185325622559e-01 -1.420326530933380127e-01 4.406432211399078369e-01 -5.803833603858947754e-01 1.830184608697891235e-01 3.822250068187713623e-01 -2.045615166425704956e-01 1.187187507748603821e-01
3.191797137260437012e-01 1.481455266475677490e-01 1.925460547208786011e-01 -4.310161992907524109e-02 6.658158302307128906e-01 1.060666441917419434e-01 -3.752078711986541748e-01 4.918369948863983154e-01
8.232722282409667969e-01 -3.849493265151977539e-01 3.657166659832000732e-02 -2.076713889837265015e-01 1.159387454390525818e-02 1.857272386550903320e-01 2.853360474109649658e-01 1.163026168942451477e-01
1.238991767168045044e-01 6.144250556826591492e-02 1.209737136960029602e-01 -7.002953290939331055e-01 8.051944524049758911e-02 -3.823609054088592529e-01 -1.425744742155075073e-01 5.502861142158508301e-01
3.736346662044525146e-01 8.449877053499221802e-02 1.449948400259017944e-01 3.808107227087020874e-02 5.877619385719299316e-01 1.164457574486732483e-01 -5.418714284896850586e-01 4.220604598522186279e-01
8.117963075637817383e-01 -3.969927728176116943e-01 -3.439914882183074951e-01 -1.844260655343532562e-02 -5.492260307073593140e-02 -2.131713628768920898e-01 -7.083934545516967773e-02 -1.060036346316337585e-01
2.102245241403579712e-01 -7.709977030754089355e-01 -6.502187252044677734e-02 -3.076981306076049805e-01 4.059178531169891357e-01 -2.317441105842590332e-01 4.865055903792381287e-02 2.040115594863891602e-01
5.705516338348388672e-01 -3.882335424423217773e-01 1.178681664168834686e-02 -6.184661388397216797e-01 2.635109238326549530e-02 2.331043779850006104e-01 2.915233075618743896e-01 -3.298982977867126465e-02
2.267762720584869385e-01 -6.937630474567413330e-02 -4.828633666038513184e-01 -4.004401862621307373e-01 5.018694996833801270e-01 -2.025286704301834106e-01 -3.660589158535003662e-01 3.512271344661712646e-01
2.182491272687911987e-01 3.800339698791503906e-01 -7.146520167589187622e-02 -5.489947199821472168e-01 2.592262625694274902e-01 -5.630427598953247070e-01 -1.707611791789531708e-02 3.419531881809234619e-01
3.126147985458374023e-01 1.975131332874298096e-01 -3.438300788402557373e-01 -3.040684461593627930e-01 4.134638607501983643e-01 1.652783900499343872e-01 -4.640186727046966553e-01 4.888778030872344971e-01
6.586695909500122070e-01 -2.235588133335113525e-01 -7.507652789354324341e-02 -4.781553149223327637e-01 2.206437289714813232e-02 -9.289911389350891113e-02 4.677424132823944092e-01 2.323940247297286987e-01
8.278695344924926758e-01 1.886194348335266113e-01 2.856285683810710907e-02 1.994846910238265991e-01 7.384391874074935913e-02 -1.911829859018325806e-01 2.183161489665508270e-02 4.426783919334411621e-01
4.393016695976257324e-01 6.946111470460891724e-02 -8.030278980731964111e-02 -7.250713706016540527e-01 -9.521396458148956299e-02 2.309951186180114746e-01 -4.326603114604949951e-01 -1.428028941154479980e-01
3.790336549282073975e-01 -8.495248109102249146e-02 -1.295986175537109375e-01 -6.695727109909057617e-01 4.774328321218490601e-02 -1.034455150365829468e-01 2.208450436592102051e-01 5.676620602607727051e-01
3.839346468448638916e-01 1.373906880617141724e-01 -1.385966129601001740e-02 1.956862658262252808e-01 4.501779973506927490e-01 -1.728539317846298218e-01 -6.101860404014587402e-01 4.363104999065399170e-01
5.406501889228820801e-01 -4.050165414810180664e-01 -5.218477454036474228e-03 -6.264013648033142090e-01 6.286212801933288574e-02 3.026667833328247070e-01 2.298862338066101074e-01 -5.335339531302452087e-02
4.352481961250305176e-01 -1.204164605587720871e-02 7.455382496118545532e-02 -2.261604666709899902e-01 6.350222229957580566e-01 2.798258662223815918e-01 -5.137093663215637207e-01 9.085156768560409546e-02
6.282377243041992188e-01 -2.811705470085144043e-01 -4.550487101078033447e-01 7.092471420764923096e-02 -8.677543140947818756e-03 -1.285630017518997192e-01 -5.305276513099670410e-01 1.268754005432128906e-01
4.088983237743377686e-01 3.608165383338928223e-01 -3.994040191173553467e-01 -2.860465645790100098e-01 3.650540411472320557e-01 -6.664228439331054688e-02 -5.686627626419067383e-01 -1.357871945947408676e-02
6.986568570137023926e-01 -6.259887218475341797e-01 -5.101164430379867554e-02 6.572181731462478638e-02 8.764041215181350708e-02 -1.850743144750595093e-01 9.742890298366546631e-02 2.483333498239517212e-01
2.047792673110961914e-01 -1.136151254177093506e-01 -5.561453849077224731e-02 -6.374478340148925781e-01 4.967346191406250000e-01 3.957659304141998291e-01 -2.092365026473999023e-01 2.976049482822418213e-01
1.900145560503005981e-01 -2.099928110837936401e-01 3.402071893215179443e-01 -2.586677968502044678e-01 2.973132431507110596e-01 -5.108221769332885742e-01 -4.778513312339782715e-01 -3.993386030197143555e-01
5.814812183380126953e-01 -1.581233590841293335e-01 6.801033616065979004e-01 -1.925807297229766846e-01 2.327526658773422241e-01 1.806784868240356445e-01 -1.896544992923736572e-01 1.202551424503326416e-01
1.725249886512756348e-01 -2.791396081447601318e-01 -3.281128779053688049e-02 -6.303797960281372070e-01 3.125956952571868896e-01 -3.552832603454589844e-01 -2.530188560485839844e-01 -4.537624418735504150e-01
6.623185873031616211e-01 8.227970451116561890e-03 1.703245043754577637e-01 -5.500373244285583496e-02 -2.008842676877975464e-02 -5.968388915061950684e-02 9.272745996713638306e-02 7.187951803207397461e-01
4.260829985141754150e-01 2.170620113611221313e-01 -2.140312641859054565e-01 -4.096661210060119629e-01 -1.029575169086456299e-01 -6.449391245841979980e-01 -9.493362158536911011e-02 3.494890332221984863e-01
2.438998967409133911e-01 3.182925581932067871e-01 -2.658118009567260742e-01 -4.550183713436126709e-01 6.412948966026306152e-01 -1.825909614562988281e-01 -3.329613208770751953e-01 -7.773796468973159790e-02
4.880113154649734497e-02 -9.578359872102737427e-02 -1.069761067628860474e-02 -7.861015200614929199e-01 2.695745527744293213e-01 1.183788925409317017e-01 -2.737503945827484131e-01 4.568922519683837891e-01
3.018346428871154785e-01 -7.874658703804016113e-01 -8.735834807157516479e-02 -1.692293584346771240e-01 3.530770540237426758e-01 -2.398337423801422119e-01 3.443864360451698303e-02 2.629709839820861816e-01
4.499415457248687744e-01 4.105950891971588135e-01 -1.539354473352432251e-01 -6.975299715995788574e-01 -5.194832757115364075e-02 -1.656680554151535034e-01 -2.972484529018402100e-01 -1.480026543140411377e-02
2.628560662269592285e-01 -3.083555027842521667e-02 -1.649262458086013794e-01 -6.687469482421875000e-01 2.224160581827163696e-01 4.432007372379302979e-01 -2.963519394397735596e-01 3.490166962146759033e-01
3.909661173820495605e-01 -1.255370769649744034e-02 4.286917671561241150e-02 -3.209262192249298096e-01 1.804012656211853027e-01 2.930514514446258545e-01 -7.310983538627624512e-01 2.987104952335357666e-01
4.268998801708221436e-01 1.294966088607907295e-03 -6.690187454223632812e-01 -4.327794015407562256e-01 2.875219583511352539e-01 -2.480564862489700317e-01 -1.287266016006469727e-01 -1.486588716506958008e-01
7.749415040016174316e-01 -5.647909641265869141e-01 -2.116410583257675171e-01 -5.869619548320770264e-02 -1.593077629804611206e-01 -5.631487444043159485e-02 -4.279647022485733032e-02 4.310204461216926575e-02
8.461242318153381348e-01 -1.194977164268493652e-01 1.963026523590087891e-01 -2.208951264619827271e-01 4.530158825218677521e-03 2.619034051895141602e-01 2.834736406803131104e-01 1.830126196146011353e-01
7.889345884323120117e-01 -4.986667335033416748e-01 -2.613665163516998291e-01 -5.641591735184192657e-03 -5.991622433066368103e-02 -1.547610908746719360e-01 -5.814631655812263489e-02 -1.721848547458648682e-01
4.857923686504364014e-01 -7.660834789276123047e-01 6.751268357038497925e-02 1.556783355772495270e-02 3.276017606258392334e-01 -2.214716821908950806e-01 3.432278707623481750e-02 1.215362846851348877e-01
1.003271117806434631e-01 -9.195310622453689575e-02 1.602199673652648926e-01 -3.651618063449859619e-01 6.614519953727722168e-01 1.809134930372238159e-01 -5.286327600479125977e-01 2.697491049766540527e-01
2.877162098884582520e-01 1.798315644264221191e-01 1.908368617296218872e-01 -6.474280953407287598e-01 -1.782069951295852661e-01 -4.439879581332206726e-02 -4.769188761711120605e-01 4.100212156772613525e-01
1.518465429544448853e-01 -7.986794412136077881e-02 8.318144828081130981e-02 3.678142279386520386e-02 3.631897270679473877e-01 9.866781532764434814e-03 -8.154212236404418945e-01 4.066642522811889648e-01
5.592029690742492676e-01 -1.739206910133361816e-01 1.229946985840797424e-01 -2.185267359018325806e-01 -1.428051739931106567e-01 4.612996578216552734e-01 -5.222175121307373047e-01 2.970861792564392090e-01
7.433994412422180176e-01 -3.198150396347045898e-01 -2.412393838167190552e-01 2.756825387477874756e-01 6.427881121635437012e-02 -9.393179416656494141e-02 -4.241009056568145752e-01 1.343946009874343872e-01
3.922662436962127686e-01 -9.823010116815567017e-02 6.494277715682983398e-01 -2.527278363704681396e-01 1.548493355512619019e-01 -3.887549787759780884e-02 -5.703727006912231445e-01 5.960111040621995926e-03
3.855585753917694092e-01 -4.204224795103073120e-02 3.211077749729156494e-01 -8.482581377029418945e-02 1.012805178761482239e-01 -6.405695676803588867e-01 1.409038305282592773e-01 5.466540455818176270e-01
2.550085484981536865e-01 9.782318025827407837e-02 6.051625609397888184e-01 -3.225358724594116211e-01 6.155300736427307129e-01 -1.269146203994750977e-01 -2.144602835178375244e-01 1.190471798181533813e-01
3.395793139934539795e-01 8.914180845022201538e-02 6.375393271446228027e-02 2.306550890207290649e-01 3.185755908489227295e-01 -4.749852120876312256e-01 -4.525225758552551270e-01 5.362792015075683594e-01
3.536616563796997070e-01 1.467524766921997070e-01 1.486043483018875122e-01 7.554185390472412109e-02 6.428093314170837402e-01 -6.454196572303771973e-02 -4.793765842914581299e-01 4.224047660827636719e-01
1.539973318576812744e-01 8.534001559019088745e-02 2.825049757957458496e-01 -3.334603309631347656e-01 2.696516811847686768e-01 9.076341055333614349e-03 -7.894561886787414551e-01 2.862893640995025635e-01
1.158219948410987854e-01 -4.922430515289306641e-01 4.164355695247650146e-01 -5.365615487098693848e-01 2.772410511970520020e-01 -2.296570688486099243e-01 -3.093075156211853027e-01 -2.401854246854782104e-01
6.949999928474426270e-01 -6.436814069747924805e-01 1.543040275573730469e-01 2.078552693128585815e-01 1.091105788946151733e-01 -1.443681269884109497e-01 -3.956475853919982910e-02 3.637434914708137512e-02
5.673502087593078613e-01 -2.040816545486450195e-01 3.449717164039611816e-01 7.206613570451736450e-02 8.756218105554580688e-02 -5.530288219451904297e-01 1.682714670896530151e-01 4.128462970256805420e-01
3.665768802165985107e-01 -3.343543112277984619e-01 -4.361914992332458496e-01 -6.709936261177062988e-01 1.204822063446044922e-01 -1.093306541442871094e-01 2.174004018306732178e-01 1.990000605583190918e-01
4.860580712556838989e-02 -3.018968105316162109e-01 -3.961143493652343750e-01 -2.489577978849411011e-01 1.215546652674674988e-01 -4.426967501640319824e-01 -5.380262136459350586e-01 4.328753054141998291e-01
2.756678164005279541e-01 -7.914445996284484863e-01 -9.997746348381042480e-02 -2.626247704029083252e-01 3.815180361270904541e-01 -2.088390588760375977e-01 4.365700483322143555e-02 1.660718470811843872e-01
3.091533482074737549e-01 2.622729837894439697e-01 1.752857565879821777e-01 -5.769282579421997070e-01 -4.182803630828857422e-02 -5.129116773605346680e-01 1.979235559701919556e-02 4.548034667968750000e-01
1.884469985961914062e-01 2.199937850236892700e-01 -2.183863967657089233e-01 -5.295165777206420898e-01 4.380348920822143555e-01 -8.208427578210830688e-02 -2.653838098049163818e-01 5.647734403610229492e-01
3.685507774353027344e-01 1.375964283943176270e-01 -3.294142186641693115e-01 -4.450226128101348877e-01 3.957406282424926758e-01 3.671284019947052002e-01 -3.712212741374969482e-01 3.308770358562469482e-01
6.973862051963806152e-01 -1.748559325933456421e-01 3.680402636528015137e-01 -1.695616543292999268e-01 -3.200331926345825195e-01 2.729573249816894531e-01 -2.658449709415435791e-01 2.669692039489746094e-01
4.329169094562530518e-01 9.781049191951751709e-02 -1.611544936895370483e-02 1.890904903411865234e-01 3.790954053401947021e-01 1.393987517803907394e-02 -6.357851028442382812e-01 4.678366184234619141e-01
3.135327398777008057e-01 -8.222125172615051270e-01 -7.251147180795669556e-02 -2.200381159782409668e-01 3.451042473316192627e-01 -1.497535556554794312e-01 1.319161802530288696e-02 1.740456223487854004e-01
5.333287119865417480e-01 -1.753711253404617310e-01 5.261773467063903809e-01 9.600622206926345825e-02 5.811446309089660645e-01 7.267851382493972778e-02 -1.974885314702987671e-01 -1.292786449193954468e-01
3.864313364028930664e-01 1.641922593116760254e-01 -4.268585145473480225e-01 -4.407090246677398682e-01 5.356585979461669922e-01 -1.434265971183776855e-01 -2.019777446985244751e-01 -3.146149814128875732e-01
5.317285656929016113e-01 2.788714170455932617e-01 7.493388652801513672e-02 2.222762405872344971e-01 5.167142748832702637e-01 -5.379685163497924805e-01 -1.576032936573028564e-01 5.684325471520423889e-02
4.198842644691467285e-01 2.259474247694015503e-01 3.428265750408172607e-01 -5.023282766342163086e-01 4.263886511325836182e-01 3.093222975730895996e-01 -3.520028293132781982e-01 3.725348785519599915e-02
5.742868781089782715e-01 2.946467138826847076e-02 3.596831560134887695e-01 1.014163810759782791e-02 1.088603734970092773e-01 -3.665726780891418457e-01 1.122780889272689819e-01 6.172674894332885742e-01
5.304116010665893555e-01 3.022603988647460938e-01 -3.354418277740478516e-01 -2.177946418523788452e-01 5.319576263427734375e-01 6.112551316618919373e-02 -4.102507531642913818e-01 -1.110202968120574951e-01
2.557151615619659424e-01 7.534040510654449463e-02 3.958553373813629150e-01 -5.811859369277954102e-01 -1.537111550569534302e-01 -2.280674725770950317e-01 -2.528414428234100342e-01 5.430324673652648926e-01
6.994491815567016602e-01 -5.882548093795776367e-01 1.210665553808212280e-01 2.206041514873504639e-01 1.233020499348640442e-01 -2.624186873435974121e-01 -3.799258498474955559e-03 1.316149979829788208e-01
7.209088802337646484e-01 1.347064077854156494e-01 3.054139912128448486e-01 5.715543404221534729e-02 -1.138878688216209412e-01 -2.325039058923721313e-01 -2.750036865472793579e-02 5.457245111465454102e-01
6.878767609596252441e-01 1.221234649419784546e-01 -1.286120414733886719e-01 2.133325338363647461e-01 1.254647038877010345e-02 -3.324628174304962158e-01 -1.722279787063598633e-01 5.563346743583679199e-01
2.032677531242370605e-01 -6.315407752990722656e-01 2.850105427205562592e-02 -2.433991730213165283e-01 5.560480952262878418e-01 -3.790402114391326904e-01 1.554512232542037964e-01 1.508550047874450684e-01
2.995584905147552490e-01 4.177947640419006348e-01 4.042021632194519043e-01 -1.338721960783004761e-01 2.622354030609130859e-01 -5.385265350341796875e-01 -3.222788870334625244e-01 3.029345571994781494e-01
8.081598877906799316e-01 -3.189514949917793274e-02 -4.526086524128913879e-02 -2.395252324640750885e-02 2.395677864551544189e-01 1.129310578107833862e-01 2.874132096767425537e-01 4.364466071128845215e-01
5.969057679176330566e-01 -1.130765601992607117e-01 7.635325193405151367e-02 -4.314153790473937988e-01 1.402454227209091187e-01 5.478940010070800781e-01 -1.750460267066955566e-01 2.974400520324707031e-01
4.506627917289733887e-01 -2.045145928859710693e-01 -3.589075505733489990e-01 -5.694826245307922363e-01 7.018640637397766113e-02 -1.896270215511322021e-01 3.546010553836822510e-01 3.678657412528991699e-01
1.855391561985015869e-01 -6.370849013328552246e-01 1.313309669494628906e-01 -1.042879223823547363e-01 5.401812791824340820e-01 -4.147796630859375000e-01 2.752336859703063965e-02 2.588025331497192383e-01
4.095443785190582275e-01 -1.360106617212295532e-01 7.171711325645446777e-02 -3.048653602600097656e-01 5.310306549072265625e-01 4.307586550712585449e-01 -4.930837750434875488e-01 -7.078193873167037964e-02
7.001644372940063477e-01 7.132305298000574112e-03 3.791985809803009033e-01 -5.088991019874811172e-03 5.064389109611511230e-01 -2.169369347393512726e-02 -5.619149655103683472e-02 -3.252583146095275879e-01
5.368012189865112305e-01 4.292865097522735596e-01 -1.418398916721343994e-01 6.304208189249038696e-02 1.148636713624000549e-01 -1.389547437429428101e-01 -5.701860189437866211e-01 3.819038569927215576e-01
5.318937301635742188e-01 1.644296497106552124e-01 -1.317449808120727539e-01 2.946942150592803955e-01 4.879243671894073486e-01 -2.338310927152633667e-01 -5.371257066726684570e-01 6.781690567731857300e-02
1.264977008104324341e-01 -4.521508514881134033e-02 -2.777046263217926025e-01 -6.559184193611145020e-01 1.993312239646911621e-01 -3.780404329299926758e-01 9.115914255380630493e-02 5.325857996940612793e-01
3.155457079410552979e-01 4.101025462150573730e-01 4.367045164108276367e-01 -2.209870666265487671e-01 2.475849241018295288e-01 -5.077510476112365723e-01 -3.069864213466644287e-01 2.816920876502990723e-01
3.514970242977142334e-01 -7.612081766128540039e-01 1.604226082563400269e-01 1.986960135400295258e-02 2.351116985082626343e-01 -3.801572024822235107e-01 -6.296174973249435425e-02 2.590758800506591797e-01
4.368115067481994629e-01 -2.836546860635280609e-02 2.744415700435638428e-01 -6.891744136810302734e-01 1.473360508680343628e-01 -8.942501619458198547e-03 2.413054555654525757e-01 4.220134615898132324e-01
3.590047359466552734e-01 5.216993093490600586e-01 4.060227274894714355e-01 -1.215373873710632324e-01 2.627542316913604736e-01 -3.055033683776855469e-01 -3.822086155414581299e-01 3.329627215862274170e-01
4.531627595424652100e-01 -6.361801028251647949e-01 -4.199464619159698486e-01 -2.259787023067474365e-01 -1.198778823018074036e-01 -8.890861272811889648e-02 -2.914666235446929932e-01 2.350932955741882324e-01
4.025482535362243652e-01 3.985688984394073486e-01 3.763748705387115479e-01 -4.666765332221984863e-01 4.636019766330718994e-01 -7.543893903493881226e-02 -2.932303249835968018e-01 -1.142403632402420044e-01
2.676430344581604004e-01 -7.358636856079101562e-01 -6.998060736805200577e-03 -2.391438186168670654e-01 4.081305861473083496e-01 -2.589548528194427490e-01 1.203231289982795715e-01 2.855296432971954346e-01
6.723759770393371582e-01 8.926121890544891357e-02 2.561879456043243408e-01 -6.552288681268692017e-02 4.891111254692077637e-01 -2.663868963718414307e-01 1.662538051605224609e-01 -3.635730743408203125e-01
2.150365859270095825e-01 -7.075755596160888672e-01 1.940433681011199951e-01 -2.367992848157882690e-01 4.094792306423187256e-01 -3.811202049255371094e-01 7.995209097862243652e-02 2.001279443502426147e-01
4.094322323799133301e-01 2.532564401626586914e-01 4.501092135906219482e-01 -5.503991246223449707e-01 -1.435780525207519531e-01 -2.105993032455444336e-01 -2.959303557872772217e-01 3.318848609924316406e-01
1.425746176391839981e-02 1.256587356328964233e-01 3.751985132694244385e-01 -6.154947280883789062e-01 3.150747716426849365e-01 -1.559766232967376709e-01 -5.421000123023986816e-01 2.166242003440856934e-01
5.777407288551330566e-01 5.221974253654479980e-01 1.541231274604797363e-01 -3.023136556148529053e-01 4.052475392818450928e-01 2.266010455787181854e-02 -2.947505414485931396e-01 -1.635888814926147461e-01
3.887689113616943359e-01 -5.537666678428649902e-01 5.017158389091491699e-01 -4.318420886993408203e-01 2.167733386158943176e-03 1.533556282520294189e-01 -1.450901776552200317e-01 2.437639683485031128e-01
2.167528569698333740e-01 -7.683568000793457031e-01 2.591544389724731445e-02 -4.837856441736221313e-02 1.686041206121444702e-01 -4.428498744964599609e-01 -2.258016616106033325e-01 2.900072336196899414e-01
5.638113617897033691e-01 2.832146584987640381e-01 3.225041031837463379e-01 2.309058606624603271e-02 4.313040971755981445e-01 2.664229273796081543e-01 -4.728177785873413086e-01 1.296263337135314941e-01
3.243614733219146729e-02 5.986715853214263916e-02 3.595164418220520020e-01 -6.342511177062988281e-01 5.665351152420043945e-01 -2.228793501853942871e-01 -2.550453245639801025e-01 1.677854210138320923e-01
6.464284062385559082e-01 3.023630976676940918e-01 1.128022596240043640e-01 5.617611110210418701e-02 2.531356215476989746e-01 -7.014866918325424194e-02 -3.219542279839515686e-02 6.362324357032775879e-01
3.718745708465576172e-01 6.177765130996704102e-02 3.488988056778907776e-02 -7.248481512069702148e-01 -2.769217789173126221e-01 -6.969166547060012817e-02 -4.918704628944396973e-01 -8.827002346515655518e-02
7.083469033241271973e-01 5.545150116086006165e-02 5.134085938334465027e-02 -3.732582032680511475e-01 2.096833884716033936e-01 -3.603281974792480469e-01 4.105142951011657715e-01 -1.043390184640884399e-01
3.939897119998931885e-01 3.162942230701446533e-01 2.968266792595386505e-02 1.406964361667633057e-01 4.459972679615020752e-01 -5.161592960357666016e-01 -4.162655174732208252e-01 2.923055887222290039e-01
4.886313378810882568e-01 -2.349807918071746826e-01 9.917379915714263916e-02 1.533212605863809586e-02 7.006561160087585449e-01 2.346244901418685913e-01 -2.573606967926025391e-01 -2.893970012664794922e-01
3.672529757022857666e-01 -1.201054006814956665e-01 2.813091278076171875e-01 -4.916695952415466309e-01 -3.518939018249511719e-01 5.894595012068748474e-02 -6.202121973037719727e-01 1.336380094289779663e-01
4.740057587623596191e-01 -2.301289439201354980e-01 1.792105585336685181e-01 -5.701363682746887207e-01 2.643101513385772705e-01 1.058127060532569885e-01 3.824650645256042480e-01 3.712834417819976807e-01
7.526456713676452637e-01 1.876079738140106201e-01 -5.712820217013359070e-02 1.638654023408889771e-01 5.805935263633728027e-01 1.262350082397460938e-01 -1.149036362767219543e-01 4.455740377306938171e-02
1.168085932731628418e-01 -1.250623166561126709e-01 1.675517670810222626e-02 -7.278652787208557129e-01 5.394832491874694824e-01 -3.386670351028442383e-01 -1.190275922417640686e-01 -1.440191268920898438e-01
5.259333252906799316e-01 -2.380917072296142578e-01 2.595433592796325684e-01 -6.670962572097778320e-01 2.103798240423202515e-01 1.774381697177886963e-01 2.803232967853546143e-01 1.131720142439007759e-03
4.448097348213195801e-01 -2.512423992156982422e-01 3.483433425426483154e-01 -5.933408737182617188e-01 2.650194168090820312e-01 7.805029302835464478e-02 3.517802953720092773e-01 2.560244202613830566e-01
5.042260289192199707e-01 4.736242294311523438e-01 4.910535216331481934e-01 -2.202364802360534668e-01 2.430879622697830200e-01 -5.529589205980300903e-02 -3.376237452030181885e-01 2.359223812818527222e-01
3.836752176284790039e-01 1.468616724014282227e-01 4.914378747344017029e-02 1.357102990150451660e-01 6.144613027572631836e-01 -1.058869212865829468e-01 -4.260755181312561035e-01 4.899772405624389648e-01
2.396865934133529663e-01 -4.944915473461151123e-01 -1.291123777627944946e-01 5.119073390960693359e-02 2.069333344697952271e-01 -7.179960608482360840e-01 -2.140034884214401245e-01 2.731315493583679199e-01
7.034095525741577148e-01 2.145425602793693542e-02 9.114429354667663574e-02 -1.352676898241043091e-01 4.447877705097198486e-01 -3.095268905162811279e-01 2.786943614482879639e-01 -3.268583416938781738e-01
1.673603951930999756e-01 1.524418964982032776e-02 1.734404712915420532e-01 -5.623896792531013489e-02 4.842356443405151367e-01 -1.010495945811271667e-01 -6.360031962394714355e-01 5.378831028938293457e-01
2.641183435916900635e-01 -2.726546227931976318e-01 1.818753927946090698e-01 -7.250540852546691895e-01 2.788786292076110840e-01 -6.014304235577583313e-02 3.163552880287170410e-01 3.400702178478240967e-01
4.358240664005279541e-01 1.254238095134496689e-02 5.216300487518310547e-01 -1.438140869140625000e-03 5.276480317115783691e-01 -1.512684971094131470e-01 -4.846423566341400146e-01 -4.033895209431648254e-02
5.696214437484741211e-01 -1.567167937755584717e-01 -2.880052626132965088e-01 8.419319242238998413e-02 -1.394509971141815186e-01 -3.262949287891387939e-01 -3.379125893115997314e-01 5.664237141609191895e-01
3.503857254981994629e-01 -6.742398142814636230e-01 -7.937365770339965820e-02 7.227380573749542236e-02 1.924303025007247925e-01 -5.508207082748413086e-01 -1.266356259584426880e-01 2.337465137243270874e-01
-4.151485487818717957e-02 -1.558704525232315063e-01 4.424842298030853271e-01 -5.356477499008178711e-01 1.932915300130844116e-01 -1.304015517234802246e-01 -5.359406471252441406e-01 3.868739604949951172e-01
9.822445921599864960e-03 -2.335361838340759277e-01 -6.671200692653656006e-02 -6.757344007492065430e-01 -8.188740909099578857e-02 -3.735396265983581543e-01 -5.807355046272277832e-01 -2.838680334389209747e-02
6.601827740669250488e-01 2.840187847614288330e-01 1.279000043869018555e-01 2.676662206649780273e-01 4.510086476802825928e-01 -2.404899448156356812e-01 -2.572750449180603027e-01 2.608712613582611084e-01
4.475780725479125977e-01 -1.811930686235427856e-01 4.665090739727020264e-01 3.760188817977905273e-02 1.245089396834373474e-01 -4.149354398250579834e-01 -4.459843337535858154e-01 -4.015250205993652344e-01
4.712210595607757568e-01 -1.418497860431671143e-01 4.119806885719299316e-01 -5.218375325202941895e-01 -2.593193650245666504e-01 1.614189594984054565e-01 -4.704557955265045166e-01 3.399410843849182129e-02
2.158325314521789551e-01 1.041986122727394104e-01 5.349044129252433777e-02 -2.344424575567245483e-01 6.971809864044189453e-01 -1.690194383263587952e-02 -4.311527311801910400e-01 4.609716534614562988e-01
2.984204888343811035e-01 1.579446643590927124e-01 1.348298788070678711e-01 -3.502024114131927490e-01 -1.646995097398757935e-01 -7.047478556632995605e-01 -7.402092218399047852e-02 4.646538496017456055e-01
4.576094746589660645e-01 -1.799762547016143799e-01 -5.815007686614990234e-01 -5.051246881484985352e-01 -8.562026917934417725e-02 -3.846256732940673828e-01 2.938483282923698425e-02 9.368508309125900269e-02
2.047166973352432251e-01 -1.628768742084503174e-01 2.051334679126739502e-01 -3.810142874717712402e-01 3.673434257507324219e-01 2.154581993818283081e-01 -7.179921269416809082e-01 2.177948206663131714e-01
4.419807493686676025e-01 -2.167965024709701538e-01 2.705840170383453369e-01 -2.584211230278015137e-01 -1.787514239549636841e-01 3.057149648666381836e-01 -6.246307492256164551e-01 3.194960653781890869e-01
6.214894056320190430e-01 2.408881634473800659e-01 2.050727009773254395e-01 -6.387348473072052002e-02 4.166162610054016113e-01 -4.527051746845245361e-01 -6.691189855337142944e-02 -3.558101952075958252e-01
4.039516150951385498e-01 3.563040494918823242e-01 -4.421661496162414551e-01 -2.991852462291717529e-01 5.540347099304199219e-01 -1.387978494167327881e-01 -2.350648641586303711e-01 2.082618474960327148e-01
2.572410106658935547e-01 -5.361825600266456604e-02 -5.399924516677856445e-01 -3.653822541236877441e-01 3.056735694408416748e-01 -4.330545663833618164e-01 -2.191051542758941650e-01 4.205668270587921143e-01
6.665570139884948730e-01 4.201048314571380615e-01 -1.037149056792259216e-01 -1.453517377376556396e-01 5.448048114776611328e-01 -2.923812903463840485e-02 -1.065974608063697815e-01 1.957025676965713501e-01
5.539331436157226562e-01 -3.158403635025024414e-01 9.612195193767547607e-03 -5.617778301239013672e-01 3.031307458877563477e-01 3.377240896224975586e-01 2.627654075622558594e-01 5.219969898462295532e-02
2.088917195796966553e-01 -7.421730756759643555e-01 5.755626782774925232e-02 7.207980751991271973e-02 2.523281574249267578e-01 -3.640300333499908447e-01 -3.005338013172149658e-01 3.324568271636962891e-01
5.303835868835449219e-01 2.143083512783050537e-01 2.598144412040710449e-01 -2.732915803790092468e-03 1.482746750116348267e-01 2.550853788852691650e-01 -6.890662312507629395e-01 2.082979232072830200e-01
5.379372835159301758e-01 4.928004741668701172e-01 6.960854679346084595e-02 4.321609064936637878e-02 4.153897762298583984e-01 -1.506311744451522827e-01 -4.132536351680755615e-01 3.082874715328216553e-01
5.231279730796813965e-01 -7.047816514968872070e-01 1.632375419139862061e-01 9.192857146263122559e-02 2.030043601989746094e-01 -3.693817555904388428e-01 4.753265529870986938e-02 1.208699569106101990e-01
4.348053038120269775e-01 -1.515794098377227783e-01 1.882551908493041992e-01 5.299724265933036804e-02 7.999197840690612793e-01 1.477545350790023804e-01 -2.782196402549743652e-01 1.030052900314331055e-01
6.845263242721557617e-01 -2.350418567657470703e-01 6.029385328292846680e-01 -5.972185730934143066e-02 -1.596743762493133545e-01 5.868227407336235046e-02 4.031557217240333557e-02 2.802012264728546143e-01
2.851419448852539062e-01 4.786327481269836426e-01 -1.240094378590583801e-02 -2.439605146646499634e-01 4.973568618297576904e-01 -2.841393053531646729e-01 -5.481570959091186523e-01 3.686732426285743713e-02
2.337410449981689453e-01 -2.621205151081085205e-01 3.672630488872528076e-01 -8.490920662879943848e-01 1.149473339319229126e-01 -8.399456739425659180e-02 1.674988493323326111e-02 -1.643128134310245514e-02
7.727863788604736328e-01 -6.133910417556762695e-01 7.824636995792388916e-02 7.720704376697540283e-02 5.239790305495262146e-02 -8.230554312467575073e-02 1.680077798664569855e-02 -6.831714510917663574e-02
4.712455272674560547e-01 2.428726702928543091e-01 1.799503862857818604e-01 1.247435063123703003e-01 4.528471231460571289e-01 -1.404515206813812256e-01 -6.472331285476684570e-01 1.651961058378219604e-01
3.818155229091644287e-01 4.521528184413909912e-01 8.360311388969421387e-02 -2.343160510063171387e-01 5.016152858734130859e-01 -3.629932925105094910e-02 -5.406276583671569824e-01 2.065608650445938110e-01
2.867067754268646240e-01 -7.398392558097839355e-01 -1.603335142135620117e-01 -8.692656457424163818e-02 9.162143617868423462e-02 -1.817453056573867798e-01 -2.766968011856079102e-01 4.681739807128906250e-01
4.046669006347656250e-01 -6.937717795372009277e-01 1.560532301664352417e-01 1.067564487457275391e-01 3.805793225765228271e-01 -3.886321783065795898e-01 -1.522770617157220840e-02 1.518828272819519043e-01
4.215269088745117188e-01 2.356081753969192505e-01 2.310837954282760620e-01 -7.268642783164978027e-01 -2.310826629400253296e-01 -8.563867956399917603e-02 -2.064906507730484009e-01 2.858336865901947021e-01
3.733155429363250732e-01 -6.206063628196716309e-01 2.424228191375732422e-01 -1.144644767045974731e-01 2.493751794099807739e-01 -3.440354764461517334e-01 2.102385461330413818e-01 4.229227006435394287e-01
4.943193793296813965e-01 -1.179250925779342651e-01 -5.217574238777160645e-01 -4.806628525257110596e-01 2.119485437870025635e-01 -2.718347609043121338e-01 -5.543667078018188477e-02 -3.414455056190490723e-01
3.597943484783172607e-01 1.527568101882934570e-01 5.675738453865051270e-01 -2.331106215715408325e-01 4.820083379745483398e-01 7.636546506546437740e-04 -4.749485850334167480e-01 1.132435873150825500e-01
4.877944290637969971e-01 -3.415211290121078491e-02 -1.726255565881729126e-01 -3.552887141704559326e-01 5.093989968299865723e-01 -3.852190673351287842e-01 4.424462318420410156e-01 3.494250774383544922e-02
2.836891114711761475e-01 -3.073807954788208008e-01 -4.264840483665466309e-01 -9.940358251333236694e-02 2.477100491523742676e-02 -3.512852787971496582e-01 -4.366238415241241455e-01 5.644576549530029297e-01
6.721073985099792480e-01 1.467777937650680542e-01 3.474709093570709229e-01 9.464880079030990601e-02 1.582361198961734772e-02 -1.420398354530334473e-01 -6.213993579149246216e-02 6.105296611785888672e-01
4.263556599617004395e-01 5.118790864944458008e-01 3.970516920089721680e-01 -6.522977352142333984e-02 2.202063351869583130e-01 -3.566261529922485352e-01 -3.803786337375640869e-01 2.719092369079589844e-01
6.325973868370056152e-01 -7.124429941177368164e-01 5.491835251450538635e-02 -5.572612583637237549e-02 8.344151079654693604e-02 -1.889424324035644531e-01 3.903779014945030212e-02 -2.047889828681945801e-01
6.172174215316772461e-01 1.909158080816268921e-01 1.702171191573143005e-02 1.572335213422775269e-01 5.020985007286071777e-01 -5.238121747970581055e-01 2.329157851636409760e-02 -1.748061925172805786e-01
5.906419157981872559e-01 -2.995281815528869629e-01 4.697394073009490967e-01 7.715640217065811157e-02 1.015897095203399658e-01 -4.010641872882843018e-01 6.852628290653228760e-02 3.986828327178955078e-01
7.009518146514892578e-01 5.428243279457092285e-01 6.113063544034957886e-02 -1.004607751965522766e-01 3.146678209304809570e-01 -7.434948533773422241e-02 -2.987639904022216797e-01 7.984593510627746582e-02
1.293523162603378296e-01 -6.735885143280029297e-01 -3.861919939517974854e-01 -1.874391585588455200e-01 1.823880076408386230e-01 -3.262194097042083740e-01 -3.851005434989929199e-01 2.393360435962677002e-01
4.398762881755828857e-01 1.228294223546981812e-01 3.109353221952915192e-02 1.951301246881484985e-01 4.170734584331512451e-01 -7.700982689857482910e-02 -5.946409702301025391e-01 4.678682684898376465e-01
1.656509935855865479e-01 -5.715182051062583923e-02 -1.834411025047302246e-01 -8.134224414825439453e-01 1.408354192972183228e-01 -1.439021080732345581e-01 -3.767786920070648193e-01 -3.024600744247436523e-01
5.131376981735229492e-01 2.179041951894760132e-01 3.219013810157775879e-01 -6.650293469429016113e-01 -1.444950103759765625e-01 -7.300634682178497314e-02 -3.311705291271209717e-01 -8.625715225934982300e-02
5.010417103767395020e-01 4.355632960796356201e-01 -2.136499583721160889e-01 -7.820032536983489990e-02 4.448767006397247314e-01 -7.072253525257110596e-02 -5.484743714332580566e-01 -6.114736571907997131e-02
3.435553014278411865e-01 -4.517692625522613525e-01 -3.449025750160217285e-01 -9.456745535135269165e-02 -6.279981881380081177e-02 -3.027173876762390137e-01 -3.071295917034149170e-01 6.000525951385498047e-01
6.634321212768554688e-01 1.266423314809799194e-01 6.189215183258056641e-02 -3.415771424770355225e-01 2.745656073093414307e-01 4.273521602153778076e-01 -2.309150397777557373e-01 3.346282839775085449e-01
6.452145576477050781e-01 3.308022767305374146e-02 -4.872538149356842041e-03 3.375878632068634033e-01 4.600894153118133545e-01 -3.405803116038441658e-03 -4.959258139133453369e-01 1.047774702310562134e-01
3.054487109184265137e-01 -6.858892738819122314e-02 2.409449517726898193e-01 -1.697337925434112549e-01 8.371483683586120605e-01 3.183028660714626312e-03 -3.130830228328704834e-01 -1.276088505983352661e-01
3.232804536819458008e-01 -6.569199562072753906e-01 2.728960514068603516e-01 1.965940445661544800e-01 2.886446416378021240e-01 -4.294049739837646484e-01 -2.354906201362609863e-01 1.663257032632827759e-01
5.517398118972778320e-01 -2.143131196498870850e-01 2.630425393581390381e-01 -3.804287016391754150e-01 3.406755626201629639e-01 -1.230054199695587158e-01 4.958730041980743408e-01 2.421889305114746094e-01
6.541261672973632812e-01 3.168656229972839355e-01 -3.908002078533172607e-01 -2.057958841323852539e-01 4.037879109382629395e-01 -2.056026309728622437e-01 -6.527408491820096970e-03 2.669804394245147705e-01
2.993210256099700928e-01 -1.757384240627288818e-01 1.785966902971267700e-01 -7.609345912933349609e-01 1.145962849259376526e-01 7.618473470211029053e-02 2.387602031230926514e-01 4.389325082302093506e-01
4.800615608692169189e-01 2.420316487550735474e-01 -7.383735477924346924e-02 9.385504573583602905e-02 5.167673230171203613e-01 -1.281591802835464478e-01 -4.626063406467437744e-01 4.463441669940948486e-01
1.886379271745681763e-01 -3.540320098400115967e-01 3.919991254806518555e-01 -2.094075679779052734e-01 2.610339410603046417e-02 -6.119281649589538574e-01 -2.226469516754150391e-01 4.656748175621032715e-01
4.362724125385284424e-01 3.341007977724075317e-02 4.450201690196990967e-01 -3.914112448692321777e-01 -3.622497618198394775e-01 -8.753355592489242554e-02 -5.391419529914855957e-01 1.665637791156768799e-01
8.078207373619079590e-01 -1.448032706975936890e-01 -2.540801838040351868e-02 -2.528451979160308838e-01 2.692332863807678223e-01 -2.919567981734871864e-03 4.058152437210083008e-01 -1.571636050939559937e-01
2.228832542896270752e-01 6.147180125117301941e-02 5.111119151115417480e-01 -3.079237937927246094e-01 6.954498887062072754e-01 -1.164999157190322876e-01 -3.045722544193267822e-01 2.246565185487270355e-02
4.667484760284423828e-01 -7.387109845876693726e-02 2.473681867122650146e-01 -7.034978270530700684e-01 1.235371008515357971e-01 1.567506343126296997e-01 1.670158058404922485e-01 3.909761011600494385e-01
3.221192359924316406e-01 -4.310879409313201904e-01 5.784936547279357910e-01 -2.917911708354949951e-01 3.345593810081481934e-01 1.226998716592788696e-01 -3.958573639392852783e-01 8.317045122385025024e-02
1.876628547906875610e-01 1.516137868165969849e-01 5.048563703894615173e-03 -4.454368054866790771e-01 3.041059970855712891e-01 2.132653146982192993e-01 -6.110807657241821289e-01 4.816368222236633301e-01
4.358460009098052979e-01 -2.288178503513336182e-01 1.391604915261268616e-02 -6.661412715911865234e-01 -6.527760624885559082e-02 -8.479058742523193359e-02 3.192743062973022461e-01 4.476116597652435303e-01
2.572742700576782227e-01 -6.997544765472412109e-01 -2.462428659200668335e-01 -3.208439350128173828e-01 -1.284071654081344604e-01 -2.091935873031616211e-01 -2.036183625459671021e-01 4.229260087013244629e-01
1.598109900951385498e-01 -1.765201985836029053e-01 2.753039002418518066e-01 -3.946772217750549316e-01 2.011142671108245850e-01 -4.736337959766387939e-01 1.026991233229637146e-01 6.606177091598510742e-01
2.843467295169830322e-01 4.299525320529937744e-01 4.665255248546600342e-01 -1.678853929042816162e-01 2.034085392951965332e-01 -4.353071153163909912e-01 -3.970994651317596436e-01 3.160709440708160400e-01
4.855518639087677002e-01 4.330642819404602051e-01 -2.224992513656616211e-01 -5.224301666021347046e-02 3.795362710952758789e-01 -1.655371189117431641e-01 -4.798648953437805176e-01 3.503410816192626953e-01
5.735874772071838379e-01 1.350343227386474609e-01 2.037855833768844604e-01 5.171092227101325989e-02 5.503628849983215332e-01 -5.300281643867492676e-01 3.135993704199790955e-02 -1.541041582822799683e-01
1.855870634317398071e-01 1.733163297176361084e-01 1.816444657742977142e-02 -3.477692902088165283e-01 2.953269779682159424e-01 1.602336019277572632e-01 -7.058989405632019043e-01 4.506208896636962891e-01
5.315879583358764648e-01 -1.889684200286865234e-01 -2.381459772586822510e-01 9.040809422731399536e-02 -4.827445000410079956e-02 -3.190885782241821289e-01 -2.627294659614562988e-01 6.660656332969665527e-01
2.498968690633773804e-01 -5.770881846547126770e-02 4.085483849048614502e-01 -7.360908985137939453e-01 -1.067312201485037804e-03 -4.293051660060882568e-01 6.106568127870559692e-02 1.935114413499832153e-01
6.384311914443969727e-01 -7.362688183784484863e-01 1.058366447687149048e-01 5.247740820050239563e-02 1.087664216756820679e-01 -1.565229743719100952e-01 -3.405426163226366043e-03 -4.163671284914016724e-03
6.172010898590087891e-01 -1.476882547140121460e-01 -2.160091102123260498e-01 -5.678105354309082031e-01 1.829035580158233643e-03 -4.079593122005462646e-01 2.461910098791122437e-01 3.373475000262260437e-02
3.295963108539581299e-01 1.027618870139122009e-01 -4.472468793392181396e-01 -1.542652398347854614e-01 3.717510700225830078e-01 -5.196426510810852051e-01 -1.659871190786361694e-01 4.703185558319091797e-01
2.965916395187377930e-01 1.929257661104202271e-01 6.151081323623657227e-01 -2.265167385339736938e-01 5.033270120620727539e-01 -1.957550942897796631e-01 -3.812095820903778076e-01 9.036665409803390503e-02
1.717568784952163696e-01 1.046635210514068604e-01 3.386505246162414551e-01 -4.381056427955627441e-01 7.162861824035644531e-01 -6.631392985582351685e-02 -3.430161774158477783e-01 -1.334210336208343506e-01
2.613385617733001709e-01 -6.106643080711364746e-01 8.373168855905532837e-02 3.848896129056811333e-03 6.356635093688964844e-01 -2.945408523082733154e-01 3.398926183581352234e-02 2.445149868726730347e-01
2.049676477909088135e-01 1.117285043001174927e-01 1.899884343147277832e-01 -2.468167841434478760e-01 3.884392678737640381e-01 8.122382313013076782e-02 -8.306640386581420898e-01 3.171456232666969299e-02
1.791906170547008514e-02 -2.202483266592025757e-02 2.353905588388442993e-01 -5.992738008499145508e-01 3.063669502735137939e-01 -4.148308038711547852e-01 -2.441804856061935425e-01 5.090055465698242188e-01
7.479341626167297363e-01 1.231634467840194702e-01 -7.731731235980987549e-02 2.073759287595748901e-01 4.411755502223968506e-02 -3.829551041126251221e-01 -4.984245449304580688e-02 4.747180938720703125e-01
2.124491930007934570e-01 3.249091506004333496e-01 -5.104129761457443237e-02 -5.411312580108642578e-01 1.800637245178222656e-01 -5.431815981864929199e-01 -8.035638183355331421e-02 4.689826071262359619e-01
3.667820990085601807e-01 3.099226355552673340e-01 1.798100024461746216e-01 -3.649096488952636719e-01 2.305537015199661255e-01 -4.336106181144714355e-01 5.757922679185867310e-02 5.995328426361083984e-01
7.329955697059631348e-01 -1.882531642913818359e-01 2.924512885510921478e-02 -4.496938586235046387e-01 8.759088814258575439e-02 7.032981514930725098e-02 4.385725855827331543e-01 1.386861950159072876e-01
3.156037330627441406e-01 -7.803124189376831055e-01 1.529957652091979980e-01 -2.278675585985183716e-01 1.643851399421691895e-01 -3.938271105289459229e-01 1.045692041516304016e-01 1.520480215549468994e-01
6.817187666893005371e-01 -2.898578532040119171e-03 2.016257643699645996e-01 -9.055150300264358521e-02 5.605837106704711914e-01 -2.058895379304885864e-01 2.663713395595550537e-01 -2.424878627061843872e-01
5.810714960098266602e-01 2.665673196315765381e-01 -3.112655878067016602e-01 1.888148486614227295e-02 2.802326083183288574e-01 -2.141181826591491699e-01 -4.193867146968841553e-01 4.402190446853637695e-01
2.388510704040527344e-01 8.763133734464645386e-02 1.892403215169906616e-01 -3.457967638969421387e-01 4.179241955280303955e-01 1.878132969141006470e-01 -7.238847017288208008e-01 2.143359333276748657e-01
6.410167813301086426e-01 -2.291367948055267334e-01 -4.516961872577667236e-01 1.059297621250152588e-01 1.080535259097814560e-02 -3.866807743906974792e-02 -5.036568045616149902e-01 2.570237517356872559e-01
3.329973518848419189e-01 5.710643902420997620e-02 4.461403489112854004e-01 -7.296459674835205078e-01 -4.223665222525596619e-02 -2.933098077774047852e-01 -2.534060180187225342e-02 2.568473517894744873e-01
3.875741362571716309e-01 1.411304324865341187e-01 3.479869663715362549e-01 -4.570823907852172852e-01 -1.174836009740829468e-01 -6.553786396980285645e-01 -1.682054437696933746e-02 2.371557205915451050e-01
4.530855715274810791e-01 2.300550602376461029e-02 4.579313993453979492e-01 -7.132021244615316391e-03 1.018897145986557007e-01 -6.295138001441955566e-01 3.538444638252258301e-02 4.201322793960571289e-01
6.375273466110229492e-01 3.699941933155059814e-02 2.441001385450363159e-01 -5.270048975944519043e-01 -4.402423501014709473e-01 7.846278604120016098e-04 -2.092639803886413574e-01 1.313979774713516235e-01
4.845795631408691406e-01 -7.601915299892425537e-02 2.967559397220611572e-01 -5.579582452774047852e-01 1.034709215164184570e-01 3.132420182228088379e-01 -5.005946755409240723e-01 -2.450016513466835022e-02
5.973496437072753906e-01 -1.038264036178588867e-01 3.150242269039154053e-01 2.165659889578819275e-02 5.098944902420043945e-01 -5.249924585223197937e-02 -4.522313177585601807e-01 -2.557778656482696533e-01
6.073567867279052734e-01 3.892581760883331299e-01 -7.322399318218231201e-02 -1.871902197599411011e-01 5.353382825851440430e-01 -1.744379848241806030e-01 -1.918267160654067993e-01 2.921998202800750732e-01
4.199765026569366455e-01 -2.486105114221572876e-01 -4.532726109027862549e-02 -7.520396709442138672e-01 3.504438102245330811e-01 -1.973369568586349487e-01 1.408420354127883911e-01 -1.122720837593078613e-01
5.412449240684509277e-01 -7.381615787744522095e-02 2.315031290054321289e-01 -6.506057083606719971e-02 5.764580890536308289e-02 -5.843949913978576660e-01 -1.979946643114089966e-01 -5.096433162689208984e-01
1.916026622056961060e-01 4.649246111512184143e-02 -1.233737766742706299e-01 -4.085597395896911621e-01 4.848350584506988525e-01 2.579031288623809814e-01 -4.558689892292022705e-01 5.192195177078247070e-01
4.281243085861206055e-01 1.575616598129272461e-01 4.974004328250885010e-01 -3.757989406585693359e-01 2.932054996490478516e-01 -5.167243536561727524e-03 -5.439500212669372559e-01 1.461987197399139404e-01
3.800942003726959229e-01 1.836476325988769531e-01 -1.953683495521545410e-01 5.187659710645675659e-02 5.138649344444274902e-01 -5.827875062823295593e-02 -5.150234103202819824e-01 4.982362091541290283e-01
1.242979466915130615e-01 -3.036181926727294922e-01 -3.797471895813941956e-02 -4.479391574859619141e-01 6.896916627883911133e-01 2.298616468906402588e-01 -3.978678286075592041e-01 5.886178836226463318e-02
5.146973133087158203e-01 3.054255433380603790e-02 1.688689589500427246e-01 -6.707392930984497070e-01 -6.627451162785291672e-03 -1.274672299623489380e-01 2.866400778293609619e-01 3.966000378131866455e-01
6.299460530281066895e-01 -4.245872795581817627e-02 1.243107020854949951e-01 -5.649153590202331543e-01 2.983550429344177246e-01 1.790225654840469360e-01 3.729144036769866943e-01 8.156501501798629761e-02
3.208180665969848633e-01 -2.725048661231994629e-01 7.072564959526062012e-01 -6.596538424491882324e-02 5.110517144203186035e-01 -8.154536783695220947e-02 -2.090926766395568848e-01 8.191666007041931152e-02
-8.211075514554977417e-02 -2.448377162218093872e-01 4.184294641017913818e-01 -6.060074567794799805e-01 3.805703222751617432e-01 -2.178651690483093262e-01 -3.509512245655059814e-01 2.748062312602996826e-01
5.038295388221740723e-01 -7.644869685173034668e-01 -1.104016751050949097e-01 -2.787114083766937256e-01 2.126744249835610390e-03 -2.336315512657165527e-01 1.135462000966072083e-01 6.607583165168762207e-02
4.282805919647216797e-01 7.450298871845006943e-03 5.791982412338256836e-01 -2.452329844236373901e-01 4.057960808277130127e-01 -5.642377771437168121e-03 -4.826491475105285645e-01 -1.525050103664398193e-01
7.093273401260375977e-01 1.142897456884384155e-02 2.646416723728179932e-01 1.322956979274749756e-01 1.451176553964614868e-01 -2.514330744743347168e-01 1.226450949907302856e-01 5.566572546958923340e-01
5.784535408020019531e-01 7.890173792839050293e-02 3.385089337825775146e-01 -4.931139647960662842e-01 -9.240562468767166138e-02 2.611159384250640869e-01 -4.295322597026824951e-01 2.004943192005157471e-01
4.184306263923645020e-01 -1.494135260581970215e-01 -3.646272122859954834e-01 2.147896587848663330e-01 3.939578831195831299e-01 -6.204242706298828125e-01 -2.863683104515075684e-01 3.698701038956642151e-02
8.408608436584472656e-01 -3.004129528999328613e-01 1.364571750164031982e-01 -1.978102475404739380e-01 9.003200381994247437e-02 1.847621351480484009e-01 3.150416612625122070e-01 5.883549526333808899e-02
8.350963592529296875e-01 -1.119437143206596375e-01 1.364040225744247437e-01 -4.029639959335327148e-01 -2.120478898286819458e-01 4.637589678168296814e-02 1.654584258794784546e-01 1.860244721174240112e-01
1.331562101840972900e-01 -3.107047080993652344e-01 3.818807005882263184e-01 -6.361969113349914551e-01 2.660088539123535156e-01 -1.362743824720382690e-01 -4.556356966495513916e-01 -1.954924613237380981e-01
4.850103557109832764e-01 3.075396418571472168e-01 -8.045689761638641357e-02 1.147129088640213013e-01 3.725642263889312744e-01 -3.835482001304626465e-01 -5.186589956283569336e-01 3.092435300350189209e-01
2.789536714553833008e-01 2.141005694866180420e-01 -3.945423960685729980e-01 -6.133078336715698242e-01 1.885719746351242065e-01 -2.055437713861465454e-01 -2.203463613986968994e-01 4.670925140380859375e-01
6.686663031578063965e-01 2.409257590770721436e-01 1.503617018461227417e-01 3.321140073239803314e-03 4.577562212944030762e-01 1.807318627834320068e-01 -4.645478725433349609e-01 1.192108392715454102e-01
4.710069000720977783e-01 2.144088298082351685e-01 2.126147896051406860e-01 -6.296739578247070312e-01 -2.305220812559127808e-01 -2.550573348999023438e-01 -3.725008070468902588e-01 -1.831273734569549561e-01
7.998819351196289062e-01 6.583081930875778198e-02 -1.156529188156127930e-01 1.612709462642669678e-01 4.743415713310241699e-01 7.300759665668010712e-03 -1.834379434585571289e-01 -2.403512597084045410e-01
3.628263771533966064e-01 2.559976279735565186e-01 -4.185804724693298340e-02 1.798664778470993042e-01 4.881195425987243652e-01 -4.066925942897796631e-01 -4.546304643154144287e-01 3.979570865631103516e-01
6.182323098182678223e-01 -3.927643597126007080e-01 -5.610669851303100586e-01 -1.377788335084915161e-01 -4.751081019639968872e-02 -2.657514810562133789e-01 -2.377512454986572266e-01 1.841097697615623474e-02
7.227445840835571289e-01 -5.549071431159973145e-01 -3.392810225486755371e-01 -9.176602959632873535e-02 -7.834099978208541870e-02 -1.963209062814712524e-01 -2.815324068069458008e-02 -2.672066166996955872e-02
4.664423465728759766e-01 2.596834115684032440e-02 -2.072632461786270142e-01 -4.799000918865203857e-01 3.648849725723266602e-01 2.889738380908966064e-01 -1.634762808680534363e-02 5.399823784828186035e-01
4.258205890655517578e-01 6.248600780963897705e-02 -2.157426252961158752e-02 2.649632394313812256e-01 2.290089726448059082e-01 -5.035344362258911133e-01 -4.185154139995574951e-01 5.127909183502197266e-01
2.445851266384124756e-01 -3.847676515579223633e-01 5.343791842460632324e-01 -4.456060528755187988e-01 5.054628849029541016e-01 8.190622925758361816e-02 -1.991512775421142578e-01 -7.838123291730880737e-02
4.388304352760314941e-01 9.959150105714797974e-02 2.289177328348159790e-01 2.956360392272472382e-02 6.066247224807739258e-01 2.043095380067825317e-01 -5.245263576507568359e-01 2.436558008193969727e-01
7.343963980674743652e-01 6.914199888706207275e-02 2.797817625105381012e-02 2.488631382584571838e-02 6.079242229461669922e-01 -1.390450075268745422e-02 -9.176240302622318268e-03 -2.909126877784729004e-01
6.567192673683166504e-01 2.192781073972582817e-03 2.131804972887039185e-01 1.220376715064048767e-01 6.225476264953613281e-01 -1.938543170690536499e-01 -7.539732754230499268e-02 -2.784707844257354736e-01
5.927250385284423828e-01 9.566874057054519653e-02 4.493061304092407227e-01 -4.323723614215850830e-01 4.085834622383117676e-01 5.431761220097541809e-02 -1.196470931172370911e-01 -2.578688859939575195e-01
2.939954400062561035e-01 2.712360620498657227e-01 1.220308393239974976e-01 -5.953172445297241211e-01 -9.525789320468902588e-02 -4.907546043395996094e-01 -2.670544385910034180e-01 3.866154253482818604e-01
5.332632064819335938e-01 -3.193622827529907227e-01 5.278956890106201172e-01 -2.218925058841705322e-01 1.456926465034484863e-01 2.080726027488708496e-01 -4.617945253849029541e-01 -8.918011933565139771e-02
7.330116033554077148e-01 9.823619574308395386e-02 -2.609590592328459024e-04 2.228841036558151245e-01 -3.597810491919517517e-02 -3.300946056842803955e-01 -1.657322645187377930e-01 5.154050588607788086e-01
3.807068467140197754e-01 -5.938921123743057251e-02 3.149187192320823669e-02 -6.977756023406982422e-01 3.318268656730651855e-01 -2.020707279443740845e-01 4.124676287174224854e-01 2.063531577587127686e-01
5.771802067756652832e-01 6.561762839555740356e-02 2.484847754240036011e-01 -3.723403811454772949e-01 1.611251980066299438e-01 -3.666422665119171143e-01 -1.879920661449432373e-01 -5.161844491958618164e-01
5.840200781822204590e-01 -8.248235285282135010e-02 -1.627227962017059326e-01 -4.387889206409454346e-01 3.464865386486053467e-01 -3.553655445575714111e-01 4.280848503112792969e-01 -5.923398584127426147e-02
4.816069900989532471e-01 4.316890835762023926e-01 3.496169447898864746e-01 -3.548361957073211670e-01 4.939652383327484131e-01 -9.879857301712036133e-02 -2.666860222816467285e-01 -9.313575178384780884e-02
5.320237874984741211e-01 2.524101138114929199e-01 -2.811171486973762512e-02 2.580798268318176270e-01 3.759656250476837158e-01 -3.018591701984405518e-01 -5.364347100257873535e-01 2.561511993408203125e-01
5.310943722724914551e-01 1.799802184104919434e-01 1.301711648702621460e-01 -5.085226297378540039e-01 -2.873146831989288330e-01 -2.940236926078796387e-01 -4.262437522411346436e-01 -2.435624748468399048e-01
3.014848232269287109e-01 1.645817607641220093e-02 3.795544207096099854e-01 -2.838716208934783936e-01 5.097871422767639160e-01 1.471766531467437744e-01 -6.302247643470764160e-01 7.392196357250213623e-02
2.437849491834640503e-01 -3.215119540691375732e-01 -3.369474411010742188e-01 -1.366496533155441284e-01 2.444615960121154785e-01 -6.728987097740173340e-01 -6.906817853450775146e-02 4.332062900066375732e-01
3.282268643379211426e-01 7.335443049669265747e-02 2.698676884174346924e-01 -6.215359568595886230e-01 2.005956470966339111e-01 -1.016613002866506577e-02 -5.443659424781799316e-01 -3.017858266830444336e-01
