# Supplementary material for: Where is your field going? A machine learning approach to study the relative motion of the domains of physics
Source: PLoS One. 2020 Jun 18;15(6):e0233997. doi: 10.1371/journal.pone.0233997 (PMC7302634; doi:10.1371/journal.pone.0233997)
Supplement: S17 Data — (ZIP) [file pone.0233997.s017.zip › 16/Pacs4Run_16_VS_500_embeddings2005-2009ED8.txt]

7.858518511056900024e-02 -5.572445690631866455e-02 -9.674712270498275757e-02 3.167026676237583160e-03 -6.502299904823303223e-01 -5.170378684997558594e-01 2.279849052429199219e-01 -4.891263544559478760e-01
2.206062823534011841e-01 -2.068343013525009155e-01 -4.895948171615600586e-01 2.819761931896209717e-01 -7.414538413286209106e-02 -6.053510308265686035e-01 -1.543179750442504883e-01 -4.399741291999816895e-01
4.973070621490478516e-01 -9.501925110816955566e-02 -2.365188896656036377e-01 2.192358225584030151e-01 -2.184113264083862305e-01 -2.824193537235260010e-01 -1.019093394279479980e-01 -7.083796858787536621e-01
-1.496562063694000244e-01 -4.388594329357147217e-01 -4.203709065914154053e-01 4.826607108116149902e-01 -2.916250824928283691e-01 -3.245441615581512451e-01 9.046208858489990234e-02 -4.204462766647338867e-01
-1.036302596330642700e-01 1.555981859564781189e-02 -4.299194812774658203e-01 -2.581947855651378632e-02 -1.948822140693664551e-01 -4.496000111103057861e-01 3.439429104328155518e-01 -6.671621203422546387e-01
4.519497156143188477e-01 3.768053352832794189e-01 -1.576532870531082153e-01 5.242301821708679199e-01 -4.043517708778381348e-01 -2.966482341289520264e-01 3.164138197898864746e-01 -4.969094321131706238e-02
3.519830480217933655e-02 8.888796903192996979e-03 9.195303916931152344e-02 3.930831849575042725e-01 -2.636754214763641357e-01 -4.172966480255126953e-01 -6.250975281000137329e-02 -7.669051885604858398e-01
-1.219330728054046631e-01 6.838492155075073242e-01 -1.947216540575027466e-01 1.187056526541709900e-01 -4.001255631446838379e-01 -5.218086242675781250e-01 3.169180080294609070e-02 -1.791255027055740356e-01
4.422426521778106689e-01 4.191192984580993652e-01 -6.651613116264343262e-02 5.137882232666015625e-01 -3.979321420192718506e-01 -3.579805791378021240e-01 2.656789124011993408e-01 5.720528215169906616e-02
3.964407742023468018e-01 2.657343149185180664e-01 -1.110455393791198730e-01 3.595078587532043457e-01 -7.839222550392150879e-01 -9.198511391878128052e-02 -2.163913659751415253e-02 8.473128825426101685e-02
9.503336250782012939e-02 3.453342914581298828e-01 -1.559084951877593994e-01 5.748330354690551758e-01 -1.401288956403732300e-01 -4.453967511653900146e-01 4.008743762969970703e-01 -3.718304038047790527e-01
2.249436527490615845e-01 3.525199294090270996e-01 -2.093630582094192505e-01 5.155328512191772461e-01 -4.086356163024902344e-01 -5.044017434120178223e-01 -2.811485528945922852e-01 -1.227774769067764282e-01
-2.255521267652511597e-01 -2.174975350499153137e-02 1.512452065944671631e-01 2.369621247053146362e-01 -1.468090564012527466e-01 -8.911454677581787109e-01 1.950529217720031738e-01 1.260487884283065796e-01
-2.298038601875305176e-01 -2.316139936447143555e-01 -4.544166326522827148e-01 1.978404223918914795e-01 -4.906179606914520264e-01 -2.268949449062347412e-01 -4.861384630203247070e-02 -5.944404006004333496e-01
-2.078921906650066376e-02 1.253740489482879639e-01 -6.037257313728332520e-01 2.756637334823608398e-01 -6.580746769905090332e-01 -2.396374791860580444e-01 -1.424819231033325195e-01 1.805115342140197754e-01
2.190677225589752197e-01 -8.857452869415283203e-02 -5.203198194503784180e-01 -5.328336358070373535e-02 -1.758926808834075928e-01 -4.236303567886352539e-01 5.178818106651306152e-01 -4.381659924983978271e-01
-1.253981259651482105e-03 -4.086376130580902100e-01 -9.493079036474227905e-02 4.450792968273162842e-01 -4.643818140029907227e-01 -3.093222081661224365e-01 -2.480787485837936401e-01 -5.030234456062316895e-01
2.250287830829620361e-01 7.920186221599578857e-02 -7.770391702651977539e-01 2.506053149700164795e-01 -3.992898762226104736e-01 -3.354810476303100586e-01 6.378092616796493530e-02 -2.117009274661540985e-02
4.486043453216552734e-01 1.342177987098693848e-01 -6.467682719230651855e-01 1.284097135066986084e-01 -3.048751652240753174e-01 -4.154295921325683594e-01 -1.570590287446975708e-01 -2.360999882221221924e-01
1.288565099239349365e-01 3.262459114193916321e-02 -6.457946896553039551e-01 5.033697485923767090e-01 -4.974745213985443115e-01 -2.371646463871002197e-01 -4.763508960604667664e-02 -7.682905346155166626e-02
5.283796042203903198e-02 4.271103069186210632e-03 -5.534705519676208496e-01 2.467371821403503418e-01 -7.157610058784484863e-01 -4.817121103405952454e-02 -1.699864864349365234e-01 -2.940259575843811035e-01
1.784487962722778320e-01 1.978180706501007080e-01 3.504467755556106567e-02 3.546671271324157715e-01 -5.156948566436767578e-01 -1.866919994354248047e-01 6.802557110786437988e-01 -1.961233764886856079e-01
1.187542080879211426e-02 -4.708885848522186279e-01 2.396371215581893921e-01 -1.327828764915466309e-01 -2.186649590730667114e-01 -7.172295451164245605e-01 2.068403959274291992e-01 -3.131298124790191650e-01
3.169686496257781982e-01 1.498918235301971436e-01 -2.335080653429031372e-01 1.420907527208328247e-01 -8.715740591287612915e-02 -5.005545020103454590e-01 6.427279114723205566e-01 -3.620736002922058105e-01
3.787687122821807861e-01 3.610766828060150146e-01 -4.386966302990913391e-02 3.857363462448120117e-01 -7.383551001548767090e-01 -1.420616656541824341e-01 -8.470723778009414673e-02 5.400087684392929077e-02
3.776854276657104492e-01 3.035346865653991699e-01 -6.168504431843757629e-02 2.419308423995971680e-01 -2.331937849521636963e-01 -3.869244456291198730e-01 6.156706809997558594e-01 -3.460413813591003418e-01
3.240120708942413330e-01 -3.383234143257141113e-01 1.508595794439315796e-01 3.261196911334991455e-01 -1.158131211996078491e-01 -7.967063784599304199e-01 5.455304682254791260e-02 1.763690635561943054e-02
6.352458894252777100e-02 7.505393028259277344e-02 -1.236405298113822937e-01 6.204736232757568359e-01 -1.328870356082916260e-01 -6.057670712471008301e-01 9.688033722341060638e-03 -4.531563520431518555e-01
3.684467673301696777e-01 1.839272528886795044e-01 -3.664784133434295654e-01 -1.254287064075469971e-01 -6.080940961837768555e-01 -1.763322651386260986e-01 4.402094483375549316e-01 2.927850186824798584e-01
-1.837704628705978394e-01 2.543744146823883057e-01 -3.858715891838073730e-01 4.124768972396850586e-01 -7.197116017341613770e-01 -1.425618678331375122e-01 -2.961021475493907928e-02 -2.080928236246109009e-01
2.408062964677810669e-01 -1.929164677858352661e-01 -6.101179495453834534e-02 1.992879509925842285e-01 6.645113462582230568e-04 -9.234215021133422852e-01 2.952576847746968269e-03 -9.295813739299774170e-02
2.746595740318298340e-01 4.465279579162597656e-01 -3.438230603933334351e-02 5.357026457786560059e-01 -4.715577363967895508e-01 -4.334848821163177490e-01 -1.617071926593780518e-01 -2.430343627929687500e-02
4.256939291954040527e-01 3.572436571121215820e-01 -6.246919929981231689e-02 5.351641178131103516e-01 -2.026034295558929443e-01 -4.607416689395904541e-01 3.532754182815551758e-01 -1.507446765899658203e-01
2.273971736431121826e-01 1.385759860277175903e-01 -4.748440682888031006e-01 3.026586957275867462e-02 -6.695643663406372070e-01 -2.392037659883499146e-01 1.663490831851959229e-01 4.116883873939514160e-01
1.580957174301147461e-01 -6.416031718254089355e-02 5.062521100044250488e-01 2.253349423408508301e-01 -1.988363713026046753e-01 -7.138709425926208496e-01 3.357680141925811768e-01 4.398445785045623779e-02
2.089376747608184814e-02 -6.209653615951538086e-01 -6.221981346607208252e-02 -1.013379320502281189e-01 -5.305420160293579102e-01 -4.829772114753723145e-01 -2.915779054164886475e-01 -8.085655979812145233e-03
3.649937510490417480e-01 1.424109339714050293e-01 -5.864609479904174805e-01 4.639379382133483887e-01 -3.298864364624023438e-01 -4.180103838443756104e-01 -5.243445280939340591e-03 6.114467233419418335e-02
2.851879894733428955e-01 1.430900692939758301e-01 -2.885495126247406006e-01 -4.260007739067077637e-01 -1.441895365715026855e-01 -5.035708546638488770e-01 4.210450053215026855e-01 -4.263828396797180176e-01
2.975503802299499512e-01 2.037875056266784668e-01 -4.703549146652221680e-01 5.311263203620910645e-01 -3.302195072174072266e-01 -4.811772406101226807e-01 -1.344925016164779663e-01 -8.911087363958358765e-02
-3.711264431476593018e-01 -9.112422913312911987e-02 -5.557601451873779297e-01 4.692123085260391235e-02 -6.113833785057067871e-01 -1.695538461208343506e-01 -8.832886070013046265e-02 -3.640749454498291016e-01
4.420565664768218994e-01 -3.978614807128906250e-01 5.007790774106979370e-02 5.472792387008666992e-01 -5.696243047714233398e-01 -1.282654702663421631e-01 -1.978129148483276367e-02 -5.435864999890327454e-02
3.682959079742431641e-01 -8.281304687261581421e-02 -1.137662380933761597e-01 1.455476284027099609e-01 4.720954969525337219e-02 -9.061198830604553223e-01 7.703277282416820526e-03 5.663276650011539459e-03
2.152316272258758545e-01 4.996973574161529541e-01 -7.952945679426193237e-02 1.482681483030319214e-01 -1.959484368562698364e-01 -7.412833571434020996e-01 -2.362726628780364990e-01 -1.787396371364593506e-01
2.443409711122512817e-01 3.816006481647491455e-01 -5.834157466888427734e-01 3.242042958736419678e-01 -3.655792772769927979e-01 -4.348696470260620117e-01 -1.147792767733335495e-02 -1.621862649917602539e-01
2.991923391819000244e-01 5.639094710350036621e-01 -8.220250904560089111e-02 2.531761303544044495e-02 -5.330385565757751465e-01 -3.617884516716003418e-01 -2.622194290161132812e-01 -3.182953298091888428e-01
3.226650953292846680e-01 -2.525353431701660156e-01 -1.034086719155311584e-01 -7.721947878599166870e-02 -4.498828649520874023e-01 -5.966690778732299805e-01 -5.030654668807983398e-01 6.303615123033523560e-02
1.251390427350997925e-01 4.592879712581634521e-01 -1.557273566722869873e-01 5.144900083541870117e-01 -5.988377928733825684e-01 -3.346637189388275146e-01 -1.112911328673362732e-01 -3.809965029358863831e-02
9.851001203060150146e-02 4.743538498878479004e-01 -2.104917168617248535e-01 8.066745847463607788e-02 -7.469895482063293457e-01 -2.302477881312370300e-02 1.920896172523498535e-01 -3.450336456298828125e-01
3.667042851448059082e-01 -1.274673361331224442e-02 -3.924790322780609131e-01 -1.668657064437866211e-01 -6.271623075008392334e-02 -5.330107808113098145e-01 4.645388126373291016e-01 -4.238529801368713379e-01
3.932048976421356201e-01 5.789031982421875000e-01 1.600517705082893372e-02 5.715110898017883301e-02 -5.654817223548889160e-01 -2.866494655609130859e-01 -1.702597439289093018e-01 -2.753408551216125488e-01
4.287290871143341064e-01 3.652723431587219238e-01 -3.470125794410705566e-01 3.388102650642395020e-01 -4.849270284175872803e-01 -2.501217424869537354e-01 3.489218056201934814e-01 1.676185578107833862e-01
3.301984369754791260e-01 -7.137732207775115967e-02 -5.252168774604797363e-01 4.526892900466918945e-01 -6.230809688568115234e-01 -8.581175655126571655e-02 7.250503450632095337e-02 6.514177471399307251e-02
4.985579550266265869e-01 2.742631733417510986e-01 -6.933795660734176636e-02 6.469560414552688599e-02 -7.897564768791198730e-01 2.588786557316780090e-02 1.745568215847015381e-01 -1.112238094210624695e-01
3.613817691802978516e-01 7.586045563220977783e-02 -2.829162478446960449e-01 2.729820273816585541e-02 -2.159502543509006500e-02 -5.917465090751647949e-01 5.101909041404724121e-01 -4.146524965763092041e-01
3.563383817672729492e-01 2.215428948402404785e-01 -4.895792603492736816e-01 5.025523900985717773e-01 -4.753597080707550049e-01 -2.655597925186157227e-01 -4.540843889117240906e-02 -1.820551753044128418e-01
1.221445426344871521e-01 -9.436543285846710205e-02 -4.335178434848785400e-02 2.729942500591278076e-01 -2.142639011144638062e-01 -8.519268631935119629e-01 -4.018747434020042419e-02 3.556224107742309570e-01
2.856904864311218262e-01 -2.025309950113296509e-02 1.091089174151420593e-01 9.572632610797882080e-02 1.490126922726631165e-02 -9.299560785293579102e-01 8.520981669425964355e-02 -1.568478792905807495e-01
2.914707660675048828e-01 3.037288784980773926e-01 -5.065252780914306641e-01 9.869042038917541504e-02 -6.724125742912292480e-01 -1.570407450199127197e-01 2.561406791210174561e-01 -1.186482980847358704e-01
3.739779889583587646e-01 4.552888572216033936e-01 -3.380138874053955078e-01 4.115494787693023682e-01 -4.529622197151184082e-01 -3.436837494373321533e-01 2.136516571044921875e-01 1.691264286637306213e-02
1.881031244993209839e-01 3.506955206394195557e-01 -2.272651940584182739e-01 2.492789924144744873e-01 -7.067629694938659668e-01 -2.860494256019592285e-01 -2.281595170497894287e-01 3.073195815086364746e-01
3.597559034824371338e-01 -1.371999382972717285e-01 -4.579212665557861328e-01 -4.646670818328857422e-02 -6.504781246185302734e-01 -1.259413510560989380e-01 2.819998264312744141e-01 3.484162986278533936e-01
2.338866889476776123e-01 2.477918714284896851e-01 -7.010833621025085449e-01 2.510011792182922363e-01 -4.224005639553070068e-01 -3.855285346508026123e-01 -5.934455431997776031e-03 4.782389104366302490e-02
7.145176082849502563e-02 3.832764327526092529e-01 -2.923202812671661377e-01 2.271196246147155762e-01 -7.868214845657348633e-01 -7.115731947124004364e-03 1.145785599946975708e-01 -2.805216312408447266e-01
4.360079169273376465e-01 3.714532032608985901e-02 -8.627275377511978149e-02 2.360794544219970703e-01 -3.300411701202392578e-01 -4.981414973735809326e-01 4.582671225070953369e-01 -4.222083389759063721e-01
4.174986183643341064e-01 -7.592152804136276245e-02 -2.987405657768249512e-01 1.758708506822586060e-01 -7.354521751403808594e-01 1.166555061936378479e-01 3.805868625640869141e-01 2.023581229150295258e-02
-4.028635919094085693e-01 -7.179773598909378052e-02 -4.732689559459686279e-01 1.240570843219757080e-01 -6.768391132354736328e-01 -1.266119927167892456e-01 5.082442611455917358e-02 -3.412438929080963135e-01
2.242158353328704834e-01 4.520717859268188477e-01 -3.441831842064857483e-02 5.013799667358398438e-01 -6.561886072158813477e-01 -2.365318238735198975e-01 4.573208838701248169e-02 6.457281857728958130e-02
5.909828543663024902e-01 2.695467472076416016e-01 -3.824821114540100098e-01 3.359506428241729736e-01 -4.435785412788391113e-01 -2.076628357172012329e-01 2.712125182151794434e-01 -7.407136261463165283e-02
3.348405659198760986e-01 3.089955151081085205e-01 -6.779972910881042480e-01 1.455754935741424561e-01 -4.205003082752227783e-01 -3.381966650485992432e-01 -2.430676296353340149e-02 -1.405085921287536621e-01
2.680630385875701904e-01 -4.254955351352691650e-01 2.685999274253845215e-01 -1.896172016859054565e-02 -2.183697819709777832e-01 -7.209847569465637207e-01 3.192309737205505371e-01 7.195366173982620239e-02
1.894217431545257568e-01 -4.673144221305847168e-02 2.206523865461349487e-01 -1.789154559373855591e-01 -1.123770847916603088e-01 -8.627236485481262207e-01 6.383855640888214111e-02 -3.467582762241363525e-01
-8.882673829793930054e-02 -1.913334131240844727e-01 2.397044450044631958e-01 7.007387280464172363e-02 -1.465422958135604858e-01 -7.981684803962707520e-01 4.684261232614517212e-02 -4.820695221424102783e-01
1.696851477026939392e-02 -4.657427966594696045e-01 -1.601997576653957367e-02 6.830984354019165039e-01 -4.751817286014556885e-01 -2.571934163570404053e-01 1.359136030077934265e-02 -1.542235463857650757e-01
4.929137974977493286e-02 -8.369279652833938599e-02 -8.325403183698654175e-02 -1.655781082808971405e-02 -5.570192933082580566e-01 -8.947531878948211670e-02 8.058491349220275879e-01 -1.252650022506713867e-01
-1.289703100919723511e-01 -1.934853196144104004e-01 -2.818187773227691650e-01 -3.154427111148834229e-01 -3.321014940738677979e-01 -7.392278313636779785e-01 -3.069354593753814697e-01 1.266712695360183716e-01
4.997784495353698730e-01 -3.077751696109771729e-01 -2.359040379524230957e-01 -2.708953917026519775e-01 -4.397701919078826904e-01 -6.952588260173797607e-02 4.838738441467285156e-01 -3.067494630813598633e-01
1.693634688854217529e-01 -8.289214223623275757e-02 1.983326394110918045e-03 3.818686902523040771e-01 -2.757917344570159912e-01 -7.333191633224487305e-01 9.096510708332061768e-02 4.433109164237976074e-01
3.158549964427947998e-01 2.432951927185058594e-01 1.652827113866806030e-02 -3.056152462959289551e-01 -7.565996646881103516e-01 2.861874736845493317e-02 3.720347285270690918e-01 -1.889372318983078003e-01
2.906309068202972412e-01 1.885437518358230591e-01 1.166678126901388168e-02 4.140296205878257751e-02 -6.754966378211975098e-01 -1.345211733132600784e-02 5.774103403091430664e-01 -2.970776557922363281e-01
1.065703853964805603e-01 4.348635077476501465e-01 -4.241768717765808105e-01 -1.868487522006034851e-02 -9.999702870845794678e-02 -7.175536155700683594e-01 -2.078123986721038818e-01 -2.262584865093231201e-01
3.191771507263183594e-01 3.363107144832611084e-01 -3.064309656620025635e-01 4.689436256885528564e-01 -2.282866686582565308e-01 -4.416307806968688965e-01 4.663999974727630615e-01 8.081831037998199463e-02
4.546312987804412842e-01 3.174192309379577637e-01 -2.167664766311645508e-01 3.011990487575531006e-01 -7.232024669647216797e-01 -3.270665928721427917e-02 -3.205279633402824402e-02 -1.724182516336441040e-01
4.085125029087066650e-02 1.031303778290748596e-01 -4.127108752727508545e-01 3.050191104412078857e-01 -7.707130908966064453e-01 3.157959086820483208e-03 -1.126070544123649597e-01 -3.429859876632690430e-01
1.595441848039627075e-01 -4.092173576354980469e-01 2.462600022554397583e-01 3.206814825534820557e-01 -2.171924859285354614e-01 -6.773770451545715332e-01 3.137796819210052490e-01 1.978286802768707275e-01
3.282786011695861816e-01 -3.326446413993835449e-01 4.485252499580383301e-01 1.200307160615921021e-01 -3.227875232696533203e-01 -6.707834601402282715e-01 5.719330161809921265e-02 9.265635162591934204e-02
2.651603519916534424e-01 -4.586255550384521484e-01 -1.138118356466293335e-01 2.070553004741668701e-01 -3.020508885383605957e-01 -5.640638470649719238e-01 2.492185533046722412e-01 4.381950795650482178e-01
3.874633908271789551e-01 2.362419515848159790e-01 -3.417433500289916992e-01 -1.223581731319427490e-01 -5.824471712112426758e-01 -1.831070780754089355e-01 4.384753406047821045e-01 3.118787109851837158e-01
3.069274723529815674e-01 4.870982766151428223e-01 -3.601832687854766846e-01 -1.493168771266937256e-01 -2.713727056980133057e-01 -5.994926691055297852e-01 -1.907042413949966431e-01 -2.170270532369613647e-01
1.226733811199665070e-02 8.342417329549789429e-02 -4.003667235374450684e-01 5.320160388946533203e-01 -6.692480444908142090e-01 -8.605979382991790771e-02 -1.074454411864280701e-01 -2.875960171222686768e-01
4.283933937549591064e-01 1.315830051898956299e-01 -1.597683727741241455e-01 2.812803387641906738e-01 2.311154641211032867e-02 -5.588399767875671387e-01 5.542131066322326660e-01 -2.730056643486022949e-01
1.922472119331359863e-01 -6.829021871089935303e-02 1.912040710449218750e-01 -1.279180645942687988e-01 -2.602837383747100830e-01 -8.058506846427917480e-01 2.595923542976379395e-01 3.477417826652526855e-01
3.417425751686096191e-01 4.709746539592742920e-01 1.352531611919403076e-01 4.721713066101074219e-01 -4.387006759643554688e-01 -3.653143048286437988e-01 2.527756690979003906e-01 1.742049753665924072e-01
1.483937799930572510e-01 2.987954616546630859e-01 -5.000394582748413086e-02 2.097671329975128174e-01 -7.540234923362731934e-01 -1.104299426078796387e-01 4.769766628742218018e-01 1.842419952154159546e-01
3.901446759700775146e-01 -1.236325576901435852e-01 -1.324189454317092896e-01 1.499854326248168945e-01 -1.396423131227493286e-01 -8.686695098876953125e-01 -1.238451153039932251e-01 -5.520429089665412903e-02
1.465004533529281616e-01 2.506387531757354736e-01 -7.408713102340698242e-01 2.284311801195144653e-01 -4.186884760856628418e-01 -3.721670210361480713e-01 -2.855821140110492706e-02 4.771764390170574188e-03
1.563825458288192749e-01 -1.005527675151824951e-01 2.772498130798339844e-01 5.487990379333496094e-02 -1.531571894884109497e-01 -7.456931471824645996e-01 -3.399653360247612000e-02 -5.521625876426696777e-01
-5.153021812438964844e-01 1.002151519060134888e-01 -4.458618164062500000e-01 1.191976219415664673e-01 -6.387504935264587402e-01 -2.443153262138366699e-01 2.075118571519851685e-02 -2.080791890621185303e-01
1.161359995603561401e-01 5.336485919542610645e-04 -3.989379107952117920e-01 3.516113162040710449e-01 -7.832059860229492188e-01 5.719107016921043396e-02 -3.542337566614151001e-02 -2.929043173789978027e-01
1.532331258058547974e-01 6.330095976591110229e-02 -5.760229229927062988e-01 7.683726027607917786e-03 -1.345994323492050171e-01 -4.523783028125762939e-01 3.378290534019470215e-01 -5.511437654495239258e-01
3.540561795234680176e-01 -2.821810245513916016e-01 3.934147059917449951e-01 -2.300454676151275635e-01 -2.480275630950927734e-01 -6.888008117675781250e-01 2.061902284622192383e-01 -9.403926879167556763e-02
2.852563560009002686e-01 4.087006747722625732e-01 2.241631597280502319e-01 1.543253511190414429e-01 -7.302780151367187500e-01 -8.447117358446121216e-02 3.596040308475494385e-01 -8.815142512321472168e-02
2.610293924808502197e-01 3.595130741596221924e-01 -5.828945040702819824e-01 2.265446186065673828e-01 -5.506290793418884277e-01 -2.921970486640930176e-01 -1.600311021320521832e-03 -1.514972299337387085e-01
3.147512376308441162e-01 -5.011391639709472656e-01 -1.014900654554367065e-01 2.016254067420959473e-01 -5.552338361740112305e-01 1.653553359210491180e-02 -3.940208628773689270e-02 -5.373338460922241211e-01
2.427432537078857422e-01 -2.529419027268886566e-02 1.473788470029830933e-01 1.949211210012435913e-01 -5.188181400299072266e-01 -4.889673367142677307e-02 7.678341269493103027e-01 -1.399600505828857422e-01
3.456135690212249756e-01 3.076661825180053711e-01 -5.631467700004577637e-01 3.136272728443145752e-01 -5.565797090530395508e-01 -2.321684658527374268e-01 4.975464940071105957e-02 -6.509672105312347412e-02
9.667062014341354370e-02 3.248901665210723877e-02 -2.463521212339401245e-01 -2.649046778678894043e-01 -9.596742689609527588e-02 -8.994912505149841309e-01 -9.598770178854465485e-03 2.008707970380783081e-01
1.600416451692581177e-01 1.044791936874389648e-02 1.881025172770023346e-02 6.115718558430671692e-02 -1.785638481378555298e-01 -4.899908006191253662e-01 7.667246460914611816e-01 -3.321756124496459961e-01
3.193197548389434814e-01 3.216186463832855225e-01 -6.066082715988159180e-01 3.313201069831848145e-01 -3.739081025123596191e-01 -3.569932579994201660e-01 2.199765145778656006e-01 -3.476274758577346802e-02
2.818595767021179199e-01 4.405165314674377441e-01 -3.217744827270507812e-02 3.293924331665039062e-01 -6.373780369758605957e-01 -1.694241017103195190e-01 4.162781834602355957e-01 9.339595586061477661e-02
1.543831825256347656e-01 -2.726142704486846924e-01 -2.121013700962066650e-01 -4.410631954669952393e-01 -4.279709160327911377e-01 -6.163479685783386230e-01 -3.082699477672576904e-01 6.518689543008804321e-02
-2.280678749084472656e-01 3.135127127170562744e-01 -1.586251258850097656e-01 3.572140038013458252e-01 -6.539313793182373047e-01 -9.679584205150604248e-02 5.089296102523803711e-01 3.043153136968612671e-02
-1.378953307867050171e-01 -4.736899281851947308e-04 -1.341483294963836670e-01 1.593303531408309937e-01 -5.973240733146667480e-01 2.345859445631504059e-02 7.339779138565063477e-01 -2.037960439920425415e-01
9.831621311604976654e-03 -2.338608503341674805e-01 -2.742227725684642792e-02 -3.654170082882046700e-03 -3.210691511631011963e-01 -7.819231152534484863e-01 1.044632047414779663e-01 4.680227339267730713e-01
2.976594567298889160e-01 -9.140072506852447987e-05 -5.603763461112976074e-01 1.045516058802604675e-01 -6.818990707397460938e-01 7.957247085869312286e-03 3.408050537109375000e-01 7.244663685560226440e-02
2.981713414192199707e-01 -2.989040017127990723e-01 -3.352823853492736816e-01 -3.710399270057678223e-01 -3.628065288066864014e-01 -2.056097686290740967e-01 6.175193190574645996e-01 -1.281857937574386597e-01
-5.066214799880981445e-01 -3.314173966646194458e-02 4.007483720779418945e-01 1.398985087871551514e-01 -5.471284389495849609e-01 -3.306119441986083984e-01 2.819872796535491943e-01 -2.718362510204315186e-01
1.380206272006034851e-02 -1.478265821933746338e-01 4.780175536870956421e-02 2.108699381351470947e-01 -3.763296008110046387e-01 -7.599613666534423828e-01 -6.841272860765457153e-02 4.553679823875427246e-01
-1.661456078290939331e-01 3.694347739219665527e-01 -1.264887452125549316e-01 4.186546802520751953e-01 -5.924893021583557129e-01 -1.454171985387802124e-01 5.189550518989562988e-01 5.601969733834266663e-02
1.150647401809692383e-01 -7.818850129842758179e-02 4.477080106735229492e-01 -2.747875079512596130e-02 -3.638788759708404541e-01 -5.546982884407043457e-01 -6.728099286556243896e-02 -5.786401629447937012e-01
3.351472616195678711e-01 -4.060170948505401611e-01 -8.741845935583114624e-02 -2.051660269498825073e-01 -6.090226769447326660e-01 -4.165164530277252197e-01 -3.242675364017486572e-01 1.534519046545028687e-01
2.893569469451904297e-01 4.032969772815704346e-01 -2.346165776252746582e-01 5.361022949218750000e-01 -3.620508313179016113e-01 -4.118132591247558594e-01 1.567730456590652466e-01 -2.931294143199920654e-01
-6.162511557340621948e-02 2.387317121028900146e-01 -7.043715566396713257e-03 -3.632028996944427490e-01 -4.052828550338745117e-01 -3.084281086921691895e-01 6.633828878402709961e-01 -3.283056318759918213e-01
3.843099996447563171e-02 -3.844865038990974426e-02 2.444761246442794800e-01 -2.679882645606994629e-01 -2.569895684719085693e-01 -7.469491362571716309e-01 -8.838397264480590820e-02 -4.833945035934448242e-01
1.155943125486373901e-01 3.513824343681335449e-01 -1.614432036876678467e-01 4.540440738201141357e-01 -7.081789374351501465e-01 -2.259066253900527954e-01 -2.798049449920654297e-01 1.030724402517080307e-02
3.657390773296356201e-01 -1.242443695664405823e-01 4.576336443424224854e-01 -2.275513261556625366e-01 -3.287910521030426025e-01 -6.514123082160949707e-01 1.437648236751556396e-01 -1.909981667995452881e-01
-4.081600010395050049e-01 4.256594553589820862e-02 -1.333048045635223389e-01 -2.688506245613098145e-01 -4.487213194370269775e-01 -4.252046048641204834e-01 5.676230788230895996e-01 -1.928654611110687256e-01
-2.445536665618419647e-02 -2.113699615001678467e-01 -9.876149147748947144e-02 4.194522276520729065e-02 -4.195877015590667725e-01 -7.034082412719726562e-01 -5.073416829109191895e-01 1.223889887332916260e-01
2.715216577053070068e-01 6.698914170265197754e-01 -2.605252340435981750e-02 -2.146708406507968903e-02 -4.983736574649810791e-01 -4.673132002353668213e-01 -6.275457143783569336e-02 -7.540512830018997192e-02
2.630233466625213623e-01 -3.464024364948272705e-01 -9.747420251369476318e-02 5.309589505195617676e-01 -6.408318281173706055e-01 1.035483777523040771e-01 3.130418360233306885e-01 -4.758869297802448273e-03
3.454260528087615967e-01 4.914099574089050293e-01 -1.867179572582244873e-01 5.021038055419921875e-01 -4.436446130275726318e-01 -3.841369152069091797e-01 3.874737396836280823e-02 -7.963795214891433716e-02
2.153113931417465210e-01 -4.279676973819732666e-01 -5.261639133095741272e-02 1.930700540542602539e-01 -2.619183957576751709e-01 -6.910269260406494141e-01 2.051945477724075317e-01 3.771153986454010010e-01
3.260771632194519043e-01 -6.386162340641021729e-02 -3.243795931339263916e-01 -2.963846176862716675e-02 -6.732469201087951660e-01 -1.280439347028732300e-01 2.744134664535522461e-01 4.884006977081298828e-01
6.137917563319206238e-02 1.561854928731918335e-01 -5.330776572227478027e-01 5.035603418946266174e-02 -7.023565471172332764e-02 -6.466237306594848633e-01 -1.785902082920074463e-01 -4.797723591327667236e-01
2.864680066704750061e-02 -3.311516642570495605e-01 9.480798989534378052e-02 2.021490335464477539e-01 -3.376497924327850342e-01 -7.816236019134521484e-01 1.852851919829845428e-02 3.381998538970947266e-01
2.013287693262100220e-01 3.935271799564361572e-01 3.141159713268280029e-01 1.721920222043991089e-01 -7.237863540649414062e-01 -1.097597461193799973e-02 3.289673924446105957e-01 -2.099461704492568970e-01
2.919745147228240967e-01 1.379217058420181274e-01 -5.835244655609130859e-01 6.564987450838088989e-02 -6.461583971977233887e-01 -3.919219598174095154e-02 3.600950837135314941e-01 4.682407900691032410e-02
2.738035023212432861e-01 2.111053764820098877e-01 -6.020517349243164062e-01 3.242838084697723389e-01 -5.769278407096862793e-01 -2.441395372152328491e-01 -3.660500794649124146e-02 1.380224376916885376e-01
-8.927790820598602295e-02 9.634516201913356781e-03 -1.329632997512817383e-01 -1.675271987915039062e-01 -6.119849681854248047e-01 -4.928557947278022766e-02 7.435142397880554199e-01 -1.281554996967315674e-01
2.823837101459503174e-01 -5.838298797607421875e-01 -1.100170910358428955e-01 3.037847876548767090e-01 -1.978188604116439819e-01 -5.950341224670410156e-01 -2.092837393283843994e-01 -1.949760019779205322e-01
-2.993337213993072510e-01 -1.506531834602355957e-01 -3.381232321262359619e-01 1.137558370828628540e-01 -5.668628811836242676e-01 -1.487955152988433838e-01 -2.672903612256050110e-02 -6.451721191406250000e-01
1.134093701839447021e-01 -2.141789644956588745e-01 -3.875989913940429688e-01 -5.009238719940185547e-01 -2.442117184400558472e-01 -3.721370697021484375e-01 3.851588666439056396e-01 -4.400398433208465576e-01
-1.017186790704727173e-01 1.738811582326889038e-01 -4.715274870395660400e-01 1.563321352005004883e-01 -8.158385753631591797e-01 3.834817931056022644e-02 -7.338272035121917725e-02 -2.004809826612472534e-01
4.440654814243316650e-02 -3.782893717288970947e-01 -1.968816965818405151e-01 5.023756623268127441e-01 -3.216196298599243164e-01 -4.356018006801605225e-01 -1.762540042400360107e-01 -4.894159138202667236e-01
2.599157020449638367e-02 -1.118110120296478271e-01 4.395885467529296875e-01 -5.060905590653419495e-02 -3.391417562961578369e-01 -7.786000370979309082e-01 -2.075807005167007446e-01 -1.633965373039245605e-01
-1.552244275808334351e-01 2.670808732509613037e-01 -1.508997231721878052e-01 5.106889009475708008e-01 -6.548808813095092773e-01 -1.119181886315345764e-01 4.226864278316497803e-01 -3.066815249621868134e-02
-2.292646318674087524e-01 -3.744093477725982666e-01 -5.554696917533874512e-02 1.961213648319244385e-01 -3.750742077827453613e-01 -7.266656756401062012e-01 -1.383527070283889771e-01 2.790001928806304932e-01
2.785463333129882812e-01 -2.228856086730957031e-01 -4.675976932048797607e-01 -3.700814843177795410e-01 -1.996380686759948730e-01 -3.695093691349029541e-01 4.975275695323944092e-01 -3.052864670753479004e-01
3.628323376178741455e-01 -1.175726205110549927e-01 9.228208661079406738e-02 3.917788341641426086e-02 -2.114061638712882996e-02 -8.164341449737548828e-01 -3.796711936593055725e-02 -4.195538759231567383e-01
3.124174475669860840e-01 2.819863557815551758e-01 -4.429860711097717285e-01 -1.272444427013397217e-01 -5.070453882217407227e-01 -2.063719481229782104e-01 4.652142226696014404e-01 3.071522116661071777e-01
5.855327472090721130e-02 -9.121976792812347412e-02 -3.133518695831298828e-01 7.890309393405914307e-02 -8.528881520032882690e-02 -6.805972456932067871e-01 1.142769753932952881e-01 -6.326841711997985840e-01
-4.555826783180236816e-01 9.606172144412994385e-02 8.133246004581451416e-02 -2.071769721806049347e-02 -2.542091012001037598e-01 -5.382915735244750977e-01 5.607079863548278809e-01 -3.277183473110198975e-01
1.337255984544754028e-01 -1.109156683087348938e-01 -5.518932640552520752e-02 -2.928550541400909424e-01 -5.229758024215698242e-01 -6.448754072189331055e-01 -2.662071883678436279e-01 3.475210070610046387e-01
-9.831330180168151855e-02 -1.900211423635482788e-01 4.238889515399932861e-01 -5.429935455322265625e-02 -3.015307188034057617e-01 -7.538506388664245605e-01 4.156858474016189575e-02 -3.326509594917297363e-01
9.475034475326538086e-02 4.630455970764160156e-01 -5.466709733009338379e-01 6.311500817537307739e-02 -2.316495925188064575e-01 -5.927334427833557129e-01 -7.000166177749633789e-02 -2.527523338794708252e-01
4.031739234924316406e-01 -3.307050466537475586e-01 -4.118386805057525635e-01 6.277903914451599121e-02 -2.965537309646606445e-01 -3.151329755783081055e-01 5.306419730186462402e-01 -2.927435040473937988e-01
-4.152506589889526367e-01 1.150390729308128357e-01 -1.855709105730056763e-01 -1.689613610506057739e-01 -3.578794300556182861e-01 -4.822981953620910645e-01 6.229692101478576660e-01 -5.068160593509674072e-02
4.022603332996368408e-01 4.460935294628143311e-01 1.583933085203170776e-01 1.038145720958709717e-01 -7.129614353179931641e-01 -7.397102564573287964e-02 2.986022830009460449e-01 1.928783580660820007e-02
-3.879687190055847168e-01 -2.161446511745452881e-01 3.699123263359069824e-01 2.157198488712310791e-01 -6.179955601692199707e-01 -2.605499327182769775e-01 3.111018836498260498e-01 -2.698191106319427490e-01
1.543358117341995239e-01 -3.179710209369659424e-01 2.825280427932739258e-01 -1.117442175745964050e-01 -2.955789268016815186e-01 -5.213613510131835938e-01 -9.323500096797943115e-02 -6.441184878349304199e-01
-1.124830394983291626e-01 -6.846826523542404175e-02 -7.388289272785186768e-02 3.627462312579154968e-02 -3.211402595043182373e-01 -8.341547846794128418e-01 -4.203069210052490234e-01 1.679201051592826843e-02
-6.013137847185134888e-02 -7.324956357479095459e-03 -3.085893988609313965e-01 -4.913589358329772949e-01 -3.270788490772247314e-01 -3.890970349311828613e-01 4.183618724346160889e-01 -4.756740033626556396e-01
3.349284231662750244e-01 -1.377573162317276001e-01 -5.068143084645271301e-02 -2.365309447050094604e-01 -2.106111645698547363e-01 -3.353011906147003174e-01 5.567560195922851562e-01 -5.861477255821228027e-01
-2.793804705142974854e-01 -2.843646705150604248e-01 1.463473141193389893e-01 -1.074331104755401611e-01 -8.213813900947570801e-01 3.819893673062324524e-02 1.448010653257369995e-01 -3.332116603851318359e-01
-4.386384487152099609e-01 -1.246916726231575012e-01 -4.956878423690795898e-01 4.884273186326026917e-02 -6.417149901390075684e-01 -2.009207755327224731e-01 -1.197318211197853088e-01 -2.783043980598449707e-01
4.168119281530380249e-02 4.627106189727783203e-01 -4.391545653343200684e-01 3.734960854053497314e-01 -5.746306180953979492e-01 -2.904317677021026611e-01 -4.112351685762405396e-02 -1.885828375816345215e-01
1.852528601884841919e-01 2.498504072427749634e-01 -5.332750678062438965e-01 3.964663017541170120e-03 -6.692537665367126465e-01 4.794314131140708923e-02 2.891902327537536621e-01 -2.915955185890197754e-01
1.626571267843246460e-01 5.563566684722900391e-01 -8.405597880482673645e-03 1.958847790956497192e-01 -6.006848216056823730e-01 -1.421519368886947632e-01 3.902701139450073242e-01 -3.036912083625793457e-01
4.551932513713836670e-01 -3.915633261203765869e-01 -4.352160692214965820e-01 7.409435510635375977e-02 -3.176274895668029785e-01 -9.639511257410049438e-02 5.515578389167785645e-01 -1.737211346626281738e-01
-3.310933113098144531e-01 9.336142241954803467e-02 -2.672183811664581299e-01 -2.889799475669860840e-01 -3.531830310821533203e-01 -4.034463763236999512e-01 5.252563357353210449e-01 -4.041589796543121338e-01
1.041576731950044632e-02 -1.157511025667190552e-01 -5.795774236321449280e-02 4.708812832832336426e-01 -8.245608210563659668e-01 -6.062717735767364502e-02 -7.512699067592620850e-02 2.686719000339508057e-01
1.210944354534149170e-01 -1.981057077646255493e-01 1.479601114988327026e-01 -1.416447460651397705e-01 -7.201940417289733887e-01 -4.131338894367218018e-01 -4.582748711109161377e-01 6.899241358041763306e-02
8.280815929174423218e-02 -6.497058272361755371e-01 1.130734458565711975e-01 4.954322576522827148e-01 -5.100798010826110840e-01 -1.888989210128784180e-01 4.617368057370185852e-02 -1.216145157814025879e-01
3.640494048595428467e-01 -1.000596359372138977e-01 -7.449379563331604004e-01 2.743466496467590332e-01 -2.548902630805969238e-01 -3.452509343624114990e-01 -4.413476213812828064e-02 -2.028355747461318970e-01
3.294781148433685303e-01 4.273553490638732910e-01 -2.490054070949554443e-01 3.511362671852111816e-01 -6.731405258178710938e-01 -2.192610502243041992e-01 -1.619776152074337006e-02 -1.485109478235244751e-01
4.140515327453613281e-01 -2.664893567562103271e-01 -2.300366759300231934e-01 -4.317748174071311951e-02 -4.345416724681854248e-01 -6.259011477231979370e-02 7.044951319694519043e-01 -1.170738935470581055e-01
4.846183955669403076e-01 1.669919341802597046e-01 -2.671376466751098633e-01 5.345125794410705566e-01 -5.034773945808410645e-01 -1.122206375002861023e-01 8.368631452322006226e-02 -3.272710740566253662e-01
-3.394369268789887428e-03 1.951659172773361206e-01 -2.321251183748245239e-01 -3.774987757205963135e-01 -3.030639290809631348e-01 -3.765864372253417969e-01 5.585750937461853027e-01 -4.688709974288940430e-01
-6.091517582535743713e-02 -2.963543124496936798e-02 -7.720633596181869507e-02 -5.666064098477363586e-02 -2.724623978137969971e-01 -8.975013494491577148e-01 -3.024488687515258789e-02 3.249318897724151611e-01
-6.304690986871719360e-02 1.737130619585514069e-02 3.117106556892395020e-01 -8.897490799427032471e-02 -1.930309981107711792e-01 -8.012732267379760742e-01 -1.866274699568748474e-02 -4.593421518802642822e-01
2.653118073940277100e-01 -9.933079779148101807e-02 -4.997560679912567139e-01 -1.740490645170211792e-02 -5.763704776763916016e-01 -7.089258730411529541e-02 5.488145947456359863e-01 1.767997145652770996e-01
2.589650750160217285e-01 4.331073760986328125e-01 2.596470993012189865e-03 3.574978411197662354e-01 -5.447164773941040039e-01 -2.246305346488952637e-01 5.195806026458740234e-01 -2.012176997959613800e-02
5.938233733177185059e-01 1.667943000793457031e-01 -1.445219516754150391e-01 -7.458803057670593262e-02 -6.139582395553588867e-01 -1.003888398408889771e-01 4.334074854850769043e-01 -1.350511014461517334e-01
3.588807582855224609e-01 -1.334159672260284424e-01 4.097524881362915039e-01 -1.739491224288940430e-01 -2.446042299270629883e-01 -6.427487134933471680e-01 2.421378344297409058e-01 -3.516552150249481201e-01
3.399147391319274902e-01 -1.608792096376419067e-01 4.607667028903961182e-02 8.782809972763061523e-02 -4.756635800004005432e-02 -7.776479125022888184e-01 -2.148679047822952271e-01 -4.422352015972137451e-01
-5.129931569099426270e-01 2.341747656464576721e-02 1.714090555906295776e-01 2.397615276277065277e-02 -7.173920869827270508e-01 -3.068107366561889648e-01 -2.114661037921905518e-01 -2.298512160778045654e-01
2.593085467815399170e-01 -2.266638167202472687e-02 1.971515864133834839e-01 2.623861432075500488e-01 -1.294471416622400284e-02 -8.639584779739379883e-01 6.488153338432312012e-02 -2.715305685997009277e-01
2.575603425502777100e-01 4.912343919277191162e-01 -1.326058357954025269e-01 2.812522947788238525e-01 -5.689097642898559570e-01 -4.221712052822113037e-01 -2.702141106128692627e-01 1.440889239311218262e-01
-5.066812634468078613e-01 -1.536391526460647583e-01 3.347919881343841553e-01 1.702815443277359009e-01 -6.200114488601684570e-01 -2.869575917720794678e-01 2.464526444673538208e-01 -2.260311245918273926e-01
-1.687214970588684082e-01 6.693234294652938843e-02 1.290961354970932007e-01 6.818823218345642090e-01 -2.607662677764892578e-01 -5.079817175865173340e-01 2.066041156649589539e-02 -3.986882269382476807e-01
2.841218709945678711e-01 -1.045133545994758606e-01 2.301985621452331543e-01 1.916428655385971069e-01 -5.487997531890869141e-01 -3.850101307034492493e-02 7.181051969528198242e-01 -1.717136614024639130e-02
6.670751422643661499e-02 3.663504868745803833e-02 -1.699139773845672607e-01 -5.746719986200332642e-02 -4.455544650554656982e-01 -3.150188624858856201e-01 7.846913337707519531e-01 2.203143835067749023e-01
-2.028972096741199493e-02 4.005084633827209473e-01 -1.023624390363693237e-01 5.888683199882507324e-01 -4.564602673053741455e-01 -2.684906721115112305e-01 4.457094669342041016e-01 5.326607823371887207e-02
1.653725504875183105e-01 4.951828122138977051e-01 -4.260783791542053223e-01 -1.325121968984603882e-01 -1.786286681890487671e-01 -6.575289964675903320e-01 -9.330040961503982544e-02 -2.353429049253463745e-01
5.405933856964111328e-01 -3.982084393501281738e-01 5.169032886624336243e-02 4.703014492988586426e-01 -4.132477939128875732e-01 -2.765091955661773682e-01 -2.776271104812622070e-01 -3.202372416853904724e-02
4.658528417348861694e-02 -4.606918990612030029e-01 1.751252561807632446e-01 4.783439040184020996e-01 -5.775725841522216797e-01 -2.260170280933380127e-01 -2.312277406454086304e-01 -2.965993285179138184e-01
-2.936349213123321533e-01 -8.054791390895843506e-02 -7.013270258903503418e-02 -7.293445616960525513e-02 -2.612589895725250244e-01 -5.232275128364562988e-01 7.421379089355468750e-01 -6.527298688888549805e-02
3.383893147110939026e-02 -1.944146156311035156e-01 2.217542380094528198e-02 -1.036122888326644897e-01 -7.178108096122741699e-01 -4.542872309684753418e-01 -4.075677990913391113e-01 2.491783797740936279e-01
1.016238983720541000e-02 -1.618665307760238647e-01 2.491003721952438354e-01 3.089467994868755341e-02 -5.295209884643554688e-01 -6.868031620979309082e-01 -2.327430397272109985e-01 3.231564462184906006e-01
-2.832442820072174072e-01 1.570237800478935242e-02 2.229789793491363525e-01 -2.367906868457794189e-01 -7.874310016632080078e-01 -2.467975765466690063e-01 -2.699693143367767334e-01 -2.447378784418106079e-01
1.653376966714859009e-01 -4.200099408626556396e-01 1.412530392408370972e-01 3.785244226455688477e-01 -6.129347085952758789e-01 -9.244132041931152344e-02 -2.262609153985977173e-01 -4.445149898529052734e-01
3.474470674991607666e-01 -4.232855141162872314e-01 1.345609575510025024e-01 4.465216994285583496e-01 -4.969605803489685059e-01 -2.687500119209289551e-01 -3.525599837303161621e-01 -1.978049576282501221e-01
-3.300962746143341064e-01 -2.462099939584732056e-01 -2.854211926460266113e-01 -2.784073352813720703e-02 -5.403146743774414062e-01 -2.145003378391265869e-01 -7.088185846805572510e-02 -6.365548372268676758e-01
2.037678062915802002e-01 -3.676853179931640625e-01 6.434908509254455566e-02 7.093019485473632812e-01 -4.836755394935607910e-01 -1.559279412031173706e-01 1.456668227910995483e-01 -1.912113130092620850e-01
-4.052450358867645264e-01 -2.821365594863891602e-01 3.123909235000610352e-01 1.834563314914703369e-01 -6.372696757316589355e-01 -2.442276477813720703e-01 3.403934836387634277e-01 -2.080951929092407227e-01
1.436846554279327393e-01 -2.180246114730834961e-01 -3.089790344238281250e-01 -4.851164221763610840e-01 -2.272896468639373779e-01 -3.991381227970123291e-01 4.631842970848083496e-01 -4.189299941062927246e-01
3.115182518959045410e-01 -4.732627570629119873e-01 2.219456732273101807e-01 -4.267760738730430603e-02 -5.523350238800048828e-01 -4.976905584335327148e-01 -2.239945381879806519e-01 1.579689979553222656e-01
1.310106962919235229e-01 -1.873861551284790039e-01 -1.759454607963562012e-01 -4.113702178001403809e-01 -5.387599468231201172e-01 -5.706297755241394043e-01 -3.139010965824127197e-01 1.820051670074462891e-01
-3.868699073791503906e-01 -1.342018395662307739e-01 5.115439370274543762e-02 -2.139821834862232208e-02 -7.001252174377441406e-01 -2.861137092113494873e-01 -2.372219860553741455e-01 -4.482591748237609863e-01
1.884219646453857422e-01 2.284703850746154785e-01 -5.188607797026634216e-02 1.621451377868652344e-01 -4.080477654933929443e-01 -3.109164237976074219e-01 7.824581861495971680e-01 -8.889583498239517212e-02
1.691404879093170166e-01 5.447188019752502441e-01 -2.192280739545822144e-01 8.925302885472774506e-03 -1.896048188209533691e-01 -6.544030904769897461e-01 -9.888119250535964966e-02 -3.905912339687347412e-01
-1.191810891032218933e-01 -3.898805081844329834e-01 -1.526970863342285156e-01 2.252848297357559204e-01 -4.409003853797912598e-01 -6.038191914558410645e-01 -3.916643261909484863e-01 2.175502181053161621e-01
4.074101150035858154e-01 3.225920200347900391e-01 -2.086622267961502075e-01 -2.188567072153091431e-01 -4.409565627574920654e-01 -2.722717821598052979e-01 5.837108492851257324e-01 1.709393560886383057e-01
2.022073604166507721e-02 -1.374991834163665771e-01 -1.174913793802261353e-01 -1.221816837787628174e-01 -5.439828634262084961e-01 -7.451346516609191895e-02 7.918637990951538086e-01 -1.530834287405014038e-01
3.024333119392395020e-01 -2.012913674116134644e-01 1.093907132744789124e-01 1.239087525755167007e-02 -2.593826651573181152e-01 -7.382774353027343750e-01 3.146858215332031250e-01 3.801788389682769775e-01
-1.056356430053710938e-01 1.811619848012924194e-01 -2.871111035346984863e-01 2.955826818943023682e-01 -8.587807416915893555e-01 5.156410858035087585e-02 -1.076983287930488586e-02 -2.143368273973464966e-01
-2.234504371881484985e-01 3.009436093270778656e-02 -4.305392205715179443e-01 3.807277679443359375e-01 -6.480922698974609375e-01 -1.230861321091651917e-01 -1.667796224355697632e-01 -3.947877585887908936e-01
2.832699716091156006e-01 2.683032453060150146e-01 -1.581604927778244019e-01 -3.406449854373931885e-01 -7.187523841857910156e-01 -6.489790230989456177e-02 4.245961010456085205e-01 -7.496044784784317017e-02
-2.374439090490341187e-01 1.525245755910873413e-01 1.493934243917465210e-01 5.343505740165710449e-01 -1.960355490446090698e-01 -5.170199275016784668e-01 3.530329465866088867e-01 -4.267740249633789062e-01
4.078194499015808105e-01 5.084384232759475708e-02 -3.588738441467285156e-01 -2.711306214332580566e-01 -7.058371901512145996e-01 9.325888007879257202e-02 3.012238740921020508e-01 -1.765129566192626953e-01
3.676634728908538818e-01 1.372112631797790527e-01 -3.978540003299713135e-02 2.859248965978622437e-02 -9.109910726547241211e-01 9.500870108604431152e-02 2.649933658540248871e-02 -6.294830143451690674e-02
2.662732899188995361e-01 -4.859105348587036133e-01 -1.296000927686691284e-01 3.948048353195190430e-01 -5.928060412406921387e-01 7.107970770448446274e-03 1.156708039343357086e-02 -4.107544422149658203e-01
2.818504869937896729e-01 9.211917407810688019e-03 -7.900135219097137451e-02 6.161904707551002502e-02 -2.022305876016616821e-01 -6.381200551986694336e-01 2.686198353767395020e-01 -6.246489286422729492e-01
5.842273589223623276e-03 1.076199337840080261e-01 2.141228020191192627e-01 1.467252802103757858e-02 -3.058209419250488281e-01 -8.386654257774353027e-01 -3.812922835350036621e-01 -7.072615437209606171e-03
1.755487322807312012e-01 -2.711938321590423584e-01 5.269051790237426758e-01 -2.772869765758514404e-01 -4.554892480373382568e-01 -5.200704932212829590e-01 1.315890997648239136e-01 -2.141492962837219238e-01
2.330755591392517090e-01 1.944458931684494019e-01 -7.939136028289794922e-01 -8.246840909123420715e-03 -2.202657014131546021e-01 -4.211429357528686523e-01 1.025158986449241638e-01 -2.027612328529357910e-01
3.556130230426788330e-01 -3.848778307437896729e-01 -1.737648099660873413e-01 2.061553299427032471e-01 -3.984431177377700806e-02 -6.657206416130065918e-01 -2.193371206521987915e-01 -3.997923135757446289e-01
1.662194132804870605e-01 -2.364386022090911865e-01 4.917329251766204834e-01 5.578802525997161865e-02 -4.376007914543151855e-01 -6.687563657760620117e-01 -5.290701985359191895e-02 1.732788383960723877e-01
3.012773096561431885e-01 3.374361991882324219e-01 -3.385232388973236084e-01 5.443491935729980469e-01 -3.470452129840850830e-01 -3.351927697658538818e-01 3.695772588253021240e-01 -1.227717846632003784e-01
3.546708226203918457e-01 4.545192420482635498e-01 8.039746433496475220e-02 -2.002155408263206482e-03 -5.342023372650146484e-01 -1.526786535978317261e-01 5.880736708641052246e-01 -8.148306608200073242e-02
-3.614519834518432617e-01 -3.142552077770233154e-01 2.612954676151275635e-01 1.739297211170196533e-01 -7.873503565788269043e-01 -5.943025276064872742e-02 1.921930760145187378e-01 -1.080681458115577698e-01
7.950004190206527710e-02 -5.738393664360046387e-01 6.036500260233879089e-02 6.313078403472900391e-01 -3.802559971809387207e-01 -2.308682650327682495e-01 1.784720569849014282e-01 -1.801324933767318726e-01
-1.515700519084930420e-01 -1.417322903871536255e-01 -4.586230218410491943e-01 -1.003043577075004578e-01 -7.334558367729187012e-01 -7.814954221248626709e-02 -6.398686021566390991e-02 -4.340313673019409180e-01
1.590496748685836792e-01 -3.002379536628723145e-01 4.222292304039001465e-01 -2.312184423208236694e-01 -4.981814920902252197e-01 -4.490336477756500244e-01 -9.905074723064899445e-03 -4.504517316818237305e-01
6.578344851732254028e-02 -1.576533317565917969e-01 1.328347325325012207e-01 3.748664865270256996e-03 -3.675182759761810303e-01 -7.300614714622497559e-01 1.846664398908615112e-01 5.009966492652893066e-01
2.429844737052917480e-01 3.492224514484405518e-01 3.214863687753677368e-02 5.310670137405395508e-01 -6.086880564689636230e-01 -3.176558911800384521e-01 -2.154441773891448975e-01 1.345881521701812744e-01
3.506909906864166260e-01 -5.042673945426940918e-01 -1.803251355886459351e-01 4.748003482818603516e-01 -5.109618902206420898e-01 -1.501977816224098206e-02 8.371964842081069946e-02 -3.105819225311279297e-01
4.540828168392181396e-01 -1.376241892576217651e-01 -3.305606544017791748e-01 2.816615402698516846e-01 -7.143115401268005371e-01 9.765381366014480591e-02 2.567654848098754883e-01 2.364422008395195007e-02
2.758547663688659668e-01 -1.991435438394546509e-01 1.982387602329254150e-01 7.495463360100984573e-04 -1.149948462843894958e-01 -8.860955238342285156e-01 7.178111374378204346e-02 -2.034829556941986084e-01
2.844722270965576172e-01 -1.745692044496536255e-01 4.218186438083648682e-01 -2.665711641311645508e-01 -2.952059209346771240e-01 -6.515828967094421387e-01 1.713410913944244385e-01 -3.139193952083587646e-01
-2.631856799125671387e-01 -8.931654691696166992e-02 -1.633193641901016235e-01 -1.298967450857162476e-01 -5.009273886680603027e-01 -2.360048294067382812e-01 7.533023953437805176e-01 -7.154234498739242554e-02
-9.168505668640136719e-02 -1.645276695489883423e-01 -7.245170325040817261e-02 1.729875653982162476e-01 -2.089353054761886597e-01 -8.887257575988769531e-01 4.182566329836845398e-02 3.067796528339385986e-01
-3.016822971403598785e-02 1.974563580006361008e-03 -1.657511442899703979e-01 3.491249680519104004e-02 -5.368009805679321289e-01 -2.504076659679412842e-01 7.317641973495483398e-01 2.899232506752014160e-01
1.879074573516845703e-01 -1.502306759357452393e-01 -4.644578695297241211e-01 1.239182427525520325e-01 2.803322300314903259e-02 -5.532228946685791016e-01 2.357763648033142090e-01 -5.904344916343688965e-01
1.544825434684753418e-01 -3.597458600997924805e-01 7.338286191225051880e-02 1.786104738712310791e-01 -2.392886728048324585e-01 -7.505552768707275391e-01 2.929498255252838135e-01 3.209665715694427490e-01
4.849115014076232910e-02 -2.014658451080322266e-01 -8.388691395521163940e-02 2.022546976804733276e-01 -1.465552151203155518e-01 -9.021278023719787598e-01 1.934710331261157990e-02 2.709775269031524658e-01
6.451938301324844360e-02 -9.077706933021545410e-02 -3.889220952987670898e-01 -5.060077905654907227e-01 -1.870064437389373779e-01 -7.151481509208679199e-01 -1.800562739372253418e-01 -3.826135396957397461e-02
3.264650106430053711e-01 -3.753885924816131592e-01 3.059316873550415039e-01 1.567926406860351562e-01 -2.090189307928085327e-01 -7.561165094375610352e-01 1.277694702148437500e-01 -5.098845064640045166e-02
2.110886573791503906e-01 -2.437221407890319824e-01 -3.989670276641845703e-01 -4.769803881645202637e-01 -2.939797639846801758e-01 -3.208628594875335693e-01 5.448905825614929199e-01 -1.518995463848114014e-01
-6.568629294633865356e-02 -1.145536750555038452e-01 -7.618050277233123779e-02 -2.386712431907653809e-01 -5.345078110694885254e-01 -1.968921124935150146e-01 7.712334990501403809e-01 2.300340309739112854e-02
3.199526965618133545e-01 -2.404617071151733398e-01 9.494243562221527100e-02 -5.939327552914619446e-02 -1.528960019350051880e-01 -7.743796706199645996e-01 3.721209168434143066e-01 2.564210891723632812e-01
-1.219283975660800934e-02 -7.591653615236282349e-02 -2.975392155349254608e-02 -3.242526054382324219e-01 -6.192054152488708496e-01 -7.683333754539489746e-02 6.888914704322814941e-01 -1.554759889841079712e-01
3.294330537319183350e-01 -1.197191774845123291e-01 1.188299283385276794e-01 -3.540418744087219238e-01 -3.674155175685882568e-01 -4.802013933658599854e-01 2.289563119411468506e-01 -5.653903484344482422e-01
-3.899839520454406738e-01 -1.883326843380928040e-02 -2.179012149572372437e-01 -2.971396148204803467e-01 -3.406506478786468506e-01 -5.069928765296936035e-01 5.819796323776245117e-01 -1.055374377756379545e-04
1.085364967584609985e-01 -4.699731767177581787e-01 1.126376315951347351e-01 5.163968801498413086e-01 -5.280416011810302734e-01 -1.933315545320510864e-01 -1.408798396587371826e-01 -3.897946774959564209e-01
2.077413648366928101e-01 -2.056905776262283325e-01 1.840186864137649536e-01 -2.222575247287750244e-01 -7.195475101470947266e-01 -3.717441558837890625e-01 -4.185996055603027344e-01 -1.028511673212051392e-02
2.241230607032775879e-01 -3.807545080780982971e-02 -1.330292522907257080e-01 8.749388158321380615e-02 -5.038248896598815918e-01 -1.655456274747848511e-01 7.936773896217346191e-01 -1.086212694644927979e-01
-3.638662993907928467e-01 -1.988741010427474976e-01 -4.709162712097167969e-01 9.657476097345352173e-03 -4.168376922607421875e-01 -3.241886198520660400e-01 -1.270624063909053802e-02 -5.719978213310241699e-01
6.196953728795051575e-02 -5.488619804382324219e-01 9.910834580659866333e-02 5.024402141571044922e-01 -5.156819224357604980e-01 -3.359024524688720703e-01 -1.066864356398582458e-01 2.061585485935211182e-01
2.240065634250640869e-01 -1.407547593116760254e-01 -7.499389052391052246e-01 -7.328772544860839844e-02 -2.327634841203689575e-01 -3.815436959266662598e-01 -5.731548741459846497e-02 -3.989862501621246338e-01
2.322651892900466919e-01 4.082751274108886719e-02 -9.963995963335037231e-02 -2.820253670215606689e-01 -1.958490908145904541e-01 -4.657298028469085693e-01 5.006521940231323242e-01 -5.907672047615051270e-01
5.051845312118530273e-01 -5.375901609659194946e-02 -7.369574308395385742e-01 9.862064570188522339e-02 -3.543939590454101562e-01 -2.505345344543457031e-01 2.582662925124168396e-02 6.057069636881351471e-03
-2.109388634562492371e-02 -5.024678111076354980e-01 -1.320417523384094238e-01 1.354021877050399780e-01 -6.616482734680175781e-01 -1.414840817451477051e-01 -1.629249006509780884e-01 -4.764154255390167236e-01
-3.536538481712341309e-01 -2.107883393764495850e-01 -3.172550499439239502e-01 -1.643341332674026489e-01 -3.817170262336730957e-01 -3.942120671272277832e-01 6.253133416175842285e-01 1.035039052367210388e-01
5.684310197830200195e-01 -3.645907938480377197e-01 4.148918390274047852e-02 5.120751261711120605e-01 -5.024340152740478516e-01 -9.340713173151016235e-02 -1.168642863631248474e-01 -7.207828015089035034e-02
1.086516231298446655e-01 -1.811441928148269653e-01 1.621423363685607910e-01 -1.686937958002090454e-01 -7.378319501876831055e-01 -4.056719243526458740e-01 -4.185228943824768066e-01 1.284791231155395508e-01
-3.983850181102752686e-01 -3.812945485115051270e-01 3.175515830516815186e-01 1.277126669883728027e-01 -4.902728199958801270e-01 -3.290632367134094238e-01 3.818894922733306885e-01 -2.902836799621582031e-01
2.958265542984008789e-01 -3.385825455188751221e-01 -2.894786000251770020e-01 1.405102759599685669e-01 3.510439395904541016e-02 -7.058719396591186523e-01 2.364694476127624512e-01 -3.726958334445953369e-01
2.236472629010677338e-02 -3.659217357635498047e-01 2.736933063715696335e-03 -6.471402943134307861e-02 -5.065775513648986816e-01 -6.160192489624023438e-01 -1.508189290761947632e-01 4.500654637813568115e-01
4.550729393959045410e-01 5.944721698760986328e-01 1.114427298307418823e-01 2.313519418239593506e-01 -4.574248492717742920e-01 -3.988586068153381348e-01 6.324383616447448730e-02 -3.525268658995628357e-02
3.733192086219787598e-01 2.493771612644195557e-01 -1.411883085966110229e-01 6.378827095031738281e-01 -1.535607725381851196e-01 -4.317995011806488037e-01 2.602335810661315918e-01 -3.063690364360809326e-01
7.513560354709625244e-02 -1.918920874595642090e-01 -1.809332817792892456e-01 2.389595806598663330e-01 -1.801654398441314697e-01 -8.712449073791503906e-01 -1.062538474798202515e-01 2.547088861465454102e-01
1.991627179086208344e-02 -2.992101907730102539e-01 9.246564656496047974e-02 3.152369856834411621e-01 -3.979380726814270020e-01 -6.726397871971130371e-01 -2.885404042899608612e-02 4.364869296550750732e-01
1.841574907302856445e-02 -3.680354654788970947e-01 -7.045641541481018066e-02 -2.508803308010101318e-01 -5.540324449539184570e-01 -5.978243947029113770e-01 -3.197905719280242920e-01 1.723187714815139771e-01
4.566158354282379150e-01 -5.103431344032287598e-01 -4.814866483211517334e-01 1.739706099033355713e-02 -3.527328670024871826e-01 -7.600219547748565674e-02 3.789829313755035400e-01 -1.584135591983795166e-01
-3.962319791316986084e-01 8.179438859224319458e-02 1.131389811635017395e-01 -1.044999361038208008e-01 -7.324100732803344727e-01 -3.142841458320617676e-01 -2.424965351819992065e-01 -3.443627059459686279e-01
4.759093225002288818e-01 1.439656764268875122e-01 2.839539758861064911e-02 -5.486316606402397156e-02 -8.443232774734497070e-01 1.187371462583541870e-01 6.246548518538475037e-02 -1.344832777976989746e-01
4.899545609951019287e-01 -3.756069540977478027e-01 -2.773759663105010986e-01 1.441506594419479370e-01 -4.409613907337188721e-01 -5.493829026818275452e-03 5.456445217132568359e-01 -1.701238751411437988e-01
3.709497749805450439e-01 3.625039756298065186e-02 -1.546515673398971558e-01 -1.155605390667915344e-01 -1.877527087926864624e-01 -3.172267377376556396e-01 4.488182663917541504e-01 -6.974877119064331055e-01
8.811216056346893311e-02 -1.120954230427742004e-01 -6.130030006170272827e-02 -7.780530303716659546e-02 -2.089798450469970703e-01 -8.063004612922668457e-01 3.000810444355010986e-01 4.312981963157653809e-01
2.525475025177001953e-01 2.219173461198806763e-01 -2.250204086303710938e-01 1.802759990096092224e-02 -7.107435464859008789e-01 -1.775902360677719116e-01 2.508470714092254639e-01 4.862038791179656982e-01
5.080822706222534180e-01 -3.933401107788085938e-01 9.327866137027740479e-02 5.552236437797546387e-01 -4.692060053348541260e-01 -1.166192963719367981e-01 -1.513594686985015869e-01 -1.161806285381317139e-01
1.367917656898498535e-01 -2.157873958349227905e-01 1.763260662555694580e-01 -1.527900695800781250e-01 -6.891592144966125488e-01 -4.379260540008544922e-01 -4.438953697681427002e-01 1.285506933927536011e-01
-3.979122638702392578e-01 -2.855484783649444580e-01 2.718644142150878906e-01 2.315839082002639771e-01 -7.565635442733764648e-01 -1.737245172262191772e-01 8.672614395618438721e-02 -1.499883979558944702e-01
2.234523296356201172e-01 -1.558399200439453125e-01 -5.311896204948425293e-01 2.380431629717350006e-02 -4.356031715869903564e-01 -2.364059984683990479e-01 5.991183519363403320e-01 1.961459517478942871e-01
7.304576039314270020e-02 3.399717509746551514e-01 -2.035552076995372772e-02 9.418968856334686279e-02 -7.348918914794921875e-01 5.774502456188201904e-02 3.944638073444366455e-01 -4.132739603519439697e-01
2.261064648628234863e-01 -3.107324242591857910e-01 -5.150377750396728516e-01 6.897686421871185303e-02 -5.794059038162231445e-01 -3.869285574182868004e-03 4.057653546333312988e-01 -2.862302958965301514e-01
3.081642985343933105e-01 -4.182385206222534180e-01 -4.952671229839324951e-01 -1.680911928415298462e-01 -2.765862345695495605e-01 -2.671059072017669678e-01 5.459622144699096680e-01 -1.031832024455070496e-01
-4.741167426109313965e-01 1.884571313858032227e-01 1.658352613449096680e-01 -6.357035785913467407e-02 -4.320372045040130615e-01 -4.505677223205566406e-01 5.609626770019531250e-01 -6.171067804098129272e-02
1.293453387916088104e-03 2.609125897288322449e-02 -6.933199167251586914e-01 -1.927130371332168579e-01 -6.820600628852844238e-01 -1.120510399341583252e-01 5.240534245967864990e-02 -3.129208087921142578e-02
-3.972214460372924805e-01 -1.557959616184234619e-01 -5.003492832183837891e-01 1.714518219232559204e-01 -6.087502837181091309e-01 -1.773493587970733643e-01 -1.854139864444732666e-01 -3.190449774265289307e-01
-4.088043868541717529e-01 -1.058652326464653015e-01 -2.798345386981964111e-01 -8.781967312097549438e-02 -3.395956158638000488e-01 -6.183512210845947266e-01 -1.357187479734420776e-01 -4.685605168342590332e-01
-9.089508652687072754e-02 1.003192141652107239e-01 -1.056124195456504822e-01 -1.446461081504821777e-01 -4.889236688613891602e-01 -2.604246735572814941e-01 7.715089321136474609e-01 2.179545462131500244e-01
1.744347363710403442e-01 -5.543491244316101074e-01 1.823189109563827515e-01 5.582398176193237305e-01 -5.176383256912231445e-01 -9.732736647129058838e-02 1.574460715055465698e-01 -1.232332438230514526e-01
6.822524964809417725e-02 4.458522498607635498e-01 -2.047191411256790161e-01 8.816635608673095703e-02 -8.177602291107177734e-01 -1.355465650558471680e-01 2.429989725351333618e-01 2.691780030727386475e-02
-2.779647409915924072e-01 5.571830645203590393e-02 2.463612109422683716e-01 -1.611140370368957520e-01 -7.443283200263977051e-01 -3.552691638469696045e-01 -3.263092637062072754e-01 -2.150837332010269165e-01
7.908038049936294556e-02 -2.250507175922393799e-01 1.102280542254447937e-01 -1.226418912410736084e-01 -7.397720217704772949e-01 -4.001439809799194336e-01 -4.293795824050903320e-01 1.554432958364486694e-01
2.995581328868865967e-01 1.309844404458999634e-01 -5.387670397758483887e-01 1.228516176342964172e-01 -5.730078816413879395e-01 9.506816044449806213e-03 4.418347477912902832e-01 -2.531779408454895020e-01
3.823506236076354980e-01 -2.756651937961578369e-01 -3.721759617328643799e-01 2.247281605377793312e-03 -5.528525710105895996e-01 -1.707193553447723389e-01 2.836665511131286621e-01 4.733275771141052246e-01
3.305762112140655518e-01 -2.016572952270507812e-01 4.175864756107330322e-01 -3.090713024139404297e-01 -2.851328849792480469e-01 -5.524258613586425781e-01 2.802137732505798340e-01 -3.393451571464538574e-01
1.586513519287109375e-01 -1.546148657798767090e-01 -7.997020334005355835e-02 -3.620335161685943604e-01 -6.085492372512817383e-01 -4.142824113368988037e-01 -5.058218240737915039e-01 -1.250712722539901733e-01
4.661958813667297363e-01 -4.621007144451141357e-01 1.588739454746246338e-01 2.550481855869293213e-01 -2.835521101951599121e-01 -4.614387154579162598e-01 -2.136889398097991943e-01 -3.739565908908843994e-01
-2.335402369499206543e-01 -2.592965364456176758e-01 -1.207582280039787292e-01 -8.009147830307483673e-03 -5.589269399642944336e-01 -6.052771806716918945e-01 -1.699542403221130371e-01 3.948839008808135986e-01
3.918754458427429199e-01 -1.663203388452529907e-01 -2.807195484638214111e-01 9.876612573862075806e-02 4.210040718317031860e-02 -5.661466121673583984e-01 4.113743305206298828e-01 -4.885587990283966064e-01
1.827344745397567749e-01 2.938329577445983887e-01 3.470314443111419678e-01 4.370218515396118164e-01 -5.096368789672851562e-01 -2.564334273338317871e-01 2.482663244009017944e-01 -4.262950420379638672e-01
-1.910939216613769531e-01 -7.196175307035446167e-02 -5.509797930717468262e-01 3.824496641755104065e-02 -8.049443364143371582e-01 5.072267726063728333e-03 -6.031193584203720093e-02 -4.079747572541236877e-02
1.280880570411682129e-01 -2.320704907178878784e-01 -1.711056530475616455e-01 3.267069160938262939e-01 -7.821334600448608398e-01 -5.716618895530700684e-02 6.181542947888374329e-02 4.182108342647552490e-01
-5.505083203315734863e-01 2.052746713161468506e-01 -2.040577493607997894e-02 6.439817696809768677e-02 -1.967926770448684692e-01 -5.995702743530273438e-01 4.299363195896148682e-01 -2.591951787471771240e-01
3.133598864078521729e-01 -2.440066263079643250e-02 -3.212937340140342712e-02 -4.635152220726013184e-02 -5.412392020225524902e-01 -5.584837123751640320e-02 7.712066769599914551e-01 -8.491670340299606323e-02
1.113845780491828918e-01 3.079029619693756104e-01 -3.597036004066467285e-01 -2.443475127220153809e-01 -6.397782564163208008e-01 -1.383292227983474731e-01 5.151110887527465820e-01 9.953077137470245361e-02
3.914672434329986572e-01 4.202064871788024902e-01 7.741151005029678345e-02 4.829939603805541992e-01 -5.941327810287475586e-01 -2.373346835374832153e-01 1.409399062395095825e-01 -4.145586490631103516e-02
-4.937883317470550537e-01 -1.491406857967376709e-01 2.196419090032577515e-01 9.721229970455169678e-02 -7.678169012069702148e-01 -1.804434508085250854e-01 9.716110676527023315e-02 -2.114105522632598877e-01
-4.691427052021026611e-01 -1.383526474237442017e-01 4.164729416370391846e-01 6.186545640230178833e-02 -4.395669400691986084e-01 -4.366739988327026367e-01 3.659394979476928711e-01 -2.562651336193084717e-01
-6.057446449995040894e-02 -4.370692968368530273e-01 -5.149607658386230469e-01 -1.009428650140762329e-01 -4.701093435287475586e-01 -8.140864968299865723e-02 4.567564725875854492e-01 -3.060565590858459473e-01
-4.738929867744445801e-01 -2.271902002394199371e-02 2.539669573307037354e-01 2.654979750514030457e-02 -7.618804574012756348e-01 -2.150104939937591553e-01 -1.056729182600975037e-01 -2.680427432060241699e-01
1.777201294898986816e-01 4.156398177146911621e-01 4.265900254249572754e-01 1.807130575180053711e-01 -6.804253458976745605e-01 -1.092611625790596008e-01 3.029510378837585449e-01 -1.196946129202842712e-01
2.122753858566284180e-01 3.515323624014854431e-02 -2.186255455017089844e-01 -1.464790403842926025e-01 -1.510595381259918213e-01 -5.135375857353210449e-01 5.753765702247619629e-01 -5.165774226188659668e-01
-2.613211572170257568e-01 3.013851940631866455e-01 -3.377671539783477783e-01 -4.051071703433990479e-01 -5.983954071998596191e-01 -1.640270352363586426e-01 2.547597289085388184e-01 -3.358499705791473389e-01
-2.189820855855941772e-01 -5.467993021011352539e-01 2.799811661243438721e-01 3.617619872093200684e-01 -5.670867562294006348e-01 -2.128230780363082886e-01 2.125928401947021484e-01 -1.780995130538940430e-01
1.605943292379379272e-01 -5.130913257598876953e-01 1.232880353927612305e-01 2.854425609111785889e-01 -4.201936721801757812e-01 -3.439951837062835693e-01 -2.318672686815261841e-01 -5.153751969337463379e-01
2.533541917800903320e-01 -1.982673853635787964e-01 2.178051471710205078e-01 -3.662412166595458984e-01 -5.786691308021545410e-01 -5.469231009483337402e-01 -2.478432953357696533e-01 1.397171169519424438e-01
-1.748778373003005981e-01 -2.512281835079193115e-01 -7.266492396593093872e-02 -7.207860797643661499e-02 -5.688535571098327637e-01 -6.229282021522521973e-01 -1.540999114513397217e-01 4.005570709705352783e-01
2.699424624443054199e-01 -2.069940716028213501e-01 -1.985688954591751099e-01 -5.136528611183166504e-01 -5.550662875175476074e-01 -4.222855865955352783e-01 -3.039193153381347656e-01 -4.717037826776504517e-02
1.793202310800552368e-01 -2.607123553752899170e-01 1.006252095103263855e-01 -1.839055269956588745e-01 -6.953207850456237793e-01 -4.120054543018341064e-01 -4.498544633388519287e-01 -1.839148625731468201e-02
1.624407470226287842e-01 -2.978080213069915771e-01 -4.985751118510961533e-03 -3.939583301544189453e-01 -5.948078632354736328e-01 -5.325735211372375488e-01 -1.803477853536605835e-01 2.444159984588623047e-01
-3.023896813392639160e-01 5.945306271314620972e-02 -4.700469970703125000e-02 7.979401387274265289e-03 -8.828854560852050781e-02 -6.690912842750549316e-01 6.481505036354064941e-01 -1.648496985435485840e-01
-1.753133982419967651e-01 -4.324811398983001709e-01 3.925514817237854004e-01 -1.694989353418350220e-01 -3.919740021228790283e-01 -5.748301148414611816e-01 3.324926495552062988e-01 -6.909657269716262817e-02
3.558928966522216797e-01 -2.901379168033599854e-01 -7.282944768667221069e-02 -3.377832472324371338e-01 -5.505835413932800293e-01 -4.327966868877410889e-01 -3.989752829074859619e-01 -1.418522000312805176e-01
9.953526407480239868e-02 -4.241571426391601562e-01 -4.434184730052947998e-01 2.471733242273330688e-01 -6.751785278320312500e-01 8.549221605062484741e-02 8.931523561477661133e-02 -2.851604521274566650e-01
-3.950030207633972168e-01 4.700344502925872803e-01 -2.344956845045089722e-01 -1.641728579998016357e-01 -5.929670333862304688e-01 -2.379364520311355591e-01 1.770024299621582031e-01 -3.186623156070709229e-01
3.834157586097717285e-01 -1.351619046181440353e-02 -2.256934642791748047e-01 1.717500239610671997e-01 -4.648536145687103271e-01 -8.459887653589248657e-02 7.408285737037658691e-01 -1.735314168035984039e-02
4.553755819797515869e-01 -4.957732856273651123e-01 -1.820140182971954346e-01 2.866114974021911621e-01 -5.070767402648925781e-01 -7.677569985389709473e-02 3.934678733348846436e-01 1.171688064932823181e-01
1.058299466967582703e-01 4.538217484951019287e-01 -4.472248256206512451e-01 1.810859702527523041e-02 -5.017701983451843262e-01 -1.231451779603958130e-01 4.069854021072387695e-01 -3.872114121913909912e-01
-1.673159450292587280e-01 2.659209966659545898e-01 -4.686690866947174072e-01 3.468339443206787109e-01 -6.057172417640686035e-01 -1.248344928026199341e-01 4.228450059890747070e-01 -8.484986610710620880e-03
-2.726981416344642639e-02 3.488130569458007812e-01 -5.547109246253967285e-01 2.476476319134235382e-02 -2.801185846328735352e-01 -2.769631147384643555e-01 4.871042966842651367e-01 -4.205028712749481201e-01
-3.561794459819793701e-01 4.069499671459197998e-01 -2.575903534889221191e-01 -3.532190322875976562e-01 -6.162177920341491699e-01 -2.082913368940353394e-01 1.720874160528182983e-01 -2.523643672466278076e-01
9.092359803617000580e-03 -4.439290165901184082e-01 -2.135653495788574219e-01 -9.540294110774993896e-02 -4.603315889835357666e-01 -3.275361657142639160e-01 -5.642400309443473816e-02 -6.525056958198547363e-01
-4.098529815673828125e-01 3.320329263806343079e-02 -3.183766603469848633e-01 -3.559125065803527832e-01 -3.032733500003814697e-01 -5.118483901023864746e-01 4.308341741561889648e-01 -2.515930831432342529e-01
-4.635779559612274170e-01 8.834745734930038452e-02 -8.506560325622558594e-02 -2.187635749578475952e-01 -3.349291086196899414e-01 -6.095253825187683105e-01 4.180231094360351562e-01 -2.524966895580291748e-01
3.807129263877868652e-01 -3.748371005058288574e-01 -1.444602310657501221e-01 5.541408061981201172e-01 -5.533817410469055176e-01 -2.708936668932437897e-02 9.341248124837875366e-02 -2.663139402866363525e-01
2.353329062461853027e-01 -4.764812290668487549e-01 3.156762421131134033e-01 2.195245772600173950e-01 -3.369395136833190918e-01 -6.353616714477539062e-01 1.690856069326400757e-01 1.547214835882186890e-01
1.873931139707565308e-01 2.013534009456634521e-01 4.065227508544921875e-02 -6.070322394371032715e-01 -5.970435738563537598e-01 -9.251362085342407227e-02 3.500915765762329102e-01 -2.581011056900024414e-01
-4.679828882217407227e-02 2.149533033370971680e-01 2.078715860843658447e-01 6.585518121719360352e-01 -3.080256581306457520e-01 -4.283033907413482666e-01 1.330925673246383667e-01 -4.226895570755004883e-01
2.744993567466735840e-01 8.317283540964126587e-02 -7.642022371292114258e-01 2.480951100587844849e-01 -3.698804676532745361e-01 -3.591975569725036621e-01 6.763099133968353271e-02 4.204556718468666077e-02
-1.444683969020843506e-01 2.412028610706329346e-01 -2.720507681369781494e-01 -2.737976312637329102e-01 -3.452773690223693848e-01 -4.643800556659698486e-01 6.576407551765441895e-01 -6.794670224189758301e-02
2.270137704908847809e-02 -1.606242358684539795e-01 3.278313279151916504e-01 -1.969933062791824341e-01 -5.336570143699645996e-01 -6.585627794265747070e-01 -3.261975049972534180e-01 5.005262792110443115e-02
-4.348555207252502441e-01 -2.154533118009567261e-01 1.863313913345336914e-01 7.840462960302829742e-03 -6.736441254615783691e-01 -2.224444597959518433e-01 2.790780067443847656e-01 -3.854053616523742676e-01
3.851476684212684631e-02 -6.025085598230361938e-02 3.487374782562255859e-01 -2.721507549285888672e-01 -3.799335360527038574e-01 -7.421255707740783691e-01 -2.586621642112731934e-01 -1.928645670413970947e-01
-1.834296584129333496e-01 8.113953284919261932e-03 -5.248386263847351074e-01 1.305128931999206543e-01 -8.118138313293457031e-01 -1.370920520275831223e-02 -1.131208613514900208e-03 -1.206966787576675415e-01
3.475390970706939697e-01 1.238330304622650146e-01 3.067331612110137939e-01 2.099125832319259644e-01 -4.334111809730529785e-01 -2.906780540943145752e-01 6.492131948471069336e-01 -1.786529123783111572e-01
-2.471859604120254517e-01 -7.226428389549255371e-02 4.841580614447593689e-02 2.988172173500061035e-01 -1.066415235400199890e-01 -5.059437751770019531e-01 7.033764719963073730e-01 -2.827565073966979980e-01
3.753309249877929688e-01 2.731005251407623291e-01 -4.733402431011199951e-01 4.619255065917968750e-01 -2.183602601289749146e-01 -4.221979081630706787e-01 3.470225632190704346e-01 2.755959518253803253e-02
3.305921554565429688e-01 6.607199907302856445e-01 4.085613787174224854e-02 1.832219958305358887e-02 -4.905563890933990479e-01 -4.403229951858520508e-01 -8.902020007371902466e-02 -9.848005324602127075e-02
1.913393884897232056e-01 8.817173540592193604e-02 -5.983992815017700195e-01 1.604528576135635376e-01 -5.789601802825927734e-01 -2.400332242250442505e-01 6.124836951494216919e-02 4.186001121997833252e-01
7.964217662811279297e-02 5.797643661499023438e-01 1.693396717309951782e-01 -3.691935539245605469e-02 -5.904101729393005371e-01 -2.673469185829162598e-01 4.129992723464965820e-01 -1.920014470815658569e-01
-3.246545493602752686e-01 -1.861861050128936768e-01 -8.015418052673339844e-02 -2.215098291635513306e-01 -4.519270360469818115e-01 -3.017792105674743652e-01 7.059332132339477539e-01 -1.038870960474014282e-01
-7.190500944852828979e-02 1.916272193193435669e-01 -2.675356864929199219e-01 4.116347134113311768e-01 -5.515598654747009277e-01 -4.569680243730545044e-02 5.772150754928588867e-01 -2.785793542861938477e-01
3.676610589027404785e-01 3.743930533528327942e-02 -3.512420654296875000e-01 4.420197010040283203e-01 -2.645784616470336914e-01 -3.303719460964202881e-01 3.665677309036254883e-01 -4.807828068733215332e-01
2.278489470481872559e-01 -5.818603634834289551e-01 -1.293978989124298096e-01 3.108035027980804443e-01 -6.482338309288024902e-01 4.310410469770431519e-02 -2.564057148993015289e-02 -2.710317671298980713e-01
2.199884653091430664e-01 -5.764135122299194336e-01 -2.504734396934509277e-01 3.771665990352630615e-01 -6.067045927047729492e-01 2.764834277331829071e-02 -2.618706226348876953e-02 -2.117081582546234131e-01
-6.982871145009994507e-02 3.384363353252410889e-01 -3.023496270179748535e-01 -3.771201968193054199e-01 -6.827717423439025879e-01 -1.846188679337501526e-02 2.394611239433288574e-01 -3.508419990539550781e-01
3.892236948013305664e-01 -5.368493497371673584e-02 1.172128319740295410e-02 3.130197525024414062e-01 -8.333581686019897461e-01 -4.739174619317054749e-03 -5.554837733507156372e-02 2.234062701463699341e-01
5.464062690734863281e-01 -4.785177111625671387e-01 2.352107875049114227e-02 4.292564392089843750e-01 -4.989401996135711670e-01 -3.377952799201011658e-02 8.453968912363052368e-02 -1.744055598974227905e-01
-1.751447916030883789e-01 -3.852201998233795166e-02 -1.705645769834518433e-01 2.200441434979438782e-02 -5.086180567741394043e-01 -2.754468321800231934e-01 7.700232863426208496e-01 1.037538647651672363e-01
-1.835830658674240112e-01 2.084634155035018921e-01 -2.986354529857635498e-01 3.386904299259185791e-01 -6.623611450195312500e-01 -1.069035679101943970e-01 3.847531080245971680e-01 3.475056588649749756e-01
-2.575196623802185059e-01 2.664282023906707764e-01 2.541956603527069092e-01 4.370941817760467529e-01 -2.793483436107635498e-01 -6.027943491935729980e-01 2.573344111442565918e-01 -3.153016567230224609e-01
2.786236107349395752e-01 -5.135368704795837402e-01 -3.182654082775115967e-01 4.055236279964447021e-01 -5.201465487480163574e-01 -2.952679693698883057e-01 -1.853000819683074951e-01 -2.889312803745269775e-02
-3.351095616817474365e-01 9.320206940174102783e-02 -3.395171463489532471e-01 -7.598991692066192627e-02 -5.908839702606201172e-01 -3.449012339115142822e-01 -2.739822864532470703e-01 -4.634672403335571289e-01
-9.513410180807113647e-02 -2.958838045597076416e-01 -3.157833218574523926e-02 6.638126969337463379e-01 -2.980965673923492432e-01 -3.843250870704650879e-01 3.345950320363044739e-02 -4.733612835407257080e-01
-1.579605229198932648e-02 -8.215794712305068970e-02 -1.970509141683578491e-01 -1.642490774393081665e-01 -5.551145672798156738e-01 -5.125527456402778625e-02 7.657896876335144043e-01 -1.731490194797515869e-01
1.647558957338333130e-01 1.347245126962661743e-01 -2.614015340805053711e-01 7.316079735755920410e-02 -6.439532637596130371e-01 -1.378718018531799316e-01 6.473526358604431152e-01 1.681423783302307129e-01
8.796918392181396484e-02 -1.147358790040016174e-01 -1.343939900398254395e-01 -4.915178120136260986e-01 -5.675761103630065918e-01 -5.376533269882202148e-01 -2.015945017337799072e-01 2.599839866161346436e-01
6.080750003457069397e-02 -1.997778750956058502e-02 2.080601304769515991e-01 1.439901143312454224e-01 -4.696823656558990479e-01 -1.809326559305191040e-01 8.122385740280151367e-01 -1.371559053659439087e-01
-8.528430014848709106e-02 -1.714968234300613403e-01 -3.551647439599037170e-02 -1.356666684150695801e-01 -3.970792591571807861e-01 -3.431908786296844482e-01 5.332863330841064453e-01 -6.195178031921386719e-01
-4.047838151454925537e-01 6.399149447679519653e-02 -2.490587383508682251e-01 -9.298711270093917847e-02 -3.026885390281677246e-01 -4.375775158405303955e-01 5.892069339752197266e-01 -3.621037602424621582e-01
1.230147927999496460e-01 -5.250517725944519043e-01 -7.268328219652175903e-02 1.323197036981582642e-01 -6.240403279662132263e-02 -7.354677915573120117e-01 2.273674821481108665e-03 -3.762770593166351318e-01
-5.592445731163024902e-01 -1.694222688674926758e-01 2.284813076257705688e-01 1.369875818490982056e-01 -6.842650771141052246e-01 -2.157099246978759766e-01 2.323330491781234741e-01 -1.372750550508499146e-01
-4.393836557865142822e-01 -3.637759387493133545e-02 2.550351433455944061e-02 1.415520608425140381e-01 -2.988667190074920654e-01 -5.473772287368774414e-01 5.366754531860351562e-01 -3.285840153694152832e-01
2.325711585581302643e-02 2.455650418996810913e-01 -3.382602930068969727e-01 -3.582938611507415771e-01 -4.226041734218597412e-01 -2.837473154067993164e-01 5.412255525588989258e-01 -3.799087703227996826e-01
-4.515288770198822021e-02 -2.651084661483764648e-01 -1.571914702653884888e-01 -2.763755917549133301e-01 -6.148698925971984863e-01 -5.142653584480285645e-01 -3.050934970378875732e-01 3.016127943992614746e-01
-1.619829237461090088e-01 -4.250254929065704346e-01 -1.686048954725265503e-01 1.706056743860244751e-01 -4.621824920177459717e-01 -5.861745476722717285e-01 -1.783964335918426514e-01 3.828084468841552734e-01
1.802061796188354492e-01 -1.684750765562057495e-01 2.311722934246063232e-01 -3.434543311595916748e-01 -3.428580760955810547e-01 -4.657242298126220703e-01 1.560065597295761108e-01 -6.394932270050048828e-01
3.360549211502075195e-01 1.344459652900695801e-01 -4.942592680454254150e-01 1.521324813365936279e-01 -7.361587882041931152e-01 -8.909932523965835571e-02 -5.335850268602371216e-02 2.209963053464889526e-01
-3.717125058174133301e-01 1.661368645727634430e-02 1.675530821084976196e-01 -5.052020773291587830e-02 -8.118032813072204590e-01 -2.892283201217651367e-01 -2.919429838657379150e-01 5.495022982358932495e-02
4.534673690795898438e-01 8.259250223636627197e-02 -2.883619070053100586e-01 4.582787156105041504e-01 -6.009865403175354004e-01 -5.009412299841642380e-03 -6.880341470241546631e-02 -3.583713769912719727e-01
2.058062851428985596e-01 -1.800834238529205322e-01 1.560813784599304199e-01 -4.899074435234069824e-01 -5.856133103370666504e-01 -5.176392197608947754e-01 -1.209801658987998962e-01 1.879182755947113037e-01
2.276818156242370605e-01 1.173094585537910461e-01 -2.463147491216659546e-01 -5.625450015068054199e-01 -6.592737436294555664e-01 -1.284359246492385864e-01 3.257765769958496094e-01 -1.856292597949504852e-03
-1.266218274831771851e-01 -2.989831268787384033e-01 -3.767816722393035889e-01 -4.258970320224761963e-01 -3.102087974548339844e-01 -4.209558069705963135e-01 5.434893369674682617e-01 -4.908833652734756470e-02
3.640171289443969727e-01 -1.212410554289817810e-01 -3.571316003799438477e-01 -6.105292215943336487e-02 -6.921929121017456055e-01 -1.113800257444381714e-01 2.244784384965896606e-01 4.237859845161437988e-01
-3.801558613777160645e-01 2.572455108165740967e-01 2.589478492736816406e-01 3.315733671188354492e-01 -2.083934098482131958e-01 -6.129935979843139648e-01 1.109794080257415771e-01 -4.252127707004547119e-01
1.522443592548370361e-01 -4.743161797523498535e-01 -2.314015775918960571e-01 3.318877816200256348e-01 -6.660150885581970215e-01 1.076884288340806961e-02 -7.591333240270614624e-02 -3.724173605442047119e-01
9.823653101921081543e-02 2.238538563251495361e-01 6.720935553312301636e-02 -3.915414810180664062e-01 -3.323677182197570801e-01 -3.351921439170837402e-01 3.997236788272857666e-01 -6.323100924491882324e-01
1.541178673505783081e-01 -1.765979230403900146e-01 -2.761243283748626709e-01 -3.150339424610137939e-01 -1.587103903293609619e-01 -4.881014227867126465e-01 4.086329936981201172e-01 -5.823718905448913574e-01
-8.458091877400875092e-03 -3.878433257341384888e-02 -7.138749957084655762e-01 6.414464116096496582e-02 -6.042557954788208008e-01 -1.938682645559310913e-01 -1.864053755998611450e-01 -2.173368185758590698e-01
4.862554371356964111e-02 -6.369086354970932007e-02 -9.929133951663970947e-02 -4.090793132781982422e-01 -6.249858140945434570e-01 -5.594075322151184082e-01 -2.435929626226425171e-01 2.312851697206497192e-01
5.018976982682943344e-03 2.486336529254913330e-01 -7.137924432754516602e-01 2.900737226009368896e-01 -5.077338814735412598e-01 -2.523759901523590088e-01 1.237959936261177063e-01 -8.775436133146286011e-02
-7.894656807184219360e-02 -3.380718231201171875e-01 -1.728026196360588074e-02 -1.430992335081100464e-01 -2.696897089481353760e-01 -4.751286208629608154e-01 2.446551024913787842e-01 -7.073633670806884766e-01
3.641972541809082031e-01 -3.348307013511657715e-01 -2.294517159461975098e-01 2.151822596788406372e-01 5.105119571089744568e-02 -7.383188009262084961e-01 4.358299449086189270e-02 -3.266144096851348877e-01
4.709172844886779785e-01 6.357534229755401611e-02 -3.828457593917846680e-01 5.618197321891784668e-01 -2.254663109779357910e-01 -2.574747204780578613e-01 2.524324357509613037e-01 -3.621220588684082031e-01
-3.457336425781250000e-01 3.292052149772644043e-01 -2.229679673910140991e-01 -3.280345499515533447e-01 -5.439410805702209473e-01 -2.935935258865356445e-01 2.796989381313323975e-01 -3.930271565914154053e-01
1.707885563373565674e-01 -2.957469224929809570e-01 1.960081160068511963e-01 -2.529967725276947021e-01 -7.634818553924560547e-01 -2.807775735855102539e-01 -3.446363210678100586e-01 2.058295905590057373e-02
-2.770538628101348877e-01 -1.147959753870964050e-01 -8.294757455587387085e-02 1.282350718975067139e-01 -2.184891402721405029e-01 -5.928713083267211914e-01 6.971969604492187500e-01 -3.769742697477340698e-02
1.862267255783081055e-01 -2.637119591236114502e-01 4.980883896350860596e-01 -2.640571296215057373e-01 -3.904422521591186523e-01 -5.947349071502685547e-01 2.381296157836914062e-01 -1.228702515363693237e-01
1.218475103378295898e-01 -3.026953041553497314e-01 -3.588974475860595703e-01 1.384971588850021362e-01 -5.635085105895996094e-01 -2.061587274074554443e-01 6.193661093711853027e-01 -4.338569566607475281e-02
3.385989367961883545e-02 1.745490729808807373e-01 -6.128065586090087891e-01 1.687903553247451782e-01 -5.939607620239257812e-01 -3.142520785331726074e-01 -1.019840463995933533e-01 3.200305998325347900e-01
-3.771693408489227295e-01 -2.091999650001525879e-01 -1.782549768686294556e-01 -1.834637671709060669e-01 -4.407597482204437256e-01 -3.663197457790374756e-01 6.440734267234802246e-01 7.249151170253753662e-02
3.075040876865386963e-02 -1.214664056897163391e-01 8.863408118486404419e-02 1.572587639093399048e-01 -9.386422634124755859e-01 -7.492624223232269287e-03 -2.298847734928131104e-01 1.332724690437316895e-01
3.070618212223052979e-01 -4.219391644001007080e-01 -4.147413372993469238e-01 2.844735682010650635e-01 -6.509041190147399902e-01 1.897252351045608521e-02 2.291617542505264282e-02 -2.240168899297714233e-01
4.851360023021697998e-01 -1.036053001880645752e-01 3.401491343975067139e-01 -2.981299459934234619e-01 -3.404677808284759521e-01 -6.579428315162658691e-01 2.094647288322448730e-02 8.953273296356201172e-03
2.971656918525695801e-01 1.110726520419120789e-01 -5.360014438629150391e-01 1.406933814287185669e-01 -7.347322106361389160e-01 -1.423399448394775391e-01 1.731884330511093140e-01 4.665759578347206116e-02
2.417562305927276611e-01 2.687173485755920410e-01 -6.025594100356101990e-02 -1.858280152082443237e-01 -7.836666703224182129e-01 2.093591168522834778e-02 3.563913404941558838e-01 -2.993250787258148193e-01
-4.371149092912673950e-02 2.035156339406967163e-01 -2.851633541285991669e-02 -2.023388892412185669e-01 -2.049830704927444458e-01 -4.681624472141265869e-01 5.982981324195861816e-01 -5.438396930694580078e-01
-1.885314583778381348e-01 7.192918658256530762e-02 -1.871269312687218189e-03 -1.625059843063354492e-01 -8.362193703651428223e-01 -8.147603273391723633e-02 -2.359745949506759644e-01 -4.138660430908203125e-01
-3.054021894931793213e-01 -2.186184525489807129e-01 -2.868306040763854980e-01 -1.438540965318679810e-01 -3.719218969345092773e-01 -3.666279315948486328e-01 6.945084929466247559e-01 -2.976627461612224579e-02
1.372444480657577515e-01 1.652836799621582031e-01 8.449409157037734985e-02 2.980708181858062744e-01 -4.277650117874145508e-01 -1.517450511455535889e-01 7.335584163665771484e-01 -3.372569382190704346e-01
2.942852675914764404e-01 -6.301178038120269775e-02 -2.891188263893127441e-01 -5.600888729095458984e-01 -5.982975363731384277e-01 -6.039035692811012268e-02 3.701357245445251465e-01 -1.163137555122375488e-01
-1.566979587078094482e-01 -1.874308288097381592e-01 5.347257256507873535e-01 -2.204456031322479248e-01 -5.290539264678955078e-01 -4.299789667129516602e-01 3.668062686920166016e-01 -8.038038760423660278e-02
1.486419588327407837e-01 -4.409179985523223877e-01 -4.058621823787689209e-01 2.926082015037536621e-01 -6.921624541282653809e-01 6.165472418069839478e-02 -8.308210223913192749e-02 -2.082318812608718872e-01
-1.271056360565125942e-03 1.387485414743423462e-01 5.910566449165344238e-02 -1.844590753316879272e-01 -9.128816723823547363e-01 -1.169901192188262939e-01 -1.417658030986785889e-01 -2.758462727069854736e-01
-2.986097335815429688e-01 2.761357426643371582e-01 8.125736564397811890e-02 4.265615046024322510e-01 -2.076222449541091919e-01 -5.820802450180053711e-01 2.200022935867309570e-01 -4.644336998462677002e-01
-2.529527842998504639e-01 -1.912123262882232666e-01 -3.428099304437637329e-02 5.392135381698608398e-01 -2.494635134935379028e-01 -5.607731342315673828e-01 -1.457460820674896240e-01 -4.578053951263427734e-01
-6.900096684694290161e-02 -2.874712646007537842e-01 -1.623165756464004517e-01 2.349756658077239990e-01 -4.991831183433532715e-01 -6.003788113594055176e-01 -3.718113303184509277e-01 2.883691489696502686e-01
2.226733267307281494e-01 6.547084450721740723e-02 -2.965764999389648438e-01 -6.278504729270935059e-01 -4.925639629364013672e-01 -1.895302981138229370e-01 4.306026399135589600e-01 -4.109036643058061600e-03
2.182690501213073730e-01 -3.517336249351501465e-01 4.453944563865661621e-01 -2.451477348804473877e-01 -5.745803117752075195e-01 -4.511393010616302490e-01 3.929695487022399902e-02 1.869623810052871704e-01
3.712206184864044189e-01 -3.075475692749023438e-01 4.506895840167999268e-01 2.490535564720630646e-02 -5.624459385871887207e-01 -4.686188101768493652e-01 -4.559339210391044617e-02 1.607504189014434814e-01
1.771137267351150513e-01 -1.483013331890106201e-01 -8.671015501022338867e-02 3.807102739810943604e-01 -5.053108334541320801e-01 -4.506493806838989258e-01 -2.675362825393676758e-01 -5.139834284782409668e-01
9.912256896495819092e-02 -4.990396201610565186e-01 -5.845732092857360840e-01 -1.721340417861938477e-01 -2.725967466831207275e-01 -3.513762056827545166e-01 1.143231242895126343e-01 -3.986654877662658691e-01
-1.133324205875396729e-01 5.469435080885887146e-02 2.681015431880950928e-01 7.048873305320739746e-01 -2.660420835018157959e-01 -4.263483285903930664e-01 2.380974888801574707e-01 -3.258496522903442383e-01
9.827674180269241333e-02 -2.608951628208160400e-01 -2.073706090450286865e-01 -4.976830184459686279e-01 -5.021861791610717773e-01 -5.032946467399597168e-01 -3.343092501163482666e-01 -1.196884959936141968e-01
-1.491149365901947021e-01 -2.257640063762664795e-01 -1.205281913280487061e-02 6.060334444046020508e-01 -2.740634381771087646e-01 -5.185075402259826660e-01 -9.027653932571411133e-02 -4.552612006664276123e-01
2.747011780738830566e-01 -3.084529340267181396e-01 -4.326989650726318359e-01 -4.717502593994140625e-01 -4.083158969879150391e-01 -1.685822010040283203e-01 3.769082129001617432e-01 -2.870850861072540283e-01
-4.207535982131958008e-01 -2.341787517070770264e-01 4.014376699924468994e-01 -3.501642495393753052e-02 -4.659504592418670654e-01 -4.723066389560699463e-01 2.847934663295745850e-01 -2.906164824962615967e-01
-2.875166833400726318e-01 -1.611251942813396454e-02 -3.541228771209716797e-01 -7.523798197507858276e-02 -4.813103973865509033e-01 -3.510819077491760254e-01 -1.192994415760040283e-01 -6.456471085548400879e-01
2.459895908832550049e-01 -2.343807369470596313e-01 1.747327893972396851e-01 -5.054619908332824707e-02 -2.162069231271743774e-01 -7.119843959808349609e-01 4.604599773883819580e-01 2.928787171840667725e-01
2.614215314388275146e-01 4.966746866703033447e-01 -9.536694735288619995e-02 1.351041197776794434e-01 -2.599652707576751709e-01 -6.806795597076416016e-01 -2.919758558273315430e-01 -2.036378681659698486e-01
-1.683584451675415039e-01 1.388909369707107544e-01 -1.880832314491271973e-01 -2.779520750045776367e-01 -3.947631418704986572e-01 -3.755963146686553955e-01 3.464097380638122559e-01 -6.502476334571838379e-01
3.134271204471588135e-01 6.534625776112079620e-03 -5.444990992546081543e-01 1.641752868890762329e-01 -6.204389333724975586e-01 6.672382820397615433e-03 4.377350509166717529e-01 4.107217118144035339e-02
-1.457066237926483154e-01 4.345830380916595459e-01 -1.937693804502487183e-01 -1.544445157051086426e-01 -7.262434959411621094e-01 -3.339941427111625671e-02 3.090502321720123291e-01 -3.231877386569976807e-01
-2.598197385668754578e-02 -3.694955408573150635e-01 3.635106980800628662e-02 6.770378351211547852e-01 -2.805268764495849609e-01 -5.069268941879272461e-01 -6.088663637638092041e-02 -2.524259686470031738e-01
8.068355172872543335e-02 3.133083879947662354e-01 -3.508607670664787292e-02 8.011002093553543091e-02 -6.852512955665588379e-01 4.954046383500099182e-02 4.965685307979583740e-01 -4.111878275871276855e-01
2.308603078126907349e-01 -3.987281322479248047e-01 -1.317240763455629349e-02 -1.660867929458618164e-01 -6.818193793296813965e-01 -3.821304440498352051e-01 -3.413467109203338623e-01 1.803952306509017944e-01
-5.442653782665729523e-03 -5.789737701416015625e-01 -7.145159691572189331e-02 4.952577054500579834e-01 -5.347222685813903809e-01 -1.419980973005294800e-01 2.152838744223117828e-03 -3.290567100048065186e-01
-3.455649316310882568e-01 4.633833169937133789e-01 -2.955886423587799072e-01 -3.054585158824920654e-01 -6.024944186210632324e-01 -1.947954744100570679e-01 1.780272275209426880e-01 -2.292266637086868286e-01
-1.230706349015235901e-01 1.232360973954200745e-01 -3.445295691490173340e-01 4.004288911819458008e-01 -7.053439617156982422e-01 -1.477687954902648926e-01 -2.266647368669509888e-01 -3.462657034397125244e-01
-6.170896813273429871e-02 -3.901138901710510254e-01 -8.961255848407745361e-02 -3.355191089212894440e-03 -5.688914060592651367e-01 -5.535852313041687012e-01 -2.550714313983917236e-01 3.752413392066955566e-01
-5.676514506340026855e-01 -1.238059550523757935e-01 -2.188846468925476074e-01 6.766900420188903809e-02 -5.670086741447448730e-01 -2.454542070627212524e-01 9.427197277545928955e-02 -4.683168530464172363e-01
1.975392177700996399e-02 -1.450954824686050415e-01 3.374556601047515869e-01 -2.377778440713882446e-01 -3.419799506664276123e-01 -4.925102293491363525e-01 1.786430329084396362e-01 -6.455327868461608887e-01
-3.439849615097045898e-02 -1.826977916061878204e-02 -5.303022265434265137e-01 2.690663933753967285e-01 -7.282537817955017090e-01 -3.146166726946830750e-02 -1.274513155221939087e-01 -3.118950128555297852e-01
-2.451572269201278687e-01 1.547959148883819580e-01 -2.749437689781188965e-01 1.789312064647674561e-01 -6.794236898422241211e-01 -3.129031658172607422e-01 -3.461472094058990479e-01 -3.591420054435729980e-01
4.294276982545852661e-02 4.721505939960479736e-01 -1.601400673389434814e-01 4.723660349845886230e-01 -2.732259631156921387e-01 -5.906172394752502441e-01 1.163558103144168854e-02 -3.206847310066223145e-01
-1.022482588887214661e-01 1.286175400018692017e-01 1.902453973889350891e-02 -2.748767733573913574e-01 -5.725843459367752075e-02 -9.303637146949768066e-01 4.169218242168426514e-02 -1.627585291862487793e-01
4.737838357686996460e-02 -5.450522303581237793e-01 3.701726673170924187e-04 3.267928659915924072e-01 -6.232507824897766113e-01 -8.159230649471282959e-02 -1.216847747564315796e-01 -4.289214611053466797e-01
1.035658419132232666e-01 -3.004722297191619873e-02 -6.272440403699874878e-02 2.479253411293029785e-01 1.340355258435010910e-02 -7.936799526214599609e-01 5.327224135398864746e-01 -9.523295611143112183e-02
1.899287104606628418e-01 4.264048039913177490e-01 -9.235781617462635040e-03 1.371991187334060669e-01 -5.184754133224487305e-01 -1.713232696056365967e-01 5.559175014495849609e-01 -3.949485719203948975e-01
-3.829980790615081787e-01 -8.352489769458770752e-02 -1.004401147365570068e-01 -2.436059415340423584e-01 -3.750643432140350342e-01 -5.589762926101684570e-01 3.819027841091156006e-01 -4.218133985996246338e-01
-2.676174044609069824e-01 -1.985502615571022034e-02 -2.341808229684829712e-01 -2.528940439224243164e-01 -2.753555774688720703e-01 -5.510075688362121582e-01 5.357949137687683105e-01 -3.777357637882232666e-01
3.351745009422302246e-01 5.036208629608154297e-01 -1.214602366089820862e-01 -4.907898604869842529e-03 -7.259591221809387207e-01 -9.115813672542572021e-02 2.474278509616851807e-01 -1.506669372320175171e-01
1.900067180395126343e-01 -2.321944832801818848e-01 2.105194926261901855e-01 1.419295519590377808e-01 -2.188359200954437256e-01 -8.759536147117614746e-01 1.010382920503616333e-01 1.418735831975936890e-01
-2.938758432865142822e-01 -1.082641445100307465e-02 -4.685718119144439697e-01 3.810573369264602661e-02 -7.556607127189636230e-01 -9.035147726535797119e-02 2.303322851657867432e-01 -2.454971224069595337e-01
1.059477999806404114e-01 -7.214754074811935425e-02 -6.307889819145202637e-01 1.320988833904266357e-01 -6.452210545539855957e-01 -2.794107496738433838e-01 -2.663815319538116455e-01 -5.371624231338500977e-02
-4.070520401000976562e-02 -4.303746297955513000e-02 -5.359293520450592041e-02 -2.276399731636047363e-01 -3.258644044399261475e-01 -5.271961688995361328e-01 4.456004202365875244e-01 -5.992625355720520020e-01
5.157187953591346741e-02 1.333058923482894897e-01 -4.007239937782287598e-01 -1.611469238996505737e-01 -7.765229344367980957e-01 -1.095340847969055176e-01 3.491182923316955566e-01 -2.369655221700668335e-01
6.058909893035888672e-01 1.446703970432281494e-01 -3.094160258769989014e-01 -1.067715585231781006e-01 -6.814836859703063965e-01 -7.714351266622543335e-02 3.860965371131896973e-02 -1.815663129091262817e-01
-1.604223698377609253e-01 2.092926055192947388e-01 -2.216702103614807129e-01 4.531679749488830566e-01 -7.160145044326782227e-01 -7.053589075803756714e-02 3.675532937049865723e-01 1.523646861314773560e-01
2.224252969026565552e-01 -4.771647751331329346e-01 1.772096157073974609e-01 2.170538604259490967e-01 -4.837591648101806641e-01 -5.338762402534484863e-01 -3.338232934474945068e-01 1.176458001136779785e-01
3.986172080039978027e-01 4.351437091827392578e-02 -1.444286406040191650e-01 -4.543747007846832275e-01 -6.264230012893676758e-01 -1.014333888888359070e-01 4.447601437568664551e-01 -1.067181676626205444e-01
-1.438016444444656372e-01 9.340132772922515869e-02 1.300655454397201538e-01 6.587591767311096191e-01 -1.473772376775741577e-01 -4.942846000194549561e-01 2.899319827556610107e-01 -4.118480384349822998e-01
5.260335206985473633e-01 2.299872636795043945e-01 1.237597689032554626e-01 3.781530633568763733e-02 -7.674037218093872070e-01 -5.354766547679901123e-02 2.099483907222747803e-01 1.333941817283630371e-01
3.653342127799987793e-01 -1.434152126312255859e-01 -1.211671382188796997e-01 4.463291764259338379e-01 -3.440610766410827637e-01 -3.782937228679656982e-01 2.997952327132225037e-02 -6.080203056335449219e-01
1.944027096033096313e-01 3.364671766757965088e-01 -2.552435696125030518e-01 -2.068243920803070068e-01 -4.894778728485107422e-01 -2.312892526388168335e-01 6.663141846656799316e-01 6.335541605949401855e-02
-4.567598104476928711e-01 7.431371603161096573e-03 -1.695382595062255859e-02 -1.559667736291885376e-01 -2.810404002666473389e-01 -5.516405701637268066e-01 5.684900283813476562e-01 -2.454185485839843750e-01
3.049628809094429016e-02 -3.482240736484527588e-01 -2.093727588653564453e-01 3.230262696743011475e-01 -7.224587202072143555e-01 1.799068786203861237e-02 -2.290660589933395386e-01 -3.935551345348358154e-01
3.979234695434570312e-01 2.732565402984619141e-01 -2.489024698734283447e-01 9.556297957897186279e-02 -7.294655442237854004e-01 -1.578977257013320923e-01 3.706918954849243164e-01 3.793372958898544312e-02
-4.705657064914703369e-01 -2.077839151024818420e-02 3.448773920536041260e-01 7.392410188913345337e-02 -7.637579441070556641e-01 -1.956187039613723755e-01 6.077435612678527832e-02 -1.686548888683319092e-01
1.653554290533065796e-02 3.636042773723602295e-01 3.143647313117980957e-01 1.586169004440307617e-01 -8.164896368980407715e-01 -1.735852658748626709e-02 1.959151178598403931e-01 -1.954349130392074585e-01
1.425922363996505737e-01 9.019024670124053955e-03 -7.731716334819793701e-02 -3.999798893928527832e-01 -5.044522881507873535e-01 -3.707407712936401367e-01 5.968260169029235840e-01 -2.559337317943572998e-01
-2.479129880666732788e-01 -3.060889989137649536e-02 -6.607574224472045898e-01 -4.330883920192718506e-02 -6.131455898284912109e-01 -2.358836382627487183e-01 5.310368910431861877e-02 -2.543970644474029541e-01
-3.140876442193984985e-02 -8.066891878843307495e-02 3.590879440307617188e-01 4.713405668735504150e-01 -2.211467623710632324e-01 -4.696854352951049805e-01 4.755726158618927002e-01 -3.817334175109863281e-01
-4.115412831306457520e-01 1.772615462541580200e-01 3.210542798042297363e-01 -1.330225318670272827e-01 -4.121085405349731445e-01 -5.323886275291442871e-01 4.408489167690277100e-01 -1.755631566047668457e-01
-3.231592178344726562e-01 1.797242760658264160e-01 6.781245768070220947e-02 -3.012693822383880615e-01 -6.897094845771789551e-01 -2.888131439685821533e-01 -2.549917697906494141e-01 -3.791734874248504639e-01
-5.315892696380615234e-01 1.975021883845329285e-02 3.752768933773040771e-01 8.319459110498428345e-02 -4.551687240600585938e-01 -4.647168815135955811e-01 3.090687692165374756e-01 -2.249550074338912964e-01
-1.676739193499088287e-02 -3.176056742668151855e-01 -1.090396381914615631e-02 2.523335814476013184e-01 -2.598370015621185303e-01 -8.286514878273010254e-01 -1.017026230692863464e-02 2.842049300670623779e-01
1.896788030862808228e-01 2.864545583724975586e-01 1.085160151124000549e-01 5.276606082916259766e-01 -7.374491691589355469e-01 -2.716789953410625458e-02 1.861336976289749146e-01 -1.120226308703422546e-01
1.552945375442504883e-01 2.989432811737060547e-01 -7.234705090522766113e-01 1.547682285308837891e-01 -3.582230806350708008e-01 -4.228623807430267334e-01 -6.838550418615341187e-02 -1.653500348329544067e-01
1.272586137056350708e-01 -5.859642028808593750e-01 4.792669042944908142e-02 5.774017572402954102e-01 -4.285809397697448730e-01 -2.169494628906250000e-01 3.113218769431114197e-02 -2.702655494213104248e-01
3.760799467563629150e-01 -1.877369731664657593e-01 3.775830194354057312e-02 1.877569705247879028e-01 -5.339819788932800293e-01 -5.589101836085319519e-02 7.049294710159301758e-01 3.813352808356285095e-02
1.776133477687835693e-01 -5.468848347663879395e-01 -5.036992430686950684e-01 -1.044143736362457275e-01 -3.498112261295318604e-01 -1.797432005405426025e-01 4.127566814422607422e-01 -2.823325395584106445e-01
3.573897480964660645e-01 -3.947566449642181396e-01 5.611521191895008087e-03 -2.723423242568969727e-01 -6.586515903472900391e-01 -3.022693991661071777e-01 -3.419697284698486328e-01 -1.029668282717466354e-02
-4.458196759223937988e-01 -2.213063985109329224e-01 4.157539904117584229e-01 8.352518081665039062e-02 -5.405663251876831055e-01 -3.786244392395019531e-01 2.985421121120452881e-01 -2.185057848691940308e-01
4.045997858047485352e-01 3.909102976322174072e-01 -1.874665915966033936e-01 5.145316123962402344e-01 -5.431841015815734863e-01 -2.167005687952041626e-01 1.615109741687774658e-01 -1.245296970009803772e-01
8.483705669641494751e-02 2.432274520397186279e-01 2.313578426837921143e-01 4.208658635616302490e-01 -4.758407473564147949e-01 -4.193468391895294189e-01 5.409814715385437012e-01 -8.972977101802825928e-02
-3.824280202388763428e-01 1.538085658103227615e-02 -1.190856657922267914e-02 -3.123514652252197266e-01 -3.935642540454864502e-01 -5.032345652580261230e-01 4.261395335197448730e-01 -4.075219333171844482e-01
2.812750637531280518e-01 -2.379742264747619629e-01 -3.654217123985290527e-01 -4.068148732185363770e-01 -4.434781670570373535e-01 -1.419357210397720337e-01 5.855427980422973633e-01 -7.444628328084945679e-02
1.740667670965194702e-01 -3.122551441192626953e-01 4.828565418720245361e-01 -2.382753640413284302e-01 -4.690478444099426270e-01 -5.447875261306762695e-01 2.542456090450286865e-01 2.884170599281787872e-02
-4.632009565830230713e-01 -6.892693042755126953e-02 -2.025443762540817261e-01 -9.367149323225021362e-02 -2.742686271667480469e-01 -5.593217611312866211e-01 5.772019028663635254e-01 -9.833188354969024658e-02
1.087144389748573303e-01 4.942113161087036133e-02 1.266440600156784058e-01 -4.141155183315277100e-01 -6.654245257377624512e-01 -7.423581182956695557e-02 5.594639778137207031e-01 -1.921135634183883667e-01
9.864006936550140381e-02 1.978463493287563324e-02 4.929951131343841553e-01 -1.995095908641815186e-01 -4.605979323387145996e-01 -6.100597977638244629e-01 -2.097390443086624146e-01 -2.805647552013397217e-01
3.166462481021881104e-01 -3.990579843521118164e-01 2.566102743148803711e-01 2.205250114202499390e-01 -5.864600539207458496e-01 -3.235214650630950928e-01 -4.194909036159515381e-01 3.786483407020568848e-02
2.705127298831939697e-01 2.776698470115661621e-01 -2.778746187686920166e-01 2.939712442457675934e-02 -3.642369806766510010e-01 -4.314080774784088135e-01 3.175629377365112305e-01 -5.933095216751098633e-01
2.459970712661743164e-01 -4.785966575145721436e-01 -2.526473402976989746e-01 5.104218721389770508e-01 -5.720406174659729004e-01 -1.278225798159837723e-02 1.067333817481994629e-01 -2.174480855464935303e-01
-2.400161474943161011e-01 2.788551747798919678e-01 2.042972594499588013e-01 4.344639480113983154e-01 -3.297287225723266602e-01 -4.560104012489318848e-01 4.643473029136657715e-01 -3.191404342651367188e-01
