# Supplementary material for: Where is your field going? A machine learning approach to study the relative motion of the domains of physics
Source: PLoS One. 2020 Jun 18;15(6):e0233997. doi: 10.1371/journal.pone.0233997 (PMC7302634; doi:10.1371/journal.pone.0233997)
Supplement: S18 Data — (ZIP) [file pone.0233997.s018.zip › 17/Pacs4Run_17_VS_500_embeddings1985-1989ED8.txt]

1.608153581619262695e-01 1.066235527396202087e-01 3.597036004066467285e-01 6.223542690277099609e-01 6.021066904067993164e-01 2.453518360853195190e-01 2.547379024326801300e-02 -1.505975574254989624e-01
3.599634468555450439e-01 -1.215372607111930847e-01 2.147528827190399170e-01 5.975496172904968262e-01 2.065184712409973145e-01 -5.942936539649963379e-01 -5.362391099333763123e-02 -2.318627238273620605e-01
3.289915919303894043e-01 -2.875363230705261230e-01 5.382852554321289062e-01 3.572054207324981689e-01 8.167880028486251831e-02 -5.116710662841796875e-01 -2.734107375144958496e-01 -2.202461063861846924e-01
2.577111721038818359e-01 -3.983062133193016052e-02 3.736348450183868408e-01 3.983906805515289307e-01 4.129682183265686035e-01 1.862501204013824463e-01 -5.790762305259704590e-01 3.051546514034271240e-01
6.858175992965698242e-02 -1.144777685403823853e-01 3.773776888847351074e-01 4.305622279644012451e-01 3.502328693866729736e-01 1.114036608487367630e-02 -7.231171727180480957e-01 9.331636130809783936e-02
1.903628110885620117e-01 -3.324715495109558105e-01 1.071717888116836548e-01 5.085906386375427246e-01 8.723371475934982300e-02 4.535468667745590210e-02 -7.569159269332885742e-01 2.204301021993160248e-02
4.255222380161285400e-01 -5.200998783111572266e-01 -4.011244699358940125e-02 3.699842989444732666e-01 4.917171299457550049e-01 2.279224544763565063e-01 -3.335012495517730713e-01 7.051265239715576172e-02
2.406385093927383423e-01 4.046481847763061523e-01 -3.531290218234062195e-02 2.749630808830261230e-01 6.016485095024108887e-01 -1.029072105884552002e-01 -3.891288042068481445e-01 -4.213185608386993408e-01
3.507117629051208496e-01 -5.323231592774391174e-02 2.894881665706634521e-01 6.003857851028442383e-01 3.518367707729339600e-01 -4.980838298797607422e-01 1.556608378887176514e-01 -1.838321685791015625e-01
4.339841902256011963e-01 8.050921559333801270e-02 2.712780535221099854e-01 3.395139575004577637e-01 6.831211447715759277e-01 -3.056526482105255127e-01 1.383630186319351196e-01 -1.925937384366989136e-01
3.258986175060272217e-01 6.417076289653778076e-02 -2.251404225826263428e-01 5.456740856170654297e-01 2.341649234294891357e-01 4.249508306384086609e-02 3.196114301681518555e-02 -6.953870058059692383e-01
6.541461348533630371e-01 -1.405651867389678955e-01 -8.809595555067062378e-02 6.405408978462219238e-01 1.589436531066894531e-01 -3.267255127429962158e-01 -8.693229407072067261e-03 4.682447016239166260e-02
5.203427076339721680e-01 -3.968274220824241638e-03 2.081983387470245361e-01 5.025508403778076172e-01 -2.370114624500274658e-01 -1.567818820476531982e-01 -5.759388804435729980e-01 1.444415301084518433e-01
3.258056044578552246e-01 3.277713954448699951e-01 -2.830522358417510986e-01 5.641868710517883301e-01 3.215149044990539551e-01 1.537367515265941620e-02 -9.462266415357589722e-02 -5.248137712478637695e-01
5.656161159276962280e-02 -4.049695730209350586e-01 7.315883040428161621e-01 4.585084021091461182e-01 1.327197998762130737e-01 -1.201717108488082886e-01 -2.278461754322052002e-01 5.813217163085937500e-02
4.450689554214477539e-01 -4.413474202156066895e-01 4.083456993103027344e-01 2.438990771770477295e-01 -6.588825583457946777e-02 -1.273820102214813232e-01 -5.885645151138305664e-01 -1.179727539420127869e-01
2.555149495601654053e-01 -3.216560184955596924e-01 1.044545918703079224e-01 4.111672341823577881e-01 3.920287191867828369e-01 -1.138190999627113342e-01 -6.906606554985046387e-01 -8.733179420232772827e-02
5.612789988517761230e-01 -1.832895278930664062e-01 5.237434059381484985e-02 4.787524044513702393e-01 4.109950959682464600e-01 -8.361215889453887939e-02 -4.475432634353637695e-01 2.078962624073028564e-01
-4.871398210525512695e-02 1.396332979202270508e-01 4.499412775039672852e-01 8.499798178672790527e-02 3.407843410968780518e-01 4.535784423351287842e-01 -5.287703871726989746e-01 -4.086468815803527832e-01
5.679004192352294922e-01 -2.419444173574447632e-01 2.041495405137538910e-02 2.832810580730438232e-01 6.341918706893920898e-01 7.525411993265151978e-02 -3.487960100173950195e-01 9.362792968750000000e-02
6.576228141784667969e-01 7.977382093667984009e-02 -1.974804103374481201e-01 3.031090795993804932e-01 5.679842084646224976e-02 -2.462277710437774658e-01 -4.118819907307624817e-02 -6.039405465126037598e-01
-9.770728647708892822e-02 -3.814615905284881592e-01 9.581512212753295898e-02 6.585423350334167480e-01 4.866510033607482910e-01 1.650212705135345459e-02 -4.056996405124664307e-01 1.970072276890277863e-02
3.176351189613342285e-01 -2.205929905176162720e-01 -2.926645241677761078e-02 8.459613323211669922e-01 1.647596945986151695e-03 -6.676750630140304565e-02 -2.782522737979888916e-01 2.281546592712402344e-01
2.945516407489776611e-01 -1.218394786119461060e-01 1.389714479446411133e-01 8.452734947204589844e-01 -7.692863792181015015e-02 -1.011452153325080872e-01 -2.512344121932983398e-01 2.921079695224761963e-01
4.071084558963775635e-01 -4.847639054059982300e-02 1.658596843481063843e-01 -1.064859554171562195e-01 7.580405473709106445e-01 2.777585983276367188e-01 -1.165492758154869080e-01 -3.573584854602813721e-01
4.762203395366668701e-01 -4.738106131553649902e-01 3.386456966400146484e-01 9.040071070194244385e-02 2.469653487205505371e-01 7.458011060953140259e-02 -5.864802002906799316e-01 -1.239014640450477600e-01
4.075722098350524902e-01 6.437135487794876099e-02 -3.359763324260711670e-01 6.795316338539123535e-01 3.763089654967188835e-03 3.487938642501831055e-01 3.473235666751861572e-02 -3.636210858821868896e-01
3.296834826469421387e-01 -6.307870149612426758e-02 5.286231040954589844e-01 -7.862955331802368164e-02 5.356144309043884277e-01 3.221378624439239502e-01 -4.227222502231597900e-01 -1.798749268054962158e-01
5.372151732444763184e-01 -5.431151390075683594e-01 3.035792708396911621e-01 9.403467923402786255e-02 1.414376050233840942e-01 -8.236432820558547974e-02 -5.031388998031616211e-01 -1.883764863014221191e-01
2.031992822885513306e-01 -5.708425641059875488e-01 2.987215816974639893e-01 4.380078017711639404e-01 1.714559942483901978e-01 -3.838131129741668701e-01 -2.292251437902450562e-01 -3.500137031078338623e-01
3.424026370048522949e-01 -6.807317137718200684e-01 3.784458935260772705e-01 4.113638401031494141e-01 3.948563709855079651e-02 2.514296472072601318e-01 -1.801307350397109985e-01 9.848999232053756714e-02
3.750955462455749512e-01 5.375864505767822266e-01 2.565232515335083008e-01 6.089777946472167969e-01 -1.621377617120742798e-01 1.847644150257110596e-01 9.043379873037338257e-02 -2.550314366817474365e-01
2.587888240814208984e-01 4.067918956279754639e-01 2.043674439191818237e-01 3.156407773494720459e-01 -2.779369428753852844e-02 4.899746477603912354e-01 -3.991949558258056641e-01 -4.753413796424865723e-01
1.555686295032501221e-01 3.357497230172157288e-02 1.101015582680702209e-01 7.809993624687194824e-01 3.848175704479217529e-01 -4.375306665897369385e-01 8.555142581462860107e-02 -7.584261894226074219e-02
-2.020433843135833740e-01 -3.689878582954406738e-01 3.721160292625427246e-01 6.088640689849853516e-01 4.077644944190979004e-01 1.283481568098068237e-01 -3.620641827583312988e-01 -2.249551936984062195e-03
3.364862203598022461e-01 4.498009085655212402e-01 1.683801263570785522e-01 4.099900722503662109e-01 -1.559448093175888062e-01 3.990963995456695557e-01 -4.222973883152008057e-01 -3.550784885883331299e-01
2.055008709430694580e-01 5.014459490776062012e-01 2.606745660305023193e-01 6.408812403678894043e-01 -2.238236814737319946e-01 2.167015224695205688e-01 -2.366479337215423584e-01 -2.730982899665832520e-01
3.512974977493286133e-01 1.747212558984756470e-01 -1.389365494251251221e-01 6.813739538192749023e-01 -2.261862158775329590e-01 -3.259162977337837219e-02 -1.986395716667175293e-01 -5.203925967216491699e-01
-1.171666085720062256e-01 -2.583428919315338135e-01 -1.029036417603492737e-01 3.587672114372253418e-01 5.718782544136047363e-01 2.141196429729461670e-01 -4.175034463405609131e-01 -4.827283024787902832e-01
2.977831959724426270e-01 3.601216375827789307e-01 -3.092016838490962982e-02 4.246631562709808350e-01 5.222510099411010742e-01 -3.747967481613159180e-01 -3.816900849342346191e-01 -2.035598158836364746e-01
3.368420004844665527e-01 3.666708469390869141e-01 4.208893179893493652e-01 1.837204247713088989e-01 6.858046650886535645e-01 -1.654469668865203857e-01 -6.698992103338241577e-02 -1.974860876798629761e-01
3.792922198772430420e-01 9.539444930851459503e-03 1.108421534299850464e-01 7.994971275329589844e-01 1.520994603633880615e-01 -4.114484786987304688e-01 -5.089440196752548218e-02 9.772626310586929321e-02
-3.044804036617279053e-01 -1.520599722862243652e-01 5.563531517982482910e-01 3.595486581325531006e-01 1.470159292221069336e-01 2.574440538883209229e-01 -1.859202682971954346e-01 -5.682501196861267090e-01
3.864437043666839600e-01 -7.847737520933151245e-02 3.668005168437957764e-01 3.912462890148162842e-01 3.438585102558135986e-01 -2.246275357902050018e-02 -5.962327122688293457e-01 2.874881029129028320e-01
5.423512458801269531e-01 -2.999427616596221924e-01 1.768234372138977051e-01 3.140176832675933838e-01 5.282875299453735352e-01 1.921480298042297363e-01 -3.363428115844726562e-01 2.384967654943466187e-01
4.931889772415161133e-01 -6.296181678771972656e-01 4.433226585388183594e-01 3.587487637996673584e-01 8.142586797475814819e-03 -1.160891279578208923e-01 -1.379961818456649780e-01 -5.023976042866706848e-02
1.085453703999519348e-01 -3.277631700038909912e-01 7.207071185111999512e-01 4.280733764171600342e-01 2.026964724063873291e-01 -1.932435929775238037e-01 -3.066257238388061523e-01 7.533546537160873413e-02
2.054508775472640991e-01 2.353793382644653320e-01 -1.228973120450973511e-01 8.128524422645568848e-01 7.434217631816864014e-02 4.626921564340591431e-02 1.448897570371627808e-01 -4.448516070842742920e-01
1.905966699123382568e-01 -3.093407452106475830e-01 -1.405801922082901001e-01 4.269949197769165039e-01 3.474876582622528076e-01 -7.946392893791198730e-02 -7.029879093170166016e-01 -2.112808227539062500e-01
5.337719321250915527e-01 2.271215915679931641e-01 -9.369578957557678223e-02 3.270016014575958252e-01 3.248426616191864014e-01 3.152480423450469971e-01 2.768726050853729248e-01 -5.159763693809509277e-01
-5.356889590620994568e-02 -6.180266737937927246e-01 1.516733616590499878e-01 5.250709652900695801e-01 1.590696573257446289e-01 6.186638399958610535e-02 -4.974206387996673584e-01 -1.997773945331573486e-01
2.691380977630615234e-01 -5.117343366146087646e-02 -3.397034108638763428e-01 6.785580515861511230e-01 1.284464299678802490e-01 4.537377655506134033e-01 -1.222376432269811630e-02 -3.557817935943603516e-01
1.461078226566314697e-01 -5.868622288107872009e-02 1.409611850976943970e-01 5.307832360267639160e-01 -1.276644319295883179e-01 1.761417835950851440e-01 2.862299084663391113e-01 -7.378045916557312012e-01
6.426170468330383301e-01 -1.123910769820213318e-01 1.647084802389144897e-01 3.044905960559844971e-01 4.685658812522888184e-01 5.828977748751640320e-02 -3.820945322513580322e-01 2.926097512245178223e-01
1.285907775163650513e-01 3.230094313621520996e-01 4.626657366752624512e-01 2.516043186187744141e-01 -1.190783381462097168e-01 1.910513341426849365e-01 -1.789448410272598267e-01 -7.204605937004089355e-01
3.771515190601348877e-01 -3.729191422462463379e-01 3.739273250102996826e-01 1.275021731853485107e-01 2.390509545803070068e-01 3.660061061382293701e-01 -6.081302762031555176e-01 4.100475832819938660e-02
4.215317368507385254e-01 -5.266128182411193848e-01 2.376481294631958008e-01 1.774132102727890015e-01 3.883579373359680176e-01 3.632424473762512207e-01 -4.142796993255615234e-01 5.141128599643707275e-02
5.426719188690185547e-01 -5.577986240386962891e-01 2.682548761367797852e-01 1.274868249893188477e-01 1.888726353645324707e-01 4.351012110710144043e-01 -2.830491960048675537e-01 3.242784366011619568e-02
3.413805663585662842e-01 -4.303101599216461182e-01 3.164087608456611633e-02 4.636152088642120361e-01 1.279762834310531616e-01 3.076699674129486084e-01 -5.886164903640747070e-01 1.576204448938369751e-01
8.647151291370391846e-02 -6.594374030828475952e-02 -1.507999300956726074e-01 7.661346793174743652e-01 -4.308534041047096252e-02 8.177273720502853394e-02 1.367404591292142868e-02 -6.080633997917175293e-01
1.630143970251083374e-01 -3.723178207874298096e-01 -4.809971153736114502e-02 5.516502261161804199e-01 2.095235884189605713e-01 4.865650087594985962e-02 -6.935441493988037109e-01 -3.005095012485980988e-02
-1.694733053445816040e-01 -1.320656090974807739e-01 6.634460091590881348e-01 4.991241693496704102e-01 3.936633169651031494e-01 -2.041182518005371094e-01 -2.528626322746276855e-01 -6.306584179401397705e-02
3.884241580963134766e-01 -5.420683622360229492e-01 4.508518576622009277e-01 4.825842678546905518e-01 3.104018568992614746e-01 2.373502030968666077e-02 -1.051356364041566849e-02 1.486952602863311768e-01
4.511724412441253662e-01 -1.307516992092132568e-01 -2.987607419490814209e-01 4.080506265163421631e-01 -4.473153129220008850e-02 6.076684594154357910e-01 -1.598962396383285522e-01 -3.560272455215454102e-01
6.631023883819580078e-01 -2.395234256982803345e-01 5.509613454341888428e-02 4.325663447380065918e-01 3.313907682895660400e-01 -6.174846738576889038e-02 -4.251637458801269531e-01 1.355639398097991943e-01
7.372137159109115601e-02 -9.732601791620254517e-02 2.539614140987396240e-01 9.512226283550262451e-02 4.975883066654205322e-01 6.072576045989990234e-01 -3.176217079162597656e-01 -4.408044517040252686e-01
2.864544093608856201e-01 -3.372029662132263184e-01 6.232059597969055176e-01 1.381115913391113281e-01 3.639096617698669434e-01 1.818945109844207764e-01 -4.767884612083435059e-01 6.272394955158233643e-02
4.164093136787414551e-01 3.579825758934020996e-01 1.230509579181671143e-01 2.828414440155029297e-01 -1.179396435618400574e-01 5.036749839782714844e-01 -4.897947907447814941e-01 -3.095378279685974121e-01
4.463141560554504395e-01 -2.267324775457382202e-01 -8.378460258245468140e-02 6.548917889595031738e-01 -8.092702180147171021e-02 1.134732365608215332e-01 -4.903570711612701416e-01 2.315547913312911987e-01
1.188085973262786865e-01 1.123049706220626831e-01 8.495794236660003662e-02 6.141090989112854004e-01 -2.720954120159149170e-01 -1.625815182924270630e-01 -2.809537947177886963e-01 -6.399379968643188477e-01
-2.089000344276428223e-01 -2.024894952774047852e-01 2.791039347648620605e-01 4.364911615848541260e-01 4.942228794097900391e-01 3.570814430713653564e-01 -5.946245510131120682e-03 -5.245345234870910645e-01
4.625170230865478516e-01 -3.312714025378227234e-02 3.074346780776977539e-01 4.290279150009155273e-01 4.403320848941802979e-01 -2.851385176181793213e-01 3.684937059879302979e-01 -3.088940083980560303e-01
-9.744718670845031738e-02 -2.562568485736846924e-01 7.493674755096435547e-01 4.627384841442108154e-01 2.074866145849227905e-01 -2.448612600564956665e-01 -1.313394457101821899e-01 -1.700001657009124756e-01
2.362613799050450325e-03 -6.326092481613159180e-01 2.747520804405212402e-01 5.604029297828674316e-01 -3.903420874848961830e-04 -2.131991982460021973e-01 -2.612957060337066650e-01 -3.106934130191802979e-01
4.140497446060180664e-01 8.140095323324203491e-02 6.803718209266662598e-01 5.609735473990440369e-02 2.224187999963760376e-01 5.026758313179016113e-01 1.948624551296234131e-01 -1.255362927913665771e-01
5.675311088562011719e-01 2.237435430288314819e-01 1.242798119783401489e-01 2.481160908937454224e-01 3.547228872776031494e-01 -4.412655234336853027e-01 -4.751502871513366699e-01 -6.729666143655776978e-02
8.262215554714202881e-02 -9.855382889509201050e-02 5.704982280731201172e-01 2.373487651348114014e-01 4.437434375286102295e-01 4.745994508266448975e-01 2.957489490509033203e-01 -3.033776581287384033e-01
4.813844859600067139e-01 -1.730582863092422485e-01 3.380320966243743896e-01 3.643350601196289062e-01 6.338050961494445801e-01 -4.725755006074905396e-02 2.952966690063476562e-01 -1.310390233993530273e-02
4.206716418266296387e-01 -3.740137219429016113e-01 7.057201862335205078e-01 2.288143932819366455e-01 -1.832896620035171509e-01 -1.460775583982467651e-01 1.731814146041870117e-01 -2.186928987503051758e-01
5.747438073158264160e-01 -3.511211276054382324e-01 1.100976318120956421e-01 1.393887996673583984e-01 3.920614421367645264e-01 8.511383831501007080e-02 -5.944219231605529785e-01 -2.321276813745498657e-02
1.290804333984851837e-02 -7.115473151206970215e-01 2.868985831737518311e-01 5.299353599548339844e-01 2.829647958278656006e-01 1.998480409383773804e-01 -2.205622754991054535e-02 -9.948290139436721802e-02
3.928407281637191772e-02 -6.229291558265686035e-01 4.576543271541595459e-01 4.864151477813720703e-01 6.298479437828063965e-02 -1.420764178037643433e-01 -3.075976669788360596e-01 -2.135409414768218994e-01
6.355951726436614990e-02 -4.800044596195220947e-01 5.122902393341064453e-01 5.860859751701354980e-01 2.073795050382614136e-01 -1.491959393024444580e-01 -3.053752183914184570e-01 3.313988447189331055e-02
4.342443645000457764e-01 4.407443851232528687e-02 -2.590518593788146973e-01 6.303876638412475586e-01 1.894224882125854492e-01 3.152570426464080811e-01 2.016008198261260986e-01 -4.111959636211395264e-01
5.242148786783218384e-02 -1.113943457603454590e-01 1.692683994770050049e-01 1.577323824167251587e-01 3.996837139129638672e-01 6.920657157897949219e-01 -2.376021444797515869e-01 -4.859579801559448242e-01
3.535792231559753418e-01 1.823995411396026611e-01 5.655787140130996704e-02 6.244677305221557617e-01 1.529993116855621338e-02 -3.515942990779876709e-01 -5.655710101127624512e-01 6.949942559003829956e-02
4.925380945205688477e-01 -6.298616528511047363e-01 2.955365367233753204e-02 4.770229160785675049e-01 2.337493896484375000e-01 1.986841559410095215e-01 -1.543293446302413940e-01 1.196866929531097412e-01
6.105045676231384277e-01 -6.055505201220512390e-02 2.403672188520431519e-01 4.337073564529418945e-01 -1.249709501862525940e-01 -2.757085263729095459e-01 -5.239447355270385742e-01 1.076464727520942688e-01
2.520721852779388428e-01 -3.938834965229034424e-01 5.397369861602783203e-01 4.363660514354705811e-01 4.954863712191581726e-02 -2.595691382884979248e-01 3.192413747310638428e-01 -3.575443029403686523e-01
4.617221653461456299e-01 -4.438934922218322754e-01 1.873925775289535522e-01 6.776482462882995605e-01 8.793700486421585083e-02 -1.434778720140457153e-01 -2.199998795986175537e-01 1.368553042411804199e-01
3.629043400287628174e-01 9.289535135030746460e-02 1.251744925975799561e-01 3.032868504524230957e-01 7.345278263092041016e-01 -3.084244728088378906e-01 9.712730348110198975e-02 -3.285254836082458496e-01
9.441310167312622070e-02 -8.102582767605781555e-03 6.394438147544860840e-01 5.340363979339599609e-01 2.212682962417602539e-01 -4.745122194290161133e-01 -3.397842124104499817e-02 -1.471779048442840576e-01
6.130349040031433105e-01 -5.128278732299804688e-01 3.098403811454772949e-01 1.566849499940872192e-01 1.688826978206634521e-01 -3.306759595870971680e-01 -1.175776049494743347e-01 -2.982484996318817139e-01
2.117310613393783569e-01 -4.723744094371795654e-02 -1.298760920763015747e-01 6.289351582527160645e-01 -1.460868120193481445e-01 2.312609180808067322e-02 -1.244223415851593018e-01 -7.093337178230285645e-01
5.935152769088745117e-01 1.759148016571998596e-02 2.689585983753204346e-01 4.299317300319671631e-01 1.926750503480434418e-02 -3.881525397300720215e-01 -4.833847880363464355e-01 7.453651726245880127e-02
8.505221009254455566e-01 1.790937781333923340e-01 -1.615708172321319580e-01 1.621235609054565430e-01 2.512931823730468750e-01 1.115265637636184692e-01 9.129837900400161743e-02 -3.289783298969268799e-01
4.085685610771179199e-01 1.410350501537322998e-01 3.859697282314300537e-01 2.746590673923492432e-01 -4.232604503631591797e-01 4.960170388221740723e-01 -3.114421367645263672e-01 -2.580542862415313721e-01
4.690163135528564453e-01 3.028845191001892090e-01 7.548128366470336914e-01 1.634652763605117798e-01 1.133513376116752625e-01 -1.757303625345230103e-01 1.511716395616531372e-01 -1.588671505451202393e-01
3.329968154430389404e-01 -2.600905299186706543e-01 -9.651173651218414307e-02 3.832294642925262451e-01 3.868560194969177246e-01 2.133971750736236572e-01 -6.845090389251708984e-01 3.922007977962493896e-02
3.193066641688346863e-02 3.934604227542877197e-01 1.088823229074478149e-01 6.243968605995178223e-01 -8.452874422073364258e-02 2.155634462833404541e-01 -3.327909409999847412e-01 -5.273327827453613281e-01
-3.946028649806976318e-01 -3.702322766184806824e-02 3.029723167419433594e-01 5.951817035675048828e-01 4.025792479515075684e-01 2.406387925148010254e-01 -8.934175968170166016e-02 -4.110054075717926025e-01
1.748844385147094727e-01 -5.714510083198547363e-01 2.391865244135260582e-03 7.797589302062988281e-01 1.590717770159244537e-02 2.963941171765327454e-02 -1.815239340066909790e-01 2.733106352388858795e-02
6.267483830451965332e-01 2.675696313381195068e-01 -2.435055375099182129e-01 2.219654619693756104e-01 4.605711698532104492e-01 -9.710546582937240601e-02 -2.031970620155334473e-01 -4.051973223686218262e-01
8.993650227785110474e-02 3.411929309368133545e-01 2.811220660805702209e-02 6.716596484184265137e-01 -1.717065721750259399e-01 3.828372061252593994e-01 -3.526265919208526611e-01 -3.509828150272369385e-01
3.389415442943572998e-01 2.211803495883941650e-01 5.390407443046569824e-01 -2.404513023793697357e-02 5.084132552146911621e-01 4.805173575878143311e-01 -2.287741005420684814e-01 -5.776117369532585144e-02
6.071515083312988281e-01 2.112752348184585571e-01 -2.721062302589416504e-01 3.984261155128479004e-01 5.441442728042602539e-01 1.987426429986953735e-01 1.515420153737068176e-03 -1.354647427797317505e-01
4.406873583793640137e-01 -6.346219182014465332e-01 2.434439659118652344e-01 3.349473178386688232e-01 -2.244610786437988281e-01 -6.092117354273796082e-02 -3.523285090923309326e-01 -2.310099303722381592e-01
6.656668782234191895e-01 1.761894077062606812e-01 -3.357548713684082031e-01 3.879065811634063721e-01 2.402622252702713013e-01 -2.662582695484161377e-02 -9.448812156915664673e-02 -4.419038295745849609e-01
-1.866321451961994171e-02 4.149725437164306641e-01 1.585486531257629395e-01 7.750387191772460938e-01 -1.438393145799636841e-01 2.105646133422851562e-01 -2.818014919757843018e-01 -2.391394525766372681e-01
-4.494727402925491333e-02 1.281923353672027588e-01 3.902877867221832275e-02 2.619223892688751221e-01 4.168698191642761230e-01 -6.856109946966171265e-02 -6.310070753097534180e-01 -5.785921812057495117e-01
3.340684473514556885e-01 -5.345867872238159180e-01 3.119749724864959717e-01 6.105913519859313965e-01 -5.774593725800514221e-02 -3.101468980312347412e-01 -1.896366104483604431e-02 -1.804988384246826172e-01
-4.891067370772361755e-02 2.003854960203170776e-01 3.008378446102142334e-01 4.818994402885437012e-01 -2.167714089155197144e-01 9.578414261341094971e-02 -4.625458717346191406e-01 -6.038290858268737793e-01
1.931878626346588135e-01 3.015557825565338135e-01 2.651643939316272736e-03 5.062185525894165039e-01 7.837246172130107880e-03 6.779528856277465820e-01 -2.531495094299316406e-01 -3.028402924537658691e-01
6.621681153774261475e-02 -7.648855447769165039e-02 3.362893126904964447e-03 1.395546346902847290e-01 3.739841878414154053e-01 1.224274188280105591e-01 -6.338488459587097168e-01 -6.431648731231689453e-01
2.683303952217102051e-01 2.142293602228164673e-01 -2.093870192766189575e-01 7.482758760452270508e-01 -5.204344540834426880e-02 9.499951452016830444e-02 -1.148074716329574585e-01 -5.034191012382507324e-01
2.841134369373321533e-01 -4.016000032424926758e-01 5.988515615463256836e-01 3.503349721431732178e-01 2.769329547882080078e-01 -2.765603065490722656e-01 2.083718031644821167e-01 -2.829189002513885498e-01
8.523235470056533813e-02 1.640092134475708008e-01 -3.628725185990333557e-02 7.313391566276550293e-01 -9.709540009498596191e-02 5.478841811418533325e-02 -1.407388299703598022e-01 -6.304174661636352539e-01
3.526883721351623535e-01 -1.455570608377456665e-01 -1.943446695804595947e-01 6.176167130470275879e-01 -2.226464301347732544e-01 -5.697904620319604874e-03 -1.367607861757278442e-01 -6.057196855545043945e-01
1.232394948601722717e-03 1.603826135396957397e-01 7.853329777717590332e-01 2.274581044912338257e-01 1.982326656579971313e-01 4.560477137565612793e-01 7.693012058734893799e-02 -2.293398827314376831e-01
4.836547970771789551e-01 2.862515449523925781e-01 4.833665862679481506e-02 3.936380147933959961e-01 2.181467264890670776e-01 4.946750104427337646e-01 3.439613282680511475e-01 -3.409543931484222412e-01
1.700841486454010010e-01 2.539548277854919434e-01 5.416849255561828613e-01 6.413837075233459473e-01 3.304936736822128296e-02 -3.900320827960968018e-01 -2.200070172548294067e-01 1.274266373366117477e-02
1.899479180574417114e-01 -5.064185261726379395e-01 2.745032310485839844e-01 4.870948195457458496e-01 1.513825953006744385e-01 -4.483333826065063477e-01 -2.850043773651123047e-02 -4.124496877193450928e-01
5.486533641815185547e-01 -5.604196786880493164e-01 4.662374556064605713e-01 2.279493361711502075e-01 -9.308476001024246216e-02 -1.550896912813186646e-01 -2.625291347503662109e-01 -1.180329173803329468e-01
3.479484617710113525e-01 3.876288831233978271e-01 6.792797446250915527e-01 3.649879693984985352e-01 3.102156221866607666e-01 -9.103520214557647705e-02 1.607503294944763184e-01 6.063465029001235962e-02
6.088559031486511230e-01 2.825831472873687744e-01 5.535596013069152832e-01 1.070411205291748047e-01 4.139957427978515625e-01 -1.777195334434509277e-01 3.391529619693756104e-02 -1.656147986650466919e-01
8.185246959328651428e-03 2.860354781150817871e-01 3.337089717388153076e-01 5.308837294578552246e-01 -1.949204802513122559e-01 2.315080910921096802e-01 -2.932019829750061035e-01 -5.893725752830505371e-01
-1.761070191860198975e-01 -2.789004147052764893e-01 4.264054298400878906e-01 6.236355900764465332e-01 1.487008780241012573e-01 -2.673181891441345215e-01 -4.507985711097717285e-01 -1.538429558277130127e-01
-5.416851490736007690e-02 -1.692219525575637817e-01 5.650019049644470215e-01 5.877143237739801407e-03 2.821924686431884766e-01 1.904945820569992065e-01 -3.711231648921966553e-01 -6.288999915122985840e-01
-9.553292393684387207e-02 -1.479037404060363770e-01 -1.834321953356266022e-02 4.454531073570251465e-01 7.823452353477478027e-02 4.375234544277191162e-01 -3.880160450935363770e-01 -6.497145295143127441e-01
3.193784058094024658e-01 1.904806196689605713e-01 3.251864314079284668e-01 3.607285022735595703e-01 -4.175741970539093018e-01 3.076550066471099854e-01 -3.520085513591766357e-01 -4.826109707355499268e-01
3.957185521721839905e-02 2.168610841035842896e-01 -2.297935783863067627e-01 5.150529146194458008e-01 4.823506772518157959e-01 4.715188145637512207e-01 -1.598872542381286621e-01 -3.908509314060211182e-01
3.131130635738372803e-01 4.060889184474945068e-01 2.941876053810119629e-01 2.678219377994537354e-01 6.789609193801879883e-01 -1.571348011493682861e-01 4.656008630990982056e-02 -3.015461266040802002e-01
2.701146006584167480e-01 -4.686609283089637756e-02 5.654978156089782715e-01 2.051655203104019165e-01 3.149445056915283203e-01 6.496899127960205078e-01 1.925754398107528687e-01 -6.773988157510757446e-02
2.925049960613250732e-01 4.081957936286926270e-01 3.944016695022583008e-01 2.891792953014373779e-01 -1.608540117740631104e-01 3.284558057785034180e-01 -3.598737716674804688e-01 -4.953515827655792236e-01
2.480317465960979462e-02 -3.649222431704401970e-03 1.962324678897857666e-01 1.573961526155471802e-01 6.495711207389831543e-01 3.784017264842987061e-01 -2.049502134323120117e-01 -5.735465884208679199e-01
2.165226638317108154e-01 -1.489298790693283081e-01 -1.580190360546112061e-01 5.867868065834045410e-01 6.782004237174987793e-02 4.905490875244140625e-01 1.208426952362060547e-01 -5.493706464767456055e-01
3.197663724422454834e-01 -1.865472197532653809e-01 8.220564574003219604e-02 8.574709892272949219e-01 -1.687731593847274780e-01 -1.656747460365295410e-01 -1.866804361343383789e-01 1.736476421356201172e-01
3.905312418937683105e-01 -5.104920864105224609e-01 3.371998071670532227e-01 1.265568137168884277e-01 1.501001417636871338e-01 2.018348574638366699e-01 -6.213000416755676270e-01 -8.877914398908615112e-02
8.102900534868240356e-02 -1.141408756375312805e-01 -5.357662960886955261e-02 1.535585671663284302e-01 3.258274495601654053e-01 4.248501360416412354e-01 -5.037367939949035645e-01 -6.430734992027282715e-01
-2.248992770910263062e-02 -4.371929466724395752e-01 4.909578561782836914e-01 -7.852869108319282532e-03 2.516853809356689453e-01 1.365453302860260010e-01 -2.956231236457824707e-01 -6.307709217071533203e-01
4.934809207916259766e-01 3.133307993412017822e-01 -1.432802062481641769e-02 5.030504465103149414e-01 1.623215526342391968e-01 5.139142274856567383e-01 2.792612314224243164e-01 -1.912912279367446899e-01
5.747394561767578125e-01 -4.493339359760284424e-01 5.599755793809890747e-02 5.120101571083068848e-01 -7.782773673534393311e-02 -2.878456711769104004e-01 -3.251991569995880127e-01 -8.841247856616973877e-02
2.627487480640411377e-01 -3.754412233829498291e-01 6.317343115806579590e-01 3.551598191261291504e-01 -1.340223755687475204e-02 -2.415082156658172607e-01 2.190331369638442993e-01 -3.978682160377502441e-01
-1.266145110130310059e-01 -4.317526519298553467e-01 2.091206014156341553e-01 3.058447837829589844e-01 2.334544658660888672e-01 -4.889822565019130707e-03 -5.615062713623046875e-01 -5.389542579650878906e-01
2.312905341386795044e-01 4.733436703681945801e-01 2.538923919200897217e-01 5.925526618957519531e-01 -2.076164633035659790e-01 3.912021517753601074e-01 -2.800778746604919434e-01 -1.796753704547882080e-01
-3.592126071453094482e-02 -1.262239664793014526e-01 4.538508951663970947e-01 4.186218380928039551e-01 4.179789721965789795e-01 -3.996405377984046936e-02 -6.520733237266540527e-01 7.014588918536901474e-03
2.423746436834335327e-01 8.898483589291572571e-03 6.653277873992919922e-01 2.181805968284606934e-01 1.416029334068298340e-01 5.543788075447082520e-01 3.074892461299896240e-01 -1.702188551425933838e-01
3.107545673847198486e-01 -4.203552007675170898e-01 5.616012215614318848e-01 4.188413023948669434e-01 8.714398741722106934e-02 -2.252583056688308716e-01 -4.183502197265625000e-01 5.056571587920188904e-02
-1.182247623801231384e-01 -1.198188588023185730e-01 3.605180606245994568e-02 2.883998453617095947e-01 5.419093966484069824e-01 2.753378450870513916e-01 -4.448727667331695557e-01 -5.655118227005004883e-01
4.423239231109619141e-01 -2.449402958154678345e-02 2.745018601417541504e-01 3.773780465126037598e-01 5.299494862556457520e-01 3.666742146015167236e-02 -4.563128054141998291e-01 3.091469705104827881e-01
2.404412925243377686e-01 -1.446125805377960205e-01 -2.999993041157722473e-02 6.656684279441833496e-01 -1.948354691267013550e-01 6.378692388534545898e-02 1.636855155229568481e-01 -6.390916109085083008e-01
5.966899991035461426e-01 2.488522678613662720e-01 2.275876849889755249e-01 1.678699254989624023e-01 -3.233166337013244629e-01 4.226039648056030273e-01 -3.787510693073272705e-01 -2.747305035591125488e-01
2.910107001662254333e-02 -2.009811848402023315e-01 4.790166318416595459e-01 4.172408580780029297e-01 6.751940846443176270e-01 -2.030853629112243652e-01 7.923166453838348389e-02 -2.276059836149215698e-01
2.308800518512725830e-01 6.777708232402801514e-02 -8.265438373200595379e-04 6.072961091995239258e-01 -2.787398993968963623e-01 2.200582325458526611e-01 -1.165566667914390564e-01 -6.584712266921997070e-01
2.658962905406951904e-01 -1.319100856781005859e-01 -1.711260974407196045e-01 6.818098425865173340e-01 -1.232782304286956787e-01 2.373996526002883911e-01 3.784245997667312622e-02 -5.871644020080566406e-01
2.172080874443054199e-01 1.395463794469833374e-01 -2.360632270574569702e-01 6.960747241973876953e-01 6.585242599248886108e-02 -6.074463203549385071e-02 -2.373563498258590698e-01 -5.733559131622314453e-01
3.008370995521545410e-01 2.433114200830459595e-01 3.175799548625946045e-01 4.172558188438415527e-01 -3.719317317008972168e-01 4.090600311756134033e-01 -3.182793855667114258e-01 -4.103317856788635254e-01
2.017663121223449707e-01 1.088120043277740479e-01 2.944557741284370422e-02 3.536966443061828613e-01 5.086742639541625977e-01 -4.915558099746704102e-01 -2.378346323966979980e-01 -5.143347382545471191e-01
7.935502380132675171e-02 2.642962336540222168e-01 6.270110607147216797e-02 4.793930947780609131e-01 -1.770020872354507446e-01 8.556379377841949463e-02 -6.247293949127197266e-01 -5.110414624214172363e-01
9.567779488861560822e-03 3.918012380599975586e-01 1.450685709714889526e-01 7.086547017097473145e-01 -9.211023896932601929e-02 4.056577384471893311e-01 -3.048752248287200928e-01 -2.391081452369689941e-01
5.383757948875427246e-01 -1.356142461299896240e-01 1.147113069891929626e-01 5.215557813644409180e-01 -8.864766359329223633e-02 -2.986749112606048584e-01 -5.512973666191101074e-01 7.474827766418457031e-02
6.328039765357971191e-01 2.579185366630554199e-01 2.736697494983673096e-01 3.927681148052215576e-01 1.908593475818634033e-01 -3.297744095325469971e-01 -3.438816368579864502e-01 2.011030763387680054e-01
2.216355875134468079e-02 6.941006286069750786e-04 6.647355556488037109e-01 6.294121742248535156e-01 -9.438037872314453125e-02 -3.569144606590270996e-01 -1.499022692441940308e-01 -5.204970389604568481e-02
1.969416812062263489e-02 2.299158088862895966e-02 6.351733803749084473e-01 2.109423875808715820e-01 3.243791162967681885e-01 5.671561956405639648e-01 1.576120704412460327e-01 -3.152967691421508789e-01
6.397302746772766113e-01 -3.988954424858093262e-01 5.699694156646728516e-01 2.182178497314453125e-01 -1.344179958105087280e-01 -1.796067208051681519e-01 -9.174343943595886230e-02 -1.999655924737453461e-02
6.386187672615051270e-01 1.294351220130920410e-01 -2.972005903720855713e-01 3.190622627735137939e-01 4.815494716167449951e-01 2.264688462018966675e-01 3.279507160186767578e-02 -3.178525865077972412e-01
3.612036406993865967e-01 2.384386509656906128e-01 3.172362148761749268e-01 3.800827264785766602e-01 -3.690227568149566650e-01 4.692074060440063477e-01 -2.411072552204132080e-01 -3.912942111492156982e-01
-3.122669756412506104e-01 2.973805665969848633e-01 5.043566226959228516e-01 3.843420445919036865e-01 3.652601242065429688e-01 2.528998441994190216e-02 -1.767506003379821777e-01 -4.966531693935394287e-01
1.545729488134384155e-01 -2.991650998592376709e-01 4.134700000286102295e-01 2.814433276653289795e-01 3.587090671062469482e-01 -4.862048327922821045e-01 -6.934481859207153320e-02 -5.162978768348693848e-01
4.366424381732940674e-01 2.067423462867736816e-01 -2.612014114856719971e-01 4.192750155925750732e-01 6.424947977066040039e-01 -7.770796120166778564e-02 -2.192217111587524414e-02 -3.213482499122619629e-01
6.234666705131530762e-01 3.308692872524261475e-01 1.873670332133769989e-02 3.174502253532409668e-01 -2.527990639209747314e-01 3.980333358049392700e-02 -1.444130390882492065e-01 -5.606623888015747070e-01
-2.692168951034545898e-01 -1.753944903612136841e-02 3.539820611476898193e-01 4.558955430984497070e-01 3.209185004234313965e-01 2.982789278030395508e-01 -1.691174060106277466e-01 -6.111553311347961426e-01
-7.825231552124023438e-02 -4.618420600891113281e-01 3.342953324317932129e-01 1.414821147918701172e-01 2.223729938268661499e-01 1.434741616249084473e-01 -3.600959479808807373e-01 -6.701523661613464355e-01
6.160947084426879883e-01 3.613537549972534180e-02 2.870503962039947510e-01 2.488054484128952026e-01 6.308965682983398438e-01 -4.592701420187950134e-02 -9.016131609678268433e-02 2.579739093780517578e-01
4.344082772731781006e-01 -3.628940582275390625e-01 3.622123301029205322e-01 2.616774737834930420e-01 4.494509696960449219e-01 -4.004231393337249756e-01 -5.292275175452232361e-02 -3.387905955314636230e-01
4.705531001091003418e-01 -6.057197451591491699e-01 3.033684492111206055e-01 4.879215359687805176e-01 2.337502986192703247e-01 -1.189799457788467407e-01 -1.000203862786293030e-01 5.276374146342277527e-02
2.811078131198883057e-01 1.861618310213088989e-01 5.598846077919006348e-01 6.477869153022766113e-01 -2.664560079574584961e-01 -2.169911861419677734e-01 -1.725884675979614258e-01 7.316237688064575195e-02
5.507831573486328125e-01 -4.087757468223571777e-01 3.509829342365264893e-01 3.567934036254882812e-01 3.132384121417999268e-01 -3.896883130073547363e-01 2.821139618754386902e-02 -1.681624352931976318e-01
2.176968008279800415e-01 -1.313341557979583740e-01 -8.736235648393630981e-02 7.011759877204895020e-01 -1.068196743726730347e-01 3.002662025392055511e-02 -6.427508592605590820e-01 1.031444668769836426e-01
3.313100934028625488e-01 -1.392892748117446899e-01 4.556871652603149414e-01 2.941628396511077881e-01 3.189496397972106934e-01 1.121290586888790131e-02 5.637108087539672852e-01 -3.962641060352325439e-01
5.198350548744201660e-02 -2.015377581119537354e-01 2.623461782932281494e-01 2.875040285289287567e-02 4.529623985290527344e-01 -1.486632227897644043e-01 -3.897444307804107666e-01 -7.126373052597045898e-01
5.947233438491821289e-01 1.885018348693847656e-01 -7.132864743471145630e-02 5.436179041862487793e-01 2.077203802764415741e-02 4.545781314373016357e-01 2.669930756092071533e-01 -1.783390790224075317e-01
2.276707291603088379e-01 -9.797412902116775513e-02 2.366319000720977783e-01 8.257810473442077637e-01 1.041821390390396118e-01 -2.034036070108413696e-02 -1.594374775886535645e-01 4.049322307109832764e-01
4.267239272594451904e-01 2.377091795206069946e-01 3.726047277450561523e-01 1.698164194822311401e-01 -3.163034915924072266e-01 4.682303965091705322e-01 -4.122414588928222656e-01 -3.232623636722564697e-01
-7.663780450820922852e-02 4.948366582393646240e-01 4.035384058952331543e-01 3.211779296398162842e-01 3.031811714172363281e-01 -1.175882667303085327e-01 -3.731497228145599365e-01 -4.881376326084136963e-01
5.149850845336914062e-01 8.750773966312408447e-02 4.178484678268432617e-01 -1.602265983819961548e-01 4.497750997543334961e-01 2.458912730216979980e-01 -4.293864071369171143e-01 -2.823653817176818848e-01
4.157774448394775391e-01 1.343064010143280029e-01 -6.440465897321701050e-02 6.341119408607482910e-01 1.145170703530311584e-01 -3.407135903835296631e-01 -5.199481844902038574e-01 5.743617936968803406e-02
-8.345042355358600616e-03 -2.684766650199890137e-01 5.837517380714416504e-01 -6.548829376697540283e-02 1.821713447570800781e-01 2.715116366744041443e-02 -3.594628274440765381e-01 -6.478109359741210938e-01
3.720182180404663086e-01 -7.549092918634414673e-02 1.769042909145355225e-01 8.218628764152526855e-01 1.668521612882614136e-01 -1.405619680881500244e-01 7.313956320285797119e-02 3.101664185523986816e-01
5.795072391629219055e-02 -4.787213802337646484e-01 5.362300276756286621e-01 5.659945011138916016e-01 2.086795270442962646e-01 -3.068817853927612305e-01 -7.118368893861770630e-02 -1.295550614595413208e-01
2.673753201961517334e-01 2.274008542299270630e-01 5.045409202575683594e-01 2.265596836805343628e-01 5.019420385360717773e-01 5.545582175254821777e-01 3.705116361379623413e-02 1.002764105796813965e-01
3.254765272140502930e-01 5.850681662559509277e-02 4.944491386413574219e-01 -3.910287097096443176e-02 6.035630702972412109e-01 4.799523055553436279e-01 -2.080984264612197876e-01 -8.176407217979431152e-02
2.461087852716445923e-01 -6.892078369855880737e-02 -1.905474662780761719e-01 6.845175027847290039e-01 5.948178842663764954e-02 5.033712983131408691e-01 1.014969199895858765e-01 -4.032188653945922852e-01
3.915996551513671875e-01 1.771646738052368164e-01 2.747804820537567139e-01 3.343122899532318115e-01 -3.583632409572601318e-01 5.514158010482788086e-01 -2.793500721454620361e-01 -3.427438139915466309e-01
5.522961020469665527e-01 -2.313359230756759644e-01 3.389822244644165039e-01 2.415193766355514526e-01 5.358768105506896973e-01 2.267546653747558594e-01 -2.271951138973236084e-01 2.793079316616058350e-01
-1.146308258175849915e-01 -4.722763001918792725e-01 5.309351086616516113e-01 5.796747207641601562e-01 2.086046487092971802e-01 1.507830020273104310e-04 -3.199176788330078125e-01 -6.078618112951517105e-03
4.154235720634460449e-01 4.281646907329559326e-01 4.896071553230285645e-01 1.824723631143569946e-01 -1.355414539575576782e-01 1.717266142368316650e-01 -1.070028077811002731e-02 -5.684283375740051270e-01
3.736904263496398926e-02 -6.211687624454498291e-02 9.438087791204452515e-02 1.877646893262863159e-01 2.977189421653747559e-01 6.819216609001159668e-01 -3.844234943389892578e-01 -4.991458356380462646e-01
7.485190033912658691e-01 -2.000539898872375488e-01 5.017492175102233887e-01 -5.147879570722579956e-02 2.403703927993774414e-01 2.636510729789733887e-01 -1.112516894936561584e-01 7.502385228872299194e-02
2.605204284191131592e-01 1.786822527647018433e-01 -7.260642945766448975e-02 3.212144970893859863e-01 4.570940732955932617e-01 -3.031454682350158691e-01 -1.620953232049942017e-01 -6.816481947898864746e-01
2.377521246671676636e-01 3.296118676662445068e-01 3.488878011703491211e-01 1.098335608839988708e-01 5.546005964279174805e-01 -2.736200094223022461e-01 -2.343861907720565796e-01 -5.134757161140441895e-01
4.599090665578842163e-02 1.436858326196670532e-01 -8.400891721248626709e-02 7.540484070777893066e-01 -9.757938235998153687e-02 3.008133769035339355e-01 -1.190217137336730957e-01 -5.361120104789733887e-01
1.325788944959640503e-01 -1.353735327720642090e-01 4.102150499820709229e-01 3.581404089927673340e-01 4.520551562309265137e-01 8.688052743673324585e-02 -6.673574447631835938e-01 1.014280319213867188e-01
-9.424077719449996948e-02 9.463649243116378784e-02 6.015772223472595215e-01 2.255961149930953979e-01 3.598144054412841797e-01 4.468754529953002930e-01 1.509577333927154541e-01 -4.662849009037017822e-01
4.160599410533905029e-01 7.978365570306777954e-02 1.957471817731857300e-01 4.353201091289520264e-01 6.154809594154357910e-01 -3.044140338897705078e-01 2.341698855161666870e-01 -2.576586306095123291e-01
1.154178902506828308e-01 4.243001043796539307e-01 3.235136717557907104e-02 6.336718201637268066e-01 1.112136542797088623e-01 -1.331924367696046829e-02 -1.224558427929878235e-01 -6.136124134063720703e-01
3.595337271690368652e-01 -3.367366492748260498e-01 6.607133150100708008e-01 3.752029538154602051e-01 2.907892167568206787e-01 -9.437833726406097412e-02 2.927916944026947021e-01 2.884494140744209290e-02
3.877116441726684570e-01 -5.479257702827453613e-01 1.801225244998931885e-01 2.372396290302276611e-01 -2.032314687967300415e-01 -3.089161515235900879e-01 -2.373490929603576660e-01 -5.173617601394653320e-01
3.891419768333435059e-01 4.813237860798835754e-02 -2.444262951612472534e-01 6.783615350723266602e-01 -8.977176621556282043e-03 3.375114798545837402e-01 2.926763519644737244e-02 -4.598716497421264648e-01
-1.627766638994216919e-01 -3.179169595241546631e-01 3.473784923553466797e-01 3.320778310298919678e-01 3.857229948043823242e-01 8.953995257616043091e-02 -4.184178113937377930e-01 -5.564279556274414062e-01
4.547327458858489990e-01 -4.810033738613128662e-01 7.251692414283752441e-01 7.225108146667480469e-02 5.816176161170005798e-02 -5.845772102475166321e-02 -1.184914335608482361e-01 -9.961423277854919434e-02
7.840716093778610229e-02 1.082786619663238525e-01 3.983907699584960938e-01 2.739413082599639893e-02 4.166268408298492432e-01 4.802741706371307373e-01 -4.005525708198547363e-01 -5.079161524772644043e-01
2.079111039638519287e-01 2.223857790231704712e-01 1.253589242696762085e-01 4.118999242782592773e-01 6.479157805442810059e-01 5.489495396614074707e-01 1.957166939973831177e-02 2.043968625366687775e-02
4.363533258438110352e-01 -4.224415421485900879e-01 5.146103501319885254e-01 -2.966368570923805237e-02 1.932916343212127686e-01 -2.412899732589721680e-01 -2.478426545858383179e-01 -4.565379619598388672e-01
2.203530669212341309e-01 3.864757120609283447e-01 1.375254690647125244e-01 2.571460306644439697e-01 3.664594590663909912e-01 -4.690576791763305664e-01 -3.407168984413146973e-01 -4.966367781162261963e-01
4.902980327606201172e-01 -4.921539723873138428e-01 1.672777086496353149e-01 4.263052046298980713e-01 1.162134185433387756e-01 -4.321006238460540771e-01 -5.948021262884140015e-02 -3.223660588264465332e-01
3.476344645023345947e-01 -5.811384916305541992e-01 2.416307479143142700e-01 4.682102203369140625e-01 -1.229795366525650024e-01 -2.314420491456985474e-01 -4.109987020492553711e-01 -1.619037687778472900e-01
5.960572361946105957e-01 3.510922491550445557e-01 1.071164151653647423e-03 2.552879750728607178e-01 6.198133230209350586e-01 1.178516540676355362e-02 -1.038985550403594971e-01 -2.473352253437042236e-01
4.363131821155548096e-01 -5.241347551345825195e-01 3.459478616714477539e-01 3.533017635345458984e-01 9.209256619215011597e-02 4.670606553554534912e-01 -8.895984292030334473e-02 2.363704442977905273e-01
1.568980216979980469e-01 -4.599758088588714600e-01 4.480855762958526611e-01 2.847276628017425537e-01 2.993711233139038086e-01 3.248715102672576904e-01 -5.343336462974548340e-01 -3.574656322598457336e-02
2.541708946228027344e-01 -4.712102934718132019e-02 4.485306143760681152e-02 4.258339405059814453e-01 -5.676878988742828369e-02 7.086654901504516602e-01 1.114979460835456848e-01 -4.816317856311798096e-01
-1.040169596672058105e-02 1.694304645061492920e-01 6.395418941974639893e-02 5.740793943405151367e-01 -2.193640768527984619e-01 3.116520345211029053e-01 -5.207728743553161621e-01 -4.701872766017913818e-01
-5.406686104834079742e-03 4.090070426464080811e-01 3.033040463924407959e-01 5.778113603591918945e-01 -1.431976109743118286e-01 2.964296042919158936e-01 -4.244840741157531738e-01 -3.438925147056579590e-01
7.074656486511230469e-01 2.614715695381164551e-02 4.861040413379669189e-01 -4.958261549472808838e-02 4.066838920116424561e-01 2.999401688575744629e-01 -6.358151137828826904e-02 -2.558634616434574127e-02
5.042995810508728027e-01 -2.734518647193908691e-01 5.030210018157958984e-01 8.911216631531715393e-03 3.684408068656921387e-01 2.671812474727630615e-01 -4.499909877777099609e-01 9.038956463336944580e-02
1.424782127141952515e-01 3.028865456581115723e-01 4.531518220901489258e-01 2.658673524856567383e-01 -1.550486683845520020e-01 1.572359055280685425e-01 -1.980271786451339722e-01 -7.238437533378601074e-01
3.037566840648651123e-01 -3.640139102935791016e-02 -1.955163031816482544e-01 5.929566621780395508e-01 -1.105244085192680359e-01 1.388249099254608154e-01 -1.084761098027229309e-01 -6.879881620407104492e-01
-3.308290839195251465e-01 -3.988066613674163818e-01 4.007433354854583740e-01 4.924402534961700439e-01 2.785036563873291016e-01 3.104155510663986206e-02 -1.389135718345642090e-01 -4.801956415176391602e-01
5.488201603293418884e-02 3.382378518581390381e-01 4.188575744628906250e-01 4.435386955738067627e-01 4.400528669357299805e-01 4.949413239955902100e-01 -1.546542495489120483e-01 2.188228219747543335e-01
6.597851514816284180e-01 -5.605406761169433594e-01 3.438036739826202393e-01 8.558211475610733032e-02 -1.913455128669738770e-02 -1.681965291500091553e-01 -2.309870719909667969e-01 -2.072231471538543701e-01
6.854276657104492188e-01 -1.790528893470764160e-01 1.671615540981292725e-01 3.481675088405609131e-01 5.454823970794677734e-01 -1.116986572742462158e-01 -5.254568159580230713e-02 1.902018338441848755e-01
-2.204162776470184326e-01 -5.915886759757995605e-01 2.869059517979621887e-02 6.121302843093872070e-01 2.707521021366119385e-01 2.720044255256652832e-01 -2.416705638170242310e-01 -1.421796381473541260e-01
3.159104287624359131e-01 -7.785832881927490234e-02 -2.098363824188709259e-03 7.238383889198303223e-01 -3.371818959712982178e-01 7.479955255985260010e-02 1.991673260927200317e-01 -4.596063494682312012e-01
6.055427193641662598e-01 -5.625792965292930603e-02 -3.583779335021972656e-01 4.377203583717346191e-01 3.218099474906921387e-01 1.173768341541290283e-01 4.623280465602874756e-02 -4.366265535354614258e-01
6.136477589607238770e-01 2.908585369586944580e-01 3.672271966934204102e-01 -4.436494410037994385e-02 -1.456323862075805664e-01 2.880425155162811279e-01 -1.110294088721275330e-01 -5.343301892280578613e-01
2.123342156410217285e-01 3.275402784347534180e-01 1.025868803262710571e-01 1.949111223220825195e-01 5.184065103530883789e-01 -3.108905553817749023e-01 -3.839310705661773682e-01 -5.350847244262695312e-01
1.882998049259185791e-01 -1.570368260145187378e-01 5.041974782943725586e-01 5.246704220771789551e-01 -2.524766623973846436e-01 -4.509695470333099365e-01 -2.698134779930114746e-01 -2.654639482498168945e-01
5.607469677925109863e-01 -1.500632315874099731e-01 -2.561399638652801514e-01 2.057377994060516357e-01 4.472939372062683105e-01 3.356855213642120361e-01 1.493730396032333374e-01 -4.690835177898406982e-01
3.790245354175567627e-01 -2.970526516437530518e-01 5.501806139945983887e-01 -1.961350254714488983e-02 3.225919604301452637e-01 2.905293703079223633e-01 -5.244241356849670410e-01 -3.902585804462432861e-02
4.531221389770507812e-01 -5.528569966554641724e-02 4.288585111498832703e-02 5.302880406379699707e-01 -6.115983426570892334e-02 -3.259066939353942871e-01 -6.301144957542419434e-01 -3.974197059869766235e-02
1.247967705130577087e-01 -6.554691791534423828e-01 2.054263502359390259e-01 3.329165577888488770e-01 1.352683156728744507e-01 -2.772622406482696533e-01 -3.040834963321685791e-01 -4.627244770526885986e-01
2.564185857772827148e-01 3.539114072918891907e-02 -1.850283741950988770e-01 6.678357124328613281e-01 2.557642161846160889e-01 2.185260206460952759e-01 -3.015404939651489258e-01 -4.986597597599029541e-01
7.387444972991943359e-01 -4.112716615200042725e-01 3.895415365695953369e-01 1.452928483486175537e-01 2.754088938236236572e-01 -1.877546161413192749e-01 -2.498253621160984039e-02 2.310411445796489716e-02
-1.512801088392734528e-02 -8.623973280191421509e-02 4.025723934173583984e-01 3.810691833496093750e-01 5.476248860359191895e-01 3.956001698970794678e-01 3.738597929477691650e-01 -2.981477379798889160e-01
2.996844649314880371e-01 -2.942950278520584106e-02 6.892678141593933105e-01 3.835736811161041260e-01 4.275113642215728760e-01 -1.691812425851821899e-01 2.691307067871093750e-01 5.731379240751266479e-02
6.879974007606506348e-01 -4.176290929317474365e-01 5.255190134048461914e-01 1.510005146265029907e-01 -1.012581363320350647e-01 -1.281096339225769043e-01 -1.611499339342117310e-01 -2.528551034629344940e-02
6.233933568000793457e-01 1.019641105085611343e-02 -1.696956157684326172e-01 8.615372329950332642e-02 5.579021573066711426e-01 3.991769254207611084e-01 9.802871383726596832e-03 -3.230551481246948242e-01
3.431434929370880127e-01 -4.114315211772918701e-01 2.301109433174133301e-01 4.116746485233306885e-01 2.300892770290374756e-02 -4.770877957344055176e-01 4.038219526410102844e-02 -5.106629729270935059e-01
-6.146308034658432007e-02 5.226165428757667542e-02 2.602457702159881592e-01 1.400532871484756470e-01 5.009442567825317383e-01 3.741892278194427490e-01 -3.535492420196533203e-01 -6.246506571769714355e-01
4.825894534587860107e-01 1.794520881958305836e-03 3.404825329780578613e-01 2.481931895017623901e-01 5.301480889320373535e-01 1.036660969257354736e-01 -4.718683958053588867e-01 2.740667462348937988e-01
5.067816972732543945e-01 8.097554557025432587e-03 -8.836793154478073120e-02 5.602264404296875000e-01 -1.408241540193557739e-01 5.938291549682617188e-01 1.210883557796478271e-01 -1.852497607469558716e-01
2.401674091815948486e-01 3.838477730751037598e-01 5.627127289772033691e-01 2.627382874488830566e-01 -2.151190489530563354e-01 2.483543157577514648e-01 -1.070454195141792297e-01 -5.384130477905273438e-01
3.501983582973480225e-01 1.976640969514846802e-01 5.829515457153320312e-01 2.248283624649047852e-01 2.891360223293304443e-01 5.088250637054443359e-01 3.010682165622711182e-01 -1.215118467807769775e-01
6.841945648193359375e-01 2.036630809307098389e-01 2.993175685405731201e-01 8.142475038766860962e-02 -3.701518177986145020e-01 3.755677938461303711e-01 -2.019482851028442383e-01 -2.744655609130859375e-01
5.948966741561889648e-01 -2.796079516410827637e-01 2.002908438444137573e-01 1.862643403001129627e-03 1.382361203432083130e-01 -3.369642794132232666e-01 -5.256010890007019043e-01 -3.447994291782379150e-01
4.295884072780609131e-01 1.248881518840789795e-01 2.597638368606567383e-01 6.994622349739074707e-01 1.284861266613006592e-01 -5.072249472141265869e-02 3.898290917277336121e-02 4.717318415641784668e-01
4.596783518791198730e-01 3.886698186397552490e-01 7.407062500715255737e-02 3.812841176986694336e-01 -1.004329696297645569e-01 5.914308428764343262e-01 -1.628646105527877808e-01 -3.168049454689025879e-01
3.505219519138336182e-01 -1.981100440025329590e-01 -1.446305066347122192e-01 6.504689455032348633e-01 -1.456510275602340698e-01 3.592213988304138184e-01 1.211006343364715576e-01 -4.784760773181915283e-01
4.027541875839233398e-01 -4.357557594776153564e-01 4.201671481132507324e-01 4.198642671108245850e-01 1.085814908146858215e-01 -4.528118371963500977e-01 -9.886526316404342651e-02 -2.616803348064422607e-01
3.514638543128967285e-01 9.325648844242095947e-02 6.371877789497375488e-01 2.412162572145462036e-01 1.034884676337242126e-01 4.228811264038085938e-01 4.432732760906219482e-01 -1.324887573719024658e-01
4.920760393142700195e-01 -5.845590680837631226e-02 1.473031640052795410e-01 1.673568338155746460e-01 4.662523865699768066e-01 2.270110845565795898e-01 -6.477789878845214844e-01 1.272578090429306030e-01
6.280769705772399902e-01 1.179351285099983215e-01 9.707105904817581177e-02 3.949455320835113525e-01 5.109682083129882812e-01 -3.924051225185394287e-01 2.791593968868255615e-02 -1.017655283212661743e-01
1.143187955021858215e-01 -3.963990509510040283e-01 7.110835909843444824e-01 3.133294284343719482e-01 2.234411537647247314e-01 -2.782210707664489746e-01 -2.595718801021575928e-01 -1.768423318862915039e-01
4.827437102794647217e-01 -3.232458829879760742e-01 5.471678823232650757e-02 7.055308222770690918e-01 2.107241600751876831e-01 1.978751420974731445e-01 -4.465337470173835754e-02 2.759524285793304443e-01
-2.877483665943145752e-01 6.243793293833732605e-02 6.203554868698120117e-01 2.775848209857940674e-01 3.905183076858520508e-01 2.713128030300140381e-01 -2.794572412967681885e-01 -3.836619555950164795e-01
5.058467388153076172e-01 -4.819912314414978027e-01 2.628926634788513184e-01 1.567001193761825562e-01 -1.050551682710647583e-01 -3.605152070522308350e-01 -1.953600049018859863e-01 -4.888382554054260254e-01
1.712581329047679901e-02 -3.599042892456054688e-01 5.636711716651916504e-01 5.033957958221435547e-01 2.264144271612167358e-01 -1.862536072731018066e-01 -4.614083468914031982e-01 -1.384118571877479553e-02
2.273042798042297363e-01 1.296420097351074219e-01 7.939857840538024902e-01 2.921923398971557617e-01 3.065441846847534180e-01 -2.205038070678710938e-01 2.183186113834381104e-01 -1.596309989690780640e-01
-1.069291606545448303e-01 -2.130660712718963623e-01 4.470473229885101318e-01 1.048941314220428467e-01 4.343520402908325195e-01 4.173983633518218994e-01 -2.970862686634063721e-01 -5.302561521530151367e-01
8.401743769645690918e-01 -3.611644804477691650e-01 3.115912973880767822e-01 1.830027699470520020e-01 -9.639059007167816162e-02 -1.188592016696929932e-01 -6.676855683326721191e-02 7.219090312719345093e-02
1.136556193232536316e-01 -4.180305451154708862e-02 4.089731872081756592e-01 1.908305287361145020e-02 4.860959053039550781e-01 4.739937186241149902e-01 -4.200297594070434570e-01 -4.246497452259063721e-01
1.900040954351425171e-01 -4.225302636623382568e-01 5.159555077552795410e-01 4.578524529933929443e-01 5.000077486038208008e-01 -1.661268621683120728e-01 -1.597392410039901733e-01 8.003296703100204468e-02
3.986004590988159180e-01 3.109547495841979980e-01 7.236847281455993652e-01 3.118975162506103516e-01 1.821121722459793091e-01 -1.049048453569412231e-01 2.568582594394683838e-01 -1.152350008487701416e-01
3.677321076393127441e-01 -3.451078385114669800e-02 5.499597787857055664e-01 2.810169160366058350e-01 5.081918239593505859e-01 -1.032781824469566345e-01 -3.827587068080902100e-01 2.583143711090087891e-01
-1.199668794870376587e-01 -3.598426580429077148e-01 6.512702703475952148e-01 5.245708227157592773e-01 1.146677657961845398e-01 -2.139879576861858368e-02 -3.659697771072387695e-01 -9.619345515966415405e-02
5.376508235931396484e-01 -4.755641222000122070e-01 -1.040798705071210861e-02 5.265745520591735840e-01 -2.869890034198760986e-01 -1.709960997104644775e-01 -2.885703444480895996e-01 -1.118302866816520691e-01
-3.748431205749511719e-01 -1.069105938076972961e-01 4.127464294433593750e-01 4.236880242824554443e-01 3.310794234275817871e-01 -1.768414862453937531e-02 -2.924621701240539551e-01 -5.502104163169860840e-01
4.461462199687957764e-01 2.459909319877624512e-01 3.193810284137725830e-01 2.733962535858154297e-01 3.943689465522766113e-01 5.487222075462341309e-01 3.257541060447692871e-01 -3.088005259633064270e-02
7.015673518180847168e-01 -2.754941582679748535e-01 3.402791321277618408e-01 2.726101875305175781e-01 4.227583110332489014e-01 -7.201597839593887329e-02 -2.348221093416213989e-02 2.394530177116394043e-01
5.444929599761962891e-01 -5.856899619102478027e-01 3.137741386890411377e-01 1.105637922883033752e-01 3.315022289752960205e-01 -1.038462519645690918e-01 -2.480747401714324951e-01 -2.599947452545166016e-01
2.806776463985443115e-01 3.452558070421218872e-03 -5.289970710873603821e-02 6.026356220245361328e-01 -1.964062303304672241e-01 5.003764629364013672e-01 1.009643077850341797e-01 -5.060576200485229492e-01
2.994136810302734375e-01 -1.710758507251739502e-01 -6.096919253468513489e-02 7.368001937866210938e-01 2.294493168592453003e-01 3.161283433437347412e-01 -3.221804499626159668e-01 2.794788181781768799e-01
6.745561361312866211e-01 -3.060131967067718506e-01 6.409994959831237793e-01 3.253519907593727112e-02 -3.924686461687088013e-02 -8.222902566194534302e-02 -1.740891337394714355e-01 -2.796464972198009491e-02
3.173038065433502197e-01 -6.424726545810699463e-02 6.730553507804870605e-01 -9.742781519889831543e-02 4.312011897563934326e-01 3.024850189685821533e-01 -3.938201665878295898e-01 -1.299409661442041397e-02
-2.715783119201660156e-01 -2.406123578548431396e-01 5.164243578910827637e-01 4.254260361194610596e-01 4.482209980487823486e-01 2.052255272865295410e-01 -4.059708714485168457e-01 -1.133026108145713806e-01
1.592402905225753784e-01 -3.916097581386566162e-01 5.234362483024597168e-01 4.914835393428802490e-01 1.304085105657577515e-01 -4.039418995380401611e-01 1.360915005207061768e-01 -3.271797001361846924e-01
3.689319491386413574e-01 -3.927058577537536621e-01 4.362140893936157227e-01 1.939531117677688599e-01 -1.925161480903625488e-02 -4.617260694503784180e-01 -3.716003000736236572e-01 -3.607248067855834961e-01
-9.674346446990966797e-02 3.290976583957672119e-01 5.352700948715209961e-01 7.555888295173645020e-01 1.559089273214340210e-01 -6.412649527192115784e-03 1.929228380322456360e-02 -1.363574713468551636e-02
4.620939958840608597e-03 5.582400783896446228e-02 7.686053514480590820e-01 4.529372751712799072e-01 8.444707840681076050e-02 -3.708755075931549072e-01 -2.236593663692474365e-01 -7.907190173864364624e-02
6.101541519165039062e-01 2.931845560669898987e-02 -1.243746057152748108e-01 5.054055452346801758e-01 -3.869993984699249268e-02 4.502424597740173340e-01 3.004702627658843994e-01 -2.478915601968765259e-01
5.470339655876159668e-01 -4.548984114080667496e-03 6.873437762260437012e-02 6.352846026420593262e-01 -8.743631094694137573e-02 -2.995595037937164307e-01 -4.362327158451080322e-01 -6.886320561170578003e-02
5.157598853111267090e-01 1.021047085523605347e-01 9.408035129308700562e-02 4.245800152420997620e-02 6.065191626548767090e-01 4.181734025478363037e-01 -3.046485185623168945e-01 -2.781501412391662598e-01
4.378473013639450073e-02 -1.816193573176860809e-03 9.519012272357940674e-02 8.348037302494049072e-02 3.055283725261688232e-01 1.924003213644027710e-01 -5.702905654907226562e-01 -7.255705595016479492e-01
-1.753790527582168579e-01 2.125805467367172241e-01 1.603749841451644897e-01 6.884939670562744141e-01 2.404141128063201904e-01 5.985076427459716797e-01 -8.660790324211120605e-02 -2.822070196270942688e-02
1.276021599769592285e-01 2.873726189136505127e-01 5.757529735565185547e-01 6.797956824302673340e-01 -1.187273040413856506e-01 -2.705795466899871826e-01 5.754545703530311584e-02 1.300003081560134888e-01
2.036882191896438599e-01 2.340221032500267029e-02 -6.657379120588302612e-02 5.563837885856628418e-01 -1.514245569705963135e-02 -1.662794053554534912e-01 -1.164056956768035889e-01 -7.762345075607299805e-01
-7.966855913400650024e-02 -2.789984941482543945e-01 2.732521891593933105e-01 5.997365117073059082e-01 -9.732256084680557251e-02 6.325353980064392090e-01 -4.338557645678520203e-02 -2.645885944366455078e-01
-2.109775841236114502e-01 -3.674330115318298340e-01 4.041155874729156494e-01 4.717744588851928711e-01 1.873324662446975708e-01 4.559829235076904297e-01 -4.374096095561981201e-01 -1.611993834376335144e-02
1.679074317216873169e-01 4.846106171607971191e-01 3.942037820816040039e-01 2.005441039800643921e-01 5.638815164566040039e-01 4.059672951698303223e-01 -2.390264421701431274e-01 -3.794210031628608704e-02
5.867988467216491699e-01 5.037929117679595947e-02 -2.555978894233703613e-01 2.820920646190643311e-01 4.909954369068145752e-01 1.612027138471603394e-01 8.736608177423477173e-02 -4.832465350627899170e-01
-1.738787591457366943e-01 -3.362183570861816406e-01 4.124896228313446045e-01 1.994473934173583984e-01 5.653195977210998535e-01 1.090351939201354980e-01 -3.720370233058929443e-01 -4.206066131591796875e-01
6.118810176849365234e-01 7.459167391061782837e-02 4.113828837871551514e-01 2.387579716742038727e-02 3.877760171890258789e-01 -3.097130060195922852e-01 1.604856550693511963e-01 -4.221182465553283691e-01
2.065550386905670166e-01 -5.359702110290527344e-01 4.267574250698089600e-01 6.223996877670288086e-01 8.867675065994262695e-02 -2.673538327217102051e-01 -1.133531704545021057e-01 -9.152537584304809570e-02
5.998907089233398438e-01 1.161765754222869873e-01 -6.613402068614959717e-02 3.273487091064453125e-01 4.703864753246307373e-01 4.325285851955413818e-01 2.963103353977203369e-01 -1.376916319131851196e-01
4.417786300182342529e-01 2.226308733224868774e-01 2.861121892929077148e-01 4.315414428710937500e-01 2.788776531815528870e-02 -2.903825938701629639e-01 -6.216712594032287598e-01 1.249160990118980408e-01
6.381192207336425781e-01 2.660609483718872070e-01 2.431572414934635162e-02 3.055827021598815918e-01 3.872130811214447021e-01 3.458912074565887451e-01 3.377183079719543457e-01 -2.107486724853515625e-01
2.377836257219314575e-01 -3.844614923000335693e-01 -5.473361536860466003e-02 3.585951030254364014e-01 9.142570197582244873e-02 1.560518145561218262e-01 -7.702656388282775879e-01 -1.950439959764480591e-01
5.926809310913085938e-01 -1.176534220576286316e-01 1.491863727569580078e-01 4.063794622197747231e-04 4.402262270450592041e-01 2.540990114212036133e-01 -5.468251109123229980e-01 -2.350472062826156616e-01
6.556046605110168457e-01 -1.222528815269470215e-01 -3.004589863121509552e-02 6.872254610061645508e-01 4.427928011864423752e-03 -9.675756096839904785e-02 -1.167288646101951599e-01 2.429977804422378540e-01
5.900992155075073242e-01 -4.720973670482635498e-01 2.882309854030609131e-01 3.228738903999328613e-02 3.771109580993652344e-01 -4.252215474843978882e-02 -4.305644929409027100e-01 -1.240190267562866211e-01
3.272995650768280029e-01 -3.301860094070434570e-01 -1.017628461122512817e-01 7.203850746154785156e-01 1.121511310338973999e-01 8.472084999084472656e-02 -4.496151506900787354e-01 1.806452870368957520e-01
5.364432930946350098e-01 2.270813733339309692e-01 -1.110741794109344482e-01 1.242032945156097412e-01 5.720708966255187988e-01 8.017907291650772095e-02 -2.592093646526336670e-01 -4.816797077655792236e-01
1.133440658450126648e-01 3.241252303123474121e-01 3.692441284656524658e-01 4.508758783340454102e-01 3.912098705768585205e-01 5.979491472244262695e-01 -3.587096557021141052e-02 1.749015897512435913e-01
1.314545273780822754e-01 7.972344011068344116e-02 -6.216946244239807129e-02 5.970354676246643066e-01 3.576404601335525513e-02 -3.752460703253746033e-02 -6.719085387885570526e-03 -7.831443548202514648e-01
1.226278617978096008e-01 1.841615438461303711e-01 3.021161071956157684e-02 4.526669979095458984e-01 -1.394692510366439819e-01 1.902711093425750732e-01 -4.724531173706054688e-01 -6.829057335853576660e-01
-2.883408665657043457e-01 -8.398750424385070801e-02 4.751368165016174316e-01 3.185990154743194580e-01 3.858866393566131592e-01 -7.948372513055801392e-03 -3.603881895542144775e-01 -5.510844588279724121e-01
-2.337821871042251587e-01 -5.894862860441207886e-02 6.122705340385437012e-01 4.073095321655273438e-01 5.312650799751281738e-01 -7.012844085693359375e-02 -9.437210857868194580e-03 -3.374092280864715576e-01
7.163667082786560059e-01 -4.460917711257934570e-01 4.599394798278808594e-01 -1.375520229339599609e-02 1.428990662097930908e-01 -4.748137667775154114e-02 -1.835697591304779053e-01 -1.404096037149429321e-01
5.664622187614440918e-01 7.958567701280117035e-03 -4.182747378945350647e-02 3.830305933952331543e-01 -4.894863069057464600e-02 7.089022397994995117e-01 1.021722257137298584e-01 -1.233601942658424377e-01
1.748741865158081055e-01 -1.097765490412712097e-01 -2.094436064362525940e-02 6.520546078681945801e-01 -1.179561167955398560e-01 6.367318034172058105e-01 -1.078802794218063354e-01 -3.174509406089782715e-01
7.239654064178466797e-01 5.109995603561401367e-01 1.422924101352691650e-01 2.920757234096527100e-01 2.153234481811523438e-01 -5.222520604729652405e-02 -2.328873425722122192e-01 7.661639153957366943e-02
1.607521474361419678e-01 -3.673208355903625488e-01 3.497846722602844238e-01 4.960604012012481689e-01 5.131012201309204102e-01 -2.630815207958221436e-01 2.737538218498229980e-01 -2.517597675323486328e-01
5.736392140388488770e-01 -4.813002049922943115e-01 3.831801116466522217e-01 3.297763466835021973e-01 1.876962631940841675e-01 -3.107478618621826172e-01 -2.178727686405181885e-01 -6.667795777320861816e-02
1.046177446842193604e-01 -5.580841302871704102e-01 5.009086132049560547e-01 4.231360256671905518e-01 3.766981661319732666e-01 -2.340822815895080566e-01 -1.159173175692558289e-01 -1.936771720647811890e-01
-5.035094916820526123e-02 -5.734605789184570312e-01 4.814797937870025635e-01 1.286239922046661377e-01 3.743897974491119385e-01 2.800340652465820312e-01 -2.232609838247299194e-01 -3.896262645721435547e-01
4.011861085891723633e-01 4.173344969749450684e-01 7.195897102355957031e-01 3.315162062644958496e-01 7.202760875225067139e-02 -1.325448602437973022e-01 1.110568121075630188e-01 4.560057818889617920e-02
3.902858495712280273e-01 -4.030841886997222900e-01 1.097947955131530762e-01 1.637275815010070801e-01 3.790500164031982422e-01 3.536967039108276367e-01 -3.050267100334167480e-01 -5.334012508392333984e-01
5.989599227905273438e-01 -4.805650711059570312e-01 -1.054037809371948242e-01 5.810820460319519043e-01 1.588804721832275391e-01 5.512632895261049271e-03 -1.361201107501983643e-01 1.331756860017776489e-01
-1.425393223762512207e-01 -3.132157623767852783e-01 5.661359429359436035e-01 2.218697518110275269e-01 5.578602552413940430e-01 7.565488666296005249e-02 -2.046150416135787964e-01 -3.912076056003570557e-01
3.869007825851440430e-01 4.278837442398071289e-01 9.401127696037292480e-02 4.457617700099945068e-01 5.664349198341369629e-01 -3.550137877464294434e-01 -1.079847291111946106e-01 -3.372615948319435120e-02
5.307947993278503418e-01 3.854157775640487671e-02 -2.245125025510787964e-01 1.774570047855377197e-01 4.419225752353668213e-01 3.216925859451293945e-01 -3.994117081165313721e-01 -4.201942980289459229e-01
2.633598744869232178e-01 -3.459725379943847656e-01 6.936098337173461914e-01 1.676282435655593872e-01 2.246450334787368774e-01 -2.997068464756011963e-01 -9.732698649168014526e-02 -3.898571729660034180e-01
-3.706935942173004150e-01 -1.687893085181713104e-02 4.311278760433197021e-01 4.606750309467315674e-01 4.388353526592254639e-01 2.274958193302154541e-01 -1.769840419292449951e-01 -4.342286586761474609e-01
1.591575145721435547e-01 3.475661948323249817e-02 5.675255060195922852e-01 7.480066418647766113e-01 1.324352435767650604e-02 -2.196404784917831421e-01 1.721509695053100586e-01 -1.175088062882423401e-01
5.393042564392089844e-01 -3.003503978252410889e-01 7.091982960700988770e-01 2.087981700897216797e-01 2.065883018076419830e-02 -9.295993298292160034e-02 2.511368393898010254e-01 -1.560846623033285141e-02
6.231617331504821777e-01 -5.376558303833007812e-01 1.916797310113906860e-01 1.413443982601165771e-01 6.783793121576309204e-02 -2.914207577705383301e-01 -1.743560433387756348e-01 -3.820317685604095459e-01
2.574357986450195312e-01 6.406473927199840546e-03 1.352411955595016479e-01 7.292543053627014160e-01 -1.721603423357009888e-01 4.655229151248931885e-01 2.940185368061065674e-01 -2.253576368093490601e-01
-7.300941646099090576e-02 -4.107729494571685791e-01 4.700582623481750488e-01 5.234743356704711914e-01 -1.640150696039199829e-01 5.203157067298889160e-01 -1.630098670721054077e-01 -8.217932283878326416e-02
7.540519237518310547e-01 -5.368092060089111328e-01 1.923922300338745117e-01 2.748640775680541992e-01 1.553104668855667114e-01 -7.776553183794021606e-02 -2.241047844290733337e-02 2.359792590141296387e-03
1.976801753044128418e-01 -5.373857617378234863e-01 3.943998217582702637e-01 2.838316261768341064e-01 4.366879761219024658e-01 4.304876923561096191e-01 -2.290580272674560547e-01 8.685602247714996338e-02
7.499216794967651367e-01 -1.289470642805099487e-01 4.995666742324829102e-01 2.188347578048706055e-01 -2.283611297607421875e-01 -2.182691544294357300e-01 -1.385684460401535034e-01 6.740474700927734375e-02
-2.106277942657470703e-01 -2.810769975185394287e-01 2.942011058330535889e-01 3.084089756011962891e-01 3.400558829307556152e-01 -1.140919402241706848e-01 -2.868525683879852295e-01 -6.957167983055114746e-01
6.399028301239013672e-01 1.837022453546524048e-01 4.314630031585693359e-01 -2.426222115755081177e-01 4.067886173725128174e-01 2.347011715173721313e-01 -2.228408455848693848e-01 -2.037950158119201660e-01
5.241058021783828735e-02 -1.049220561981201172e-01 4.685783386230468750e-01 2.316008210182189941e-01 3.211855590343475342e-01 2.533202171325683594e-01 4.054119884967803955e-01 -6.175350546836853027e-01
5.695271492004394531e-01 -4.506944492459297180e-02 -6.651727110147476196e-02 5.807553529739379883e-01 -1.377300769090652466e-01 4.207691848278045654e-01 3.294552862644195557e-01 -1.653756499290466309e-01
-4.431039467453956604e-02 2.939139306545257568e-01 2.809884846210479736e-01 6.209380626678466797e-01 -1.695301383733749390e-01 2.085881680250167847e-01 -1.978793889284133911e-01 -5.794193148612976074e-01
-2.989407479763031006e-01 7.674830500036478043e-03 4.123045504093170166e-01 5.793858170509338379e-01 5.362737178802490234e-01 -1.079953014850616455e-01 -3.244723379611968994e-01 -1.891526393592357635e-02
6.461800932884216309e-01 -2.575177252292633057e-01 5.359594225883483887e-01 2.343640327453613281e-01 3.510738313198089600e-01 -9.261200577020645142e-02 1.535432934761047363e-01 1.362040936946868896e-01
-2.372642457485198975e-01 -2.964653968811035156e-01 3.506904542446136475e-01 7.750786542892456055e-01 3.035926520824432373e-01 -1.839675307273864746e-01 -1.813887991011142731e-02 -7.577423006296157837e-02
-8.752007037401199341e-02 -1.397804021835327148e-01 3.806486427783966064e-01 3.686089217662811279e-01 5.759388208389282227e-01 3.146192133426666260e-01 -5.079422593116760254e-01 5.779074877500534058e-02
4.146366715431213379e-01 1.732517033815383911e-02 7.367028594017028809e-01 2.213061600923538208e-01 1.088459119200706482e-01 -1.866818815469741821e-01 3.534234166145324707e-01 -2.538957893848419189e-01
1.929932087659835815e-01 -5.195131301879882812e-01 4.543961584568023682e-01 1.873690485954284668e-01 3.121683895587921143e-01 -2.923302054405212402e-01 -1.462161689996719360e-01 -4.969821572303771973e-01
7.628644257783889771e-02 -2.248562276363372803e-01 7.044062614440917969e-01 4.078815281391143799e-01 3.179281353950500488e-01 -3.636988699436187744e-01 1.716577634215354919e-02 -2.177495062351226807e-01
6.277403235435485840e-01 -3.897363841533660889e-01 2.314364463090896606e-01 1.178892850875854492e-01 -3.427378600463271141e-03 -3.624610006809234619e-01 -3.990223705768585205e-01 -3.098039329051971436e-01
6.014339923858642578e-01 3.785801529884338379e-01 2.023131251335144043e-01 3.272014260292053223e-01 5.187895521521568298e-02 1.435768008232116699e-01 3.873726427555084229e-01 -4.166526496410369873e-01
5.936962366104125977e-01 1.349895447492599487e-02 6.625756621360778809e-01 6.380645930767059326e-02 -1.713888794183731079e-01 -3.490412607789039612e-02 -3.961742222309112549e-01 -1.292998939752578735e-01
-8.192109316587448120e-02 -2.298811972141265869e-01 5.349193215370178223e-01 5.249314010143280029e-03 3.389578759670257568e-01 1.225086078047752380e-01 -3.712982535362243652e-01 -6.217026114463806152e-01
2.086594104766845703e-01 -1.012184321880340576e-01 3.826105594635009766e-02 3.201266825199127197e-01 7.758136391639709473e-01 1.662699431180953979e-01 -4.591763615608215332e-01 4.353796318173408508e-02
4.845879971981048584e-01 3.439733386039733887e-01 9.869232773780822754e-02 3.426404893398284912e-01 5.341403186321258545e-02 6.500962972640991211e-01 6.132771447300910950e-02 -3.007902204990386963e-01
6.393308192491531372e-02 3.553068041801452637e-01 1.035961508750915527e-01 5.930960178375244141e-01 4.315324723720550537e-01 5.475305914878845215e-01 1.368723213672637939e-01 4.930066689848899841e-02
2.042695581912994385e-01 -5.390357971191406250e-01 2.992570102214813232e-01 -5.918775871396064758e-02 3.771667778491973877e-01 2.719412147998809814e-01 -1.023501083254814148e-01 -5.898932218551635742e-01
4.938419461250305176e-01 -2.401586472988128662e-01 6.271051764488220215e-01 3.853923976421356201e-01 6.248846277594566345e-02 -6.679338961839675903e-02 3.818779885768890381e-01 4.958659037947654724e-02
6.068027019500732422e-01 -1.069010235369205475e-03 7.515889406204223633e-01 1.160666868090629578e-01 -4.816174041479825974e-03 -1.158361732959747314e-01 1.851506680250167847e-01 -7.556430250406265259e-02
6.918601393699645996e-01 -2.993887662887573242e-01 5.040172338485717773e-01 -1.966282166540622711e-02 2.665312774479389191e-02 -2.065300494432449341e-01 -3.369088768959045410e-01 -1.428408622741699219e-01
9.080398827791213989e-02 3.600939214229583740e-01 -6.509235501289367676e-02 5.686018466949462891e-01 1.295416802167892456e-01 -2.684185802936553955e-01 -3.197016119956970215e-01 -5.860915184020996094e-01
2.856133282184600830e-01 2.425903826951980591e-01 5.243076384067535400e-02 6.963030099868774414e-01 4.948017597198486328e-01 -3.286423981189727783e-01 4.214778542518615723e-03 1.383312642574310303e-01
-5.141365807503461838e-03 -2.496678233146667480e-01 5.903225541114807129e-01 -1.711832918226718903e-02 3.931980729103088379e-01 9.652647376060485840e-02 -3.438775241374969482e-01 -5.537977218627929688e-01
5.431100130081176758e-01 -1.767014563083648682e-01 4.928460419178009033e-01 3.422731161117553711e-01 4.770518541336059570e-01 5.354426428675651550e-02 -1.928126662969589233e-01 2.147971093654632568e-01
5.816618800163269043e-01 4.118629395961761475e-01 2.136594206094741821e-01 1.532904654741287231e-01 -1.218034550547599792e-01 5.121659636497497559e-01 -2.997025251388549805e-01 -2.364707440137863159e-01
-3.221994936466217041e-01 -2.103212177753448486e-01 3.681196868419647217e-01 3.595927357673645020e-01 4.718003869056701660e-01 3.519516810774803162e-02 -3.324596583843231201e-01 -5.027621984481811523e-01
4.098702371120452881e-01 2.570749223232269287e-01 7.458269000053405762e-01 2.227122187614440918e-01 1.227452978491783142e-01 1.461873352527618408e-01 3.464040160179138184e-01 -6.022872775793075562e-02
1.645874828100204468e-01 -1.339292675256729126e-01 -2.942708730697631836e-01 6.003282070159912109e-01 1.320733129978179932e-01 4.568570554256439209e-01 -7.251309603452682495e-02 -5.258942246437072754e-01
4.719191193580627441e-01 2.171135246753692627e-01 -2.303124070167541504e-01 2.916803658008575439e-01 5.752644538879394531e-01 9.088568389415740967e-02 -9.693104773759841919e-02 -4.934041798114776611e-01
3.055003285408020020e-01 -6.320403814315795898e-01 4.731343686580657959e-02 -2.815047511830925941e-03 2.670329213142395020e-01 3.328086435794830322e-01 -1.382486820220947266e-01 -5.511508584022521973e-01
4.161977022886276245e-02 2.283859103918075562e-01 5.837380886077880859e-01 4.108517467975616455e-01 -2.643677890300750732e-01 4.873793944716453552e-02 -2.119394484907388687e-03 -6.035628914833068848e-01
2.213902026414871216e-01 -2.042458802461624146e-01 4.177551567554473877e-01 7.661706209182739258e-02 4.248081445693969727e-01 5.713470578193664551e-01 -4.695796072483062744e-01 3.841819986701011658e-02
6.751676797866821289e-01 -6.641405168920755386e-03 1.466951519250869751e-01 3.363920748233795166e-01 5.514769554138183594e-01 -3.228999078273773193e-01 1.473621279001235962e-02 -2.858739160001277924e-02
5.875420942902565002e-02 -3.737847208976745605e-01 5.061177611351013184e-01 5.221617221832275391e-01 3.932650387287139893e-01 -1.058971974998712540e-02 -3.965207934379577637e-01 1.265962570905685425e-01
3.239671885967254639e-01 3.297634720802307129e-01 1.529477536678314209e-01 4.651120603084564209e-01 -3.500680327415466309e-01 7.588928937911987305e-02 -2.729259431362152100e-01 -5.863307118415832520e-01
8.391917943954467773e-01 -2.097578346729278564e-01 2.097280025482177734e-01 1.819885224103927612e-01 9.482211619615554810e-02 6.726004183292388916e-02 -3.192566335201263428e-01 2.433374375104904175e-01
2.961958944797515869e-01 4.355743229389190674e-01 2.099504172801971436e-01 4.300372004508972168e-01 6.323651671409606934e-01 -2.977362871170043945e-01 -1.508657354861497879e-02 -6.907747685909271240e-02
7.886838316917419434e-01 -1.759251952171325684e-01 2.597145736217498779e-01 7.815536856651306152e-02 4.704908728599548340e-01 -2.157793790102005005e-01 7.093492895364761353e-02 -2.267223969101905823e-02
5.172191932797431946e-02 -6.293345242738723755e-02 7.267851829528808594e-01 4.103504419326782227e-01 3.938188254833221436e-01 -8.122866600751876831e-02 2.860701382160186768e-01 -2.307218015193939209e-01
3.844771683216094971e-01 -3.365944325923919678e-01 1.944446861743927002e-01 -8.725725114345550537e-02 1.632228642702102661e-01 6.583954691886901855e-01 -4.470823705196380615e-01 -1.828936189413070679e-01
7.667484283447265625e-01 3.718835115432739258e-01 3.364326059818267822e-01 -8.763628453016281128e-02 2.658110260963439941e-01 1.859158650040626526e-02 -2.837488353252410889e-01 -3.765430301427841187e-02
-1.612282097339630127e-01 -2.778944969177246094e-01 5.910187959671020508e-01 6.689118146896362305e-01 3.010924160480499268e-02 -2.449477016925811768e-01 -1.575244814157485962e-01 -1.196412071585655212e-01
5.673523545265197754e-01 -1.856220960617065430e-01 6.497788429260253906e-01 1.839228272438049316e-01 4.098310470581054688e-01 -8.752811700105667114e-02 1.087520718574523926e-01 -1.288239099085330963e-02
6.829491853713989258e-01 -3.647061586380004883e-01 4.214319288730621338e-01 1.025099828839302063e-01 4.250286519527435303e-01 -3.949148207902908325e-02 1.509600132703781128e-01 -8.636456727981567383e-02
4.411820769309997559e-01 2.956968247890472412e-01 -9.517589211463928223e-02 3.816891312599182129e-01 8.151251822710037231e-02 1.450802478939294815e-02 -7.726287934929132462e-03 -7.458298206329345703e-01
4.662179648876190186e-01 -2.163250148296356201e-01 5.292761325836181641e-01 3.782967329025268555e-01 -3.257879912853240967e-01 -4.061491191387176514e-01 -3.001528419554233551e-02 -2.015116959810256958e-01
1.190029382705688477e-01 2.547142505645751953e-01 4.153782427310943604e-01 3.865340650081634521e-01 -2.458781301975250244e-01 5.224406719207763672e-01 -5.148138403892517090e-01 -2.403998561203479767e-02
8.355458825826644897e-02 3.482276201248168945e-02 6.685076355934143066e-01 3.600299358367919922e-01 1.743654012680053711e-01 5.769957900047302246e-01 2.190627604722976685e-01 -6.297642737627029419e-02
4.045791327953338623e-01 -4.769420921802520752e-01 4.806471467018127441e-01 -1.139816939830780029e-01 3.041291236877441406e-01 4.314289093017578125e-01 -2.406812757253646851e-01 -1.681539714336395264e-01
5.508466958999633789e-01 1.972433030605316162e-01 5.423098802566528320e-01 -1.633123010396957397e-01 3.340876698493957520e-01 2.436544299125671387e-01 -2.984014451503753662e-01 -2.772484123706817627e-01
-1.957406289875507355e-02 2.799945771694183350e-01 2.384984940290451050e-01 5.348774194717407227e-01 4.375866055488586426e-01 5.946760773658752441e-01 -9.166453778743743896e-02 1.572267711162567139e-01
3.598754405975341797e-01 1.296267658472061157e-02 9.195094704627990723e-01 1.305610127747058868e-02 5.349193885922431946e-02 3.877385705709457397e-02 -1.404052674770355225e-01 -2.398443408310413361e-02
4.705861806869506836e-01 2.649673819541931152e-01 1.165597885847091675e-01 3.061471283435821533e-01 6.656968593597412109e-01 -3.060921132564544678e-01 -2.513577640056610107e-01 -3.167709335684776306e-02
1.034252643585205078e-01 2.914834618568420410e-01 7.081206440925598145e-01 5.101349353790283203e-01 1.369614601135253906e-01 -1.003566309809684753e-01 3.292353451251983643e-01 -7.377206534147262573e-02
3.989022374153137207e-01 3.109945356845855713e-01 3.374748229980468750e-01 1.982426643371582031e-01 5.477761626243591309e-01 5.328093171119689941e-01 6.236185133457183838e-02 5.600586906075477600e-02
2.861157953739166260e-01 6.990620493888854980e-02 -1.964325308799743652e-01 6.839171051979064941e-01 5.951428413391113281e-01 -2.083402276039123535e-01 -6.707630306482315063e-02 -6.944569200277328491e-02
3.441028892993927002e-01 -6.580238342285156250e-01 2.973571419715881348e-01 4.881218373775482178e-01 6.238781288266181946e-02 -2.173351794481277466e-01 -2.166508436203002930e-01 -1.544326543807983398e-01
3.876167535781860352e-01 1.658072322607040405e-01 6.689697504043579102e-01 3.619773685932159424e-01 1.896546483039855957e-01 -2.536473274230957031e-01 3.051002621650695801e-01 -2.243236005306243896e-01
8.010168671607971191e-01 -1.954727470874786377e-01 4.514282643795013428e-01 6.577833741903305054e-02 2.350618876516819000e-02 -2.445756644010543823e-01 1.370136886835098267e-01 -1.813987344503402710e-01
2.914379537105560303e-01 2.616320550441741943e-01 6.377632617950439453e-01 4.768684506416320801e-01 1.009545475244522095e-01 -2.165764868259429932e-01 3.831069469451904297e-01 -9.273097664117813110e-02
3.094459176063537598e-01 -6.588008254766464233e-02 3.492332696914672852e-01 3.069686703383922577e-02 5.363297462463378906e-01 2.709458172321319580e-01 -6.447391510009765625e-01 -1.571279391646385193e-02
5.552668869495391846e-02 2.279096990823745728e-01 7.567884325981140137e-01 3.682857751846313477e-01 3.623016178607940674e-01 3.879604116082191467e-02 2.894940972328186035e-01 -1.415509134531021118e-01
5.531903505325317383e-01 -2.448966652154922485e-01 5.911784172058105469e-01 3.216150403022766113e-01 -2.511182129383087158e-01 -2.723865211009979248e-01 1.342016458511352539e-01 -1.606642603874206543e-01
-1.829316653311252594e-02 1.836170107126235962e-01 3.375585079193115234e-01 3.354618847370147705e-01 -5.790453031659126282e-02 5.570157170295715332e-01 -5.899584293365478516e-01 -2.789252400398254395e-01
4.698203504085540771e-01 -1.206678226590156555e-01 7.151987552642822266e-01 2.347632199525833130e-01 2.747385501861572266e-01 -1.122728958725929260e-01 3.130273818969726562e-01 -1.096014305949211121e-01
5.130646824836730957e-01 2.674945592880249023e-01 6.550489068031311035e-01 3.115124702453613281e-01 3.307656152173876762e-03 -2.689166963100433350e-01 1.778581738471984863e-01 -1.874079257249832153e-01
2.710256725549697876e-02 1.249692738056182861e-01 4.646821320056915283e-01 4.122326374053955078e-01 2.209641933441162109e-01 6.824516654014587402e-01 -1.593795120716094971e-01 -2.404487282037734985e-01
-1.564468294382095337e-01 2.421945035457611084e-01 1.868448108434677124e-01 7.097818255424499512e-01 3.004641272127628326e-02 5.904465317726135254e-01 -1.559645086526870728e-01 -6.565027683973312378e-02
5.110834836959838867e-01 -9.395135194063186646e-02 6.092446446418762207e-01 3.245269656181335449e-01 1.227182522416114807e-01 -4.775801301002502441e-01 5.810051783919334412e-02 -8.337756246328353882e-02
-2.202583253383636475e-01 1.222793534398078918e-01 4.224850833415985107e-01 6.665484309196472168e-01 4.069137275218963623e-01 9.881570190191268921e-02 -2.659863233566284180e-01 2.601182758808135986e-01
4.561441540718078613e-01 4.479622840881347656e-01 2.277923524379730225e-01 2.732143700122833252e-01 6.207318902015686035e-01 -2.073670178651809692e-01 -1.840206831693649292e-01 5.053794384002685547e-02
4.838661253452301025e-01 -4.733735322952270508e-01 6.083405613899230957e-01 2.166405767202377319e-01 2.195240557193756104e-01 1.092622056603431702e-02 2.218416035175323486e-01 -1.650936603546142578e-01
5.026443600654602051e-01 -1.839927881956100464e-01 5.921795964241027832e-01 8.871137350797653198e-02 2.319294065237045288e-01 -3.409787714481353760e-01 1.355467587709426880e-01 -4.080666899681091309e-01
6.423652768135070801e-01 -3.041223883628845215e-01 2.418531626462936401e-01 -1.089850440621376038e-01 4.597505331039428711e-01 3.968936204910278320e-01 -1.903041154146194458e-01 -1.392667144536972046e-01
3.772054612636566162e-01 -2.311087995767593384e-01 5.451832413673400879e-01 -5.433837324380874634e-02 4.707304239273071289e-01 1.726187169551849365e-01 2.965634763240814209e-01 -4.059472978115081787e-01
5.473569631576538086e-01 4.355337619781494141e-01 3.479990363121032715e-02 2.544217407703399658e-01 6.015589833259582520e-01 8.984400331974029541e-02 1.271660029888153076e-01 -2.421836256980895996e-01
1.669432371854782104e-01 1.132719102315604687e-03 5.199476480484008789e-01 4.688718020915985107e-01 6.492931246757507324e-01 1.604292541742324829e-01 -1.461943238973617554e-01 1.151117980480194092e-01
3.448841273784637451e-01 -2.549722790718078613e-01 6.854670047760009766e-01 3.811599910259246826e-01 -1.360630691051483154e-01 -2.333763241767883301e-01 2.736368179321289062e-01 -2.303071469068527222e-01
2.616636455059051514e-01 -1.183723956346511841e-01 5.535210371017456055e-01 3.654043972492218018e-01 2.737711668014526367e-01 -1.446762382984161377e-01 -5.952405929565429688e-01 1.655931323766708374e-01
2.445092350244522095e-01 4.760671406984329224e-02 5.229496955871582031e-01 3.998602628707885742e-01 1.164018139243125916e-01 5.347795486450195312e-01 4.507538676261901855e-01 -4.320551827549934387e-02
-1.538482159376144409e-01 -2.134286612272262573e-01 2.067151516675949097e-01 3.452031910419464111e-01 1.018241941928863525e-01 1.496271938085556030e-01 -2.732800245285034180e-01 -8.132920861244201660e-01
4.946359097957611084e-01 -2.573283612728118896e-01 -2.002571821212768555e-01 2.914246916770935059e-01 5.057253837585449219e-01 3.349107801914215088e-01 2.540453076362609863e-01 -3.627999126911163330e-01
4.785332381725311279e-01 3.162666037678718567e-02 5.819745063781738281e-01 2.501542270183563232e-01 5.076425075531005859e-01 -2.734416425228118896e-01 -1.839869171380996704e-01 -4.911077022552490234e-02
4.105426669120788574e-01 -5.706121921539306641e-01 2.518641650676727295e-01 2.223529517650604248e-01 -5.191816017031669617e-02 1.478737336583435535e-03 -5.921926498413085938e-01 -1.989728212356567383e-01
2.356857359409332275e-01 -3.115105628967285156e-01 -7.433945685625076294e-02 5.878827720880508423e-02 4.528492093086242676e-01 3.552604839205741882e-02 2.745179273188114166e-02 -7.945708036422729492e-01
1.853784471750259399e-01 3.056622147560119629e-01 -1.805210858583450317e-02 6.139031052589416504e-01 2.700220346450805664e-01 -6.918799597769975662e-03 1.992164254188537598e-01 -6.183488965034484863e-01
7.746285200119018555e-01 -1.937046945095062256e-01 1.897446811199188232e-01 3.397881388664245605e-01 -9.241002053022384644e-02 1.975077986717224121e-01 -2.755217552185058594e-01 2.958191931247711182e-01
6.119921803474426270e-01 1.444076895713806152e-01 -1.410150676965713501e-01 4.768038094043731689e-01 1.441824287176132202e-01 5.182227492332458496e-01 1.795724034309387207e-01 -1.891963183879852295e-01
4.746097624301910400e-01 -5.262856483459472656e-01 4.731872677803039551e-01 1.853452622890472412e-01 3.052884638309478760e-01 -1.246610060334205627e-01 2.115011811256408691e-01 -2.933186292648315430e-01
7.894115447998046875e-01 3.406826257705688477e-01 3.352423310279846191e-01 1.229002550244331360e-01 3.518260419368743896e-01 -5.847359821200370789e-02 -1.142770145088434219e-02 7.708239555358886719e-02
2.621328830718994141e-01 1.189663633704185486e-01 8.507952094078063965e-01 3.862603604793548584e-01 3.893797844648361206e-02 1.095419153571128845e-01 1.705524623394012451e-01 -3.847129270434379578e-02
6.993058323860168457e-01 -2.099515795707702637e-01 6.896291673183441162e-02 4.666625261306762695e-01 -9.508784860372543335e-02 -5.706278234720230103e-02 -4.800936281681060791e-01 3.967402502894401550e-02
5.835160613059997559e-01 -6.133242249488830566e-01 2.600039839744567871e-01 3.274095058441162109e-01 -5.723562836647033691e-02 2.651408016681671143e-01 -1.086091101169586182e-01 -1.522236168384552002e-01
6.324527263641357422e-01 -6.360792517662048340e-01 2.739160656929016113e-01 5.184645205736160278e-02 2.464440464973449707e-01 4.668139293789863586e-02 -1.676692217588424683e-01 -1.632845699787139893e-01
4.615342319011688232e-01 -1.979493200778961182e-01 5.570935606956481934e-01 3.079163730144500732e-01 3.297787904739379883e-01 1.523411720991134644e-01 4.176686704158782959e-01 -1.903346329927444458e-01
3.783138096332550049e-01 1.416319310665130615e-01 2.152683585882186890e-01 1.256784051656723022e-01 1.330131571739912033e-02 7.928395867347717285e-01 -3.160634934902191162e-01 -2.145133316516876221e-01
-4.280798882246017456e-02 -5.410546436905860901e-02 4.633320122957229614e-02 4.093438982963562012e-01 7.334632277488708496e-01 1.160275097936391830e-02 -1.792596131563186646e-01 -5.052661895751953125e-01
2.263177186250686646e-01 -3.405881226062774658e-01 4.730631709098815918e-01 5.086166262626647949e-01 3.126155734062194824e-01 -2.352784946560859680e-02 -4.598940610885620117e-01 2.012856453657150269e-01
2.681584060192108154e-01 -4.578225612640380859e-01 1.111333891749382019e-01 8.291455507278442383e-01 -4.557394981384277344e-02 4.008276853710412979e-03 2.264938130974769592e-02 1.266908496618270874e-01
2.380543053150177002e-01 9.510497003793716431e-02 5.042281746864318848e-01 1.680878102779388428e-01 2.763434350490570068e-01 5.117670893669128418e-01 3.132720887660980225e-01 -4.640849828720092773e-01
4.131913781166076660e-01 -7.151999324560165405e-02 5.832819938659667969e-01 -1.058646738529205322e-01 5.917065143585205078e-01 2.723692655563354492e-01 -1.680750697851181030e-01 -1.420628577470779419e-01
4.869967103004455566e-01 -6.283479928970336914e-02 3.600346446037292480e-01 -1.478692740201950073e-01 3.535398542881011963e-01 3.782905638217926025e-01 -2.436227649450302124e-01 -5.291026234626770020e-01
6.462268829345703125e-01 -1.373700238764286041e-02 1.031281501054763794e-01 4.106095731258392334e-01 4.916338250041007996e-02 -2.718535065650939941e-01 -5.627350211143493652e-01 9.987159818410873413e-02
5.839039683341979980e-01 -2.485719770193099976e-01 -2.549473345279693604e-01 1.636980623006820679e-01 4.868239462375640869e-01 2.044603675603866577e-01 1.432107388973236084e-01 -4.540508389472961426e-01
7.341963052749633789e-01 -1.528436988592147827e-01 4.946376979351043701e-01 2.251059859991073608e-01 -1.765902712941169739e-02 -2.664191722869873047e-01 8.554140105843544006e-03 -2.662541270256042480e-01
2.975203096866607666e-01 3.294389545917510986e-01 -1.840702295303344727e-01 7.461141347885131836e-01 3.058384358882904053e-01 2.452767491340637207e-01 -1.479286402463912964e-01 1.918403059244155884e-01
2.836045026779174805e-01 -1.744345575571060181e-01 -1.661588251590728760e-01 5.029397010803222656e-01 4.091308414936065674e-01 6.172704100608825684e-01 -1.983700841665267944e-01 -1.442998647689819336e-01
4.918178319931030273e-01 6.744468212127685547e-02 -3.221345599740743637e-03 6.574519872665405273e-01 3.740002810955047607e-01 1.592813134193420410e-01 3.661696612834930420e-02 3.933515548706054688e-01
3.641161024570465088e-01 2.044165581464767456e-01 8.976056426763534546e-02 4.969170391559600830e-01 1.182363256812095642e-01 4.929165244102478027e-01 3.582131862640380859e-01 -4.305654168128967285e-01
2.956296801567077637e-01 -3.337499201297760010e-01 6.110941171646118164e-01 2.421928942203521729e-01 3.667646273970603943e-02 2.075556218624114990e-01 -5.698198080062866211e-01 -1.284537953324615955e-03
-1.383517533540725708e-01 -6.040967702865600586e-01 1.925380825996398926e-01 5.228126645088195801e-01 3.894543349742889404e-01 3.045030832290649414e-01 -9.167727828025817871e-02 -2.296096235513687134e-01
2.309967130422592163e-01 3.877362981438636780e-02 6.536554694175720215e-01 2.812736928462982178e-01 2.309253960847854614e-01 5.253748893737792969e-01 3.188818395137786865e-01 -8.789776265621185303e-02
1.744939982891082764e-01 -5.606789886951446533e-02 6.971789598464965820e-01 2.547663152217864990e-01 1.286504119634628296e-01 3.459094166755676270e-01 3.693821430206298828e-01 -3.778839409351348877e-01
4.792665839195251465e-01 -6.239835023880004883e-01 2.500574290752410889e-01 1.467888057231903076e-01 -2.548642456531524658e-01 -6.484428048133850098e-02 -2.406132221221923828e-01 -4.120888710021972656e-01
6.781211495399475098e-01 -2.969456911087036133e-01 -1.605077385902404785e-01 3.142551183700561523e-01 3.704560697078704834e-01 1.435769051313400269e-01 2.696542739868164062e-01 -3.112724423408508301e-01
1.110185831785202026e-01 -2.173330634832382202e-01 4.426829516887664795e-01 7.051804065704345703e-01 1.215413808822631836e-01 1.609331518411636353e-01 -2.607235908508300781e-01 3.722162246704101562e-01
5.509298443794250488e-01 1.686160564422607422e-01 7.778732776641845703e-01 7.707896828651428223e-02 1.255301535129547119e-01 -1.738319247961044312e-01 -4.771700501441955566e-02 -9.361963719129562378e-02
6.444298028945922852e-01 2.186835110187530518e-01 1.117611676454544067e-01 2.014870196580886841e-01 6.590411067008972168e-01 3.380874171853065491e-02 -6.209034938365221024e-03 -2.197352796792984009e-01
5.569021701812744141e-01 -1.187478601932525635e-01 3.337962925434112549e-01 -5.020727962255477905e-02 5.976999998092651367e-01 -6.945838034152984619e-02 -3.542053326964378357e-02 -4.455266296863555908e-01
2.849668264389038086e-01 -5.508303269743919373e-02 8.787734806537628174e-02 5.329264998435974121e-01 -3.988877311348915100e-02 3.373320698738098145e-01 2.583551406860351562e-01 -6.647518873214721680e-01
2.785025835037231445e-01 2.034512609243392944e-01 7.422059774398803711e-01 3.129293918609619141e-01 2.079071551561355591e-01 2.902224957942962646e-01 2.848530709743499756e-01 -1.537969261407852173e-01
-1.424341052770614624e-01 -1.590596884489059448e-01 2.063408792018890381e-01 6.149192452430725098e-01 2.990790009498596191e-01 4.741564691066741943e-01 4.849073663353919983e-02 -4.659251868724822998e-01
8.645202964544296265e-02 -5.072069764137268066e-01 5.081710219383239746e-01 3.596476316452026367e-01 3.449334502220153809e-01 -1.303193718194961548e-01 -4.453390538692474365e-01 -1.157319173216819763e-01
3.005405962467193604e-01 5.414959043264389038e-02 -1.373613160103559494e-02 6.925803422927856445e-01 -3.073171675205230713e-01 4.757791459560394287e-01 -9.575479477643966675e-02 -3.113011419773101807e-01
3.896382451057434082e-01 -1.777793765068054199e-01 5.072970986366271973e-01 6.610322277992963791e-03 3.069133162498474121e-01 1.216575056314468384e-01 -6.709590554237365723e-01 9.662330558057874441e-05
5.414564013481140137e-01 -2.108201980590820312e-01 6.251564621925354004e-01 1.677185297012329102e-01 2.263590320944786072e-02 -2.123911231756210327e-01 2.841645181179046631e-01 -3.421373367309570312e-01
6.835167407989501953e-01 4.446254298090934753e-02 3.267374932765960693e-01 1.322587281465530396e-01 3.838724195957183838e-01 -3.935914933681488037e-01 -1.025080308318138123e-01 -3.062645196914672852e-01
6.684991717338562012e-01 1.328688263893127441e-01 4.084529280662536621e-01 1.829436272382736206e-01 2.680581510066986084e-01 -4.813670814037322998e-01 -1.690951138734817505e-01 -5.467991903424263000e-02
7.558630108833312988e-01 1.149972081184387207e-01 4.093541204929351807e-02 3.484291955828666687e-02 2.815015614032745361e-01 2.318763136863708496e-01 1.904784739017486572e-01 -4.932192265987396240e-01
-8.969081682153046131e-04 -3.858893811702728271e-01 6.683131307363510132e-02 1.857915520668029785e-01 2.492132782936096191e-01 5.947361513972282410e-02 -4.402827918529510498e-01 -7.433777451515197754e-01
3.537602126598358154e-01 -2.345182746648788452e-01 4.269871413707733154e-01 3.672212660312652588e-01 2.031553350389003754e-02 -8.137095719575881958e-02 5.397189259529113770e-01 -4.520562589168548584e-01
4.437575116753578186e-02 2.323045730590820312e-01 3.688975870609283447e-01 6.955553889274597168e-01 2.138442993164062500e-01 5.042502880096435547e-01 2.741127833724021912e-02 1.530804783105850220e-01
4.229348003864288330e-01 -1.250186115503311157e-01 5.294023156166076660e-01 4.805250763893127441e-01 3.996528387069702148e-01 -1.402942389249801636e-01 3.288329541683197021e-01 8.239948004484176636e-02
5.706301927566528320e-01 -5.270841345191001892e-02 5.028707385063171387e-01 3.115415275096893311e-01 7.488741725683212280e-02 1.818481236696243286e-01 5.086454153060913086e-01 -1.557854562997817993e-01
1.203801855444908142e-01 -2.736204266548156738e-01 6.074907183647155762e-01 4.243912696838378906e-01 2.591145336627960205e-01 2.370394021272659302e-01 -4.549459815025329590e-01 1.765891164541244507e-01
1.829910725355148315e-01 1.189427152276039124e-01 2.530498206615447998e-01 2.713165879249572754e-01 5.381607413291931152e-01 3.030420094728469849e-02 -1.596401631832122803e-01 -7.061866521835327148e-01
5.600452423095703125e-01 -1.376648545265197754e-01 -1.644803583621978760e-01 1.623192578554153442e-01 4.172236025333404541e-01 1.483062058687210083e-01 2.481437027454376221e-01 -5.969511866569519043e-01
9.502855688333511353e-02 3.078632652759552002e-01 1.591512411832809448e-01 4.053214490413665771e-01 1.751777082681655884e-01 7.411642074584960938e-01 -2.927740812301635742e-01 -2.021061331033706665e-01
3.202600181102752686e-01 -4.671671241521835327e-02 6.468924283981323242e-01 2.679681181907653809e-01 1.509281843900680542e-01 -5.118758678436279297e-01 -2.579049468040466309e-01 -2.316532135009765625e-01
4.744991287589073181e-02 4.868737608194351196e-02 5.290758609771728516e-01 3.657245934009552002e-01 6.411216855049133301e-01 -2.347967326641082764e-01 -3.389949798583984375e-01 2.486507035791873932e-02
6.497713327407836914e-01 -1.765157133340835571e-01 -1.491834670305252075e-01 2.941745817661285400e-01 3.357518315315246582e-01 1.911740303039550781e-01 1.982426345348358154e-01 -4.992674291133880615e-01
4.600362777709960938e-01 -4.534032940864562988e-02 -3.229756653308868408e-01 6.441904306411743164e-01 1.488242447376251221e-01 2.888064086437225342e-01 1.055768281221389771e-01 -3.877010345458984375e-01
1.144742965698242188e-01 2.523177862167358398e-01 3.544778227806091309e-01 6.693209409713745117e-01 -2.282441779971122742e-02 3.708280920982360840e-01 -4.035444855690002441e-01 2.206891030073165894e-01
2.779288887977600098e-01 8.611158281564712524e-02 9.094059467315673828e-01 2.014916539192199707e-01 6.060978397727012634e-02 3.669266402721405029e-02 -1.355838924646377563e-01 -1.559462398290634155e-01
6.031016111373901367e-01 -5.900508840568363667e-04 -1.194929480552673340e-01 4.647516012191772461e-01 3.030898515135049820e-03 3.798147141933441162e-01 -4.939399957656860352e-01 -1.332301795482635498e-01
5.694593191146850586e-01 7.500081509351730347e-02 -8.606176823377609253e-02 3.811493515968322754e-01 -5.934336222708225250e-03 3.712388575077056885e-01 2.173566222190856934e-01 -5.764651894569396973e-01
5.263525247573852539e-01 4.129384458065032959e-01 1.834180578589439392e-02 3.680523633956909180e-01 4.303193986415863037e-01 -2.126456797122955322e-01 -2.507335841655731201e-01 -3.512485921382904053e-01
3.102615475654602051e-01 -3.729358911514282227e-01 1.897713243961334229e-01 6.614127159118652344e-01 1.782442629337310791e-01 -2.642294764518737793e-01 -4.318966567516326904e-01 -5.525863915681838989e-02
3.978910744190216064e-01 2.727674245834350586e-01 1.938943564891815186e-01 4.996179342269897461e-01 5.606617331504821777e-01 2.447339147329330444e-01 1.981633007526397705e-01 -2.579968571662902832e-01
3.799091875553131104e-01 8.859179168939590454e-02 5.340281724929809570e-01 7.062523961067199707e-01 2.363429963588714600e-01 2.155078761279582977e-02 -5.801371484994888306e-02 -6.445044279098510742e-02
5.374782085418701172e-01 7.997135818004608154e-02 3.442305028438568115e-01 3.307637870311737061e-01 3.827270567417144775e-01 -1.757294982671737671e-01 4.071008861064910889e-01 -3.656919896602630615e-01
2.321347892284393311e-01 1.616669446229934692e-01 2.537685213610529900e-03 7.006586790084838867e-01 5.333853960037231445e-01 -3.674659430980682373e-01 -9.195355325937271118e-02 -3.257938101887702942e-02
4.256938099861145020e-01 1.099686101078987122e-01 5.591104030609130859e-01 8.402597159147262573e-02 4.811524748802185059e-01 4.756231307983398438e-01 -3.027456812560558319e-03 -1.711505204439163208e-01
5.729693174362182617e-01 3.919882774353027344e-01 -1.008161306381225586e-01 3.817572891712188721e-01 4.374203383922576904e-01 1.217419803142547607e-01 1.825994402170181274e-01 -3.502125740051269531e-01
2.478688061237335205e-01 1.875085085630416870e-01 6.390265226364135742e-01 2.148549854755401611e-01 5.902813673019409180e-01 -2.364302128553390503e-01 -1.477522403001785278e-01 -1.507384926080703735e-01
4.763401746749877930e-01 9.856406599283218384e-03 -3.747890293598175049e-01 3.882983028888702393e-01 5.160681009292602539e-01 5.346919223666191101e-02 -9.327765554189682007e-03 -4.609645009040832520e-01
