# Supplementary material for: Where is your field going? A machine learning approach to study the relative motion of the domains of physics
Source: PLoS One. 2020 Jun 18;15(6):e0233997. doi: 10.1371/journal.pone.0233997 (PMC7302634; doi:10.1371/journal.pone.0233997)
Supplement: S18 Data — (ZIP) [file pone.0233997.s018.zip › 17/Pacs4Run_17_VS_500_embeddings1986-1990ED8.txt]

5.834168195724487305e-01 -1.740803755819797516e-02 -3.686628341674804688e-01 -1.085554595192661509e-05 -9.440744668245315552e-02 -4.786290228366851807e-01 -7.250914722681045532e-02 5.292952656745910645e-01
2.990712523460388184e-01 8.394129574298858643e-02 -5.154398083686828613e-01 -1.133791953325271606e-01 -4.985137283802032471e-01 -3.350019752979278564e-01 -4.927310943603515625e-01 -1.464616060256958008e-01
2.217561602592468262e-01 -5.400706529617309570e-01 -8.919638395309448242e-02 -1.264605075120925903e-01 -6.560067534446716309e-01 -3.695203065872192383e-01 -7.480846345424652100e-02 2.504260540008544922e-01
-8.798380196094512939e-02 -3.193548023700714111e-01 -5.052961707115173340e-01 3.871843218803405762e-01 -4.601263403892517090e-01 -3.952627778053283691e-01 2.007743716239929199e-01 -2.770845890045166016e-01
-4.221089556813240051e-02 5.244403705000877380e-02 -3.450994491577148438e-01 -8.807042241096496582e-02 -4.718159139156341553e-01 -7.155108451843261719e-01 -3.057971894741058350e-01 -2.013452798128128052e-01
2.480711974203586578e-02 -6.027480363845825195e-01 -8.967101573944091797e-02 1.440171152353286743e-01 -3.941636085510253906e-01 -5.582337379455566406e-01 1.377581655979156494e-01 3.483251035213470459e-01
-2.394941002130508423e-01 -3.779993355274200439e-01 -3.822793960571289062e-01 -3.465026617050170898e-01 -2.422213405370712280e-01 -6.792128682136535645e-01 -1.159043014049530029e-01 -1.105939690023660660e-02
4.711222648620605469e-01 -2.759200930595397949e-01 -5.048584342002868652e-01 4.974080249667167664e-02 -1.322322040796279907e-01 -2.371332980692386627e-02 -2.069241553544998169e-01 6.194276213645935059e-01
-4.704897105693817139e-02 -5.391293764114379883e-01 -3.187546730041503906e-01 -3.504793392494320869e-03 -7.440088391304016113e-01 -2.091575115919113159e-01 -2.211113646626472473e-02 8.788768202066421509e-02
2.948545217514038086e-01 4.457094892859458923e-02 -3.775276541709899902e-01 4.426101148128509521e-01 -5.724989771842956543e-01 -2.791650295257568359e-01 -3.991417586803436279e-01 -8.741409331560134888e-02
3.298865556716918945e-01 -2.454309463500976562e-01 -4.204971790313720703e-01 -6.660533696413040161e-02 -1.157103627920150757e-01 -5.236066579818725586e-01 -5.290286540985107422e-01 2.868106961250305176e-01
-3.054090440273284912e-01 -4.838233292102813721e-01 -2.442353218793869019e-01 2.019974589347839355e-01 -6.777398586273193359e-01 -1.381295174360275269e-01 -2.060745507478713989e-01 2.265141755342483521e-01
2.922608852386474609e-01 -7.634188234806060791e-02 -6.105026006698608398e-01 -7.397934794425964355e-02 -2.241138219833374023e-01 -4.690519571304321289e-01 -5.084435343742370605e-01 -4.263319820165634155e-02
-2.161406874656677246e-01 -1.457868516445159912e-01 -3.142179548740386963e-02 -8.665727078914642334e-02 -7.589367628097534180e-01 -5.890967249870300293e-01 2.211433835327625275e-02 -4.872904159128665924e-03
3.700629472732543945e-01 1.380186975002288818e-01 5.397935211658477783e-02 -1.467083990573883057e-01 -5.749694705009460449e-01 2.631181851029396057e-02 -1.960793584585189819e-01 6.706997156143188477e-01
1.036497950553894043e-02 -3.785074949264526367e-01 -2.884508073329925537e-01 -2.811861038208007812e-01 -1.201388388872146606e-01 -1.547977924346923828e-01 8.780242502689361572e-02 8.051399588584899902e-01
1.110433489084243774e-01 -6.212838888168334961e-01 -3.532589375972747803e-01 3.335427865386009216e-02 -6.409721374511718750e-01 -2.212307453155517578e-01 -3.120455704629421234e-02 1.225128024816513062e-01
1.399703174829483032e-01 -3.888950645923614502e-01 -1.417489349842071533e-01 3.906096220016479492e-01 -6.144855618476867676e-01 -5.100802779197692871e-01 -1.025883033871650696e-01 9.056227654218673706e-02
-1.948818713426589966e-01 -4.499337673187255859e-01 -1.313219219446182251e-01 3.688324093818664551e-01 -4.206463694572448730e-01 -4.342594444751739502e-01 -3.404918313026428223e-01 3.533249795436859131e-01
4.384949803352355957e-01 -1.457184553146362305e-01 -3.252189159393310547e-01 1.657885313034057617e-01 -7.880796194076538086e-01 -1.352693289518356323e-01 -9.957135468721389771e-02 -6.287566572427749634e-02
2.301731407642364502e-01 -1.088064312934875488e-01 -4.453335106372833252e-01 8.509302884340286255e-02 -8.213326334953308105e-01 -7.665308564901351929e-02 -5.706278607249259949e-02 -2.142417132854461670e-01
1.813720166683197021e-01 -5.151734948158264160e-01 -1.258602887392044067e-01 -1.678076833486557007e-01 -6.371095776557922363e-01 -4.156592190265655518e-01 2.394649386405944824e-01 1.472270637750625610e-01
1.177840754389762878e-01 -6.780628114938735962e-02 -7.423691153526306152e-01 3.433916568756103516e-01 -2.283375859260559082e-01 2.081946581602096558e-01 -2.796715497970581055e-01 3.725590407848358154e-01
-2.062956243753433228e-01 2.322679199278354645e-02 -7.744188308715820312e-01 2.254756987094879150e-01 -2.109470218420028687e-01 1.351593285799026489e-01 -2.315687239170074463e-01 4.358304738998413086e-01
-9.441313147544860840e-02 -2.178304940462112427e-01 1.067231521010398865e-01 1.364291459321975708e-02 -8.545436263084411621e-01 -3.654622137546539307e-01 -3.365044295787811279e-02 2.590760886669158936e-01
1.514522731304168701e-01 -1.297548562288284302e-01 1.833668053150177002e-01 -1.685124784708023071e-01 -5.027656555175781250e-01 -3.564446568489074707e-01 -2.382605373859405518e-01 6.794202923774719238e-01
-6.903041899204254150e-02 -1.647541671991348267e-01 -4.595257639884948730e-01 -3.035130500793457031e-01 -5.936357378959655762e-01 -3.550482988357543945e-01 -4.041450321674346924e-01 -1.516933888196945190e-01
-2.410242408514022827e-01 -1.003377661108970642e-01 4.425485804677009583e-02 -1.390098780393600464e-01 -7.878421545028686523e-01 -5.095767378807067871e-01 -1.485415399074554443e-01 9.016095846891403198e-02
-3.034612536430358887e-02 6.824945658445358276e-02 -8.538495302200317383e-01 1.194656342267990112e-01 -1.550858491100370884e-03 -6.584556400775909424e-02 -4.044024348258972168e-01 2.884627580642700195e-01
-4.452456533908843994e-01 -3.522641956806182861e-01 -3.382343053817749023e-01 -9.886463731527328491e-02 -6.566012501716613770e-01 -3.183091878890991211e-01 -1.429637819528579712e-01 -2.459421381354331970e-02
6.872997283935546875e-01 -2.985574118793010712e-02 -2.019863426685333252e-01 8.011141419410705566e-02 -2.547009587287902832e-01 -3.233991861343383789e-01 -3.270710110664367676e-01 4.506399929523468018e-01
2.202787846326828003e-01 4.635967910289764404e-01 -6.076449751853942871e-01 2.597813904285430908e-01 -8.877366036176681519e-02 -3.731714189052581787e-01 3.229586780071258545e-01 2.199920862913131714e-01
1.906235665082931519e-01 2.987176775932312012e-01 -3.979476988315582275e-01 3.039842098951339722e-02 -5.653400421142578125e-01 1.682130806148052216e-02 5.188815593719482422e-01 3.549838960170745850e-01
-2.175215929746627808e-01 2.227751314640045166e-01 -3.901448547840118408e-01 4.957771301269531250e-01 -4.055719673633575439e-01 1.126189082860946655e-01 3.869618847966194153e-02 5.712956190109252930e-01
2.422930151224136353e-01 8.637052774429321289e-02 -5.696278214454650879e-01 1.587505191564559937e-01 -2.950209379196166992e-01 -6.837912648916244507e-02 5.785790681838989258e-01 3.971017599105834961e-01
2.392282634973526001e-01 -3.862076699733734131e-01 -3.854770660400390625e-01 -2.539775669574737549e-01 -6.073867082595825195e-01 2.277242243289947510e-01 2.472853288054466248e-02 3.989084064960479736e-01
3.982284665107727051e-01 -1.339197754859924316e-01 -6.676936745643615723e-01 1.249552667140960693e-01 -2.738784551620483398e-01 -3.227621614933013916e-01 -4.157791435718536377e-01 -9.996925294399261475e-02
-1.319741606712341309e-01 -4.189212322235107422e-01 -3.068220019340515137e-01 -3.190399408340454102e-01 -3.959010243415832520e-01 -6.532934308052062988e-01 -1.652503013610839844e-01 -1.800497993826866150e-02
2.093543559312820435e-01 -6.052517890930175781e-01 -4.272563457489013672e-01 1.345861703157424927e-01 -6.018058061599731445e-01 -5.306666716933250427e-02 1.405568271875381470e-01 6.661116331815719604e-02
5.925352871417999268e-02 -4.650828540325164795e-01 -2.032667547464370728e-01 -4.555359482765197754e-01 -5.150473117828369141e-01 -4.179272651672363281e-01 2.721078395843505859e-01 1.318219006061553955e-01
1.232618279755115509e-02 -3.277339041233062744e-01 -4.620152711868286133e-01 -5.273942947387695312e-01 -1.919763982295989990e-01 -1.977985203266143799e-01 3.849180340766906738e-01 4.203507900238037109e-01
-2.665727436542510986e-01 -2.800883948802947998e-01 1.922179311513900757e-01 -1.281867027282714844e-01 -5.407754182815551758e-01 -5.797674059867858887e-01 1.029439643025398254e-01 3.974218368530273438e-01
9.155927598476409912e-02 3.462298512458801270e-01 -5.617734789848327637e-01 3.720460236072540283e-01 -4.795210659503936768e-01 1.920557320117950439e-01 -1.420306563377380371e-01 3.615738153457641602e-01
2.257639914751052856e-01 4.875215291976928711e-01 -6.157343983650207520e-01 -4.574801027774810791e-02 -2.251980900764465332e-01 -2.111692726612091064e-01 3.832336068153381348e-01 2.965754568576812744e-01
5.718460679054260254e-01 -4.370177090167999268e-01 -4.898238182067871094e-01 2.634098231792449951e-01 -1.940533816814422607e-01 -1.775135248899459839e-01 -1.838573813438415527e-01 2.640532851219177246e-01
4.705802723765373230e-02 4.677434265613555908e-01 -6.516342163085937500e-01 1.428882330656051636e-01 -3.409422636032104492e-01 8.717112243175506592e-02 -9.262505173683166504e-02 4.489293396472930908e-01
-3.059785664081573486e-01 2.463715374469757080e-01 -4.529187977313995361e-01 3.263514339923858643e-01 -2.415299415588378906e-01 -7.676698733121156693e-03 4.026039689779281616e-02 6.884917616844177246e-01
4.480368494987487793e-01 2.298207953572273254e-03 -3.919623792171478271e-01 1.912860125303268433e-01 -5.847471356391906738e-01 -3.629182875156402588e-01 -3.565182983875274658e-01 -9.104239195585250854e-02
-4.711920768022537231e-02 -2.913446426391601562e-01 -1.603021770715713501e-01 -3.767007887363433838e-01 -7.729045152664184570e-01 -2.182569801807403564e-01 3.165854513645172119e-01 7.349096704274415970e-03
-2.365970909595489502e-01 -3.608665764331817627e-01 7.325039803981781006e-02 -1.440017018467187881e-02 -7.151167392730712891e-01 -3.069213628768920898e-01 -5.945160612463951111e-02 4.462028741836547852e-01
-1.842728257179260254e-01 -5.063458681106567383e-01 -1.294117122888565063e-01 3.143039941787719727e-01 -5.489760637283325195e-01 -3.787860274314880371e-01 -2.282055616378784180e-01 3.117557764053344727e-01
-6.064829230308532715e-02 -4.476808905601501465e-01 -1.057024896144866943e-01 4.687109291553497314e-01 -4.055913388729095459e-01 -5.001338720321655273e-01 -2.204130440950393677e-01 3.190932869911193848e-01
-3.437725454568862915e-02 -5.776364803314208984e-01 -4.351816475391387939e-01 5.429025739431381226e-02 -6.603560447692871094e-01 -1.321180909872055054e-01 1.388950943946838379e-01 2.579015679657459259e-03
8.063833415508270264e-02 -5.487581491470336914e-01 -8.270065486431121826e-02 8.123999089002609253e-02 -5.153751373291015625e-01 -5.955939888954162598e-01 -4.885610565543174744e-02 2.370481789112091064e-01
2.522928416728973389e-01 -8.435390144586563110e-02 -1.677085459232330322e-01 4.373953044414520264e-01 -5.076814293861389160e-01 -6.210650205612182617e-01 2.428006678819656372e-01 -8.589241653680801392e-02
-1.950204372406005859e-01 -3.133497536182403564e-01 6.518707424402236938e-02 -1.384070795029401779e-02 -7.532207965850830078e-01 -2.363816797733306885e-01 -2.555717825889587402e-01 4.132836759090423584e-01
-1.633076369762420654e-01 -1.682772785425186157e-01 -7.253138422966003418e-01 3.221219778060913086e-01 1.847791224718093872e-01 -2.464549988508224487e-01 -7.337728515267372131e-03 4.692904055118560791e-01
2.622222304344177246e-01 3.577760457992553711e-01 -5.572363734245300293e-01 -2.018246054649353027e-01 -5.810233354568481445e-01 4.506226629018783569e-02 3.270854651927947998e-01 7.339358329772949219e-02
1.534500420093536377e-01 -4.474420547485351562e-01 -3.988136351108551025e-01 -4.420217275619506836e-01 -2.146094143390655518e-01 -5.905863642692565918e-01 -1.432223320007324219e-01 8.031837642192840576e-02
8.479835093021392822e-02 2.419805526733398438e-02 -1.492748856544494629e-01 5.302081704139709473e-01 -5.294021368026733398e-01 -6.011871099472045898e-01 1.899712830781936646e-01 -1.050638630986213684e-01
6.633858382701873779e-02 -4.583096802234649658e-01 -3.808710873126983643e-01 3.087331056594848633e-01 -6.057259440422058105e-01 -3.308980166912078857e-01 -2.621366977691650391e-01 7.710360456258058548e-03
-4.911621566861867905e-03 -3.855105936527252197e-01 -2.010456472635269165e-01 -2.541348338127136230e-01 -6.069549918174743652e-01 -6.135554313659667969e-01 -3.407820314168930054e-02 -1.864736154675483704e-02
4.097946882247924805e-01 -2.597979903221130371e-01 -4.138720929622650146e-01 3.513411581516265869e-01 -4.670957326889038086e-01 -4.386185705661773682e-01 2.023315280675888062e-01 -1.354249417781829834e-01
-4.909540414810180664e-01 -3.113411366939544678e-01 -5.672573670744895935e-02 5.324557423591613770e-02 -6.597971320152282715e-01 -1.707362979650497437e-01 -1.969770044088363647e-01 3.907619118690490723e-01
2.665872871875762939e-01 4.357625171542167664e-02 -4.275041520595550537e-01 2.344055622816085815e-01 -3.924731612205505371e-01 2.358411904424428940e-03 5.531215667724609375e-01 4.788970053195953369e-01
-3.866407573223114014e-01 -1.366970539093017578e-01 -3.737859725952148438e-01 1.547215133905410767e-02 -5.239116549491882324e-01 -5.412963628768920898e-01 -2.984858155250549316e-01 -1.878520995378494263e-01
3.111384510993957520e-01 -5.000294651836156845e-03 -6.149983406066894531e-01 -6.645537912845611572e-02 2.280507795512676239e-02 -5.541164875030517578e-01 -4.402013421058654785e-01 1.385146081447601318e-01
2.688737213611602783e-01 -1.989630758762359619e-01 -2.884611189365386963e-01 -5.359168052673339844e-01 -2.615606784820556641e-01 -2.331238090991973877e-01 3.533639013767242432e-01 5.196897387504577637e-01
-3.383105099201202393e-01 -2.786279022693634033e-01 -4.926545321941375732e-01 -2.490792237222194672e-02 -3.866062760353088379e-01 -3.961526453495025635e-01 -5.078444480895996094e-01 -1.662306673824787140e-02
-8.070249110460281372e-02 -3.650727570056915283e-01 -1.682672500610351562e-01 6.667938083410263062e-02 -8.857132196426391602e-01 -1.018932834267616272e-02 -1.146157160401344299e-01 1.723969876766204834e-01
1.371597945690155029e-01 -3.086179494857788086e-01 -1.515060663223266602e-01 -2.625734508037567139e-01 -3.045679330825805664e-01 -1.520014107227325439e-01 3.764008581638336182e-01 7.324613928794860840e-01
5.514367818832397461e-01 -1.004519984126091003e-01 -7.210852950811386108e-02 4.485242962837219238e-01 -2.878156900405883789e-01 -5.946537852287292480e-01 -1.363000720739364624e-01 1.562831699848175049e-01
1.173033639788627625e-01 -2.149199545383453369e-01 -3.980103731155395508e-01 -5.061634778976440430e-01 -2.874428629875183105e-01 -6.580381989479064941e-01 -8.472666144371032715e-02 -5.118094384670257568e-02
2.031521685421466827e-02 -3.119899034500122070e-01 -4.200206398963928223e-01 3.294976353645324707e-01 -7.781516313552856445e-01 -6.596441566944122314e-02 4.311185330152511597e-02 -7.439049333333969116e-02
-1.518003940582275391e-01 -1.312968134880065918e-01 -2.827038466930389404e-01 -4.095406234264373779e-01 -6.679530143737792969e-01 -4.846153259277343750e-01 -7.370492070913314819e-02 -1.600846648216247559e-01
-6.346271932125091553e-02 4.966973364353179932e-01 -1.712766289710998535e-01 -4.494656026363372803e-01 -5.341212153434753418e-01 -3.846985101699829102e-01 -2.880803048610687256e-01 -4.050510749220848083e-02
1.248557344079017639e-01 -3.544928133487701416e-02 -1.181301623582839966e-01 -3.180113732814788818e-01 1.740466058254241943e-02 -6.412135362625122070e-01 2.805154323577880859e-01 6.147536039352416992e-01
-2.521771192550659180e-01 -2.531379163265228271e-01 -5.718923807144165039e-01 -2.720170021057128906e-01 -5.523073077201843262e-01 -2.861759364604949951e-01 -7.843002676963806152e-02 -2.796117067337036133e-01
-4.076313078403472900e-01 4.450577199459075928e-01 -6.538885831832885742e-01 1.873177289962768555e-01 -3.882132768630981445e-01 -1.061399579048156738e-01 6.219732388854026794e-02 8.519594371318817139e-02
3.084225952625274658e-01 -4.319772496819496155e-02 -4.075881242752075195e-01 2.712780795991420746e-02 -1.866987347602844238e-01 -2.668772339820861816e-01 -6.841636896133422852e-01 4.024744629859924316e-01
1.516748815774917603e-01 1.111366078257560730e-01 5.907632783055305481e-02 3.977056220173835754e-02 -1.497072726488113403e-02 -7.677570581436157227e-01 1.821795552968978882e-01 5.802649259567260742e-01
5.868531391024589539e-02 2.771969437599182129e-01 -8.162186145782470703e-01 -2.037819921970367432e-01 -3.516916334629058838e-01 1.554308831691741943e-01 -7.197949104011058807e-03 2.531407177448272705e-01
-3.083415329456329346e-01 4.320677816867828369e-01 -6.065836548805236816e-01 -6.972254067659378052e-02 -3.211272656917572021e-01 1.400011964142322540e-02 -2.413953989744186401e-01 4.287742674350738525e-01
-1.740838587284088135e-01 -3.084548413753509521e-01 -1.830874755978584290e-02 3.726052045822143555e-01 -6.266729235649108887e-01 -5.038041472434997559e-01 -1.406178474426269531e-01 2.628111541271209717e-01
-3.989043831825256348e-01 -3.139816224575042725e-01 -3.054916262626647949e-01 -4.193571507930755615e-01 -5.935782790184020996e-01 -3.362435996532440186e-01 8.723028749227523804e-02 1.006777025759220123e-02
8.327092975378036499e-02 -1.590685397386550903e-01 -3.113741874694824219e-01 1.460036188364028931e-01 -5.124476552009582520e-02 -7.365949153900146484e-01 -4.952363073825836182e-01 2.429713606834411621e-01
-3.390262424945831299e-01 9.307096898555755615e-02 -3.764993548393249512e-01 4.120663106441497803e-01 -3.145503103733062744e-01 1.085517928004264832e-02 2.409315407276153564e-01 6.385459303855895996e-01
-8.180447667837142944e-02 8.315978199243545532e-02 -6.109562516212463379e-01 -3.518590331077575684e-01 -7.202618569135665894e-02 -6.608316898345947266e-01 -1.913191825151443481e-01 -1.040710285305976868e-01
-2.678558826446533203e-01 -2.209988385438919067e-01 -1.905947923660278320e-01 9.131489694118499756e-02 -8.434419035911560059e-01 -1.241097506135702133e-02 -3.194920420646667480e-01 1.453431397676467896e-01
9.154868870973587036e-02 -3.582303971052169800e-02 -2.003007680177688599e-01 5.500386655330657959e-02 -9.292401671409606934e-01 -2.514674961566925049e-01 -5.760222300887107849e-02 -1.309521198272705078e-01
4.805452525615692139e-01 4.590927362442016602e-01 -1.162107512354850769e-01 -2.345803827047348022e-01 -2.413789033889770508e-01 -5.925348401069641113e-01 -1.837183982133865356e-01 2.160182595252990723e-01
9.912524372339248657e-02 -1.902232170104980469e-01 -9.187461435794830322e-02 -2.512108981609344482e-01 -4.498181045055389404e-01 -2.685598284006118774e-02 4.227656424045562744e-01 7.075685858726501465e-01
9.079835563898086548e-02 -6.264638621360063553e-03 -5.710706710815429688e-01 2.703962922096252441e-01 -3.895660638809204102e-01 -1.477890759706497192e-01 6.348595619201660156e-01 1.258192807435989380e-01
-3.500517308712005615e-01 -8.748105913400650024e-02 -3.667660057544708252e-01 4.700202494859695435e-03 -4.698357582092285156e-01 -6.071293354034423828e-01 -3.463463783264160156e-01 -1.611333340406417847e-01
3.394780755043029785e-01 1.022833660244941711e-01 -3.235535919666290283e-01 -3.457969129085540771e-01 -2.999969124794006348e-01 -7.022619843482971191e-01 -2.580211162567138672e-01 -1.689487695693969727e-02
-1.187960729002952576e-01 -1.945067010819911957e-02 1.576024591922760010e-01 -6.051428988575935364e-02 -2.957288324832916260e-01 -4.095797240734100342e-01 -2.619102597236633301e-02 8.373240232467651367e-01
-2.267551571130752563e-01 3.543656170368194580e-01 -7.244406342506408691e-01 5.798406153917312622e-02 -3.520788550376892090e-01 1.162147447466850281e-01 -2.442308142781257629e-02 3.959404826164245605e-01
9.703674912452697754e-02 3.740201294422149658e-01 -5.849248766899108887e-01 3.261262178421020508e-02 -1.711589097976684570e-01 -1.008518040180206299e-01 4.034297168254852295e-01 5.525124669075012207e-01
4.950961172580718994e-01 -2.906061708927154541e-01 -3.520090878009796143e-01 4.071168899536132812e-01 -5.179800391197204590e-01 -3.252967298030853271e-01 8.156079053878784180e-02 -3.904198456439189613e-05
9.381143003702163696e-02 -4.814690724015235901e-02 -3.961331844329833984e-01 -6.948757171630859375e-01 -3.445125520229339600e-01 -1.677494645118713379e-01 3.350372612476348877e-01 3.000480830669403076e-01
-2.508416026830673218e-02 2.249307185411453247e-02 -6.314169764518737793e-01 4.533761441707611084e-01 2.340936800464987755e-03 -1.370296925306320190e-01 -3.050368726253509521e-01 5.317870378494262695e-01
5.022373422980308533e-02 4.632931649684906006e-01 -6.915833950042724609e-01 -1.032212823629379272e-01 -1.793581992387771606e-01 -1.345599889755249023e-01 2.637024819850921631e-01 4.172290563583374023e-01
-1.811491325497627258e-02 -4.825405180454254150e-01 -7.967907190322875977e-02 3.897153139114379883e-01 -3.624156713485717773e-01 -5.928139090538024902e-01 -8.972889184951782227e-02 3.431834876537322998e-01
-1.724015772342681885e-01 1.737281084060668945e-01 -3.466936945915222168e-01 -3.473682105541229248e-01 -3.072957694530487061e-01 -5.168730616569519043e-01 -5.774561762809753418e-01 6.473790109157562256e-02
-7.964142411947250366e-02 -6.152079254388809204e-02 -3.830128908157348633e-01 4.486778080463409424e-01 1.948847025632858276e-01 -4.324058294296264648e-01 -1.718646734952926636e-01 6.223900914192199707e-01
-3.306611478328704834e-01 -2.430630475282669067e-02 -2.397473007440567017e-01 -9.677906334400177002e-02 -7.980079650878906250e-01 -3.516554534435272217e-01 1.321850717067718506e-01 -2.127823233604431152e-01
-4.512279853224754333e-02 -8.366836607456207275e-02 -3.072722554206848145e-01 -2.874428220093250275e-02 -9.279826283454895020e-01 -7.337827980518341064e-02 -5.055287107825279236e-02 -1.631851345300674438e-01
-5.937911942601203918e-02 3.287877654656767845e-03 -5.145826935768127441e-01 -3.480099439620971680e-01 -5.258281230926513672e-01 -3.298471271991729736e-01 -4.316311776638031006e-01 -1.973754167556762695e-01
-1.119518727064132690e-01 -5.716612339019775391e-01 -3.212914168834686279e-01 1.905839890241622925e-01 -6.352490782737731934e-01 -1.133015230298042297e-01 -2.057031542062759399e-01 2.498545944690704346e-01
5.190150737762451172e-01 -8.001993410289287567e-03 -5.128362178802490234e-01 -5.894239246845245361e-02 -1.939926594495773315e-01 -6.230938434600830078e-01 8.994626998901367188e-02 -1.735361516475677490e-01
3.525496125221252441e-01 -4.381190836429595947e-01 -5.607231259346008301e-01 -1.857354044914245605e-01 -3.014667332172393799e-01 1.561574935913085938e-01 -4.858485609292984009e-02 4.660733044147491455e-01
-2.059223875403404236e-02 1.995775252580642700e-01 -8.192312717437744141e-01 -3.173771500587463379e-01 -1.685407608747482300e-01 -8.515094965696334839e-02 3.431588709354400635e-01 1.856399029493331909e-01
3.722576498985290527e-01 4.329048097133636475e-01 -1.636009812355041504e-01 1.418242007493972778e-01 -1.014105603098869324e-01 -7.192610502243041992e-01 -2.004638165235519409e-01 2.435818910598754883e-01
2.694588303565979004e-01 -5.109391212463378906e-01 -5.199567675590515137e-01 -1.493557244539260864e-01 -3.153449594974517822e-01 1.865506470203399658e-01 -5.752054043114185333e-03 4.892794489860534668e-01
-2.695848979055881500e-02 1.952126063406467438e-02 -4.253087043762207031e-01 -2.111462354660034180e-01 -6.660603880882263184e-01 -4.759578704833984375e-01 -1.111382022500038147e-01 -3.014932572841644287e-01
4.201009273529052734e-01 1.829383671283721924e-01 4.679742828011512756e-02 5.761393532156944275e-02 -3.045360743999481201e-01 -6.579601764678955078e-01 -2.790812253952026367e-01 4.254399538040161133e-01
2.998087927699089050e-02 -3.162723481655120850e-01 -5.460113286972045898e-01 5.196998715400695801e-01 1.214821729809045792e-02 -1.708796024322509766e-01 -1.115123853087425232e-01 5.376563072204589844e-01
1.765511631965637207e-01 4.925270974636077881e-01 -6.042877435684204102e-01 -2.177824825048446655e-01 -1.957335919141769409e-01 -1.104618385434150696e-01 2.868565917015075684e-01 4.252688884735107422e-01
1.302224546670913696e-01 -2.189658284187316895e-01 -5.764616131782531738e-01 2.254633605480194092e-01 8.010662347078323364e-02 -1.591709405183792114e-01 -2.828335464000701904e-01 6.634810566902160645e-01
1.427802443504333496e-01 -2.759945094585418701e-01 -2.948999106884002686e-01 -5.261376500129699707e-01 -5.524374246597290039e-01 -4.790482819080352783e-01 5.449240282177925110e-02 -4.483630880713462830e-02
-1.728257387876510620e-01 -1.861792951822280884e-01 -1.003899574279785156e-01 -2.081396430730819702e-01 -6.135816574096679688e-01 -7.055616378784179688e-01 -4.453280940651893616e-02 -7.606163620948791504e-02
-1.687922626733779907e-01 -2.882068455219268799e-01 -6.742306947708129883e-01 -2.973934113979339600e-01 -2.832428812980651855e-01 1.896340548992156982e-01 2.823037207126617432e-01 3.866953551769256592e-01
-6.571332365274429321e-02 -6.717982888221740723e-02 -1.057054251432418823e-01 -2.017185240983963013e-01 4.014657065272331238e-02 -6.385032534599304199e-01 3.248199820518493652e-01 6.515355110168457031e-01
-2.369990050792694092e-01 1.453947508707642555e-03 -6.078093647956848145e-01 2.601881623268127441e-01 2.523097097873687744e-01 -4.122940897941589355e-01 2.873838543891906738e-01 4.364208579063415527e-01
6.160055845975875854e-02 -5.452725887298583984e-01 -5.141293406486511230e-01 -4.331942796707153320e-01 -4.229472577571868896e-01 3.772718459367752075e-02 -1.223058253526687622e-01 2.272231131792068481e-01
1.939976662397384644e-01 3.940832912921905518e-01 -6.948060989379882812e-01 -2.675039470195770264e-01 -3.416211605072021484e-01 -8.776953071355819702e-02 3.208157718181610107e-01 1.594299823045730591e-01
1.282369494438171387e-01 4.509435594081878662e-02 -4.388272464275360107e-01 1.490280181169509888e-01 -8.202813267707824707e-01 -1.676464974880218506e-01 -1.465372554957866669e-02 -2.560502588748931885e-01
-2.510650753974914551e-01 -9.473580121994018555e-02 -7.014259099960327148e-01 4.408147037029266357e-01 -1.720523685216903687e-01 3.579280525445938110e-02 -3.370954189449548721e-03 4.591089487075805664e-01
-9.520160406827926636e-02 2.783669829368591309e-01 -4.100601077079772949e-01 1.767899990081787109e-01 -3.162378668785095215e-01 -3.215029463171958923e-02 5.020462274551391602e-01 6.007946133613586426e-01
-6.483313441276550293e-02 -3.107778728008270264e-01 -2.761749029159545898e-01 -5.857196450233459473e-01 -3.234701156616210938e-01 -1.232861280441284180e-01 -6.958978623151779175e-02 5.959854722023010254e-01
-4.090347290039062500e-01 -2.300608716905117035e-02 -1.280440986156463623e-01 5.740026384592056274e-02 -5.846043825149536133e-01 -6.738198995590209961e-01 -7.945518940687179565e-02 -1.017960831522941589e-01
8.325137943029403687e-02 -4.530482590198516846e-01 -4.388926923274993896e-01 2.817645072937011719e-01 -6.850206851959228516e-01 -1.546425223350524902e-01 1.394695937633514404e-01 -5.638277530670166016e-02
-8.609242737293243408e-02 1.963460296392440796e-01 -1.929464377462863922e-02 -3.647728264331817627e-01 -9.088998287916183472e-02 -6.302107572555541992e-01 2.677520215511322021e-01 5.860778093338012695e-01
-9.356876462697982788e-02 4.673596918582916260e-01 -6.942451000213623047e-01 -1.145853698253631592e-01 -3.146242797374725342e-01 6.293404847383499146e-02 5.982968956232070923e-03 4.180057644844055176e-01
4.050699770450592041e-01 -1.387374252080917358e-01 -2.224896848201751709e-01 5.026692748069763184e-01 -2.234510481357574463e-01 -6.795411705970764160e-01 -3.675073757767677307e-02 3.787918388843536377e-02
8.589003235101699829e-02 1.303706467151641846e-01 -6.963203549385070801e-01 3.488849475979804993e-02 -3.668291270732879639e-01 -6.266248226165771484e-02 5.673635005950927734e-01 1.707507222890853882e-01
-3.117161095142364502e-01 3.729903399944305420e-01 -6.685991287231445312e-01 1.288649290800094604e-01 -4.153624475002288818e-01 4.862193390727043152e-02 -1.161065176129341125e-01 3.342297673225402832e-01
3.453582152724266052e-02 -9.469739347696304321e-02 -4.084979891777038574e-01 1.570476591587066650e-01 -3.128163516521453857e-01 3.155125081539154053e-01 -3.888548910617828369e-02 7.742034196853637695e-01
5.192486941814422607e-02 -3.799310326576232910e-01 -5.424296855926513672e-01 -3.486537635326385498e-01 -3.168152645230293274e-02 -4.445466995239257812e-01 -4.379307925701141357e-01 2.162357270717620850e-01
-1.083945930004119873e-01 -1.800846755504608154e-01 -2.416827529668807983e-01 -6.735212206840515137e-01 -4.580242633819580078e-01 -1.239640489220619202e-01 -1.284710317850112915e-01 4.495783448219299316e-01
1.985686831176280975e-02 -6.434769034385681152e-01 -2.869135439395904541e-01 -2.395696192979812622e-01 -4.126604795455932617e-01 -4.200305044651031494e-01 -1.034707054495811462e-01 2.973378896713256836e-01
1.375551614910364151e-02 -3.229631185531616211e-01 -4.843262434005737305e-01 -2.331851273775100708e-01 -2.715559303760528564e-01 1.887420862913131714e-01 5.998365208506584167e-02 7.025625109672546387e-01
-1.572819650173187256e-01 1.335898935794830322e-01 -6.012350916862487793e-01 -3.386357724666595459e-01 -1.140258088707923889e-01 -6.285122036933898926e-01 -2.461995780467987061e-01 -1.123149171471595764e-01
-2.305404543876647949e-01 -1.596367508172988892e-01 1.224772259593009949e-01 -1.506994515657424927e-01 -8.588722348213195801e-01 -2.951582968235015869e-01 3.883477300405502319e-02 2.395164966583251953e-01
3.966532647609710693e-01 -2.978263795375823975e-01 -1.922261714935302734e-01 -1.933861374855041504e-01 -3.300973773002624512e-01 -3.855809196829795837e-02 2.284770756959915161e-01 7.190018296241760254e-01
6.244637966156005859e-01 -3.749970719218254089e-02 -3.068423867225646973e-01 3.263864666223526001e-02 9.846422821283340454e-03 -4.098452329635620117e-01 -2.811498641967773438e-01 5.160483717918395996e-01
2.916578650474548340e-01 -3.532364070415496826e-01 -3.819562196731567383e-01 -4.196704626083374023e-01 -4.055533409118652344e-01 6.251970678567886353e-02 9.589769691228866577e-02 5.390430092811584473e-01
3.005467057228088379e-01 1.761574894189834595e-01 -6.343382000923156738e-01 8.215397596359252930e-02 -4.040625989437103271e-01 -3.987511247396469116e-02 5.192856192588806152e-01 1.870605349540710449e-01
2.962429821491241455e-01 -1.620617359876632690e-01 -2.335854619741439819e-01 -6.693393737077713013e-02 -8.521974682807922363e-01 -1.979183405637741089e-01 -2.477403432130813599e-01 1.209885440766811371e-02
1.813573390245437622e-01 -1.717163063585758209e-02 -5.164414048194885254e-01 3.499671816825866699e-01 -4.314305484294891357e-01 -6.955698132514953613e-02 5.916082859039306641e-01 1.914555728435516357e-01
5.532982200384140015e-02 1.941828429698944092e-01 -1.677985787391662598e-01 -2.818338871002197266e-01 2.344159968197345734e-02 -6.743932366371154785e-01 4.142594337463378906e-01 4.740025401115417480e-01
-7.201342284679412842e-02 -1.940158605575561523e-01 -3.776305615901947021e-01 2.670069932937622070e-01 -7.260813117027282715e-01 -3.787664771080017090e-01 -6.071056425571441650e-02 -2.625463306903839111e-01
-1.191341876983642578e-01 4.840387403964996338e-02 -5.511790513992309570e-01 4.185315072536468506e-01 5.510941520333290100e-02 -3.381069302558898926e-01 3.699389398097991943e-01 5.002889037132263184e-01
-2.389492392539978027e-01 4.149205088615417480e-01 -7.709214687347412109e-01 4.585069790482521057e-02 -2.652769386768341064e-01 -5.123895034193992615e-02 1.680875718593597412e-01 2.703172564506530762e-01
-5.155556797981262207e-01 2.241112738847732544e-01 -5.314766168594360352e-01 1.406891345977783203e-01 -1.886233836412429810e-01 -1.135310232639312744e-01 3.503403440117835999e-02 5.762118697166442871e-01
5.210348963737487793e-01 -2.067412883043289185e-01 -6.490170359611511230e-01 1.398462522774934769e-02 -1.124555319547653198e-01 -1.799335181713104248e-01 -4.054930806159973145e-01 2.343396097421646118e-01
2.265102267265319824e-01 3.423820137977600098e-01 -5.330954790115356445e-01 2.727179601788520813e-02 -1.640027314424514771e-01 -2.525128424167633057e-01 5.326564908027648926e-01 4.149101376533508301e-01
-2.524207234382629395e-01 -9.704977273941040039e-02 -5.135468244552612305e-01 -3.948568701744079590e-01 -1.701499074697494507e-01 -4.469305574893951416e-01 -5.269494056701660156e-01 2.914029732346534729e-02
-4.242002665996551514e-01 2.889996170997619629e-01 -5.764257311820983887e-01 2.023882716894149780e-01 -4.526846408843994141e-01 1.141784787178039551e-01 -8.068846166133880615e-02 3.726055324077606201e-01
-3.204613327980041504e-01 2.918085455894470215e-01 -1.777440160512924194e-01 1.157007664442062378e-01 -5.884430408477783203e-01 -5.004811882972717285e-01 -3.991106450557708740e-01 -1.055318266153335571e-01
-2.389017492532730103e-01 -3.127134740352630615e-01 1.564926952123641968e-01 1.155648455023765564e-01 -5.476575493812561035e-01 -4.760890901088714600e-01 -1.254467964172363281e-01 5.147470235824584961e-01
2.242932319641113281e-01 -1.532848775386810303e-01 -6.437013745307922363e-01 -5.504360198974609375e-01 -4.534720256924629211e-02 -1.056793779134750366e-01 9.079231321811676025e-02 4.328939020633697510e-01
4.363238811492919922e-02 1.625744700431823730e-01 -6.916391849517822266e-01 1.659794151782989502e-01 -2.872011661529541016e-01 -1.507549136877059937e-01 5.842247009277343750e-01 1.386434435844421387e-01
6.167812272906303406e-02 -6.841491907835006714e-02 -1.598450392484664917e-01 -3.094151616096496582e-01 5.775539577007293701e-02 -5.072703361511230469e-01 3.498358130455017090e-01 6.979849934577941895e-01
2.562299370765686035e-01 5.252190828323364258e-01 -4.718447327613830566e-01 -1.430236399173736572e-01 -3.039469718933105469e-01 -9.811624139547348022e-02 3.040222823619842529e-01 4.700615108013153076e-01
-3.386036157608032227e-01 4.586738049983978271e-01 -5.986906290054321289e-01 1.758815348148345947e-01 -4.793632626533508301e-01 2.197447232902050018e-02 -1.140178516507148743e-01 2.057402282953262329e-01
1.516824513673782349e-01 1.506093144416809082e-01 -7.600879669189453125e-01 -1.820020526647567749e-01 -2.404794245958328247e-01 6.772299855947494507e-02 3.158919811248779297e-01 4.257301688194274902e-01
-1.989132910966873169e-01 -9.908607602119445801e-02 -5.067819356918334961e-01 1.400286797434091568e-02 -3.060018122196197510e-01 -5.493079423904418945e-01 -5.355848670005798340e-01 -1.066025346517562866e-01
-2.305946648120880127e-01 -1.705287396907806396e-01 -3.613371253013610840e-01 2.433305978775024414e-02 -6.572597026824951172e-01 -4.558106064796447754e-01 -3.579075932502746582e-01 -1.368866711854934692e-01
-1.924952268600463867e-01 6.104085966944694519e-02 1.318137943744659424e-01 1.311071813106536865e-01 -6.495438218116760254e-01 -4.494951963424682617e-01 -3.346785008907318115e-01 4.343880116939544678e-01
-1.180724501609802246e-01 2.722660601139068604e-01 -7.490944862365722656e-01 -6.732442975044250488e-02 -2.294958531856536865e-01 9.370574355125427246e-02 -1.928182542324066162e-01 4.976215064525604248e-01
-7.513299584388732910e-02 -1.074082404375076294e-01 -4.905435144901275635e-01 -6.166954040527343750e-01 -1.599691957235336304e-01 -1.031902357935905457e-01 1.565967500209808350e-01 5.487362742424011230e-01
5.793192237615585327e-02 1.219314038753509521e-01 -6.433479189872741699e-01 1.761583983898162842e-01 -3.159199357032775879e-01 -1.569099724292755127e-01 6.235088706016540527e-01 1.538149267435073853e-01
8.760117739439010620e-02 -1.442490369081497192e-01 -2.738046050071716309e-01 4.674978554248809814e-01 -5.928905010223388672e-01 -4.968698024749755859e-01 2.378192543983459473e-01 -1.517839282751083374e-01
3.747394680976867676e-01 1.264063119888305664e-01 -3.419584333896636963e-01 -3.884583115577697754e-01 -4.264187514781951904e-01 -5.362692475318908691e-01 2.368104159832000732e-01 -2.241865992546081543e-01
1.715921759605407715e-01 1.891695111989974976e-01 -7.843031883239746094e-01 3.726604878902435303e-01 -3.136374652385711670e-01 2.142332866787910461e-02 2.245563566684722900e-01 1.775127649307250977e-01
1.341734826564788818e-02 -9.874601848423480988e-03 -5.746765136718750000e-01 -2.159610688686370850e-01 2.933833003044128418e-01 -6.725837588310241699e-01 -9.520632773637771606e-02 2.744509279727935791e-01
2.242027968168258667e-01 1.106831133365631104e-01 1.153044626116752625e-01 -5.564491823315620422e-02 -5.651928782463073730e-01 -1.846988797187805176e-01 -3.614326119422912598e-01 6.609846949577331543e-01
1.900065243244171143e-01 -2.673791348934173584e-01 -3.804617524147033691e-01 -4.101130366325378418e-01 -4.893211126327514648e-01 1.172281131148338318e-01 -3.265517055988311768e-01 4.686667323112487793e-01
1.306366324424743652e-01 -1.834639906883239746e-02 -5.105309486389160156e-01 -1.050876900553703308e-01 -4.640464186668395996e-01 -3.864803314208984375e-01 -5.879050493240356445e-01 -2.394917607307434082e-02
-1.184121370315551758e-01 5.226189494132995605e-01 -5.897117257118225098e-01 3.660983219742774963e-02 -2.729597985744476318e-01 4.140098579227924347e-03 4.389937222003936768e-02 5.360005497932434082e-01
-4.938479140400886536e-02 -5.718841403722763062e-02 7.833834737539291382e-02 -1.856695413589477539e-01 -2.266628146171569824e-01 -3.728201687335968018e-01 -6.436807662248611450e-02 8.713015913963317871e-01
1.981748491525650024e-01 -3.055375814437866211e-01 -6.576262116432189941e-01 3.850108087062835693e-01 -9.111506491899490356e-02 -2.820578217506408691e-02 -3.492663800716400146e-01 3.944406211376190186e-01
3.401363268494606018e-02 -1.395230591297149658e-01 -3.421370685100555420e-01 -1.922147721052169800e-01 -3.377273976802825928e-01 8.421706408262252808e-02 4.300257563591003418e-01 7.206230759620666504e-01
-1.384241729974746704e-01 -1.591851115226745605e-01 -3.588380813598632812e-01 -5.885814428329467773e-01 -5.754884481430053711e-01 1.160023510456085205e-01 -1.276628971099853516e-01 3.454920053482055664e-01
-1.143415495753288269e-01 -1.676610708236694336e-01 -2.917580306529998779e-01 -6.813936233520507812e-01 -4.431465268135070801e-01 -9.663686901330947876e-02 -1.820889711380004883e-01 4.129429757595062256e-01
4.225852191448211670e-01 -1.876909472048282623e-02 -5.140398144721984863e-01 -2.867594920098781586e-02 -2.545057237148284912e-01 -6.141082644462585449e-01 2.586874365806579590e-01 -2.172306180000305176e-01
4.243298172950744629e-01 3.734691739082336426e-01 -6.115589141845703125e-01 1.578042507171630859e-01 -4.681513309478759766e-01 -3.805825114250183105e-02 2.362479716539382935e-01 7.163347303867340088e-02
-3.497127592563629150e-01 2.103999853134155273e-01 -8.372058719396591187e-02 -2.971699237823486328e-01 1.598897390067577362e-02 -5.462455749511718750e-01 -2.125926502048969269e-02 6.625872254371643066e-01
6.825518608093261719e-02 -4.969383031129837036e-02 -5.598909854888916016e-01 2.887571454048156738e-01 -3.410650193691253662e-01 -7.623449712991714478e-02 6.547091603279113770e-01 2.126781344413757324e-01
6.194699406623840332e-01 -1.275832355022430420e-01 -2.583150267601013184e-01 -8.811375498771667480e-02 -1.516227424144744873e-01 -2.510408163070678711e-01 -3.544295728206634521e-01 5.602300167083740234e-01
-2.598534226417541504e-01 -4.659122526645660400e-01 -6.762594729661941528e-02 2.549313604831695557e-01 -4.035305976867675781e-01 -4.981926977634429932e-01 -3.095124661922454834e-01 3.728375136852264404e-01
1.803497523069381714e-01 3.241055528633296490e-04 -5.556134581565856934e-01 1.695410311222076416e-01 -4.004931747913360596e-01 -1.250126063823699951e-01 6.636571884155273438e-01 1.164452731609344482e-01
4.047164320945739746e-01 1.532270200550556183e-02 -2.927581369876861572e-01 1.097051873803138733e-01 -7.058683037757873535e-01 -7.515470683574676514e-02 -4.776127934455871582e-01 7.883627712726593018e-02
-2.279075980186462402e-01 1.558801084756851196e-01 -4.733798503875732422e-01 6.506991386413574219e-01 -1.427796185016632080e-01 -2.443982362747192383e-01 2.279304862022399902e-01 3.797273635864257812e-01
3.677136600017547607e-01 9.557787328958511353e-03 -5.260192751884460449e-01 2.580467984080314636e-02 -6.372214853763580322e-02 -4.412751793861389160e-01 -5.748845934867858887e-01 2.409492135047912598e-01
-1.232187375426292419e-01 -2.246470600366592407e-01 -5.448483228683471680e-01 -3.397019207477569580e-01 -3.759307861328125000e-01 -4.691486656665802002e-01 -3.740544021129608154e-01 -1.440571248531341553e-01
5.011294484138488770e-01 2.564379200339317322e-02 -6.668122410774230957e-01 -2.352181375026702881e-01 -1.702847927808761597e-01 -2.055017102975398302e-04 2.110345661640167236e-02 4.677639901638031006e-01
-1.108300313353538513e-01 6.457527726888656616e-02 -4.198127985000610352e-01 -1.155848130583763123e-01 -8.220825344324111938e-02 -8.016083240509033203e-01 -3.796408772468566895e-01 2.197399735450744629e-02
-1.184286475181579590e-01 3.104282021522521973e-01 -2.104131877422332764e-01 -2.537987530231475830e-01 -6.239926218986511230e-01 -4.503173828125000000e-01 -4.324601292610168457e-01 4.179887473583221436e-02
-1.206016167998313904e-01 -2.771976292133331299e-01 -4.518816769123077393e-01 4.408896565437316895e-01 5.310153961181640625e-02 -2.435813546180725098e-01 -1.193019300699234009e-01 6.585222482681274414e-01
2.872438728809356689e-01 3.033364415168762207e-01 -6.334375143051147461e-01 -2.621047794818878174e-01 -2.572089433670043945e-01 -1.667529344558715820e-01 4.477013349533081055e-01 2.472583204507827759e-01
-2.761430442333221436e-01 1.958856880664825439e-01 -1.555499620735645294e-02 -3.248110115528106689e-01 -5.461776852607727051e-01 -6.057715415954589844e-01 -3.333856165409088135e-01 5.669756606221199036e-02
-3.040241599082946777e-01 2.800360620021820068e-01 -5.597160458564758301e-01 3.768199086189270020e-01 -3.242275714874267578e-01 1.304383855313062668e-02 2.986707352101802826e-02 5.173859596252441406e-01
1.478639692068099976e-01 -3.371531665325164795e-01 -1.258656531572341919e-01 4.097679853439331055e-01 -2.490897476673126221e-01 -5.297235250473022461e-01 -4.508807361125946045e-01 3.671049475669860840e-01
2.794042229652404785e-01 -1.845078021287918091e-01 -6.500673294067382812e-01 4.853844642639160156e-02 -1.196238845586776733e-01 1.347113996744155884e-01 -3.723880946636199951e-01 5.402004718780517578e-01
8.415420539677143097e-03 -1.049427241086959839e-01 -3.715464174747467041e-01 -4.079056382179260254e-01 1.223011165857315063e-01 -4.184187948703765869e-01 2.492373883724212646e-01 6.575188636779785156e-01
6.658862829208374023e-01 -2.217462509870529175e-01 -5.636816620826721191e-01 -1.817999407649040222e-02 -9.702515602111816406e-02 -1.594996005296707153e-01 -2.462509572505950928e-01 3.063707053661346436e-01
-2.109159529209136963e-01 1.006572768092155457e-01 -4.099156260490417480e-01 -1.800235956907272339e-01 -6.719111800193786621e-01 -4.177905619144439697e-01 7.128652930259704590e-02 -3.374134302139282227e-01
1.232094019651412964e-01 -1.810935735702514648e-01 -1.417299956083297729e-01 -2.193387299776077271e-01 -3.610536158084869385e-01 -1.691566407680511475e-02 1.722659617662429810e-01 8.505917191505432129e-01
-1.679446846246719360e-01 -2.014458775520324707e-01 -3.069642782211303711e-01 -2.998026646673679352e-02 -7.456205487251281738e-01 -4.269713759422302246e-01 1.499040722846984863e-01 -2.745225429534912109e-01
1.889941692352294922e-01 -2.458900958299636841e-02 -5.462537407875061035e-01 -2.488803118467330933e-01 -4.758907258510589600e-01 -4.956675767898559570e-01 9.339331090450286865e-02 -3.499449789524078369e-01
-4.511337280273437500e-01 8.868535608053207397e-02 -5.446135997772216797e-01 1.108851581811904907e-01 -7.668513059616088867e-02 -2.445304393768310547e-01 4.493605196475982666e-01 4.605573713779449463e-01
3.708632588386535645e-01 -2.160951048135757446e-01 -9.860389679670333862e-02 3.840463161468505859e-01 -3.643993139266967773e-01 -6.928442120552062988e-01 2.010798603296279907e-01 7.277365028858184814e-02
4.827635362744331360e-02 -4.479110240936279297e-01 -3.792562484741210938e-01 -4.985297024250030518e-01 -5.195105075836181641e-01 -8.574547618627548218e-02 4.907916858792304993e-02 3.535897731781005859e-01
-1.289352774620056152e-01 -3.462118208408355713e-01 -1.610896177589893341e-02 -3.769641518592834473e-01 -6.466726064682006836e-01 -3.799631595611572266e-01 7.729390263557434082e-02 3.906659185886383057e-01
-4.124375581741333008e-01 2.140701562166213989e-01 -5.009448528289794922e-01 2.129817157983779907e-01 -2.006018608808517456e-01 -4.580653086304664612e-02 1.308655291795730591e-01 6.544442772865295410e-01
9.435503743588924408e-03 1.607740223407745361e-01 -7.455710768699645996e-01 -2.115065902471542358e-01 -1.515638381242752075e-01 -3.943615034222602844e-02 4.013676941394805908e-01 4.333918988704681396e-01
-2.360104024410247803e-01 6.650613546371459961e-01 -4.543429017066955566e-01 2.141624987125396729e-01 -3.803433775901794434e-01 -1.774987578392028809e-01 -1.191216781735420227e-01 2.436034530401229858e-01
-1.731468886137008667e-01 -8.638413995504379272e-02 -5.611745119094848633e-01 -8.398102596402168274e-03 -5.073428153991699219e-01 -4.332324862480163574e-01 -3.617703616619110107e-01 -2.675924301147460938e-01
-3.407600224018096924e-01 -2.402209788560867310e-01 -1.485604792833328247e-01 8.940190076828002930e-02 -7.971314191818237305e-01 6.164571642875671387e-02 -2.847801744937896729e-01 2.753094732761383057e-01
-1.466027051210403442e-01 4.396614134311676025e-01 -7.889821380376815796e-02 -2.277390658855438232e-01 -3.089478909969329834e-01 -2.582386434078216553e-01 -1.451476216316223145e-01 7.375037670135498047e-01
1.008928567171096802e-01 1.987397819757461548e-01 -3.850772976875305176e-01 3.610888421535491943e-01 -1.378998309373855591e-01 -2.359148859977722168e-01 -4.415079355239868164e-01 6.340758204460144043e-01
1.418514400720596313e-01 -3.574411273002624512e-01 -4.736424982547760010e-01 3.975848853588104248e-01 -5.001668334007263184e-01 -3.935832083225250244e-01 1.748079806566238403e-01 -1.845826208591461182e-01
-3.810997605323791504e-01 -4.324039220809936523e-01 -3.645425736904144287e-01 -3.212364315986633301e-01 -5.985434055328369141e-01 -9.374938160181045532e-02 2.354370057582855225e-01 9.608295559883117676e-02
-1.383522599935531616e-01 -4.496379494667053223e-01 -3.067965209484100342e-01 3.217860758304595947e-01 -2.599515318870544434e-01 -5.534501671791076660e-01 -4.113295376300811768e-01 1.947821676731109619e-01
-5.701194331049919128e-02 -4.036150574684143066e-01 -6.079616546630859375e-01 -5.978935360908508301e-01 -1.313530802726745605e-01 -2.182970494031906128e-01 9.355651587247848511e-02 1.819076836109161377e-01
6.935759633779525757e-02 -2.637192839756608009e-03 -2.983985245227813721e-01 -1.548750549554824829e-01 7.048361003398895264e-02 -8.719264268875122070e-01 -3.020880520343780518e-01 1.602301895618438721e-01
-8.047544956207275391e-02 2.156471610069274902e-01 1.318841427564620972e-01 2.536344528198242188e-01 -4.250460565090179443e-01 -5.272653698921203613e-01 -2.296341061592102051e-01 5.948877334594726562e-01
-5.061758160591125488e-01 2.509156465530395508e-01 -1.377657502889633179e-01 -3.765388131141662598e-01 -1.409572511911392212e-01 -4.114685356616973877e-01 5.158174410462379456e-02 5.729141235351562500e-01
1.995424032211303711e-01 -5.215047597885131836e-01 -3.256146609783172607e-02 -8.558651059865951538e-02 -5.944864153861999512e-01 -4.855872094631195068e-01 -5.674530286341905594e-03 3.009800910949707031e-01
1.179119497537612915e-01 3.138569891452789307e-01 -7.391411662101745605e-01 -4.301719367504119873e-02 -2.000967860221862793e-01 1.063327565789222717e-01 -4.534074664115905762e-02 5.347982645034790039e-01
5.005599260330200195e-01 6.572704762220382690e-02 -4.408034682273864746e-01 1.392517983913421631e-01 -2.895188033580780029e-01 -3.555087447166442871e-01 -5.486981868743896484e-01 1.419274657964706421e-01
-2.638040482997894287e-01 9.234800189733505249e-02 -1.046747714281082153e-01 1.917464435100555420e-01 -5.193825364112854004e-01 -5.632346868515014648e-01 -5.356311202049255371e-01 1.623799465596675873e-02
3.649094998836517334e-01 -3.925085067749023438e-01 -5.495527982711791992e-01 1.401873379945755005e-01 -3.696835339069366455e-01 -1.789621114730834961e-01 8.772598952054977417e-02 4.633875787258148193e-01
-4.882038831710815430e-01 3.653974831104278564e-01 -4.679108858108520508e-01 3.366562426090240479e-01 -3.938631415367126465e-01 -7.939997315406799316e-02 1.758215203881263733e-02 3.662266433238983154e-01
-4.478359222412109375e-02 -2.742649614810943604e-01 -1.712060719728469849e-01 -3.067571818828582764e-01 -5.105404257774353027e-01 -6.297242045402526855e-01 -3.641732335090637207e-01 9.764966368675231934e-02
1.277483403682708740e-01 1.215332597494125366e-01 -2.982060611248016357e-01 -4.758120179176330566e-01 7.505392283201217651e-02 -5.039658546447753906e-01 1.690039783716201782e-01 6.044908761978149414e-01
-1.527097523212432861e-01 -2.569610178470611572e-01 -2.263612300157546997e-01 4.873136281967163086e-01 -8.706681430339813232e-02 -1.792135685682296753e-01 5.441532284021377563e-02 7.611029148101806641e-01
-4.958225488662719727e-01 -3.254990279674530029e-02 -4.372707307338714600e-01 2.641529142856597900e-01 1.069356799125671387e-01 -3.264819383621215820e-01 -1.822637468576431274e-01 5.838428139686584473e-01
2.193296104669570923e-01 9.338668733835220337e-02 -7.659893035888671875e-01 -6.745880004018545151e-03 -4.147366881370544434e-01 5.406985431909561157e-02 4.211886525154113770e-01 6.370545923709869385e-02
-5.789590254426002502e-02 -1.985105872154235840e-01 2.339359521865844727e-01 -1.171514540910720825e-01 -6.719924211502075195e-01 -4.154140949249267578e-01 -9.119669348001480103e-02 5.062922239303588867e-01
-3.261441886425018311e-01 -2.356317490339279175e-01 -5.397804379463195801e-01 -2.227751612663269043e-01 -5.457368493080139160e-01 -3.406640291213989258e-01 -2.050831466913223267e-01 -2.029191404581069946e-01
-3.930493071675300598e-02 3.340786099433898926e-01 -1.663589328527450562e-01 -1.777950972318649292e-01 1.027398630976676941e-01 -6.395362615585327148e-01 1.706231236457824707e-01 6.155369281768798828e-01
-2.232632637023925781e-01 1.308408975601196289e-01 -6.945282816886901855e-01 -1.032712310552597046e-01 -1.318544000387191772e-01 -5.333886742591857910e-01 -3.084197640419006348e-01 -2.073355019092559814e-01
-3.502090871334075928e-01 -2.943740487098693848e-01 -4.228057861328125000e-01 -1.584022492170333862e-01 -3.943594396114349365e-01 -5.789875388145446777e-01 -3.051272928714752197e-01 -5.470769852399826050e-02
1.039240360260009766e-01 2.484924793243408203e-01 -3.810537457466125488e-01 4.654020071029663086e-01 -5.668969750404357910e-01 -3.160890936851501465e-02 4.487008750438690186e-01 2.048085033893585205e-01
2.809082865715026855e-01 2.977248430252075195e-01 -6.703494787216186523e-01 1.230945996940135956e-02 -4.378377199172973633e-01 -1.386658549308776855e-01 4.076543748378753662e-01 -7.627816498279571533e-02
6.341811269521713257e-02 1.630845665931701660e-01 -4.845353066921234131e-01 4.754300713539123535e-01 -4.275292158126831055e-01 -1.807332336902618408e-01 5.355323553085327148e-01 7.957925647497177124e-02
-2.901735305786132812e-01 3.596724569797515869e-01 -6.883760094642639160e-01 1.300449669361114502e-01 -3.668183684349060059e-01 9.809449315071105957e-02 -3.560123965144157410e-02 3.875772058963775635e-01
-4.310445487499237061e-01 1.357433050870895386e-01 -8.379176259040832520e-02 1.071861386299133301e-01 -4.679260849952697754e-01 -7.344133853912353516e-01 -9.389412403106689453e-02 -1.006507202982902527e-01
4.654642641544342041e-01 2.328233420848846436e-01 -7.214413583278656006e-02 1.837561577558517456e-01 -7.464551329612731934e-01 -1.288687884807586670e-01 -3.119463920593261719e-01 1.380302459001541138e-01
6.346744894981384277e-01 -2.862515449523925781e-01 -5.654934048652648926e-01 -1.024444475769996643e-01 -4.287220537662506104e-02 -1.556637436151504517e-01 -1.556894928216934204e-01 3.669635653495788574e-01
4.589069485664367676e-01 4.320722520351409912e-01 -1.933161914348602295e-01 -8.637694269418716431e-02 -1.114712506532669067e-01 -6.861655116081237793e-01 -1.575823277235031128e-01 2.231695801019668579e-01
2.931248843669891357e-01 3.161386549472808838e-01 -2.630092203617095947e-01 -3.136664628982543945e-01 -9.145192056894302368e-02 -7.361235022544860840e-01 -2.552049160003662109e-01 1.766433715820312500e-01
-3.493434190750122070e-01 3.205343782901763916e-01 -2.701352536678314209e-01 4.999919533729553223e-01 -3.023615479469299316e-01 -2.268298864364624023e-01 3.438250720500946045e-01 4.372208118438720703e-01
-3.385336697101593018e-01 -1.013045236468315125e-01 -5.433363914489746094e-01 3.823112547397613525e-01 -8.056157082319259644e-02 -1.359636187553405762e-01 -3.158333599567413330e-01 5.559038519859313965e-01
-4.841562211513519287e-01 -3.400626033544540405e-02 -1.814379692077636719e-01 6.218282878398895264e-02 -4.555325806140899658e-01 -6.947493553161621094e-01 -1.725191026926040649e-01 -8.775351941585540771e-02
6.174792647361755371e-01 9.488444030284881592e-02 -3.171368539333343506e-01 -3.287938237190246582e-01 -3.127150535583496094e-01 -4.673355221748352051e-01 2.862123847007751465e-01 5.407763645052909851e-02
4.688391834497451782e-02 6.218337640166282654e-02 -1.271368414163589478e-01 -1.378441303968429565e-01 -5.798917636275291443e-02 -3.077976405620574951e-01 -8.328311890363693237e-02 9.239762425422668457e-01
-2.613338232040405273e-01 2.338904887437820435e-01 -4.718050956726074219e-01 6.320544481277465820e-01 -2.038272768259048462e-01 -2.601656913757324219e-01 2.169992476701736450e-01 3.139850795269012451e-01
2.435167282819747925e-01 -3.446855843067169189e-01 -5.259029269218444824e-01 -6.048182249069213867e-01 -2.778215706348419189e-01 -4.680954664945602417e-02 1.041943766176700592e-02 3.162721991539001465e-01
3.837719261646270752e-01 6.773741543292999268e-02 -3.461939394474029541e-01 3.281458467245101929e-02 2.429096959531307220e-02 -6.442034840583801270e-01 -4.029401242733001709e-01 3.863350152969360352e-01
-1.504696607589721680e-01 -8.533591777086257935e-02 -2.331825494766235352e-01 -3.823550641536712646e-01 -4.333328306674957275e-01 -7.145949006080627441e-01 -2.662164568901062012e-01 -1.458803098648786545e-02
1.918173581361770630e-01 -3.028367459774017334e-01 -3.290314078330993652e-01 -3.947825133800506592e-01 -2.082183659076690674e-01 -1.443095877766609192e-02 1.575063019990921021e-01 7.341727614402770996e-01
-1.660836786031723022e-01 4.284376651048660278e-02 -2.959959805011749268e-01 -1.614249795675277710e-01 -6.085773110389709473e-01 -5.714037418365478516e-01 -3.460925221443176270e-01 -2.006499320268630981e-01
-1.150092929601669312e-01 -1.575504243373870850e-02 -3.847400248050689697e-01 2.133226841688156128e-01 -7.427462935447692871e-01 -3.500716388225555420e-01 -1.064009871333837509e-02 -3.444674611091613770e-01
1.967992819845676422e-02 -4.743663668632507324e-01 -7.901408523321151733e-02 9.872411936521530151e-02 -2.357399910688400269e-01 -7.790956497192382812e-01 -1.644389182329177856e-01 2.626711726188659668e-01
7.328811287879943848e-02 -5.921060442924499512e-01 -3.702314198017120361e-01 -2.697490453720092773e-01 -3.837260305881500244e-01 -5.114195346832275391e-01 -1.312615722417831421e-01 9.043467789888381958e-02
1.225583925843238831e-01 -4.660838544368743896e-01 -1.636206805706024170e-01 -5.039799213409423828e-01 -5.651924014091491699e-01 -2.441756725311279297e-01 2.190895825624465942e-01 2.447716593742370605e-01
2.263733744621276855e-01 3.324315324425697327e-02 -1.811814457178115845e-01 1.075847819447517395e-01 -8.256336450576782227e-01 6.839022040367126465e-02 -4.183093011379241943e-01 2.047384679317474365e-01
-8.827525191009044647e-03 -3.149844706058502197e-01 1.443409174680709839e-01 4.113921821117401123e-01 -5.550708174705505371e-01 -3.601835668087005615e-01 -8.507195115089416504e-02 5.153214335441589355e-01
-1.978953927755355835e-01 -1.571227461099624634e-01 -9.207125753164291382e-02 1.168311759829521179e-01 -6.154307126998901367e-01 -7.189830541610717773e-01 -1.348952800035476685e-01 1.162650343030691147e-02
1.404982805252075195e-01 -3.751442432403564453e-01 8.904670178890228271e-02 2.986200749874114990e-01 -3.871326446533203125e-01 -6.264417767524719238e-01 -9.904857724905014038e-02 4.362479448318481445e-01
1.825834363698959351e-01 2.284883111715316772e-01 -1.115175262093544006e-01 7.857283949851989746e-02 7.418590784072875977e-02 -7.598575949668884277e-01 3.116851747035980225e-01 4.645555317401885986e-01
9.534341096878051758e-02 -2.785989046096801758e-01 -7.671938091516494751e-02 -3.499055206775665283e-01 -3.739987611770629883e-01 -1.120829880237579346e-01 8.218682557344436646e-02 7.910627126693725586e-01
3.247045576572418213e-01 6.926565617322921753e-02 -2.704215645790100098e-01 -4.136045277118682861e-01 -2.994468510150909424e-01 -7.358274459838867188e-01 6.248379126191139221e-02 -1.027529835700988770e-01
1.718600839376449585e-02 3.529793024063110352e-02 -4.538555741310119629e-01 -9.895779192447662354e-02 -5.190624594688415527e-01 -5.640518069267272949e-01 -3.951793313026428223e-01 -1.973177194595336914e-01
1.360175609588623047e-01 -3.463149070739746094e-02 2.725249230861663818e-01 -1.030054762959480286e-01 -5.318216085433959961e-01 -4.301276803016662598e-01 -1.657447218894958496e-01 6.325382590293884277e-01
-3.156588077545166016e-01 1.186682879924774170e-01 9.602274000644683838e-02 -3.098733909428119659e-02 -4.151661992073059082e-01 -8.108440637588500977e-01 -1.767543554306030273e-01 1.225712224841117859e-01
-1.429563462734222412e-01 5.036473274230957031e-01 -2.121921479701995850e-01 -4.173481464385986328e-01 -4.277086555957794189e-01 -9.810022264719009399e-02 3.310383558273315430e-01 4.522755146026611328e-01
-1.407868117094039917e-01 -2.424865961074829102e-01 -2.848082184791564941e-01 -3.090844452381134033e-01 -4.808382689952850342e-01 -5.601600408554077148e-01 -4.467732608318328857e-01 1.180315483361482620e-02
-2.166369743645191193e-02 2.963470816612243652e-01 -1.191541105508804321e-01 1.207574680447578430e-01 9.160153567790985107e-02 -5.432971715927124023e-01 6.434510648250579834e-02 7.584366202354431152e-01
4.229140579700469971e-01 -2.447096407413482666e-01 -6.162245273590087891e-01 3.780794441699981689e-01 -3.214255273342132568e-01 -3.511753976345062256e-01 7.443341612815856934e-02 -8.003271371126174927e-02
9.713813662528991699e-02 -1.985409706830978394e-01 -3.403031826019287109e-01 -6.284963488578796387e-01 -2.383344769477844238e-01 -2.240966707468032837e-01 2.888761162757873535e-01 4.998598098754882812e-01
-9.953720122575759888e-02 -3.415124118328094482e-01 -1.199493557214736938e-02 -3.062060661613941193e-02 -5.702472925186157227e-01 -2.217307537794113159e-01 1.362739875912666321e-02 7.055835127830505371e-01
-2.207094877958297729e-01 -2.812630236148834229e-01 -1.895865947008132935e-01 3.871912658214569092e-01 -2.895036339759826660e-01 -5.671302676200866699e-01 -4.807583391666412354e-01 2.230262607336044312e-01
2.501256167888641357e-01 -4.379220902919769287e-01 -5.120884776115417480e-01 -2.892529964447021484e-01 -3.032694160938262939e-01 1.425926387310028076e-01 5.863042548298835754e-02 5.329326391220092773e-01
-2.118551582098007202e-01 5.019703507423400879e-02 -1.836086213588714600e-01 4.008775651454925537e-01 -4.818467199802398682e-01 -6.939583420753479004e-01 -1.277613788843154907e-01 -1.676457077264785767e-01
7.532224804162979126e-02 3.221743926405906677e-02 -1.114263460040092468e-01 3.497633635997772217e-01 -8.787522315979003906e-01 -2.815145552158355713e-01 -5.802720040082931519e-02 -6.095456704497337341e-02
-2.719874680042266846e-02 -6.453017145395278931e-02 -5.235736370086669922e-01 -2.726381421089172363e-01 -3.603341281414031982e-01 -5.941919088363647461e-01 -3.372325599193572998e-01 -2.236172705888748169e-01
3.237883001565933228e-02 -2.478932589292526245e-01 -1.910850703716278076e-01 1.679255664348602295e-01 -3.791979551315307617e-01 -7.437624782323837280e-02 7.662433385848999023e-02 8.471091389656066895e-01
2.868884205818176270e-01 -1.791182011365890503e-01 -2.453368753194808960e-01 4.939825832843780518e-01 7.396361976861953735e-02 -7.149692773818969727e-01 1.154995933175086975e-01 2.267395853996276855e-01
-3.940428495407104492e-01 -1.175051927566528320e-01 -3.926167488098144531e-01 -2.137560248374938965e-01 -3.386676013469696045e-01 -1.470655947923660278e-01 6.154403686523437500e-01 3.405767679214477539e-01
-3.085019290447235107e-01 -1.854081265628337860e-02 -4.492970705032348633e-01 -4.838688299059867859e-02 -2.861177921295166016e-01 -7.239003777503967285e-01 -2.251563668251037598e-01 -2.090047746896743774e-01
-3.433376252651214600e-01 4.247467517852783203e-01 -5.152626037597656250e-01 2.346162199974060059e-01 -2.948704361915588379e-01 -1.035208627581596375e-01 3.157531023025512695e-01 4.287236928939819336e-01
-3.558055758476257324e-01 1.500209271907806396e-01 -2.630027011036872864e-02 1.193002611398696899e-01 -5.083651542663574219e-01 -5.656967163085937500e-01 -4.832522869110107422e-01 1.548910737037658691e-01
4.011517167091369629e-01 -3.925984352827072144e-02 -2.033291608095169067e-01 1.367577463388442993e-01 -8.653090000152587891e-01 -2.681437693536281586e-02 -9.818491339683532715e-02 1.355424076318740845e-01
6.025051698088645935e-02 -4.895837604999542236e-01 -2.377820163965225220e-01 7.789956778287887573e-02 -7.787264585494995117e-01 -9.086132794618606567e-02 2.507615983486175537e-01 1.285179555416107178e-01
-2.190528064966201782e-02 3.485849499702453613e-01 -2.693408727645874023e-01 4.466788172721862793e-01 -5.102440714836120605e-01 -1.128277033567428589e-01 4.608832597732543945e-01 3.470587730407714844e-01
-2.366469502449035645e-01 -2.648512423038482666e-01 -1.539174616336822510e-01 -6.016543507575988770e-01 -5.369057655334472656e-01 -1.046997606754302979e-01 -1.479617804288864136e-01 4.087186157703399658e-01
-3.510246574878692627e-01 -5.725153684616088867e-01 -3.023678362369537354e-01 -3.219534456729888916e-01 -2.656227946281433105e-01 -3.266910612583160400e-01 2.893061339855194092e-01 3.048721849918365479e-01
-1.102600339800119400e-02 -2.203830033540725708e-01 -2.327009588479995728e-01 -4.750434458255767822e-01 -3.926013410091400146e-01 -2.718693576753139496e-02 2.099683880805969238e-01 6.874096393585205078e-01
6.675298213958740234e-01 9.133497625589370728e-02 -3.952571749687194824e-01 1.986764967441558838e-01 -3.125352561473846436e-01 -1.828542202711105347e-01 -4.298021495342254639e-01 1.857889443635940552e-01
2.679850161075592041e-01 -3.629797697067260742e-01 -2.178760319948196411e-01 -5.971794724464416504e-01 -4.681197702884674072e-01 -1.461060047149658203e-01 4.321476817131042480e-02 3.872801065444946289e-01
5.031961202621459961e-01 3.265250623226165771e-01 -3.853259980678558350e-01 -1.864405423402786255e-01 -2.748155593872070312e-01 -5.925590991973876953e-01 1.038297116756439209e-01 -1.396720856428146362e-01
-9.953176230192184448e-02 -1.077656149864196777e-01 -1.474390923976898193e-01 1.979120075702667236e-02 -7.733625769615173340e-01 -4.402594566345214844e-01 -3.966762721538543701e-01 8.414296060800552368e-02
-2.826324701309204102e-01 -2.192133814096450806e-01 -5.701521635055541992e-01 -1.161306202411651611e-01 -3.713332414627075195e-01 -5.070484876632690430e-01 -2.594459056854248047e-01 -2.668444812297821045e-01
-8.930962532758712769e-02 -2.965409681200981140e-02 1.040824875235557556e-01 1.391394883394241333e-01 -6.536821722984313965e-01 -6.087580919265747070e-01 -3.684080541133880615e-01 1.653491109609603882e-01
-8.421166241168975830e-02 7.400692999362945557e-02 -3.985986411571502686e-01 -5.499647259712219238e-01 -3.499274849891662598e-01 -5.499929785728454590e-01 -3.157587647438049316e-01 3.800353035330772400e-02
4.746238514780998230e-02 1.474535465240478516e-01 1.678489148616790771e-01 1.478770822286605835e-01 -3.832026124000549316e-01 -3.517497479915618896e-01 -3.877641856670379639e-01 7.106550931930541992e-01
-1.369800232350826263e-02 2.310540378093719482e-01 -7.429082989692687988e-01 -1.277916431427001953e-01 -3.115330934524536133e-01 9.966918081045150757e-02 3.297358453273773193e-01 4.030761122703552246e-01
-2.482220903038978577e-02 -2.139943391084671021e-01 -3.254150748252868652e-01 -7.601206004619598389e-02 -5.959975123405456543e-01 -6.261119246482849121e-01 -2.887229323387145996e-01 -1.064293533563613892e-01
-2.775699496269226074e-01 1.243027150630950928e-01 -2.037972956895828247e-01 5.878145694732666016e-01 -2.950458228588104248e-01 -2.639829516410827637e-01 4.148015379905700684e-01 4.377729296684265137e-01
4.158250987529754639e-01 7.717745006084442139e-02 -1.433579921722412109e-01 2.924688458442687988e-01 -7.591262459754943848e-01 -1.275744289159774780e-01 -3.353921771049499512e-01 1.000387370586395264e-01
3.124152719974517822e-01 -1.604906916618347168e-01 -3.915226161479949951e-01 -6.767744421958923340e-01 -1.712555140256881714e-01 -3.356312215328216553e-01 -1.577111631631851196e-01 3.138094842433929443e-01
1.366979479789733887e-01 -1.473204940557479858e-01 -4.326975941658020020e-01 -6.872217059135437012e-01 -2.154019773006439209e-01 -1.766356974840164185e-01 2.593000829219818115e-01 3.940491378307342529e-01
2.583820521831512451e-01 -2.377414256334304810e-01 -4.693179726600646973e-01 -6.547240614891052246e-01 -2.920947670936584473e-01 -1.891075968742370605e-01 1.557659506797790527e-01 2.871424853801727295e-01
-3.619287908077239990e-02 -4.488186240196228027e-01 -2.146479338407516479e-01 -5.793877840042114258e-01 -2.261305600404739380e-01 -3.763384819030761719e-01 -2.798261120915412903e-02 4.711043238639831543e-01
-1.097921431064605713e-01 -5.759074687957763672e-01 -2.959645092487335205e-01 3.554296195507049561e-01 -1.324007809162139893e-01 -1.992528140544891357e-01 1.411409974098205566e-01 6.043165922164916992e-01
1.114829033613204956e-01 2.065103352069854736e-01 -2.185622751712799072e-01 -2.375959604978561401e-01 -7.904915809631347656e-01 2.553820312023162842e-01 -2.303328514099121094e-01 3.123354315757751465e-01
-1.066743135452270508e-01 -2.981709837913513184e-01 -4.478367269039154053e-01 5.222960114479064941e-01 1.132996678352355957e-01 -3.811495900154113770e-01 1.891940534114837646e-01 4.821386337280273438e-01
-1.670866459608078003e-01 -2.408165484666824341e-01 -6.294527053833007812e-01 2.591857910156250000e-01 1.348550319671630859e-01 -1.703576743602752686e-01 -1.528507322072982788e-01 6.165470480918884277e-01
-1.001602485775947571e-01 3.724620640277862549e-01 -1.735010743141174316e-01 -1.552363764494657516e-02 -2.235506623983383179e-01 -8.359004855155944824e-01 -2.667115628719329834e-01 -3.250563889741897583e-02
1.404008269309997559e-01 -1.134092211723327637e-01 -2.610686123371124268e-01 -6.270467638969421387e-01 -3.707440793514251709e-01 -7.344879209995269775e-02 -1.969136446714401245e-01 5.696144104003906250e-01
-3.803899884223937988e-01 4.312394559383392334e-01 -4.448882862925529480e-02 -2.723226249217987061e-01 -2.187604457139968872e-01 -4.023145437240600586e-01 1.804386675357818604e-01 5.923901200294494629e-01
7.297561317682266235e-02 7.793611288070678711e-02 -4.329190552234649658e-01 1.574156582355499268e-01 -1.717949658632278442e-01 -1.171201653778553009e-02 -3.597378432750701904e-01 7.857099771499633789e-01
6.736142188310623169e-02 4.148731827735900879e-01 -7.398839592933654785e-01 -2.330977767705917358e-01 -2.536569535732269287e-01 -1.381742656230926514e-01 3.448039591312408447e-01 1.387659162282943726e-01
-1.222221180796623230e-01 -6.925109028816223145e-01 -2.040452659130096436e-01 -1.374039351940155029e-01 -2.534157633781433105e-01 -3.564070463180541992e-01 -1.068624928593635559e-01 4.922510385513305664e-01
-1.326475664973258972e-02 2.909066379070281982e-01 -7.826384305953979492e-01 -1.196421799249947071e-03 -2.043141126632690430e-01 6.750808656215667725e-02 -2.793185114860534668e-01 4.223182201385498047e-01
9.149611741304397583e-02 3.285415470600128174e-01 -3.680992126464843750e-01 -1.237317919731140137e-01 -1.888723820447921753e-01 -8.128075599670410156e-01 -1.693422496318817139e-01 -8.875225484371185303e-02
4.941259697079658508e-02 -6.203383952379226685e-02 -6.214146614074707031e-01 -2.848285436630249023e-01 -1.737847477197647095e-01 -4.547733366489410400e-01 -5.375854372978210449e-01 -2.021666429936885834e-02
-1.296792179346084595e-01 3.268278837203979492e-01 -7.779323458671569824e-01 -8.300256729125976562e-02 -3.642641901969909668e-01 8.879050612449645996e-02 -2.295280545949935913e-01 2.665398716926574707e-01
1.391334235668182373e-01 4.921277761459350586e-01 -2.160065621137619019e-01 -1.154809221625328064e-01 -1.606023311614990234e-01 -7.605639100074768066e-01 -2.478980720043182373e-01 1.129315346479415894e-01
-2.976468531414866447e-03 -2.144953310489654541e-01 -5.496620535850524902e-01 4.357939362525939941e-01 2.104700803756713867e-01 -4.303673505783081055e-01 9.664370119571685791e-02 4.723179638385772705e-01
1.501066535711288452e-01 -2.590139806270599365e-01 -2.392802387475967407e-01 2.512517273426055908e-01 -8.643544316291809082e-01 -1.746382266283035278e-01 -1.110254228115081787e-01 -7.970956154167652130e-03
2.629911601543426514e-01 1.905551999807357788e-01 -2.954296469688415527e-01 1.745151728391647339e-01 -3.792661726474761963e-01 -4.174869358539581299e-01 -6.487852931022644043e-01 1.942409574985504150e-01
-4.216705560684204102e-01 -5.146958827972412109e-01 -1.067882925271987915e-01 -1.798125952482223511e-01 -5.135163664817810059e-01 -2.756625115871429443e-01 -1.627418994903564453e-01 3.838906586170196533e-01
-7.567171752452850342e-02 -6.618510484695434570e-01 -2.240592986345291138e-01 1.946684122085571289e-01 -1.877087205648422241e-01 -3.708353042602539062e-01 -1.761879175901412964e-01 5.141335725784301758e-01
-9.613609313964843750e-02 2.659916132688522339e-02 -2.865444123744964600e-01 1.427351981401443481e-01 -3.968062698841094971e-01 -8.322209119796752930e-01 -9.194631874561309814e-02 -1.704941242933273315e-01
-4.344159662723541260e-01 -2.293075174093246460e-01 -4.139965772628784180e-01 3.428022563457489014e-01 -3.992462158203125000e-01 -5.222864151000976562e-01 -1.047748699784278870e-01 -1.632052063941955566e-01
8.721752464771270752e-02 4.317789673805236816e-01 -1.281110942363739014e-01 -4.386049881577491760e-02 -1.114531829953193665e-01 -8.606126904487609863e-01 -1.318246871232986450e-01 1.310351192951202393e-01
-3.827472031116485596e-01 -1.034398451447486877e-01 -4.885921776294708252e-01 2.945478260517120361e-01 -2.916010022163391113e-01 -1.495274603366851807e-01 5.166570544242858887e-01 3.781536221504211426e-01
-4.637718498706817627e-01 -6.642219424247741699e-02 -3.972393274307250977e-01 8.185600489377975464e-02 -4.257501959800720215e-01 -5.575043559074401855e-01 -2.740438878536224365e-01 -2.209751158952713013e-01
-2.551377415657043457e-01 -9.836199879646301270e-02 -2.523092925548553467e-01 3.193440437316894531e-01 -1.867929399013519287e-01 -7.579075694084167480e-01 -3.521948456764221191e-01 1.619640886783599854e-01
1.015960425138473511e-01 4.658108949661254883e-02 -4.376871585845947266e-01 -4.276199042797088623e-01 2.302286028861999512e-01 -5.368018150329589844e-01 8.351480215787887573e-02 5.147265791893005371e-01
-3.041526079177856445e-01 3.004303760826587677e-02 6.501907855272293091e-02 1.437115222215652466e-01 -4.713575541973114014e-01 -7.466047406196594238e-01 -2.967003881931304932e-01 1.186606436967849731e-01
-2.815513610839843750e-01 4.706830084323883057e-01 -1.888656467199325562e-01 -1.868133693933486938e-01 -2.137311398983001709e-01 -1.975589692592620850e-01 1.128151491284370422e-01 7.288204431533813477e-01
3.884302079677581787e-01 -1.715919375419616699e-01 -6.270856261253356934e-01 -7.939282059669494629e-02 -1.353324577212333679e-02 -6.283863782882690430e-01 1.401156634092330933e-01 -7.384810596704483032e-02
2.181451171636581421e-01 -2.294761687517166138e-01 -4.486541748046875000e-01 -7.126480937004089355e-01 -3.288633823394775391e-01 -1.625206768512725830e-01 -7.454498112201690674e-02 2.246651351451873779e-01
2.954588532447814941e-01 3.036822080612182617e-01 -5.454432219266891479e-02 1.118228072300553322e-03 -7.215934991836547852e-01 -5.319933295249938965e-01 5.201139487326145172e-03 1.173186004161834717e-01
-7.908694446086883545e-02 1.112617924809455872e-01 -3.971754908561706543e-01 3.464756011962890625e-01 -2.590921819210052490e-01 -1.758742332458496094e-01 5.726084709167480469e-01 5.269073247909545898e-01
2.170916646718978882e-01 1.658605635166168213e-01 -4.021081328392028809e-01 3.974413573741912842e-01 -5.363742709159851074e-01 -4.373034462332725525e-02 4.760621786117553711e-01 2.991088330745697021e-01
-3.260342478752136230e-01 3.594238162040710449e-01 -2.911388874053955078e-01 5.915266871452331543e-01 -2.234690934419631958e-01 -3.144802749156951904e-01 1.207248046994209290e-01 4.079703688621520996e-01
4.958693385124206543e-01 4.454474747180938721e-01 -1.040463522076606750e-01 -9.819573909044265747e-02 -2.711336612701416016e-01 -6.617839932441711426e-01 -5.032876506447792053e-02 1.456627994775772095e-01
-8.488284423947334290e-03 2.148973643779754639e-01 8.277685381472110748e-03 -4.214790761470794678e-01 -7.479081749916076660e-01 -1.131135970354080200e-01 4.213272333145141602e-01 1.623450219631195068e-01
6.555607318878173828e-01 1.140809133648872375e-01 -3.643580377101898193e-01 7.282140105962753296e-02 -2.604412138462066650e-01 -2.860622406005859375e-01 -4.339731931686401367e-01 2.849071621894836426e-01
8.076858520507812500e-02 2.186560481786727905e-01 -1.147947832942008972e-01 2.054607123136520386e-01 -4.558966159820556641e-01 -8.055907487869262695e-01 3.649603575468063354e-02 -1.792312860488891602e-01
-4.331462979316711426e-01 4.705239236354827881e-01 -3.842606246471405029e-01 3.157343268394470215e-01 -2.839789688587188721e-01 -2.545514404773712158e-01 2.680021226406097412e-01 3.555018007755279541e-01
3.509392589330673218e-02 3.729935288429260254e-01 -6.988469362258911133e-01 5.116965770721435547e-01 -1.302611827850341797e-01 -2.650380432605743408e-01 1.193753555417060852e-01 8.921980857849121094e-02
1.409009695053100586e-01 -4.457031786441802979e-01 -2.445895224809646606e-01 -5.599252581596374512e-01 -4.604572951793670654e-01 -3.884041309356689453e-01 1.217640861868858337e-01 1.744993925094604492e-01
-1.538218706846237183e-01 -2.177871465682983398e-01 2.135277986526489258e-01 -1.661412268877029419e-01 -5.770248770713806152e-01 -3.939210176467895508e-01 -9.002987295389175415e-02 5.995613336563110352e-01
-1.667809337377548218e-01 2.479779534041881561e-02 -1.541824489831924438e-01 -3.847217857837677002e-01 -6.892701983451843262e-01 2.429721057415008545e-01 -3.171704709529876709e-01 4.062757790088653564e-01
3.456928133964538574e-01 1.627318374812602997e-02 1.769949793815612793e-01 4.923212826251983643e-01 -2.231292426586151123e-01 -5.845321416854858398e-01 -1.668416708707809448e-02 4.634452760219573975e-01
-2.310014367103576660e-01 -4.726545512676239014e-02 -4.963568747043609619e-01 -4.370093643665313721e-01 -4.628446996212005615e-01 -2.996197044849395752e-01 -4.486010074615478516e-01 -4.262448474764823914e-02
8.357845246791839600e-02 -1.491908282041549683e-01 -3.884375691413879395e-01 -2.717229425907135010e-01 -1.197537109255790710e-01 -7.584503889083862305e-01 -3.869376480579376221e-01 8.204139769077301025e-02
1.851325035095214844e-01 3.201928734779357910e-02 -9.267024397850036621e-01 -6.800246983766555786e-02 -1.460162401199340820e-01 1.357130259275436401e-01 -9.610376507043838501e-02 2.287447750568389893e-01
-1.276330947875976562e-01 -4.671417549252510071e-02 1.925831586122512817e-01 -1.353160738945007324e-01 -7.569377422332763672e-01 -7.157149165868759155e-02 1.831273138523101807e-01 5.608172416687011719e-01
2.718909978866577148e-01 4.012584686279296875e-01 -2.729941532015800476e-02 4.656996205449104309e-02 -5.925342068076133728e-02 -8.153795003890991211e-01 3.846056014299392700e-02 3.038400411605834961e-01
1.314247399568557739e-01 -1.124119237065315247e-01 5.479823797941207886e-02 7.618610560894012451e-02 -7.025200128555297852e-01 -4.886848032474517822e-01 -3.070767521858215332e-01 3.669342100620269775e-01
2.396742701530456543e-01 -3.091464638710021973e-01 -4.682460725307464600e-01 -6.385728120803833008e-01 -2.836685180664062500e-01 -7.061684131622314453e-02 -4.905358701944351196e-02 3.634476959705352783e-01
-5.558455735445022583e-02 7.638465613126754761e-02 -1.963087171316146851e-01 -3.099469542503356934e-01 -8.185921907424926758e-01 2.663479447364807129e-01 -2.336300760507583618e-01 2.466863244771957397e-01
-1.240340247750282288e-01 -1.038006469607353210e-01 -1.850119531154632568e-01 3.377809226512908936e-01 -2.121046930551528931e-01 -5.881922245025634766e-01 -6.249088048934936523e-01 2.098717540502548218e-01
-1.801659762859344482e-01 -3.323123753070831299e-01 -1.413038074970245361e-01 5.834369063377380371e-01 -3.971258401870727539e-01 -5.411859750747680664e-01 -1.419488936662673950e-01 1.612539589405059814e-01
1.728958338499069214e-01 -7.502181082963943481e-02 -3.331221044063568115e-01 -8.817651122808456421e-02 -4.633738100528717041e-01 6.840305775403976440e-02 6.058592200279235840e-01 5.091892480850219727e-01
-4.629729688167572021e-01 -4.788619652390480042e-02 1.490116119384765625e-01 -1.107710376381874084e-01 -6.138746142387390137e-01 -2.511237859725952148e-01 -1.261587888002395630e-01 5.413568019866943359e-01
-1.586529463529586792e-01 -1.362178474664688110e-01 -2.316114306449890137e-01 1.124065071344375610e-01 -1.823355853557586670e-01 -7.893611192703247070e-01 -4.444210231304168701e-01 1.901252120733261108e-01
-3.135855868458747864e-02 4.305294454097747803e-01 1.553242746740579605e-02 -9.508796781301498413e-02 -2.009813785552978516e-01 -3.942392766475677490e-01 1.909145340323448181e-02 7.798687219619750977e-01
2.593710422515869141e-01 1.405173093080520630e-01 -4.261077344417572021e-01 -4.874327182769775391e-01 -1.742410957813262939e-01 -5.862358212471008301e-01 -3.206866383552551270e-01 1.301949769258499146e-01
6.122624874114990234e-01 2.148139104247093201e-02 -4.478771686553955078e-01 1.467634588479995728e-01 -3.867112398147583008e-01 -2.038598060607910156e-01 -4.549288153648376465e-01 6.689651310443878174e-02
-1.640297286212444305e-02 3.345535099506378174e-01 -3.663522005081176758e-01 -5.368795990943908691e-02 -4.281765818595886230e-01 -6.586774587631225586e-01 -1.281661987304687500e-01 -3.421854078769683838e-01
2.022451162338256836e-01 -4.700013250112533569e-02 -5.271604657173156738e-01 -3.367896750569343567e-02 -3.992859125137329102e-01 -1.197271198034286499e-01 7.054035663604736328e-01 8.060755580663681030e-02
-1.044557243585586548e-01 1.734621971845626831e-01 -1.553168445825576782e-01 -3.456754088401794434e-01 -1.197184342890977859e-02 -6.730372905731201172e-01 3.698144853115081787e-01 4.748683273792266846e-01
-1.237476766109466553e-01 2.041499167680740356e-01 1.031474918127059937e-01 -1.058522313833236694e-01 -4.033474326133728027e-01 -4.757350385189056396e-01 -3.033472895622253418e-01 6.634250283241271973e-01
3.668121099472045898e-01 2.178060710430145264e-01 -3.912720084190368652e-01 -1.617479473352432251e-01 2.918814308941364288e-02 -7.863017916679382324e-01 1.043029651045799255e-01 9.354995936155319214e-02
1.241260319948196411e-01 4.256567060947418213e-01 -6.638170480728149414e-01 -3.465720713138580322e-01 -3.311261236667633057e-01 -1.650673747062683105e-01 3.249046504497528076e-01 1.374692562967538834e-02
7.060026377439498901e-02 2.748155593872070312e-01 1.315100789070129395e-01 -2.499763816595077515e-01 -3.110459446907043457e-01 -8.241916894912719727e-01 -2.261148206889629364e-02 2.513088285923004150e-01
-3.396674245595932007e-02 1.474719941616058350e-01 4.508024081587791443e-02 -3.836860954761505127e-01 -2.294089794158935547e-01 -5.872293114662170410e-01 -2.130496799945831299e-01 6.204789280891418457e-01
4.903831481933593750e-01 8.596669882535934448e-02 -1.088520959019660950e-01 2.823355495929718018e-01 -4.479747116565704346e-01 -2.410867065191268921e-01 -5.516316294670104980e-01 3.122028410434722900e-01
3.493495658040046692e-02 -6.936201453208923340e-02 -2.753982245922088623e-01 4.872580990195274353e-02 -1.874534934759140015e-01 -8.018580675125122070e-01 -4.724357426166534424e-01 1.201644018292427063e-01
-1.329938918352127075e-01 -2.116060554981231689e-01 -1.858140379190444946e-01 -6.229540705680847168e-01 -3.522689044475555420e-01 -2.159435003995895386e-01 -2.516981661319732666e-01 5.299624204635620117e-01
-3.243904411792755127e-01 4.067193865776062012e-01 -4.338571801781654358e-02 -3.918332159519195557e-01 -4.614219367504119873e-01 -1.825452744960784912e-01 2.285224646329879761e-01 5.248610973358154297e-01
9.907631576061248779e-02 3.946136236190795898e-01 -7.686676979064941406e-01 7.147297263145446777e-02 -3.156820535659790039e-01 -8.686356246471405029e-02 3.387450575828552246e-01 1.286740899085998535e-01
-2.016451023519039154e-02 -1.557854562997817993e-01 -6.326333880424499512e-01 2.615840733051300049e-01 -1.115675270557403564e-02 -2.286450378596782684e-02 -3.471419215202331543e-01 6.209012866020202637e-01
5.558875203132629395e-01 -3.306759148836135864e-02 -7.216473668813705444e-02 4.041331112384796143e-01 -1.559010744094848633e-01 -4.539043307304382324e-01 -2.783716320991516113e-01 4.621030688285827637e-01
4.858064651489257812e-01 4.658110439777374268e-01 -1.028478294610977173e-01 -2.519378364086151123e-01 -3.938849866390228271e-01 -4.750752151012420654e-01 -2.689192295074462891e-01 1.407210677862167358e-01
-1.084100827574729919e-01 1.539361178874969482e-01 1.187432110309600830e-01 5.799421295523643494e-02 -6.674365997314453125e-01 -7.747284322977066040e-02 -3.674815595149993896e-01 6.004759073257446289e-01
-1.070935744792222977e-02 2.262271642684936523e-01 -5.163600444793701172e-01 -2.407431453466415405e-01 4.121811315417289734e-02 -6.868906617164611816e-01 -3.849125206470489502e-01 4.946159198880195618e-02
1.722262501716613770e-01 -4.284880161285400391e-01 1.429759711027145386e-01 1.494658738374710083e-01 -4.020925462245941162e-01 -4.555496275424957275e-01 -3.401713818311691284e-02 6.112225651741027832e-01
4.554420709609985352e-01 4.491053521633148193e-01 -2.759171128273010254e-01 -2.699441015720367432e-01 -3.058868050575256348e-01 -4.783350229263305664e-01 -3.189274072647094727e-01 1.333825290203094482e-01
-3.248696029186248779e-01 -3.020061552524566650e-01 -2.031103074550628662e-01 -3.157607913017272949e-01 -8.320069313049316406e-02 -7.242266535758972168e-01 2.934582233428955078e-01 2.115401029586791992e-01
8.224006742238998413e-02 2.208347618579864502e-01 -3.756878972053527832e-01 1.122081354260444641e-01 -1.689557135105133057e-01 -8.096385002136230469e-01 -3.014953434467315674e-01 -1.256048381328582764e-01
-2.761703729629516602e-01 -1.637597978115081787e-01 -2.477894276380538940e-01 -1.256927996873855591e-01 -5.762868523597717285e-01 -5.839402079582214355e-01 -3.708973228931427002e-01 -9.516786038875579834e-02
-1.856560446321964264e-02 1.153936982154846191e-01 -7.922781109809875488e-01 2.720926105976104736e-01 -9.721608459949493408e-02 4.716637730598449707e-02 -1.354434341192245483e-01 5.045593380928039551e-01
-2.209883481264114380e-01 -1.906542032957077026e-01 -9.170856326818466187e-02 -3.952875435352325439e-01 -5.116685628890991211e-01 -6.636697649955749512e-01 -2.128725498914718628e-01 5.074838548898696899e-02
3.780509829521179199e-01 4.711942374706268311e-01 -3.573993742465972900e-01 -2.389912307262420654e-01 -1.336143761873245239e-01 -6.170641779899597168e-01 -1.850735545158386230e-01 1.316403448581695557e-01
-1.168472841382026672e-01 5.044747591018676758e-01 -3.645178377628326416e-01 -4.523141980171203613e-01 -4.308548271656036377e-01 -9.478854387998580933e-02 3.255757093429565430e-01 3.062194883823394775e-01
2.493517845869064331e-01 3.725900650024414062e-01 -1.204735040664672852e-01 -3.598186671733856201e-01 -2.286744862794876099e-01 -7.478825449943542480e-01 1.208891198039054871e-01 1.696544140577316284e-01
-3.282470405101776123e-01 -7.864882051944732666e-02 -3.444614410400390625e-01 -1.287888269871473312e-02 -1.791412234306335449e-01 -8.012535572052001953e-01 -2.976952493190765381e-01 6.728744506835937500e-02
3.172729015350341797e-01 3.719055950641632080e-01 -1.131006702780723572e-01 -2.906827330589294434e-01 -1.042482107877731323e-01 -7.487765550613403320e-01 1.210129708051681519e-01 2.784917354583740234e-01
7.579472661018371582e-02 3.639816045761108398e-01 -1.428416669368743896e-01 -5.079632252454757690e-02 -2.365377396345138550e-01 -7.940151095390319824e-01 -3.634735345840454102e-01 1.423569470643997192e-01
3.250536024570465088e-01 -2.420808374881744385e-01 -5.288473963737487793e-01 3.806378245353698730e-01 9.661178290843963623e-02 -3.638164103031158447e-01 -5.220233276486396790e-02 5.164794325828552246e-01
-1.480144709348678589e-01 1.661697924137115479e-01 -4.021597802639007568e-01 1.180166751146316528e-02 -1.084897816181182861e-01 -8.551631569862365723e-01 -1.436598002910614014e-01 -1.577823609113693237e-01
8.275225758552551270e-02 -5.267513990402221680e-01 -1.476548612117767334e-01 -9.398274123668670654e-03 -5.538477897644042969e-01 -6.074874997138977051e-01 -4.993616044521331787e-02 1.245504021644592285e-01
-2.286294475197792053e-03 -1.023826375603675842e-01 -2.764446139335632324e-01 1.476907134056091309e-01 -2.314844727516174316e-01 -7.466107606887817383e-01 -5.230516195297241211e-01 8.174716681241989136e-02
-4.070201814174652100e-01 -9.276287257671356201e-02 -3.703604340553283691e-01 5.158537626266479492e-01 -2.632481455802917480e-01 -6.259049475193023682e-02 -7.556976377964019775e-02 5.861139893531799316e-01
-3.206941485404968262e-01 -3.722245395183563232e-01 -6.078212261199951172e-01 -2.261698544025421143e-01 8.054764568805694580e-02 -5.041516851633787155e-03 -1.707103997468948364e-01 5.498629212379455566e-01
7.657108455896377563e-02 3.469528257846832275e-01 -3.059088885784149170e-01 -1.261784434318542480e-01 -2.795303165912628174e-01 -7.027140855789184570e-01 -3.552106916904449463e-01 2.571778297424316406e-01
1.606263220310211182e-01 -4.325502216815948486e-01 -6.400073766708374023e-01 -3.454455435276031494e-01 -1.374968737363815308e-01 -7.605646550655364990e-02 2.949942350387573242e-01 3.826823234558105469e-01
1.957509219646453857e-01 -1.372433453798294067e-01 -1.488707065582275391e-01 -1.530300527811050415e-01 -1.208907291293144226e-01 -5.036623477935791016e-01 5.339795947074890137e-01 5.863793492317199707e-01
5.307744145393371582e-01 -1.494659483432769775e-01 -4.208833873271942139e-01 -3.249537348747253418e-01 -5.130546092987060547e-01 1.384195536375045776e-01 -2.128302156925201416e-01 2.924362719058990479e-01
-3.037527203559875488e-01 -1.386620700359344482e-01 2.600833587348461151e-02 -1.797666400671005249e-01 -8.652431964874267578e-01 -2.657508254051208496e-01 -5.541594233363866806e-03 1.903015524148941040e-01
1.445429474115371704e-01 4.848442599177360535e-02 -2.002032697200775146e-01 -4.639962315559387207e-02 8.394542336463928223e-02 -5.806898474693298340e-01 3.817544281482696533e-01 6.667371392250061035e-01
3.917020857334136963e-01 1.547323446720838547e-02 -6.742541790008544922e-01 2.889255881309509277e-01 -4.640153944492340088e-01 -5.072749778628349304e-02 -2.841667234897613525e-01 -9.797456115484237671e-02
-4.328937530517578125e-01 1.784590035676956177e-01 -1.163670197129249573e-01 3.088000714778900146e-01 -6.891612410545349121e-01 -3.635417222976684570e-01 -2.484637945890426636e-01 5.492383614182472229e-02
-1.621467322111129761e-01 -3.245087107643485069e-03 -9.286617040634155273e-01 1.071268841624259949e-01 -8.128657005727291107e-03 -1.850720308721065521e-02 -1.447840332984924316e-01 2.800679504871368408e-01
-1.927074417471885681e-02 2.138142734766006470e-01 -5.371137261390686035e-01 -2.442813068628311157e-01 -3.273277282714843750e-01 -6.023761630058288574e-01 1.189874708652496338e-01 -3.486962020397186279e-01
4.459283053874969482e-01 4.565509781241416931e-02 -1.263205707073211670e-02 2.202270478010177612e-01 -7.965060472488403320e-01 -1.919173076748847961e-02 -1.810445785522460938e-01 2.878137528896331787e-01
-6.788434926420450211e-03 3.234515488147735596e-01 -3.583666682243347168e-01 -1.861905455589294434e-01 -4.948017895221710205e-01 -3.142942786216735840e-01 -6.221467852592468262e-01 3.953731432557106018e-02
-3.218746185302734375e-01 -3.817441761493682861e-01 -2.307695597410202026e-01 -3.467524647712707520e-01 -3.320709764957427979e-01 -5.802428126335144043e-01 2.255900651216506958e-01 2.816605269908905029e-01
2.848582565784454346e-01 3.520018756389617920e-01 -2.313439548015594482e-01 -4.356772303581237793e-01 -2.204008549451828003e-01 -5.962523818016052246e-01 3.686527013778686523e-01 1.077841371297836304e-01
7.778880745172500610e-02 3.003103286027908325e-02 -2.127871513366699219e-01 2.045448869466781616e-01 -6.564527750015258789e-01 -5.391978025436401367e-01 3.719089329242706299e-01 -2.143580019474029541e-01
-1.071496531367301941e-01 -6.585853639990091324e-03 1.252532303333282471e-01 -1.886225044727325439e-01 -4.982249736785888672e-01 -3.629550933837890625e-01 -4.119030535221099854e-01 6.225592494010925293e-01
7.954289019107818604e-02 1.919655352830886841e-01 -1.550820916891098022e-01 -5.507929623126983643e-02 3.824266418814659119e-02 -7.188974022865295410e-01 3.727480173110961914e-01 5.220352411270141602e-01
1.592925339937210083e-01 -2.648825645446777344e-01 -9.629271179437637329e-02 2.272440046072006226e-01 -4.677411913871765137e-01 -6.905671358108520508e-01 3.830304145812988281e-01 -3.426566347479820251e-02
4.065116941928863525e-01 2.858077287673950195e-01 -1.337594091892242432e-01 -2.658969163894653320e-01 -4.438654184341430664e-01 -4.920698702335357666e-01 -4.441687166690826416e-01 1.674342155456542969e-01
-2.473817616701126099e-01 -2.154255956411361694e-01 -4.637306034564971924e-01 4.915017485618591309e-01 -1.075857579708099365e-01 -7.701679319143295288e-02 -1.675276160240173340e-01 6.246618032455444336e-01
-2.215943485498428345e-01 4.094538390636444092e-01 -8.947326987981796265e-02 -1.145790442824363708e-01 -6.046004295349121094e-01 -5.540717244148254395e-01 -2.987489700317382812e-01 1.793514564633369446e-02
4.071165248751640320e-02 -7.413979154080152512e-03 -4.179202914237976074e-01 -1.403931677341461182e-01 -3.658842444419860840e-01 -6.290813684463500977e-01 -5.089105963706970215e-01 -1.237561777234077454e-01
-2.408170104026794434e-01 -6.289508193731307983e-02 -5.789739489555358887e-01 4.837197661399841309e-01 2.511652186512947083e-02 -3.440605700016021729e-01 1.391707658767700195e-01 4.800819158554077148e-01
-3.770301043987274170e-01 1.546923220157623291e-01 -6.022012829780578613e-01 4.190072417259216309e-01 -2.635463178157806396e-01 -1.801681965589523315e-01 3.079171478748321533e-01 3.146029710769653320e-01
4.240855574607849121e-02 -2.295753210783004761e-01 -2.002260237932205200e-01 -2.073597162961959839e-01 -2.987149059772491455e-01 -8.098316192626953125e-01 -1.704276055097579956e-01 2.971613109111785889e-01
3.748156428337097168e-01 9.103331714868545532e-02 -1.149169802665710449e-01 1.720423102378845215e-01 -5.474789813160896301e-02 -8.179730176925659180e-01 2.016400359570980072e-02 3.686975240707397461e-01
-6.435939073562622070e-01 -2.554838657379150391e-01 -3.239434361457824707e-01 -1.288623958826065063e-01 -1.458360850811004639e-01 -2.627865672111511230e-01 2.483394145965576172e-01 4.969633817672729492e-01
2.411567419767379761e-01 4.172755479812622070e-01 -2.223731204867362976e-02 -3.425857126712799072e-01 -2.166651040315628052e-01 -5.700672268867492676e-01 2.074686139822006226e-01 4.846663177013397217e-01
5.846704170107841492e-02 5.073915794491767883e-02 -3.622021377086639404e-01 -1.057150214910507202e-01 -9.050192236900329590e-01 9.887176752090454102e-02 -9.012766927480697632e-02 -1.211725398898124695e-01
-1.117444857954978943e-01 -3.311790525913238525e-01 -6.752327084541320801e-02 4.329806193709373474e-02 -1.351860612630844116e-01 -6.129410862922668457e-01 4.869830906391143799e-01 4.901785254478454590e-01
-1.738086789846420288e-01 1.477521359920501709e-01 3.829400241374969482e-02 4.138303995132446289e-01 -8.189488649368286133e-01 -2.880996763706207275e-01 -1.349180936813354492e-01 5.793298780918121338e-02
-6.424456089735031128e-02 1.924116909503936768e-01 -2.344657182693481445e-01 1.860288344323635101e-02 -3.416039943695068359e-01 -5.103416275233030319e-03 3.636400103569030762e-01 8.090592026710510254e-01
1.340681463479995728e-01 -3.912186324596405029e-01 -3.966625332832336426e-01 -4.488789439201354980e-01 1.000552996993064880e-02 -5.410262346267700195e-01 1.676574200391769409e-01 3.862923979759216309e-01
-3.661005944013595581e-02 3.114837706089019775e-01 -2.818231284618377686e-01 1.827271133661270142e-01 -4.142495095729827881e-01 -7.804335951805114746e-01 -8.648274093866348267e-02 -2.580115012824535370e-02
3.078323900699615479e-01 -3.723710477352142334e-01 4.807496070861816406e-02 -6.378127634525299072e-02 -3.603397905826568604e-01 -3.238160908222198486e-01 4.103359207510948181e-02 7.237502336502075195e-01
-3.587062358856201172e-01 1.165198609232902527e-01 -6.227221712470054626e-02 3.153861761093139648e-01 -6.185118556022644043e-01 -5.217785239219665527e-01 -3.019289970397949219e-01 9.184675663709640503e-02
3.212437331676483154e-01 3.962951302528381348e-01 -2.515502274036407471e-01 1.464031636714935303e-01 -4.866965711116790771e-01 -2.202155739068984985e-01 -5.822623968124389648e-01 1.750521808862686157e-01
-6.875731050968170166e-02 -3.483092784881591797e-01 6.389495730400085449e-02 2.039411813020706177e-01 -3.381890058517456055e-01 -5.968974232673645020e-01 -4.203563556075096130e-02 5.965342521667480469e-01
-9.234292060136795044e-02 -1.747103184461593628e-01 -4.111954569816589355e-01 -5.608209967613220215e-01 -6.281970143318176270e-01 3.556608036160469055e-02 1.744889318943023682e-01 2.258413881063461304e-01
3.017610013484954834e-01 1.267057210206985474e-01 -3.572034537792205811e-01 -1.110329180955886841e-01 2.063799649477005005e-01 -7.232862710952758789e-01 -5.995149165391921997e-02 4.285247325897216797e-01
1.700398139655590057e-02 1.197712868452072144e-01 -3.652046900242567062e-03 9.062394499778747559e-02 -2.325516045093536377e-01 -8.196948766708374023e-01 1.187725365161895752e-01 4.868805706501007080e-01
-2.933550775051116943e-01 4.717546701431274414e-01 -5.617665648460388184e-01 1.916947513818740845e-01 -2.275751382112503052e-01 -2.020543962717056274e-01 2.003315985202789307e-01 4.542167782783508301e-01
6.598256528377532959e-02 2.500225305557250977e-01 -2.542755305767059326e-01 -5.937356352806091309e-01 -4.567334055900573730e-02 -5.732074975967407227e-01 1.017080396413803101e-01 4.182815849781036377e-01
-4.826664924621582031e-01 -1.693536788225173950e-01 -2.871673405170440674e-01 -5.108907222747802734e-01 -4.354925751686096191e-01 -3.565668761730194092e-01 1.543184071779251099e-01 2.329594045877456665e-01
4.034505486488342285e-01 -1.124738976359367371e-01 -5.936580300331115723e-01 -3.929405212402343750e-01 -2.194058895111083984e-01 -4.742861986160278320e-01 -2.081433683633804321e-01 3.653986752033233643e-02
4.377554655075073242e-01 -1.016143113374710083e-01 -4.072445631027221680e-01 4.954841732978820801e-02 -1.147066652774810791e-01 -3.236404061317443848e-01 -5.719389319419860840e-01 4.297982752323150635e-01
-3.584855794906616211e-02 -2.027627229690551758e-01 -7.787101864814758301e-01 1.743116676807403564e-01 -1.264719069004058838e-01 -2.985515296459197998e-01 -3.946043550968170166e-01 2.449229657649993896e-01
-8.543153293430805206e-03 -1.248860284686088562e-01 -1.071885079145431519e-01 -3.329620659351348877e-01 -6.011358499526977539e-01 -2.241426557302474976e-01 8.695696294307708740e-02 6.654409170150756836e-01
5.858577415347099304e-02 5.204929709434509277e-01 -5.708279088139533997e-02 -1.231167349033057690e-03 -5.329836606979370117e-01 -3.238271176815032959e-01 1.251951158046722412e-01 5.637246370315551758e-01
-2.210013195872306824e-02 -3.085789084434509277e-01 -1.555214673280715942e-01 4.383113980293273926e-01 -5.801769495010375977e-01 -5.349481105804443359e-01 3.332503885030746460e-02 2.531826496124267578e-01
2.682357728481292725e-01 3.307811021804809570e-01 -3.602026700973510742e-01 3.496983945369720459e-01 -1.808454096317291260e-01 -6.061313152313232422e-01 -1.075574979186058044e-01 3.936113715171813965e-01
-1.258615702390670776e-01 -1.155094504356384277e-01 -3.595441579818725586e-01 5.448440313339233398e-01 5.377762019634246826e-02 -4.262208044528961182e-01 -6.231440231204032898e-02 5.968670845031738281e-01
5.415173247456550598e-03 4.856872260570526123e-01 -2.056235671043395996e-01 -2.857401072978973389e-01 -6.661462783813476562e-01 -1.200848072767257690e-02 -5.066666379570960999e-02 4.400998651981353760e-01
-3.334671957418322563e-03 -1.286776643246412277e-02 -4.473528861999511719e-01 -1.631080657243728638e-01 -6.560959666967391968e-02 -6.492831707000732422e-01 -5.443332791328430176e-01 2.256604433059692383e-01
-3.447899818420410156e-01 -4.909269809722900391e-01 -1.042334586381912231e-01 -2.417450845241546631e-01 -2.070620059967041016e-01 -6.237559318542480469e-01 1.101706102490425110e-01 3.559798300266265869e-01
-1.037871763110160828e-01 -2.430018931627273560e-01 -5.920803546905517578e-01 4.688969254493713379e-01 5.404447391629219055e-02 -1.537697315216064453e-01 -2.013917267322540283e-01 5.409531593322753906e-01
-2.310572266578674316e-01 -4.076072573661804199e-01 -2.953906655311584473e-01 -1.455989778041839600e-01 -5.406881570816040039e-01 -2.914364635944366455e-01 -5.121420025825500488e-01 1.801273971796035767e-01
2.817048132419586182e-01 5.739262104034423828e-01 -2.739880979061126709e-01 -5.256408080458641052e-02 -2.406265586614608765e-01 -5.843828320503234863e-01 -3.085602819919586182e-01 1.371305435895919800e-01
-3.379028141498565674e-01 3.603616356849670410e-01 -3.922497332096099854e-01 4.181555211544036865e-01 -3.420945703983306885e-01 -5.533711910247802734e-01 3.979072347283363342e-02 4.915040358901023865e-02
2.428380027413368225e-02 2.592297196388244629e-01 -9.754306077957153320e-02 -1.525276750326156616e-01 -4.347152113914489746e-01 -7.581228613853454590e-01 -3.682737946510314941e-01 8.819775655865669250e-03
-2.240390181541442871e-01 1.838119626045227051e-01 -3.425917625427246094e-01 1.044620126485824585e-01 -4.138631224632263184e-01 9.210190922021865845e-02 4.970039427280426025e-01 6.007995009422302246e-01
2.888645231723785400e-01 -5.153904557228088379e-01 -3.631984591484069824e-01 -2.705805599689483643e-01 -3.411927223205566406e-01 -4.147670269012451172e-01 -3.412965834140777588e-01 2.021774947643280029e-01
-2.836371660232543945e-01 -2.008519619703292847e-01 -5.215230584144592285e-01 -1.482424978166818619e-02 -3.578076958656311035e-01 -4.933758378028869629e-01 -2.654397189617156982e-01 4.063224792480468750e-01
-4.213835000991821289e-01 -2.149945199489593506e-01 -5.524722933769226074e-01 4.814218282699584961e-01 -2.972183823585510254e-01 -2.382612787187099457e-02 3.058007061481475830e-01 2.383282035589218140e-01
7.919114083051681519e-02 4.598043560981750488e-01 -1.120796799659729004e-01 -2.214064896106719971e-01 -3.210950493812561035e-01 -7.466039657592773438e-01 1.476473808288574219e-01 1.959764361381530762e-01
2.496365308761596680e-01 1.785426586866378784e-01 -7.287860661745071411e-02 -5.403457880020141602e-01 -6.236112713813781738e-01 -3.137224614620208740e-01 2.967901825904846191e-01 1.819946914911270142e-01
-2.993742525577545166e-01 -1.565638035535812378e-01 -8.037852495908737183e-02 1.219433248043060303e-01 -3.139959871768951416e-01 -4.324511289596557617e-01 5.320907831192016602e-01 5.438785552978515625e-01
3.174448758363723755e-02 -5.510643124580383301e-01 -1.628099679946899414e-01 -5.578501150012016296e-02 -7.120451331138610840e-01 -2.475523501634597778e-01 2.964166402816772461e-01 9.771522879600524902e-02
-5.117612481117248535e-01 3.418371453881263733e-02 -5.662006139755249023e-01 3.475175201892852783e-01 -2.457431703805923462e-01 -2.094164118170738220e-02 2.125002890825271606e-01 4.354259371757507324e-01
-5.840723589062690735e-02 2.629203200340270996e-01 -4.011324048042297363e-01 4.777034372091293335e-02 4.380835592746734619e-02 -7.587967514991760254e-01 -2.336172759532928467e-01 3.633231222629547119e-01
2.984187901020050049e-01 2.139879576861858368e-02 -6.605321168899536133e-01 -2.504468560218811035e-01 -2.107798866927623749e-02 -1.344963163137435913e-01 -2.307321429252624512e-01 5.828303098678588867e-01
1.042492389678955078e-01 -2.480340301990509033e-01 7.632178813219070435e-02 -2.381412535905838013e-01 -6.214296817779541016e-01 -3.817464411258697510e-01 -1.500413566827774048e-01 5.573665499687194824e-01
2.445987891405820847e-03 4.484834074974060059e-01 -1.255715340375900269e-01 3.490714430809020996e-01 -3.341056108474731445e-01 -5.491729378700256348e-01 -2.706463634967803955e-01 4.180557727813720703e-01
1.823286414146423340e-01 -3.688816726207733154e-01 -3.227891027927398682e-01 5.069360136985778809e-01 -5.084945559501647949e-01 -4.547174572944641113e-01 4.264485463500022888e-02 4.850370809435844421e-02
9.839780628681182861e-03 1.363326013088226318e-01 8.032751828432083130e-02 -2.856346368789672852e-01 -3.510132730007171631e-01 -7.568567395210266113e-01 2.142134159803390503e-01 3.890335857868194580e-01
5.210818052291870117e-01 3.983880579471588135e-01 -3.671518564224243164e-01 -1.456263065338134766e-01 -5.037266612052917480e-01 -3.734116554260253906e-01 8.950491994619369507e-02 1.120952889323234558e-01
4.269426316022872925e-02 1.403412967920303345e-01 -4.013695716857910156e-01 -3.391004353761672974e-02 -2.566279768943786621e-01 -1.571789979934692383e-01 6.496881842613220215e-01 5.509775280952453613e-01
-1.829112172126770020e-01 -3.452671170234680176e-01 -5.034688711166381836e-01 -8.958152681589126587e-02 -1.121312156319618225e-01 -7.515224218368530273e-01 -3.578602150082588196e-02 8.478471636772155762e-02
-3.829813599586486816e-01 1.600452214479446411e-01 -5.293052792549133301e-01 1.669836044311523438e-01 -2.780095040798187256e-01 -6.205555796623229980e-01 -2.350305169820785522e-01 -4.522509872913360596e-02
-6.374858319759368896e-02 1.249813884496688843e-01 -1.818191856145858765e-01 -6.620531529188156128e-02 -2.878995537757873535e-01 -4.291848540306091309e-01 1.471514552831649780e-01 8.087860345840454102e-01
-2.312432378530502319e-01 -3.488651812076568604e-01 -7.259884476661682129e-01 2.618757784366607666e-01 1.262502819299697876e-01 -3.036377131938934326e-01 1.324855238199234009e-01 3.217047452926635742e-01
-3.170962631702423096e-01 -2.118022590875625610e-01 -7.138000130653381348e-01 4.109726250171661377e-01 6.003095582127571106e-02 -3.241567909717559814e-01 5.707585066556930542e-02 2.534598410129547119e-01
-3.786591887474060059e-01 4.498421549797058105e-01 -2.032855339348316193e-02 -1.252107042819261551e-02 -3.056958615779876709e-01 -4.213338792324066162e-01 2.807075390592217445e-03 6.186348795890808105e-01
