# Supplementary material for: Where is your field going? A machine learning approach to study the relative motion of the domains of physics
Source: PLoS One. 2020 Jun 18;15(6):e0233997. doi: 10.1371/journal.pone.0233997 (PMC7302634; doi:10.1371/journal.pone.0233997)
Supplement: S18 Data — (ZIP) [file pone.0233997.s018.zip › 17/Pacs4Run_17_VS_500_embeddings1987-1991ED8.txt]

-6.105437278747558594e-01 -5.845509171485900879e-01 -1.213004663586616516e-01 -2.368429899215698242e-01 4.075197577476501465e-01 8.228410035371780396e-02 -1.182418540120124817e-01 -1.670452654361724854e-01
-2.475861012935638428e-01 -7.064004242420196533e-02 -2.820051014423370361e-01 -6.174716353416442871e-01 6.132459640502929688e-01 1.332682371139526367e-02 3.076692819595336914e-01 4.476780071854591370e-02
-1.528290361166000366e-01 6.036866083741188049e-02 -6.700795292854309082e-01 -2.130122184753417969e-01 3.836720883846282959e-01 -1.124042570590972900e-01 7.336263358592987061e-02 5.598186850547790527e-01
-8.017913252115249634e-02 -4.876708686351776123e-01 -9.235304594039916992e-02 1.386321783065795898e-01 7.206478714942932129e-01 1.478147208690643311e-01 -2.731003165245056152e-01 3.350138068199157715e-01
-2.304233312606811523e-01 -2.929744422435760498e-01 1.886342912912368774e-01 -6.028726696968078613e-01 4.440440833568572998e-01 -1.757338345050811768e-01 -1.693477928638458252e-01 4.530967473983764648e-01
-1.049061492085456848e-01 -3.626639246940612793e-01 -3.495016396045684814e-01 -7.346088886260986328e-01 3.781121075153350830e-01 -1.045113727450370789e-01 1.914432346820831299e-01 7.159856706857681274e-02
-3.644792139530181885e-01 -5.326899513602256775e-02 -2.594401836395263672e-01 -3.023764677345752716e-02 6.198679208755493164e-01 -5.222142487764358521e-02 -4.252738356590270996e-01 4.777788817882537842e-01
2.658486962318420410e-01 -4.156015813350677490e-01 -4.033239483833312988e-01 -9.384481608867645264e-02 3.486857414245605469e-01 4.491696953773498535e-01 -2.793338596820831299e-01 4.286726713180541992e-01
-1.300357580184936523e-01 -4.744767248630523682e-01 -2.173782736063003540e-01 1.084735430777072906e-02 5.302569270133972168e-01 5.841825008392333984e-01 2.486186325550079346e-01 -1.622919142246246338e-01
-2.210911512374877930e-01 -5.097782015800476074e-01 -1.202939450740814209e-01 -4.777944833040237427e-02 6.958516240119934082e-01 2.131835371255874634e-01 -3.217198848724365234e-01 -2.033001482486724854e-01
-2.277939170598983765e-01 -3.802124559879302979e-01 -2.605261513963341713e-03 -6.442014575004577637e-01 -1.205497160553932190e-01 5.512430071830749512e-01 -1.093357205390930176e-01 -2.412275522947311401e-01
2.284630760550498962e-02 -8.495650440454483032e-02 -1.861066371202468872e-01 -5.124331116676330566e-01 6.223903894424438477e-01 2.380896806716918945e-01 2.817872762680053711e-01 4.142178893089294434e-01
6.980850547552108765e-02 -1.548253744840621948e-01 -3.273249566555023193e-01 -7.255746126174926758e-01 3.518687486648559570e-01 3.301177024841308594e-01 -3.397910296916961670e-02 3.218879997730255127e-01
-1.801740080118179321e-01 -5.369720458984375000e-01 -1.045385673642158508e-01 1.587747037410736084e-01 6.984072923660278320e-01 1.263571232557296753e-01 -3.371027112007141113e-01 1.602602750062942505e-01
-2.961058318614959717e-01 2.812908887863159180e-01 -3.433913290500640869e-01 -3.778118193149566650e-01 5.872436165809631348e-01 2.374294251203536987e-01 -1.523436158895492554e-01 3.848389685153961182e-01
1.280063539743423462e-01 -3.764254748821258545e-01 -4.335466325283050537e-01 -2.340658158063888550e-01 3.608990013599395752e-01 -6.508530676364898682e-02 8.335914462804794312e-02 6.765617132186889648e-01
1.069363653659820557e-01 -2.913555800914764404e-01 -4.553675651550292969e-01 -4.872977137565612793e-01 5.969340205192565918e-01 1.958414912223815918e-01 -1.551240235567092896e-01 2.002754509449005127e-01
5.098855495452880859e-02 -1.583766192197799683e-01 -2.619996368885040283e-01 -4.668001830577850342e-01 7.012282609939575195e-01 2.970364391803741455e-01 2.036492228507995605e-01 2.536655366420745850e-01
1.797164380550384521e-01 -3.998406529426574707e-01 -3.929390609264373779e-01 -3.038498461246490479e-01 4.005826711654663086e-01 1.601335592567920685e-02 3.493985161185264587e-02 6.317911148071289062e-01
-4.665130376815795898e-01 -5.064815655350685120e-02 2.088687568902969360e-01 -1.241606995463371277e-01 3.863380849361419678e-01 6.791941523551940918e-01 3.270027339458465576e-01 5.714579299092292786e-02
9.519169107079505920e-03 -3.399560451507568359e-01 -4.079640209674835205e-01 -6.825322508811950684e-01 4.038166701793670654e-01 2.393534332513809204e-01 -1.542196869850158691e-01 -8.895337581634521484e-02
1.571636088192462921e-02 -3.397424817085266113e-01 5.653816089034080505e-02 -5.002008080482482910e-01 6.886698007583618164e-01 8.724389970302581787e-02 2.355742007493972778e-01 3.058723509311676025e-01
-1.935039907693862915e-01 1.357417106628417969e-01 -2.246809154748916626e-01 -6.400067806243896484e-01 5.177242159843444824e-01 4.155071377754211426e-01 -1.370505243539810181e-01 1.567566841840744019e-01
-4.543548524379730225e-01 4.560266062617301941e-02 -4.586041718721389771e-02 -5.235127210617065430e-01 4.129836857318878174e-01 5.478814244270324707e-01 2.183288149535655975e-02 -2.100167423486709595e-01
-1.585855633020401001e-01 1.654470115900039673e-01 -1.115448251366615295e-01 -5.882135629653930664e-01 4.138346910476684570e-01 4.342129528522491455e-01 -3.625916838645935059e-01 3.126780688762664795e-01
-1.129193454980850220e-01 -1.995563507080078125e-01 1.529316455125808716e-01 -3.022717535495758057e-01 6.861183047294616699e-01 1.473221182823181152e-01 -2.633815705776214600e-01 5.204212069511413574e-01
-9.393233060836791992e-02 -1.268738359212875366e-01 -2.965553291141986847e-02 -6.361581683158874512e-01 3.554000854492187500e-01 7.658231258392333984e-02 -2.175344228744506836e-01 6.245059967041015625e-01
-1.072344854474067688e-01 -7.793589830398559570e-01 -1.360706388950347900e-01 -1.925092488527297974e-01 3.980258405208587646e-01 2.750897109508514404e-01 -8.823720365762710571e-02 -2.892064750194549561e-01
-2.927628755569458008e-01 9.421864524483680725e-03 -8.352269977331161499e-02 -8.453078866004943848e-01 3.737328052520751953e-01 2.009709030389785767e-01 -3.070035204291343689e-02 1.080354079604148865e-01
-1.802070438861846924e-01 -6.634313464164733887e-01 -2.947643697261810303e-01 -3.327009081840515137e-01 -1.835706681013107300e-01 8.341170102357864380e-02 4.296937286853790283e-01 3.232894539833068848e-01
-2.282491177320480347e-01 1.082143783569335938e-01 -6.220215559005737305e-01 -3.187976405024528503e-02 6.787376403808593750e-01 1.956598311662673950e-01 -2.540177106857299805e-02 2.205727696418762207e-01
1.823029369115829468e-01 -2.809055149555206299e-01 -1.568576991558074951e-01 -2.395921200513839722e-01 6.483621001243591309e-01 4.008781909942626953e-01 3.579436242580413818e-01 3.108838498592376709e-01
-3.130021393299102783e-01 -2.749112844467163086e-01 -4.334363639354705811e-01 3.217355608940124512e-01 1.303272247314453125e-01 6.496531367301940918e-01 7.168199121952056885e-02 3.014959394931793213e-01
1.591496169567108154e-02 -5.822068452835083008e-01 -4.421919286251068115e-01 1.859541088342666626e-01 8.872786164283752441e-02 6.163275241851806641e-01 5.967244040220975876e-03 2.071262449026107788e-01
-3.799393773078918457e-01 -1.971085518598556519e-01 6.992564350366592407e-02 -5.454115867614746094e-01 5.514591932296752930e-01 -2.548058032989501953e-01 -1.583968847990036011e-01 3.468546271324157715e-01
-5.791455507278442383e-01 -6.974669098854064941e-01 -3.731901943683624268e-02 9.884919226169586182e-02 -7.301395386457443237e-02 -9.319249540567398071e-02 1.526775509119033813e-01 3.600556552410125732e-01
8.533980697393417358e-03 -3.058162927627563477e-01 1.758801788091659546e-01 -2.607716917991638184e-01 3.937126696109771729e-01 5.758967399597167969e-01 5.164583921432495117e-01 2.325338125228881836e-01
-2.218838185071945190e-01 -7.117488384246826172e-01 -5.175389349460601807e-02 -1.667152643203735352e-01 -1.697608977556228638e-01 2.763020694255828857e-01 3.580632507801055908e-01 4.246620833873748779e-01
-2.209681421518325806e-01 -4.203822314739227295e-01 -3.122202754020690918e-01 4.700818061828613281e-01 3.986666500568389893e-01 5.317522287368774414e-01 -4.062490165233612061e-02 1.124617382884025574e-01
-7.563629001379013062e-02 -6.109337210655212402e-01 -3.892052471637725830e-01 2.051372230052947998e-01 5.170918703079223633e-01 -2.325426787137985229e-03 -3.041727840900421143e-01 2.599362134933471680e-01
-2.609495818614959717e-01 5.721548944711685181e-02 -6.391166448593139648e-01 -1.352735906839370728e-01 6.029460430145263672e-01 6.199774332344532013e-03 -1.651462540030479431e-02 3.714940249919891357e-01
1.655746996402740479e-01 -5.565536618232727051e-01 -4.056146740913391113e-01 -5.483486503362655640e-02 5.686614513397216797e-01 3.981852829456329346e-01 1.155097559094429016e-01 5.750329699367284775e-03
-1.684323847293853760e-01 1.387503743171691895e-01 1.430743373930454254e-02 -3.173065781593322754e-01 6.373432874679565430e-01 2.545565962791442871e-01 3.301826715469360352e-01 5.210226178169250488e-01
-4.188737571239471436e-01 -3.392132222652435303e-01 4.253759384155273438e-01 -4.614330232143402100e-01 2.040530443191528320e-01 2.676002979278564453e-01 3.372838795185089111e-01 2.976677119731903076e-01
6.629475206136703491e-02 -1.064685285091400146e-01 -1.970750242471694946e-01 -4.579182863235473633e-01 6.097345948219299316e-01 2.281838208436965942e-01 2.730782628059387207e-01 4.871610105037689209e-01
-5.418025255203247070e-01 -4.953020513057708740e-01 -2.395504117012023926e-01 8.322585374116897583e-02 3.848538908641785383e-04 -1.469357609748840332e-01 3.224707245826721191e-01 5.208044052124023438e-01
-1.788100749254226685e-01 -2.484277039766311646e-01 2.882217168807983398e-01 -5.921360254287719727e-01 4.847889244556427002e-01 1.234218594618141651e-03 3.412303626537322998e-01 3.480717539787292480e-01
-6.005315482616424561e-02 -1.687269955873489380e-01 -6.855455636978149414e-01 -2.594859711825847626e-02 6.259167790412902832e-01 7.344756275415420532e-02 1.307263374328613281e-01 2.881369888782501221e-01
1.735560148954391479e-01 -5.673911571502685547e-01 -3.651028871536254883e-01 -2.884461730718612671e-02 4.742729663848876953e-01 1.461608111858367920e-01 -1.097640097141265869e-01 5.054379701614379883e-01
-2.309551686048507690e-01 1.100771427154541016e-01 -2.334996461868286133e-01 -7.837225198745727539e-01 3.275150358676910400e-01 3.689358234405517578e-01 7.802884280681610107e-02 1.277946829795837402e-01
4.201854020357131958e-02 -3.557685613632202148e-01 -5.326712131500244141e-01 -6.108177304267883301e-01 4.206131696701049805e-01 1.755188107490539551e-01 -1.428631599992513657e-02 -8.306645601987838745e-02
-2.963953614234924316e-01 -1.782788783311843872e-01 -3.392054140567779541e-02 -5.050656199455261230e-01 6.977353096008300781e-01 -1.890863925218582153e-01 -1.427402906119823456e-02 3.183276355266571045e-01
-2.500834763050079346e-01 -5.190786123275756836e-01 2.135869860649108887e-01 -4.292934536933898926e-01 5.692885518074035645e-01 -2.168938964605331421e-01 -8.916284888982772827e-03 2.586335837841033936e-01
-5.645160675048828125e-01 -3.284318745136260986e-02 -5.172063708305358887e-01 6.355799734592437744e-02 -1.591402292251586914e-01 4.650989472866058350e-01 -8.256117254495620728e-02 4.003024399280548096e-01
-2.136295288801193237e-02 -2.359820157289505005e-01 -4.349598586559295654e-01 -7.518475055694580078e-01 3.796923160552978516e-01 1.335475891828536987e-01 -5.616821348667144775e-02 1.556765139102935791e-01
-1.618115603923797607e-01 1.227368880063295364e-02 -1.801220327615737915e-01 -8.340462446212768555e-01 3.104417920112609863e-01 3.467879593372344971e-01 -3.495072945952415466e-02 1.665290743112564087e-01
-2.442796975374221802e-01 -2.967277765274047852e-01 -6.080617308616638184e-01 1.118377298116683960e-01 -1.616468280553817749e-01 3.889735639095306396e-01 4.525112360715866089e-02 5.390319824218750000e-01
4.049367457628250122e-02 -2.013839930295944214e-01 -6.130565404891967773e-01 3.303657285869121552e-03 6.253415346145629883e-01 2.374726533889770508e-01 2.211521416902542114e-01 2.925784587860107422e-01
1.483312547206878662e-01 -2.804933190345764160e-01 -5.075755119323730469e-01 -3.879328966140747070e-01 5.728236436843872070e-01 1.977905035018920898e-01 4.427021369338035583e-02 3.492686748504638672e-01
-2.971375286579132080e-01 -2.516663074493408203e-01 -3.273108303546905518e-01 -8.834209293127059937e-02 -3.679110705852508545e-01 5.702753067016601562e-01 -2.069564908742904663e-01 4.796176254749298096e-01
-1.419850885868072510e-01 -2.118817269802093506e-01 -6.170526146888732910e-01 -1.094188839197158813e-01 6.347271203994750977e-01 2.250967472791671753e-01 -2.597959339618682861e-01 -1.455301642417907715e-01
-3.492929339408874512e-01 -2.325922548770904541e-01 -4.609632492065429688e-01 3.398890495300292969e-01 1.186489090323448181e-01 3.439116179943084717e-01 2.501065135002136230e-01 5.486142635345458984e-01
-2.327511012554168701e-01 -1.302594691514968872e-01 -3.121537566184997559e-01 -6.780757904052734375e-01 5.547403693199157715e-01 -1.236521378159523010e-01 1.742668002843856812e-01 1.350441426038742065e-01
-4.231237769126892090e-01 -2.915850579738616943e-01 -5.212362408638000488e-01 -1.340793073177337646e-01 2.091394737362861633e-02 9.079354256391525269e-02 6.017748713493347168e-01 2.747105658054351807e-01
-2.354361414909362793e-01 -6.875292062759399414e-01 -1.329380273818969727e-01 -3.895889222621917725e-01 -2.977209687232971191e-01 1.904186606407165527e-01 3.211890459060668945e-01 2.726939320564270020e-01
2.009649872779846191e-01 -2.658615410327911377e-01 -4.589383006095886230e-01 -3.470292389392852783e-01 3.485752940177917480e-01 1.709098964929580688e-01 1.048091575503349304e-01 6.294262409210205078e-01
-1.422297023236751556e-02 -7.112997770309448242e-01 -3.260374814271926880e-02 -1.422071158885955811e-01 3.552090823650360107e-01 4.062945544719696045e-01 -4.250492453575134277e-01 -2.547620236873626709e-02
-1.915875375270843506e-01 -5.909561514854431152e-01 -6.436521187424659729e-03 1.903860419988632202e-01 6.111726760864257812e-01 2.814429104328155518e-01 -3.411324918270111084e-01 9.307642281055450439e-02
1.120842471718788147e-01 -1.196046993136405945e-01 -2.740182876586914062e-01 -6.557312607765197754e-01 3.316465914249420166e-01 2.809069752693176270e-01 2.102586477994918823e-01 4.847218990325927734e-01
-3.072107732295989990e-01 7.541730254888534546e-02 2.916835620999336243e-02 -2.816126048564910889e-01 6.352331042289733887e-01 -1.285110320895910263e-02 -7.762484252452850342e-02 6.403636336326599121e-01
-3.935157954692840576e-01 -3.963202834129333496e-01 2.050491869449615479e-01 -2.665221095085144043e-01 5.449208021163940430e-01 -3.223571479320526123e-01 -1.727745383977890015e-01 3.798586726188659668e-01
-7.566391676664352417e-02 -2.960524857044219971e-01 3.233102709054946899e-02 -6.356675028800964355e-01 3.146839737892150879e-01 2.100680582225322723e-02 -3.521665334701538086e-01 5.272768139839172363e-01
-7.007865309715270996e-01 -2.792297005653381348e-01 2.410505712032318115e-01 -8.048360794782638550e-02 5.237188935279846191e-01 1.642908900976181030e-01 2.117785364389419556e-01 -1.422069370746612549e-01
-4.220527112483978271e-01 -1.346975266933441162e-01 2.044448405504226685e-01 -2.943090200424194336e-01 3.639853596687316895e-01 5.461282730102539062e-01 4.945259988307952881e-01 -3.905646502971649170e-03
-3.190042674541473389e-01 -5.081313848495483398e-01 4.179629981517791748e-01 -3.475380837917327881e-01 2.305103987455368042e-01 3.454720675945281982e-01 4.051540195941925049e-01 8.903466165065765381e-02
-6.806682795286178589e-02 -3.381237685680389404e-01 -4.853669404983520508e-01 -6.625494956970214844e-01 4.447591304779052734e-01 6.556327641010284424e-02 1.209081150591373444e-02 -6.504591554403305054e-02
-5.630833506584167480e-01 -5.095016360282897949e-01 -4.862163066864013672e-01 1.809529215097427368e-01 3.472790122032165527e-02 3.652394115924835205e-01 -1.348739266395568848e-01 -3.739259764552116394e-02
-4.948402941226959229e-02 1.469671633094549179e-02 -1.919446289539337158e-01 -7.840713858604431152e-01 1.622245013713836670e-01 4.494850337505340576e-01 -1.757826507091522217e-01 2.940604090690612793e-01
-4.439649581909179688e-01 -1.349443495273590088e-01 1.544873416423797607e-01 -2.445955872535705566e-01 7.629707455635070801e-02 7.229340821504592896e-02 -6.448280811309814453e-01 5.235847830772399902e-01
-2.541640400886535645e-01 -1.184551194310188293e-01 2.266573160886764526e-01 -6.281344294548034668e-01 2.533659934997558594e-01 9.013187140226364136e-02 -1.103793010115623474e-01 6.252526640892028809e-01
-6.561079621315002441e-01 -4.440598189830780029e-01 -1.288502961397171021e-01 -3.355033397674560547e-01 2.459028065204620361e-01 -1.746783703565597534e-01 1.037025004625320435e-01 -3.760762512683868408e-01
-1.436673253774642944e-01 -4.895280674099922180e-02 1.338717639446258545e-01 -2.705176174640655518e-01 5.371471047401428223e-01 7.192251086235046387e-02 -9.733734279870986938e-02 7.633397579193115234e-01
-7.136620879173278809e-01 -3.756589293479919434e-01 9.687077254056930542e-02 6.702453643083572388e-02 3.104169964790344238e-01 7.297479361295700073e-02 -4.814323484897613525e-01 -4.721616208553314209e-02
-3.256859779357910156e-01 -4.065306484699249268e-01 1.988027840852737427e-01 7.789853960275650024e-02 4.731707870960235596e-01 1.668512225151062012e-01 -4.183817505836486816e-01 5.062584280967712402e-01
-2.573765814304351807e-02 1.267569791525602341e-02 -3.753308057785034180e-01 -6.548748612403869629e-01 4.411630928516387939e-01 4.417918622493743896e-01 -1.539161801338195801e-01 1.262830048799514771e-01
7.022027671337127686e-02 -1.203574985265731812e-01 -3.493630290031433105e-01 -2.354025691747665405e-01 4.564221799373626709e-01 2.588907480239868164e-01 -2.778521180152893066e-01 6.712428331375122070e-01
-5.948198586702346802e-02 -7.506312727928161621e-01 -3.187429159879684448e-02 -2.883346378803253174e-01 3.798640072345733643e-01 1.782153993844985962e-01 -4.142412841320037842e-01 -3.476281836628913879e-02
-4.840840101242065430e-01 -4.494409859180450439e-01 1.881619915366172791e-02 -9.179349988698959351e-02 5.529411435127258301e-01 -2.837143540382385254e-01 -3.643484711647033691e-01 1.894671022891998291e-01
-1.680921912193298340e-01 -3.156065940856933594e-01 -3.725493848323822021e-01 1.439513415098190308e-01 1.108755245804786682e-01 3.761546313762664795e-01 4.515250325202941895e-01 5.957868695259094238e-01
-6.195529103279113770e-01 -6.067949905991554260e-02 -6.866801530122756958e-02 -4.399641454219818115e-01 3.289026618003845215e-01 4.327007830142974854e-01 8.880680799484252930e-02 -3.330089151859283447e-01
-1.843077391386032104e-01 -3.530908003449440002e-02 -1.214351132512092590e-01 -3.367352485656738281e-01 5.331334471702575684e-01 1.965423226356506348e-01 -5.260808467864990234e-01 4.868527948856353760e-01
-4.322761893272399902e-01 -1.964670866727828979e-01 1.393538266420364380e-01 -3.464162349700927734e-01 2.254586368799209595e-01 5.131328701972961426e-01 5.665448307991027832e-01 2.094516996294260025e-03
-1.703484505414962769e-01 1.551084406673908234e-02 -1.025789603590965271e-01 -4.266833364963531494e-01 4.645666182041168213e-01 1.268877983093261719e-01 -4.184339642524719238e-01 6.092206835746765137e-01
-5.155444145202636719e-01 -5.362714529037475586e-01 -2.742226719856262207e-01 -3.190031647682189941e-01 -2.114663273096084595e-01 1.651335954666137695e-01 4.350949823856353760e-01 9.149382263422012329e-02
1.575478315353393555e-01 -1.759331375360488892e-01 -1.931717395782470703e-01 -6.730960011482238770e-01 1.446141004562377930e-01 2.969768345355987549e-01 -1.182083934545516968e-01 5.751270055770874023e-01
-5.012660622596740723e-01 -4.331525862216949463e-01 -1.419615298509597778e-01 2.023891657590866089e-01 -1.485518217086791992e-01 4.420675933361053467e-01 5.341754853725433350e-02 5.288212299346923828e-01
1.008838117122650146e-01 -1.473460346460342407e-01 -4.472452998161315918e-01 -2.739129960536956787e-01 4.613977372646331787e-01 1.139781475067138672e-01 4.579244554042816162e-01 5.074263215065002441e-01
-6.772326827049255371e-01 -8.806256204843521118e-02 -2.585853934288024902e-01 -8.278012275695800781e-02 -2.880715131759643555e-01 5.354328751564025879e-01 -2.629743516445159912e-02 2.991936802864074707e-01
-3.244785070419311523e-01 -3.489476144313812256e-01 1.549511700868606567e-01 -2.593891918659210205e-01 2.406089007854461670e-01 1.279925107955932617e-01 -6.740371584892272949e-01 3.912236094474792480e-01
-4.665472507476806641e-01 -4.506221413612365723e-01 -2.739488780498504639e-01 2.715182602405548096e-01 1.636341661214828491e-01 1.806823909282684326e-01 4.468627870082855225e-01 4.139982461929321289e-01
-3.593037128448486328e-01 -1.848492771387100220e-01 -3.828704357147216797e-01 3.298021554946899414e-01 1.587364971637725830e-01 4.328617155551910400e-01 2.724624425172805786e-02 6.066823005676269531e-01
-2.412988245487213135e-01 -9.481026791036128998e-03 -1.734614223241806030e-01 -4.737733304500579834e-01 6.120344400405883789e-01 -1.572872698307037354e-01 -2.047947347164154053e-01 4.958514869213104248e-01
-4.098173379898071289e-01 -5.616486072540283203e-01 1.432148553431034088e-02 9.648375958204269409e-02 -3.347839787602424622e-02 1.614456325769424438e-01 3.647582232952117920e-01 5.889415144920349121e-01
-4.987590014934539795e-01 -6.838898062705993652e-01 -4.805531352758407593e-02 -2.313494384288787842e-01 1.438513398170471191e-01 -5.006588995456695557e-02 -4.260196089744567871e-01 -1.516892760992050171e-01
-1.259112209081649780e-01 -2.554232776165008545e-01 1.779321283102035522e-01 -1.809650212526321411e-01 5.743666887283325195e-01 1.923872977495193481e-01 -3.988205492496490479e-01 5.731748938560485840e-01
-1.872267872095108032e-01 2.199463993310928345e-01 -1.550217717885971069e-01 -2.088268101215362549e-01 4.263943433761596680e-01 2.804913222789764404e-01 -1.596029996871948242e-01 7.503124475479125977e-01
-2.397704273462295532e-01 -5.126939415931701660e-01 5.085349082946777344e-01 -3.318242132663726807e-01 1.510271579027175903e-01 2.096360027790069580e-01 2.786045968532562256e-01 4.081214666366577148e-01
-1.438124328851699829e-01 -2.823020815849304199e-01 -7.535220980644226074e-01 -1.548062711954116821e-01 4.771923422813415527e-01 8.689729124307632446e-02 -2.647732496261596680e-01 -4.994583502411842346e-02
6.487970054149627686e-02 -2.626978158950805664e-01 2.818763256072998047e-01 -2.735690772533416748e-01 5.990382432937622070e-01 4.433024227619171143e-01 1.931763887405395508e-01 4.240342676639556885e-01
1.502003222703933716e-01 -2.214969843626022339e-01 -9.749830514192581177e-02 -3.497700989246368408e-01 3.580631911754608154e-01 1.625451147556304932e-01 -5.547670274972915649e-02 7.992659807205200195e-01
-5.040965676307678223e-01 -4.227519929409027100e-01 -2.867717444896697998e-01 -1.962990760803222656e-01 4.380593597888946533e-01 3.323951736092567444e-02 -4.252758920192718506e-01 -2.693244516849517822e-01
-2.983044981956481934e-01 -4.208062887191772461e-01 -6.459866762161254883e-01 2.194337248802185059e-01 1.463672220706939697e-01 4.713857173919677734e-01 -1.449342072010040283e-01 6.207083538174629211e-02
-3.606263995170593262e-01 -3.131960034370422363e-01 -1.752913594245910645e-01 2.560585141181945801e-01 4.265776835381984711e-03 5.846320986747741699e-01 1.427300274372100830e-01 5.598028898239135742e-01
1.472005993127822876e-01 -4.624109864234924316e-01 1.045544892549514771e-01 -1.158175617456436157e-01 3.398360311985015869e-01 7.119323611259460449e-01 2.890527844429016113e-01 1.851346641778945923e-01
-4.107545912265777588e-01 -3.040617406368255615e-01 -2.484105080366134644e-01 8.766046911478042603e-02 1.930797696113586426e-01 2.937366068363189697e-01 6.884264945983886719e-01 2.682221531867980957e-01
-3.226619064807891846e-01 -1.643092483282089233e-01 1.712824553251266479e-01 -2.862395942211151123e-01 7.806760072708129883e-01 -1.003821790218353271e-01 1.604057103395462036e-01 3.352006077766418457e-01
-1.543576717376708984e-01 -1.703702509403228760e-01 -7.627378404140472412e-02 -5.532623454928398132e-02 5.609775781631469727e-01 1.390368025749921799e-02 -1.965671330690383911e-01 7.646837234497070312e-01
-1.470536887645721436e-01 -6.938923001289367676e-01 -3.061773478984832764e-01 3.074710629880428314e-02 4.159055352210998535e-01 -2.493454515933990479e-01 -1.913407295942306519e-01 3.611606657505035400e-01
6.421183794736862183e-02 -2.536643743515014648e-01 -4.054660499095916748e-01 -1.313387602567672729e-01 3.346944451332092285e-01 -9.283873252570629120e-03 1.016810834407806396e-01 7.921066284179687500e-01
5.193768069148063660e-03 -3.340437710285186768e-01 1.239682361483573914e-01 1.869564875960350037e-03 5.005732774734497070e-01 6.446281671524047852e-01 4.211101233959197998e-01 1.719398945569992065e-01
-2.289659529924392700e-01 1.022114157676696777e-01 -3.246889114379882812e-01 -7.135692834854125977e-01 4.069569706916809082e-01 3.960012793540954590e-01 8.895150385797023773e-03 -3.653520019724965096e-03
1.280260086059570312e-01 -4.815633594989776611e-01 -3.295434713363647461e-01 -4.422383010387420654e-01 3.452282249927520752e-01 -1.528234481811523438e-01 3.666886314749717712e-02 5.510447025299072266e-01
-5.217818021774291992e-01 -3.781616985797882080e-01 -4.065624251961708069e-02 1.341646164655685425e-01 6.514225900173187256e-02 1.932365074753761292e-02 4.088210463523864746e-01 6.271626353263854980e-01
1.274946779012680054e-01 -2.113460898399353027e-01 -2.507942616939544678e-01 -6.029587388038635254e-01 5.159819126129150391e-01 3.886296153068542480e-01 2.182384133338928223e-01 2.184549570083618164e-01
-3.104616701602935791e-02 -6.578717827796936035e-01 3.598192334175109863e-01 -3.567495048046112061e-01 3.579984307289123535e-01 1.721113324165344238e-01 -3.172412812709808350e-01 2.259943783283233643e-01
-8.726060390472412109e-01 -7.038843631744384766e-02 7.517933100461959839e-02 -1.622902005910873413e-01 3.842287361621856689e-01 7.998245954513549805e-02 1.759908050298690796e-01 -1.288894116878509521e-01
-5.274041295051574707e-01 -2.786931395530700684e-01 -7.188130021095275879e-01 7.079874724149703979e-02 1.004817932844161987e-01 2.806185185909271240e-01 -1.253042221069335938e-01 -1.338880807161331177e-01
-5.293083786964416504e-01 -1.957445144653320312e-01 -3.279015123844146729e-01 9.961974807083606720e-03 7.933579385280609131e-02 1.342113614082336426e-01 6.008926033973693848e-01 4.341879785060882568e-01
-3.423385024070739746e-01 -7.326266914606094360e-02 4.224378764629364014e-01 -3.767175972461700439e-01 3.807995617389678955e-01 6.247180700302124023e-01 4.810165613889694214e-02 1.395432949066162109e-01
-8.048698902130126953e-01 -3.304539620876312256e-01 2.265060693025588989e-01 -1.834498047828674316e-01 3.025237917900085449e-01 1.353113651275634766e-01 1.822110861539840698e-01 -1.224553212523460388e-01
-4.940796494483947754e-01 -5.678424835205078125e-01 -7.811742275953292847e-02 -1.430073529481887817e-01 -3.493265807628631592e-01 2.207056730985641479e-01 1.288572847843170166e-01 4.685537815093994141e-01
-7.475369572639465332e-01 -4.709880948066711426e-01 -3.013819754123687744e-01 6.896577775478363037e-02 -1.369090676307678223e-01 2.997235357761383057e-01 -1.035627350211143494e-01 -6.684221327304840088e-02
-2.255549579858779907e-01 -1.679915934801101685e-01 -2.830019593238830566e-01 -1.733821071684360504e-02 1.745915785431861877e-02 8.574789166450500488e-01 2.938893735408782959e-01 1.362613439559936523e-01
-5.581117272377014160e-01 -3.420450091361999512e-01 -2.922313213348388672e-01 -1.699484139680862427e-01 -1.082504838705062866e-01 1.847538053989410400e-01 5.663268566131591797e-01 3.010922968387603760e-01
-2.707581520080566406e-01 -1.125088408589363098e-01 1.327857524156570435e-01 -8.272378146648406982e-02 1.228410005569458008e-01 5.842567682266235352e-01 5.231442451477050781e-01 5.093435049057006836e-01
-8.914064615964889526e-02 -4.680052697658538818e-01 3.027683198451995850e-01 -2.421592921018600464e-01 3.626889884471893311e-01 5.548336505889892578e-01 4.064168632030487061e-01 1.347474008798599243e-01
-2.996843159198760986e-01 2.061342597007751465e-01 -2.683673501014709473e-01 -4.294995367527008057e-01 4.307762682437896729e-01 1.749873161315917969e-01 -3.654803633689880371e-01 5.113142728805541992e-01
-2.145474851131439209e-01 -4.043436050415039062e-01 -5.509751439094543457e-01 2.032413482666015625e-01 3.717693984508514404e-01 5.331416130065917969e-01 4.387727379798889160e-02 -1.456621140241622925e-01
-4.535940587520599365e-01 -2.169162482023239136e-01 1.478856205940246582e-01 9.716366231441497803e-02 5.235628485679626465e-01 1.402142494916915894e-01 -3.697960376739501953e-01 5.341923832893371582e-01
-2.514488399028778076e-01 -2.902612984180450439e-01 -5.183297023177146912e-02 -5.929018259048461914e-01 6.113423705101013184e-01 -1.333599239587783813e-01 3.157250285148620605e-01 8.423868566751480103e-02
-3.015526533126831055e-01 5.603943020105361938e-02 4.222013056278228760e-01 -3.891137540340423584e-01 3.727522194385528564e-01 5.698589682579040527e-01 -3.046609088778495789e-02 3.341414928436279297e-01
-1.800987720489501953e-01 -4.244663417339324951e-01 -6.463787555694580078e-01 -1.520195007324218750e-01 -6.394080817699432373e-02 5.484644770622253418e-01 -1.877667009830474854e-01 -7.949394732713699341e-02
-1.847827136516571045e-01 -1.624356508255004883e-01 1.797547489404678345e-01 -2.186352945864200592e-02 3.467046916484832764e-01 7.699390649795532227e-01 3.875360786914825439e-01 2.085321098566055298e-01
-1.897975653409957886e-01 2.972887754440307617e-01 -1.770981550216674805e-01 -5.723384022712707520e-01 4.286362826824188232e-01 4.698417484760284424e-01 3.947271034121513367e-02 3.326003253459930420e-01
-1.987872421741485596e-01 -4.410319626331329346e-01 1.424000710248947144e-01 -2.839956879615783691e-01 3.061171472072601318e-01 5.735883116722106934e-01 4.905063211917877197e-01 -4.165853187441825867e-02
-4.394870102405548096e-01 -6.399635672569274902e-01 -2.379221618175506592e-01 -3.538462519645690918e-01 -2.062339186668395996e-01 1.556656956672668457e-01 3.825449943542480469e-01 4.877193644642829895e-02
7.195460051298141479e-02 -7.968546450138092041e-02 -3.910967707633972168e-01 -2.373546212911605835e-01 5.007214546203613281e-01 2.277579009532928467e-01 -2.518621683120727539e-01 6.427664756774902344e-01
-3.597375005483627319e-02 -6.372123360633850098e-01 -1.290097646415233612e-02 1.741150617599487305e-01 6.005346775054931641e-01 4.236216545104980469e-01 -1.326384544372558594e-01 6.703533232212066650e-02
-3.935824334621429443e-01 -2.332548946142196655e-01 -3.297326862812042236e-01 2.633854448795318604e-01 9.096837788820266724e-02 4.618567526340484619e-01 3.265487551689147949e-01 5.332617759704589844e-01
-4.068244695663452148e-01 -5.091243386268615723e-01 -2.896073162555694580e-01 -2.190473228693008423e-01 -1.284825801849365234e-01 1.024762466549873352e-01 5.457991957664489746e-01 3.442762494087219238e-01
-1.771576553583145142e-01 -6.882719397544860840e-01 -5.925186723470687866e-02 -5.288236215710639954e-02 4.876254796981811523e-01 3.709265589714050293e-01 -1.508594751358032227e-01 -3.007755577564239502e-01
-3.925494551658630371e-01 -2.711144387722015381e-01 2.844545543193817139e-01 -1.863502711057662964e-01 5.990166664123535156e-01 1.934806853532791138e-01 -4.789496064186096191e-01 1.763877570629119873e-01
-3.091304898262023926e-01 6.154825910925865173e-02 -6.510697603225708008e-01 -1.792763173580169678e-01 6.519398689270019531e-01 6.028055399656295776e-02 1.016703024506568909e-01 7.498024404048919678e-02
-5.881124138832092285e-01 -5.362407565116882324e-01 -7.830630987882614136e-02 -9.783302247524261475e-02 -2.817616797983646393e-02 -9.924522042274475098e-02 4.368881881237030029e-01 3.864605128765106201e-01
-8.090237379074096680e-01 -2.197787761688232422e-01 6.597980856895446777e-02 4.638757184147834778e-02 4.901341795921325684e-01 2.364940196275711060e-02 2.027207314968109131e-01 -9.373321384191513062e-02
-1.393797099590301514e-01 -1.265100240707397461e-01 -6.961826980113983154e-02 -4.334258139133453369e-01 4.692926406860351562e-01 4.366051033139228821e-02 -3.596477508544921875e-01 6.483637690544128418e-01
-3.619493544101715088e-01 -1.238655149936676025e-01 -1.349794268608093262e-01 -6.975627541542053223e-01 1.676592379808425903e-01 3.257590830326080322e-01 -4.630757868289947510e-01 -1.300444267690181732e-02
-5.262246131896972656e-01 -3.434374332427978516e-01 -1.037362068891525269e-01 2.200996726751327515e-01 -1.490924693644046783e-02 4.529297351837158203e-01 3.513867557048797607e-01 4.659321308135986328e-01
-2.574721872806549072e-01 -7.810022798366844654e-04 -4.043172895908355713e-01 -2.881340980529785156e-01 2.362080961465835571e-01 5.476636439561843872e-02 -6.032326221466064453e-01 5.143252015113830566e-01
-7.447416186332702637e-01 -3.205162584781646729e-01 2.878666818141937256e-01 -9.556622803211212158e-02 3.218059837818145752e-01 2.654763758182525635e-01 2.677581608295440674e-01 -6.998596340417861938e-02
-3.422011137008666992e-01 -5.755683183670043945e-01 4.331551194190979004e-01 -2.054769545793533325e-01 1.036745011806488037e-01 4.175286591053009033e-01 2.195081263780593872e-01 2.975112199783325195e-01
-7.597258090972900391e-01 -4.442741870880126953e-01 -3.527033030986785889e-01 -5.287637561559677124e-02 -2.188123017549514771e-01 2.023323178291320801e-01 2.737583033740520477e-02 -9.314053505659103394e-02
-1.775653064250946045e-01 -1.055985018610954285e-01 -1.755995452404022217e-01 -5.289963483810424805e-01 5.282329916954040527e-01 7.115948945283889771e-03 -3.746115863323211670e-01 4.766893088817596436e-01
-3.414908945560455322e-01 -2.289247810840606689e-01 -8.069965988397598267e-02 2.694266140460968018e-01 7.057204842567443848e-02 6.141852736473083496e-01 4.302956908941268921e-02 6.064805984497070312e-01
-1.932429373264312744e-01 -2.328855395317077637e-01 -1.801088601350784302e-01 -2.241120189428329468e-01 5.358067750930786133e-01 1.772692501544952393e-01 -6.209578514099121094e-01 3.487897217273712158e-01
-3.004850149154663086e-01 -6.464536190032958984e-01 -5.601300001144409180e-01 1.256698518991470337e-01 -6.297029554843902588e-02 6.950052827596664429e-02 2.225399762392044067e-01 3.224102854728698730e-01
-4.344337582588195801e-01 -4.230912625789642334e-01 3.047346835955977440e-03 4.191748052835464478e-02 -1.081099174916744232e-02 3.228455036878585815e-02 3.768464624881744385e-01 6.980848312377929688e-01
-1.914132833480834961e-01 -2.306101918220520020e-01 5.087513476610183716e-02 -5.071527138352394104e-02 5.481224060058593750e-01 4.610279798507690430e-01 -5.557035803794860840e-01 2.884932160377502441e-01
-6.801787018775939941e-01 -4.322411864995956421e-02 1.544245779514312744e-01 -3.627324402332305908e-01 2.281065136194229126e-01 5.376521348953247070e-01 -3.887600079178810120e-02 -1.935280710458755493e-01
-5.828354358673095703e-01 -4.341095387935638428e-01 -3.372313976287841797e-01 -1.968884170055389404e-01 -1.479192525148391724e-01 1.396834999322891235e-01 4.834912717342376709e-01 2.102529704570770264e-01
-2.713952660560607910e-01 -4.526935815811157227e-01 -1.902208775281906128e-01 1.338537633419036865e-01 2.205589413642883301e-01 3.012584447860717773e-01 6.400635242462158203e-01 3.438434898853302002e-01
-5.685110092163085938e-01 -3.965804576873779297e-01 -3.058362603187561035e-01 -2.119231075048446655e-01 -1.474381685256958008e-01 1.471874266862869263e-01 5.097378492355346680e-01 2.789931893348693848e-01
-4.549500048160552979e-01 -2.670268118381500244e-01 -5.233928561210632324e-01 9.183101356029510498e-02 -9.498160332441329956e-02 6.169161200523376465e-01 -1.305211037397384644e-01 1.808352619409561157e-01
-3.947543501853942871e-01 -7.185055613517761230e-01 3.014931082725524902e-01 2.553838118910789490e-02 4.002762138843536377e-01 1.378115862607955933e-01 -2.243205755949020386e-01 8.267848193645477295e-02
-4.890618026256561279e-01 -1.209529191255569458e-01 -1.991071701049804688e-01 -4.888635575771331787e-01 2.304011285305023193e-01 5.749875307083129883e-01 -5.307226628065109253e-02 -2.846854925155639648e-01
3.820463549345731735e-03 -2.959749996662139893e-01 3.082242608070373535e-01 -3.375083804130554199e-01 2.876526415348052979e-01 7.621095180511474609e-01 -1.936442963778972626e-02 1.988473534584045410e-01
-3.866707384586334229e-01 -2.156354486942291260e-01 2.045673578977584839e-01 -2.152154445648193359e-01 4.317062720656394958e-02 6.599838137626647949e-01 4.790338277816772461e-01 2.211464494466781616e-01
-1.306458115577697754e-01 -8.293247967958450317e-02 4.204631745815277100e-01 -2.793433368206024170e-01 3.626993000507354736e-01 6.281813383102416992e-01 4.007133096456527710e-02 4.398449063301086426e-01
-5.532636642456054688e-01 -2.334560453891754150e-01 -4.196172207593917847e-02 2.758503332734107971e-02 -2.161668688058853149e-01 6.725432276725769043e-01 -6.111284717917442322e-02 3.661945462226867676e-01
-1.242292597889900208e-01 1.321867294609546661e-02 -6.496026515960693359e-01 -1.537444442510604858e-01 5.892819762229919434e-01 1.099536940455436707e-01 5.145093053579330444e-02 4.204535186290740967e-01
-4.991705715656280518e-01 -5.210484862327575684e-01 -2.751271426677703857e-01 -3.484333455562591553e-01 -2.844409048557281494e-01 1.831620484590530396e-01 3.885148763656616211e-01 1.297605484724044800e-01
-4.636678099632263184e-01 -1.516369432210922241e-01 -1.110162958502769470e-01 1.575533747673034668e-01 -4.464468359947204590e-02 6.329349875450134277e-01 -1.216335501521825790e-02 5.675587058067321777e-01
-4.807373285293579102e-01 -2.115763574838638306e-01 4.878238141536712646e-01 -1.659645736217498779e-01 1.527280062437057495e-01 5.158096551895141602e-01 1.757933646440505981e-01 3.719169199466705322e-01
3.014268577098846436e-01 -6.616361737251281738e-01 -2.137142419815063477e-01 -2.568523883819580078e-01 2.604325711727142334e-01 1.444450467824935913e-01 -1.012985929846763611e-01 5.106676816940307617e-01
-4.460021853446960449e-01 -5.854870676994323730e-01 -1.966964602470397949e-01 -2.553784549236297607e-01 -1.455011665821075439e-01 1.719845980405807495e-01 5.212551355361938477e-01 1.786697953939437866e-01
-3.021872639656066895e-01 7.966645807027816772e-02 3.761397302150726318e-01 -3.484106361865997314e-01 3.555329144001007080e-01 6.424475312232971191e-01 -8.179274946451187134e-02 3.059944510459899902e-01
-4.603711366653442383e-01 -5.735282301902770996e-01 -4.085941910743713379e-01 -1.895020008087158203e-01 -1.431581825017929077e-01 1.171144023537635803e-01 4.482665956020355225e-01 1.452955007553100586e-01
-1.236207336187362671e-01 -6.260129809379577637e-01 -2.230171412229537964e-01 1.073362231254577637e-01 4.762220382690429688e-01 3.352132141590118408e-01 -4.382227063179016113e-01 -1.932778023183345795e-02
-5.433830618858337402e-01 -1.123319864273071289e-01 -3.304375112056732178e-01 2.389687299728393555e-01 1.026774756610393524e-02 3.643135726451873779e-01 1.945571154356002808e-01 5.959353446960449219e-01
-5.326259136199951172e-02 -2.570306360721588135e-01 -3.358151018619537354e-01 -8.486753702163696289e-01 2.619765996932983398e-01 1.027052402496337891e-01 -1.254591196775436401e-01 5.618470162153244019e-02
-2.984905838966369629e-01 5.423107650130987167e-03 -7.210565358400344849e-02 -1.259871870279312134e-01 4.115435183048248291e-01 4.839390516281127930e-01 -6.470693349838256836e-01 2.598809301853179932e-01
-5.583894625306129456e-02 -5.151712298393249512e-01 -2.932732999324798584e-01 6.187124922871589661e-02 5.557339191436767578e-01 3.461239635944366455e-01 -4.579329192638397217e-01 -5.743528157472610474e-02
-4.245740771293640137e-01 -2.809246778488159180e-01 5.064157396554946899e-02 2.585593163967132568e-01 -3.555832803249359131e-02 4.759345650672912598e-01 -7.059112936258316040e-02 6.622986197471618652e-01
-1.789383441209793091e-01 -5.934068560600280762e-01 8.060523122549057007e-02 -8.717416971921920776e-02 2.991930544376373291e-01 -3.577189445495605469e-01 -8.498111367225646973e-02 6.140453219413757324e-01
-4.691396355628967285e-01 -3.637599945068359375e-01 -1.564174443483352661e-01 -5.132773146033287048e-02 2.061834186315536499e-01 -1.270122379064559937e-01 6.091273427009582520e-01 4.368131160736083984e-01
-5.701195821166038513e-02 -6.677373647689819336e-01 -5.135575775057077408e-03 -1.009498015046119690e-01 4.619546532630920410e-01 4.978003501892089844e-01 -2.210056632757186890e-01 -1.749530881643295288e-01
-2.566472291946411133e-01 -4.151780307292938232e-01 -1.915645003318786621e-01 8.508278429508209229e-02 1.409363597631454468e-01 2.911393940448760986e-01 6.564443707466125488e-01 4.269415140151977539e-01
-6.337153911590576172e-01 -1.184275224804878235e-01 -2.698656022548675537e-01 -4.728533625602722168e-01 2.142490893602371216e-01 2.973758876323699951e-01 -2.664867341518402100e-01 -2.874226272106170654e-01
-7.700926065444946289e-02 -7.480189949274063110e-02 -6.609768271446228027e-01 -7.284333556890487671e-02 6.211372613906860352e-01 1.024310886859893799e-01 9.947086125612258911e-02 3.742720782756805420e-01
-1.706624478101730347e-01 -2.454353719949722290e-01 1.292575597763061523e-01 -2.706891894340515137e-01 6.811177134513854980e-01 -1.680604554712772369e-02 -3.015249371528625488e-01 5.153006315231323242e-01
-9.299905300140380859e-01 -1.079055741429328918e-01 7.405465841293334961e-02 -2.826439440250396729e-01 4.681403562426567078e-02 1.678841263055801392e-01 3.680228022858500481e-03 -8.781976252794265747e-02
-1.841573417186737061e-01 9.983754903078079224e-02 -3.247491270303726196e-02 4.824566468596458435e-02 5.136234164237976074e-01 2.975702285766601562e-01 -1.626310795545578003e-01 7.575818896293640137e-01
-3.062492907047271729e-01 -6.925588250160217285e-01 5.168880522251129150e-02 -2.936771512031555176e-01 2.835419774055480957e-01 -1.991411298513412476e-01 -4.507063627243041992e-01 1.202761158347129822e-01
-1.388699412345886230e-01 -3.845914006233215332e-01 -1.590986922383308411e-02 -8.957336097955703735e-02 3.762973546981811523e-01 -1.274795681238174438e-01 -1.897783279418945312e-01 7.941419482231140137e-01
-3.169403225183486938e-02 -6.534132361412048340e-01 -5.000892877578735352e-01 7.826223038136959076e-03 2.064067572355270386e-01 5.045897960662841797e-01 -1.109966859221458435e-01 -1.111806258559226990e-01
4.721837118268013000e-02 -5.753875374794006348e-01 -3.856769502162933350e-01 -5.917792320251464844e-01 3.108651638031005859e-01 7.186570763587951660e-02 -2.341280728578567505e-01 -1.055105254054069519e-01
-4.227319359779357910e-01 4.975382983684539795e-02 5.683312937617301941e-02 -5.050768852233886719e-01 3.275246322154998779e-01 1.802034825086593628e-01 -5.675677061080932617e-01 3.140236139297485352e-01
-1.648751348257064819e-01 1.726191639900207520e-01 -1.856727749109268188e-01 -2.425073534250259399e-01 5.322616696357727051e-01 1.519193053245544434e-01 -3.386255353689193726e-02 7.363466024398803711e-01
-8.778589963912963867e-02 -7.287449836730957031e-01 -1.612754911184310913e-01 -6.004651635885238647e-02 2.179104983806610107e-01 -2.581692337989807129e-01 -1.306920945644378662e-01 5.480805635452270508e-01
-1.932621151208877563e-01 -1.361734867095947266e-01 3.622085154056549072e-01 -4.298341870307922363e-01 4.120269417762756348e-01 5.730242133140563965e-01 1.404851227998733521e-01 3.321067988872528076e-01
1.038031745702028275e-02 -6.962757110595703125e-01 -1.393055468797683716e-01 5.072221532464027405e-02 5.444362163543701172e-01 4.042585790157318115e-01 7.531907409429550171e-02 -1.661475449800491333e-01
-8.723884224891662598e-01 -2.370291650295257568e-01 -9.266567975282669067e-02 -3.736145794391632080e-02 -2.334129512310028076e-01 2.925209403038024902e-01 5.085721239447593689e-02 1.735983043909072876e-01
-3.599918782711029053e-01 -2.541872859001159668e-01 1.544191539287567139e-01 -4.037758708000183105e-01 2.328196913003921509e-01 6.326090693473815918e-01 3.965635001659393311e-01 -8.516258746385574341e-02
-2.784259021282196045e-01 -1.828278601169586182e-01 -4.301978349685668945e-01 2.984054088592529297e-01 1.898227035999298096e-01 5.555483698844909668e-01 2.937610149383544922e-01 4.289226830005645752e-01
-6.550188660621643066e-01 -3.358106017112731934e-01 3.506748676300048828e-01 -1.323216315358877182e-02 4.426535069942474365e-01 2.070713341236114502e-01 3.101771473884582520e-01 1.779029844328761101e-03
-1.654967898502945900e-03 -2.211487889289855957e-01 -6.909107416868209839e-02 -2.175876498222351074e-01 6.071301102638244629e-01 2.222519069910049438e-01 -3.279047310352325439e-01 6.111038923263549805e-01
-2.738868892192840576e-01 -6.383598446846008301e-01 -1.206203848123550415e-01 -1.033632606267929077e-01 2.778565287590026855e-01 3.647232055664062500e-01 5.300889015197753906e-01 3.206421434879302979e-02
-8.452612161636352539e-01 2.663718163967132568e-01 -1.024232357740402222e-01 -2.236304581165313721e-01 2.047869116067886353e-01 2.173283398151397705e-01 2.436696439981460571e-01 7.439370453357696533e-02
-9.564854949712753296e-02 -3.354663029313087463e-02 2.151415944099426270e-01 -4.321377575397491455e-01 3.157390058040618896e-01 1.874173581600189209e-01 2.990078926086425781e-01 7.297087907791137695e-01
-5.720916986465454102e-01 -3.859643638134002686e-01 -4.110833704471588135e-01 -1.225780993700027466e-01 -3.376844525337219238e-01 3.166909515857696533e-01 -2.953270375728607178e-01 1.954121291637420654e-01
-3.832511231303215027e-02 -4.760704636573791504e-01 -3.814302980899810791e-01 -6.601447463035583496e-01 3.901503682136535645e-01 5.097319185733795166e-02 -1.882521659135818481e-01 -1.880322024226188660e-02
-2.997970879077911377e-01 -2.317874282598495483e-01 1.577560454607009888e-01 -6.031236648559570312e-01 5.689957141876220703e-01 -6.841238588094711304e-02 -2.803031206130981445e-01 2.464651763439178467e-01
-4.579951241612434387e-02 -4.824565947055816650e-01 -1.522412300109863281e-01 1.566657274961471558e-01 3.844037353992462158e-01 7.480730414390563965e-01 -8.190356194972991943e-02 -5.769722163677215576e-02
-3.373044431209564209e-01 -5.198740959167480469e-01 3.360138833522796631e-02 -2.004736810922622681e-01 4.912729263305664062e-01 -2.963962405920028687e-02 -5.300622582435607910e-01 2.268134653568267822e-01
-3.374537229537963867e-01 -5.070484429597854614e-02 1.937202032422646880e-04 -7.930507659912109375e-01 3.478469848632812500e-01 3.091051280498504639e-01 9.272843599319458008e-02 1.717047542333602905e-01
-8.255126476287841797e-01 -2.327629597857594490e-03 -1.767951250076293945e-02 -3.567523062229156494e-01 -2.843243442475795746e-02 4.226587414741516113e-01 6.353195011615753174e-02 -8.633448183536529541e-02
-1.615340709686279297e-01 -3.390347361564636230e-01 4.799394607543945312e-01 -1.930735558271408081e-01 4.896147251129150391e-01 3.869125247001647949e-01 2.515266239643096924e-01 3.723620772361755371e-01
7.492879033088684082e-02 -2.079105079174041748e-01 -1.829040646553039551e-01 -7.685909271240234375e-01 -6.216520443558692932e-02 2.797631025314331055e-01 -1.317579597234725952e-01 4.769497811794281006e-01
-1.961669176816940308e-01 -4.019652903079986572e-01 5.570105314254760742e-01 -4.357047080993652344e-01 2.925165593624114990e-01 1.188934892416000366e-01 1.496497690677642822e-01 4.215998649597167969e-01
-3.067200779914855957e-01 1.443195492029190063e-01 -1.648906767368316650e-01 -7.166159152984619141e-01 3.990784585475921631e-01 4.252109229564666748e-01 -3.391636908054351807e-02 -5.611610040068626404e-02
-4.954100549221038818e-01 -3.524277210235595703e-01 -3.664895594120025635e-01 -3.503455221652984619e-01 1.210878342390060425e-01 4.328229129314422607e-01 -2.465087771415710449e-01 -3.324795365333557129e-01
-2.390438914299011230e-01 -1.698856055736541748e-01 -1.922313719987869263e-01 4.433791618794202805e-03 5.978685021400451660e-01 6.449192762374877930e-01 2.144111990928649902e-01 2.401758432388305664e-01
-4.381140470504760742e-01 -1.473982483148574829e-01 -5.605434179306030273e-01 -2.940551638603210449e-01 -1.409162431955337524e-01 5.622602701187133789e-01 -1.370579004287719727e-01 -1.757092475891113281e-01
-1.614002883434295654e-01 -1.142278760671615601e-01 -4.141282439231872559e-01 -3.820785582065582275e-01 3.806116282939910889e-01 1.298394948244094849e-01 -6.306067705154418945e-01 2.898746728897094727e-01
-2.182952612638473511e-01 -3.196789324283599854e-01 6.822706013917922974e-02 1.826242953538894653e-01 6.175866723060607910e-01 2.631483972072601318e-01 -3.667635023593902588e-01 4.764137268066406250e-01
-4.331071078777313232e-01 -2.334056645631790161e-01 -6.468442082405090332e-01 2.224313328042626381e-03 5.969609320163726807e-02 4.937345683574676514e-01 -2.919870913028717041e-01 -8.326893299818038940e-02
-5.764595866203308105e-01 -5.816677212715148926e-01 3.352261483669281006e-01 -4.666881263256072998e-02 4.088964462280273438e-01 6.033486500382423401e-02 2.093221992254257202e-01 -1.225959882140159607e-02
-5.627354979515075684e-01 -2.655541002750396729e-01 -2.945687472820281982e-01 2.270959913730621338e-01 -7.535105943679809570e-02 1.583102196455001831e-01 -5.211519077420234680e-02 6.640862822532653809e-01
-5.932778716087341309e-01 -2.315091192722320557e-01 -2.009179145097732544e-01 2.257093414664268494e-02 -2.759291231632232666e-01 5.027679800987243652e-01 -1.971319764852523804e-01 4.310152828693389893e-01
-1.942529678344726562e-01 -3.998834490776062012e-01 1.425472944974899292e-01 -4.760983288288116455e-01 6.584738492965698242e-01 -1.702828258275985718e-01 1.086823418736457825e-01 2.845591604709625244e-01
-4.029002785682678223e-01 -4.107605218887329102e-01 -3.771597743034362793e-01 -5.003439784049987793e-01 -3.930611312389373779e-01 1.621287614107131958e-01 2.891153693199157715e-01 1.094672754406929016e-01
-8.641732931137084961e-01 -2.769624590873718262e-01 -1.696387864649295807e-02 -1.052114833146333694e-02 3.463830649852752686e-01 7.591012865304946899e-03 7.534341514110565186e-02 -2.244604080915451050e-01
-6.179662346839904785e-01 -5.764502286911010742e-01 -1.570805758237838745e-01 -2.892870306968688965e-01 -2.687448561191558838e-01 1.197927519679069519e-01 2.997051477432250977e-01 3.262754529714584351e-02
-3.092644512653350830e-01 -3.562572598457336426e-01 -2.240632921457290649e-01 -1.738829016685485840e-01 -2.387995272874832153e-01 6.890919208526611328e-01 -4.057677090167999268e-01 -2.182122878730297089e-02
-5.499222278594970703e-01 -2.645362317562103271e-01 -4.755151271820068359e-01 -1.959538608789443970e-01 4.879421088844537735e-03 -1.081763580441474915e-01 5.457441806793212891e-01 2.313678115606307983e-01
-2.738873958587646484e-01 -5.622050166130065918e-01 -9.857934713363647461e-02 -8.778485655784606934e-02 4.700730443000793457e-01 2.937155663967132568e-01 -5.155599713325500488e-01 -1.358216255903244019e-01
-5.147790908813476562e-01 -2.133827507495880127e-01 -4.221760332584381104e-01 9.192604571580886841e-02 -1.768913865089416504e-01 5.787457227706909180e-01 -5.962240323424339294e-02 3.646851778030395508e-01
-5.941185951232910156e-01 -6.114899516105651855e-01 -5.543440952897071838e-02 -1.182589679956436157e-01 1.662098318338394165e-01 3.680882975459098816e-02 -4.505127966403961182e-01 -1.552499383687973022e-01
-5.807866454124450684e-01 -5.575159788131713867e-01 1.163917854428291321e-01 -1.049033179879188538e-01 3.346176743507385254e-01 -7.031419873237609863e-02 -4.585850536823272705e-01 9.889543056488037109e-03
-4.735555946826934814e-01 -2.892628014087677002e-01 -2.984684407711029053e-01 2.288923710584640503e-01 1.739948540925979614e-01 4.343324303627014160e-01 4.686220884323120117e-01 3.347707688808441162e-01
-5.190483927726745605e-01 -4.184072315692901611e-01 2.939692139625549316e-02 -1.465800553560256958e-01 4.532505273818969727e-01 -4.109529852867126465e-01 -2.690638899803161621e-01 2.940417528152465820e-01
-6.406871080398559570e-01 -1.616002768278121948e-01 -1.287133991718292236e-01 9.324386715888977051e-02 -1.698606312274932861e-01 4.753467440605163574e-01 -1.370671093463897705e-01 5.143436193466186523e-01
-1.350463777780532837e-01 1.786329224705696106e-02 1.583803743124008179e-01 -2.634673118591308594e-01 5.899574160575866699e-01 2.823321521282196045e-01 -2.276077419519424438e-01 6.382612586021423340e-01
-6.900614500045776367e-01 -1.106342971324920654e-01 -1.117499321699142456e-01 -2.298207730054855347e-01 2.283977270126342773e-01 5.378749966621398926e-01 9.752094745635986328e-02 -3.086816072463989258e-01
1.355254352092742920e-01 -1.065765395760536194e-01 -4.492113590240478516e-01 -3.857555389404296875e-01 3.686347007751464844e-01 3.119876682758331299e-01 -2.544651627540588379e-01 5.671823024749755859e-01
-4.380539059638977051e-01 -1.409600861370563507e-02 -7.393229752779006958e-02 -6.648879051208496094e-01 3.471327126026153564e-01 4.057850837707519531e-01 -1.222813054919242859e-01 -2.454644292593002319e-01
-1.512425839900970459e-01 -2.590039670467376709e-01 -1.159421056509017944e-01 -7.315195202827453613e-01 5.485101342201232910e-01 1.747551746666431427e-02 2.219176292419433594e-01 1.051810979843139648e-01
-1.508461683988571167e-01 -2.006117105484008789e-01 2.787572741508483887e-01 -4.364984929561614990e-01 5.889553427696228027e-01 1.763611137866973877e-01 4.280024170875549316e-01 3.280340433120727539e-01
-4.023176431655883789e-01 1.421402990818023682e-01 -2.186786383390426636e-01 -4.342281222343444824e-01 1.872548162937164307e-01 7.350770235061645508e-01 6.716988980770111084e-02 -4.059699177742004395e-02
-3.463942110538482666e-01 8.140241354703903198e-02 -2.739411294460296631e-01 -4.159689843654632568e-01 2.433195263147354126e-01 7.686211913824081421e-02 -5.460117459297180176e-01 5.119274854660034180e-01
-3.525693714618682861e-01 -3.094312548637390137e-01 -6.518376469612121582e-01 -7.361831516027450562e-02 4.639926254749298096e-01 2.235555835068225861e-02 -1.801615953445434570e-01 -3.184150457382202148e-01
-2.229329943656921387e-01 -2.588412463665008545e-01 2.043653130531311035e-01 -4.373692572116851807e-01 6.335251927375793457e-01 8.287747204303741455e-02 -4.016421139240264893e-01 2.840876877307891846e-01
-2.527205348014831543e-01 -2.628363072872161865e-01 -3.827314674854278564e-01 -6.445249319076538086e-01 4.989910721778869629e-01 -1.885391920804977417e-01 -1.418360173702239990e-01 -2.229982428252696991e-02
3.012593388557434082e-01 -6.720175743103027344e-01 -2.854400873184204102e-01 -3.467503488063812256e-01 1.293612718582153320e-01 8.886861056089401245e-02 -8.429838716983795166e-02 4.734818041324615479e-01
-1.941921375691890717e-02 -8.986605405807495117e-01 1.658030897378921509e-01 -1.902938038110733032e-01 2.262747287750244141e-01 -9.124589711427688599e-02 1.056803464889526367e-01 2.400736212730407715e-01
5.697225779294967651e-02 -4.763909056782722473e-02 -3.181843459606170654e-01 -1.718448847532272339e-01 4.272931814193725586e-01 2.424605935811996460e-01 -2.785840332508087158e-01 7.380630970001220703e-01
-1.481552701443433762e-02 -4.080854654312133789e-01 3.102270960807800293e-01 -1.153130382299423218e-01 5.007881522178649902e-01 5.601939558982849121e-01 3.345068693161010742e-01 2.172741144895553589e-01
-5.312204957008361816e-01 1.113584171980619431e-02 1.599632352590560913e-01 -4.196079671382904053e-01 5.708739161491394043e-01 8.389066904783248901e-03 -3.772009909152984619e-01 2.185720205307006836e-01
-2.263928800821304321e-01 8.742053806781768799e-02 -3.916356265544891357e-01 -4.030802845954895020e-01 3.794486224651336670e-01 1.000870540738105774e-01 -5.134351849555969238e-01 4.556726217269897461e-01
-6.739542484283447266e-01 -1.459029018878936768e-01 -3.412257432937622070e-01 -1.839018315076828003e-01 -3.512428998947143555e-01 2.857091128826141357e-01 -2.685553133487701416e-01 3.116407394409179688e-01
-4.642453491687774658e-01 -3.806422054767608643e-01 -3.650886118412017822e-01 -1.191714927554130554e-01 -5.677662417292594910e-02 2.343949526548385620e-01 6.065444946289062500e-01 2.569737136363983154e-01
-7.659096717834472656e-01 1.996181905269622803e-02 -9.335124865174293518e-03 -1.972494423389434814e-01 1.197267100214958191e-01 1.944991350173950195e-01 5.216987133026123047e-01 2.228356152772903442e-01
-5.054447054862976074e-01 -3.507701307535171509e-02 -2.293003201484680176e-01 -5.084349513053894043e-01 1.732089817523956299e-01 -9.476848691701889038e-02 -5.932749509811401367e-01 2.031080573797225952e-01
-5.828595757484436035e-01 -2.248617075383663177e-02 -1.469304114580154419e-01 -3.481441736221313477e-01 3.136053383350372314e-01 4.258618652820587158e-01 -3.756955862045288086e-01 -3.100362420082092285e-01
-9.447745233774185181e-02 -6.355646252632141113e-01 -2.061239629983901978e-01 1.340305060148239136e-01 4.981667995452880859e-01 4.394052624702453613e-01 2.473432123661041260e-01 -1.557389050722122192e-01
-3.945340812206268311e-01 -1.508903205394744873e-01 2.106217145919799805e-01 -4.111204147338867188e-01 1.745649427175521851e-01 6.975175738334655762e-01 2.999797463417053223e-01 3.467179089784622192e-02
8.992040157318115234e-02 -5.086371898651123047e-01 -5.771768689155578613e-01 -1.571693457663059235e-02 5.219755768775939941e-01 2.549796104431152344e-01 8.469790965318679810e-02 2.348947972059249878e-01
-4.521058797836303711e-01 -8.944839984178543091e-02 3.099066019058227539e-01 -2.921007573604583740e-01 2.560898959636688232e-01 6.804916262626647949e-01 2.560731172561645508e-01 1.095898747444152832e-01
-3.149694204330444336e-01 -7.467247080057859421e-03 -2.996846139430999756e-01 -5.039837360382080078e-01 2.452217489480972290e-01 1.124319285154342651e-01 -6.276592016220092773e-01 3.003285825252532959e-01
-2.510046958923339844e-01 2.361539900302886963e-01 -2.217340171337127686e-01 -3.886346817016601562e-01 5.395118594169616699e-01 4.135065376758575439e-01 -3.719625174999237061e-01 2.839157283306121826e-01
-1.607811450958251953e-01 -2.430430799722671509e-01 3.947068154811859131e-01 -4.781219959259033203e-01 5.079849362373352051e-01 3.899075686931610107e-01 3.102462291717529297e-01 1.560642421245574951e-01
-2.683646976947784424e-01 -2.585695087909698486e-01 -4.004790633916854858e-02 -1.035281419754028320e-01 6.021873950958251953e-01 2.044760733842849731e-01 -5.483838915824890137e-01 3.789924085140228271e-01
-3.160962164402008057e-01 -9.178835898637771606e-03 -1.331919282674789429e-01 6.857859436422586441e-03 6.186717748641967773e-01 1.376062929630279541e-01 -4.217027127742767334e-01 5.501712560653686523e-01
-2.741810977458953857e-01 -7.508130511268973351e-04 -8.206835389137268066e-02 -2.364389449357986450e-01 6.132544279098510742e-01 1.928959786891937256e-01 -5.365930795669555664e-01 4.012028574943542480e-01
-8.449582457542419434e-01 -3.015857934951782227e-01 -2.506955265998840332e-01 -1.215663999319076538e-01 4.591781646013259888e-02 1.640132218599319458e-01 3.416609391570091248e-02 -2.954472303390502930e-01
-1.515899896621704102e-01 4.004834219813346863e-02 -2.951998114585876465e-01 -4.059951901435852051e-01 5.088751912117004395e-01 3.640697598457336426e-01 -4.411169290542602539e-01 3.706165254116058350e-01
-1.181132718920707703e-01 -3.511019647121429443e-01 -1.440110951662063599e-01 -4.265324771404266357e-02 5.239413380622863770e-01 5.064254999160766602e-01 -5.517499446868896484e-01 6.934723258018493652e-02
-7.935293912887573242e-01 -5.113111734390258789e-01 3.020518459379673004e-03 -6.400372833013534546e-02 2.294452041387557983e-01 -8.252575248479843140e-02 5.719696730375289917e-02 -2.050353288650512695e-01
2.393587082624435425e-01 -4.559578895568847656e-01 -2.273153960704803467e-01 -2.911034226417541504e-01 1.520123630762100220e-01 2.396603971719741821e-01 -1.359140127897262573e-01 7.066675424575805664e-01
7.141719013452529907e-02 -6.235174536705017090e-01 -2.683599591255187988e-01 4.546512663364410400e-02 4.961875975131988525e-01 4.704970121383666992e-01 -2.221911102533340454e-01 -1.228937357664108276e-01
-1.434004455804824829e-01 -2.993312478065490723e-02 -5.313890576362609863e-01 -6.726648807525634766e-01 3.968540728092193604e-01 2.747011780738830566e-01 8.795538544654846191e-02 -5.475237220525741577e-02
-4.322744011878967285e-01 -2.119587808847427368e-01 2.241492867469787598e-01 -2.709980905055999756e-01 6.451784968376159668e-01 1.542524993419647217e-01 -3.931583762168884277e-01 2.233985811471939087e-01
-5.018947720527648926e-01 -5.384842157363891602e-01 -9.756222367286682129e-02 -2.922377586364746094e-01 -4.182726144790649414e-01 2.651424109935760498e-01 1.835776120424270630e-01 2.902789115905761719e-01
-6.290155053138732910e-01 -4.345692694187164307e-01 -3.751191794872283936e-01 -5.202642455697059631e-02 -3.273952305316925049e-01 2.846461832523345947e-01 -2.330700159072875977e-01 1.718575954437255859e-01
-3.433504998683929443e-01 -3.028822243213653564e-01 -3.124186396598815918e-01 2.186244428157806396e-01 -6.197195127606391907e-02 4.748152494430541992e-01 6.211955100297927856e-02 6.417334675788879395e-01
-3.593272343277931213e-02 -3.893138766288757324e-01 -4.238501191139221191e-01 -6.102972626686096191e-01 3.224891424179077148e-01 3.564449027180671692e-02 -4.355610311031341553e-01 6.973531097173690796e-03
-2.077128887176513672e-01 4.763069003820419312e-02 -4.710470139980316162e-01 -2.872187793254852295e-01 2.252705395221710205e-01 6.015737354755401611e-02 -5.272424817085266113e-01 5.637875795364379883e-01
-1.754240691661834717e-01 -3.392157852649688721e-01 3.704706579446792603e-02 -1.092712655663490295e-01 7.003538012504577637e-01 8.022157847881317139e-02 -3.930933475494384766e-01 4.351927936077117920e-01
-4.026829302310943604e-01 -3.732667565345764160e-01 4.844252765178680420e-01 -2.161055654287338257e-01 1.148766726255416870e-01 4.892760515213012695e-01 2.012991607189178467e-01 3.521928787231445312e-01
-2.684131860733032227e-01 -5.778789147734642029e-02 4.261522293090820312e-01 -5.858578681945800781e-01 3.256870508193969727e-01 4.665152132511138916e-01 -4.224162548780441284e-02 2.725563645362854004e-01
-6.294932961463928223e-01 -2.635247111320495605e-01 -3.812368810176849365e-01 -2.970865666866302490e-01 -4.119577407836914062e-01 2.228257358074188232e-01 -2.054492235183715820e-01 1.977905929088592529e-01
-5.742314457893371582e-01 -1.643207520246505737e-01 2.247374504804611206e-01 -4.796985089778900146e-01 -2.780154943466186523e-01 2.746172547340393066e-01 5.080977454781532288e-02 4.553574919700622559e-01
-3.409362137317657471e-01 -1.605422198772430420e-01 2.803236246109008789e-01 -6.394969224929809570e-01 2.769234180450439453e-01 2.041863650083541870e-02 3.973255455493927002e-01 3.680760562419891357e-01
-2.234566509723663330e-01 -2.219865322113037109e-01 -5.257443785667419434e-01 -6.329954862594604492e-01 4.269832670688629150e-01 -2.077711513265967369e-03 5.760460346937179565e-02 -1.950930207967758179e-01
-2.834842503070831299e-01 -2.775957286357879639e-01 -2.016557008028030396e-01 -4.782066345214843750e-01 1.881099306046962738e-02 7.494859099388122559e-01 -3.040129318833351135e-02 -1.011110916733741760e-01
-4.607032239437103271e-01 -4.062657952308654785e-01 -2.723270952701568604e-01 8.473620563745498657e-02 1.738712936639785767e-02 3.822841942310333252e-01 5.372866988182067871e-01 3.259412944316864014e-01
-2.645739316940307617e-01 -4.857572615146636963e-01 5.481799840927124023e-01 -4.305886328220367432e-01 3.395630717277526855e-01 2.258418053388595581e-01 -1.379468590021133423e-01 1.509827971458435059e-01
5.601452663540840149e-02 -5.286146700382232666e-02 -2.173053026199340820e-01 -4.742190241813659668e-01 5.038259625434875488e-01 3.143341243267059326e-01 4.635278880596160889e-01 3.930117189884185791e-01
-3.062154650688171387e-01 -2.220645248889923096e-01 4.052430391311645508e-03 -2.973947227001190186e-01 6.063988208770751953e-01 -1.668585389852523804e-01 -3.350621163845062256e-01 5.105209350585937500e-01
-2.753017246723175049e-01 4.098637402057647705e-02 -3.782674372196197510e-01 -4.976329207420349121e-01 4.155534803867340088e-01 2.630447149276733398e-01 -5.117982625961303711e-01 1.673009693622589111e-01
-3.425885140895843506e-01 -2.256249040365219116e-01 3.727009594440460205e-01 -3.335709273815155029e-01 1.953344494104385376e-01 7.243903875350952148e-01 -1.000860184431076050e-01 9.293513000011444092e-02
-4.849274456501007080e-01 -4.419843256473541260e-01 -5.953247547149658203e-01 -1.674691140651702881e-01 -8.832789212465286255e-02 2.525851726531982422e-01 -2.772324979305267334e-01 -1.964147239923477173e-01
-2.474614530801773071e-01 -3.025431036949157715e-01 3.552159667015075684e-01 -7.336486577987670898e-01 3.609026074409484863e-01 1.446920782327651978e-01 1.318233311176300049e-01 1.193650141358375549e-01
-8.812018036842346191e-01 1.258701831102371216e-01 -1.331945210695266724e-01 -3.418018519878387451e-01 3.481570631265640259e-02 1.303475499153137207e-01 2.341502904891967773e-01 -6.485125049948692322e-03
-1.138383373618125916e-01 -8.257634043693542480e-01 2.531345933675765991e-02 -6.181497592478990555e-03 7.938099652528762817e-02 -1.972653418779373169e-01 -1.954690814018249512e-01 4.701634049415588379e-01
3.006294667720794678e-01 -6.553590297698974609e-01 -3.860627114772796631e-01 -2.703106105327606201e-01 3.093058466911315918e-01 1.804262101650238037e-01 -1.521424949169158936e-01 3.265625834465026855e-01
-2.016714960336685181e-01 -2.704792618751525879e-01 -1.162145733833312988e-01 -8.306962251663208008e-01 3.617731630802154541e-01 -1.292539201676845551e-02 2.237726747989654541e-01 -3.855596110224723816e-02
-6.642559915781021118e-02 -1.879078298807144165e-01 3.312096372246742249e-02 -1.579132676124572754e-01 1.050416007637977600e-01 7.414138913154602051e-01 -3.469838947057723999e-02 6.101742982864379883e-01
-1.496403664350509644e-01 -4.092399179935455322e-01 -3.969178199768066406e-01 -6.469061374664306641e-01 3.867836892604827881e-01 7.193852216005325317e-02 6.925491243600845337e-02 -2.729950547218322754e-01
-2.115006893873214722e-01 -9.680175036191940308e-02 -2.204102426767349243e-01 -2.604493200778961182e-01 7.374682426452636719e-01 1.579476594924926758e-01 -4.158839881420135498e-01 2.961689233779907227e-01
-6.261753290891647339e-02 -1.066584140062332153e-01 -3.567782640457153320e-01 -4.661877155303955078e-01 3.163132667541503906e-01 1.505601108074188232e-01 -5.670341849327087402e-01 4.425279200077056885e-01
-3.610861897468566895e-01 -3.432627618312835693e-01 4.833687841892242432e-02 -2.804974280297756195e-02 2.136665880680084229e-01 4.320241138339042664e-02 -6.209057569503784180e-01 5.618011951446533203e-01
-6.118901371955871582e-01 -2.979785799980163574e-01 -2.269402444362640381e-01 7.286442071199417114e-02 -2.905104160308837891e-01 3.859413862228393555e-01 2.800488099455833435e-02 4.958394467830657959e-01
-2.792415916919708252e-01 -3.317885845899581909e-02 -3.414750844240188599e-02 -8.816105127334594727e-01 3.145021200180053711e-01 8.422908931970596313e-02 1.091570928692817688e-01 1.568400710821151733e-01
-6.812976598739624023e-01 -4.082407355308532715e-01 -5.385239794850349426e-02 -1.190807893872261047e-01 2.701325416564941406e-01 -2.391934394836425781e-01 -4.688757061958312988e-01 4.542191326618194580e-02
2.651387155055999756e-01 -6.779584288597106934e-01 -1.186050102114677429e-01 -3.948534131050109863e-01 2.434168905019760132e-01 1.740097701549530029e-01 5.996085330843925476e-02 4.549406468868255615e-01
-6.671442985534667969e-01 -4.794697761535644531e-01 -1.811125874519348145e-01 -2.929599583148956299e-01 -3.244437277317047119e-01 1.915604919195175171e-01 2.273297011852264404e-01 1.129695177078247070e-01
-4.369267225265502930e-01 -3.412278294563293457e-01 5.553429722785949707e-01 -2.731385231018066406e-01 1.577611267566680908e-01 3.515498638153076172e-01 2.014471739530563354e-01 3.472623825073242188e-01
-3.763317465782165527e-01 -3.673035502433776855e-01 -6.090501546859741211e-01 1.007992252707481384e-01 9.395238757133483887e-02 5.514150857925415039e-01 -1.498254984617233276e-01 -8.382578194141387939e-02
-6.455709338188171387e-01 -4.221702218055725098e-01 1.294251829385757446e-01 -3.083197586238384247e-02 1.842679381370544434e-01 1.063249260187149048e-02 -5.685464739799499512e-01 1.731946915388107300e-01
-1.311512738466262817e-01 -3.110655769705772400e-02 -3.540690243244171143e-01 -2.619763016700744629e-01 5.344942212104797363e-01 3.371763825416564941e-01 -4.973267316818237305e-01 3.756717741489410400e-01
-2.865321636199951172e-01 -4.150343537330627441e-01 -5.783279538154602051e-01 1.304894983768463135e-01 7.910839281976222992e-03 5.356217026710510254e-01 -2.921080291271209717e-01 1.479018330574035645e-01
1.616138815879821777e-01 -3.337995409965515137e-01 -4.253017604351043701e-01 -4.837366640567779541e-01 4.215763807296752930e-01 7.085634022951126099e-02 2.221891731023788452e-01 4.641778469085693359e-01
-5.583823919296264648e-01 -4.758486151695251465e-01 3.244478106498718262e-01 1.232365220785140991e-01 5.173819065093994141e-01 1.124326288700103760e-01 2.441700994968414307e-01 3.713940829038619995e-02
-5.929088592529296875e-01 5.441671703010797501e-03 -3.071968816220760345e-02 -3.620048165321350098e-01 3.567852377891540527e-01 1.381481885910034180e-01 5.837855339050292969e-01 1.710330098867416382e-01
-2.216402292251586914e-01 -2.791982889175415039e-01 2.274623960256576538e-01 -2.506441175937652588e-01 2.080576866865158081e-01 7.577763199806213379e-01 3.603369295597076416e-01 1.049126684665679932e-01
-3.021156191825866699e-01 -4.032441079616546631e-01 -1.647253632545471191e-01 -1.131669357419013977e-01 8.548606187105178833e-02 8.152748942375183105e-01 -1.313982903957366943e-01 -1.301249265670776367e-01
-5.714521408081054688e-01 -2.118421047925949097e-01 -1.131723001599311829e-01 -1.023366898298263550e-01 3.129750490188598633e-01 -1.077451277524232864e-02 -6.662822365760803223e-01 2.515611946582794189e-01
-8.602483272552490234e-01 9.590022265911102295e-02 -9.597887098789215088e-02 -2.156792432069778442e-01 4.588861390948295593e-02 3.043242096900939941e-01 3.127910494804382324e-01 4.989241063594818115e-02
-2.483274489641189575e-01 -4.302868545055389404e-01 -3.067187070846557617e-01 -4.538076519966125488e-01 2.779704928398132324e-01 -7.845235057175159454e-03 -5.927182435989379883e-01 1.566048264503479004e-01
-1.251932978630065918e-01 -7.376117110252380371e-01 5.633726716041564941e-02 1.298256963491439819e-01 4.826123714447021484e-01 3.716626018285751343e-02 -5.388431623578071594e-02 4.278168678283691406e-01
-9.632439911365509033e-02 -4.810895025730133057e-01 -2.706463038921356201e-01 5.908064916729927063e-02 5.490877628326416016e-01 4.685836136341094971e-01 -3.390113115310668945e-01 -2.157264947891235352e-01
-3.209227323532104492e-01 -3.217664361000061035e-01 -2.374702841043472290e-01 3.246118128299713135e-01 1.223161667585372925e-01 5.105156302452087402e-01 2.594887912273406982e-01 5.373899936676025391e-01
-1.983344107866287231e-01 -5.659530684351921082e-02 -4.796785712242126465e-01 -2.606917619705200195e-01 4.892478883266448975e-01 5.238210558891296387e-01 3.670163154602050781e-01 -1.046704277396202087e-01
-1.726746261119842529e-01 -3.650180995464324951e-01 5.021516084671020508e-01 -3.667205274105072021e-01 4.318924546241760254e-01 4.583302438259124756e-01 -7.798252254724502563e-02 2.182339876890182495e-01
-1.826749891042709351e-01 -5.555201172828674316e-01 2.428596466779708862e-01 -1.600864082574844360e-01 5.577956438064575195e-01 9.669671952724456787e-02 -4.032318592071533203e-01 3.005604743957519531e-01
-6.865777969360351562e-01 -1.951935142278671265e-01 -1.436458081007003784e-01 7.617249153554439545e-03 5.405753105878829956e-02 2.057377547025680542e-01 5.842072963714599609e-01 2.885652184486389160e-01
-4.728482961654663086e-01 3.766507282853126526e-02 -6.464769244194030762e-01 -2.133740633726119995e-01 4.044669568538665771e-01 1.082479134202003479e-01 -2.318102568387985229e-01 -2.872070074081420898e-01
-4.977883398532867432e-01 -2.722163219004869461e-03 -1.848935037851333618e-01 -4.909805357456207275e-01 5.769311785697937012e-01 -1.680394411087036133e-01 -3.081804215908050537e-01 1.445331275463104248e-01
-2.433180063962936401e-01 5.966141074895858765e-02 -1.112516596913337708e-01 -3.625507950782775879e-01 4.608962833881378174e-01 2.228679060935974121e-01 -5.351444482803344727e-01 4.949158430099487305e-01
-4.145893752574920654e-01 -5.994834303855895996e-01 -1.921269893646240234e-01 -3.627364039421081543e-01 -3.235684037208557129e-01 1.989963650703430176e-01 3.338226079940795898e-01 2.109771370887756348e-01
-4.110803306102752686e-01 -8.055651187896728516e-01 7.607210893183946609e-03 -1.428593099117279053e-01 -1.994541473686695099e-02 -1.661877632141113281e-01 -3.432906270027160645e-01 1.254849731922149658e-01
-4.395015835762023926e-01 -5.055482387542724609e-01 -3.952410817146301270e-01 -4.860842525959014893e-01 1.485330015420913696e-01 1.001783534884452820e-01 -2.880541682243347168e-01 2.090288102626800537e-01
-3.653905987739562988e-01 1.133926212787628174e-01 -4.784099385142326355e-02 -7.771472930908203125e-01 -3.930060565471649170e-02 4.330229461193084717e-01 -2.086318433284759521e-01 1.216734051704406738e-01
-5.306064486503601074e-01 -4.597392678260803223e-01 -3.568081259727478027e-01 -3.998421132564544678e-01 -9.406390041112899780e-02 2.342113703489303589e-01 3.123243451118469238e-01 2.422012090682983398e-01
-3.638757169246673584e-01 -3.400840163230895996e-01 -1.625495404005050659e-01 -1.970859766006469727e-01 4.948802888393402100e-01 4.442171007394790649e-02 -6.553055644035339355e-01 1.018180549144744873e-01
-2.520746886730194092e-01 -2.055697441101074219e-01 -5.800623297691345215e-01 -2.336217314004898071e-01 2.374695241451263428e-01 -1.511293649673461914e-01 -5.449853539466857910e-01 3.562401533126831055e-01
-4.270833730697631836e-01 3.305037319660186768e-02 -9.501964598894119263e-02 -8.003330230712890625e-01 1.970108449459075928e-01 3.172763884067535400e-01 9.801187366247177124e-02 -1.336481720209121704e-01
-6.010703444480895996e-01 -4.489004611968994141e-01 -6.064347624778747559e-01 1.159594580531120300e-02 2.867157384753227234e-02 1.807921081781387329e-01 -3.770918771624565125e-02 -1.854058355093002319e-01
-5.644479393959045410e-01 -6.260521411895751953e-01 -4.929714500904083252e-01 1.946945190429687500e-01 -2.483562752604484558e-02 5.995798110961914062e-02 6.507239770144224167e-03 6.539162248373031616e-02
-2.160927951335906982e-01 -3.889037370681762695e-01 -2.264803797006607056e-01 -3.380301594734191895e-01 4.518793523311614990e-01 -1.549058035016059875e-02 -6.224452853202819824e-01 2.112511396408081055e-01
-2.089135199785232544e-01 -3.919469118118286133e-01 -2.209774553775787354e-01 3.120420575141906738e-01 1.193169504404067993e-01 5.298987030982971191e-01 1.588029712438583374e-01 5.798998475074768066e-01
-3.327037096023559570e-01 -7.816754281520843506e-02 2.662532329559326172e-01 -1.317307502031326294e-01 6.402439475059509277e-01 2.482564747333526611e-01 -2.685048580169677734e-01 5.013141632080078125e-01
-2.530683279037475586e-01 -1.722949594259262085e-01 -4.534796476364135742e-01 -3.143467009067535400e-01 5.558571219444274902e-01 1.535979658365249634e-01 -5.188276171684265137e-01 7.853039540350437164e-03
-8.070771098136901855e-01 -1.214966699481010437e-01 -1.626318991184234619e-01 -3.480801284313201904e-01 1.389949321746826172e-01 1.697806715965270996e-01 1.032571420073509216e-01 -3.570002615451812744e-01
-2.014777362346649170e-01 -3.949632942676544189e-01 -3.543564379215240479e-01 3.437870144844055176e-01 4.119161367416381836e-01 4.349223077297210693e-01 3.683295845985412598e-01 2.552524209022521973e-01
1.991597935557365417e-02 -2.158120423555374146e-01 6.630485504865646362e-02 -2.441616654396057129e-01 2.774849236011505127e-01 7.627937793731689453e-01 -1.623891890048980713e-01 4.514364004135131836e-01
-7.719454765319824219e-01 1.045563220977783203e-01 -5.400070548057556152e-02 -2.435183525085449219e-01 3.439818322658538818e-01 3.601600229740142822e-01 -2.598858773708343506e-01 -1.239816844463348389e-01
-6.517118960618972778e-02 -3.469631075859069824e-02 2.426665723323822021e-01 -4.625290632247924805e-01 -1.397709478624165058e-03 7.280855774879455566e-01 -1.523268371820449829e-01 4.103836715221405029e-01
-3.015952110290527344e-01 -3.388605415821075439e-01 3.133579194545745850e-01 -5.698029398918151855e-01 5.548495650291442871e-01 -6.892853230237960815e-02 1.992960125207901001e-01 1.379028111696243286e-01
-3.605319857597351074e-01 -1.277252286672592163e-01 -3.567236363887786865e-01 1.066892594099044800e-01 3.261043131351470947e-01 -2.170062363147735596e-01 -4.431308507919311523e-01 6.043740510940551758e-01
-4.210896193981170654e-01 1.279027312994003296e-01 -3.853052258491516113e-01 -4.825242757797241211e-01 4.373320043087005615e-01 1.163661479949951172e-01 -4.496812522411346436e-01 1.342424452304840088e-01
-3.401042222976684570e-01 -7.143211960792541504e-01 3.287731111049652100e-01 -1.237127631902694702e-01 2.512648403644561768e-01 6.782726943492889404e-02 -3.504042029380798340e-01 2.452753633260726929e-01
-4.346820116043090820e-01 -7.971644997596740723e-01 2.199211120605468750e-01 3.894359990954399109e-02 2.554134726524353027e-01 -2.923831902444362640e-02 -1.957671642303466797e-01 1.458869427442550659e-01
-6.934660077095031738e-01 -4.720437824726104736e-01 9.967909753322601318e-02 -2.317350953817367554e-01 3.981213569641113281e-01 -2.628446221351623535e-01 -2.361826784908771515e-02 -6.705705076456069946e-02
-4.998458623886108398e-01 -1.184239387512207031e-01 1.933246850967407227e-01 -4.845839440822601318e-01 2.894519865512847900e-01 5.294989943504333496e-01 -2.549671828746795654e-01 -1.864779889583587646e-01
-7.831642031669616699e-01 -4.357608556747436523e-01 -6.933788955211639404e-02 7.375153899192810059e-02 3.150909245014190674e-01 -8.756605535745620728e-02 -2.391270250082015991e-01 -1.496246606111526489e-01
-2.074797749519348145e-01 -5.199064612388610840e-01 4.780491590499877930e-01 -3.087128698825836182e-01 2.121627181768417358e-01 4.542404711246490479e-01 1.843356341123580933e-01 2.783662378787994385e-01
-6.914811730384826660e-01 -1.052581965923309326e-01 1.387859322130680084e-02 -4.551672637462615967e-01 2.858086526393890381e-01 -4.073614776134490967e-01 1.758016347885131836e-01 1.576978862285614014e-01
-5.978226661682128906e-01 -2.156229615211486816e-01 -5.254979729652404785e-01 -1.283809393644332886e-01 -2.754019796848297119e-01 2.285301089286804199e-01 -3.586857914924621582e-01 2.162343710660934448e-01
-8.646091818809509277e-01 1.288199573755264282e-01 -3.777165338397026062e-02 -3.307167887687683105e-01 5.683539435267448425e-02 2.189510464668273926e-01 2.593968510627746582e-01 8.123827725648880005e-02
-2.998079359531402588e-01 -6.139158606529235840e-01 -3.299219608306884766e-01 1.457413733005523682e-01 3.743140492588281631e-03 1.277389079332351685e-01 3.519038558006286621e-01 5.128020048141479492e-01
-3.815780580043792725e-01 1.313274353742599487e-01 -2.380342595279216766e-02 -6.350982785224914551e-01 1.201258823275566101e-01 6.053979992866516113e-01 1.758968979120254517e-01 1.461445093154907227e-01
-5.461502075195312500e-01 -6.844971776008605957e-01 2.270013093948364258e-01 -3.324947878718376160e-02 1.965216845273971558e-01 1.578170508146286011e-01 -3.378112912178039551e-01 -5.389830842614173889e-02
-8.433813452720642090e-01 -2.172406613826751709e-01 1.850668787956237793e-01 -1.175380498170852661e-01 4.174489974975585938e-01 2.845747396349906921e-02 1.285043358802795410e-01 -4.315888509154319763e-02
-3.619535565376281738e-01 4.347097873687744141e-02 -3.847550749778747559e-01 -6.327241659164428711e-01 4.818855822086334229e-01 1.513309925794601440e-01 1.690723001956939697e-01 -1.871454566717147827e-01
-4.855180680751800537e-01 4.362406954169273376e-02 -4.117351025342941284e-02 -5.672331452369689941e-01 4.675988554954528809e-01 -2.307496815919876099e-01 1.974748522043228149e-01 3.578130900859832764e-01
-2.183592170476913452e-01 -2.563226819038391113e-01 -3.378455340862274170e-01 -1.379918307065963745e-02 5.138686299324035645e-01 5.018236637115478516e-01 -4.180239140987396240e-01 -2.857549190521240234e-01
-3.972466588020324707e-01 -7.771539688110351562e-02 -3.119029402732849121e-01 -7.164711952209472656e-01 2.620515227317810059e-01 2.681719660758972168e-01 -2.431841343641281128e-01 1.606712937355041504e-01
1.147882174700498581e-02 -4.585844874382019043e-01 -2.115593105554580688e-01 -2.190845310688018799e-01 4.733449518680572510e-01 5.340399742126464844e-01 -3.524497151374816895e-01 -2.516708970069885254e-01
-4.316713213920593262e-01 -3.669672906398773193e-01 1.362913474440574646e-02 -4.843395352363586426e-01 -2.365792989730834961e-01 3.066026270389556885e-01 4.785959124565124512e-01 2.553336918354034424e-01
-3.544245958328247070e-01 -4.925899505615234375e-01 7.742142677307128906e-02 -3.035097122192382812e-01 5.067750215530395508e-01 -1.382897049188613892e-01 -4.776551723480224609e-01 1.718337982892990112e-01
-6.037274003028869629e-01 -1.910524070262908936e-01 -2.461085170507431030e-01 -6.365936994552612305e-02 8.881259709596633911e-02 1.234869733452796936e-01 5.250493884086608887e-01 4.853623509407043457e-01
-6.926921010017395020e-01 -2.073660343885421753e-01 -1.325135380029678345e-01 -3.565378487110137939e-01 2.984521687030792236e-01 -1.754114329814910889e-01 -4.596076011657714844e-01 3.762885928153991699e-02
-3.232966959476470947e-01 -8.037545680999755859e-01 1.221236679702997208e-02 4.192380234599113464e-03 2.063779979944229126e-01 8.626404218375682831e-03 -4.365857541561126709e-01 1.265611350536346436e-01
-2.686911523342132568e-01 -2.267755866050720215e-01 -1.434110552072525024e-01 -4.719563424587249756e-01 -5.137186124920845032e-02 -1.371619408018887043e-03 6.258566379547119141e-01 4.886010885238647461e-01
-3.310500457882881165e-02 -3.176348209381103516e-01 -7.153315544128417969e-01 -5.888398289680480957e-01 1.219123750925064087e-01 1.877194643020629883e-02 -3.504169732332229614e-02 1.521106064319610596e-01
-7.011501789093017578e-01 5.508767440915107727e-02 -1.440022587776184082e-01 -8.390884101390838623e-02 7.618365436792373657e-02 1.976705789566040039e-01 5.261972546577453613e-01 3.947345912456512451e-01
-6.706933975219726562e-01 -1.093378812074661255e-01 -1.787334382534027100e-01 -1.800334006547927856e-01 -3.643084168434143066e-01 2.316018044948577881e-01 -1.887874156236648560e-01 5.018540620803833008e-01
-3.222631812095642090e-01 -6.711844354867935181e-02 2.363176345825195312e-01 -5.845089554786682129e-01 1.799604445695877075e-01 6.773785948753356934e-01 -5.130248144268989563e-02 1.688865199685096741e-02
-4.887517392635345459e-01 -2.209300100803375244e-01 -2.674576044082641602e-01 -1.604110896587371826e-01 3.396188616752624512e-01 -1.340019404888153076e-01 -6.712408661842346191e-01 1.765916645526885986e-01
-5.601673126220703125e-01 -6.333243250846862793e-01 3.471513986587524414e-01 -1.531188189983367920e-01 3.130526542663574219e-01 5.918334424495697021e-02 -1.803264617919921875e-01 -8.444713056087493896e-02
-1.986202150583267212e-01 -5.697860717773437500e-01 -5.202825367450714111e-02 -2.288476824760437012e-01 2.465718388557434082e-01 4.497599601745605469e-01 -5.465663075447082520e-01 -1.378375142812728882e-01
-1.019575446844100952e-01 -3.669846653938293457e-01 -3.841956853866577148e-01 -3.591291606426239014e-01 5.212692022323608398e-01 8.702760189771652222e-02 -5.417999625205993652e-01 7.419174164533615112e-02
-5.502937436103820801e-01 -7.192792296409606934e-01 1.380391865968704224e-01 -1.054619625210762024e-01 5.614663660526275635e-02 8.344010449945926666e-03 -3.765493333339691162e-01 6.801191717386245728e-02
-3.463292717933654785e-01 -4.583796262741088867e-01 -1.256641149520874023e-01 -3.370645642280578613e-01 5.924708247184753418e-01 -9.712829440832138062e-02 -4.191106259822845459e-01 -6.656450033187866211e-02
-3.872362077236175537e-01 -1.064606159925460815e-01 -6.200228631496429443e-02 -6.419075131416320801e-01 7.781296968460083008e-02 4.886733293533325195e-01 -3.847779333591461182e-01 -1.729571223258972168e-01
-1.530988886952400208e-02 -5.012429952621459961e-01 -4.461452364921569824e-01 -6.912894845008850098e-01 2.417685464024543762e-02 1.654882133007049561e-01 1.412976384162902832e-01 1.538129746913909912e-01
-9.245759993791580200e-02 -4.910664558410644531e-01 -5.588763952255249023e-01 3.372490778565406799e-02 9.460192173719406128e-02 6.482837796211242676e-01 -7.225117087364196777e-02 -4.882294312119483948e-02
-5.285298228263854980e-01 -3.659431934356689453e-01 2.142027318477630615e-01 2.739191651344299316e-01 5.767966508865356445e-01 8.167795836925506592e-02 -3.185288906097412109e-01 1.581168919801712036e-01
-3.342201411724090576e-01 8.928774856030941010e-03 -1.789051145315170288e-01 -6.449966430664062500e-01 6.489345431327819824e-01 2.994772279635071754e-03 1.131768450140953064e-01 7.909163087606430054e-02
2.195853590965270996e-01 -6.191998720169067383e-01 -3.750069439411163330e-01 -6.723592989146709442e-03 3.452322185039520264e-01 5.097137689590454102e-01 -1.154958382248878479e-01 1.880574077367782593e-01
-2.438106983900070190e-01 -1.386031657457351685e-01 -1.017101183533668518e-01 -4.813256561756134033e-01 5.708694458007812500e-01 -1.144679114222526550e-01 -3.819912672042846680e-01 4.409241378307342529e-01
-4.133917987346649170e-01 -5.602575540542602539e-01 -4.445480555295944214e-02 -2.349008321762084961e-01 6.164752840995788574e-01 2.283347025513648987e-02 -2.783472239971160889e-01 -4.872551187872886658e-03
-4.127056598663330078e-01 -3.489277362823486328e-01 -4.692723751068115234e-01 2.751417160034179688e-01 9.797038137912750244e-02 6.160875558853149414e-01 8.715726435184478760e-02 1.234737485647201538e-01
-4.569872021675109863e-01 1.853023618459701538e-01 -4.644777774810791016e-01 -4.047262072563171387e-01 4.880416691303253174e-01 3.527500629425048828e-01 6.715822964906692505e-02 -1.007733717560768127e-01
-3.454664945602416992e-01 -1.993255019187927246e-01 1.082666567526757717e-03 -2.163941711187362671e-01 3.793122172355651855e-01 9.678348898887634277e-02 -6.105411052703857422e-01 5.177734494209289551e-01
-1.203628256916999817e-01 -2.435189671814441681e-02 -7.081643342971801758e-01 -1.522413939237594604e-01 4.779721796512603760e-01 1.442130506038665771e-01 -2.420711368322372437e-01 3.903745710849761963e-01
-1.799957156181335449e-01 -1.049724966287612915e-01 3.852316439151763916e-01 -3.516852259635925293e-01 2.766540050506591797e-01 7.238264083862304688e-01 -9.868704713881015778e-03 2.897186577320098877e-01
-5.765091180801391602e-01 3.285041823983192444e-02 -4.453153312206268311e-01 -1.690185666084289551e-01 -4.557250440120697021e-02 5.643603801727294922e-01 -3.405447006225585938e-01 5.598984286189079285e-02
7.092117518186569214e-02 -6.004180908203125000e-01 -3.068854808807373047e-01 1.373139768838882446e-01 6.314864754676818848e-01 2.619256973266601562e-01 -2.318269312381744385e-01 -1.761935092508792877e-02
-8.647302985191345215e-01 1.242424324154853821e-01 -1.450702548027038574e-01 -3.155924081802368164e-01 3.570907562971115112e-02 3.015769422054290771e-01 1.539729535579681396e-01 1.516738161444664001e-02
9.934560954570770264e-02 -5.366945266723632812e-01 1.059486418962478638e-01 -1.876508295536041260e-01 2.418469637632369995e-01 6.203277111053466797e-01 3.387682437896728516e-01 3.123962283134460449e-01
-4.409010112285614014e-01 -2.299030721187591553e-01 -1.795494109392166138e-01 8.810884505510330200e-02 3.540639877319335938e-01 -2.789010107517242432e-02 -5.533992648124694824e-01 5.294902920722961426e-01
-6.400479078292846680e-01 -2.733804285526275635e-01 -7.170902192592620850e-02 5.226370692253112793e-02 4.869360029697418213e-01 7.929277420043945312e-02 -5.116813182830810547e-01 -5.016427114605903625e-02
-4.267795979976654053e-01 -6.677818894386291504e-01 1.407338231801986694e-01 -1.909451931715011597e-01 4.470610022544860840e-01 2.017410472035408020e-02 -3.253479599952697754e-01 -9.766542911529541016e-02
-1.242199838161468506e-01 -3.840465545654296875e-01 3.487524092197418213e-01 -4.130438566207885742e-01 2.678690850734710693e-01 6.363071799278259277e-01 8.202683180570602417e-02 2.479418963193893433e-01
-4.756757616996765137e-01 -6.454542875289916992e-01 -2.459795176982879639e-01 -9.617043286561965942e-02 6.593897193670272827e-02 2.883441448211669922e-01 -3.375755250453948975e-01 -2.931196987628936768e-01
-5.287095904350280762e-01 -2.076711505651473999e-01 -3.725270032882690430e-01 -1.847061961889266968e-01 5.730190873146057129e-01 4.034942016005516052e-02 -1.702338159084320068e-01 -3.814283907413482666e-01
-5.912749096751213074e-02 4.894665442407131195e-03 -8.128146827220916748e-02 -7.265792489051818848e-01 3.577295839786529541e-01 3.474538922309875488e-01 -1.623848080635070801e-02 4.615166783332824707e-01
-3.137308657169342041e-01 -1.513435244560241699e-01 -6.039439234882593155e-03 -1.177629735320806503e-02 1.490697860717773438e-01 9.113340377807617188e-01 -7.430581003427505493e-02 1.421983987092971802e-01
-7.362014651298522949e-01 5.030917748808860779e-02 -1.065356731414794922e-01 -5.212481021881103516e-01 1.341617405414581299e-01 2.932113111019134521e-01 1.929332613945007324e-01 -1.767244637012481689e-01
-3.023151755332946777e-01 1.091290563344955444e-01 -4.182141125202178955e-01 -4.399399757385253906e-01 1.632353663444519043e-01 2.147777974605560303e-01 -4.302136600017547607e-01 5.199875235557556152e-01
-2.101082056760787964e-01 -3.100429177284240723e-01 9.316031634807586670e-02 -7.182847261428833008e-01 4.828998744487762451e-01 -1.648668348789215088e-01 -5.276590958237648010e-02 2.682512104511260986e-01
-5.401607751846313477e-01 -1.075674593448638916e-01 -5.782355070114135742e-01 -4.666713252663612366e-02 6.779346615076065063e-02 5.251740217208862305e-01 -2.565401196479797363e-01 -1.179185733199119568e-01
-5.544939637184143066e-01 -3.081628866493701935e-02 -3.586114048957824707e-01 -1.774408668279647827e-01 3.019266128540039062e-01 9.286847710609436035e-02 -5.442413091659545898e-01 3.681258857250213623e-01
-3.335540294647216797e-01 -4.366981387138366699e-01 8.768825978040695190e-02 -2.157014757394790649e-01 5.945745110511779785e-01 9.505209326744079590e-02 5.239205360412597656e-01 -8.230089396238327026e-02
-5.233878493309020996e-01 -5.173561573028564453e-01 1.660050153732299805e-01 8.689251542091369629e-02 6.265049576759338379e-01 7.916306704282760620e-02 5.825548898428678513e-03 -1.564944535493850708e-01
-7.981684803962707520e-01 -2.659928500652313232e-01 -4.142829179763793945e-01 -1.211574301123619080e-01 -1.654020994901657104e-01 8.393298834562301636e-02 -2.592039406299591064e-01 6.539247930049896240e-02
-6.692617535591125488e-01 -3.359878361225128174e-01 -2.437373697757720947e-01 1.437203437089920044e-01 -1.349001973867416382e-01 3.047378957271575928e-01 1.761742085218429565e-01 4.658722579479217529e-01
-6.992490291595458984e-01 -5.008978247642517090e-01 -2.355336695909500122e-01 1.552914921194314957e-02 -1.192008331418037415e-01 3.253694474697113037e-01 -1.071804836392402649e-01 2.699500918388366699e-01
-4.169228971004486084e-01 7.586850225925445557e-02 -1.728488206863403320e-01 -5.284714102745056152e-01 6.268049478530883789e-01 2.970072031021118164e-01 8.820801973342895508e-03 -1.734502464532852173e-01
-2.383655309677124023e-01 -3.540052473545074463e-01 -2.566925287246704102e-01 6.793580204248428345e-02 5.062707662582397461e-01 4.298467338085174561e-01 -5.482095479965209961e-01 -7.578723132610321045e-02
-4.579834342002868652e-01 -3.559041619300842285e-01 6.988114863634109497e-02 -2.099914550781250000e-01 4.206888675689697266e-01 4.061342477798461914e-01 -5.206582546234130859e-01 3.993250429630279541e-02
7.653665542602539062e-02 -3.140452504158020020e-01 -5.725165605545043945e-01 -5.790086388587951660e-01 7.983105257153511047e-03 1.863672211766242981e-02 -1.458243876695632935e-01 4.591467678546905518e-01
-2.889842391014099121e-01 -6.869012117385864258e-01 -1.467487365007400513e-01 -3.523449301719665527e-01 1.139746084809303284e-01 3.356535136699676514e-01 -3.590751886367797852e-01 -2.106755822896957397e-01
-2.975808978080749512e-01 -4.592384696006774902e-01 4.529420435428619385e-01 -5.643461942672729492e-01 2.531706988811492920e-01 2.995641529560089111e-01 -1.511770635843276978e-01 1.462839171290397644e-02
-2.708667218685150146e-01 -2.617940604686737061e-01 -1.975575238466262817e-01 -2.658504843711853027e-01 3.261461853981018066e-01 6.917292624711990356e-02 -6.769229173660278320e-01 4.230943918228149414e-01
-8.216752409934997559e-01 -1.875031590461730957e-01 2.413272708654403687e-01 4.473005235195159912e-02 4.399576485157012939e-01 1.522462368011474609e-01 7.730866968631744385e-02 -8.206415176391601562e-02
1.867736876010894775e-01 -3.100428283214569092e-01 -9.030745923519134521e-02 -3.835456669330596924e-01 2.231734842061996460e-01 1.072702854871749878e-01 8.516714721918106079e-02 8.032182455062866211e-01
-4.395532310009002686e-01 -5.221606492996215820e-01 4.281059801578521729e-01 -3.426722884178161621e-01 4.150604605674743652e-01 -3.687727451324462891e-02 1.577911525964736938e-01 1.868392974138259888e-01
-2.532753050327301025e-01 -7.165014147758483887e-01 3.254309594631195068e-01 7.924992591142654419e-02 1.591227054595947266e-01 5.030320212244987488e-02 -8.445765078067779541e-02 5.246978998184204102e-01
-7.947535514831542969e-01 -2.797121405601501465e-01 2.000434882938861847e-02 1.295840889215469360e-01 4.514210224151611328e-01 -4.839176312088966370e-02 2.509905397891998291e-01 -6.178031116724014282e-02
-4.755366742610931396e-01 -2.464811950922012329e-01 -3.941760957241058350e-01 1.068271696567535400e-01 3.079085946083068848e-01 -1.366940438747406006e-01 -4.224373400211334229e-01 5.043598413467407227e-01
-2.723261117935180664e-01 -6.255103945732116699e-01 -3.317423462867736816e-01 2.883349955081939697e-01 7.927560061216354370e-02 5.606243014335632324e-01 3.364980965852737427e-02 1.402458846569061279e-01
-3.141703605651855469e-01 1.225048154592514038e-01 -1.855593770742416382e-01 -7.459771037101745605e-01 3.924415111541748047e-01 2.455173581838607788e-01 -1.881266236305236816e-01 2.137628644704818726e-01
4.118859767913818359e-03 -3.350928425788879395e-01 1.642076820135116577e-01 -4.734508693218231201e-01 2.820701599121093750e-01 5.950120091438293457e-01 3.041543066501617432e-01 3.323602676391601562e-01
-4.923262298107147217e-01 -4.695962965488433838e-01 -7.559024542570114136e-02 3.782856510952115059e-03 5.713855028152465820e-01 7.567395269870758057e-02 3.118393719196319580e-01 -3.192400932312011719e-01
-3.149054944515228271e-01 -2.906825244426727295e-01 -3.767430186271667480e-01 -5.058677196502685547e-01 5.363687276840209961e-01 9.514646604657173157e-03 9.671977162361145020e-02 -3.483738601207733154e-01
-8.988233655691146851e-02 1.231135800480842590e-01 -4.531182944774627686e-01 -2.287997007369995117e-01 5.104044079780578613e-01 2.565752863883972168e-01 -8.922552317380905151e-02 6.203176975250244141e-01
-7.927060127258300781e-01 -4.590818583965301514e-01 -3.341585099697113037e-01 -1.215960532426834106e-01 1.751232296228408813e-01 4.426082014106214046e-04 -3.277692943811416626e-02 -5.168067663908004761e-02
-2.150813490152359009e-01 -8.888862282037734985e-02 -2.205183357000350952e-01 -4.568033516407012939e-01 7.078837752342224121e-01 -1.012519821524620056e-01 3.206672072410583496e-01 2.726945579051971436e-01
-6.007097363471984863e-01 -4.132819473743438721e-01 4.042257368564605713e-02 -3.521099984645843506e-01 -3.217059075832366943e-01 4.603036642074584961e-01 1.288718879222869873e-01 1.036750078201293945e-01
-2.372372001409530640e-01 -8.592996597290039062e-01 3.529328852891921997e-02 -2.368177771568298340e-01 7.808866351842880249e-02 8.139482885599136353e-02 -3.656345009803771973e-01 -3.978497534990310669e-02
-3.574295938014984131e-01 -3.925649821758270264e-01 5.721301957964897156e-02 -2.405893951654434204e-01 8.032878041267395020e-01 4.825842380523681641e-02 -9.544420987367630005e-02 -1.644811034202575684e-02
-5.733510851860046387e-01 -3.021329045295715332e-01 -4.079225957393646240e-01 -4.742308259010314941e-01 -8.360517024993896484e-02 3.165839612483978271e-01 2.055556625127792358e-01 1.980406641960144043e-01
-4.419557750225067139e-01 -6.864449381828308105e-02 -3.348688483238220215e-01 -2.773227691650390625e-01 1.898054927587509155e-01 5.767570734024047852e-01 -4.272863566875457764e-01 2.442736476659774780e-01
-3.475129604339599609e-01 -4.270924627780914307e-01 -1.264429092407226562e-01 -4.376373887062072754e-01 1.598958522081375122e-01 5.293091535568237305e-01 -4.144556224346160889e-01 -1.086460202932357788e-01
-6.805255413055419922e-01 -2.019125968217849731e-01 -2.726750373840332031e-01 -4.730207026004791260e-01 3.020479977130889893e-01 3.287171130068600178e-04 2.564621567726135254e-01 -2.025097757577896118e-01
-3.656735122203826904e-01 -6.216809153556823730e-01 -1.962395459413528442e-01 -1.713779941201210022e-02 4.340647459030151367e-01 2.572813928127288818e-01 -3.549296259880065918e-01 2.457869052886962891e-01
-3.350337743759155273e-01 -2.991769909858703613e-01 -2.764964103698730469e-01 4.610865935683250427e-02 3.411763906478881836e-01 6.512225270271301270e-01 -3.783904910087585449e-01 1.897310018539428711e-01
-5.205556154251098633e-01 -2.936878204345703125e-01 -5.647552013397216797e-01 1.748292595148086548e-01 1.475975960493087769e-01 5.015453100204467773e-01 -1.262193918228149414e-01 -6.318026036024093628e-02
-2.468005418777465820e-01 -5.842463374137878418e-01 3.556788563728332520e-01 -2.639608085155487061e-01 4.489949345588684082e-01 3.029804527759552002e-01 2.117154300212860107e-01 2.516864240169525146e-01
-2.138267606496810913e-01 -8.914523720741271973e-01 -5.760901421308517456e-02 -2.529558837413787842e-01 3.621549159288406372e-02 -2.801798470318317413e-02 -2.951524853706359863e-01 5.544326826930046082e-02
-7.479102909564971924e-02 -6.800538897514343262e-01 -8.531196415424346924e-02 -1.092416197061538696e-01 3.611050844192504883e-01 2.818342745304107666e-01 -5.410240888595581055e-01 1.009284183382987976e-01
-2.262612432241439819e-01 -4.945401847362518311e-01 -4.523023068904876709e-01 -2.454164810478687286e-02 4.547908306121826172e-01 3.119661211967468262e-01 -3.647188544273376465e-01 2.487542182207107544e-01
-5.246860384941101074e-01 2.619438990950584412e-02 -1.094682961702346802e-01 1.522956043481826782e-01 5.687227249145507812e-01 1.743781864643096924e-01 -4.763404726982116699e-01 3.287670016288757324e-01
-2.878018617630004883e-01 -4.912001490592956543e-01 -2.010677605867385864e-01 -2.648124396800994873e-01 -3.839601576328277588e-01 2.399404197931289673e-01 8.906571567058563232e-02 5.936403870582580566e-01
-5.074986219406127930e-01 -5.335220098495483398e-01 -4.726743325591087341e-03 -1.972586363554000854e-01 3.113178610801696777e-01 -2.161345183849334717e-01 -4.955838620662689209e-01 1.721329540014266968e-01
-4.882200956344604492e-01 -7.480100989341735840e-01 -8.192510902881622314e-02 -1.999105513095855713e-01 2.221286594867706299e-01 -4.835203289985656738e-02 -2.606297135353088379e-01 -1.893127858638763428e-01
-2.211553156375885010e-01 -6.062389016151428223e-01 -3.072772622108459473e-01 -1.721546351909637451e-01 3.265911638736724854e-01 5.099977254867553711e-01 -2.391852289438247681e-01 -1.885183602571487427e-01
-6.240296363830566406e-01 -1.841521561145782471e-01 -4.124779105186462402e-01 -4.096340537071228027e-01 4.814112484455108643e-01 2.076575532555580139e-03 2.623754739761352539e-02 -7.929181307554244995e-02
-3.018595837056636810e-02 -5.647316575050354004e-01 -3.016688823699951172e-01 -4.566503167152404785e-01 5.885525345802307129e-01 1.715140789747238159e-01 -3.411731868982315063e-02 6.048333272337913513e-02
-6.677985191345214844e-01 -6.007941365242004395e-01 -4.101482778787612915e-02 -2.467550486326217651e-01 1.172471717000007629e-01 -2.718802988529205322e-01 -1.909957230091094971e-01 7.985045760869979858e-02
-4.491128325462341309e-01 -8.529287762939929962e-03 -1.589957773685455322e-01 7.186863571405410767e-02 4.073470830917358398e-01 5.971741080284118652e-01 4.577613174915313721e-01 1.889076977968215942e-01
-5.397064685821533203e-01 -6.485881209373474121e-01 -1.723905503749847412e-01 -2.956038117408752441e-01 -1.083165290765464306e-03 2.198828756809234619e-01 -3.226407468318939209e-01 1.360284537076950073e-01
-2.830727398395538330e-01 -2.569680511951446533e-01 -6.942837834358215332e-01 -2.076622247695922852e-01 -5.714954808354377747e-02 4.634810090065002441e-01 -2.839140295982360840e-01 1.731932908296585083e-01
-8.058593273162841797e-01 -1.342996656894683838e-01 -4.220383465290069580e-01 -1.143118483014404774e-03 -1.203240454196929932e-01 1.375965774059295654e-01 3.312757611274719238e-02 3.463071584701538086e-01
-2.064449489116668701e-01 -3.992740213871002197e-01 1.948758363723754883e-01 -6.495360732078552246e-01 5.593866109848022461e-01 8.538701385259628296e-02 1.143323779106140137e-01 6.936125457286834717e-02
-2.345422655344009399e-01 -4.158668816089630127e-01 -5.748939886689186096e-02 -1.489978432655334473e-01 3.061526119709014893e-01 8.026892542839050293e-01 -5.156819149851799011e-02 7.642313092947006226e-02
-4.722841978073120117e-01 7.452872395515441895e-02 -3.645004630088806152e-01 -3.517657220363616943e-01 4.988634586334228516e-01 4.684566855430603027e-01 1.616564095020294189e-01 -1.426326632499694824e-01
-6.712447404861450195e-01 -3.869973719120025635e-01 2.632838860154151917e-02 -2.214191108942031860e-02 5.055634975433349609e-01 3.101963549852371216e-02 3.327592909336090088e-01 -1.766202896833419800e-01
-2.849068939685821533e-01 -5.707939267158508301e-01 -1.286264955997467041e-01 -9.849959611892700195e-02 6.013721823692321777e-01 2.014573365449905396e-01 3.934800326824188232e-01 -9.856684505939483643e-02
-1.482764035463333130e-01 -4.867878258228302002e-01 -3.488306105136871338e-01 -6.987375020980834961e-01 2.330870479345321655e-01 -2.370715290307998657e-01 1.273220628499984741e-01 6.626944243907928467e-02
-6.082645058631896973e-01 -4.147710204124450684e-01 1.831631958484649658e-01 -4.539773166179656982e-01 -1.645527631044387817e-01 5.287154018878936768e-02 3.149777352809906006e-01 2.987494170665740967e-01
-3.579850196838378906e-01 -6.399071812629699707e-01 -1.365368217229843140e-01 -2.162451148033142090e-01 4.270743727684020996e-01 -1.397815793752670288e-01 -1.827606409788131714e-01 4.020304381847381592e-01
-6.881362199783325195e-01 -2.824066281318664551e-01 1.817705780267715454e-01 -5.291603207588195801e-01 2.138399481773376465e-01 2.838223576545715332e-01 -1.241488661617040634e-02 8.501332253217697144e-02
-3.170807957649230957e-01 -5.346484184265136719e-01 -1.074523329734802246e-01 -6.513291001319885254e-01 2.100233435630798340e-01 -1.962540894746780396e-01 -3.001463413238525391e-01 7.156822085380554199e-02
-5.540713071823120117e-01 -4.880100786685943604e-01 -6.215267777442932129e-01 -3.722938522696495056e-02 -6.538652628660202026e-02 3.866954147815704346e-02 -2.272279411554336548e-01 -9.882527589797973633e-02
-1.381731778383255005e-01 -7.103001475334167480e-01 -5.502787232398986816e-01 5.040268227458000183e-02 7.305964827537536621e-03 4.128689765930175781e-01 2.030395530164241791e-02 1.041204947978258133e-02
