# Supplementary material for: Where is your field going? A machine learning approach to study the relative motion of the domains of physics
Source: PLoS One. 2020 Jun 18;15(6):e0233997. doi: 10.1371/journal.pone.0233997 (PMC7302634; doi:10.1371/journal.pone.0233997)
Supplement: S18 Data — (ZIP) [file pone.0233997.s018.zip › 17/Pacs4Run_17_VS_500_embeddings1988-1992ED8.txt]

1.746648848056793213e-01 2.439493834972381592e-01 2.600037157535552979e-01 -3.163549900054931641e-01 -6.159194707870483398e-01 4.254458472132682800e-02 -5.218134522438049316e-01 -2.980643212795257568e-01
-6.115334853529930115e-02 2.796876803040504456e-02 -1.760976165533065796e-01 1.317115724086761475e-01 -4.049821197986602783e-01 -3.857448697090148926e-01 -5.633237957954406738e-01 5.630066394805908203e-01
4.898638129234313965e-01 2.791315615177154541e-01 1.232683360576629639e-01 3.803003951907157898e-02 -1.979529261589050293e-01 -3.476336300373077393e-01 -3.131626546382904053e-01 6.382573246955871582e-01
5.708833932876586914e-01 -1.344717442989349365e-01 6.046713143587112427e-02 -2.233391106128692627e-01 -2.267166376113891602e-01 -5.548411011695861816e-01 -4.626857936382293701e-01 -1.707209348678588867e-01
4.554678201675415039e-01 -1.878620237112045288e-01 -1.083721742033958435e-01 1.126099824905395508e-01 -4.117825329303741455e-01 -7.136304974555969238e-01 -2.158460021018981934e-01 -8.607397228479385376e-02
2.507055401802062988e-01 1.391940861940383911e-01 -4.177956879138946533e-01 -1.150574162602424622e-01 -2.718761563301086426e-01 -2.181542068719863892e-01 -7.769255638122558594e-01 -6.970810145139694214e-02
-1.579970121383666992e-01 3.715046048164367676e-01 -1.296281367540359497e-01 2.835666239261627197e-01 -4.185377359390258789e-01 -4.970657527446746826e-01 -4.910337328910827637e-01 2.764875888824462891e-01
-5.658223032951354980e-01 1.096169352531433105e-01 1.670906245708465576e-01 -3.525631427764892578e-01 -6.132110357284545898e-01 -3.587939739227294922e-01 -1.010225862264633179e-01 -2.535294368863105774e-02
6.934818625450134277e-01 1.874323934316635132e-01 -1.800869964063167572e-02 -2.824000716209411621e-01 -1.440428346395492554e-01 -2.215877324342727661e-01 -5.779051184654235840e-01 -7.358354516327381134e-03
1.294189691543579102e-01 -5.688461288809776306e-02 2.600827515125274658e-01 -7.480888068675994873e-02 -2.219147235155105591e-01 -5.647950768470764160e-01 -6.508723497390747070e-01 -3.389703631401062012e-01
-1.621649861335754395e-01 -4.849930703639984131e-01 3.548585176467895508e-01 -4.511631280183792114e-02 -5.130544304847717285e-01 -4.993387162685394287e-01 -3.094220757484436035e-01 -4.709770902991294861e-02
2.172469794750213623e-01 -1.686715520918369293e-02 -3.811173439025878906e-01 -1.909580975770950317e-01 -4.895749390125274658e-01 -4.777305126190185547e-01 -2.733116447925567627e-01 4.776971042156219482e-01
4.645937085151672363e-01 -1.010112091898918152e-01 2.741053700447082520e-01 -5.004534497857093811e-02 -2.055888473987579346e-01 -5.671713352203369141e-01 -4.922223389148712158e-01 -3.001304268836975098e-01
5.766497850418090820e-01 2.061509341001510620e-01 -1.127726659178733826e-01 2.854945603758096695e-03 -3.969163298606872559e-01 -5.966191291809082031e-01 -7.434174418449401855e-02 3.053317666053771973e-01
-1.540206074714660645e-01 2.603515684604644775e-01 -3.502528667449951172e-01 -3.160715401172637939e-01 -5.366457700729370117e-01 -5.709343552589416504e-01 -1.451483368873596191e-01 2.255967408418655396e-01
2.140993922948837280e-01 1.230296641588211060e-01 -6.009104102849960327e-02 -5.087732076644897461e-01 -2.028452455997467041e-01 -3.484101295471191406e-01 -5.340963006019592285e-01 4.782985746860504150e-01
6.013616919517517090e-01 2.605457901954650879e-01 -1.699358820915222168e-01 1.322252899408340454e-01 -3.789559006690979004e-01 -4.988645911216735840e-01 -1.347043812274932861e-01 3.368972539901733398e-01
-2.029004096984863281e-01 -4.620433449745178223e-01 1.059572026133537292e-01 -1.976443678140640259e-01 -5.938239693641662598e-01 1.573615074157714844e-01 -5.182162523269653320e-01 2.216290980577468872e-01
1.040384247899055481e-01 1.720343381166458130e-01 -5.582378059625625610e-02 -1.500822603702545166e-01 -3.622950613498687744e-01 -8.166959285736083984e-01 -2.816680073738098145e-01 2.373864054679870605e-01
-2.516670227050781250e-01 2.815030813217163086e-01 -1.448537968099117279e-02 -6.080739945173263550e-02 -4.035604000091552734e-01 -7.429270148277282715e-01 -3.545270264148712158e-01 1.141117066144943237e-01
1.141172945499420166e-01 -1.723947823047637939e-01 -3.325869441032409668e-01 -1.297644674777984619e-01 -4.951379895210266113e-01 -5.696820020675659180e-01 -3.450949192047119141e-01 3.755193054676055908e-01
-9.706584364175796509e-02 1.792542785406112671e-01 -7.801188528537750244e-02 -4.486915469169616699e-01 -3.499601781368255615e-01 -4.790083765983581543e-01 -4.367234110832214355e-01 4.564949572086334229e-01
-4.823467433452606201e-01 6.339389830827713013e-02 1.353343427181243896e-01 -3.435244262218475342e-01 -4.445973932743072510e-01 -1.934032738208770752e-01 -5.831129550933837891e-01 2.278286814689636230e-01
1.287894546985626221e-01 -1.914143413305282593e-01 -4.562770128250122070e-01 6.562474370002746582e-02 -4.242238104343414307e-01 -4.134656488895416260e-01 -5.710194110870361328e-01 2.393649071455001831e-01
-2.480554133653640747e-01 2.911221683025360107e-01 -1.514242291450500488e-01 -2.828191816806793213e-01 -3.390360176563262939e-01 -3.059534430503845215e-01 -6.451358795166015625e-01 3.550312817096710205e-01
-2.238056957721710205e-01 -2.756140194833278656e-03 3.724178969860076904e-01 -2.079185694456100464e-01 -4.480459690093994141e-01 -6.149488091468811035e-01 -2.052594274282455444e-01 -3.833271265029907227e-01
2.730132341384887695e-01 4.229947552084922791e-02 3.771846592426300049e-01 -3.099988102912902832e-01 -2.191516458988189697e-01 -6.026799678802490234e-01 -3.214747607707977295e-01 4.131711423397064209e-01
1.601494848728179932e-02 1.644525825977325439e-01 -1.021974831819534302e-01 -6.101500988006591797e-01 -2.681382298469543457e-01 -4.017778933048248291e-01 -4.836278855800628662e-01 3.503597080707550049e-01
4.005393683910369873e-01 -1.241408735513687134e-01 -1.702464967966079712e-01 -4.251453578472137451e-01 -1.722858846187591553e-01 -2.909286320209503174e-01 -7.065804004669189453e-01 2.910209447145462036e-02
2.979927361011505127e-01 4.601464569568634033e-01 -4.655236005783081055e-01 -2.435884624719619751e-01 -3.855008184909820557e-01 -2.261714935302734375e-01 -4.039252996444702148e-01 2.459630221128463745e-01
2.226794064044952393e-01 -3.390863537788391113e-01 -2.628417015075683594e-01 -1.238634586334228516e-01 -5.602322816848754883e-01 -5.549332499504089355e-01 -7.917647808790206909e-02 3.506089150905609131e-01
2.260872125625610352e-01 2.390677481889724731e-01 -2.897372245788574219e-01 -3.693551942706108093e-02 -1.887353658676147461e-01 -1.948542445898056030e-01 -8.500610589981079102e-01 1.011253520846366882e-01
2.795415520668029785e-01 -2.497618049383163452e-01 4.470703899860382080e-01 2.666268050670623779e-01 -6.991332173347473145e-01 -2.668445408344268799e-01 -5.149439349770545959e-02 1.608377099037170410e-01
-6.113815307617187500e-02 -4.778656959533691406e-01 -3.621802031993865967e-01 -9.956115484237670898e-02 -7.251942753791809082e-01 -2.472202330827713013e-01 -1.434247046709060669e-01 1.386519223451614380e-01
4.286392927169799805e-01 -4.105242714285850525e-02 2.287532389163970947e-01 -1.488286703824996948e-01 -1.668048948049545288e-01 -3.758142590522766113e-01 -4.673123061656951904e-01 5.938550829887390137e-01
-5.822474509477615356e-02 2.461458295583724976e-01 1.464738249778747559e-01 -1.445944458246231079e-01 -9.025136232376098633e-01 1.954956799745559692e-01 4.976814612746238708e-03 -2.022029906511306763e-01
3.452858626842498779e-01 -1.920134723186492920e-01 1.798186004161834717e-01 -9.870065748691558838e-02 -4.031005799770355225e-01 -6.392116546630859375e-01 -8.402845263481140137e-02 4.729582965373992920e-01
1.911190450191497803e-01 6.486095488071441650e-02 9.533537179231643677e-02 -3.215298652648925781e-01 -8.915573358535766602e-01 6.951485574245452881e-02 2.061848789453506470e-01 -6.765611469745635986e-02
3.185158073902130127e-01 -4.033817648887634277e-01 3.825834095478057861e-01 1.475523114204406738e-01 -6.117889881134033203e-01 -4.362938404083251953e-01 3.650929406285285950e-02 -4.145078361034393311e-02
3.974758684635162354e-01 -1.150873079895973206e-01 3.106323480606079102e-01 -1.027486994862556458e-01 -2.849011421203613281e-01 -6.121538281440734863e-01 -2.324878722429275513e-01 4.601809382438659668e-01
1.234287619590759277e-01 -3.359846770763397217e-01 1.132445335388183594e-01 -1.990086212754249573e-02 -4.637275338172912598e-01 -7.962554693222045898e-01 -8.703973889350891113e-02 -4.491515085101127625e-02
2.593742907047271729e-01 -1.289852559566497803e-01 -4.107563495635986328e-01 -1.721796840429306030e-01 -4.598662555217742920e-01 -4.656575024127960205e-01 -3.112604618072509766e-01 4.387758076190948486e-01
1.820864975452423096e-01 -1.303478479385375977e-01 5.008625984191894531e-01 2.091620117425918579e-01 -5.563353896141052246e-01 -5.876364707946777344e-01 1.919371634721755981e-02 -6.915838457643985748e-03
2.049374580383300781e-01 4.500164389610290527e-01 3.301594555377960205e-01 -1.587546914815902710e-01 -7.454845905303955078e-01 -5.909110233187675476e-02 1.849258095026016235e-01 -1.668562740087509155e-01
-8.428544551134109497e-02 2.284385412931442261e-01 6.359193939715623856e-04 3.260562568902969360e-02 -4.330370128154754639e-01 -8.097480535507202148e-01 -2.085858136415481567e-01 2.300595343112945557e-01
1.502244919538497925e-01 -1.589299589395523071e-01 -3.816283643245697021e-01 -2.108770608901977539e-01 -4.523553550243377686e-01 -1.524428427219390869e-01 -4.658149182796478271e-01 5.632202029228210449e-01
6.670743823051452637e-01 -9.033782780170440674e-02 2.536866366863250732e-01 -3.223733603954315186e-02 -2.610715031623840332e-01 -5.397471189498901367e-01 -2.680876553058624268e-01 -2.238266170024871826e-01
5.909731388092041016e-01 1.093143075704574585e-01 1.462865322828292847e-01 -1.768867671489715576e-01 -4.101276397705078125e-01 -6.450296640396118164e-01 4.256670549511909485e-02 -5.703454837203025818e-03
2.128978222608566284e-01 9.268734604120254517e-02 -2.967275381088256836e-01 1.348392572253942490e-02 -2.231656163930892944e-01 -2.994892299175262451e-01 -8.283635377883911133e-01 1.793645620346069336e-01
-7.685949653387069702e-02 -3.113944828510284424e-01 -3.061076402664184570e-01 -1.294127106666564941e-01 -6.984530687332153320e-01 2.384809255599975586e-01 -4.918294250965118408e-01 -8.401341736316680908e-03
-3.123148679733276367e-01 1.580796539783477783e-01 -8.289640396833419800e-02 -2.777039408683776855e-01 -4.777461588382720947e-01 -3.183351457118988037e-01 -4.212117493152618408e-01 5.352391004562377930e-01
6.665445864200592041e-03 2.861747145652770996e-02 -5.934215784072875977e-01 1.593488156795501709e-01 -5.029472112655639648e-01 -5.267727375030517578e-02 -6.012116670608520508e-01 6.640145182609558105e-02
3.939268290996551514e-01 -2.335480600595474243e-01 3.868062198162078857e-01 1.987769007682800293e-01 -5.561559796333312988e-01 2.119919359683990479e-01 -2.581354975700378418e-01 4.245723783969879150e-01
3.248071074485778809e-01 4.457697570323944092e-01 1.307749748229980469e-01 -1.139350235462188721e-01 -7.750992178916931152e-01 -5.487926676869392395e-02 2.473845630884170532e-01 -2.677311934530735016e-02
3.474804162979125977e-01 3.817311301827430725e-02 4.761027693748474121e-01 6.044118851423263550e-02 -6.183991432189941406e-01 -6.282910704612731934e-02 7.532681524753570557e-02 5.054048895835876465e-01
-1.613206863403320312e-01 1.540264636278152466e-01 -2.217380516231060028e-02 1.943070143461227417e-01 -3.954367339611053467e-01 -6.869064569473266602e-01 -4.714881181716918945e-01 2.479776740074157715e-01
-2.906038463115692139e-01 2.823136746883392334e-01 -1.800342798233032227e-01 -3.353590965270996094e-01 -4.510267674922943115e-01 -4.054893553256988525e-01 -3.905739784240722656e-01 4.130079150199890137e-01
6.340495944023132324e-01 -1.351282298564910889e-01 3.861429393291473389e-01 3.291119635105133057e-01 -5.094051957130432129e-01 6.790643185377120972e-02 -2.409808933734893799e-01 -1.112117618322372437e-02
1.907192021608352661e-01 8.531902730464935303e-02 -1.252815723419189453e-01 6.911387667059898376e-03 -4.749751091003417969e-01 -7.445073723793029785e-01 -1.506924629211425781e-01 3.714870810508728027e-01
1.589474976062774658e-01 -9.780431538820266724e-02 -4.030405580997467041e-01 1.266715973615646362e-01 -3.096382915973663330e-01 -2.284450381994247437e-01 -7.946774363517761230e-01 -8.430626243352890015e-02
-1.051946207880973816e-01 3.925243318080902100e-01 -1.580054461956024170e-01 6.524594034999608994e-03 -4.226662516593933105e-01 -6.701424121856689453e-01 -3.378742933273315430e-01 2.606794536113739014e-01
1.081868261098861694e-01 -1.318831145763397217e-01 4.271826744079589844e-01 -1.342566609382629395e-01 -1.385461241006851196e-01 -6.542720198631286621e-01 -5.240763425827026367e-01 2.201583683490753174e-01
-7.341827731579542160e-03 -1.847157031297683716e-01 2.723616063594818115e-01 -1.431968808174133301e-01 -3.916655778884887695e-01 -6.162108778953552246e-01 -4.068307578563690186e-01 -4.153443872928619385e-01
2.072343379259109497e-01 -7.608338491991162300e-04 8.362930417060852051e-01 -4.786779731512069702e-02 -4.457955956459045410e-01 -1.845384836196899414e-01 -1.419124156236648560e-01 4.948367550969123840e-02
5.182454586029052734e-01 8.835063315927982330e-03 2.317479103803634644e-01 3.224416971206665039e-01 -7.348641753196716309e-01 -1.587447077035903931e-01 7.263237982988357544e-02 5.627877637743949890e-02
4.804354608058929443e-01 1.468440592288970947e-01 -3.345209062099456787e-01 -3.124408423900604248e-01 -2.214276939630508423e-01 -1.639442592859268188e-01 -6.406749486923217773e-01 2.274261415004730225e-01
-2.530468404293060303e-01 -1.232468187808990479e-01 8.851517736911773682e-02 2.822629511356353760e-01 -5.859557986259460449e-01 1.504776161164045334e-02 -6.623605489730834961e-01 -2.257833033800125122e-01
4.196418225765228271e-01 1.530924141407012939e-01 -2.318560034036636353e-01 3.089038841426372528e-02 -4.689245223999023438e-01 -5.724338889122009277e-01 -9.153140336275100708e-02 4.356642961502075195e-01
4.138157367706298828e-01 5.367092788219451904e-02 -3.186461627483367920e-01 6.173104979097843170e-03 -2.536828815937042236e-01 -1.236094534397125244e-01 -7.552048563957214355e-01 -2.726427316665649414e-01
7.872025668621063232e-02 1.714470535516738892e-01 -3.297283649444580078e-01 -1.557661890983581543e-01 -5.858144760131835938e-01 -5.020492672920227051e-01 -1.328678894788026810e-02 4.858151972293853760e-01
2.928136587142944336e-01 -1.493000984191894531e-01 2.276673465967178345e-01 -1.026463136076927185e-01 -3.659224808216094971e-01 -5.462263822555541992e-01 -4.203696846961975098e-01 -4.697105884552001953e-01
3.516110777854919434e-01 1.582593023777008057e-01 1.069481149315834045e-01 3.971227258443832397e-02 -7.786807417869567871e-01 2.176027446985244751e-01 -1.411631405353546143e-01 -4.058163166046142578e-01
1.966525316238403320e-01 3.939346969127655029e-01 -3.825086653232574463e-01 -3.513118922710418701e-01 -3.329845964908599854e-01 -4.346491396427154541e-01 -4.659982621669769287e-01 -1.394893825054168701e-01
-3.778730034828186035e-01 -3.556677699089050293e-01 -2.620230056345462799e-02 -1.169424783438444138e-02 -7.249512672424316406e-01 2.166440710425376892e-02 -4.035784900188446045e-01 2.024592906236648560e-01
-3.293239474296569824e-01 3.845344483852386475e-01 2.620083093643188477e-01 1.892469972372055054e-01 -4.950682520866394043e-01 7.205510977655649185e-03 -5.562477111816406250e-01 -2.909641861915588379e-01
3.435013592243194580e-01 4.042109847068786621e-01 -1.129491329193115234e-01 -5.145699977874755859e-01 -2.339675128459930420e-01 -2.974094077944755554e-02 -5.324043035507202148e-01 -3.193756937980651855e-01
2.602651417255401611e-01 1.058205366134643555e-01 4.337187707424163818e-01 -1.733340620994567871e-01 -1.873848140239715576e-01 1.087352037429809570e-01 -7.103631496429443359e-01 -3.890440464019775391e-01
3.536991775035858154e-01 -4.426039010286331177e-02 -1.760355532169342041e-01 4.813352972269058228e-02 -5.177986621856689453e-01 -4.608217477798461914e-01 2.864331193268299103e-02 5.986150503158569336e-01
-1.924898177385330200e-01 3.701485991477966309e-01 -1.766611337661743164e-01 -4.541639983654022217e-01 -4.900960922241210938e-01 -3.697064816951751709e-01 -2.238455712795257568e-01 4.018452763557434082e-01
6.284215301275253296e-02 7.890977710485458374e-02 1.589998751878738403e-01 -3.733024001121520996e-01 -8.818826079368591309e-01 1.974281817674636841e-01 9.182406961917877197e-02 -7.876270450651645660e-03
4.582020044326782227e-01 8.366055786609649658e-02 -9.367699921131134033e-02 8.074899017810821533e-02 -2.375989705324172974e-01 -1.453636437654495239e-01 -7.314426302909851074e-01 -3.939082920551300049e-01
-2.319488376379013062e-01 -1.478237509727478027e-01 -3.915237784385681152e-01 -2.656504802871495485e-04 -7.833448052406311035e-01 2.576231956481933594e-02 -3.768287003040313721e-01 -1.215083673596382141e-01
9.408299624919891357e-02 3.143842816352844238e-01 -5.844808816909790039e-01 -3.295896649360656738e-01 -4.779357612133026123e-01 -4.476119950413703918e-02 -4.477929174900054932e-01 1.054466739296913147e-01
-4.946283996105194092e-02 3.305799961090087891e-01 -1.636857539415359497e-01 1.433841288089752197e-01 -3.364151418209075928e-01 -4.510144591331481934e-01 -6.043627262115478516e-01 3.988420367240905762e-01
4.551769196987152100e-01 -4.726495221257209778e-02 -2.949921488761901855e-01 -4.227697849273681641e-01 -3.918759524822235107e-01 -2.192825376987457275e-01 -3.839792609214782715e-01 -4.192057549953460693e-01
5.807750225067138672e-01 -2.468431554734706879e-02 -3.237280249595642090e-01 -3.896549642086029053e-01 -2.293501198291778564e-01 -1.193025037646293640e-01 -5.537880063056945801e-01 1.787301898002624512e-01
4.602628648281097412e-01 2.322799116373062134e-01 -1.555562764406204224e-01 -4.226147532463073730e-01 -3.454176187515258789e-01 -5.981920361518859863e-01 -1.958078145980834961e-01 1.261571198701858521e-01
2.161770612001419067e-01 2.280354052782058716e-01 4.723136126995086670e-01 3.989021182060241699e-01 -6.684014797210693359e-01 1.400044262409210205e-01 -2.295119017362594604e-01 5.191661883145570755e-03
1.009952183812856674e-02 5.876731872558593750e-02 4.529519006609916687e-02 -2.685211598873138428e-02 -4.005307555198669434e-01 -7.270117402076721191e-01 -3.322393298149108887e-01 -4.408148527145385742e-01
3.932623267173767090e-01 2.880220115184783936e-01 2.557605318725109100e-02 -5.342330932617187500e-01 -1.509454846382141113e-01 -4.347386956214904785e-01 -5.132986903190612793e-01 3.272667899727821350e-02
1.540266424417495728e-01 -4.028863012790679932e-01 -4.611953794956207275e-01 -3.363445401191711426e-01 -5.219624638557434082e-01 -2.672168016433715820e-01 -3.643763661384582520e-01 1.072840318083763123e-01
-4.727556109428405762e-01 -6.580619141459465027e-03 2.893688678741455078e-01 -1.006437167525291443e-01 -4.607743620872497559e-01 -5.349450558423995972e-02 -6.536801457405090332e-01 2.003074586391448975e-01
5.179231166839599609e-01 -1.526558548212051392e-01 -7.772865146398544312e-02 2.906652390956878662e-01 -7.736833691596984863e-01 2.646914497017860413e-02 -1.487820781767368317e-02 -1.357054263353347778e-01
-1.070582643151283264e-01 7.937060296535491943e-02 -7.966335862874984741e-02 -3.843799829483032227e-01 -4.182744622230529785e-01 -6.861751079559326172e-01 -2.711289525032043457e-01 3.299152553081512451e-01
-3.273922502994537354e-01 2.452366501092910767e-01 5.237679183483123779e-02 -3.558516204357147217e-01 -3.486717045307159424e-01 -4.475751519203186035e-01 -4.554966092109680176e-01 4.170455634593963623e-01
-3.635884523391723633e-01 -2.074983865022659302e-01 -8.632365614175796509e-02 6.618385016918182373e-02 -8.134051561355590820e-01 3.236406296491622925e-02 -2.796479761600494385e-01 2.683975696563720703e-01
3.073284626007080078e-01 2.401950806379318237e-01 -2.531324140727519989e-02 -4.821648001670837402e-01 -2.237628102302551270e-01 -1.942915469408035278e-01 -6.083788275718688965e-01 -3.959648907184600830e-01
1.089672148227691650e-01 3.844349980354309082e-01 -3.478755652904510498e-01 -3.098547160625457764e-01 -5.276748538017272949e-01 -5.334917306900024414e-01 4.250606521964073181e-03 2.454308271408081055e-01
1.959503628313541412e-02 4.833431541919708252e-01 2.033000141382217407e-01 1.229959540069103241e-02 -3.926542997360229492e-01 -2.875747382640838623e-01 -4.076620638370513916e-01 -5.669641494750976562e-01
2.094883322715759277e-01 1.473218947649002075e-01 4.618477821350097656e-01 -3.662800043821334839e-02 -1.597725301980972290e-01 -6.980816721916198730e-01 -3.792610466480255127e-01 2.511610984802246094e-01
2.728155851364135742e-01 -1.219825912266969681e-02 2.532626390457153320e-01 5.867227315902709961e-01 -6.542817354202270508e-01 -1.635169088840484619e-01 -2.079579681158065796e-01 1.377265006303787231e-01
2.561948001384735107e-01 7.367204129695892334e-02 1.309476643800735474e-01 -4.330998361110687256e-01 -7.581488490104675293e-01 3.827771246433258057e-01 -5.389792472124099731e-02 -9.164372459053993225e-04
4.585133790969848633e-01 3.811172842979431152e-01 -2.651056349277496338e-01 1.703011244535446167e-01 -3.614905476570129395e-01 -5.255582332611083984e-01 -3.239561021327972412e-01 1.827492266893386841e-01
5.274032950401306152e-01 -8.204656094312667847e-02 -5.317222326993942261e-02 -4.252619147300720215e-01 -1.528586000204086304e-01 -3.181599080562591553e-01 -6.368086338043212891e-01 3.636523708701133728e-02
2.108469754457473755e-01 1.618279516696929932e-01 7.041572034358978271e-02 2.071988135576248169e-01 -8.978258371353149414e-01 -9.896345436573028564e-02 1.302206665277481079e-01 -2.205067425966262817e-01
7.386703789234161377e-02 -1.252542138099670410e-01 -2.638912200927734375e-01 -2.350192070007324219e-01 -3.365273475646972656e-01 -3.468336164951324463e-01 -6.682207584381103516e-01 -4.170362949371337891e-01
3.444900512695312500e-01 2.599896192550659180e-01 -2.542600631713867188e-01 -1.765950620174407959e-01 -1.710943430662155151e-01 -2.342336475849151611e-01 -7.451035976409912109e-01 2.803213894367218018e-01
1.833365708589553833e-01 -3.093888424336910248e-02 3.958911895751953125e-01 -8.193874359130859375e-02 -6.817947030067443848e-01 1.540852636098861694e-01 2.944727241992950439e-02 5.590468645095825195e-01
-2.053400687873363495e-02 4.031662046909332275e-01 4.670870602130889893e-01 -2.050286084413528442e-01 -2.397946417331695557e-01 -3.704784512519836426e-01 -5.606167912483215332e-01 -2.603484392166137695e-01
2.771713137626647949e-01 -2.175266295671463013e-01 -2.380523681640625000e-01 -1.854087109677493572e-03 -2.040484696626663208e-01 -1.638951301574707031e-01 -8.539240360260009766e-01 1.466365456581115723e-01
4.228964447975158691e-01 3.208493292331695557e-01 -3.061893284320831299e-01 -4.506111443042755127e-01 -2.437141686677932739e-01 -2.577542960643768311e-01 -5.261035561561584473e-01 1.370882838964462280e-01
2.659951746463775635e-01 1.435979902744293213e-01 -3.511853888630867004e-02 7.293413579463958740e-02 -9.165931344032287598e-01 5.678029358386993408e-02 2.255015373229980469e-01 8.863358199596405029e-02
3.779453933238983154e-01 6.383909285068511963e-02 -2.037042379379272461e-01 -6.499124169349670410e-01 -3.092869222164154053e-01 -2.378711402416229248e-01 -3.166303038597106934e-01 3.697356283664703369e-01
8.158015459775924683e-02 4.714501276612281799e-02 8.045859336853027344e-01 -8.116564154624938965e-02 -5.472120046615600586e-01 4.426442552357912064e-03 -1.941332817077636719e-01 -5.215409677475690842e-03
2.201643884181976318e-01 -6.847153604030609131e-02 3.035292923450469971e-01 4.324138164520263672e-01 -7.883086204528808594e-01 2.282040007412433624e-02 -7.765835523605346680e-02 1.993625313043594360e-01
-4.498032107949256897e-02 -5.230820775032043457e-01 -1.549988985061645508e-01 -1.899036616086959839e-01 -7.215468883514404297e-01 -3.777608871459960938e-01 -6.928214803338050842e-03 -2.988012880086898804e-02
2.803644239902496338e-01 -3.779145181179046631e-01 6.608453392982482910e-01 -2.850060462951660156e-01 -3.643160760402679443e-01 5.189486965537071228e-02 -3.536997735500335693e-01 1.042370405048131943e-02
-3.435643911361694336e-01 1.442835330963134766e-01 1.630976349115371704e-01 2.977350652217864990e-01 -4.946831762790679932e-01 1.035798341035842896e-01 -6.976734995841979980e-01 -6.091093271970748901e-02
6.547563076019287109e-01 -8.127018064260482788e-02 -1.465206742286682129e-01 1.649684160947799683e-01 -4.241957962512969971e-01 -4.525425732135772705e-01 -2.672452926635742188e-01 -2.446421086788177490e-01
3.563876748085021973e-01 -3.956576585769653320e-01 6.236371994018554688e-01 3.164126351475715637e-02 -4.939059913158416748e-01 -1.672434806823730469e-01 -2.335055619478225708e-01 8.949389681220054626e-03
-6.426185369491577148e-02 -9.842503070831298828e-02 -5.050498843193054199e-01 -5.009736120700836182e-02 -7.539435029029846191e-01 1.153616830706596375e-01 -2.868751883506774902e-01 -2.540892064571380615e-01
7.518904209136962891e-01 1.069625392556190491e-01 -1.745935976505279541e-01 1.266502495855093002e-02 -3.942301571369171143e-01 -3.260563910007476807e-01 -1.053073927760124207e-01 3.460583984851837158e-01
6.494187712669372559e-01 2.805855311453342438e-02 -3.429214656352996826e-01 -3.784519731998443604e-01 -3.104025125503540039e-01 -2.888554334640502930e-01 -3.644629120826721191e-01 -6.345608830451965332e-02
-2.027058899402618408e-01 -3.766641914844512939e-01 -9.400746971368789673e-02 -4.830470085144042969e-01 -5.473785400390625000e-01 8.205331861972808838e-02 -5.138692855834960938e-01 6.667015701532363892e-02
2.630563974380493164e-01 2.033578976988792419e-02 2.684076130390167236e-01 -8.343654125928878784e-02 -1.435812264680862427e-01 -4.461449384689331055e-01 -5.826436877250671387e-01 5.406007170677185059e-01
-1.487522851675748825e-02 -5.079354047775268555e-01 3.248504996299743652e-01 1.861258745193481445e-01 -7.090264558792114258e-01 1.328241894952952862e-03 -2.666869759559631348e-01 1.666356623172760010e-01
4.764477908611297607e-01 1.733236610889434814e-01 -4.076203405857086182e-01 -3.031035065650939941e-01 -4.593891799449920654e-01 -4.430195093154907227e-01 -1.392775028944015503e-01 2.413032054901123047e-01
3.021097481250762939e-01 -3.148697018623352051e-01 5.672057271003723145e-01 -4.200840294361114502e-01 -4.872370660305023193e-01 -2.698877751827239990e-01 1.695727370679378510e-02 2.944254688918590546e-02
2.870801985263824463e-01 1.617776304483413696e-01 -1.796272546052932739e-01 2.690047621726989746e-01 -8.564798831939697266e-01 8.639946579933166504e-02 -3.402896597981452942e-02 -2.111939340829849243e-01
-6.685344874858856201e-02 -5.607450008392333984e-01 -1.390070021152496338e-01 -1.451970636844635010e-01 -7.331715822219848633e-01 -2.643945515155792236e-01 -5.951097607612609863e-02 1.723484992980957031e-01
3.635421693325042725e-01 2.781991958618164062e-01 -7.678299397230148315e-02 1.616450399160385132e-01 -8.364952206611633301e-01 1.382033824920654297e-01 -1.192154129967093468e-03 -1.989769488573074341e-01
-6.274267286062240601e-02 2.559774816036224365e-01 2.578542828559875488e-01 -1.021991074085235596e-01 -8.662127852439880371e-01 1.941865980625152588e-01 1.112216934561729431e-01 2.306561022996902466e-01
1.224415898323059082e-01 -4.957492053508758545e-01 5.579683780670166016e-01 -2.877831459045410156e-02 -4.570972323417663574e-01 -3.838032782077789307e-01 -2.647387087345123291e-01 2.746863849461078644e-02
-2.031483650207519531e-01 -4.345969855785369873e-01 -2.605721652507781982e-01 -1.700301170349121094e-01 -7.702365517616271973e-01 -1.111047938466072083e-01 -2.594922184944152832e-01 -1.016222499310970306e-02
-1.444947868585586548e-01 -5.163656473159790039e-01 2.571983262896537781e-02 -1.563533693552017212e-01 -7.316679954528808594e-01 -8.299525827169418335e-02 -1.058929786086082458e-01 3.659785985946655273e-01
-3.175790235400199890e-02 4.089669510722160339e-02 -3.683266043663024902e-01 -1.363164484500885010e-01 -5.839141607284545898e-01 -5.679779648780822754e-01 -1.668159812688827515e-01 3.894737660884857178e-01
5.750617980957031250e-01 5.189964920282363892e-02 -2.347688525915145874e-01 -3.797402679920196533e-01 -3.443492650985717773e-01 -1.552670747041702271e-01 -4.427811801433563232e-01 -3.585413396358489990e-01
2.353999018669128418e-01 3.528243303298950195e-01 -5.377683416008949280e-02 1.254416555166244507e-01 -8.581152558326721191e-01 -8.695369958877563477e-02 2.398937195539474487e-01 1.665154239162802696e-03
1.338921338319778442e-01 -4.541274309158325195e-01 -8.343557268381118774e-02 1.058975681662559509e-01 -8.172504901885986328e-01 7.852589339017868042e-02 -7.119653373956680298e-02 2.802350223064422607e-01
-2.271798551082611084e-01 1.341178119182586670e-01 5.304825305938720703e-02 1.338829547166824341e-01 -5.577694177627563477e-01 2.800658047199249268e-01 -6.965439319610595703e-01 -1.869384348392486572e-01
3.475428223609924316e-01 1.516293883323669434e-01 7.362645119428634644e-02 -1.624967753887176514e-01 -8.484019041061401367e-01 3.229257166385650635e-01 -1.811694912612438202e-02 -1.222808845341205597e-03
-3.439923003315925598e-02 -2.570611834526062012e-01 -2.191901654005050659e-01 -6.623965501785278320e-01 -4.891125559806823730e-01 1.082241684198379517e-01 -4.003286957740783691e-01 1.863228082656860352e-01
2.324080020189285278e-01 3.888950347900390625e-01 6.170169450342655182e-03 -6.466986536979675293e-01 -1.758117973804473877e-01 -3.009699881076812744e-01 -4.292086362838745117e-01 2.660399675369262695e-01
3.402209579944610596e-01 -3.881108015775680542e-02 1.580214649438858032e-01 4.288516044616699219e-01 -8.162566423416137695e-01 -7.376710325479507446e-02 -3.200007975101470947e-02 -3.344447165727615356e-02
3.663044571876525879e-01 2.944731116294860840e-01 -2.433908432722091675e-01 -4.681220054626464844e-01 -2.472169101238250732e-01 -3.465142250061035156e-01 -5.424852967262268066e-01 1.589047908782958984e-01
1.971132457256317139e-01 7.749150693416595459e-02 1.759643703699111938e-01 -5.225867033004760742e-01 -7.348759770393371582e-01 3.138962686061859131e-01 -5.717888846993446350e-02 -9.611540287733078003e-02
1.886402666568756104e-01 -4.097770154476165771e-01 1.899679601192474365e-01 -1.545780599117279053e-01 -4.541093707084655762e-01 -5.747416019439697266e-01 -2.828101515769958496e-01 -3.463966846466064453e-01
-5.103895440697669983e-02 -1.154885888099670410e-01 -2.466379404067993164e-01 2.700755596160888672e-01 -3.508949279785156250e-01 -3.148333728313446045e-01 -7.295122742652893066e-01 3.095982074737548828e-01
1.120566725730895996e-01 3.282428681850433350e-01 1.936928331851959229e-01 4.573968052864074707e-01 -7.800363302230834961e-01 1.117120385169982910e-01 -1.039475947618484497e-01 3.506945073604583740e-02
-3.872706890106201172e-01 -3.481007516384124756e-01 4.395738244056701660e-03 -1.053102463483810425e-01 -8.048942685127258301e-01 -1.288065761327743530e-01 -2.278365045785903931e-01 3.717840090394020081e-02
-1.755179315805435181e-01 -1.529570370912551880e-01 4.850712418556213379e-01 -1.290284991264343262e-01 -4.745617806911468506e-01 -4.297815263271331787e-01 -3.365561664104461670e-01 -4.131151139736175537e-01
2.569648921489715576e-01 -9.937057644128799438e-02 -1.372982859611511230e-01 -5.728588700294494629e-01 -3.336186408996582031e-01 -4.015600383281707764e-01 -4.737468957901000977e-01 -2.829992473125457764e-01
2.134727835655212402e-01 2.438763342797756195e-02 7.022390365600585938e-01 -1.514497399330139160e-01 -5.806813240051269531e-01 2.268959581851959229e-01 -2.140866518020629883e-01 5.702927708625793457e-02
3.718338161706924438e-02 1.186745688319206238e-01 -1.737649887800216675e-01 -5.287767648696899414e-01 -4.006424844264984131e-01 -2.306568771600723267e-01 -2.746845781803131104e-01 6.209395527839660645e-01
3.382949233055114746e-01 5.870811641216278076e-03 1.018642634153366089e-01 -2.683107256889343262e-01 -1.019580438733100891e-01 -1.531969308853149414e-01 -8.461376428604125977e-01 -2.309581339359283447e-01
4.185458123683929443e-01 2.291680276393890381e-01 -1.121595054864883423e-01 -4.316330552101135254e-01 -3.161828219890594482e-01 -6.046069264411926270e-01 -1.933210343122482300e-01 2.655566334724426270e-01
4.871187806129455566e-01 5.355137586593627930e-01 4.799427837133407593e-02 -3.802846968173980713e-01 -1.378344148397445679e-01 -4.061503410339355469e-01 -3.774697184562683105e-01 5.080185830593109131e-02
2.761265039443969727e-01 2.991883829236030579e-02 2.187781482934951782e-01 4.968866407871246338e-01 -7.118376493453979492e-01 -2.051638662815093994e-01 -6.031168624758720398e-02 2.750568985939025879e-01
-4.601501524448394775e-01 -5.652195774018764496e-03 2.976427674293518066e-01 -2.303541451692581177e-01 -5.224366784095764160e-01 1.257854402065277100e-01 -5.833332538604736328e-01 1.324225813150405884e-01
-2.732893824577331543e-01 2.151633054018020630e-01 1.857827603816986084e-01 4.544402956962585449e-01 -5.438398718833923340e-01 6.463090889155864716e-03 -5.560830235481262207e-01 -1.815336346626281738e-01
3.318040072917938232e-01 4.227825403213500977e-01 -1.433983296155929565e-01 -3.461374044418334961e-01 -1.589991748332977295e-01 -3.833096623420715332e-01 -6.056494116783142090e-01 1.782373636960983276e-01
8.349160850048065186e-02 -4.277091920375823975e-01 -1.595774888992309570e-01 -1.910176575183868408e-01 -7.205113768577575684e-01 1.506325900554656982e-01 -3.578615188598632812e-01 -2.797312438488006592e-01
2.825724482536315918e-01 -8.680215477943420410e-02 3.943500816822052002e-01 -3.922768831253051758e-01 -2.680370509624481201e-01 -6.126976013183593750e-01 -2.610953450202941895e-01 -2.963311970233917236e-01
5.162482857704162598e-01 2.627992331981658936e-01 -1.597061902284622192e-01 7.275280356407165527e-02 -4.020358324050903320e-01 -6.696148514747619629e-01 -1.201899424195289612e-01 -9.572267532348632812e-02
5.040953159332275391e-01 -6.182864680886268616e-02 3.415987491607666016e-01 -2.932680305093526840e-03 -7.389522790908813477e-01 1.314300484955310822e-02 4.071181267499923706e-02 -2.783633172512054443e-01
2.207968980073928833e-01 -3.269714117050170898e-02 3.104372024536132812e-01 4.981904625892639160e-01 -7.007289528846740723e-01 -7.151713967323303223e-02 -1.368752717971801758e-01 3.012374341487884521e-01
3.060355484485626221e-01 2.242231369018554688e-01 7.256276160478591919e-02 -2.207623571157455444e-01 -8.379284143447875977e-01 2.765152454376220703e-01 1.264253165572881699e-03 -1.532269418239593506e-01
1.429759562015533447e-01 3.861705064773559570e-01 -2.413633838295936584e-02 5.817138403654098511e-02 -8.798147439956665039e-01 1.589560508728027344e-02 2.174621671438217163e-01 6.962262839078903198e-02
-2.638680934906005859e-01 -1.078520119190216064e-01 5.956137180328369141e-02 2.523608803749084473e-01 -6.421474218368530273e-01 1.955471783876419067e-01 -6.209968328475952148e-01 -1.236084327101707458e-01
-1.452945638447999954e-02 -4.544980451464653015e-02 -9.555948525667190552e-02 1.256038546562194824e-01 -5.249209403991699219e-01 -3.190184831619262695e-01 -4.337825477123260498e-01 -6.382265686988830566e-01
3.778198957443237305e-01 9.315858036279678345e-02 -7.781718671321868896e-02 -4.766288101673126221e-01 -2.792831361293792725e-01 -5.124740004539489746e-01 -4.933480322360992432e-01 -1.769800633192062378e-01
2.466702610254287720e-01 3.629356622695922852e-01 1.572934687137603760e-01 -3.150981962680816650e-01 -8.000537753105163574e-01 1.148397549986839294e-01 1.733241081237792969e-01 -9.376345202326774597e-03
4.090662896633148193e-01 1.689335405826568604e-01 1.385524272918701172e-01 -3.035278022289276123e-01 -7.521713972091674805e-01 3.554845154285430908e-01 -1.495348103344440460e-02 2.111322991549968719e-02
2.472704350948333740e-01 2.136292159557342529e-01 3.509947955608367920e-01 -1.461922079324722290e-01 -6.872137188911437988e-01 1.458185613155364990e-01 -9.739895910024642944e-02 -4.956189393997192383e-01
3.795107901096343994e-01 1.988782435655593872e-01 5.564069002866744995e-02 -2.474032342433929443e-01 -8.013788461685180664e-01 3.294677734375000000e-01 1.185926795005798340e-02 3.488603234291076660e-02
-2.573278844356536865e-01 -3.223122656345367432e-01 3.236535936594009399e-02 -1.791036128997802734e-01 -8.116781115531921387e-01 8.647003769874572754e-02 -1.048161834478378296e-01 3.456686437129974365e-01
-2.603306472301483154e-01 5.744274854660034180e-01 9.162217378616333008e-02 -4.710369408130645752e-01 -3.740316331386566162e-01 -2.807693481445312500e-01 -3.914554417133331299e-01 -4.705865401774644852e-03
-1.514383554458618164e-01 -3.714759945869445801e-01 -1.261467188596725464e-01 -6.124199032783508301e-01 -5.779961347579956055e-01 -2.853885293006896973e-01 -1.800280362367630005e-01 -1.283087581396102905e-02
2.976152002811431885e-01 -1.785617023706436157e-01 6.323303580284118652e-01 -6.834858562797307968e-03 -5.944157838821411133e-01 -1.342472434043884277e-01 -1.409014873206615448e-02 3.287879824638366699e-01
3.432338833808898926e-01 2.150488793849945068e-01 2.154887914657592773e-01 3.633912205696105957e-01 -7.801161408424377441e-01 -8.756091445684432983e-02 8.413270115852355957e-02 1.847413778305053711e-01
1.039937734603881836e-01 -3.799718022346496582e-01 -3.709152042865753174e-01 -5.194216966629028320e-01 -5.418609976768493652e-01 2.911784499883651733e-02 -3.710162043571472168e-01 7.290811091661453247e-02
2.285286411643028259e-02 -3.528180122375488281e-01 -1.542533636093139648e-01 -3.424618542194366455e-01 -6.592640876770019531e-01 3.102672696113586426e-01 -4.476482868194580078e-01 -5.137279629707336426e-02
2.414609938859939575e-01 -1.065775901079177856e-01 4.232392907142639160e-01 -2.491861879825592041e-01 -3.662016689777374268e-01 -5.803454518318176270e-01 -1.637351065874099731e-01 -4.374914765357971191e-01
-8.352128416299819946e-02 -2.843743562698364258e-01 -1.529249697923660278e-01 -6.280015707015991211e-01 -4.363739192485809326e-01 8.091035485267639160e-02 -5.248268842697143555e-01 1.482280194759368896e-01
1.263221800327301025e-01 -9.545154869556427002e-02 4.393875002861022949e-01 1.673661172389984131e-01 -7.479259967803955078e-01 1.682434976100921631e-01 -1.482758224010467529e-01 3.797028362751007080e-01
2.871359288692474365e-01 1.219266951084136963e-01 -5.671815946698188782e-02 -3.564092814922332764e-01 -8.143398165702819824e-01 3.128966093063354492e-01 -6.855647079646587372e-03 -1.064973026514053345e-01
2.680410742759704590e-01 -2.874992601573467255e-02 1.431872844696044922e-01 -8.173851370811462402e-01 -2.307975590229034424e-01 -2.289706319570541382e-01 -3.234672248363494873e-01 -1.684646606445312500e-01
2.480474412441253662e-01 2.620205879211425781e-01 2.970739826560020447e-02 2.869586087763309479e-02 -2.637259960174560547e-01 -2.651692330837249756e-01 -6.701581478118896484e-01 -5.283309221267700195e-01
2.801617980003356934e-01 7.620139420032501221e-02 1.518025845289230347e-01 -3.808678686618804932e-01 -7.774930000305175781e-01 3.768256306648254395e-01 -2.734170109033584595e-02 1.891429908573627472e-02
2.285417020320892334e-01 4.333630800247192383e-01 -8.637183159589767456e-02 -5.782731771469116211e-01 -1.845784783363342285e-01 -2.368661612272262573e-01 -5.648810267448425293e-01 -9.402002394199371338e-02
5.895715951919555664e-01 -6.143115460872650146e-02 -4.943975806236267090e-01 3.671636059880256653e-02 -4.605980217456817627e-01 -1.963168978691101074e-01 -2.341828197240829468e-01 -3.119647204875946045e-01
-1.851105839014053345e-01 -3.400465846061706543e-01 2.526856660842895508e-01 -2.949462234973907471e-01 -5.113618373870849609e-01 -5.651317834854125977e-01 -1.950342059135437012e-01 -2.834715545177459717e-01
1.116607114672660828e-01 1.409938335418701172e-01 -1.770839691162109375e-01 -1.949474364519119263e-01 -1.566638648509979248e-01 -2.670345902442932129e-01 -8.954757452011108398e-01 2.370082773268222809e-02
1.213886365294456482e-01 3.630770444869995117e-01 -3.699978888034820557e-01 8.941172808408737183e-02 -8.230481743812561035e-01 5.568584054708480835e-02 2.992298454046249390e-02 -1.647488027811050415e-01
2.929387092590332031e-01 -1.074742153286933899e-01 -1.806124597787857056e-01 8.330244570970535278e-02 -8.957215547561645508e-01 7.230608724057674408e-03 1.172717064619064331e-01 -2.166889309883117676e-01
3.720120489597320557e-01 -2.276038080453872681e-01 2.737717628479003906e-01 3.972475528717041016e-01 -7.462208867073059082e-01 -1.246929839253425598e-01 -6.496343016624450684e-02 2.080309763550758362e-02
8.278673887252807617e-02 -4.326368272304534912e-01 -3.966477811336517334e-01 -2.486586719751358032e-01 -5.942115783691406250e-01 -2.755882963538169861e-02 -4.575654268264770508e-01 -1.536168456077575684e-01
-2.602584287524223328e-02 -4.472410976886749268e-01 2.520059943199157715e-01 -3.568111732602119446e-02 -5.026204586029052734e-01 -4.963595867156982422e-01 -3.533720970153808594e-01 -3.326348364353179932e-01
-3.848093748092651367e-01 -2.590442895889282227e-01 5.682368576526641846e-02 -2.437124103307723999e-01 -7.501319646835327148e-01 7.748509198427200317e-02 -3.165715932846069336e-01 2.308108359575271606e-01
-1.118035763502120972e-01 2.016841024160385132e-01 5.301328301429748535e-01 5.601504445075988770e-02 -6.881588101387023926e-01 2.536855340003967285e-01 -1.982012391090393066e-01 2.923053205013275146e-01
2.354520857334136963e-01 2.361089885234832764e-01 3.677747845649719238e-01 5.632656216621398926e-01 -5.918765664100646973e-01 -7.028935849666595459e-02 -2.233793139457702637e-01 1.764409095048904419e-01
1.366345882415771484e-01 -2.399304360151290894e-01 5.465939044952392578e-01 -5.691199377179145813e-02 -4.995300769805908203e-01 -5.793382525444030762e-01 -7.581087946891784668e-02 -1.756414473056793213e-01
2.551809847354888916e-01 -1.250594295561313629e-02 -1.769339591264724731e-01 6.930737942457199097e-02 -9.317841529846191406e-01 3.791568055748939514e-02 8.581400662660598755e-02 -1.469484716653823853e-01
1.029238402843475342e-01 -3.419612050056457520e-01 3.362003266811370850e-01 2.082139700651168823e-01 -6.640800833702087402e-01 -3.433719575405120850e-01 -2.430376708507537842e-01 3.132276833057403564e-01
5.940883755683898926e-01 -9.360847622156143188e-02 -2.381531894207000732e-01 -6.092006564140319824e-01 -3.462166786193847656e-01 -1.544270962476730347e-01 -2.075297832489013672e-01 1.538559347391128540e-01
-1.802781373262405396e-01 5.835210084915161133e-01 -9.478464722633361816e-02 2.427538624033331871e-03 -3.502058386802673340e-01 -5.220980644226074219e-01 -4.158426523208618164e-01 2.232876718044281006e-01
4.251068234443664551e-01 -1.651548594236373901e-01 2.667157351970672607e-01 -4.995800927281379700e-02 -3.037638068199157715e-01 -5.107581615447998047e-01 -2.706827521324157715e-01 5.403326749801635742e-01
5.145369172096252441e-01 1.438065338879823685e-02 -2.697369754314422607e-01 -4.046372473239898682e-01 -2.594681978225708008e-01 -2.415422946214675903e-01 -5.836803317070007324e-01 -1.794614642858505249e-01
-3.043271899223327637e-01 3.673116862773895264e-01 2.924045324325561523e-01 5.264035426080226898e-03 -4.726328849792480469e-01 3.146985173225402832e-01 -6.034502983093261719e-01 1.922424510121345520e-02
-1.778322458267211914e-01 -1.665698289871215820e-01 -6.808180361986160278e-02 3.017277121543884277e-01 -6.163487434387207031e-01 1.014947593212127686e-01 -6.348670125007629395e-01 -2.274037152528762817e-01
4.114846885204315186e-01 -9.915532171726226807e-02 1.106740385293960571e-01 -1.531796753406524658e-01 -2.949070036411285400e-01 -5.208252072334289551e-01 -3.165648579597473145e-01 5.715712308883666992e-01
6.767166256904602051e-01 1.027033776044845581e-01 -4.441527128219604492e-01 -2.810525894165039062e-01 -4.046421051025390625e-01 -2.238245308399200439e-01 -1.883790194988250732e-01 -7.697516679763793945e-02
4.547749459743499756e-01 1.878252997994422913e-02 -2.249233275651931763e-01 -5.122694373130798340e-01 -2.783104479312896729e-01 -4.077576398849487305e-01 -4.748540520668029785e-01 -1.029895320534706116e-01
4.543519318103790283e-01 3.757838904857635498e-01 4.120953083038330078e-01 4.241683483123779297e-01 -5.097748637199401855e-01 -2.658106200397014618e-02 -1.458069235086441040e-01 1.441283077001571655e-01
-3.849926888942718506e-01 1.861526668071746826e-01 3.742219209671020508e-01 -4.229203760623931885e-01 -3.896527886390686035e-01 -1.413267105817794800e-01 -4.966998994350433350e-01 2.823309302330017090e-01
4.422444999217987061e-01 -1.033667027950286865e-01 -4.207319617271423340e-01 1.234081462025642395e-01 -5.093109607696533203e-01 -4.687439501285552979e-01 -1.567769050598144531e-01 -3.127181529998779297e-01
-1.456263512372970581e-01 3.591743409633636475e-01 7.975704222917556763e-02 2.645477093756198883e-02 -3.175173103809356689e-01 -7.924875020980834961e-01 -3.015633225440979004e-01 -1.514326035976409912e-01
-1.400999575853347778e-01 -1.354578286409378052e-01 6.512964516878128052e-02 -1.186594516038894653e-01 -8.557493090629577637e-01 -2.907626032829284668e-01 2.237381227314472198e-02 -3.554587662220001221e-01
5.462822914123535156e-01 -1.396884210407733917e-02 -2.060366272926330566e-01 -3.628491461277008057e-01 -2.519524395465850830e-01 -2.240367978811264038e-01 -4.787259995937347412e-01 4.294401705265045166e-01
-3.111262619495391846e-02 -5.516639351844787598e-01 3.917891383171081543e-01 -2.771016955375671387e-01 -4.984202682971954346e-01 -4.145889282226562500e-01 -1.831417232751846313e-01 -1.027969568967819214e-01
2.925365865230560303e-01 6.152521967887878418e-01 1.361869741231203079e-02 -3.138608038425445557e-01 -2.028422504663467407e-01 -5.314607024192810059e-01 -3.225513994693756104e-01 -9.776608645915985107e-02
2.577156126499176025e-01 2.397743314504623413e-01 -2.785476446151733398e-01 -2.325386852025985718e-01 -3.893844783306121826e-01 -4.288928806781768799e-01 -4.280932843685150146e-01 -4.749682247638702393e-01
4.154973104596138000e-02 -1.276695132255554199e-01 6.001355648040771484e-01 -4.918142557144165039e-01 -4.445605576038360596e-01 -8.570167422294616699e-02 -9.768588840961456299e-02 4.067047238349914551e-01
-7.660660147666931152e-02 4.978954792022705078e-01 -3.027776777744293213e-01 -3.583515882492065430e-01 -5.677157044410705566e-01 -2.626916170120239258e-01 6.173072010278701782e-02 3.619703948497772217e-01
-2.250333875417709351e-01 1.441038995981216431e-01 -3.308286070823669434e-01 -1.716729998588562012e-01 -5.634965300559997559e-01 -1.564389616250991821e-01 -6.196062564849853516e-01 2.525102198123931885e-01
6.077522039413452148e-01 -2.568225860595703125e-01 -6.283904612064361572e-02 -4.366109669208526611e-01 -3.222276568412780762e-01 -2.725307047367095947e-01 -3.373644351959228516e-01 -2.796125113964080811e-01
3.236541152000427246e-01 -9.573769569396972656e-02 6.393322348594665527e-01 -2.142421156167984009e-01 -5.379580259323120117e-01 2.235923409461975098e-01 -1.782717853784561157e-01 2.454868853092193604e-01
-2.937630414962768555e-01 4.323714971542358398e-01 4.856769144535064697e-01 -3.176018893718719482e-01 -3.482635617256164551e-01 -3.057962059974670410e-01 -3.648394942283630371e-01 2.051787227392196655e-01
1.266680210828781128e-01 -5.529607832431793213e-02 -4.221904873847961426e-01 -7.402351591736078262e-03 -3.028197288513183594e-01 -2.158172130584716797e-01 -8.145489096641540527e-01 2.883141115307807922e-02
-1.753178238868713379e-01 1.708110421895980835e-01 2.543396055698394775e-01 4.056999087333679199e-01 -4.852052927017211914e-01 7.331556081771850586e-02 -6.694829463958740234e-01 -1.476460397243499756e-01
2.252411991357803345e-01 3.974226862192153931e-02 -6.428040862083435059e-01 -1.514602005481719971e-01 -5.922811627388000488e-01 -1.572958566248416901e-02 -2.411608099937438965e-01 3.199162483215332031e-01
-3.376526534557342529e-01 1.705449223518371582e-01 2.658361196517944336e-02 -3.953990042209625244e-01 -3.456263542175292969e-01 -2.662484943866729736e-01 -5.635489225387573242e-01 4.380921721458435059e-01
2.619916498661041260e-01 1.880356520414352417e-01 2.963192164897918701e-01 -4.897601306438446045e-01 -6.648135185241699219e-01 3.467926979064941406e-01 -7.791594415903091431e-02 -4.452758468687534332e-03
-6.361103802919387817e-02 -1.818780004978179932e-01 1.385628432035446167e-02 4.091463387012481689e-01 -5.135670304298400879e-01 2.746581844985485077e-02 -6.772463917732238770e-01 -2.685390412807464600e-01
-2.216475307941436768e-01 1.724009960889816284e-01 6.462161540985107422e-01 -1.429184973239898682e-01 -4.556996226310729980e-01 -4.401748478412628174e-01 -2.823206186294555664e-01 -4.481430724263191223e-02
5.422952175140380859e-01 2.572031021118164062e-01 -1.559032052755355835e-01 1.009887531399726868e-01 -2.640242576599121094e-01 -1.055009141564369202e-01 -6.445060372352600098e-01 -3.301979303359985352e-01
-2.126285247504711151e-02 -3.174155950546264648e-01 -3.165613710880279541e-01 -5.105873942375183105e-01 -5.357211828231811523e-01 -1.290278881788253784e-01 -4.610492289066314697e-01 1.472173035144805908e-01
2.279039323329925537e-01 2.440266907215118408e-01 5.278224125504493713e-02 -9.226967394351959229e-02 -3.399108648300170898e-01 -9.205992519855499268e-02 -6.320887207984924316e-01 -5.946938991546630859e-01
-9.359765052795410156e-02 1.508200466632843018e-01 2.418446093797683716e-01 2.140296399593353271e-01 -4.099751114845275879e-01 3.015709519386291504e-01 -6.822479367256164551e-01 3.737761974334716797e-01
2.899089083075523376e-02 1.273727416992187500e-01 4.515298902988433838e-01 -5.031313300132751465e-01 -2.046071887016296387e-01 -3.467832803726196289e-01 -4.858859777450561523e-01 -3.573617637157440186e-01
1.142573282122612000e-01 -2.757355570793151855e-01 -4.427410960197448730e-01 -1.331169754266738892e-01 -4.647569656372070312e-01 7.382588833570480347e-02 -6.806405186653137207e-01 -1.115995943546295166e-01
3.576096519827842712e-02 1.101096794009208679e-01 6.480060815811157227e-01 1.489793360233306885e-01 -8.997280895709991455e-02 -4.510548412799835205e-01 -5.445984601974487305e-01 1.906756907701492310e-01
-1.147838607430458069e-01 2.610470354557037354e-01 1.135499682277441025e-03 2.127014286816120148e-02 -4.363619983196258545e-01 -7.978691458702087402e-01 -3.004768788814544678e-01 -3.053154051303863525e-02
-3.739416003227233887e-01 -9.054780751466751099e-02 4.626463353633880615e-01 -1.553742438554763794e-01 -4.746982455253601074e-01 8.189059793949127197e-02 -6.030815839767456055e-01 1.342909634113311768e-01
2.435387372970581055e-01 9.816505014896392822e-02 -6.611967831850051880e-02 -2.696287035942077637e-01 -1.107668057084083557e-01 -2.443429529666900635e-01 -8.771933913230895996e-01 -1.119828298687934875e-01
9.475977718830108643e-02 2.999566793441772461e-01 3.078803718090057373e-01 -1.473295390605926514e-01 -3.320395648479461670e-01 -5.576761811971664429e-02 -5.748218297958374023e-01 -5.837551355361938477e-01
2.557577490806579590e-01 -1.961539983749389648e-01 8.831996470689773560e-02 3.104451894760131836e-01 -8.765408992767333984e-01 -5.617024749517440796e-02 -2.602539770305156708e-02 -1.406356692314147949e-01
-3.862913250923156738e-01 3.069962263107299805e-01 2.574406564235687256e-01 -3.011161088943481445e-01 -3.906776905059814453e-01 -2.126347124576568604e-01 -6.338112950325012207e-01 -5.129797384142875671e-03
2.346757948398590088e-01 -3.329226374626159668e-01 6.343390345573425293e-01 -3.470063805580139160e-01 -4.383212327957153320e-01 -1.546374857425689697e-01 -9.365876764059066772e-02 2.940750420093536377e-01
-2.369721084833145142e-01 -1.222487688064575195e-01 2.077518701553344727e-01 -4.535941779613494873e-01 -4.890763461589813232e-01 -1.855263262987136841e-01 -3.444130420684814453e-01 5.364278554916381836e-01
4.455049932003021240e-01 3.523325324058532715e-01 7.434742152690887451e-02 -9.453637897968292236e-02 -6.996193528175354004e-01 2.068445086479187012e-01 -9.809253364801406860e-02 -3.479200005531311035e-01
3.237475454807281494e-01 -4.616529494524002075e-02 5.459425449371337891e-01 1.876951158046722412e-01 -6.592297554016113281e-01 -7.364523410797119141e-02 -6.943836063146591187e-02 3.390347957611083984e-01
2.250681817531585693e-01 2.506281137466430664e-01 4.487518370151519775e-01 3.114279210567474365e-01 -6.242076754570007324e-01 3.058398142457008362e-02 -1.402420848608016968e-01 4.218125939369201660e-01
6.009002774953842163e-02 2.154639214277267456e-01 4.085780084133148193e-01 -3.769990503787994385e-01 -6.377333402633666992e-01 3.928098678588867188e-01 -2.097322046756744385e-01 -1.894975304603576660e-01
1.568616330623626709e-01 -7.171004265546798706e-02 4.564676284790039062e-01 1.987428814172744751e-01 -6.794675588607788086e-01 1.376944780349731445e-01 -1.697272360324859619e-01 4.614621400833129883e-01
3.449763953685760498e-01 2.733255624771118164e-01 -7.084517925977706909e-02 -2.912785708904266357e-01 -3.406714200973510742e-01 -6.951504945755004883e-01 -1.602900624275207520e-01 3.023874461650848389e-01
4.859327152371406555e-02 -2.498972862958908081e-01 -4.549122750759124756e-01 -1.573526859283447266e-01 -4.025911092758178711e-01 -1.335687637329101562e-01 -6.671186089515686035e-01 2.802098989486694336e-01
-3.420180082321166992e-01 3.557508587837219238e-01 2.912845611572265625e-01 -8.155065774917602539e-02 -5.143051147460937500e-01 2.090954780578613281e-01 -4.919995069503784180e-01 3.386348187923431396e-01
-3.397458791732788086e-02 -5.910365581512451172e-01 -1.175508201122283936e-01 -3.210040032863616943e-01 -6.901054978370666504e-01 -1.770884394645690918e-01 -1.343038976192474365e-01 8.376301079988479614e-02
-1.521486490964889526e-01 -3.279110789299011230e-01 -4.178829491138458252e-01 -2.330267429351806641e-01 -5.492696166038513184e-01 -1.010105311870574951e-01 -5.532427430152893066e-01 1.497320979833602905e-01
1.504586338996887207e-01 -7.906555384397506714e-02 1.620650142431259155e-01 -5.075988173484802246e-01 -2.711140215396881104e-01 -5.977638959884643555e-01 -3.706504404544830322e-01 -3.449393808841705322e-01
3.133242130279541016e-01 3.499981164932250977e-01 5.302229896187782288e-02 -6.412270665168762207e-01 -1.700257956981658936e-01 -3.420249521732330322e-01 -4.162708818912506104e-01 2.148825377225875854e-01
-5.645924434065818787e-02 -2.292548269033432007e-01 6.614576578140258789e-01 -1.631373614072799683e-01 -5.200629234313964844e-01 -7.921148091554641724e-02 -1.765184104442596436e-01 4.149893224239349365e-01
3.305770754814147949e-01 2.632604241371154785e-01 4.869052469730377197e-01 -1.011480316519737244e-01 -5.129550099372863770e-01 2.678575217723846436e-01 -9.347538650035858154e-02 4.801011681556701660e-01
3.686841726303100586e-01 6.781592965126037598e-03 -4.276143014430999756e-02 -6.217274665832519531e-01 -1.717159003019332886e-01 -3.403598666191101074e-01 -5.740428566932678223e-01 2.821262925863265991e-02
3.604749441146850586e-01 -2.835714258253574371e-03 6.572947502136230469e-01 -2.798166275024414062e-01 -4.455842971801757812e-01 1.369504779577255249e-01 -1.366972029209136963e-01 3.517515957355499268e-01
3.934006690979003906e-01 3.129301965236663818e-01 -1.147987172007560730e-01 1.449629515409469604e-01 -4.674827456474304199e-01 -7.004504203796386719e-01 -5.941253621131181717e-03 -6.253932416439056396e-02
-5.878843739628791809e-02 3.297662138938903809e-01 -1.082417815923690796e-01 9.852389991283416748e-02 -2.662988901138305664e-01 -5.153868794441223145e-01 -6.651581525802612305e-01 2.956364750862121582e-01
1.791593581438064575e-01 8.934257924556732178e-02 -2.010565847158432007e-01 -4.857766628265380859e-01 -2.409456074237823486e-01 -3.560594841837882996e-02 -7.548303008079528809e-01 -2.332932353019714355e-01
3.293730318546295166e-01 -3.391036763787269592e-02 7.009941339492797852e-01 -4.962773323059082031e-01 -3.403248488903045654e-01 -2.674579061567783356e-02 -8.991988748311996460e-02 1.675037741661071777e-01
3.195444643497467041e-01 5.088606476783752441e-01 5.070492997765541077e-02 -5.929454565048217773e-01 -1.321120709180831909e-01 -2.480529397726058960e-01 -4.451646804809570312e-01 8.741476386785507202e-02
2.642086446285247803e-01 4.099609255790710449e-01 -3.063058294355869293e-02 -2.527016103267669678e-01 -1.001735627651214600e-01 -2.726017832756042480e-01 -7.593299746513366699e-01 1.907905340194702148e-01
-1.590702980756759644e-01 2.137616872787475586e-01 -7.046847790479660034e-02 3.480322062969207764e-01 -7.480074167251586914e-01 2.817550897598266602e-01 -3.671567142009735107e-01 1.708956956863403320e-01
2.210140377283096313e-01 6.423803567886352539e-01 -3.459964180365204811e-03 -4.025445580482482910e-01 -2.061588317155838013e-01 -4.350270926952362061e-01 -3.802611827850341797e-01 -9.872253984212875366e-03
4.581356942653656006e-01 -7.967177778482437134e-02 -3.482577204704284668e-01 -5.452228784561157227e-01 -3.241054713726043701e-01 -9.746929258108139038e-02 -4.884018003940582275e-01 1.101439744234085083e-01
4.074486196041107178e-01 7.404708303511142731e-03 1.877815276384353638e-02 -4.634203314781188965e-01 -2.258342057466506958e-01 -4.196101725101470947e-01 -5.951755046844482422e-01 -1.936803162097930908e-01
1.839135140180587769e-01 2.594839334487915039e-01 -1.094219237565994263e-01 -2.745241820812225342e-01 -1.435978561639785767e-01 -7.703181356191635132e-02 -8.774991631507873535e-01 -1.222625970840454102e-01
5.322839617729187012e-01 -8.167870342731475830e-02 -1.820862740278244019e-01 -3.664427399635314941e-01 -2.401786297559738159e-01 -3.049384653568267822e-01 -5.906110405921936035e-01 -2.075381428003311157e-01
4.967293143272399902e-01 8.566120266914367676e-02 -1.374907195568084717e-01 -6.090850830078125000e-01 -3.083480000495910645e-01 -4.494058787822723389e-01 -1.756696999073028564e-01 1.677196323871612549e-01
4.775831401348114014e-01 4.500482082366943359e-01 4.717567265033721924e-01 1.283246278762817383e-01 -5.327625870704650879e-01 -1.011100262403488159e-01 -6.518897600471973419e-03 -1.903881430625915527e-01
4.911349155008792877e-03 -5.196000337600708008e-01 1.489111930131912231e-01 -2.806079089641571045e-01 -5.311953425407409668e-01 -5.541330575942993164e-01 -1.216544136404991150e-01 -1.582557559013366699e-01
1.805816441774368286e-01 -6.303590536117553711e-02 -4.902618527412414551e-01 6.152126565575599670e-02 -6.345511674880981445e-01 -3.031515777111053467e-01 -1.131026595830917358e-01 -4.603552222251892090e-01
5.116239562630653381e-02 -2.074960917234420776e-01 3.972138464450836182e-01 -4.741883575916290283e-01 -3.380232751369476318e-01 -6.234267354011535645e-01 -1.360789090394973755e-01 -2.241792827844619751e-01
2.710503935813903809e-01 -1.079750880599021912e-01 2.864537239074707031e-01 4.665962755680084229e-01 -7.679412364959716797e-01 -9.100936353206634521e-02 -9.228709340095520020e-02 9.258451312780380249e-02
-8.359219133853912354e-02 1.119949370622634888e-01 -2.708587348461151123e-01 1.346876770257949829e-01 -4.266066253185272217e-01 -5.041863918304443359e-01 -6.372258067131042480e-01 2.161261737346649170e-01
-1.494742780923843384e-01 2.895740047097206116e-02 5.938177108764648438e-01 1.180890500545501709e-01 -5.612931251525878906e-01 1.838470250368118286e-01 -4.998709559440612793e-01 -1.073956787586212158e-01
1.188136860728263855e-01 7.313451170921325684e-02 1.066411361098289490e-01 -7.443819642066955566e-01 -1.786930710077285767e-01 -2.528979480266571045e-01 -5.096011161804199219e-01 2.438770681619644165e-01
1.704766899347305298e-01 3.516832888126373291e-01 -1.465808600187301636e-01 -4.184463024139404297e-01 -3.519150018692016602e-01 -6.075421571731567383e-01 -3.464686572551727295e-01 1.941164284944534302e-01
-5.054482221603393555e-01 1.979756355285644531e-01 2.226437330245971680e-01 -3.542734384536743164e-01 -3.631781935691833496e-01 -2.591030895709991455e-01 -5.488474965095520020e-01 1.731514334678649902e-01
-2.829011380672454834e-01 2.283573448657989502e-01 4.326484203338623047e-01 -4.143755435943603516e-01 -1.943459063768386841e-01 -4.953072965145111084e-02 -6.837303042411804199e-01 3.489070013165473938e-02
-3.519250750541687012e-01 -2.170609384775161743e-01 -1.847113855183124542e-02 -3.356749117374420166e-01 -6.841804385185241699e-01 1.628587394952774048e-01 -3.416619598865509033e-01 3.235054314136505127e-01
2.925903499126434326e-01 2.506600134074687958e-02 4.199928343296051025e-01 2.174291014671325684e-01 -7.019437551498413086e-01 2.683124542236328125e-01 -1.727909445762634277e-01 3.090628385543823242e-01
6.720485091209411621e-01 7.321520894765853882e-02 2.247267514467239380e-01 -4.644630551338195801e-01 -8.837312459945678711e-02 -2.110103070735931396e-01 -4.682047367095947266e-01 7.219111919403076172e-02
-5.053967237472534180e-02 -1.798240542411804199e-01 -1.947385519742965698e-01 -3.614657223224639893e-01 -3.693036139011383057e-01 9.403382986783981323e-02 -7.339268326759338379e-01 -3.356374204158782959e-01
2.087069600820541382e-01 6.000775098800659180e-01 1.028443947434425354e-01 -4.713954925537109375e-01 -1.351358294486999512e-01 -1.979300081729888916e-01 -5.525670647621154785e-01 2.809495665132999420e-02
-3.952549695968627930e-01 2.494869753718376160e-02 3.500504791736602783e-01 -2.601415216922760010e-01 -6.141156554222106934e-01 -3.521126508712768555e-01 -2.189535349607467651e-01 3.223042786121368408e-01
-2.690239250659942627e-01 3.681935369968414307e-02 -4.492914080619812012e-01 -1.059627607464790344e-01 -5.437749624252319336e-01 -7.516404241323471069e-02 -6.414702534675598145e-01 1.883214525878429413e-02
5.204246640205383301e-01 1.998685002326965332e-01 -7.876492291688919067e-02 -2.231244891881942749e-01 -1.261562705039978027e-01 -3.333356976509094238e-01 -7.054270505905151367e-01 9.255780279636383057e-02
-2.460084259510040283e-01 -3.014035224914550781e-01 -8.256901800632476807e-02 -2.891104519367218018e-01 -7.003869414329528809e-01 2.360838204622268677e-01 -4.293582737445831299e-01 1.661545932292938232e-01
4.730243980884552002e-01 3.169917762279510498e-01 -2.645108401775360107e-01 -1.649959534406661987e-01 -4.393256604671478271e-01 -5.954083800315856934e-01 -1.705560237169265747e-01 4.435084760189056396e-02
7.868264615535736084e-02 4.762672483921051025e-01 6.974644958972930908e-02 -2.935161888599395752e-01 -2.683208584785461426e-01 -5.408241152763366699e-01 -5.272189378738403320e-01 1.830722540616989136e-01
-1.936230249702930450e-02 2.325302213430404663e-01 3.882704675197601318e-01 -2.647629976272583008e-01 -7.875699996948242188e-01 3.135659992694854736e-01 -7.817363739013671875e-02 3.795496304519474506e-04
-7.733846455812454224e-02 7.408035546541213989e-02 4.052044153213500977e-01 2.695234119892120361e-01 -4.957976043224334717e-01 1.989139169454574585e-01 -6.530891656875610352e-01 -1.994740515947341919e-01
-2.412532083690166473e-02 -7.779023796319961548e-02 -2.312203049659729004e-01 -1.243913024663925171e-01 -5.722104907035827637e-01 -5.700908899307250977e-01 -8.460628986358642578e-02 5.146298408508300781e-01
-3.035950660705566406e-01 3.918134570121765137e-01 -3.735665082931518555e-01 -1.648860573768615723e-01 -4.676322937011718750e-01 -1.528997868299484253e-01 -5.445186495780944824e-01 2.213909178972244263e-01
3.163848221302032471e-01 4.492558240890502930e-01 2.621230185031890869e-01 -3.556314408779144287e-01 -6.284199655055999756e-02 -3.280390799045562744e-01 -6.019034981727600098e-01 -1.704144477844238281e-01
8.169420063495635986e-02 -2.815194725990295410e-01 1.555366665124893188e-01 5.957947298884391785e-02 -4.666952490806579590e-01 -7.966519594192504883e-01 -1.225828528404235840e-01 1.372815072536468506e-01
-1.406465470790863037e-01 -1.022713482379913330e-01 -3.775521814823150635e-01 -5.492283105850219727e-01 -4.564395248889923096e-01 -3.147127851843833923e-02 -5.497093200683593750e-01 1.185501739382743835e-01
-3.043681383132934570e-01 2.456353604793548584e-01 1.360269486904144287e-01 2.907053828239440918e-01 -3.647582828998565674e-01 -6.491280794143676758e-01 -4.211661219596862793e-01 1.105152666568756104e-01
1.989126503467559814e-01 7.703693956136703491e-02 4.695439636707305908e-01 -3.708434402942657471e-01 -4.595566391944885254e-01 2.529879212379455566e-01 -1.380569487810134888e-01 5.497705936431884766e-01
4.324723267927765846e-04 5.617550611495971680e-01 9.862599521875381470e-02 -6.306801736354827881e-02 -2.290931493043899536e-01 -7.246112227439880371e-01 -3.044691383838653564e-01 -2.190087176859378815e-02
-1.869437545537948608e-01 2.311796844005584717e-01 4.488912820816040039e-01 2.168908268213272095e-01 -4.122229218482971191e-01 1.495353132486343384e-01 -6.646671891212463379e-01 1.702695488929748535e-01
-3.191455900669097900e-01 8.195584267377853394e-02 -2.362063527107238770e-01 1.973580718040466309e-01 -4.535865783691406250e-01 -3.308511972427368164e-01 -6.294006109237670898e-01 2.921254634857177734e-01
4.469307363033294678e-01 5.767573118209838867e-01 9.242437779903411865e-02 -4.709631204605102539e-01 -1.273415535688400269e-01 -3.604828417301177979e-01 -2.778385281562805176e-01 1.178866401314735413e-01
3.508205115795135498e-01 3.085214197635650635e-01 -1.388976871967315674e-01 -4.360147714614868164e-01 -3.783788084983825684e-01 -2.588806152343750000e-01 -2.986225485801696777e-01 -5.224680304527282715e-01
2.507556229829788208e-02 -3.785888850688934326e-01 -2.463077306747436523e-01 -2.463840991258621216e-01 -6.479069590568542480e-01 2.004463076591491699e-01 -5.066877007484436035e-01 -1.340690255165100098e-01
3.139912486076354980e-01 1.319861263036727905e-01 5.984759330749511719e-02 -1.268274802714586258e-02 -8.528921604156494141e-01 3.056217432022094727e-01 -8.869518339633941650e-02 -2.270469814538955688e-01
-1.936139911413192749e-01 -3.003852069377899170e-01 8.068942278623580933e-02 -6.349043250083923340e-01 -4.973194897174835205e-01 1.017357856035232544e-01 -4.525276422500610352e-01 -1.448981929570436478e-02
3.502980470657348633e-01 -2.825231254100799561e-01 -2.187084555625915527e-01 -2.799690067768096924e-01 -7.424233555793762207e-01 -1.003886237740516663e-01 -1.619710475206375122e-01 2.893975973129272461e-01
3.574368357658386230e-02 1.989588327705860138e-02 4.426260888576507568e-01 -3.700680434703826904e-01 -7.151110768318176270e-01 3.677685856819152832e-01 -1.306383907794952393e-01 4.188745841383934021e-02
1.640052720904350281e-02 1.993752084672451019e-02 -5.284669399261474609e-01 1.234715804457664490e-01 -5.439141988754272461e-01 1.314396560192108154e-01 -5.840259194374084473e-01 2.249567508697509766e-01
3.442437350749969482e-01 4.803695976734161377e-01 -1.513374131172895432e-02 -4.304098188877105713e-01 -1.947724819183349609e-01 -5.253998637199401855e-01 -3.808708488941192627e-01 7.883875817060470581e-02
1.175717860460281372e-01 5.440676808357238770e-01 5.762851610779762268e-02 1.085109077394008636e-02 -3.824711143970489502e-01 -1.704370677471160889e-01 -4.807238578796386719e-01 -5.294337272644042969e-01
3.439323604106903076e-01 2.585034966468811035e-01 7.293676491826772690e-03 -9.207673370838165283e-02 -4.242109358310699463e-01 -7.904092073440551758e-01 -8.140438236296176910e-03 -3.983925282955169678e-02
2.354638874530792236e-01 4.014417156577110291e-02 1.090091019868850708e-01 1.931525766849517822e-01 -9.309216737747192383e-01 1.201398521661758423e-01 2.180831506848335266e-02 -1.105887517333030701e-01
2.476193606853485107e-01 3.689067363739013672e-01 6.453666836023330688e-02 -3.970426321029663086e-01 -3.647274076938629150e-01 -1.886847428977489471e-02 -4.260609745979309082e-01 -5.708542466163635254e-01
3.487233519554138184e-01 3.979367315769195557e-01 8.689418435096740723e-02 -9.720996767282485962e-02 -1.081933006644248962e-01 -5.674194097518920898e-01 -5.838887691497802734e-01 -1.686452180147171021e-01
-5.745122581720352173e-02 -2.007782012224197388e-01 -1.832249760627746582e-01 3.677113056182861328e-01 -5.868124365806579590e-01 -2.018838003277778625e-02 -5.555242300033569336e-01 -3.663889765739440918e-01
3.771780729293823242e-01 -3.046594560146331787e-01 6.508224606513977051e-01 -1.704637520015239716e-02 -4.874566793441772461e-01 -2.153920233249664307e-01 -1.272758543491363525e-01 2.021185606718063354e-01
-2.097166180610656738e-01 2.767804861068725586e-01 2.624823525547981262e-02 -1.923797838389873505e-02 -4.184168875217437744e-01 -4.847710132598876953e-01 -3.701380789279937744e-01 5.755646824836730957e-01
2.713398039340972900e-01 8.151753991842269897e-02 3.003207743167877197e-01 4.681937992572784424e-01 -7.715796232223510742e-01 -1.070486232638359070e-01 -8.551279082894325256e-03 5.885658413171768188e-02
-1.743848770856857300e-01 -2.608097493648529053e-01 2.868883311748504639e-01 -9.326175600290298462e-02 -4.358386397361755371e-01 -4.929947853088378906e-01 -2.043837755918502808e-01 5.794770717620849609e-01
3.302569687366485596e-01 8.658963441848754883e-02 3.970092535018920898e-02 -6.692330241203308105e-01 -2.180886864662170410e-01 -4.471684992313385010e-01 -4.317403435707092285e-01 -7.839048281311988831e-03
5.200338363647460938e-01 -1.934925280511379242e-02 -3.650458455085754395e-01 7.580603659152984619e-02 -5.233329534530639648e-01 -2.966605126857757568e-01 -7.735677808523178101e-02 -4.715047180652618408e-01
-2.383482009172439575e-01 2.728694975376129150e-01 6.045882105827331543e-01 -1.387377381324768066e-01 -1.770381927490234375e-01 -4.646869599819183350e-01 -4.232566356658935547e-01 2.398637384176254272e-01
-3.424925506114959717e-01 3.161814808845520020e-01 3.708185255527496338e-01 2.252742201089859009e-01 -4.706754982471466064e-01 8.661065250635147095e-02 -5.244967341423034668e-01 3.005654811859130859e-01
-3.114663958549499512e-01 4.592275321483612061e-01 -2.814654074609279633e-02 -5.294672250747680664e-01 -3.987345695495605469e-01 2.858097665011882782e-02 -4.293502867221832275e-01 2.585017383098602295e-01
4.280267655849456787e-01 3.117891848087310791e-01 4.014138877391815186e-01 3.204656243324279785e-01 -6.323651075363159180e-01 -1.819162257015705109e-02 -1.019397974014282227e-01 -2.124642878770828247e-01
2.669428586959838867e-01 -1.534124463796615601e-01 7.691711187362670898e-01 -2.405281513929367065e-01 -4.588703513145446777e-01 -1.849751621484756470e-01 -8.011443167924880981e-02 6.732041388750076294e-02
1.601438852958381176e-03 -4.515961408615112305e-01 -2.646085321903228760e-01 -2.705523371696472168e-01 -4.585824608802795410e-01 -1.050252616405487061e-01 -6.387640833854675293e-01 -1.532787829637527466e-01
9.905455261468887329e-02 -1.914182603359222412e-01 4.642266333103179932e-01 -4.086741209030151367e-01 -2.413030415773391724e-01 -5.735410451889038086e-01 -3.852341473102569580e-01 -1.882669478654861450e-01
-4.830181300640106201e-01 3.304880857467651367e-01 -2.038195542991161346e-02 -1.290527731180191040e-01 -4.639679193496704102e-01 -7.980456948280334473e-02 -5.167819261550903320e-01 3.894899189472198486e-01
-1.794423162937164307e-01 2.011988013982772827e-01 -1.070034131407737732e-01 -1.519684214144945145e-02 -6.375598907470703125e-01 3.212898671627044678e-01 -4.350857436656951904e-01 4.654347002506256104e-01
-6.687912344932556152e-02 -2.765239775180816650e-01 -2.999596893787384033e-01 -8.910787850618362427e-02 -6.452443003654479980e-01 2.813037633895874023e-01 -5.582514405250549316e-01 -1.184436827898025513e-01
-2.012386731803417206e-02 1.625429093837738037e-01 -4.919669777154922485e-02 -1.845321059226989746e-01 -6.736179590225219727e-01 5.012900829315185547e-01 -3.580627739429473877e-01 3.216216266155242920e-01
4.100808501243591309e-01 2.043907493352890015e-01 -6.798744946718215942e-02 -4.451200366020202637e-01 -1.620692461729049683e-01 -3.436993658542633057e-01 -6.470071673393249512e-01 1.558521240949630737e-01
2.162942476570606232e-02 2.431602030992507935e-01 2.876907587051391602e-01 -3.860313594341278076e-01 -7.750644683837890625e-01 2.876164615154266357e-01 -7.723617553710937500e-02 -1.385841518640518188e-01
-8.339618891477584839e-02 1.122530102729797363e-01 3.007421195507049561e-01 3.563935458660125732e-01 -5.866010785102844238e-01 2.716440558433532715e-01 -5.184016823768615723e-01 2.763157784938812256e-01
-2.416584938764572144e-01 -2.173985689878463745e-01 5.997152924537658691e-01 -3.120817840099334717e-01 -5.913491249084472656e-01 -2.726359367370605469e-01 -7.386881858110427856e-02 8.834416419267654419e-02
-9.838394820690155029e-02 2.748825550079345703e-01 2.682601213455200195e-01 1.668641418218612671e-01 -3.862808048725128174e-01 3.430256843566894531e-01 -6.235144734382629395e-01 3.991282284259796143e-01
4.108733832836151123e-01 -1.518111377954483032e-01 -1.340899765491485596e-01 1.188084576278924942e-02 -8.605597615242004395e-01 -6.685061007738113403e-02 1.714095175266265869e-01 -1.249080300331115723e-01
3.018026053905487061e-01 1.970175206661224365e-01 -3.278751671314239502e-01 1.875233650207519531e-01 -5.064153671264648438e-01 -5.676868557929992676e-01 -8.202251046895980835e-02 3.768019676208496094e-01
1.211204901337623596e-01 3.315087556838989258e-01 3.180321455001831055e-01 -3.536829054355621338e-01 -1.110928654670715332e-01 -5.417560338973999023e-01 -5.657495856285095215e-01 -1.525840461254119873e-01
-2.079173689708113670e-03 3.458609282970428467e-01 -5.024431273341178894e-02 -1.543276850134134293e-02 -5.167616009712219238e-01 6.716573238372802734e-02 -5.866020917892456055e-01 -5.118179321289062500e-01
1.109547466039657593e-01 -3.010277748107910156e-01 3.994933366775512695e-01 2.167414128780364990e-01 -7.380611300468444824e-01 -3.380265235900878906e-01 8.059766143560409546e-03 -1.773088872432708740e-01
-6.538521498441696167e-02 3.086062073707580566e-01 3.276071324944496155e-02 9.918660670518875122e-02 -7.990828752517700195e-01 1.544289439916610718e-01 -1.443759799003601074e-01 4.542571604251861572e-01
2.763504087924957275e-01 1.693245768547058105e-01 -2.266035974025726318e-01 -2.058606445789337158e-01 -5.267661809921264648e-01 -7.234056591987609863e-01 -1.781388558447360992e-02 1.079194247722625732e-02
1.557381600141525269e-01 5.065234303474426270e-01 1.826343983411788940e-01 -2.314765006303787231e-01 -2.145060747861862183e-01 -5.465456843376159668e-01 -4.603361487388610840e-01 -2.749706208705902100e-01
3.296965956687927246e-01 -4.020532071590423584e-01 6.529625654220581055e-01 9.781386703252792358e-03 -4.476104974746704102e-01 -2.195188403129577637e-01 -2.213506400585174561e-01 7.521949708461761475e-02
-2.635616064071655273e-01 3.547524511814117432e-01 1.333024948835372925e-01 2.375491261482238770e-01 -3.553539812564849854e-01 -6.163361668586730957e-01 -3.983786404132843018e-01 2.561922073364257812e-01
3.590964674949645996e-01 1.642282903194427490e-01 -6.892149150371551514e-02 1.787943691015243530e-01 -8.126689791679382324e-01 2.412828356027603149e-01 -1.207613646984100342e-01 -2.722681462764739990e-01
2.104177772998809814e-01 2.036746591329574585e-02 -1.984307467937469482e-01 -2.249543517827987671e-01 -5.164254903793334961e-01 -1.868910342454910278e-01 -3.563030064105987549e-01 -6.608743071556091309e-01
3.156224191188812256e-01 2.358592748641967773e-01 8.905792981386184692e-02 -5.966574549674987793e-01 -9.541892260313034058e-02 -2.802561819553375244e-01 -6.222933530807495117e-01 7.696894556283950806e-02
1.757495701313018799e-01 2.523245215415954590e-01 -6.762049347162246704e-02 3.327741324901580811e-01 -2.488578408956527710e-01 2.056351155042648315e-01 -7.845734357833862305e-01 2.652580738067626953e-01
3.596354424953460693e-01 -2.688953578472137451e-01 -3.565823435783386230e-01 6.813978776335716248e-03 -4.903422594070434570e-01 -4.989693164825439453e-01 -2.119206488132476807e-01 -3.699245750904083252e-01
3.842638060450553894e-02 1.100100800395011902e-01 3.909018635749816895e-01 -5.270704627037048340e-01 -2.420020699501037598e-01 -4.044651389122009277e-01 -4.714053869247436523e-01 -3.338164389133453369e-01
2.096063941717147827e-01 4.891010522842407227e-01 -5.718141049146652222e-02 -3.526168167591094971e-01 -2.815572321414947510e-01 -4.364283382892608643e-01 -5.198085904121398926e-01 2.220179140567779541e-01
-1.862916946411132812e-01 1.029592081904411316e-01 4.064575433731079102e-01 -4.123484194278717041e-01 -2.944014668464660645e-01 1.051792055368423462e-01 -7.063722014427185059e-01 1.508615165948867798e-01
-7.559227943420410156e-02 2.966199517250061035e-01 2.003538608551025391e-01 2.264163643121719360e-01 -4.285988509654998779e-01 3.563242852687835693e-01 -5.974978804588317871e-01 3.837038874626159668e-01
3.396401107311248779e-01 6.804729700088500977e-01 2.029466778039932251e-01 -3.340631127357482910e-01 -1.739988327026367188e-01 -4.018402993679046631e-01 -2.692765295505523682e-01 -6.748690456151962280e-02
-1.222322434186935425e-01 -3.721735998988151550e-02 -3.937250971794128418e-01 -6.558228731155395508e-01 -5.957597494125366211e-01 -1.030399277806282043e-01 -1.781287193298339844e-01 3.569555282592773438e-02
4.380933046340942383e-01 -8.188900351524353027e-02 6.968334317207336426e-02 -3.680680394172668457e-01 -1.859790980815887451e-01 -3.150936961174011230e-01 -6.442855000495910645e-01 -3.347574174404144287e-01
-3.659424483776092529e-01 1.671997159719467163e-01 4.548388719558715820e-01 1.203341633081436157e-01 -4.250246286392211914e-01 -3.977373838424682617e-01 -5.167452692985534668e-01 1.044268906116485596e-01
6.849563717842102051e-01 4.146654903888702393e-01 -2.566084638237953186e-02 -3.549337983131408691e-01 -2.549554407596588135e-01 -2.036912888288497925e-01 -2.439135909080505371e-01 -2.574194073677062988e-01
-3.263097107410430908e-01 -2.694761157035827637e-01 -1.403494477272033691e-01 -4.950194060802459717e-01 -5.366896986961364746e-01 -8.455297350883483887e-02 -5.027996301651000977e-01 9.038744121789932251e-02
4.278991222381591797e-01 -2.428726106882095337e-02 -2.006004154682159424e-01 -5.581533312797546387e-01 -2.778829038143157959e-01 -7.377207279205322266e-02 -6.179077029228210449e-01 -8.101810701191425323e-03
1.531252861022949219e-01 3.959041237831115723e-01 -4.065526649355888367e-02 3.421032801270484924e-02 -5.137751698493957520e-01 -1.925821900367736816e-01 -2.860331535339355469e-01 -6.588791608810424805e-01
1.390044838190078735e-01 1.812889277935028076e-01 -2.144793272018432617e-01 1.089058145880699158e-01 -2.804261744022369385e-01 -5.078675225377082825e-02 -7.978881597518920898e-01 4.148571789264678955e-01
-4.173313081264495850e-01 3.263958096504211426e-01 3.938911855220794678e-01 4.710875824093818665e-02 -4.766335487365722656e-01 3.260944783687591553e-02 -5.485851168632507324e-01 1.809481829404830933e-01
4.947133362293243408e-01 4.957365095615386963e-01 9.713270515203475952e-02 -3.110222518444061279e-01 -2.253638207912445068e-01 -3.716202080249786377e-02 -4.437313675880432129e-01 -3.927684724330902100e-01
1.712022423744201660e-01 4.613821208477020264e-01 -9.713853150606155396e-02 -5.238403081893920898e-01 -5.422194600105285645e-01 -3.102172911167144775e-01 -8.022033423185348511e-02 -2.780282795429229736e-01
-2.173047047108411789e-03 -3.587258160114288330e-01 -3.209154307842254639e-01 -5.065648555755615234e-01 -5.652132630348205566e-01 -7.543451339006423950e-02 -3.839878439903259277e-01 1.977710425853729248e-01
-7.561609894037246704e-02 -1.438867747783660889e-01 6.006102561950683594e-01 -2.827989161014556885e-01 -1.770917773246765137e-01 -4.782195091247558594e-01 -5.077576637268066406e-01 -1.224660426378250122e-01
3.162497878074645996e-01 1.953648775815963745e-01 6.635406613349914551e-01 2.563852071762084961e-02 -5.405499935150146484e-01 -1.893908134661614895e-03 -1.370392888784408569e-01 -3.315079510211944580e-01
3.734885714948177338e-03 -1.046133041381835938e-01 -3.381066322326660156e-01 4.624707251787185669e-02 -3.179646432399749756e-01 -1.597606241703033447e-01 -8.550956845283508301e-01 1.215468570590019226e-01
-5.345316603779792786e-02 4.061036556959152222e-02 -2.531331181526184082e-01 -5.792802572250366211e-01 -6.787410974502563477e-01 -3.632830679416656494e-01 5.645436048507690430e-02 -6.763921119272708893e-04
-9.570694714784622192e-02 -3.627581754699349403e-03 1.464649885892868042e-01 -5.412791371345520020e-01 -7.759193181991577148e-01 2.575707137584686279e-01 -6.779341399669647217e-02 5.833097174763679504e-02
-2.633936405181884766e-01 9.262177348136901855e-02 1.195151060819625854e-01 -5.723277926445007324e-01 -4.301708638668060303e-01 -1.365463137626647949e-01 -5.647305250167846680e-01 -2.399786263704299927e-01
1.192086040973663330e-01 4.250613152980804443e-01 4.205624461174011230e-01 1.338266283273696899e-01 -2.434249818325042725e-01 -9.722221642732620239e-02 -6.308614015579223633e-01 -3.789932727813720703e-01
1.430492699146270752e-01 1.957151107490062714e-02 -7.619664818048477173e-02 -1.448421627283096313e-01 -4.827116727828979492e-01 -7.592562469653785229e-04 -5.323889255523681641e-01 -6.602421402931213379e-01
2.646223604679107666e-01 1.537552475929260254e-01 6.309768557548522949e-01 -3.485121726989746094e-01 -3.826651573181152344e-01 6.588752567768096924e-02 -1.257104128599166870e-01 4.692172408103942871e-01
3.538453578948974609e-01 1.023302674293518066e-01 1.180753037333488464e-01 1.697291731834411621e-01 -8.866741061210632324e-01 1.241051331162452698e-01 2.397625148296356201e-02 -1.392993777990341187e-01
3.522868156433105469e-01 -3.120286576449871063e-02 8.003840595483779907e-02 -1.097042635083198547e-01 -8.619037866592407227e-01 1.085054781287908554e-02 1.221644952893257141e-01 -3.139413297176361084e-01
-1.288358271121978760e-01 5.394939184188842773e-01 9.857075288891792297e-03 -4.264619350433349609e-01 -3.492453396320343018e-01 -2.106767296791076660e-01 -5.503426194190979004e-01 -2.028461992740631104e-01
1.520083099603652954e-01 3.831852674484252930e-01 1.765096634626388550e-01 -1.827978342771530151e-02 -1.624610424041748047e-01 -3.536604642868041992e-01 -7.549684047698974609e-01 -2.777161002159118652e-01
-2.585293054580688477e-01 2.610464692115783691e-01 2.171786129474639893e-02 -1.796925626695156097e-02 -3.458309769630432129e-01 -4.262584745883941650e-01 -5.232039690017700195e-01 5.377593040466308594e-01
-5.519186332821846008e-02 3.828759491443634033e-01 9.523632936179637909e-03 -3.757370710372924805e-01 -5.033713579177856445e-01 -4.445373415946960449e-01 -3.012523055076599121e-01 4.090743660926818848e-01
3.805690258741378784e-02 3.042463362216949463e-01 -7.370419055223464966e-02 -1.485221534967422485e-01 -5.453397631645202637e-01 -8.692626655101776123e-02 -2.767955958843231201e-01 -7.049306631088256836e-01
-1.924471855163574219e-01 2.093812227249145508e-01 -7.054325938224792480e-02 1.783837005496025085e-02 -3.512822389602661133e-01 -1.012739315629005432e-01 -7.752056121826171875e-01 -4.233554303646087646e-01
2.240833938121795654e-01 3.760123252868652344e-01 9.049907326698303223e-02 -1.453850716352462769e-01 -3.444800078868865967e-01 -3.312388956546783447e-01 -6.376648545265197754e-01 -3.795684874057769775e-01
-3.080936074256896973e-01 9.382869303226470947e-02 -9.994806349277496338e-02 -5.574399232864379883e-01 -6.076836585998535156e-01 -3.498153388500213623e-02 -1.964204460382461548e-01 4.079971313476562500e-01
-3.449699580669403076e-01 1.995851099491119385e-01 3.779313564300537109e-01 3.030255436897277832e-01 -5.979446768760681152e-01 6.777161732316017151e-03 -4.928336739540100098e-01 7.769289612770080566e-02
-1.931473314762115479e-01 1.540902853012084961e-01 1.557386517524719238e-01 2.855932414531707764e-01 -4.804369211196899414e-01 1.662549525499343872e-01 -7.349079847335815430e-01 -1.859629005193710327e-01
4.943420886993408203e-01 4.130888879299163818e-01 2.255318015813827515e-01 -3.002601265907287598e-01 -1.119841784238815308e-01 -2.048620432615280151e-01 -5.669763088226318359e-01 -2.607524394989013672e-01
-6.304937601089477539e-02 4.494142830371856689e-01 3.249743878841400146e-01 -2.715479135513305664e-01 -3.480364084243774414e-01 -8.071064203977584839e-02 -4.813148379325866699e-01 -5.053687095642089844e-01
-1.403111368417739868e-01 -8.579926192760467529e-02 2.027876079082489014e-01 -2.896315753459930420e-01 -4.144737720489501953e-01 -3.521222472190856934e-01 -3.750920891761779785e-01 6.414588093757629395e-01
5.378650426864624023e-01 3.746460080146789551e-01 -1.337919384241104126e-01 -5.259450674057006836e-01 -3.278568387031555176e-01 -2.234541475772857666e-01 -2.653301060199737549e-01 -2.190913110971450806e-01
2.476688027381896973e-01 -3.518669679760932922e-02 2.599218487739562988e-01 5.585885643959045410e-01 -7.096447348594665527e-01 -1.842818409204483032e-01 -1.416124403476715088e-01 -1.522818766534328461e-02
-1.789395958185195923e-01 1.787657290697097778e-01 3.265910744667053223e-01 6.163798272609710693e-02 -4.239211082458496094e-01 1.809866428375244141e-01 -5.724278688430786133e-01 5.342504978179931641e-01
2.595835328102111816e-01 2.181677967309951782e-01 2.148515731096267700e-01 -2.443662472069263458e-02 -3.979965150356292725e-01 -3.318741619586944580e-01 -3.772318959236145020e-01 -6.537700295448303223e-01
-6.555034220218658447e-02 4.551879465579986572e-01 1.602462679147720337e-01 -9.757392108440399170e-02 -3.326953351497650146e-01 -7.317280173301696777e-01 -2.756952047348022461e-01 1.766001284122467041e-01
8.399283140897750854e-02 2.187229245901107788e-01 -3.420522063970565796e-02 3.189482092857360840e-01 -7.560479640960693359e-01 2.995952665805816650e-01 -2.461080849170684814e-01 3.468035459518432617e-01
-3.298487365245819092e-01 1.509325504302978516e-01 -1.644130097702145576e-03 2.965954840183258057e-01 -5.832484364509582520e-01 -1.281278580427169800e-01 -5.786854624748229980e-01 -2.982870936393737793e-01
4.988360106945037842e-01 7.792732864618301392e-02 -1.712515056133270264e-01 -4.630075693130493164e-01 -2.229463458061218262e-01 -3.572742342948913574e-01 -5.300248265266418457e-01 2.076312750577926636e-01
4.436525106430053711e-01 -2.513559162616729736e-01 5.031209588050842285e-01 2.731774449348449707e-01 -5.779045820236206055e-01 -2.529167830944061279e-01 -1.024995148181915283e-01 6.155696138739585876e-02
-5.414637923240661621e-01 8.634942024946212769e-02 2.650422155857086182e-01 -2.759471237659454346e-01 -4.253931343555450439e-01 -3.265343904495239258e-01 -4.924470186233520508e-01 1.512563526630401611e-01
5.009234547615051270e-01 -1.301838606595993042e-01 -3.705164417624473572e-02 -1.109802648425102234e-01 -3.305720686912536621e-01 -1.806494891643524170e-01 -5.810661315917968750e-01 -4.887621104717254639e-01
1.704279035329818726e-01 -2.897577583789825439e-01 2.217140495777130127e-01 5.805780738592147827e-02 -3.289609551429748535e-01 -3.686748445034027100e-01 -3.985477387905120850e-01 6.568791866302490234e-01
2.583607435226440430e-01 2.641255259513854980e-01 -2.975993156433105469e-01 -1.241192147135734558e-01 -8.202177286148071289e-01 1.899908781051635742e-01 1.191741749644279480e-01 1.909462511539459229e-01
-2.144447863101959229e-01 -1.461908370256423950e-01 3.543586432933807373e-01 -2.080408334732055664e-01 -2.604672610759735107e-01 -7.033245563507080078e-01 -4.260886311531066895e-01 -1.404654532670974731e-01
-1.530891805887222290e-01 1.794539242982864380e-01 -1.738001704216003418e-01 6.740834098309278488e-03 -3.319476544857025146e-01 -3.889301717281341553e-01 -6.854760646820068359e-01 4.275216460227966309e-01
3.626903593540191650e-01 3.565148711204528809e-01 -2.182296365499496460e-01 -3.825475275516510010e-01 -4.149563014507293701e-01 -5.232436060905456543e-01 -2.753205597400665283e-01 1.600376963615417480e-01
1.910682171583175659e-01 2.235071063041687012e-01 3.376092314720153809e-01 -2.909060120582580566e-01 -3.311309516429901123e-01 -1.679860949516296387e-01 -6.147656440734863281e-01 -4.462369680404663086e-01
-5.601620301604270935e-03 -7.803974300622940063e-02 6.659787893295288086e-01 -2.733128368854522705e-01 -4.301617741584777832e-01 -2.125384956598281860e-01 -3.035010099411010742e-01 -3.915688693523406982e-01
-8.933115005493164062e-02 2.776412665843963623e-01 2.568639218807220459e-01 -1.377850174903869629e-01 -5.243223905563354492e-01 -6.062853336334228516e-01 -1.385026723146438599e-01 4.102347195148468018e-01
8.772596716880798340e-03 -4.354996085166931152e-01 3.796469653025269508e-03 -2.756289243698120117e-01 -3.372462391853332520e-01 -2.905229851603507996e-02 -7.466913461685180664e-01 -2.492998540401458740e-01
2.591421902179718018e-01 3.298562169075012207e-01 4.613424837589263916e-01 -9.505805559456348419e-03 -5.517980456352233887e-01 1.975577771663665771e-01 -7.584337145090103149e-02 5.117133259773254395e-01
4.499474763870239258e-01 2.653279602527618408e-01 3.425107803195714951e-03 -3.017290830612182617e-01 -2.632945179939270020e-01 -2.232897840440273285e-02 -6.151453852653503418e-01 -4.334393739700317383e-01
3.262475878000259399e-02 2.611605525016784668e-01 1.370224654674530029e-01 -1.555112451314926147e-01 -3.595453798770904541e-01 -2.076206505298614502e-01 -6.220406293869018555e-01 -5.731126070022583008e-01
4.200783669948577881e-01 5.858476161956787109e-01 3.641445562243461609e-02 -3.963222205638885498e-01 -3.024423420429229736e-01 -7.433741539716720581e-02 -4.497216641902923584e-01 -1.505739986896514893e-01
-5.518644675612449646e-02 -4.028431326150894165e-02 3.025681339204311371e-02 1.487301588058471680e-01 -5.460156202316284180e-01 -2.124993801116943359e-01 -4.782190918922424316e-01 -6.327030062675476074e-01
1.453226804733276367e-01 -3.710237741470336914e-01 -1.214951500296592712e-01 -2.308272570371627808e-01 -7.803825736045837402e-01 -4.030259847640991211e-01 2.253102511167526245e-02 -3.529900312423706055e-02
-1.036541610956192017e-01 1.546849906444549561e-01 5.230171084403991699e-01 -4.812540020793676376e-03 -2.001951187849044800e-01 -4.016622602939605713e-01 -6.907113790512084961e-01 -1.151772141456604004e-01
-9.109480306506156921e-03 -2.664567157626152039e-02 -4.133969247341156006e-01 -4.204497337341308594e-01 -5.053319334983825684e-01 -2.369250357151031494e-01 -3.315877318382263184e-01 4.796748459339141846e-01
4.608108103275299072e-01 3.550011217594146729e-01 -3.481585159897804260e-02 -4.846400022506713867e-02 -7.757505774497985840e-01 2.232190072536468506e-01 -1.875719614326953888e-02 -7.809739559888839722e-02
6.216437816619873047e-01 4.134030938148498535e-01 5.035275965929031372e-02 -4.409678876399993896e-01 -2.194441556930541992e-01 -3.251241147518157959e-01 -2.410802245140075684e-01 -1.835424453020095825e-01
1.492829620838165283e-02 -2.997377514839172363e-01 -1.323269400745630264e-02 -4.318175017833709717e-01 -5.882889628410339355e-01 -5.981563925743103027e-01 -8.575250208377838135e-02 -1.098385006189346313e-01
4.696852266788482666e-01 -5.918666720390319824e-02 3.914306759834289551e-01 -3.033866584300994873e-01 -1.325082480907440186e-01 -3.985268175601959229e-01 -3.882900178432464600e-01 4.510879218578338623e-01
7.371502369642257690e-02 -2.032209783792495728e-01 -1.133149787783622742e-01 -3.026229143142700195e-01 -4.757443070411682129e-01 1.358779966831207275e-01 -7.001523375511169434e-01 -3.373987376689910889e-01
-2.467108070850372314e-01 -2.225964516401290894e-02 4.076504111289978027e-01 -1.003981754183769226e-01 -4.263918995857238770e-01 1.839456260204315186e-01 -6.172643899917602539e-01 4.070851206779479980e-01
-3.635904192924499512e-01 1.838003396987915039e-01 1.623942852020263672e-01 -6.110295653343200684e-01 -4.114410877227783203e-01 -1.888178586959838867e-01 -4.698109626770019531e-01 -9.290888905525207520e-02
-4.182719290256500244e-01 3.035723976790904999e-02 1.700638979673385620e-01 -3.018520474433898926e-01 -6.258349418640136719e-01 3.190286085009574890e-02 -5.116304755210876465e-01 2.227955162525177002e-01
1.245883479714393616e-01 -1.637727767229080200e-01 3.806597888469696045e-01 -6.001062989234924316e-01 -3.379957675933837891e-01 -3.609113097190856934e-01 -2.869727909564971924e-01 -3.546482920646667480e-01
1.014395281672477722e-01 1.713813394308090210e-01 -5.104183554649353027e-01 1.086728274822235107e-01 -3.369209170341491699e-01 -2.995187044143676758e-01 -6.950558423995971680e-01 -4.088925942778587341e-02
4.856361076235771179e-03 2.796723693609237671e-02 4.537358283996582031e-01 -4.180411994457244873e-01 -6.134696602821350098e-01 -2.732087969779968262e-01 1.992636770009994507e-01 3.575829565525054932e-01
2.068150490522384644e-01 -2.955427467823028564e-01 5.663616657257080078e-01 -3.883077204227447510e-02 -5.308403968811035156e-01 -5.128194093704223633e-01 2.759024314582347870e-02 4.552107304334640503e-02
1.948629766702651978e-01 8.612092584371566772e-02 7.003286480903625488e-01 -2.344665974378585815e-01 -3.107684254646301270e-01 1.549463272094726562e-01 -4.002094566822052002e-01 3.583628833293914795e-01
3.531200587749481201e-01 1.869707405567169189e-01 -1.629856377840042114e-01 -5.584386587142944336e-01 -2.849670350551605225e-01 -4.591939449310302734e-01 -3.863555192947387695e-01 -2.461588382720947266e-01
2.617243230342864990e-01 2.707701623439788818e-01 2.756225876510143280e-02 -1.427644789218902588e-01 -2.510175108909606934e-01 -6.911355257034301758e-01 -5.383195877075195312e-01 -8.109630644321441650e-02
3.006471991539001465e-01 3.932531774044036865e-01 1.502226889133453369e-01 -5.882455110549926758e-01 -2.678198814392089844e-01 -5.271970033645629883e-01 -1.528935730457305908e-01 1.154244616627693176e-01
6.865108013153076172e-01 4.422337412834167480e-01 -3.572172485291957855e-03 -3.715369701385498047e-01 -2.567865550518035889e-01 -1.720804870128631592e-01 -3.150312900543212891e-01 1.685230433940887451e-02
-3.470279872417449951e-01 3.510938286781311035e-01 1.375815719366073608e-01 -8.154009282588958740e-02 -7.699984312057495117e-01 4.981391131877899170e-02 -1.708688735961914062e-01 3.258099853992462158e-01
3.753858506679534912e-01 1.595899462699890137e-01 2.552278637886047363e-01 2.356676608324050903e-01 -7.707515358924865723e-01 2.576486468315124512e-01 -1.238631159067153931e-01 1.927511543035507202e-01
-4.069326817989349365e-02 -4.756595790386199951e-01 4.393107891082763672e-01 -4.374114274978637695e-01 -5.577776432037353516e-01 -7.419323921203613281e-02 -1.934277117252349854e-01 1.836689859628677368e-01
-2.736136615276336670e-01 1.612208932638168335e-01 2.891119718551635742e-01 2.599898874759674072e-01 -6.224121451377868652e-01 6.488281488418579102e-02 -5.150747895240783691e-01 -3.017515838146209717e-01
-1.021248172037303448e-03 3.997409045696258545e-01 -3.189850747585296631e-01 -2.825893759727478027e-01 -3.835398554801940918e-01 -2.980770170688629150e-01 -5.425966978073120117e-01 3.580978512763977051e-01
1.206649765372276306e-01 -1.641121208667755127e-01 4.430653154850006104e-01 -5.258066654205322266e-01 -5.098516941070556641e-01 -1.756735295057296753e-01 5.573349818587303162e-02 4.379628002643585205e-01
-1.442317664623260498e-01 4.847424849867820740e-02 -4.873971641063690186e-02 4.833060875535011292e-02 -3.857319653034210205e-01 -5.494513511657714844e-01 -5.931097269058227539e-01 4.119115173816680908e-01
1.525983214378356934e-01 -1.005505770444869995e-01 5.115962028503417969e-01 -5.942486971616744995e-02 -7.701206803321838379e-01 -2.229589410126209259e-02 -9.594686329364776611e-02 3.139309585094451904e-01
-1.556433290243148804e-01 3.092862963676452637e-01 4.056758582592010498e-01 1.592802107334136963e-01 -5.773528218269348145e-01 2.831095159053802490e-01 -5.189418196678161621e-01 8.594224601984024048e-02
2.042252421379089355e-01 9.306553006172180176e-02 2.331865131855010986e-01 -1.882625669240951538e-01 -1.637129932641983032e-01 -3.654082715511322021e-01 -7.326003313064575195e-01 -4.034644961357116699e-01
6.332293748855590820e-01 3.877324461936950684e-01 -1.886218637228012085e-01 -1.458778325468301773e-02 -3.613910079002380371e-01 -2.898359000682830811e-01 -1.198856234550476074e-01 4.288496673107147217e-01
-2.355861812829971313e-01 2.570227384567260742e-01 1.005833894014358521e-01 8.904628455638885498e-02 -3.986716866493225098e-01 -4.963095784187316895e-01 -6.521216034889221191e-01 1.728215664625167847e-01
3.374918997287750244e-01 -2.055731713771820068e-01 -3.509411811828613281e-01 -1.412096768617630005e-01 -6.542963981628417969e-01 -2.264640182256698608e-01 -6.824381649494171143e-02 -4.655020833015441895e-01
-1.921203136444091797e-01 5.051157996058464050e-02 1.352533549070358276e-01 -3.058474659919738770e-01 -2.100664377212524414e-01 -1.575645953416824341e-01 -7.845510244369506836e-01 4.052497148513793945e-01
5.576317906379699707e-01 2.721807360649108887e-01 -1.251804176717996597e-02 -1.926322430372238159e-01 -3.572658598423004150e-01 -1.305875182151794434e-01 -4.575437307357788086e-01 -4.729296267032623291e-01
2.025246471166610718e-01 2.191171795129776001e-01 3.384916186332702637e-01 -6.889878958463668823e-02 -3.271164000034332275e-01 -4.000150561332702637e-01 -7.044559717178344727e-01 -1.684410870075225830e-01
-3.992372453212738037e-01 4.042501747608184814e-01 2.664977908134460449e-01 1.286902576684951782e-01 -4.579046368598937988e-01 -1.646897196769714355e-01 -5.862629413604736328e-01 9.542328119277954102e-02
-1.846298873424530029e-01 -3.657509982585906982e-01 -2.044228762388229370e-01 -1.935645937919616699e-01 -5.995005369186401367e-01 -2.488638758659362793e-01 -4.445447921752929688e-01 3.659613132476806641e-01
2.397757396101951599e-02 -2.970161139965057373e-01 -2.252231389284133911e-01 2.052651643753051758e-01 -6.752461791038513184e-01 -2.453072518110275269e-01 -5.476539731025695801e-01 4.784865304827690125e-02
-6.598903983831405640e-02 -1.508271396160125732e-01 3.506669402122497559e-01 -1.310601131990551949e-03 -5.418358445167541504e-01 -2.360045164823532104e-01 -5.764240026473999023e-01 -4.103398025035858154e-01
-1.419175714254379272e-01 -6.477786600589752197e-02 6.936957836151123047e-01 -1.742822974920272827e-01 -5.504761338233947754e-01 -2.454911023378372192e-01 -2.165506482124328613e-01 -2.321442812681198120e-01
-3.024845942854881287e-02 4.202861189842224121e-01 2.428603172302246094e-01 -4.104674756526947021e-01 -3.667775392532348633e-01 -1.923643946647644043e-01 -4.140491187572479248e-01 -5.020095109939575195e-01
2.074512839317321777e-01 1.156994551420211792e-01 3.128356635570526123e-01 -4.349365830421447754e-01 -3.927645683288574219e-01 -4.274345040321350098e-01 -3.009782135486602783e-01 -4.785284101963043213e-01
2.980373203754425049e-01 -7.777080871164798737e-03 5.253713130950927734e-01 9.237290173768997192e-02 -6.995292305946350098e-01 -3.409692943096160889e-01 9.843581169843673706e-02 -1.061819419264793396e-01
4.044793173670768738e-02 6.872775554656982422e-01 1.160314083099365234e-01 2.594158351421356201e-01 -3.570159971714019775e-01 -5.193378329277038574e-01 -2.154566794633865356e-01 4.074187949299812317e-02
2.758360467851161957e-02 -6.446905434131622314e-02 -1.508944667875766754e-02 -2.648176550865173340e-01 -5.413476228713989258e-01 -5.540188550949096680e-01 -2.511800527572631836e-01 -5.115091800689697266e-01
-1.295147091150283813e-01 -2.008711844682693481e-01 2.565251290798187256e-01 -1.888367384672164917e-01 -6.799061894416809082e-01 -4.996635615825653076e-01 -3.408923149108886719e-01 1.151897385716438293e-01
5.681732203811407089e-03 2.551428973674774170e-01 4.003764092922210693e-01 2.291614562273025513e-01 -5.694832205772399902e-01 3.427407443523406982e-01 -5.277025699615478516e-01 4.244053363800048828e-02
3.060090243816375732e-01 5.957031250000000000e-01 2.116774916648864746e-01 -2.908465564250946045e-01 -2.202355712652206421e-01 -3.128063976764678955e-01 -5.209738016128540039e-01 -6.581786274909973145e-02
-1.395180374383926392e-01 1.145468950271606445e-01 3.765482902526855469e-01 -6.451634317636489868e-02 -6.012594699859619141e-01 2.157930098474025726e-02 -1.998823136091232300e-01 6.477122306823730469e-01
-1.901321858167648315e-01 9.289252012968063354e-02 3.647297024726867676e-01 4.033596813678741455e-01 -5.072836875915527344e-01 -1.816852986812591553e-01 -6.070969700813293457e-01 -2.410706877708435059e-02
-3.335910141468048096e-01 2.606026828289031982e-01 2.055569589138031006e-01 -5.231688022613525391e-01 -6.327286362648010254e-01 -2.761176526546478271e-01 -4.074497893452644348e-02 -1.630873531103134155e-01
3.270596861839294434e-01 2.426109164953231812e-01 3.117060661315917969e-01 -4.183304607868194580e-01 -4.834486246109008789e-01 4.650121927261352539e-01 -3.347414433956146240e-01 -4.502326482906937599e-04
-2.622617483139038086e-01 1.674106270074844360e-01 4.268601536750793457e-03 1.817790418863296509e-01 -5.313944220542907715e-01 -1.646439582109451294e-01 -7.471023201942443848e-01 -4.981243237853050232e-02
8.928842097520828247e-02 3.227089941501617432e-01 2.090949565172195435e-02 2.645652890205383301e-01 -3.702381551265716553e-01 -7.046496868133544922e-02 -7.292218208312988281e-01 -3.790096640586853027e-01
1.408037096261978149e-01 6.993020325899124146e-02 4.186543822288513184e-01 -2.135135978460311890e-01 -3.069095015525817871e-01 -5.616486072540283203e-01 -5.046716332435607910e-01 -3.001474738121032715e-01
3.480065762996673584e-01 -1.224088966846466064e-01 7.490646839141845703e-01 -3.208084106445312500e-01 -2.978460490703582764e-01 -1.994713842868804932e-01 -1.817406117916107178e-01 1.958585828542709351e-01
-2.739475965499877930e-01 -6.047184392809867859e-02 6.550904363393783569e-02 -1.991907954216003418e-01 -7.837139964103698730e-01 5.916978791356086731e-02 -4.898087680339813232e-01 -1.403784602880477905e-01
-4.715841636061668396e-02 5.578759685158729553e-02 4.007441103458404541e-01 -9.110569953918457031e-02 -4.401601850986480713e-01 -6.366254091262817383e-01 -2.981018424034118652e-01 -3.713085949420928955e-01
2.212669700384140015e-01 -1.691630780696868896e-01 7.095403671264648438e-01 -2.475213259458541870e-03 -4.888344109058380127e-01 -4.135196506977081299e-01 -9.327707439661026001e-02 -1.768486388027667999e-02
3.761062026023864746e-01 3.344894945621490479e-01 5.409868955612182617e-01 -1.187295913696289062e-01 -3.492823839187622070e-01 -1.152898594737052917e-01 -3.463075459003448486e-01 4.297423362731933594e-01
4.704700708389282227e-01 -1.507558375597000122e-01 1.820561140775680542e-01 5.474791396409273148e-03 -7.996375560760498047e-01 2.376234680414199829e-01 4.717723280191421509e-02 1.569885611534118652e-01
3.535285592079162598e-01 7.716456800699234009e-02 1.990133225917816162e-01 1.246471852064132690e-01 -8.188599348068237305e-01 -1.505576670169830322e-01 1.637208610773086548e-01 -3.064576387405395508e-01
-2.347627887502312660e-03 -2.592317759990692139e-01 5.704931616783142090e-01 1.579038240015506744e-02 -4.462815821170806885e-01 2.625565230846405029e-02 -5.933089256286621094e-01 2.349674552679061890e-01
2.426974177360534668e-01 2.101947069168090820e-01 2.485545724630355835e-02 -5.964396521449089050e-02 -4.739342331886291504e-01 -5.182219743728637695e-01 -4.629960656166076660e-01 -4.303579032421112061e-01
1.282235383987426758e-01 -2.039974629878997803e-01 -1.680941134691238403e-02 6.883738934993743896e-02 -6.492041349411010742e-01 -5.473970174789428711e-01 -3.089646100997924805e-01 3.469206094741821289e-01
-2.550881206989288330e-01 2.255845516920089722e-01 2.234314009547233582e-02 -7.915466278791427612e-02 -6.540018916130065918e-01 -4.132024645805358887e-01 -2.809018492698669434e-01 -4.471201598644256592e-01
1.221310347318649292e-01 3.799738287925720215e-01 6.954979896545410156e-02 -4.396115243434906006e-01 -4.131438732147216797e-01 -6.499810814857482910e-01 -1.513748615980148315e-01 1.628823727369308472e-01
4.553630948066711426e-01 2.570762932300567627e-01 5.471015572547912598e-01 -4.744057729840278625e-02 -2.957670092582702637e-01 -4.588469862937927246e-01 -2.894783616065979004e-01 -2.077721655368804932e-01
