# Supplementary material for: Where is your field going? A machine learning approach to study the relative motion of the domains of physics
Source: PLoS One. 2020 Jun 18;15(6):e0233997. doi: 10.1371/journal.pone.0233997 (PMC7302634; doi:10.1371/journal.pone.0233997)
Supplement: S18 Data — (ZIP) [file pone.0233997.s018.zip › 17/Pacs4Run_17_VS_500_embeddings1989-1993ED8.txt]

-3.424131572246551514e-01 -2.867231965065002441e-01 2.005857974290847778e-01 5.504034757614135742e-01 -5.808271095156669617e-02 5.907368659973144531e-01 3.223312199115753174e-01 -3.351721540093421936e-02
1.373258829116821289e-01 -9.214551746845245361e-02 6.290190219879150391e-01 2.276545576751232147e-02 -2.569234073162078857e-01 4.133320748805999756e-01 5.372304916381835938e-01 -2.258274555206298828e-01
-2.028064988553524017e-02 -1.918459236621856689e-01 7.233598232269287109e-01 3.907130658626556396e-01 1.045232042670249939e-01 3.537101745605468750e-01 -1.830121725797653198e-01 3.425613045692443848e-01
3.888432681560516357e-01 3.473127186298370361e-01 4.914553165435791016e-01 1.330088526010513306e-01 4.937285929918289185e-02 4.993632137775421143e-01 4.407569766044616699e-01 1.512846797704696655e-01
1.064686477184295654e-01 6.594688631594181061e-03 7.432426214218139648e-01 -2.582135982811450958e-02 3.494519293308258057e-01 5.339486598968505859e-01 -1.645311117172241211e-01 -3.544223308563232422e-02
-3.207321465015411377e-01 -5.729431286454200745e-02 7.612304091453552246e-01 -2.877769060432910919e-02 -1.321600079536437988e-01 2.149246782064437866e-01 4.590731561183929443e-01 1.978418976068496704e-01
-2.454182952642440796e-01 -4.009518623352050781e-01 1.218717619776725769e-01 3.573146834969520569e-02 -2.339813709259033203e-01 4.592392444610595703e-01 4.770997762680053711e-01 -5.192357897758483887e-01
-2.265796251595020294e-02 2.432202249765396118e-01 5.145534873008728027e-01 2.034461945295333862e-01 -1.007044017314910889e-01 4.056807756423950195e-01 3.315275311470031738e-01 5.912241935729980469e-01
9.037282317876815796e-03 -4.070243239402770996e-01 5.227555036544799805e-01 2.247815728187561035e-01 -3.850768804550170898e-01 5.289822220802307129e-01 1.246038544923067093e-02 2.866842448711395264e-01
3.569468110799789429e-02 -3.928895592689514160e-01 6.560361981391906738e-01 1.446759551763534546e-01 2.649958245456218719e-02 2.829180061817169189e-01 4.314535558223724365e-01 -3.551791906356811523e-01
-2.561149746179580688e-02 -3.564987778663635254e-01 2.943924665451049805e-01 2.406323552131652832e-01 -1.779631376266479492e-01 6.622576713562011719e-01 -2.697718739509582520e-01 -4.297078847885131836e-01
-3.788650780916213989e-02 -1.781001538038253784e-01 5.667844414710998535e-01 2.308304309844970703e-01 -4.163157939910888672e-02 5.721752643585205078e-01 -2.326645553112030029e-01 4.572386741638183594e-01
2.212323397397994995e-01 2.217507362365722656e-01 7.343384623527526855e-01 4.963254034519195557e-01 1.937817335128784180e-01 2.020282000303268433e-01 -9.048411995172500610e-02 -1.724438369274139404e-01
2.235929220914840698e-01 3.243496119976043701e-01 7.529358863830566406e-01 4.067245721817016602e-01 1.113192066550254822e-01 3.118668198585510254e-01 -4.174913465976715088e-02 3.271499648690223694e-02
2.321922779083251953e-01 3.148004114627838135e-01 7.699848413467407227e-01 2.419566512107849121e-01 -1.520556509494781494e-01 2.498406916856765747e-01 2.083626687526702881e-01 -2.580921053886413574e-01
-4.340774416923522949e-01 4.965685680508613586e-02 2.042655944824218750e-01 2.853709757328033447e-01 -5.017809867858886719e-01 3.298730254173278809e-01 -4.184845462441444397e-02 -5.688567757606506348e-01
1.701506823301315308e-01 3.133059442043304443e-01 5.006816983222961426e-01 3.121370077133178711e-01 -1.847292184829711914e-01 2.483665645122528076e-01 6.399403810501098633e-01 1.394347548484802246e-01
1.704904437065124512e-01 1.186131983995437622e-01 7.288731932640075684e-01 4.593062400817871094e-01 -3.516107499599456787e-01 1.088096424937248230e-01 1.570261567831039429e-01 -2.334924638271331787e-01
3.221475183963775635e-01 -1.193079873919487000e-01 7.170897722244262695e-01 4.125448763370513916e-01 9.314627945423126221e-02 2.997750937938690186e-01 2.565664052963256836e-01 -1.822304874658584595e-01
2.065929770469665527e-01 -3.024521470069885254e-01 6.377488970756530762e-01 4.120720028877258301e-01 -1.989893615245819092e-01 2.875977754592895508e-01 3.228020370006561279e-01 -2.506086528301239014e-01
-1.170894205570220947e-01 -2.083051353693008423e-01 3.282822966575622559e-01 3.928897678852081299e-01 -5.688062906265258789e-01 2.534967362880706787e-01 3.551321625709533691e-01 -4.084696769714355469e-01
3.134282827377319336e-01 2.096741497516632080e-01 7.207536697387695312e-01 6.423723697662353516e-02 -2.254983782768249512e-01 4.504798054695129395e-01 2.036043405532836914e-01 -1.973598897457122803e-01
2.497248817235231400e-03 -5.405397415161132812e-01 3.074316978454589844e-01 6.334449350833892822e-02 -2.137647718191146851e-01 7.482770085334777832e-01 -3.445260971784591675e-02 -4.982663318514823914e-02
4.797188937664031982e-02 7.551924884319305420e-02 6.570914983749389648e-01 4.159491062164306641e-01 -2.976585552096366882e-02 2.426999062299728394e-02 4.836380481719970703e-01 -3.896560668945312500e-01
1.650318503379821777e-01 -1.878718882799148560e-01 4.280404448509216309e-01 3.545662462711334229e-01 5.431203246116638184e-01 3.710329830646514893e-01 4.402033686637878418e-01 4.592053219676017761e-02
-1.293161064386367798e-01 6.411510519683361053e-03 8.060805201530456543e-01 -5.960775539278984070e-02 1.912392228841781616e-01 1.726497411727905273e-01 2.655986249446868896e-01 -4.393112361431121826e-01
4.750147461891174316e-02 2.451758831739425659e-01 5.903615951538085938e-01 4.508743584156036377e-01 5.484583228826522827e-02 2.045083045959472656e-02 6.086307764053344727e-01 -1.093619838356971741e-01
3.768835961818695068e-01 2.923428714275360107e-01 6.572425961494445801e-01 5.531970411539077759e-02 -8.574100583791732788e-02 5.052344799041748047e-01 -4.497051704674959183e-03 -2.735558450222015381e-01
-2.906590700149536133e-01 -2.564846910536289215e-02 7.432184219360351562e-01 -1.793259754776954651e-02 -8.179321885108947754e-02 1.803565025329589844e-01 5.437604188919067383e-01 1.651373356580734253e-01
-1.753823310136795044e-01 1.377500742673873901e-01 8.305491805076599121e-01 1.131641566753387451e-01 -2.173767536878585815e-01 2.544919848442077637e-01 1.368200480937957764e-01 3.419201374053955078e-01
-1.375876367092132568e-01 -1.422205716371536255e-01 6.185518503189086914e-01 4.076206684112548828e-01 -5.170744657516479492e-02 -6.507780402898788452e-02 5.221388936042785645e-01 -3.640659451484680176e-01
4.709460735321044922e-01 1.848688572645187378e-01 4.406854808330535889e-01 3.023322224617004395e-01 3.457773923873901367e-01 5.375733375549316406e-01 2.074439674615859985e-01 -8.273241668939590454e-02
6.452938914299011230e-02 4.106593728065490723e-01 3.378426134586334229e-01 -1.024540327489376068e-02 -4.703417122364044189e-01 5.596441030502319336e-01 -9.054637700319290161e-02 -4.127118289470672607e-01
-1.508491188287734985e-01 1.338109225034713745e-01 5.214313790202140808e-02 4.885816276073455811e-01 2.245817780494689941e-01 6.378248929977416992e-01 -3.496454954147338867e-01 -3.720198273658752441e-01
3.378921151161193848e-01 -2.737005650997161865e-01 6.189237833023071289e-01 3.409852683544158936e-01 -1.609978228807449341e-01 4.086310267448425293e-01 2.488583177328109741e-01 -2.382210046052932739e-01
-5.481823086738586426e-01 1.237398386001586914e-01 -6.390156596899032593e-02 6.073232367634773254e-02 -3.521367907524108887e-03 8.120611310005187988e-01 2.975798398256301880e-02 -1.267732828855514526e-01
2.587754130363464355e-01 -3.090348839759826660e-01 5.263809561729431152e-01 1.126952394843101501e-01 1.511735469102859497e-01 6.475980281829833984e-01 -2.321307361125946045e-01 -2.272321432828903198e-01
-3.580666184425354004e-01 4.301775395870208740e-01 1.273934915661811829e-02 -4.567064717411994934e-02 6.587111204862594604e-02 8.085265755653381348e-01 4.576042294502258301e-02 -1.560105383396148682e-01
6.402890384197235107e-02 -7.976626604795455933e-02 1.771008521318435669e-01 3.884759545326232910e-01 9.863557666540145874e-02 7.296744585037231445e-01 -4.292553663253784180e-01 -2.843330800533294678e-01
1.665331772528588772e-03 3.119704127311706543e-01 1.253672838211059570e-01 3.167448639869689941e-01 4.915131032466888428e-01 6.717156171798706055e-01 -1.066470742225646973e-01 -2.871705591678619385e-01
2.263631224632263184e-01 3.225757777690887451e-01 7.694007158279418945e-01 7.074381411075592041e-02 -2.261143624782562256e-01 3.615768551826477051e-01 1.990318298339843750e-01 -1.619975119829177856e-01
-2.999957203865051270e-01 -1.276908069849014282e-01 8.013026118278503418e-01 -2.829382941126823425e-02 1.384828984737396240e-01 1.469484567642211914e-01 4.582058787345886230e-01 -9.341231547296047211e-03
2.072593122720718384e-01 4.333921521902084351e-02 6.895867586135864258e-01 4.768556058406829834e-01 2.417141795158386230e-01 3.898217678070068359e-01 -1.082277521491050720e-01 1.736211180686950684e-01
-3.555846959352493286e-02 2.068237364292144775e-01 7.618633508682250977e-01 5.051470398902893066e-01 -2.401939034461975098e-01 -2.773896045982837677e-02 2.468855232000350952e-01 -3.058063797652721405e-02
4.734921455383300781e-01 4.990366846323013306e-02 4.945050477981567383e-01 3.537965714931488037e-01 2.813130915164947510e-01 5.238520503044128418e-01 1.334239393472671509e-01 -1.795764416456222534e-01
1.815207600593566895e-01 -4.065908193588256836e-01 6.526723504066467285e-01 2.810279428958892822e-01 -2.137782424688339233e-02 3.150732517242431641e-01 3.633736371994018555e-01 -2.549659907817840576e-01
-1.376619376242160797e-02 2.996134757995605469e-01 -1.592071950435638428e-01 6.167857646942138672e-01 2.298410385847091675e-01 5.784130096435546875e-01 7.668793946504592896e-02 -3.331686556339263916e-01
-2.684236131608486176e-02 -1.320135146379470825e-01 2.936829924583435059e-01 4.957996010780334473e-01 2.713092267513275146e-01 5.639527440071105957e-01 -4.235396087169647217e-01 -2.806204855442047119e-01
3.587494790554046631e-01 4.289668053388595581e-02 3.575998246669769287e-01 5.454113483428955078e-01 2.922715246677398682e-01 3.235611021518707275e-01 4.915204942226409912e-01 1.113582774996757507e-01
4.446991160511970520e-02 7.760359346866607666e-02 5.076524019241333008e-01 4.215532243251800537e-01 -2.420408427715301514e-01 5.059735476970672607e-02 5.086567997932434082e-01 -4.865247607231140137e-01
-1.047993749380111694e-01 4.823996722698211670e-01 6.911233663558959961e-01 4.783282056450843811e-02 1.100492104887962341e-01 1.049808189272880554e-01 3.253495991230010986e-01 -3.839063644409179688e-01
1.307182461023330688e-01 -7.050567120313644409e-02 5.188286304473876953e-01 2.287022769451141357e-01 6.849926896393299103e-03 6.397461891174316406e-01 -2.790561616420745850e-01 4.114114642143249512e-01
-1.145071089267730713e-01 -3.835781663656234741e-02 5.639966726303100586e-01 3.915252387523651123e-01 -3.482679426670074463e-01 6.174534559249877930e-02 4.617866873741149902e-01 -4.191451072692871094e-01
-6.000701785087585449e-01 1.828519999980926514e-01 3.478292226791381836e-01 -1.482004076242446899e-01 -3.361189663410186768e-01 4.167092740535736084e-01 2.223958373069763184e-01 -3.570015430450439453e-01
-4.034174084663391113e-01 -2.937974035739898682e-01 5.848807841539382935e-02 6.019399762153625488e-01 3.576929271221160889e-01 5.005314350128173828e-01 -6.906119734048843384e-02 -4.403853788971900940e-02
-5.631541088223457336e-02 3.489950001239776611e-01 -8.420553803443908691e-02 7.107613682746887207e-01 2.208601534366607666e-01 5.526813268661499023e-01 -8.794219791889190674e-02 -2.809391915798187256e-02
-3.789049983024597168e-01 7.316458225250244141e-02 7.115827202796936035e-01 -1.820382177829742432e-01 4.282692447304725647e-02 1.055640503764152527e-01 3.863440752029418945e-01 -3.864587843418121338e-01
4.286498427391052246e-01 8.565405756235122681e-02 6.812070608139038086e-01 2.509669065475463867e-01 -1.342289447784423828e-01 4.649597704410552979e-01 1.776482313871383667e-01 -1.270089149475097656e-01
-4.783771932125091553e-01 3.216038644313812256e-01 1.139062792062759399e-01 6.600910425186157227e-02 1.837405711412429810e-01 7.469005584716796875e-01 -1.252858340740203857e-01 2.075491696596145630e-01
-4.255409240722656250e-01 -1.688566505908966064e-01 7.743934392929077148e-01 -1.878549605607986450e-01 -6.773018091917037964e-02 3.030596077442169189e-01 2.185602486133575439e-01 1.059562340378761292e-01
-5.648196339607238770e-01 4.511839449405670166e-01 9.264143556356430054e-02 1.415880024433135986e-01 1.903387904167175293e-01 6.228677630424499512e-01 -1.170209944248199463e-01 1.043799370527267456e-01
1.956691741943359375e-01 -4.435856342315673828e-01 3.763747811317443848e-01 2.450619339942932129e-01 3.494707942008972168e-01 4.580141603946685791e-01 4.708065092563629150e-01 9.831842035055160522e-02
-7.643962651491165161e-02 -4.712422788143157959e-01 4.294376075267791748e-01 2.740909159183502197e-01 -3.233732581138610840e-01 5.779434442520141602e-01 -2.032906115055084229e-01 1.806354224681854248e-01
-2.905215620994567871e-01 2.691235542297363281e-01 7.947000861167907715e-01 1.272988766431808472e-01 1.358246803283691406e-01 5.601917952299118042e-02 3.814227581024169922e-01 1.683649420738220215e-01
2.422619462013244629e-01 -2.156236469745635986e-01 6.976130604743957520e-01 4.545498490333557129e-01 -2.510803639888763428e-01 2.143073976039886475e-01 2.591397762298583984e-01 -1.594165414571762085e-01
-1.822239756584167480e-01 3.786362409591674805e-01 1.729886084794998169e-01 3.555520176887512207e-01 2.856175899505615234e-01 6.305121183395385742e-01 -3.398327827453613281e-01 -2.692166566848754883e-01
-4.665389955043792725e-01 -4.293629899621009827e-02 6.663548946380615234e-01 -6.102991476655006409e-02 -8.303643553517758846e-04 3.328318297863006592e-01 3.049085140228271484e-01 3.591621816158294678e-01
-3.024291694164276123e-01 3.082868754863739014e-01 5.856363475322723389e-02 4.111256301403045654e-01 -6.828288435935974121e-01 3.838918209075927734e-01 1.540341079235076904e-01 6.072149425745010376e-02
3.859987556934356689e-01 4.820317924022674561e-01 3.499426841735839844e-01 1.191710904240608215e-01 1.723422706127166748e-01 4.672048985958099365e-01 4.837383925914764404e-01 1.854934496805071831e-03
4.152356088161468506e-01 3.969857394695281982e-01 5.992621183395385742e-01 2.462047934532165527e-01 2.224164828658103943e-02 4.152964055538177490e-01 1.551311314105987549e-01 -2.306911349296569824e-01
2.874057590961456299e-01 3.130755424499511719e-01 6.184716224670410156e-01 4.624872207641601562e-01 -1.368854939937591553e-01 1.378257274627685547e-01 1.395394355058670044e-01 -4.071550965309143066e-01
3.258737027645111084e-01 2.926694750785827637e-01 7.496106624603271484e-01 2.839241921901702881e-01 5.508329346776008606e-02 3.149387538433074951e-01 1.219428032636642456e-01 -2.202973663806915283e-01
-1.902991682291030884e-01 -2.674479186534881592e-01 3.986598551273345947e-02 2.171031087636947632e-01 -2.008360177278518677e-01 6.001675128936767578e-01 3.817479312419891357e-01 5.452221632003784180e-01
-5.487076193094253540e-02 -2.235322892665863037e-01 3.560914993286132812e-01 3.495686650276184082e-01 -3.409965336322784424e-01 6.136515140533447266e-01 -3.096621334552764893e-01 3.305839300155639648e-01
-5.174890756607055664e-01 -2.090385854244232178e-01 5.859308242797851562e-01 1.084958314895629883e-01 9.220597892999649048e-02 3.650746345520019531e-01 1.267264634370803833e-01 4.190234243869781494e-01
-4.389606714248657227e-01 -7.767128944396972656e-02 4.526118934154510498e-01 5.848957896232604980e-01 2.197164297103881836e-01 -2.957510761916637421e-02 1.757727265357971191e-01 4.174613952636718750e-01
-2.982756495475769043e-01 -1.595711708068847656e-01 -1.509601622819900513e-01 1.869688928127288818e-01 -2.938683629035949707e-01 5.290956497192382812e-01 6.651096940040588379e-01 1.383857429027557373e-01
-5.783909559249877930e-01 4.728029295802116394e-02 2.461751103401184082e-01 -7.979449629783630371e-02 4.303487539291381836e-01 5.995185375213623047e-01 1.796775497496128082e-02 -2.265253663063049316e-01
-1.392030715942382812e-01 -2.272495813667774200e-02 7.829815149307250977e-01 4.867811799049377441e-01 -3.005035817623138428e-01 2.844770997762680054e-02 7.308245450258255005e-02 1.834050267934799194e-01
-2.780875265598297119e-01 2.963320016860961914e-01 5.489630103111267090e-01 3.400230109691619873e-01 -2.397249639034271240e-01 2.995702326297760010e-01 -1.785162389278411865e-01 4.886721372604370117e-01
-4.018605947494506836e-01 1.870066076517105103e-01 2.060346603393554688e-01 5.264116525650024414e-01 5.811440348625183105e-01 3.148466348648071289e-01 -7.947664707899093628e-02 -2.019992917776107788e-01
-1.525887399911880493e-01 2.819918990135192871e-01 7.561854720115661621e-01 -1.443308740854263306e-01 -3.411731421947479248e-01 3.676939904689788818e-01 -9.786141663789749146e-02 -2.082661539316177368e-01
2.734170109033584595e-02 1.881778091192245483e-01 4.998055696487426758e-01 5.748552680015563965e-01 -5.021391510963439941e-01 -1.330856606364250183e-02 2.141308486461639404e-01 -2.922407686710357666e-01
-2.526129186153411865e-01 2.016777396202087402e-01 1.005221381783485413e-01 2.205522954463958740e-01 -6.381263136863708496e-01 4.724545478820800781e-01 6.469079107046127319e-02 -4.496238231658935547e-01
-4.439769089221954346e-01 2.498976737260818481e-01 1.872344166040420532e-01 -1.095534861087799072e-01 -4.407376945018768311e-01 5.424283742904663086e-01 2.463999241590499878e-01 -3.797178864479064941e-01
3.690427914261817932e-02 -1.738442480564117432e-01 5.338749885559082031e-01 4.685980379581451416e-01 -2.356111109256744385e-01 7.449214160442352295e-02 4.787930846214294434e-01 -4.165395498275756836e-01
-3.689389526844024658e-01 3.287616372108459473e-01 -7.742444425821304321e-02 -1.885654963552951813e-02 -3.070585057139396667e-02 8.479833006858825684e-01 1.170194298028945923e-01 -1.254494041204452515e-01
1.170643419027328491e-02 7.241099327802658081e-02 9.244326949119567871e-01 3.075164258480072021e-01 9.750061482191085815e-02 1.791488677263259888e-01 -5.521811917424201965e-02 -2.876984700560569763e-02
1.249801069498062134e-01 -3.293636441230773926e-01 4.083065688610076904e-01 3.200696408748626709e-01 -4.779979884624481201e-01 5.411342382431030273e-01 -8.353987359441816807e-04 2.922873198986053467e-01
2.928018942475318909e-02 2.054088562726974487e-01 7.879345417022705078e-01 4.562259018421173096e-01 3.148043453693389893e-01 9.126605838537216187e-02 1.432920694351196289e-01 1.758037367835640907e-03
-2.762518227100372314e-01 4.228900969028472900e-01 6.703117489814758301e-01 2.540536522865295410e-01 -2.144675850868225098e-01 -4.594270139932632446e-02 4.031739234924316406e-01 -1.425895392894744873e-01
-1.160919070243835449e-01 3.398810625076293945e-01 2.953116893768310547e-01 6.148387193679809570e-01 2.084619700908660889e-01 3.406509459018707275e-01 -3.396693170070648193e-01 -3.617917597293853760e-01
-1.751266792416572571e-02 3.926327452063560486e-02 6.337320804595947266e-01 4.403856098651885986e-01 -1.199910342693328857e-01 2.166749984025955200e-01 3.651681244373321533e-01 4.559631943702697754e-01
3.476253449916839600e-01 2.732470072805881500e-02 5.962262749671936035e-01 4.102625548839569092e-01 -2.008320540189743042e-01 2.837046980857849121e-01 3.986296355724334717e-01 -2.736445963382720947e-01
-1.124495640397071838e-01 -5.071398019790649414e-01 1.548469662666320801e-01 3.877136409282684326e-01 -1.985522955656051636e-01 5.020885467529296875e-01 4.712323248386383057e-01 2.056426256895065308e-01
-3.548388779163360596e-01 -2.023244500160217285e-01 7.029852271080017090e-01 1.097119599580764771e-01 -3.928477466106414795e-01 3.299028575420379639e-01 -9.399081021547317505e-02 2.343709021806716919e-01
-3.593440353870391846e-01 -8.488766103982925415e-02 4.586500227451324463e-01 5.215884447097778320e-01 -1.465620696544647217e-01 2.036292999982833862e-01 3.946492448449134827e-02 5.628045201301574707e-01
-1.842692196369171143e-01 -1.545963734388351440e-01 9.743394702672958374e-02 5.164527297019958496e-01 -5.913224220275878906e-01 2.668829858303070068e-01 3.119357526302337646e-01 -3.843635022640228271e-01
2.765654921531677246e-01 -2.503608465194702148e-01 3.701421022415161133e-01 2.580721080303192139e-01 3.804637491703033447e-01 4.853621125221252441e-01 5.027344226837158203e-01 1.554151475429534912e-01
-1.081221327185630798e-01 -3.979357481002807617e-01 -3.858406841754913330e-02 4.281578660011291504e-01 3.809340596199035645e-01 6.880790591239929199e-01 1.459922641515731812e-01 -7.260490953922271729e-02
-4.391165077686309814e-01 -2.020608447492122650e-02 7.721074819564819336e-01 -1.013463065028190613e-01 1.961505264043807983e-01 1.168912947177886963e-01 3.849791586399078369e-01 -3.133504069410264492e-04
-1.648271828889846802e-01 2.835214138031005859e-01 3.176119551062583923e-02 1.324874013662338257e-01 -4.942541718482971191e-01 5.638365745544433594e-01 1.913428008556365967e-01 -5.244759321212768555e-01
-9.047226607799530029e-02 1.903454810380935669e-01 7.010266780853271484e-01 2.415878027677536011e-01 -7.205913960933685303e-02 2.610367536544799805e-01 2.130992263555526733e-01 5.357576608657836914e-01
-4.762685596942901611e-01 -3.367797136306762695e-01 -3.821314871311187744e-02 5.297009348869323730e-01 2.563461959362030029e-01 5.389381647109985352e-01 -6.098199263215065002e-02 -1.334837675094604492e-01
6.348858028650283813e-02 5.042697191238403320e-01 6.357148289680480957e-01 3.093120455741882324e-01 -1.751624196767807007e-01 1.564585566520690918e-01 3.907974064350128174e-01 1.843641400337219238e-01
7.590413093566894531e-02 -3.572154939174652100e-01 -3.900133818387985229e-02 6.018136143684387207e-01 1.967590302228927612e-01 6.688145399093627930e-01 5.487592890858650208e-02 -1.178847327828407288e-01
7.994027435779571533e-02 2.647522389888763428e-01 6.758332252502441406e-01 6.039383411407470703e-01 -1.293516010046005249e-01 -7.553580403327941895e-02 3.233178751543164253e-03 -2.820917665958404541e-01
-3.594167530536651611e-01 3.119144737720489502e-01 3.300735652446746826e-01 1.191906481981277466e-01 2.696553170680999756e-01 5.512723326683044434e-01 -2.635374665260314941e-01 -4.520029425621032715e-01
-3.102224469184875488e-01 3.018853664398193359e-01 1.027465984225273132e-01 5.383393764495849609e-01 2.087963968515396118e-01 4.895797967910766602e-01 -2.716034650802612305e-01 -3.939648866653442383e-01
-3.066249787807464600e-01 3.098981678485870361e-01 -2.393478155136108398e-01 6.661121845245361328e-01 1.222359482198953629e-02 5.534423589706420898e-01 5.002629384398460388e-02 1.044500968419015408e-03
-5.675149559974670410e-01 1.823373734951019287e-01 1.974009126424789429e-01 2.200837880373001099e-01 1.488648205995559692e-01 6.380782127380371094e-01 -3.147836923599243164e-01 -1.699483692646026611e-01
-1.219765990972518921e-01 1.273104548454284668e-01 7.061787247657775879e-01 2.309361547231674194e-01 -9.613563120365142822e-02 9.524042159318923950e-02 5.954838991165161133e-01 2.097136080265045166e-01
-4.056822955608367920e-01 2.042126953601837158e-01 -1.474379599094390869e-01 4.705290496349334717e-02 1.641617417335510254e-01 7.862777113914489746e-01 2.942922413349151611e-01 -1.948777735233306885e-01
2.939980104565620422e-02 -2.136303335428237915e-01 7.495944499969482422e-01 1.837948709726333618e-01 -1.463660895824432373e-01 2.287472486495971680e-01 4.939575493335723877e-01 -2.002071887254714966e-01
-1.928333006799221039e-02 2.931895852088928223e-01 7.007198333740234375e-01 4.028542339801788330e-01 -3.100939691066741943e-01 9.553597867488861084e-02 2.706722021102905273e-01 2.860410213470458984e-01
-8.017215132713317871e-02 4.459294974803924561e-01 7.277914285659790039e-01 1.040132939815521240e-01 -1.063451245427131653e-01 2.459896057844161987e-01 2.822786569595336914e-01 3.204978108406066895e-01
1.343356370925903320e-01 4.635609388351440430e-01 7.249585390090942383e-01 3.118391036987304688e-01 2.383720725774765015e-01 2.919625341892242432e-01 -4.307954758405685425e-02 1.836938969790935516e-02
3.781454637646675110e-02 1.315493732690811157e-01 8.459271490573883057e-02 3.932330906391143799e-01 1.203012373298406601e-02 6.586442589759826660e-01 -2.222536951303482056e-01 -5.797612071037292480e-01
-1.649718135595321655e-01 -5.291448533535003662e-02 5.978622436523437500e-01 3.741129636764526367e-01 -6.877334415912628174e-02 -7.693340629339218140e-02 5.068469047546386719e-01 -4.528161287307739258e-01
3.084583021700382233e-02 8.738121390342712402e-02 3.603021800518035889e-01 -1.597260981798171997e-01 -3.291686773300170898e-01 7.375673651695251465e-01 -2.495782375335693359e-01 -3.484767973423004150e-01
-5.549901127815246582e-01 4.994671940803527832e-01 4.841536283493041992e-02 2.553116977214813232e-01 4.851106926798820496e-02 5.870904326438903809e-01 -1.520548909902572632e-01 -6.957640498876571655e-02
-2.707678377628326416e-01 1.605801731348037720e-01 -1.572855710983276367e-01 5.457506179809570312e-01 -5.671255588531494141e-01 3.699500262737274170e-01 3.415833115577697754e-01 -5.605983361601829529e-02
1.951340883970260620e-01 8.864678442478179932e-02 3.560389578342437744e-01 -9.297032654285430908e-02 8.208610117435455322e-02 8.044830560684204102e-01 1.111603435128927231e-02 4.057124853134155273e-01
-2.248573303222656250e-01 5.121752619743347168e-01 6.320790052413940430e-01 3.148941099643707275e-01 2.561751008033752441e-01 1.216910481452941895e-01 9.453504532575607300e-02 3.147416114807128906e-01
-6.792838573455810547e-01 2.372618168592453003e-01 3.350249826908111572e-01 -1.076926961541175842e-01 -3.991091251373291016e-01 3.315376341342926025e-01 1.711812615394592285e-01 -2.448111027479171753e-01
4.219979643821716309e-01 3.308865427970886230e-01 1.809799671173095703e-01 4.040016233921051025e-01 2.926293313503265381e-01 3.858917653560638428e-01 5.081024765968322754e-01 -1.541054397821426392e-01
-4.081755280494689941e-01 -6.521040201187133789e-02 4.237790107727050781e-01 5.233522504568099976e-02 -6.089967489242553711e-01 3.271903991699218750e-01 3.288197144865989685e-02 -4.096350371837615967e-01
-6.575148552656173706e-02 -2.965492308139801025e-01 1.345878243446350098e-01 5.374130010604858398e-01 4.256369769573211670e-01 6.268205642700195312e-01 -1.115370839834213257e-01 -1.195714473724365234e-01
-5.083926916122436523e-01 -3.584561645984649658e-01 5.311577767133712769e-02 5.244739651679992676e-01 -2.561019062995910645e-01 3.517343997955322266e-01 1.409689337015151978e-01 3.549284934997558594e-01
-2.406299561262130737e-01 3.994393944740295410e-01 5.290188193321228027e-01 1.654673069715499878e-01 -2.223039120435714722e-01 3.699819743633270264e-01 -3.294653445482254028e-02 5.365759730339050293e-01
-3.244981169700622559e-01 4.128533601760864258e-01 2.169704139232635498e-01 3.693606257438659668e-01 2.381724715232849121e-01 4.816054701805114746e-01 -3.021647036075592041e-01 -4.009690880775451660e-01
-1.907531917095184326e-01 1.677556782960891724e-01 2.727266848087310791e-01 -4.663352668285369873e-02 -6.121700406074523926e-01 5.717461109161376953e-01 -9.816872188821434975e-04 -3.965727388858795166e-01
1.018109247088432312e-01 -1.882757395505905151e-01 5.121653079986572266e-01 1.913885325193405151e-01 -1.494375765323638916e-01 6.467172503471374512e-01 -4.590365588665008545e-01 6.288648396730422974e-02
-6.101901084184646606e-02 3.065602779388427734e-01 2.572996318340301514e-01 1.556623131036758423e-01 -1.985139995813369751e-01 4.254294931888580322e-01 -7.657337188720703125e-02 -7.652465701103210449e-01
-5.478534102439880371e-01 2.739666998386383057e-01 -2.081895321607589722e-01 3.486234545707702637e-01 -6.253390759229660034e-02 6.746547818183898926e-01 2.047665603458881378e-02 -2.071161568164825439e-02
-5.956375971436500549e-02 4.342326223850250244e-01 7.802625298500061035e-01 4.211213290691375732e-01 9.973229467868804932e-02 -6.991561967879533768e-04 -7.637750823050737381e-03 -1.083320826292037964e-01
7.722240686416625977e-02 2.551621496677398682e-01 3.557198941707611084e-01 4.460360109806060791e-02 -4.763839840888977051e-01 6.275317072868347168e-01 -2.409120053052902222e-01 -3.487502336502075195e-01
6.355436146259307861e-02 -4.146310091018676758e-01 2.650706171989440918e-01 3.850626647472381592e-01 2.423901259899139404e-01 5.813513398170471191e-01 -2.591094970703125000e-01 -3.763591349124908447e-01
-7.089520692825317383e-01 2.521054744720458984e-01 2.454115301370620728e-01 1.332644224166870117e-01 3.175238966941833496e-01 4.489616751670837402e-01 -8.933063596487045288e-02 -2.132499516010284424e-01
1.756674647331237793e-01 -1.729394495487213135e-01 4.715539216995239258e-01 2.558335065841674805e-01 3.306601345539093018e-01 3.519622981548309326e-01 6.372875571250915527e-01 1.098637878894805908e-01
-7.172600030899047852e-01 1.990472823381423950e-01 2.669714987277984619e-01 1.363905668258666992e-01 2.283688634634017944e-01 3.973364233970642090e-01 -1.212004721164703369e-01 -3.623864948749542236e-01
1.508037447929382324e-01 1.890912353992462158e-01 4.300158321857452393e-01 5.369818210601806641e-01 -3.216754496097564697e-01 1.541033238172531128e-01 5.189785361289978027e-01 2.677274048328399658e-01
3.643009811639785767e-02 -2.826535403728485107e-01 4.476045668125152588e-01 3.563985228538513184e-01 -3.229455947875976562e-01 5.368376374244689941e-01 -3.549822866916656494e-01 2.700172960758209229e-01
-4.719024896621704102e-01 3.370877504348754883e-01 2.410686612129211426e-01 4.482957720756530762e-01 4.025000631809234619e-01 3.032693564891815186e-01 -1.922103762626647949e-01 -3.371543884277343750e-01
-3.696000277996063232e-01 2.138290852308273315e-01 5.456918478012084961e-01 6.247037649154663086e-02 -5.948077440261840820e-01 2.403524816036224365e-01 1.341130137443542480e-01 -2.940048277378082275e-01
-2.708952128887176514e-01 4.530142545700073242e-01 3.499096930027008057e-01 1.065588071942329407e-01 -1.065888926386833191e-01 4.505259394645690918e-01 -1.781656593084335327e-01 -5.844011306762695312e-01
-5.029296875000000000e-01 4.787355065345764160e-01 2.304331958293914795e-01 1.367313265800476074e-01 1.040685921907424927e-01 5.994607210159301758e-01 -2.752063572406768799e-01 -1.253916695713996887e-02
8.738996088504791260e-02 -3.802489936351776123e-01 3.134484216570854187e-02 2.561092674732208252e-01 -4.561976492404937744e-01 7.554972171783447266e-01 -9.536001831293106079e-03 4.707518219947814941e-02
-3.691803514957427979e-01 1.639929860830307007e-01 -7.818602025508880615e-02 -4.791610687971115112e-02 1.262611895799636841e-01 8.026513457298278809e-01 3.701659440994262695e-01 -1.766045838594436646e-01
-2.247581481933593750e-01 9.174295514822006226e-02 6.353816986083984375e-01 2.001371085643768311e-01 -4.028732776641845703e-01 3.806027770042419434e-01 -1.952517032623291016e-01 3.898893594741821289e-01
-6.374812722206115723e-01 1.941395550966262817e-01 3.127156815025955439e-04 1.151835247874259949e-01 2.573474943637847900e-01 6.459636092185974121e-01 1.677786856889724731e-01 -1.761068999767303467e-01
-3.949968814849853516e-01 -2.737212181091308594e-01 7.641278207302093506e-02 4.543500244617462158e-01 -4.877057671546936035e-01 2.727830410003662109e-01 3.089689016342163086e-01 -3.860725164413452148e-01
-4.153323769569396973e-01 -5.956903100013732910e-02 -2.461616396903991699e-01 5.244770646095275879e-01 2.232515364885330200e-01 6.498245000839233398e-01 1.263930797576904297e-01 1.381154637783765793e-02
-2.624836564064025879e-01 3.148508369922637939e-01 7.256263494491577148e-02 6.301368474960327148e-01 2.183336913585662842e-01 5.152046680450439453e-01 -2.279113233089447021e-01 -2.541349232196807861e-01
-4.783897995948791504e-01 1.156323403120040894e-01 -3.918219357728958130e-02 2.696973979473114014e-01 -5.863041877746582031e-01 4.063917398452758789e-01 4.178432226181030273e-01 -7.228666800074279308e-04
2.466872185468673706e-01 1.232818961143493652e-01 7.287877798080444336e-01 2.246955335140228271e-01 -3.564784824848175049e-01 3.173457086086273193e-01 1.308743208646774292e-01 -3.121120333671569824e-01
3.860588371753692627e-02 -4.752731323242187500e-02 8.767365813255310059e-01 3.369331955909729004e-01 1.657420098781585693e-01 2.440090328454971313e-01 -1.302527040243148804e-01 1.004144847393035889e-01
-1.029392629861831665e-01 -7.655020058155059814e-02 6.967353820800781250e-01 5.049176216125488281e-01 -2.746821939945220947e-02 1.168375555425882339e-02 4.199837148189544678e-01 2.566793560981750488e-01
-1.737240403890609741e-01 5.796148255467414856e-02 1.474667489528656006e-01 5.604916810989379883e-02 -4.216603040695190430e-01 6.187161207199096680e-01 4.667452722787857056e-02 -6.154566407203674316e-01
6.150654703378677368e-02 8.994672447443008423e-02 5.376425981521606445e-01 6.980230808258056641e-01 2.714060433208942413e-02 1.017750948667526245e-01 2.400137931108474731e-01 3.783244192600250244e-01
-4.256190657615661621e-01 -9.229719638824462891e-02 4.600435793399810791e-01 2.376359254121780396e-01 -4.489171504974365234e-01 2.422533780336380005e-01 2.442794740200042725e-01 4.715220928192138672e-01
-1.619556844234466553e-01 -2.038233354687690735e-02 -5.756372213363647461e-02 7.517771720886230469e-01 3.200768530368804932e-01 4.970945119857788086e-01 -8.329632878303527832e-02 -2.199594080448150635e-01
-1.837743520736694336e-01 -2.288677245378494263e-01 7.702633738517761230e-01 -1.107599437236785889e-01 -6.004534661769866943e-02 3.098111152648925781e-01 4.336399734020233154e-01 -1.436708122491836548e-01
-1.426928490400314331e-01 2.814472019672393799e-01 7.826918959617614746e-01 3.293047845363616943e-01 -1.423243135213851929e-01 1.671810075640678406e-02 3.983934521675109863e-01 -1.118377782404422760e-02
-1.649414896965026855e-01 3.820457458496093750e-01 9.880717098712921143e-02 5.695722103118896484e-01 7.968570291996002197e-02 6.006878018379211426e-01 -3.220087587833404541e-01 -1.476311087608337402e-01
-1.731899231672286987e-01 2.027245797216892242e-02 6.630902886390686035e-01 4.024820029735565186e-01 -1.525889635086059570e-01 2.878361344337463379e-01 -4.748569801449775696e-02 5.094368457794189453e-01
2.620905339717864990e-01 3.671231865882873535e-01 6.934852004051208496e-01 3.803578317165374756e-01 1.182924732565879822e-01 2.366185337305068970e-01 2.845586836338043213e-01 1.413517594337463379e-01
-4.143886566162109375e-01 4.930466413497924805e-02 2.299835681915283203e-01 -9.206023812294006348e-02 4.229247570037841797e-01 7.624934315681457520e-01 -1.967470720410346985e-02 -6.192789226770401001e-02
-1.337280124425888062e-01 1.894932985305786133e-01 -1.910659819841384888e-01 4.625617265701293945e-01 -5.337535738945007324e-01 5.707978606224060059e-01 2.573945522308349609e-01 1.370568871498107910e-01
-6.323611736297607422e-01 7.657296210527420044e-02 4.287364184856414795e-01 -5.480061098933219910e-02 -3.236125111579895020e-01 4.244290888309478760e-01 -1.620562821626663208e-01 -3.103393912315368652e-01
-2.983363270759582520e-01 1.032754182815551758e-01 1.036681309342384338e-01 7.920317351818084717e-02 3.717890083789825439e-01 8.397206664085388184e-01 -1.640046238899230957e-01 -1.142546907067298889e-01
1.437179148197174072e-01 4.487956762313842773e-01 5.453541278839111328e-01 3.765185177326202393e-01 -1.728990226984024048e-01 8.696753531694412231e-02 4.540173113346099854e-01 -3.084819018840789795e-01
-2.854042649269104004e-01 3.296833932399749756e-01 -8.936818689107894897e-02 4.326520562171936035e-01 -6.369758248329162598e-01 3.651571571826934814e-01 2.554475963115692139e-01 -1.017220988869667053e-01
-2.661213278770446777e-01 9.416028857231140137e-02 1.469485461711883545e-01 3.598299324512481689e-01 -6.105228066444396973e-01 4.633905589580535889e-01 -2.087871432304382324e-01 3.717267811298370361e-01
-2.615321874618530273e-01 3.541294634342193604e-01 6.822314858436584473e-02 1.506721526384353638e-01 -3.381578028202056885e-01 5.487677454948425293e-01 -6.817689165472984314e-03 -6.027383804321289062e-01
-4.897598922252655029e-01 5.816928744316101074e-01 1.639599055051803589e-01 1.054835766553878784e-01 4.036443307995796204e-02 5.946882367134094238e-01 -1.646366268396377563e-01 -3.701715543866157532e-02
-3.232174813747406006e-01 -1.161583065986633301e-01 7.433137297630310059e-01 1.611008495092391968e-01 -3.101505637168884277e-01 1.027161255478858948e-01 4.083686172962188721e-01 1.733785718679428101e-01
-2.647481560707092285e-01 3.137623071670532227e-01 2.385164350271224976e-01 2.446266114711761475e-01 4.426785111427307129e-01 6.438636183738708496e-01 -2.783510088920593262e-01 1.634788513183593750e-01
-5.332186818122863770e-01 2.676995694637298584e-01 9.045916795730590820e-02 -8.703490346670150757e-02 2.412646859884262085e-01 7.349103093147277832e-01 9.862342476844787598e-02 -1.422267109155654907e-01
-3.559334874153137207e-01 4.532240331172943115e-01 1.626011729240417480e-01 4.825387299060821533e-01 2.569676637649536133e-01 4.451910555362701416e-01 -2.955082952976226807e-01 -2.388804405927658081e-01
-3.875396847724914551e-01 -2.477633953094482422e-01 4.320634603500366211e-01 2.225453257560729980e-01 -1.050963476300239563e-01 4.828198254108428955e-01 1.181089356541633606e-01 5.423203110694885254e-01
-3.401424288749694824e-01 3.361479341983795166e-01 5.767444372177124023e-01 8.562371134757995605e-02 -5.381932854652404785e-01 2.570167779922485352e-01 -8.667491376399993896e-02 -2.609983980655670166e-01
-1.178158447146415710e-01 -3.309613764286041260e-01 2.384322732686996460e-01 5.560299158096313477e-01 -4.096585214138031006e-01 2.304198145866394043e-01 5.014250874519348145e-01 -1.955105513334274292e-01
-5.930391550064086914e-01 2.001723200082778931e-01 -1.994825340807437897e-02 7.181088626384735107e-02 2.890090346336364746e-01 6.744782924652099609e-01 2.414357513189315796e-01 -7.708780467510223389e-02
-4.873355031013488770e-01 3.172753751277923584e-01 5.551143735647201538e-02 -1.072431802749633789e-01 1.742490977048873901e-01 7.500580549240112305e-01 1.816556900739669800e-01 -1.459765732288360596e-01
-3.303184211254119873e-01 2.911446690559387207e-01 5.256363749504089355e-01 -2.023907154798507690e-01 -4.858083724975585938e-01 4.942155778408050537e-01 4.390314593911170959e-02 -8.174607902765274048e-02
-6.742972880601882935e-02 -3.123480677604675293e-01 3.598185479640960693e-01 3.714615106582641602e-01 -1.958517432212829590e-01 5.987172126770019531e-01 -4.168915450572967529e-01 2.445815354585647583e-01
-2.677347362041473389e-01 9.092393517494201660e-02 7.507305741310119629e-01 2.040791064500808716e-01 -1.776926517486572266e-01 2.692880630493164062e-01 3.485631942749023438e-02 4.577123820781707764e-01
-1.091423779726028442e-01 -2.235828712582588196e-02 5.006927251815795898e-01 -1.763485968112945557e-01 -5.339081287384033203e-01 5.668997764587402344e-01 6.227184087038040161e-03 -3.151570856571197510e-01
-1.073068454861640930e-01 -5.675043165683746338e-02 3.848682641983032227e-01 3.343622088432312012e-01 9.372735396027565002e-03 7.404252886772155762e-01 -2.210358381271362305e-01 -3.580063879489898682e-01
-1.129354536533355713e-01 3.233391940593719482e-01 6.690103411674499512e-01 4.289425313472747803e-01 -2.747830748558044434e-01 1.244593337178230286e-01 2.723571658134460449e-01 2.931832075119018555e-01
6.031264364719390869e-02 -3.378434479236602783e-01 2.648878097534179688e-01 1.377076059579849243e-01 -2.952960431575775146e-01 7.733603715896606445e-01 -3.028779923915863037e-01 -1.267836242914199829e-01
-6.883828639984130859e-01 3.009760081768035889e-01 3.153598308563232422e-01 1.413877457380294800e-01 -3.478828370571136475e-01 2.464849352836608887e-01 -1.857191137969493866e-02 -3.660300076007843018e-01
-2.553047537803649902e-01 2.885511517524719238e-01 -1.424771249294281006e-01 6.974025964736938477e-01 1.074033603072166443e-01 4.499503672122955322e-01 1.901635900139808655e-02 -3.612962663173675537e-01
-6.596669554710388184e-01 2.653701305389404297e-01 5.293126776814460754e-02 1.009157821536064148e-01 1.436045765876770020e-01 6.596723794937133789e-01 3.361256048083305359e-02 1.565656065940856934e-01
-1.940187066793441772e-01 -5.144259929656982422e-01 3.712767958641052246e-01 -8.123196312226355076e-04 -1.783348619937896729e-01 6.861633658409118652e-01 -1.532213240861892700e-01 -1.837804019451141357e-01
-5.595815926790237427e-02 6.491523385047912598e-01 5.177698135375976562e-01 2.092237770557403564e-01 -2.334083244204521179e-02 2.608911395072937012e-01 1.748678386211395264e-01 4.054898619651794434e-01
-4.179680645465850830e-01 1.358187850564718246e-02 9.191814064979553223e-02 1.639065593481063843e-01 -4.430388510227203369e-01 4.908567070960998535e-01 1.052188500761985779e-01 -5.843878984451293945e-01
-2.918637096881866455e-01 -2.736514061689376831e-02 5.625814199447631836e-01 5.911090373992919922e-01 -3.207721710205078125e-01 1.465143859386444092e-01 -1.415590345859527588e-01 3.221160769462585449e-01
-2.736195921897888184e-01 -6.727141886949539185e-02 6.079664230346679688e-01 6.000136733055114746e-01 -4.325678944587707520e-02 -5.703131854534149170e-02 3.061642944812774658e-01 3.034915626049041748e-01
-4.226232767105102539e-01 2.357212454080581665e-01 -8.975199609994888306e-02 4.561185836791992188e-02 1.672882437705993652e-01 7.821305990219116211e-01 2.774906754493713379e-01 -1.974197179079055786e-01
-2.853181958198547363e-01 9.565083682537078857e-02 5.184812545776367188e-01 8.686852455139160156e-02 -6.679082512855529785e-01 2.862365841865539551e-01 8.102452754974365234e-02 -3.138116002082824707e-01
-3.201754689216613770e-01 2.545268647372722626e-02 6.106109619140625000e-01 -1.078224033117294312e-01 4.308517277240753174e-01 4.483612477779388428e-01 1.537537574768066406e-01 3.194796144962310791e-01
-2.310610413551330566e-01 4.823578894138336182e-01 2.018382996320724487e-01 5.329590439796447754e-01 4.845684468746185303e-01 3.797291815280914307e-01 -9.902949631214141846e-02 -1.870537921786308289e-02
-2.123871743679046631e-01 2.312524020671844482e-01 1.980147361755371094e-01 4.029385745525360107e-01 2.078764289617538452e-01 5.805748105049133301e-01 -3.350882232189178467e-01 -4.552811086177825928e-01
1.540222465991973877e-01 -3.155279755592346191e-01 5.575569272041320801e-01 4.258227348327636719e-01 -2.633959949016571045e-01 2.226967662572860718e-01 4.948817193508148193e-01 -1.436849534511566162e-01
6.377668678760528564e-02 -4.039744138717651367e-01 1.618333309888839722e-01 4.573908150196075439e-01 -3.697321116924285889e-01 5.486408472061157227e-01 1.950851827859878540e-01 3.486746549606323242e-01
-6.121234893798828125e-01 2.495173215866088867e-01 -8.354532532393932343e-03 5.472939833998680115e-02 2.388724386692047119e-01 6.578541994094848633e-01 2.496067285537719727e-01 -8.857254683971405029e-02
-7.537121176719665527e-01 4.350836575031280518e-01 2.459476292133331299e-01 -5.664816126227378845e-03 2.299814671277999878e-02 4.225905537605285645e-01 -8.829822763800621033e-03 5.393019691109657288e-02
3.351795719936490059e-03 2.822561860084533691e-01 6.367136836051940918e-01 2.975417673587799072e-01 -3.020612895488739014e-01 3.202440142631530762e-01 9.026544541120529175e-02 4.737507998943328857e-01
-4.855546355247497559e-01 1.416801065206527710e-01 -2.640807330608367920e-01 6.873719692230224609e-01 -6.206659227609634399e-02 4.298076033592224121e-01 1.155513152480125427e-01 -2.372896764427423477e-03
-9.076873213052749634e-02 -1.682083457708358765e-01 3.458372354507446289e-01 6.977050304412841797e-01 -3.711511194705963135e-01 1.027572378516197205e-01 4.568578004837036133e-01 6.335586309432983398e-03
8.211679756641387939e-02 -5.390499234199523926e-01 2.725249826908111572e-01 4.317554831504821777e-01 1.456704586744308472e-01 6.089440584182739258e-01 -2.078310251235961914e-01 -8.229777216911315918e-02
4.500683546066284180e-01 1.078517138957977295e-01 4.546952545642852783e-01 2.392686903476715088e-01 3.278266191482543945e-01 5.744386911392211914e-01 2.883652746677398682e-01 -3.470829874277114868e-02
-1.416291594505310059e-01 9.098021686077117920e-02 -2.231115847826004028e-01 5.164564847946166992e-01 -3.470222949981689453e-01 4.026329815387725830e-01 5.688918232917785645e-01 -2.213186025619506836e-01
-7.178490161895751953e-01 2.286233454942703247e-01 1.600109189748764038e-01 1.629167050123214722e-01 8.936178684234619141e-02 5.119906663894653320e-01 -1.403251141309738159e-01 -3.007788062095642090e-01
-2.974769473075866699e-01 -3.734371662139892578e-01 -1.608360558748245239e-02 5.662750005722045898e-01 3.407715559005737305e-01 3.246752619743347168e-01 2.566736936569213867e-01 -4.046052098274230957e-01
1.861736476421356201e-01 -5.090683102607727051e-01 6.132908463478088379e-01 4.604505598545074463e-01 -1.152731254696846008e-01 2.940732240676879883e-01 1.320556253194808960e-01 2.903013676404953003e-02
1.119783222675323486e-01 5.473337769508361816e-01 4.913063347339630127e-01 1.217971816658973694e-01 1.712413877248764038e-02 4.585546851158142090e-01 1.937078386545181274e-01 4.284645617008209229e-01
-5.370288491249084473e-01 -1.729749292135238647e-01 4.567560851573944092e-01 8.039964735507965088e-02 1.987696737051010132e-01 3.060424625873565674e-01 3.195237517356872559e-01 4.809600114822387695e-01
-1.822523325681686401e-01 -1.847513020038604736e-01 -3.337192162871360779e-02 4.661383330821990967e-01 -4.746311008930206299e-01 4.418461918830871582e-01 1.878040283918380737e-01 -5.084088444709777832e-01
-2.208634763956069946e-01 -2.954482473433017731e-02 -1.296849846839904785e-01 5.459205508232116699e-01 4.889483451843261719e-01 5.438876152038574219e-01 2.663210332393646240e-01 1.723014712333679199e-01
-2.222570329904556274e-01 -3.983914852142333984e-01 -1.169520094990730286e-01 5.394918322563171387e-01 2.785967886447906494e-01 5.410923957824707031e-01 3.410533964633941650e-01 -2.102862671017646790e-02
-9.797851741313934326e-02 -3.889773786067962646e-01 -3.454537317156791687e-02 5.390707254409790039e-01 4.188521206378936768e-01 5.672581195831298828e-01 1.810860484838485718e-01 -1.315107792615890503e-01
-1.164802089333534241e-01 4.757162630558013916e-01 7.512338757514953613e-01 9.030894935131072998e-02 3.516949072945863008e-04 1.739790886640548706e-01 3.534946143627166748e-01 1.799752861261367798e-01
-2.478115558624267578e-01 1.943369582295417786e-02 5.997003316879272461e-01 2.397510707378387451e-01 -2.864265143871307373e-01 8.000914007425308228e-02 5.370784997940063477e-01 -3.797313272953033447e-01
-3.725313246250152588e-01 1.087872833013534546e-01 3.144406378269195557e-01 1.969672739505767822e-01 1.941423416137695312e-01 5.340693593025207520e-01 -4.175916016101837158e-01 -4.630471169948577881e-01
-1.333138160407543182e-02 -3.675202727317810059e-01 3.310580253601074219e-01 1.385127902030944824e-01 -1.485341787338256836e-01 6.580204367637634277e-01 -3.788091242313385010e-01 -3.706970214843750000e-01
-2.929719984531402588e-01 -1.906283497810363770e-01 4.473603367805480957e-01 3.360325098037719727e-01 -2.379744127392768860e-02 1.106832846999168396e-01 3.419066667556762695e-01 -6.595921516418457031e-01
2.853184565901756287e-02 2.523095905780792236e-01 6.521829366683959961e-01 3.982959091663360596e-01 -3.038868904113769531e-01 1.501931101083755493e-01 3.315105140209197998e-01 3.560045063495635986e-01
-9.211866557598114014e-02 1.839017868041992188e-01 5.736463665962219238e-01 1.759736835956573486e-01 -2.211528122425079346e-01 5.113179683685302734e-01 -1.871570199728012085e-01 5.022698044776916504e-01
6.876873970031738281e-02 3.887134492397308350e-01 4.867513179779052734e-01 6.320763826370239258e-01 -3.753802776336669922e-01 -5.941571295261383057e-02 7.179000973701477051e-02 -2.411037385463714600e-01
-3.185309767723083496e-01 -1.391128897666931152e-01 7.641233205795288086e-01 -9.555315971374511719e-02 -2.795409858226776123e-01 2.399078458547592163e-01 3.746897578239440918e-01 1.003950610756874084e-01
2.403035014867782593e-01 9.708941727876663208e-02 2.652842104434967041e-01 1.883961409330368042e-01 3.497279882431030273e-01 4.599724411964416504e-01 6.905975341796875000e-01 -1.270817518234252930e-01
-3.180730640888214111e-01 2.619794607162475586e-01 4.906284436583518982e-02 1.476651579141616821e-01 -7.159097790718078613e-01 5.209585428237915039e-01 1.471647769212722778e-01 2.004867233335971832e-02
-1.246887147426605225e-01 3.295903801918029785e-01 2.336927205324172974e-01 5.790182948112487793e-01 4.808154702186584473e-01 3.852565586566925049e-01 -1.897135972976684570e-01 -2.652376592159271240e-01
-1.754596531391143799e-01 -9.092409163713455200e-02 5.086405277252197266e-01 4.083734750747680664e-01 -4.466428458690643311e-01 3.269501924514770508e-01 -1.245809998363256454e-02 4.784570038318634033e-01
-5.208775401115417480e-02 -1.079384759068489075e-01 3.616520762443542480e-01 5.371156930923461914e-01 -2.084845304489135742e-01 1.792189315892755985e-03 5.304535627365112305e-01 -4.914271235466003418e-01
1.499328017234802246e-01 -3.184155523777008057e-01 7.081228494644165039e-02 7.307599782943725586e-01 -6.533081084489822388e-02 4.830810427665710449e-01 1.487625241279602051e-01 -2.781035900115966797e-01
2.679747939109802246e-01 -3.924919664859771729e-01 9.275807440280914307e-02 1.450405865907669067e-01 1.165911108255386353e-01 6.417841315269470215e-01 5.648077130317687988e-01 3.251977730542421341e-03
-3.683893084526062012e-01 -4.085940122604370117e-01 5.290038138628005981e-02 2.631554007530212402e-01 -2.311760932207107544e-01 5.755831003189086914e-01 2.643475234508514404e-01 4.131261110305786133e-01
4.387673139572143555e-01 2.602913379669189453e-01 4.947490394115447998e-01 2.982864081859588623e-01 2.153992503881454468e-01 4.438655078411102295e-01 3.809885084629058838e-01 -1.319648176431655884e-01
-3.816746771335601807e-01 3.084214925765991211e-01 1.051338762044906616e-02 3.095853030681610107e-01 -6.855975985527038574e-01 3.708898127079010010e-01 2.044415473937988281e-01 1.176753342151641846e-01
-1.390792280435562134e-01 1.859771758317947388e-01 -1.738681644201278687e-01 4.164911508560180664e-01 -5.252333879470825195e-01 5.358874797821044922e-01 3.948361575603485107e-01 1.530796438455581665e-01
-4.606830775737762451e-01 1.432098150253295898e-01 6.372945308685302734e-01 -2.173267751932144165e-01 -4.138571619987487793e-01 3.640186190605163574e-01 2.546884119510650635e-02 -9.721638262271881104e-02
-3.414481878280639648e-01 2.566500604152679443e-01 -1.054282039403915405e-01 1.979007944464683533e-02 2.742184698581695557e-01 7.700718641281127930e-01 3.593235611915588379e-01 9.336580336093902588e-02
-7.591886073350906372e-02 -1.581901870667934418e-02 7.386970520019531250e-01 1.016640663146972656e-01 -8.196211606264114380e-02 1.512719541788101196e-01 5.576049089431762695e-01 -3.121749460697174072e-01
-5.309504270553588867e-01 -2.711243629455566406e-01 1.611866354942321777e-01 2.332576364278793335e-01 -2.226596176624298096e-01 4.552951753139495850e-01 2.553342878818511963e-01 4.920637309551239014e-01
-2.134023159742355347e-01 -3.885977864265441895e-01 6.235139966011047363e-01 3.557229936122894287e-01 -2.354402989149093628e-01 3.836572170257568359e-01 -1.682987362146377563e-01 2.391515374183654785e-01
-3.241470754146575928e-01 -1.496910005807876587e-01 6.938883066177368164e-01 2.343771457672119141e-01 -2.008629143238067627e-01 1.777499616146087646e-01 3.365259468555450439e-01 3.884804844856262207e-01
2.427939921617507935e-01 2.659193277359008789e-01 6.657640933990478516e-01 5.253912210464477539e-01 2.817516922950744629e-01 1.362613141536712646e-01 1.931761801242828369e-01 -1.256662458181381226e-01
1.134876087307929993e-01 1.813234090805053711e-01 4.206730723381042480e-01 6.299355626106262207e-01 -4.761169105768203735e-02 6.344200670719146729e-02 5.635985136032104492e-01 2.377453297376632690e-01
-1.743786036968231201e-01 -1.086917817592620850e-01 6.998493075370788574e-01 2.868652939796447754e-01 5.831029638648033142e-02 1.231679469347000122e-01 5.422384142875671387e-01 2.703785300254821777e-01
-3.648802042007446289e-01 -3.348135054111480713e-01 3.337311148643493652e-01 -8.387641608715057373e-02 -7.308954745531082153e-02 6.659048199653625488e-01 -1.752822101116180420e-01 -3.960497081279754639e-01
-2.185439318418502808e-01 -3.248359858989715576e-01 1.595624685287475586e-01 4.773870408535003662e-01 -2.475858479738235474e-01 2.712980210781097412e-01 4.507113993167877197e-01 -5.052915215492248535e-01
-2.711584977805614471e-02 1.291015744209289551e-01 6.278413534164428711e-01 3.238816857337951660e-01 -1.964980214834213257e-01 2.869074344635009766e-01 3.816558122634887695e-01 4.657520353794097900e-01
-2.410234212875366211e-01 3.773847222328186035e-01 1.781023479998111725e-02 7.394051551818847656e-01 3.612911105155944824e-01 3.334576487541198730e-01 -1.697835139930248260e-02 -1.021660640835762024e-01
-2.041924595832824707e-01 6.551253199577331543e-01 6.082711219787597656e-01 1.752263605594635010e-01 -8.462829887866973877e-02 -8.866665884852409363e-03 1.827521920204162598e-01 -2.962755858898162842e-01
-3.616592884063720703e-01 2.612473070621490479e-01 2.755090594291687012e-01 3.153048157691955566e-01 5.951494574546813965e-01 4.945458173751831055e-01 -1.471387445926666260e-01 -7.212260365486145020e-02
7.054285705089569092e-02 1.965266913175582886e-01 5.524799823760986328e-01 -2.338993996381759644e-01 2.551369667053222656e-01 6.815500259399414062e-01 6.144823879003524780e-02 2.511506378650665283e-01
-1.252928823232650757e-01 -3.538284301757812500e-01 4.292895495891571045e-01 5.528810024261474609e-01 -5.835213814862072468e-04 1.623538285493850708e-01 3.457549214363098145e-01 4.724770486354827881e-01
-2.787114679813385010e-01 2.646991014480590820e-01 7.114202380180358887e-01 -1.809012442827224731e-01 7.882640697062015533e-03 1.916508972644805908e-01 4.067096114158630371e-01 -3.334747552871704102e-01
1.153071299195289612e-01 -1.119648888707160950e-01 5.601577758789062500e-01 6.738665103912353516e-01 -5.619265884160995483e-02 1.369989514350891113e-01 2.384690642356872559e-01 3.570734858512878418e-01
-3.349120914936065674e-01 2.536469995975494385e-01 -3.914576768875122070e-02 -8.314643800258636475e-02 3.070070445537567139e-01 7.143325209617614746e-01 4.586134850978851318e-01 1.417027879506349564e-02
2.394505776464939117e-02 4.329571723937988281e-01 7.488068938255310059e-01 1.770101487636566162e-01 1.418042480945587158e-01 1.696782261133193970e-01 3.914470672607421875e-01 1.334178745746612549e-01
-6.484377384185791016e-01 9.520009905099868774e-02 1.576796174049377441e-01 1.378574222326278687e-01 7.631755620241165161e-02 5.508489012718200684e-01 -1.955823451280593872e-01 -4.231861829757690430e-01
-6.550529599189758301e-02 2.339536547660827637e-01 4.241545200347900391e-01 -5.131158605217933655e-02 -3.612453043460845947e-01 5.764067769050598145e-01 -2.153102010488510132e-01 -4.993329048156738281e-01
-1.976815164089202881e-01 1.747884899377822876e-01 6.139850020408630371e-01 -5.355181545019149780e-02 -5.672267079353332520e-01 3.898350298404693604e-01 1.763338893651962280e-01 -2.138095647096633911e-01
-2.537498474121093750e-01 -4.207128286361694336e-02 5.532509088516235352e-01 -2.992187142372131348e-01 -3.487451672554016113e-01 4.467239677906036377e-01 2.327007502317428589e-01 -4.035931527614593506e-01
2.729073166847229004e-01 4.404400661587715149e-02 2.161108553409576416e-01 7.672414183616638184e-02 3.130879700183868408e-01 5.806109309196472168e-01 6.527131795883178711e-01 -9.911362826824188232e-02
1.500269770622253418e-01 1.182927265763282776e-01 -2.494308948516845703e-01 3.953364789485931396e-01 -1.960536390542984009e-01 5.779444575309753418e-01 5.272189378738403320e-01 -3.075311481952667236e-01
2.985285222530364990e-01 4.053962826728820801e-01 2.368495911359786987e-01 2.820312380790710449e-01 3.940927386283874512e-01 3.857975006103515625e-01 5.326494574546813965e-01 -1.517595499753952026e-01
-3.443672358989715576e-01 2.451145052909851074e-01 -1.517495512962341309e-01 6.764256954193115234e-01 8.293802291154861450e-02 5.239410400390625000e-01 -8.377292007207870483e-02 -2.287790477275848389e-01
1.095664575695991516e-01 4.500525072216987610e-02 -1.631119251251220703e-01 4.945384263992309570e-01 -3.242695927619934082e-01 4.294373691082000732e-01 5.341795086860656738e-01 -3.740067780017852783e-01
-3.056987524032592773e-01 2.835072875022888184e-01 1.875254064798355103e-01 5.225857496261596680e-01 2.706759870052337646e-01 4.064459800720214844e-01 -2.768586277961730957e-01 -4.503287076950073242e-01
-1.310884300619363785e-02 -3.270144462585449219e-01 1.800640821456909180e-01 6.577753424644470215e-01 -1.526754200458526611e-01 2.316469103097915649e-01 4.956212341785430908e-01 -3.243265450000762939e-01
-2.172949165105819702e-01 3.233778774738311768e-01 2.536304891109466553e-01 4.722980260848999023e-01 2.899018228054046631e-01 4.763423800468444824e-01 -3.842509388923645020e-01 -3.197217881679534912e-01
2.934622466564178467e-01 -2.255409806966781616e-01 6.099954247474670410e-01 4.264618754386901855e-01 -3.345178365707397461e-01 3.209286332130432129e-01 2.018835544586181641e-01 -2.310684919357299805e-01
-7.384964227676391602e-01 1.410804986953735352e-01 2.365687042474746704e-01 -3.809145465493202209e-02 3.201955258846282959e-01 5.192924737930297852e-01 7.143154740333557129e-02 -3.395636100322008133e-03
-9.909044951200485229e-02 1.650597602128982544e-01 -2.587382122874259949e-02 7.852961421012878418e-01 3.128980696201324463e-01 4.706421196460723877e-01 -4.397930949926376343e-02 -1.556712090969085693e-01
-4.673838019371032715e-01 -4.506797194480895996e-01 1.131882816553115845e-01 3.952194154262542725e-01 -2.189579457044601440e-01 4.835769236087799072e-01 8.454063534736633301e-02 3.471222817897796631e-01
-3.701412975788116455e-01 -3.528947830200195312e-01 8.511834591627120972e-02 7.241637706756591797e-01 -2.685660421848297119e-01 2.824952825903892517e-02 3.423582017421722412e-01 -1.291026622056961060e-01
1.209644749760627747e-01 4.356113076210021973e-01 7.075303196907043457e-01 2.944251298904418945e-01 7.652401179075241089e-02 2.269321829080581665e-01 3.174415230751037598e-01 2.240577340126037598e-01
2.054548263549804688e-01 -5.345712900161743164e-01 4.378025233745574951e-01 3.608922362327575684e-01 -1.268251836299896240e-01 3.865517973899841309e-01 3.652819693088531494e-01 -2.262072861194610596e-01
-1.786573976278305054e-01 -7.756552193313837051e-03 -2.069212645292282104e-01 5.883069634437561035e-01 3.899101912975311279e-01 5.771930217742919922e-01 3.035595417022705078e-01 4.206814989447593689e-02
-6.595908999443054199e-01 -4.655423015356063843e-02 5.542764663696289062e-01 2.702010571956634521e-01 -2.435158938169479370e-01 5.253856256604194641e-02 1.976449042558670044e-01 2.853382229804992676e-01
-4.656309783458709717e-01 2.357687950134277344e-01 -8.818482607603073120e-02 5.149008035659790039e-01 4.774116575717926025e-01 3.793263137340545654e-01 2.837240695953369141e-01 4.890727996826171875e-02
-5.210174918174743652e-01 2.969518303871154785e-01 1.934324949979782104e-01 2.237778604030609131e-01 -5.001648664474487305e-01 2.964292466640472412e-01 4.476893445826135576e-05 -4.635002911090850830e-01
-1.883294582366943359e-01 1.339577138423919678e-01 -3.106202557682991028e-02 2.784911096096038818e-01 -9.618380665779113770e-02 2.868666350841522217e-01 7.609976530075073242e-01 -4.443017542362213135e-01
-1.247206516563892365e-02 -4.924361109733581543e-01 4.064815938472747803e-01 1.765713691711425781e-01 -1.867025792598724365e-01 6.054384708404541016e-01 -3.578897714614868164e-01 -1.773344874382019043e-01
1.301976591348648071e-01 -3.074376657605171204e-02 8.053854107856750488e-01 4.863754212856292725e-01 1.563826203346252441e-01 1.926479488611221313e-01 -1.542156189680099487e-01 -1.074496880173683167e-01
-6.186060309410095215e-01 1.875683367252349854e-01 1.486482620239257812e-01 1.170992180705070496e-01 7.808388769626617432e-02 5.716998577117919922e-01 -1.906324177980422974e-01 -4.207821190357208252e-01
-1.085906773805618286e-01 5.053729563951492310e-02 7.966423034667968750e-01 2.413184493780136108e-01 6.451759953051805496e-03 2.076584100723266602e-01 2.822867035865783691e-01 4.122268557548522949e-01
-1.087922975420951843e-01 -1.948080025613307953e-02 6.837946772575378418e-01 3.812003135681152344e-01 -8.941965550184249878e-02 3.661110401153564453e-01 -1.294649392366409302e-01 4.648672640323638916e-01
-1.536106169223785400e-01 -7.490314543247222900e-02 6.359264850616455078e-01 2.845522165298461914e-01 -3.198464214801788330e-01 3.958124294877052307e-02 5.029773712158203125e-01 -3.585614860057830811e-01
-1.787350624799728394e-01 -2.573502361774444580e-01 4.660053551197052002e-02 4.389406740665435791e-01 3.954476416110992432e-01 4.004333615303039551e-01 2.852131128311157227e-01 -5.557985305786132812e-01
-3.861191868782043457e-02 4.155870079994201660e-01 7.772226929664611816e-01 -1.410858798772096634e-02 -2.315750569105148315e-01 2.311671674251556396e-01 3.304308354854583740e-01 -7.261204719543457031e-02
-1.909265220165252686e-01 -1.377598196268081665e-01 3.451476395130157471e-01 5.708285570144653320e-01 -1.257137954235076904e-01 5.888208001852035522e-02 6.004405021667480469e-01 3.461174964904785156e-01
2.966165542602539062e-02 -3.458424508571624756e-01 2.844024300575256348e-01 6.372253596782684326e-02 -2.192052453756332397e-01 8.284317255020141602e-01 -1.848656386137008667e-01 -1.613771468400955200e-01
-3.857137262821197510e-01 2.703400552272796631e-01 -1.648846119642257690e-01 5.518215894699096680e-01 2.487845718860626221e-01 5.882300138473510742e-01 2.485650964081287384e-02 -1.947329789400100708e-01
1.477061212062835693e-01 -6.432424485683441162e-02 5.330233573913574219e-01 7.661650776863098145e-01 -1.514589488506317139e-01 1.036477759480476379e-01 2.582589685916900635e-01 -5.041920021176338196e-02
-6.867294758558273315e-02 -2.953740358352661133e-01 5.913435816764831543e-01 5.383507013320922852e-01 1.063097361475229263e-02 2.406551241874694824e-01 1.214251220226287842e-01 4.424450993537902832e-01
-3.292277753353118896e-01 6.173454523086547852e-01 1.216186806559562683e-01 3.183478489518165588e-02 -8.969965390861034393e-03 4.135507345199584961e-01 3.898164033889770508e-01 -4.142795205116271973e-01
-2.241008132696151733e-01 1.357033401727676392e-01 3.551745712757110596e-01 -3.070413768291473389e-01 -9.944923222064971924e-02 8.097632527351379395e-01 9.588896483182907104e-02 1.901021003723144531e-01
-4.432590603828430176e-01 -2.993717193603515625e-01 6.582464277744293213e-02 3.860512375831604004e-01 -8.265394717454910278e-02 4.082628488540649414e-01 3.978659808635711670e-01 4.782489836215972900e-01
-4.667676389217376709e-01 1.661025881767272949e-01 6.157675981521606445e-01 -1.782683581113815308e-01 -2.093216627836227417e-01 2.021182626485824585e-01 3.841854631900787354e-01 -3.336506187915802002e-01
-1.780812442302703857e-01 6.655189394950866699e-02 6.931236982345581055e-01 1.860811114311218262e-01 -1.520679295063018799e-01 3.707107007503509521e-01 -2.375883422791957855e-02 5.363728404045104980e-01
1.009112074971199036e-01 -3.328004777431488037e-01 5.604892969131469727e-01 1.508600711822509766e-01 -8.154546469449996948e-02 3.202375471591949463e-01 6.567826867103576660e-01 -3.985852375626564026e-02
-3.506758809089660645e-01 -8.319630473852157593e-02 3.336545228958129883e-01 6.144794821739196777e-01 -2.925091981887817383e-01 -1.838321983814239502e-01 4.625819921493530273e-01 -2.187611013650894165e-01
-5.501018762588500977e-01 -1.410863846540451050e-01 6.228529810905456543e-01 2.626773715019226074e-01 2.920687943696975708e-02 5.340373888611793518e-02 3.146446049213409424e-01 3.432652950286865234e-01
-7.517185062170028687e-02 -2.145758122205734253e-01 6.864645481109619141e-01 -4.936740268021821976e-03 -1.464725472033023834e-03 2.755420804023742676e-01 5.720971226692199707e-01 -2.717128396034240723e-01
5.810090154409408569e-02 1.707362383604049683e-01 2.743288278579711914e-01 5.185385346412658691e-01 -1.640613675117492676e-01 1.828943490982055664e-01 6.732692718505859375e-01 3.311752974987030029e-01
1.081680320203304291e-02 2.131739556789398193e-01 5.402547121047973633e-01 3.400761485099792480e-01 -1.091604381799697876e-01 3.373887836933135986e-01 2.135044932365417480e-01 6.128470301628112793e-01
-1.771743893623352051e-01 6.354190409183502197e-02 -6.146715581417083740e-02 4.571985304355621338e-01 -2.118973284959793091e-01 3.304048180580139160e-01 5.234085321426391602e-01 -5.689803361892700195e-01
4.487489908933639526e-02 -1.183575093746185303e-01 5.339106917381286621e-01 7.550686001777648926e-01 -7.075215876102447510e-02 4.806857183575630188e-02 2.690272629261016846e-01 2.215771973133087158e-01
3.390244841575622559e-01 -2.761363387107849121e-01 5.398856401443481445e-01 6.636404246091842651e-02 1.238807365298271179e-01 6.594465374946594238e-01 6.900155544281005859e-02 -2.407343983650207520e-01
-1.266816407442092896e-01 2.324846200644969940e-02 4.237632751464843750e-01 6.595771908760070801e-01 1.654991656541824341e-01 -7.247503101825714111e-02 5.099714398384094238e-01 2.758271992206573486e-01
-2.665897905826568604e-01 -2.884725630283355713e-01 2.047907263040542603e-01 2.922794818878173828e-01 -8.477340452373027802e-03 3.693986535072326660e-01 1.821381300687789917e-01 -7.407059073448181152e-01
-2.983926236629486084e-01 3.494333103299140930e-02 -2.745860815048217773e-01 5.482067465782165527e-01 -1.776203513145446777e-01 4.329048097133636475e-01 5.064932107925415039e-01 2.414990365505218506e-01
-3.647534549236297607e-01 1.404902487993240356e-01 1.842659264802932739e-01 2.582708895206451416e-01 -5.522440075874328613e-01 3.357906043529510498e-01 1.017666906118392944e-01 -5.643352866172790527e-01
-1.793814152479171753e-01 -4.864841699600219727e-02 -3.184091746807098389e-01 5.001481175422668457e-01 -2.463879734277725220e-01 6.112464070320129395e-01 4.208460152149200439e-01 -4.982545971870422363e-02
2.856672108173370361e-01 -2.225775271654129028e-01 8.875444531440734863e-02 6.301042437553405762e-01 -2.315457314252853394e-01 4.672882258892059326e-01 3.352082073688507080e-01 -2.821505367755889893e-01
-5.928829908370971680e-01 6.542316824197769165e-02 -1.805108189582824707e-01 2.975816428661346436e-01 3.002275340259075165e-02 6.936059594154357910e-01 1.965843737125396729e-01 -4.934131726622581482e-02
1.560759693384170532e-01 4.366472363471984863e-02 7.187008857727050781e-01 5.260478258132934570e-01 -2.571355104446411133e-01 2.017614543437957764e-01 2.549807131290435791e-01 9.292256832122802734e-02
-4.238424897193908691e-01 -2.489511072635650635e-01 3.876227736473083496e-01 1.337234582751989365e-02 -4.839231669902801514e-01 3.961315155029296875e-01 9.157080203294754028e-02 -4.565782248973846436e-01
-3.889450132846832275e-01 1.312091108411550522e-02 -1.311016082763671875e-01 6.041911840438842773e-01 3.931149542331695557e-01 3.660910725593566895e-01 4.154545068740844727e-01 7.176855951547622681e-02
1.700691878795623779e-01 4.922186583280563354e-02 5.517842173576354980e-01 6.453703045845031738e-01 2.367198653519153595e-02 9.028284996747970581e-02 3.586888611316680908e-01 3.321382701396942139e-01
-5.802899003028869629e-01 -1.900450587272644043e-01 5.072970390319824219e-01 5.454293265938758850e-02 -5.518864393234252930e-01 2.451284378767013550e-01 -3.991804271936416626e-02 2.368886023759841919e-02
-4.297663569450378418e-01 -1.091701313853263855e-01 6.424046754837036133e-01 -1.076525971293449402e-01 -4.287459254264831543e-01 1.922851651906967163e-01 3.337022662162780762e-01 -2.166934162378311157e-01
-3.538384437561035156e-01 1.527924276888370514e-02 3.043274581432342529e-01 6.463786959648132324e-01 -1.336000710725784302e-01 2.128287702798843384e-01 -7.634360343217849731e-02 5.432963967323303223e-01
-3.730149865150451660e-01 3.435145914554595947e-01 -1.442946195602416992e-01 2.638779021799564362e-02 8.382636308670043945e-02 7.802184224128723145e-01 3.249174356460571289e-01 -1.134608406573534012e-03
-4.725874066352844238e-01 -5.603617057204246521e-02 1.302559077739715576e-01 4.711348116397857666e-01 -2.640340328216552734e-01 3.439531624317169189e-01 5.033770576119422913e-02 5.865447521209716797e-01
1.353471279144287109e-01 2.702019810676574707e-01 -2.259935885667800903e-01 3.120986521244049072e-01 -1.736444979906082153e-01 6.948500871658325195e-01 3.234368562698364258e-01 -3.776414096355438232e-01
-1.223574057221412659e-01 -2.831684648990631104e-01 4.167309775948524475e-02 6.284409761428833008e-01 4.146469533443450928e-01 5.401897430419921875e-01 -3.134418278932571411e-02 -2.084472030401229858e-01
1.664996594190597534e-01 4.177727922797203064e-02 7.002436518669128418e-01 5.685023665428161621e-01 -2.652551829814910889e-01 1.421912014484405518e-01 2.542875111103057861e-01 4.189949110150337219e-02
2.150719612836837769e-01 1.169775798916816711e-01 7.640919089317321777e-01 1.642561405897140503e-01 -1.753289699554443359e-01 3.046792745590209961e-01 1.776939779520034790e-01 -4.172515571117401123e-01
-3.010395765304565430e-01 1.463142931461334229e-01 5.306870341300964355e-01 1.344177722930908203e-01 -6.685441732406616211e-01 1.788315027952194214e-01 1.706430017948150635e-01 -2.832307219505310059e-01
-1.318619400262832642e-01 -1.118783652782440186e-01 2.707066535949707031e-01 3.726230263710021973e-01 2.700591683387756348e-01 5.536500811576843262e-01 -3.976141214370727539e-01 -4.694766104221343994e-01
1.356189846992492676e-01 -2.468800097703933716e-01 7.836356163024902344e-01 4.379115402698516846e-01 2.105896472930908203e-01 2.453318983316421509e-01 -9.599902480840682983e-02 3.247843310236930847e-02
1.308325082063674927e-01 1.300835609436035156e-01 -2.253292053937911987e-01 3.211501240730285645e-01 -1.779667288064956665e-01 6.605500578880310059e-01 5.231847167015075684e-01 -2.651972174644470215e-01
-2.408483624458312988e-01 -4.461165964603424072e-01 2.589524090290069580e-01 3.999728262424468994e-01 -2.304216623306274414e-01 1.533304154872894287e-01 5.002662539482116699e-01 -4.348182678222656250e-01
4.775889217853546143e-01 3.183674514293670654e-01 4.806241393089294434e-01 2.373929023742675781e-01 1.354540139436721802e-01 4.775598049163818359e-01 9.590537101030349731e-02 -3.571933805942535400e-01
-8.550432324409484863e-02 6.634377837181091309e-01 3.908357024192810059e-01 3.014017641544342041e-01 -3.027479052543640137e-01 4.285188615322113037e-01 -9.187585115432739258e-02 -1.588012427091598511e-01
-4.823534190654754639e-01 2.070358693599700928e-01 -1.030002012848854065e-01 2.267741598188877106e-02 1.110561415553092957e-01 7.895421981811523438e-01 2.681713700294494629e-01 7.564365118741989136e-02
-6.121844649314880371e-01 9.773012995719909668e-02 3.344423472881317139e-01 -5.502730607986450195e-02 -4.620994031429290771e-01 4.072776138782501221e-01 -5.401111394166946411e-02 -3.441966772079467773e-01
-1.958527117967605591e-01 3.618928194046020508e-01 1.378038823604583740e-01 1.801360100507736206e-01 -7.131230235099792480e-01 4.795707762241363525e-01 9.270121902227401733e-02 1.791936159133911133e-01
2.783749401569366455e-01 -3.813223540782928467e-01 5.408917069435119629e-01 5.371063947677612305e-01 -1.838017255067825317e-01 2.878620326519012451e-01 2.662236392498016357e-01 9.236279129981994629e-02
-3.734375163912773132e-02 7.814478874206542969e-02 4.192998111248016357e-01 5.724735856056213379e-01 1.643659472465515137e-01 8.526584506034851074e-02 4.987649321556091309e-01 4.537704288959503174e-01
-6.567817330360412598e-01 -2.034062594175338745e-01 6.753443181514739990e-02 1.793243736028671265e-01 -2.615264356136322021e-01 4.325115084648132324e-01 3.688624799251556396e-01 3.146805465221405029e-01
-5.098125897347927094e-03 -4.185635223984718323e-02 7.925971746444702148e-01 5.219368338584899902e-01 7.313654292374849319e-03 1.098276600241661072e-01 -2.696606516838073730e-01 -1.129655539989471436e-01
1.346302777528762817e-01 -4.160827398300170898e-01 1.313064396381378174e-01 4.284206032752990723e-01 4.620291758328676224e-03 3.526358902454376221e-01 6.419643163681030273e-01 -2.673433721065521240e-01
-5.594584941864013672e-01 2.513998746871948242e-01 7.288401573896408081e-02 1.634565144777297974e-01 2.110161930322647095e-01 6.539735198020935059e-01 -1.135008558630943298e-01 -3.266227841377258301e-01
-4.986000359058380127e-01 -1.285784542560577393e-01 6.424877643585205078e-01 -1.249538958072662354e-01 -4.057291150093078613e-01 3.618665337562561035e-01 -6.473896652460098267e-02 -8.189523965120315552e-02
1.236108392477035522e-01 -2.754381895065307617e-01 3.144067227840423584e-01 1.826918423175811768e-01 1.955166012048721313e-01 4.195858538150787354e-01 1.971094459295272827e-01 -7.235295772552490234e-01
-1.242379844188690186e-01 -2.741240561008453369e-01 5.855263471603393555e-01 -6.816092133522033691e-02 -2.720808684825897217e-01 3.203311562538146973e-01 4.996947646141052246e-01 -3.682376742362976074e-01
-1.412648893892765045e-02 7.912570238113403320e-02 7.275900244712829590e-01 5.364272594451904297e-01 6.684569269418716431e-02 1.091780513525009155e-01 2.387387454509735107e-01 3.209573328495025635e-01
-7.870919257402420044e-02 -5.464997887611389160e-01 5.334669351577758789e-01 1.564485132694244385e-01 -1.686550863087177277e-02 5.716769099235534668e-01 -2.307943850755691528e-01 7.559682428836822510e-02
-8.815151453018188477e-02 -5.340991616249084473e-01 3.406013250350952148e-01 5.657774209976196289e-01 -2.543449401855468750e-01 3.354712724685668945e-01 9.211707860231399536e-02 2.917811572551727295e-01
-2.613641321659088135e-02 2.190655916929244995e-01 3.444170951843261719e-01 -1.552439182996749878e-01 1.373794376850128174e-01 7.656950950622558594e-01 2.130018547177314758e-02 4.505414068698883057e-01
-1.065757498145103455e-01 3.909374177455902100e-01 6.510750651359558105e-01 1.651069223880767822e-01 -3.725101351737976074e-01 2.034447789192199707e-01 2.889884710311889648e-01 3.478254973888397217e-01
3.629881888628005981e-03 -3.527415096759796143e-01 -4.024045914411544800e-02 5.448213815689086914e-01 3.013365268707275391e-01 6.782341003417968750e-01 1.533825695514678955e-01 -5.271865054965019226e-02
-1.345158666372299194e-01 -4.792305529117584229e-01 2.580624260008335114e-02 3.867795467376708984e-01 -2.965055033564567566e-02 5.690946578979492188e-01 1.562256515026092529e-01 -5.028169751167297363e-01
-2.386685609817504883e-01 1.388343721628189087e-01 3.413963019847869873e-01 -2.857194542884826660e-01 -3.539994731545448303e-02 3.856664001941680908e-01 7.586169838905334473e-01 -9.148775599896907806e-03
-3.681699335575103760e-01 4.159228801727294922e-01 2.254590988159179688e-01 2.708024382591247559e-01 -2.326931804418563843e-01 1.159874349832534790e-01 5.542014241218566895e-01 -4.388107061386108398e-01
2.404231876134872437e-01 -5.535676702857017517e-02 5.373898744583129883e-01 3.893061578273773193e-01 -1.533142179250717163e-01 2.517739236354827881e-01 5.586683154106140137e-01 -3.158789575099945068e-01
-6.868354082107543945e-01 1.278358697891235352e-01 3.719527721405029297e-01 -3.146125935018062592e-03 -3.141573369503021240e-01 2.830009460449218750e-01 3.612850978970527649e-02 -4.398484528064727783e-01
1.085527520626783371e-02 8.705627173185348511e-02 6.889845132827758789e-01 3.335455656051635742e-01 -1.614876836538314819e-01 3.308049440383911133e-01 2.364923804998397827e-01 4.635863304138183594e-01
-5.730453133583068848e-01 2.235410958528518677e-01 6.155503168702125549e-02 2.114673852920532227e-01 2.477553635835647583e-01 6.649385094642639160e-01 -1.006074845790863037e-01 -2.439121007919311523e-01
-5.490038990974426270e-01 2.454477250576019287e-01 1.879527419805526733e-01 1.680441945791244507e-01 1.756786108016967773e-01 3.084971308708190918e-01 5.399037003517150879e-01 -3.965546786785125732e-01
-1.726679131388664246e-02 1.153403222560882568e-01 7.796493172645568848e-01 4.932865500450134277e-01 1.416729837656021118e-01 2.549538947641849518e-02 -2.447585016489028931e-01 -2.336361110210418701e-01
1.674751937389373779e-01 2.969893217086791992e-01 7.828685641288757324e-01 1.705028712749481201e-01 -2.543607950210571289e-01 2.964539825916290283e-01 2.399882674217224121e-01 1.778095215559005737e-01
-2.630746364593505859e-01 -5.235323309898376465e-01 2.437216788530349731e-01 3.091971576213836670e-01 -1.814362257719039917e-01 2.507806122303009033e-01 4.571385383605957031e-01 -4.437530338764190674e-01
-1.639749556779861450e-01 -3.393170237541198730e-01 2.001630216836929321e-01 4.643873274326324463e-01 4.542159736156463623e-01 5.187827944755554199e-01 -5.982065200805664062e-02 -3.510401844978332520e-01
5.044909566640853882e-02 -4.272647798061370850e-01 3.954444229602813721e-01 5.149356126785278320e-01 -3.110350295901298523e-02 3.214370012283325195e-01 4.410987198352813721e-01 3.074208199977874756e-01
-1.819869875907897949e-01 -1.095002749934792519e-03 4.801352024078369141e-01 -1.832174807786941528e-01 1.215319707989692688e-01 3.316305577754974365e-01 7.520577311515808105e-01 -1.115412935614585876e-01
-2.261386066675186157e-02 2.070903629064559937e-01 1.637265235185623169e-01 5.119954347610473633e-01 -3.302634060382843018e-01 2.550782859325408936e-01 2.798874378204345703e-01 -6.443452239036560059e-01
-6.186680793762207031e-01 1.179573759436607361e-01 1.151994168758392334e-01 5.059197079390287399e-03 2.675647735595703125e-01 6.082544326782226562e-01 1.445474475622177124e-01 -3.571846187114715576e-01
-1.704571992158889771e-01 2.945331633090972900e-01 6.144055128097534180e-01 3.381538018584251404e-02 -5.435295104980468750e-01 3.138537406921386719e-01 8.900805562734603882e-02 -3.220342993736267090e-01
-9.970674663782119751e-02 -1.485950648784637451e-01 3.538779616355895996e-01 3.611380755901336670e-01 -4.213137924671173096e-01 1.497827172279357910e-01 5.772684812545776367e-01 -4.232595264911651611e-01
2.486595213413238525e-01 8.683954924345016479e-02 8.595282435417175293e-01 2.154706120491027832e-01 -7.003828138113021851e-02 3.404086530208587646e-01 7.377422600984573364e-02 -1.385100185871124268e-01
3.364796340465545654e-01 -3.060870766639709473e-01 4.458772838115692139e-01 3.047641813755035400e-01 -4.152219593524932861e-01 4.521936178207397461e-01 2.592568397521972656e-01 -2.393785268068313599e-01
-3.713071346282958984e-02 2.359366416931152344e-01 3.505190610885620117e-01 4.619379937648773193e-01 -2.993885278701782227e-01 1.801859438419342041e-01 5.002367496490478516e-01 4.841153323650360107e-01
-4.621541500091552734e-02 7.117059826850891113e-02 5.814678668975830078e-01 -1.274906545877456665e-01 8.613636344671249390e-02 6.874948740005493164e-01 4.182522743940353394e-02 3.957551717758178711e-01
-1.394542027264833450e-02 -1.712156832218170166e-01 3.493340313434600830e-01 4.647135138511657715e-01 1.406053751707077026e-01 2.601191401481628418e-01 5.895465612411499023e-01 4.444105923175811768e-01
-4.452028870582580566e-01 -3.389917910099029541e-01 3.570221960544586182e-01 5.694717764854431152e-01 -9.207741916179656982e-02 1.884997449815273285e-02 3.952788412570953369e-01 -2.646450996398925781e-01
-3.359445035457611084e-01 -1.771681010723114014e-01 -1.628531329333782196e-02 3.831326663494110107e-01 -2.886955440044403076e-01 4.118213951587677002e-01 4.666042625904083252e-01 4.878887534141540527e-01
-3.072596490383148193e-01 -1.867596758529543877e-03 4.241751730442047119e-01 6.947878282517194748e-03 -5.861210227012634277e-01 3.437414169311523438e-01 2.127526849508285522e-01 -4.676059484481811523e-01
-2.026518285274505615e-01 1.008126735687255859e-01 6.592054963111877441e-01 1.865310370922088623e-01 -3.870945572853088379e-01 3.983080089092254639e-01 1.815942302346229553e-02 4.130400717258453369e-01
5.791355296969413757e-02 -1.972386538982391357e-01 3.901444673538208008e-01 5.662033557891845703e-01 -2.307642102241516113e-01 3.757641017436981201e-01 2.569063901901245117e-01 4.738061428070068359e-01
-2.147872745990753174e-02 -5.757820326834917068e-04 -1.964910924434661865e-01 4.079613685607910156e-01 -3.491441905498504639e-01 4.701821804046630859e-01 5.943531990051269531e-01 -3.134779930114746094e-01
-5.560965538024902344e-01 -2.138632237911224365e-01 7.357683777809143066e-02 2.715521752834320068e-01 -3.371817469596862793e-01 5.036777257919311523e-01 9.779088199138641357e-02 4.346481263637542725e-01
-3.762542903423309326e-01 -1.512303948402404785e-01 -6.255714595317840576e-02 5.444856286048889160e-01 5.227124094963073730e-01 3.672209978103637695e-01 3.490644693374633789e-01 7.251628488302230835e-02
-2.688008248805999756e-01 2.440323680639266968e-01 6.267514228820800781e-01 2.275019437074661255e-01 -4.958290755748748779e-01 9.980847686529159546e-02 -8.585032820701599121e-02 -4.005515873432159424e-01
1.873467117547988892e-01 3.658581674098968506e-01 -2.289095520973205566e-01 3.613751828670501709e-01 -1.563078403705731034e-04 6.337932348251342773e-01 3.320674300193786621e-01 -3.689101338386535645e-01
-3.041950762271881104e-01 4.610568583011627197e-01 -4.125595092773437500e-02 1.250083148479461670e-01 -1.929894387722015381e-01 6.708949804306030273e-01 2.197618037462234497e-01 -3.767260015010833740e-01
-5.613247156143188477e-01 -5.529666319489479065e-03 2.187821418046951294e-01 3.311746418476104736e-01 -2.801036834716796875e-01 4.516457319259643555e-01 -7.855856418609619141e-02 4.885984659194946289e-01
-4.470454901456832886e-02 3.680782020092010498e-01 3.311835229396820068e-01 2.247657328844070435e-01 -3.451058864593505859e-01 2.325409203767776489e-01 4.817877709865570068e-01 -5.450000166893005371e-01
-8.845754712820053101e-02 -2.493292242288589478e-01 4.172636270523071289e-01 7.575868368148803711e-01 -1.397947873920202255e-02 1.840645372867584229e-01 3.845617473125457764e-01 -6.839713314548134804e-04
-1.247032359242439270e-01 2.723237574100494385e-01 3.360138237476348877e-01 3.642430305480957031e-01 1.563300341367721558e-01 3.583213388919830322e-01 1.770711690187454224e-01 6.931979060173034668e-01
-6.471178531646728516e-01 4.565081298351287842e-01 2.385947257280349731e-01 1.326873302459716797e-01 -1.407112181186676025e-01 8.375863730907440186e-02 4.237826466560363770e-01 -3.031477928161621094e-01
-8.400589972734451294e-02 3.948639929294586182e-01 4.434589445590972900e-01 5.264446139335632324e-01 -4.524470269680023193e-01 1.319172829389572144e-01 -1.555598229169845581e-01 -3.419302403926849365e-01
-6.039639711380004883e-01 -3.957412764430046082e-02 2.115028351545333862e-01 1.875734329223632812e-01 -4.271838665008544922e-01 4.645710587501525879e-01 1.809564046561717987e-02 3.938326835632324219e-01
2.710696123540401459e-02 4.034904539585113525e-01 -1.633167862892150879e-01 3.571102917194366455e-01 -6.096709892153739929e-02 4.065634012222290039e-01 5.991623997688293457e-01 -3.927521109580993652e-01
5.426619946956634521e-02 1.684666611254215240e-02 2.030290365219116211e-01 2.691175341606140137e-01 -5.222063660621643066e-01 5.741626024246215820e-01 1.516369134187698364e-01 5.077110528945922852e-01
-2.288545519113540649e-01 -2.226792424917221069e-01 5.997946262359619141e-01 -2.398636192083358765e-01 -1.126203909516334534e-01 3.619540333747863770e-01 5.611709952354431152e-01 -1.488097608089447021e-01
-1.060304194688796997e-01 -3.407080769538879395e-01 2.264391928911209106e-01 4.105699956417083740e-01 -2.478716075420379639e-01 4.153298437595367432e-01 5.509325265884399414e-01 3.396573960781097412e-01
-3.748836517333984375e-01 -4.263307452201843262e-01 1.004672888666391373e-02 3.254117071628570557e-01 -3.195441067218780518e-01 5.616594552993774414e-01 2.196118384599685669e-01 3.254406452178955078e-01
2.808233164250850677e-02 1.726592928171157837e-01 -9.002771228551864624e-02 4.119619131088256836e-01 -1.388476341962814331e-01 3.340802490711212158e-01 5.814017057418823242e-01 -5.680372118949890137e-01
1.922917664051055908e-01 -7.385273277759552002e-02 6.843179464340209961e-01 4.117956161499023438e-01 -2.497418969869613647e-01 2.694485485553741455e-01 4.297943711280822754e-01 2.483497373759746552e-03
2.054202705621719360e-01 -6.772593408823013306e-02 4.057991206645965576e-01 6.323304772377014160e-01 -6.949952989816665649e-02 1.398308277130126953e-01 1.427575200796127319e-01 -5.864627361297607422e-01
-6.173592209815979004e-01 -4.379078447818756104e-01 1.817237585783004761e-01 1.244328394532203674e-01 7.453005015850067139e-02 4.830581247806549072e-01 2.095869183540344238e-01 3.094688057899475098e-01
-3.406565189361572266e-01 5.775683000683784485e-02 1.902862042188644409e-01 4.617842137813568115e-01 -1.096035912632942200e-01 3.009618818759918213e-01 2.451891750097274780e-01 6.844377517700195312e-01
-3.038193881511688232e-01 -4.547815024852752686e-01 1.031207665801048279e-01 2.131834775209426880e-01 -1.755163669586181641e-01 5.301849246025085449e-01 4.382376372814178467e-01 3.752760887145996094e-01
-2.996316850185394287e-01 -1.566940546035766602e-01 2.710182368755340576e-01 3.841196298599243164e-01 -6.826863884925842285e-01 2.664634883403778076e-01 3.330508768558502197e-01 -1.291618496179580688e-01
-2.064058631658554077e-01 3.242080211639404297e-01 2.694866359233856201e-01 4.321347475051879883e-01 2.235695868730545044e-01 5.375517010688781738e-01 -3.985742330551147461e-01 -3.084084987640380859e-01
-1.394531726837158203e-01 -3.292989134788513184e-01 4.407355785369873047e-01 4.584074020385742188e-01 -2.200535386800765991e-01 3.669107854366302490e-01 2.269134819507598877e-01 4.829007387161254883e-01
1.028996184468269348e-01 -3.927860260009765625e-01 4.759394824504852295e-01 3.981307744979858398e-01 -2.358130365610122681e-01 2.363110333681106567e-01 4.951708316802978516e-01 -3.057112097740173340e-01
-6.088807582855224609e-01 -2.063614875078201294e-01 1.655363589525222778e-01 3.006683290004730225e-01 -5.243566036224365234e-01 2.755714654922485352e-01 2.297507971525192261e-01 2.553441524505615234e-01
-1.926024705171585083e-01 3.446136116981506348e-01 -2.919579483568668365e-02 4.273628294467926025e-01 1.084695337340235710e-03 1.991504579782485962e-01 6.193515658378601074e-01 -4.872328937053680420e-01
-2.101022899150848389e-01 -3.605059161782264709e-02 5.803198814392089844e-01 4.401262700557708740e-01 -1.407023519277572632e-01 3.238218128681182861e-01 -1.857144087553024292e-01 5.147109627723693848e-01
-2.858272790908813477e-01 -5.275946855545043945e-02 1.184419691562652588e-01 3.135821521282196045e-01 4.269706904888153076e-01 7.436132431030273438e-01 -2.148153185844421387e-01 1.474675089120864868e-01
-6.926425099372863770e-01 1.970970779657363892e-01 3.139814734458923340e-01 -4.589689895510673523e-02 2.018470466136932373e-01 4.986538589000701904e-01 -1.038854420185089111e-01 -2.837572991847991943e-01
-3.199623227119445801e-01 -4.210204482078552246e-01 2.277969121932983398e-01 2.525326013565063477e-01 -1.173652522265911102e-02 6.384529471397399902e-01 -2.295175753533840179e-02 4.431876540184020996e-01
2.154633402824401855e-02 -3.446388542652130127e-01 5.628451108932495117e-01 1.789126545190811157e-01 -2.263115197420120239e-01 5.734578967094421387e-01 -3.522994816303253174e-01 -1.666424274444580078e-01
1.632022298872470856e-02 -6.651347279548645020e-01 1.602088660001754761e-01 3.002916574478149414e-01 -1.700972467660903931e-01 6.082649827003479004e-01 2.053505182266235352e-01 1.998212933540344238e-02
-5.858155488967895508e-01 -3.769103586673736572e-01 5.666165798902511597e-02 3.154168128967285156e-01 -1.527095437049865723e-01 4.624891579151153564e-01 2.511714398860931396e-01 3.343004882335662842e-01
-2.637153565883636475e-01 -6.702763587236404419e-02 -1.680152118206024170e-01 6.568526625633239746e-01 3.806914687156677246e-01 4.734939038753509521e-01 3.004896342754364014e-01 -8.282906562089920044e-02
-4.715956747531890869e-01 1.570115536451339722e-01 5.113646760582923889e-02 4.556098580360412598e-02 1.226834133267402649e-01 8.316970467567443848e-01 -1.076005548238754272e-01 -1.729309558868408203e-01
-3.284317255020141602e-02 1.087793111801147461e-01 6.856952905654907227e-01 5.098316669464111328e-01 -9.944938868284225464e-02 2.259919233620166779e-02 2.528316378593444824e-01 -4.273840785026550293e-01
-3.229029178619384766e-01 -1.581670343875885010e-01 -9.865698963403701782e-02 4.953818917274475098e-01 4.151782691478729248e-01 6.392521858215332031e-01 1.703722327947616577e-01 7.441340386867523193e-02
-4.296944662928581238e-02 -1.439187079668045044e-01 4.687039256095886230e-01 -1.331786960363388062e-01 3.481924533843994141e-01 7.117222547531127930e-01 1.394391506910324097e-01 3.046167194843292236e-01
7.394677400588989258e-02 -1.255012154579162598e-01 5.680818557739257812e-01 1.983666867017745972e-01 -2.817496657371520996e-01 2.825824618339538574e-01 6.711270809173583984e-01 -8.407012373208999634e-02
-2.213211208581924438e-01 1.838617473840713501e-01 4.465160965919494629e-01 6.057596802711486816e-01 -6.025850772857666016e-02 1.962212175130844116e-01 2.514841258525848389e-01 4.954921305179595947e-01
-1.952873319387435913e-01 -5.728282332420349121e-01 -1.045842468738555908e-02 4.584418535232543945e-01 -6.744799017906188965e-02 6.355884671211242676e-01 1.181036531925201416e-01 3.133505582809448242e-02
-6.855247616767883301e-01 4.254905879497528076e-01 5.709048360586166382e-02 2.253903001546859741e-01 2.095188349485397339e-01 4.691444337368011475e-01 1.416649520397186279e-01 -1.043547987937927246e-01
3.484202325344085693e-01 -1.797306537628173828e-01 5.958895087242126465e-01 4.173358976840972900e-01 -1.197024434804916382e-01 3.943087756633758545e-01 3.804974257946014404e-01 -4.960244521498680115e-02
-3.051919341087341309e-01 1.938375830650329590e-01 3.428055644035339355e-01 1.092872843146324158e-01 -3.979580402374267578e-01 5.607506632804870605e-01 -1.167001351714134216e-01 5.033831596374511719e-01
-3.963238000869750977e-01 -1.759281754493713379e-01 5.415911078453063965e-01 1.762235071510076523e-03 -5.469526052474975586e-01 4.069352149963378906e-01 -2.198080420494079590e-01 7.472496479749679565e-02
3.769028186798095703e-01 1.635748893022537231e-01 5.721655488014221191e-01 4.047067165374755859e-01 2.204371839761734009e-01 3.958123922348022461e-01 1.207497641444206238e-01 -3.466787040233612061e-01
1.113722249865531921e-01 3.120710328221321106e-02 5.774349570274353027e-01 4.851634204387664795e-01 2.678508162498474121e-01 1.173454299569129944e-01 1.487359404563903809e-01 -5.569301843643188477e-01
-1.803133636713027954e-01 1.170547232031822205e-01 -1.487369388341903687e-01 5.214807987213134766e-01 -5.666481256484985352e-01 4.169971346855163574e-01 4.006359875202178955e-01 6.507346034049987793e-02
-4.093376994132995605e-01 5.247505903244018555e-01 1.065787374973297119e-01 2.402679622173309326e-01 1.299179643392562866e-01 3.809053003787994385e-01 2.999477386474609375e-01 -4.858554899692535400e-01
-1.407347023487091064e-01 -1.552856713533401489e-01 6.197528839111328125e-01 6.155127286911010742e-01 -2.041495740413665771e-01 1.252127885818481445e-01 1.181907951831817627e-02 3.682874143123626709e-01
1.027552857995033264e-01 2.387976050376892090e-01 -2.328191101551055908e-01 3.936330378055572510e-01 -1.127630099654197693e-01 5.623386502265930176e-01 5.120067596435546875e-01 -3.635575175285339355e-01
-2.808157801628112793e-01 -2.826064229011535645e-01 5.317376852035522461e-01 1.140869110822677612e-01 -2.056284844875335693e-01 5.526115894317626953e-01 -1.126253157854080200e-01 4.303118586540222168e-01
-4.677549898624420166e-01 1.221484392881393433e-01 -5.915889516472816467e-02 3.647886514663696289e-01 -5.967655777931213379e-01 4.026659429073333740e-01 3.292935788631439209e-01 5.487532168626785278e-02
-2.175479531288146973e-01 1.059990376234054565e-02 2.464684098958969116e-01 5.431937575340270996e-01 -1.941443532705307007e-01 2.761555016040802002e-01 3.194059729576110840e-01 6.170741319656372070e-01
2.621740996837615967e-01 2.567214369773864746e-01 6.061889529228210449e-01 4.788902401924133301e-01 -3.363326191902160645e-02 3.257598280906677246e-01 3.833334445953369141e-01 1.198448836803436279e-01
-4.595741033554077148e-01 -2.247702926397323608e-01 2.915935218334197998e-01 5.744984745979309082e-01 -2.860179543495178223e-01 2.311042398214340210e-01 6.373067200183868408e-02 4.288560748100280762e-01
3.938003256916999817e-02 3.064792454242706299e-01 8.180005550384521484e-01 2.676700949668884277e-01 6.088256835937500000e-02 2.045803219079971313e-01 2.009990215301513672e-01 2.789033353328704834e-01
4.491875320672988892e-02 4.335192441940307617e-01 4.017719030380249023e-01 4.991284608840942383e-01 -1.793940663337707520e-01 2.863057255744934082e-01 1.531717777252197266e-01 5.117407441139221191e-01
-3.310957849025726318e-01 1.183008626103401184e-01 5.849564075469970703e-01 4.077770709991455078e-01 -2.536429278552532196e-02 3.167700171470642090e-01 1.364977508783340454e-01 4.983033537864685059e-01
1.400137096643447876e-01 1.151455417275428772e-01 2.415395826101303101e-01 1.981067210435867310e-01 4.726887941360473633e-01 6.591364145278930664e-01 -8.662714809179306030e-02 -4.518299400806427002e-01
-1.939216852188110352e-01 -4.435296058654785156e-01 2.448637038469314575e-02 3.276312053203582764e-01 5.324079841375350952e-02 4.609628617763519287e-01 5.820363163948059082e-01 -3.219417631626129150e-01
-1.554674357175827026e-01 -5.321145653724670410e-01 4.064756929874420166e-01 7.777730375528335571e-02 -4.174096509814262390e-02 6.523064374923706055e-01 -2.885721325874328613e-01 1.043669953942298889e-01
-4.878104925155639648e-01 -5.158011317253112793e-01 2.859740853309631348e-01 3.554923236370086670e-01 -1.001670956611633301e-01 3.898731768131256104e-01 1.270930767059326172e-01 3.311297893524169922e-01
1.687918454408645630e-01 4.119114875793457031e-01 6.008433699607849121e-01 1.936519443988800049e-01 3.724756464362144470e-02 2.011565268039703369e-01 5.250464677810668945e-01 -2.929157018661499023e-01
-6.417336463928222656e-01 9.034503251314163208e-02 1.401022821664810181e-01 -2.028673887252807617e-02 2.037458419799804688e-01 6.328087449073791504e-01 1.055707857012748718e-01 -3.269110620021820068e-01
-6.463969945907592773e-01 2.982370555400848389e-03 4.558104574680328369e-01 2.059315145015716553e-01 -4.833401143550872803e-01 2.818040847778320312e-01 -1.239211037755012512e-01 6.002895534038543701e-02
-5.475164651870727539e-01 -1.630311310291290283e-01 3.525044918060302734e-01 4.473404288291931152e-01 9.478605538606643677e-02 1.965744048357009888e-01 1.773091703653335571e-01 5.198165178298950195e-01
-2.200379222631454468e-01 -1.462464630603790283e-01 3.605487197637557983e-02 5.358938574790954590e-01 -1.602877080440521240e-01 2.287020385265350342e-01 3.008157014846801758e-01 -6.879144310951232910e-01
-4.403966963291168213e-01 -3.395143449306488037e-01 3.162152171134948730e-01 5.108135938644409180e-01 -3.675113320350646973e-01 1.580435484647750854e-01 3.153739273548126221e-01 -2.652456760406494141e-01
-2.432222813367843628e-01 -1.870432347059249878e-01 2.800955474376678467e-01 4.395252466201782227e-01 -4.035201370716094971e-01 5.489255189895629883e-01 6.746880710124969482e-02 4.068441987037658691e-01
-3.623133301734924316e-01 -5.500666424632072449e-02 8.145716786384582520e-01 1.952582895755767822e-01 -1.552736163139343262e-01 -2.830456756055355072e-02 3.623031675815582275e-01 -8.874663710594177246e-02
-3.027655482292175293e-01 7.233605533838272095e-02 8.299305289983749390e-02 1.882057040929794312e-01 -6.099505424499511719e-01 5.992862582206726074e-01 6.506188213825225830e-02 3.540827929973602295e-01
7.067576795816421509e-02 -2.632428705692291260e-01 2.229700237512588501e-01 4.470527768135070801e-01 2.121739387512207031e-01 7.007746696472167969e-01 -2.768278717994689941e-01 -2.517928481101989746e-01
2.935639321804046631e-01 1.741534769535064697e-01 4.481729269027709961e-01 1.232903823256492615e-01 3.304653465747833252e-01 5.569046139717102051e-01 4.247752726078033447e-01 2.600907087326049805e-01
9.243661910295486450e-02 2.307168245315551758e-01 6.112670898437500000e-01 3.370164930820465088e-01 3.306954801082611084e-01 3.926442265510559082e-01 7.242330163717269897e-02 4.268766343593597412e-01
-3.261274099349975586e-01 -5.780623555183410645e-01 3.180899322032928467e-01 2.756591439247131348e-01 -1.703138053417205811e-01 4.576715230941772461e-01 2.202760428190231323e-01 3.087460994720458984e-01
2.750252187252044678e-01 -2.155994921922683716e-01 5.982603132724761963e-02 6.351763010025024414e-01 -3.944390714168548584e-01 4.550750255584716797e-01 3.101763427257537842e-01 1.093849912285804749e-01
3.074336983263492584e-02 1.031814962625503540e-01 3.522231280803680420e-01 6.485638022422790527e-01 -3.405775874853134155e-02 2.638902664184570312e-01 2.932190895080566406e-01 5.356648564338684082e-01
-2.368236780166625977e-01 3.102396726608276367e-01 3.276826143264770508e-01 -5.952094495296478271e-02 2.875694073736667633e-03 7.640845775604248047e-01 -9.208742529153823853e-02 3.800442516803741455e-01
2.839930355548858643e-01 1.297528594732284546e-01 5.870642662048339844e-01 5.509417057037353516e-01 2.875931560993194580e-03 1.475050598382949829e-01 4.720612466335296631e-01 -9.860651195049285889e-02
-2.173439562320709229e-01 -3.216186165809631348e-01 2.589012086391448975e-01 4.845366775989532471e-01 -1.751095354557037354e-01 5.843833684921264648e-01 -1.974978595972061157e-01 3.692489266395568848e-01
-1.878870725631713867e-01 8.547200262546539307e-02 6.838120818138122559e-01 -5.537864193320274353e-02 -2.180776298046112061e-01 4.682226777076721191e-01 2.083988189697265625e-01 4.201271235942840576e-01
9.942739456892013550e-02 -7.842396199703216553e-02 6.809561252593994141e-01 1.907618343830108643e-01 -5.061922669410705566e-01 2.894154191017150879e-01 3.249551355838775635e-01 -1.956653892993927002e-01
3.061632812023162842e-01 -3.041964471340179443e-01 5.836690068244934082e-01 4.487982392311096191e-01 -4.510986059904098511e-02 3.928189575672149658e-01 3.064523041248321533e-01 1.462346017360687256e-01
-5.372471213340759277e-01 -2.355096638202667236e-01 -2.137898094952106476e-02 6.658420562744140625e-01 2.809883356094360352e-01 3.183880448341369629e-01 1.778658628463745117e-01 1.167625002562999725e-02
-3.913718461990356445e-01 2.801385521888732910e-01 1.597643643617630005e-01 -1.261126697063446045e-01 3.811120688915252686e-01 7.119008898735046387e-01 2.052344977855682373e-01 -1.809722334146499634e-01
-5.437747836112976074e-01 2.694101333618164062e-01 2.286657840013504028e-01 1.737358868122100830e-01 9.058582037687301636e-02 5.895727872848510742e-01 -3.363732099533081055e-01 -2.833834588527679443e-01
-3.405626416206359863e-01 3.010219931602478027e-01 4.584623128175735474e-02 -8.858676254749298096e-02 2.492795288562774658e-01 8.406478166580200195e-01 1.164357587695121765e-01 3.266585618257522583e-02
-1.126567348837852478e-01 -8.268244564533233643e-02 1.774024367332458496e-01 6.520342230796813965e-01 -7.848055660724639893e-02 3.058717846870422363e-01 3.397962749004364014e-01 -5.555840134620666504e-01
1.936457902193069458e-01 -2.284437231719493866e-02 8.022514581680297852e-01 3.599004149436950684e-01 -1.817556321620941162e-01 3.202526271343231201e-01 2.124757319688796997e-01 9.000491350889205933e-02
-3.496789038181304932e-01 -2.153092622756958008e-01 1.598711311817169189e-01 4.948066473007202148e-01 4.887142777442932129e-01 1.937130540609359741e-01 2.961109280586242676e-01 -4.437637925148010254e-01
-3.561367392539978027e-01 -5.006922483444213867e-01 3.298963904380798340e-01 5.560702085494995117e-01 -2.330094724893569946e-01 3.164683282375335693e-01 1.747903078794479370e-01 1.393952220678329468e-01
-5.526971444487571716e-02 -1.499842703342437744e-01 -2.568634785711765289e-02 7.817729711532592773e-01 1.962116807699203491e-01 3.553144037723541260e-01 3.210366666316986084e-01 -3.079110383987426758e-01
-3.570587337017059326e-01 -5.277898311614990234e-01 2.572145164012908936e-01 1.944219470024108887e-01 -2.585271894931793213e-01 6.357919573783874512e-01 -1.314880549907684326e-01 4.038495570421218872e-02
2.354458719491958618e-01 1.357706263661384583e-02 5.617002248764038086e-01 6.656768321990966797e-01 -4.247829690575599670e-02 5.693940818309783936e-02 3.882769942283630371e-01 -1.730395853519439697e-01
-7.284186035394668579e-02 3.403898179531097412e-01 5.382827296853065491e-02 1.596604883670806885e-01 -3.305360674858093262e-01 6.094633936882019043e-01 2.949976027011871338e-01 -5.317110419273376465e-01
-4.269287288188934326e-01 2.738524973392486572e-01 1.444825679063796997e-01 2.417913824319839478e-01 4.235847890377044678e-01 6.107620000839233398e-01 -1.342429965734481812e-01 -3.048326075077056885e-01
1.049213577061891556e-02 -2.532142400741577148e-01 5.694841146469116211e-01 1.400635391473770142e-01 -7.070027291774749756e-02 7.009440064430236816e-01 -2.545029520988464355e-01 1.753559708595275879e-01
-3.946061730384826660e-01 4.912286102771759033e-01 3.137414902448654175e-02 -6.500959396362304688e-02 1.192517653107643127e-01 7.087147235870361328e-01 2.834676802158355713e-01 -3.030622377991676331e-02
-5.669827014207839966e-02 3.935845792293548584e-01 3.642036318778991699e-01 1.322616189718246460e-01 -1.423460841178894043e-01 7.245016098022460938e-01 -1.191468313336372375e-01 -3.638381659984588623e-01
-2.681590914726257324e-01 -5.054874420166015625e-01 2.582865357398986816e-01 1.429477781057357788e-01 -1.927245855331420898e-01 6.704759597778320312e-01 6.200348958373069763e-02 3.080613911151885986e-01
-2.479150593280792236e-01 -3.277074694633483887e-01 1.297056227922439575e-01 2.812269330024719238e-01 -1.368590742349624634e-01 7.460969090461730957e-01 1.184937581419944763e-01 3.818403482437133789e-01
2.544705569744110107e-01 -5.221835151314735413e-02 5.799490213394165039e-01 6.417781710624694824e-01 -2.712190151214599609e-01 2.723944187164306641e-01 5.500578507781028748e-02 1.830669790506362915e-01
1.304958611726760864e-01 -2.517702579498291016e-01 2.921689450740814209e-01 7.251166105270385742e-01 -1.699431985616683960e-01 2.921523451805114746e-01 3.677025437355041504e-01 2.428723424673080444e-01
-1.172877028584480286e-01 5.441141128540039062e-01 6.913254857063293457e-01 2.330288439989089966e-01 2.257808148860931396e-01 1.894723773002624512e-01 -2.481224834918975830e-01 -9.751199185848236084e-02
6.337118148803710938e-02 3.016149103641510010e-01 -1.362704765051603317e-02 5.465599894523620605e-01 -5.628868937492370605e-01 4.779330790042877197e-01 2.450229674577713013e-01 2.830274961888790131e-02
-2.467649430036544800e-01 -2.143057435750961304e-01 3.171724379062652588e-01 5.513906478881835938e-01 9.794915467500686646e-02 3.499788045883178711e-01 2.820849716663360596e-01 5.262117385864257812e-01
