# Supplementary material for: Where is your field going? A machine learning approach to study the relative motion of the domains of physics
Source: PLoS One. 2020 Jun 18;15(6):e0233997. doi: 10.1371/journal.pone.0233997 (PMC7302634; doi:10.1371/journal.pone.0233997)
Supplement: S18 Data — (ZIP) [file pone.0233997.s018.zip › 17/Pacs4Run_17_VS_500_embeddings1990-1994ED8.txt]

-4.888528585433959961e-01 -2.099464833736419678e-02 3.657103180885314941e-01 2.048973226919770241e-03 -6.996107101440429688e-01 -3.477994501590728760e-01 -1.221300512552261353e-01 3.871222212910652161e-02
-2.394783496856689453e-02 4.734650850296020508e-01 2.539643049240112305e-01 3.926344513893127441e-01 -3.653635680675506592e-01 -3.073931336402893066e-01 -5.281712412834167480e-01 -2.228265851736068726e-01
-5.206082463264465332e-01 3.042021989822387695e-01 -2.625969648361206055e-01 8.966817706823348999e-02 -3.214466273784637451e-01 -5.539785027503967285e-01 -3.326826393604278564e-01 -1.962973177433013916e-01
-1.509412378072738647e-01 -2.003271281719207764e-01 6.134891510009765625e-01 -6.673728674650192261e-02 -3.501144647598266602e-01 -5.307738780975341797e-01 -3.704305589199066162e-01 1.214198991656303406e-01
-4.963682293891906738e-01 3.903664648532867432e-01 3.699277639389038086e-01 3.808665275573730469e-01 -1.671821624040603638e-01 -3.034817576408386230e-01 9.363473951816558838e-02 -4.364725649356842041e-01
-5.903735756874084473e-01 6.277310848236083984e-01 2.049255929887294769e-02 1.254473924636840820e-01 -1.519308984279632568e-01 -2.976621389389038086e-01 -1.856561601161956787e-01 3.083854019641876221e-01
-2.214706689119338989e-01 4.191522300243377686e-01 -2.882673442363739014e-01 5.207884311676025391e-01 -2.364654541015625000e-01 -6.689996272325515747e-02 -5.954500436782836914e-01 -7.740426808595657349e-02
-3.818592429161071777e-02 9.917308390140533447e-02 1.773056238889694214e-01 -2.267353981733322144e-01 -5.547628402709960938e-01 -6.850291788578033447e-02 -7.571507692337036133e-01 1.418750882148742676e-01
-3.677628338336944580e-01 3.093818426132202148e-01 -1.239036470651626587e-01 -2.219638675451278687e-01 -6.035991907119750977e-01 -3.173657059669494629e-01 -3.704473674297332764e-01 -3.195762634277343750e-01
2.011192031204700470e-02 6.384808421134948730e-01 4.630746841430664062e-01 2.498089820146560669e-01 -4.967117011547088623e-01 -1.154125928878784180e-01 -2.332929968833923340e-01 2.503944002091884613e-02
-6.044604182243347168e-01 1.980456151068210602e-02 -6.579633802175521851e-03 3.644247651100158691e-01 -1.483775675296783447e-01 -6.665935516357421875e-01 1.825367100536823273e-03 -1.871370226144790649e-01
-2.587680518627166748e-01 3.026542663574218750e-01 -9.718036651611328125e-02 5.941351652145385742e-01 -2.529624998569488525e-01 -4.740521311759948730e-01 -8.130775392055511475e-02 4.285705685615539551e-01
-2.818830311298370361e-01 3.767373561859130859e-01 -1.116626039147377014e-01 4.676687717437744141e-01 -2.825469374656677246e-01 -6.288429498672485352e-01 -1.833094507455825806e-01 1.963409334421157837e-01
-6.356834173202514648e-01 2.963384985923767090e-01 -2.459556460380554199e-01 -1.537885218858718872e-01 -3.954890072345733643e-01 -4.009874165058135986e-01 -3.261236548423767090e-01 -1.964297331869602203e-02
2.127971127629280090e-02 -1.323273032903671265e-01 6.417852044105529785e-01 2.388451099395751953e-01 -4.066678583621978760e-01 1.337762475013732910e-01 -5.742636322975158691e-01 -6.920630577951669693e-03
-1.807788461446762085e-01 3.829393684864044189e-01 2.819149792194366455e-01 6.037331223487854004e-01 -1.415684074163436890e-01 -4.128262102603912354e-01 -4.241202771663665771e-01 7.975990325212478638e-02
-1.127614751458168030e-01 2.228205651044845581e-01 1.441845744848251343e-01 -3.734232485294342041e-01 -7.341001629829406738e-01 -2.994325459003448486e-01 -3.838744759559631348e-01 3.845967724919319153e-02
-3.720501437783241272e-02 1.616914272308349609e-01 -1.867225021123886108e-01 5.798147320747375488e-01 -4.273859262466430664e-01 -3.223271667957305908e-01 -4.502228498458862305e-01 -3.349139094352722168e-01
-3.388149142265319824e-01 7.307983636856079102e-01 -1.785567104816436768e-01 2.374978512525558472e-01 -4.833602607250213623e-01 1.705271154642105103e-01 8.065648376941680908e-03 -8.291549980640411377e-03
4.151095077395439148e-02 3.618253767490386963e-01 3.065272569656372070e-01 7.069144845008850098e-01 -3.653301894664764404e-01 -2.596623897552490234e-01 -2.634385228157043457e-01 5.815155059099197388e-02
7.301242649555206299e-02 -1.125217899680137634e-01 5.064529776573181152e-01 1.304474025964736938e-01 -5.558868646621704102e-01 -4.177574515342712402e-01 -3.767071366310119629e-01 -2.881966829299926758e-01
-1.332883983850479126e-01 7.250671386718750000e-01 1.086667105555534363e-01 3.085437417030334473e-01 -4.724791944026947021e-01 -2.567577660083770752e-01 -2.006922662258148193e-01 1.416527628898620605e-01
-1.386868357658386230e-01 4.276743233203887939e-01 2.859940826892852783e-01 4.240365624427795410e-01 -1.837624907493591309e-01 -3.178592622280120850e-01 -6.335766315460205078e-01 -6.207497790455818176e-03
1.157131940126419067e-01 4.712186753749847412e-01 3.008919060230255127e-01 2.959916293621063232e-01 -6.502575874328613281e-01 -3.727104067802429199e-01 -4.184632375836372375e-02 1.513851732015609741e-01
-7.570859044790267944e-02 1.683463901281356812e-01 3.196363151073455811e-01 5.769248008728027344e-01 -2.816720306873321533e-01 -6.242052316665649414e-01 -2.487066239118576050e-01 9.576002135872840881e-03
-2.876694500446319580e-01 6.419019103050231934e-01 4.331568479537963867e-01 4.443562328815460205e-01 -1.584130078554153442e-01 -1.277829110622406006e-01 -2.296623885631561279e-01 -1.611299365758895874e-01
-3.814479708671569824e-01 4.742920994758605957e-01 2.527233362197875977e-01 3.952917158603668213e-01 -2.621408402919769287e-01 -2.627665996551513672e-01 -1.053340062499046326e-01 -5.104514360427856445e-01
-1.748100817203521729e-01 3.064231872558593750e-01 1.177234277129173279e-01 4.518965184688568115e-01 -6.192486733198165894e-02 -2.829599380493164062e-01 -7.330199480056762695e-01 1.904149353504180908e-01
-2.022108137607574463e-01 4.545005559921264648e-01 -3.136965036392211914e-01 4.206711053848266602e-01 -3.653359413146972656e-01 -1.009442135691642761e-01 -4.964548349380493164e-01 2.950304150581359863e-01
-2.807129174470901489e-02 2.672790288925170898e-01 -2.978301793336868286e-02 7.411334514617919922e-01 -3.778198063373565674e-01 -2.437692284584045410e-01 -2.969239950180053711e-01 -2.954199314117431641e-01
-6.199340224266052246e-01 6.345390528440475464e-02 1.232045814394950867e-01 6.651984155178070068e-02 -2.991280257701873779e-01 1.252772063016891479e-01 -4.242924749851226807e-01 5.539451241493225098e-01
-5.686212182044982910e-01 2.940649986267089844e-01 -5.419071391224861145e-02 3.846728205680847168e-01 -1.470274627208709717e-01 -3.465451896190643311e-01 -3.269791305065155029e-01 -4.366461634635925293e-01
-5.171135067939758301e-01 2.288187146186828613e-01 1.191692147403955460e-02 1.210352126508951187e-02 -6.395139098167419434e-01 2.656205892562866211e-01 4.999848082661628723e-02 4.448763728141784668e-01
-9.811603277921676636e-02 3.437860012054443359e-01 -3.389326035976409912e-01 6.141020059585571289e-01 -3.511337339878082275e-01 3.973933681845664978e-02 -5.029836297035217285e-01 4.817896708846092224e-02
-3.814252614974975586e-01 1.197336614131927490e-01 6.190667152404785156e-01 2.523826658725738525e-01 8.332338184118270874e-02 -1.500142663717269897e-01 -5.923555493354797363e-01 1.136043146252632141e-01
-2.293713688850402832e-01 -3.715828657150268555e-01 -2.433550730347633362e-02 3.934748768806457520e-01 -4.586568772792816162e-01 3.546758890151977539e-01 -5.633926391601562500e-01 1.810684613883495331e-02
7.783897221088409424e-02 5.902027487754821777e-01 1.730206906795501709e-01 2.135987579822540283e-01 -6.223542690277099609e-01 -2.797577083110809326e-01 -3.044964075088500977e-01 1.083235442638397217e-01
-5.047326683998107910e-01 -5.078070759773254395e-01 8.089944720268249512e-02 8.118963241577148438e-02 -4.011957049369812012e-01 2.420268654823303223e-01 -4.789412617683410645e-01 -1.591252088546752930e-01
-5.555429458618164062e-01 1.971896886825561523e-01 7.780015468597412109e-02 -1.739166975021362305e-01 -3.281214237213134766e-01 -6.853920966386795044e-02 -4.565724730491638184e-01 5.434783697128295898e-01
-2.413267046213150024e-01 4.672412574291229248e-01 1.472375988960266113e-01 -1.346394866704940796e-01 -2.946241796016693115e-01 -2.726525962352752686e-01 -6.551086902618408203e-01 3.054999411106109619e-01
-6.755622029304504395e-01 1.219561249017715454e-01 -3.269905224442481995e-02 -7.169733941555023193e-02 -1.487607061862945557e-01 -1.132972836494445801e-01 -4.853508174419403076e-01 5.019972324371337891e-01
-2.982420325279235840e-01 5.534971952438354492e-01 1.993528604507446289e-01 3.144141435623168945e-01 -3.465407788753509521e-01 -6.954804062843322754e-02 -2.238127738237380981e-01 -5.395140647888183594e-01
2.611867152154445648e-02 5.951725244522094727e-01 2.232791185379028320e-01 2.730577886104583740e-01 -6.234893202781677246e-01 -3.270754218101501465e-01 -1.385909318923950195e-01 7.582035660743713379e-02
-2.438132911920547485e-01 3.931748867034912109e-01 2.214785665273666382e-01 5.731663703918457031e-01 -8.973809331655502319e-02 -3.310269117355346680e-01 -5.383658409118652344e-01 3.043821640312671661e-02
-5.553847551345825195e-01 -3.927542567253112793e-01 1.375535279512405396e-01 -1.733881235122680664e-02 -4.091946780681610107e-01 -3.588370084762573242e-01 -6.238130107522010803e-02 4.668776988983154297e-01
-4.677224755287170410e-01 3.326985836029052734e-01 -2.684243321418762207e-01 3.602773249149322510e-01 -2.686216533184051514e-01 -5.132616162300109863e-01 -2.360278069972991943e-01 2.781942486763000488e-01
9.568335115909576416e-02 1.397726386785507202e-01 4.325449764728546143e-01 6.430569291114807129e-01 -4.286780059337615967e-01 -4.041044414043426514e-01 -1.115123406052589417e-01 -1.057867258787155151e-01
-3.876248598098754883e-01 -8.043041452765464783e-03 2.290353924036026001e-01 3.020125031471252441e-01 -3.843579590320587158e-01 2.015488445758819580e-01 -1.179515421390533447e-01 7.097520232200622559e-01
-1.755312271416187286e-02 2.503035664558410645e-01 4.799672365188598633e-01 5.487517714500427246e-01 -4.068825244903564453e-01 -4.630942046642303467e-01 -4.887297004461288452e-02 -1.521339714527130127e-01
1.407875120639801025e-01 1.085386797785758972e-01 4.878167212009429932e-01 5.687594413757324219e-01 -3.973332941532135010e-01 -3.444928228855133057e-01 -3.555814325809478760e-01 -6.291770190000534058e-02
-3.088966906070709229e-01 4.012620747089385986e-01 3.600932955741882324e-01 7.089467644691467285e-01 -2.092934912070631981e-03 -1.027741134166717529e-01 -2.943739891052246094e-01 -1.186410933732986450e-01
-1.001019254326820374e-01 4.673588871955871582e-01 7.163194008171558380e-03 4.761447906494140625e-01 -3.108487427234649658e-01 -3.831433951854705811e-01 -5.026073455810546875e-01 2.207941710948944092e-01
-5.323848724365234375e-01 2.428827434778213501e-01 -3.349689543247222900e-01 -6.974325329065322876e-02 -3.349013030529022217e-01 -5.086971521377563477e-01 -4.086349308490753174e-01 5.091223865747451782e-02
-7.630419731140136719e-02 6.040534973144531250e-01 -2.712006568908691406e-01 1.289874315261840820e-01 -7.247126698493957520e-01 -8.428397774696350098e-02 -5.056357383728027344e-02 6.512121856212615967e-02
-2.605456113815307617e-01 4.761209785938262939e-01 5.889986157417297363e-01 3.543993830680847168e-01 -1.554410308599472046e-01 9.850735217332839966e-02 -2.609193623065948486e-01 -3.618868291378021240e-01
-1.273811422288417816e-02 2.909040153026580811e-01 -3.605025708675384521e-01 6.047488451004028320e-01 -5.767594575881958008e-01 -8.610719442367553711e-02 -2.021347880363464355e-01 1.964821219444274902e-01
-4.397538006305694580e-01 -4.968998581171035767e-02 6.147296428680419922e-01 2.431343346834182739e-01 -1.166282966732978821e-01 1.981666386127471924e-01 -3.406425416469573975e-01 -4.452316761016845703e-01
-6.214591860771179199e-01 -1.510677486658096313e-01 -4.736593365669250488e-02 4.043886661529541016e-01 -1.822842806577682495e-01 4.326199740171432495e-02 -1.766420900821685791e-01 5.990756750106811523e-01
-3.804034292697906494e-01 2.922359704971313477e-01 1.367255449295043945e-01 -3.379852473735809326e-01 -5.271770358085632324e-01 -5.473179221153259277e-01 -2.433460801839828491e-01 1.653974875807762146e-02
-4.577386379241943359e-01 4.539043903350830078e-01 4.586217403411865234e-01 1.614908277988433838e-01 -1.576768308877944946e-01 -2.367222458124160767e-01 -2.570665478706359863e-01 -4.483865201473236084e-01
-4.963206350803375244e-01 -4.667426049709320068e-01 -3.000730276107788086e-01 8.226282894611358643e-02 -5.763683915138244629e-01 8.659680187702178955e-02 -2.918202280998229980e-01 -1.189432367682456970e-01
3.139610961079597473e-02 1.589399427175521851e-01 5.612753629684448242e-01 5.706044435501098633e-01 -3.924992084503173828e-01 -3.782913088798522949e-01 -5.583329498767852783e-02 -1.812611818313598633e-01
-2.193977385759353638e-01 4.838603734970092773e-01 -1.584597378969192505e-01 3.489452004432678223e-01 -2.741824090480804443e-01 -1.719127744436264038e-01 -6.051206588745117188e-01 3.161815404891967773e-01
-5.604943633079528809e-01 -2.558268308639526367e-01 -3.406241238117218018e-01 3.497279584407806396e-01 -4.326150715351104736e-01 3.490374088287353516e-01 -2.700274586677551270e-01 -1.290609128773212433e-02
-4.564373493194580078e-01 3.014717996120452881e-01 6.980421394109725952e-02 5.945019125938415527e-01 -1.212381049990653992e-01 -2.536672353744506836e-01 -1.704374998807907104e-01 -4.841280281543731689e-01
-1.737139075994491577e-01 3.873311877250671387e-01 7.705107331275939941e-02 5.523713231086730957e-01 -1.677263528108596802e-01 -3.385995030403137207e-01 -5.203049778938293457e-01 3.086227774620056152e-01
-1.901081204414367676e-01 4.197795689105987549e-01 -3.765299320220947266e-01 5.645111799240112305e-01 -4.563471972942352295e-01 -1.358257085084915161e-01 -3.114946484565734863e-01 -5.887218564748764038e-02
1.890044510364532471e-01 1.648072600364685059e-01 3.914183676242828369e-01 5.096057057380676270e-01 -5.194194912910461426e-01 -2.816014289855957031e-01 -3.778183162212371826e-01 -1.799084544181823730e-01
-1.604140847921371460e-01 3.288967311382293701e-01 1.348356306552886963e-01 7.877992987632751465e-01 -3.324296772480010986e-01 -8.549543470144271851e-02 -1.149847134947776794e-01 -3.102346956729888916e-01
1.116267666220664978e-01 4.917635321617126465e-01 2.217353880405426025e-01 4.921111762523651123e-01 -5.721536874771118164e-01 -2.517475187778472900e-01 -2.380051314830780029e-01 -8.357653021812438965e-02
-4.302670061588287354e-01 1.684253662824630737e-01 4.953549429774284363e-02 -1.342812031507492065e-01 -7.462278604507446289e-01 -1.238086521625518799e-01 2.504249811172485352e-01 -3.621057569980621338e-01
-3.971548378467559814e-01 1.380765736103057861e-01 7.864939570426940918e-01 3.430504724383354187e-02 -4.288652837276458740e-01 7.892377674579620361e-02 1.142318174242973328e-01 -1.581612788140773773e-02
-5.940508563071489334e-03 1.761000454425811768e-01 1.749680936336517334e-01 7.329041957855224609e-01 -2.325521558523178101e-01 -4.423090815544128418e-01 -3.195648491382598877e-01 2.221522480249404907e-01
-7.322407960891723633e-01 -1.605159789323806763e-01 1.477678865194320679e-01 1.469593122601509094e-02 -5.104324221611022949e-01 1.648884862661361694e-01 2.157946825027465820e-01 2.858496010303497314e-01
-3.131638765335083008e-01 -1.467963904142379761e-01 6.580260396003723145e-01 3.165521100163459778e-02 -5.556139945983886719e-01 -2.465750575065612793e-01 2.766267955303192139e-01 -1.871707662940025330e-02
-7.378833889961242676e-01 1.608560234308242798e-01 1.552417576313018799e-01 9.401335567235946655e-02 -2.263762056827545166e-01 -3.446573317050933838e-01 -5.628130398690700531e-03 -4.760761857032775879e-01
-6.666533946990966797e-01 2.672304511070251465e-01 2.870832383632659912e-01 1.834655553102493286e-01 -1.414450407028198242e-01 -3.279128074645996094e-01 -1.521211303770542145e-02 -4.902244508266448975e-01
-3.026494681835174561e-01 -1.001610234379768372e-01 -5.924307927489280701e-02 1.009535640478134155e-01 -7.548672556877136230e-01 5.193094015121459961e-01 -2.122078984975814819e-01 1.142988167703151703e-02
-3.722339868545532227e-01 4.719992280006408691e-01 1.071653962135314941e-01 4.222981929779052734e-01 -2.737879157066345215e-01 -6.004730463027954102e-01 3.427085280418395996e-02 1.101637631654739380e-01
-2.429502606391906738e-01 4.955001175403594971e-01 2.788097783923149109e-02 5.966729521751403809e-01 -1.856558918952941895e-01 -2.997471094131469727e-01 -3.807726502418518066e-01 2.633525431156158447e-01
-8.133285641670227051e-01 2.231228649616241455e-01 3.065497614443302155e-02 1.581525802612304688e-01 -2.177755832672119141e-01 2.714113593101501465e-01 -1.815745979547500610e-01 3.296990394592285156e-01
-5.667353272438049316e-01 -3.371125161647796631e-01 -7.970425486564636230e-02 2.707455158233642578e-01 -2.653652131557464600e-01 -5.047726035118103027e-01 4.136857576668262482e-03 -4.003488421440124512e-01
-4.192287027835845947e-01 2.221231013536453247e-01 2.407625317573547363e-01 3.744230866432189941e-01 9.570042788982391357e-02 -1.775301992893218994e-01 -7.064938545227050781e-01 -1.921987235546112061e-01
-6.594738364219665527e-01 9.717728942632675171e-02 -8.504832535982131958e-02 7.770199328660964966e-02 -4.345461726188659668e-01 3.648815751075744629e-01 -2.718318104743957520e-01 3.827770948410034180e-01
-5.393456816673278809e-01 1.887751519680023193e-01 -1.005882099270820618e-01 -3.300775587558746338e-01 -5.278407931327819824e-01 -3.451501727104187012e-01 -3.732510209083557129e-01 -1.316819638013839722e-01
-7.994856238365173340e-01 -2.660684287548065186e-02 6.857883930206298828e-02 2.656660377979278564e-01 3.962688148021697998e-03 -4.480316936969757080e-01 -1.401665210723876953e-01 -2.538472115993499756e-01
-5.354954004287719727e-01 2.870575785636901855e-01 2.287536710500717163e-01 -1.656839549541473389e-01 -3.265526294708251953e-01 -3.327178955078125000e-01 -3.626858294010162354e-01 -4.496493637561798096e-01
-1.501749008893966675e-01 -1.850066632032394409e-01 -3.439608216285705566e-02 9.530840814113616943e-02 -6.631272435188293457e-01 -3.357678055763244629e-01 -1.915068775415420532e-01 5.863451957702636719e-01
-4.665716290473937988e-01 5.425553917884826660e-01 -1.615134030580520630e-01 5.920156240463256836e-01 -2.570993304252624512e-01 -2.014545053243637085e-01 2.200156822800636292e-02 6.486465781927108765e-02
-1.677495688199996948e-01 -1.469971686601638794e-01 7.854407429695129395e-01 1.912534087896347046e-01 -2.956031262874603271e-01 4.716147202998399734e-03 -4.560325741767883301e-01 3.725024312734603882e-02
-6.251833587884902954e-02 4.474401473999023438e-02 5.226010084152221680e-02 -1.399218663573265076e-02 -8.675047755241394043e-01 -2.764405608177185059e-01 -1.046308875083923340e-01 -3.888843357563018799e-01
-2.943823635578155518e-01 -5.168357491493225098e-01 1.207555532455444336e-01 2.816965281963348389e-01 -4.610525667667388916e-01 1.950199007987976074e-01 -5.470712780952453613e-01 -4.894492030143737793e-02
-3.668052256107330322e-01 2.054736763238906860e-01 -2.025514692068099976e-01 4.547798931598663330e-01 -4.880846142768859863e-01 -4.811049997806549072e-01 3.567007556557655334e-02 -3.231433331966400146e-01
-6.640626788139343262e-01 -1.170621961355209351e-01 -4.538648203015327454e-02 1.712470203638076782e-01 -3.326731622219085693e-01 -5.420410633087158203e-01 9.781650453805923462e-02 -3.160439133644104004e-01
-3.278812468051910400e-01 4.792103171348571777e-01 9.178697317838668823e-02 5.011895298957824707e-01 -4.584531188011169434e-01 -1.041637957096099854e-01 1.663203984498977661e-01 -3.931204080581665039e-01
1.215657517313957214e-01 3.085652291774749756e-01 1.150684505701065063e-01 5.798730850219726562e-01 -3.661081790924072266e-01 -1.991709768772125244e-01 -6.040777564048767090e-01 4.360852763056755066e-02
-4.650370776653289795e-01 -1.902499794960021973e-02 6.942530274391174316e-01 7.830448448657989502e-02 -1.590419709682464600e-01 1.920008510351181030e-01 -4.487431943416595459e-01 -1.781307160854339600e-01
-9.795534610748291016e-02 2.234627604484558105e-01 2.730220854282379150e-01 6.667571663856506348e-01 -3.187869489192962646e-01 1.371130049228668213e-01 -1.849284470081329346e-01 -5.164681673049926758e-01
1.804020553827285767e-01 6.775268912315368652e-02 3.458766043186187744e-01 7.606761455535888672e-01 -4.382546842098236084e-01 -1.064798757433891296e-01 -2.392417192459106445e-01 -6.296101957559585571e-02
-3.377439975738525391e-01 5.200802683830261230e-01 1.254153903573751450e-02 -2.838505208492279053e-01 -6.372772455215454102e-01 -2.967223227024078369e-01 -1.912730932235717773e-01 -6.297027319669723511e-02
-1.787500530481338501e-01 5.981829762458801270e-01 -3.411166667938232422e-01 2.227853983640670776e-01 -6.154077053070068359e-01 -2.050640061497688293e-02 -2.550126016139984131e-01 -7.297492120414972305e-03
-2.094677090644836426e-01 3.321416974067687988e-01 1.027667596936225891e-01 7.870910763740539551e-01 -2.775089144706726074e-01 -9.305720776319503784e-02 -1.017994284629821777e-01 -3.459736406803131104e-01
-6.876317262649536133e-01 -4.788748919963836670e-03 2.194482088088989258e-01 1.620185375213623047e-01 -3.018664121627807617e-01 3.849527537822723389e-01 -1.826628744602203369e-01 4.243282675743103027e-01
-3.783175647258758545e-01 4.399172365665435791e-01 2.228344678878784180e-01 3.871426880359649658e-01 -1.851197183132171631e-01 -3.647591173648834229e-02 -2.993436157703399658e-01 -5.818999409675598145e-01
6.121189519762992859e-02 -2.890373207628726959e-02 6.951895952224731445e-01 1.195627003908157349e-01 -6.273720860481262207e-01 -1.472582519054412842e-01 -2.018780112266540527e-01 -2.044462114572525024e-01
-4.536285102367401123e-01 -4.282733500003814697e-01 6.223850697278976440e-02 -1.848364621400833130e-02 -5.088496208190917969e-01 -2.356182336807250977e-01 -3.001726567745208740e-01 4.494890570640563965e-01
-3.463087975978851318e-01 -1.345608085393905640e-01 7.955501675605773926e-01 2.707993090152740479e-01 -1.097379550337791443e-01 2.366045676171779633e-02 -3.629416227340698242e-01 1.067827194929122925e-01
-2.975894510746002197e-01 -2.491519749164581299e-01 -4.550590738654136658e-02 1.578561812639236450e-01 -3.730846047401428223e-01 -2.970018684864044189e-01 -5.098657011985778809e-01 5.787996649742126465e-01
-4.721812605857849121e-01 -3.293089270591735840e-01 1.183368191123008728e-01 5.425046682357788086e-01 -1.796746850013732910e-01 1.627164930105209351e-01 -2.598365843296051025e-01 4.837466478347778320e-01
-3.605315983295440674e-01 2.165234880521893501e-03 -1.006898656487464905e-01 7.339327931404113770e-01 -9.405443817377090454e-02 -3.986928164958953857e-01 -2.872917950153350830e-01 -2.662283480167388916e-01
-6.115599274635314941e-01 -1.298892349004745483e-01 -1.364124268293380737e-01 9.803939610719680786e-02 -3.849928975105285645e-01 3.971944153308868408e-01 -5.241330862045288086e-01 1.430718973278999329e-02
-5.698374509811401367e-01 9.383585304021835327e-02 1.076653152704238892e-01 -1.971572823822498322e-02 -5.046405196189880371e-01 5.329826474189758301e-01 -3.150677680969238281e-01 1.284507364034652710e-01
-2.616356611251831055e-01 2.674756944179534912e-01 8.950036019086837769e-02 5.858098268508911133e-01 -3.156460523605346680e-01 -4.270661175251007080e-01 -1.145517751574516296e-01 -4.622552394866943359e-01
-5.985869765281677246e-01 1.935740113258361816e-01 -3.520945906639099121e-01 3.939403593540191650e-01 -2.159792631864547729e-01 -2.417097538709640503e-01 -2.157530486583709717e-01 -4.164649546146392822e-01
-4.360863566398620605e-01 1.614978015422821045e-01 1.265756040811538696e-02 -2.517758309841156006e-01 -3.720867931842803955e-01 -4.014464318752288818e-01 -6.482751369476318359e-01 1.809245720505714417e-02
-7.168471217155456543e-01 1.517106294631958008e-01 -1.878165155649185181e-01 5.533670783042907715e-01 -2.389064803719520569e-02 -2.581882476806640625e-01 -9.636928141117095947e-02 -2.123796343803405762e-01
-1.237250119447708130e-01 3.201026916503906250e-01 2.124625742435455322e-01 7.986968755722045898e-01 -2.656809091567993164e-01 -2.891449928283691406e-01 7.400498259812593460e-03 2.119512706995010376e-01
-4.698202610015869141e-01 2.892665863037109375e-01 -1.754818260669708252e-01 6.109693050384521484e-01 -1.227711588144302368e-01 -4.352344870567321777e-01 -2.038114815950393677e-01 2.132494151592254639e-01
-2.330432534217834473e-01 1.488173604011535645e-01 4.272975623607635498e-01 1.968804746866226196e-02 -3.586171269416809082e-01 1.882788240909576416e-01 -4.439808428287506104e-01 6.159539818763732910e-01
-7.748774886131286621e-01 -1.016682088375091553e-01 1.101639941334724426e-01 2.741736471652984619e-01 5.536985397338867188e-02 -5.057355165481567383e-01 -9.109111875295639038e-02 -1.865185648202896118e-01
-1.124567687511444092e-01 1.423146128654479980e-01 6.871399283409118652e-01 1.074252575635910034e-01 -6.513906121253967285e-01 1.615029871463775635e-01 1.451584696769714355e-01 -1.092463061213493347e-01
-1.777078807353973389e-01 -4.610145092010498047e-01 2.087888866662979126e-01 3.376065492630004883e-01 -6.045471429824829102e-01 3.439339101314544678e-01 -3.256773948669433594e-01 9.209274500608444214e-02
-5.538895130157470703e-01 -1.808238029479980469e-01 -1.851000040769577026e-01 4.457682073116302490e-01 -3.053548932075500488e-01 4.540916681289672852e-01 -3.414185345172882080e-01 1.073798611760139465e-01
-6.995853185653686523e-01 5.512722209095954895e-02 7.203491777181625366e-02 1.327144503593444824e-01 -3.890502750873565674e-01 4.739573001861572266e-01 -1.948238611221313477e-01 2.660588622093200684e-01
-1.798458993434906006e-01 -1.944846957921981812e-01 4.431910812854766846e-01 1.495285630226135254e-01 -2.493574768304824829e-01 -5.785237997770309448e-02 -6.948966979980468750e-01 -4.032947123050689697e-01
-4.074275493621826172e-01 1.443266421556472778e-01 -4.908351600170135498e-02 6.851977705955505371e-01 -2.142488360404968262e-01 -3.597797751426696777e-01 -8.237273246049880981e-02 -3.989214003086090088e-01
-3.825094401836395264e-01 2.429608553647994995e-01 5.577781796455383301e-01 9.980121254920959473e-02 -1.872654259204864502e-01 3.092705011367797852e-01 -4.809211790561676025e-01 -3.340330719947814941e-01
-7.670964002609252930e-01 4.707887470722198486e-01 -6.820082664489746094e-02 -2.787494333460927010e-03 -1.776939481496810913e-01 -1.174809709191322327e-01 -3.713864386081695557e-01 4.424026608467102051e-02
-8.311072587966918945e-01 -1.036651358008384705e-01 1.679007261991500854e-01 1.094507426023483276e-01 -3.617716431617736816e-01 3.355861306190490723e-01 1.021489277482032776e-01 6.643045693635940552e-02
-3.939081728458404541e-01 1.669270545244216919e-01 -7.687758770771324635e-04 6.900922060012817383e-01 -2.634328305721282959e-01 -3.489274680614471436e-01 -7.013473659753799438e-02 -3.803655505180358887e-01
-3.533412814140319824e-01 9.969321638345718384e-02 3.469534814357757568e-01 2.651517465710639954e-02 -1.284779049456119537e-02 -1.509157717227935791e-01 -8.259130120277404785e-01 1.976321637630462646e-01
-3.208806216716766357e-01 -7.901982218027114868e-02 6.328030824661254883e-01 1.604485809803009033e-01 -8.816949278116226196e-02 -5.051309987902641296e-02 -6.738245487213134766e-01 -1.559610199183225632e-02
-2.970990836620330811e-01 -8.553412556648254395e-02 -2.053041756153106689e-01 -2.161026448011398315e-01 -4.998181760311126709e-01 -5.636612772941589355e-01 -4.619806706905364990e-01 -1.860306560993194580e-01
-1.843356341123580933e-01 -1.026886701583862305e-01 4.849969446659088135e-01 3.666183948516845703e-01 -8.002787828445434570e-02 7.470360398292541504e-02 -6.792321801185607910e-01 3.354146182537078857e-01
-7.007321119308471680e-01 -1.756326556205749512e-01 -3.261436522006988525e-01 1.943011209368705750e-02 -5.773289203643798828e-01 1.102405190467834473e-01 -1.429440546780824661e-02 1.603573858737945557e-01
-1.694968640804290771e-01 3.222456574440002441e-02 1.455557942390441895e-01 -4.310550391674041748e-01 -7.670551538467407227e-01 -2.226158976554870605e-01 -3.539690077304840088e-01 3.435769584029912949e-03
-5.457766652107238770e-01 1.875149086117744446e-02 1.049192324280738831e-01 9.264214336872100830e-02 -4.764780104160308838e-01 5.983168482780456543e-01 -2.611855864524841309e-01 -1.701567620038986206e-01
-3.623782098293304443e-01 9.963777661323547363e-02 4.719822108745574951e-01 1.344949603080749512e-01 8.858412504196166992e-03 -1.095214709639549255e-01 -7.468714714050292969e-01 2.191067785024642944e-01
7.311753183603286743e-02 -2.465196251869201660e-01 6.243095993995666504e-01 7.694301009178161621e-02 -6.468440890312194824e-01 -2.557920515537261963e-01 -2.166504561901092529e-01 -8.616854250431060791e-02
-4.470317065715789795e-01 4.114595353603363037e-01 -6.612505018711090088e-02 3.061323463916778564e-01 -3.129143118858337402e-01 -6.267569065093994141e-01 5.081786960363388062e-02 1.986254453659057617e-01
-3.569211661815643311e-01 -4.193982481956481934e-01 9.730263799428939819e-02 4.537110924720764160e-01 -2.696824073791503906e-01 3.181050717830657959e-01 -5.017103552818298340e-01 2.361316382884979248e-01
-3.657445907592773438e-01 3.057319521903991699e-01 -4.430391266942024231e-02 7.802584171295166016e-01 -1.683145165443420410e-01 -3.584887683391571045e-01 -2.344316989183425903e-02 6.781736761331558228e-02
-8.009425401687622070e-01 7.791157066822052002e-02 3.099844157695770264e-01 6.853514909744262695e-02 -2.607376575469970703e-01 2.553731203079223633e-01 -9.559267759323120117e-02 3.305992782115936279e-01
-2.882193215191364288e-02 -1.116671338677406311e-01 -3.059348762035369873e-01 6.152691841125488281e-01 -5.061595439910888672e-01 -3.542695343494415283e-01 -2.123529464006423950e-01 -2.962249815464019775e-01
-2.018953263759613037e-01 1.090579405426979065e-01 1.160679385066032410e-01 -1.650687307119369507e-01 -4.794452190399169922e-01 -1.947339177131652832e-01 -5.887889266014099121e-01 5.405218005180358887e-01
-4.934258460998535156e-01 -7.750557363033294678e-02 -3.797249495983123779e-02 2.083955258131027222e-01 -5.625764727592468262e-01 5.597538352012634277e-01 -2.315884679555892944e-01 -1.490073502063751221e-01
-5.777786374092102051e-01 -5.773389339447021484e-02 4.067058265209197998e-01 2.452560961246490479e-01 1.078038848936557770e-02 3.238725960254669189e-01 -5.694157481193542480e-01 8.963545411825180054e-02
-4.353535473346710205e-01 -5.551829934120178223e-01 1.060692146420478821e-01 1.105595380067825317e-01 -5.576137304306030273e-01 -5.832760781049728394e-02 -1.258763968944549561e-01 3.854672610759735107e-01
-2.434983700513839722e-01 -2.874735593795776367e-01 1.023716554045677185e-01 3.431263267993927002e-01 -6.297540664672851562e-01 4.911131858825683594e-01 -2.722561359405517578e-01 1.339630037546157837e-01
-5.313948988914489746e-01 -1.672266125679016113e-01 1.334474533796310425e-01 2.700488865375518799e-01 -3.175176084041595459e-01 -4.476202279329299927e-02 -1.795891523361206055e-01 6.810629963874816895e-01
-4.445020854473114014e-01 1.778321713209152222e-02 2.172772437334060669e-01 6.233964115381240845e-02 -1.412955671548843384e-01 -7.195749878883361816e-01 -4.260934889316558838e-01 -1.780389249324798584e-01
-4.521668255329132080e-01 -1.811143606901168823e-01 -1.808239221572875977e-01 -6.451544910669326782e-02 -6.897858977317810059e-01 2.830571532249450684e-01 -3.534915745258331299e-01 2.121343761682510376e-01
-4.514732956886291504e-01 -9.887047111988067627e-02 -4.620374366641044617e-02 -7.105162739753723145e-02 -4.938574433326721191e-01 -2.602052092552185059e-01 -3.043826818466186523e-01 6.123419404029846191e-01
-2.877582982182502747e-02 5.651061534881591797e-01 3.514049649238586426e-01 4.182879626750946045e-01 -4.357705116271972656e-01 -2.944307923316955566e-01 -2.493167370557785034e-01 -2.064762562513351440e-01
9.125610813498497009e-03 -9.632840752601623535e-02 5.190610289573669434e-01 1.293232589960098267e-01 -6.102232336997985840e-01 -5.601919293403625488e-01 -1.118294373154640198e-01 -7.612778991460800171e-02
-4.257837533950805664e-01 -2.137294709682464600e-01 8.262530714273452759e-02 -2.133410274982452393e-01 -7.141976952552795410e-01 -2.543553113937377930e-01 7.243209332227706909e-02 -3.750537931919097900e-01
-8.059353828430175781e-01 1.381354779005050659e-01 3.451105952262878418e-01 2.656350098550319672e-02 -2.608099579811096191e-01 2.604895234107971191e-01 -3.109658136963844299e-02 2.733794450759887695e-01
-5.604941248893737793e-01 1.922392398118972778e-01 -3.885275498032569885e-02 5.813917517662048340e-01 3.451290726661682129e-02 -3.110142350196838379e-01 -3.193193078041076660e-01 -3.308757841587066650e-01
-6.581451296806335449e-01 -8.778838813304901123e-02 -2.640796303749084473e-01 2.499918043613433838e-01 -3.408014178276062012e-01 4.243488609790802002e-01 -3.614284992218017578e-01 -7.485069800168275833e-03
-3.468812406063079834e-01 -1.980578750371932983e-01 -1.783391088247299194e-01 -1.116170287132263184e-01 -8.287951350212097168e-01 2.355921268463134766e-01 -2.317880690097808838e-01 -7.252231240272521973e-03
-2.366425991058349609e-01 2.799348235130310059e-01 -7.323656231164932251e-02 5.233919620513916016e-01 -5.099947452545166016e-01 -4.310051798820495605e-01 1.233013123273849487e-01 -3.539361953735351562e-01
-1.083420217037200928e-01 -4.421575963497161865e-01 2.401384115219116211e-01 3.325777053833007812e-01 -6.288852095603942871e-01 3.351319730281829834e-01 -3.406281173229217529e-01 2.542963810265064240e-02
-3.226932883262634277e-01 -1.121398583054542542e-01 7.406760454177856445e-01 1.877989619970321655e-01 -4.531980454921722412e-01 2.891449071466922760e-02 1.678215265274047852e-01 -2.550209164619445801e-01
-2.253485172986984253e-01 -1.660060137510299683e-01 6.945391893386840820e-01 7.522749900817871094e-02 -2.671923339366912842e-01 -2.227621339261531830e-02 -5.968614220619201660e-01 7.406105101108551025e-02
-4.040115699172019958e-02 4.637738466262817383e-01 -3.300371468067169189e-01 4.560668766498565674e-01 -6.467190384864807129e-01 1.428303718566894531e-01 -1.663614213466644287e-01 -6.151114590466022491e-03
-3.754832744598388672e-01 -3.927590325474739075e-02 -1.905220150947570801e-01 4.964505434036254883e-01 -3.060322403907775879e-01 -6.836495995521545410e-01 -1.698725391179323196e-03 -1.169303655624389648e-01
-1.281113028526306152e-01 5.715214610099792480e-01 -2.103787958621978760e-01 4.050633013248443604e-01 -5.151655077934265137e-01 2.831955999135971069e-02 -3.451343774795532227e-01 -2.515952289104461670e-01
-2.730155587196350098e-01 -2.579090595245361328e-01 3.819254934787750244e-01 3.969856798648834229e-01 -4.311124607920646667e-02 -1.391671746969223022e-01 -6.084179878234863281e-01 -4.050704836845397949e-01
1.966602541506290436e-02 4.294608533382415771e-01 3.590020239353179932e-01 5.336138010025024414e-01 -3.062022924423217773e-01 -3.189558982849121094e-01 -4.387186169624328613e-01 1.165500879287719727e-01
-5.137102603912353516e-01 2.336542904376983643e-01 -4.440286383032798767e-02 6.674400568008422852e-01 -4.295110329985618591e-02 -3.192346394062042236e-01 -2.697598338127136230e-01 -2.398621588945388794e-01
-3.353494107723236084e-01 1.534953415393829346e-01 6.537156701087951660e-01 5.602085217833518982e-02 -5.545698404312133789e-01 9.643997997045516968e-02 3.385189771652221680e-01 4.532135277986526489e-02
-6.096899509429931641e-01 2.758344411849975586e-01 -3.239954262971878052e-02 2.473621442914009094e-02 -4.282301366329193115e-01 -2.763229310512542725e-01 -5.431954562664031982e-02 -5.365127921104431152e-01
-5.963014364242553711e-01 2.588229998946189880e-02 -5.623288080096244812e-02 2.446351349353790283e-01 -2.157185375690460205e-01 -6.486685872077941895e-01 -1.767244488000869751e-01 -2.867215871810913086e-01
-2.787002325057983398e-01 1.833995729684829712e-01 4.085284471511840820e-01 -4.436461627483367920e-02 -2.625883817672729492e-01 3.198692202568054199e-01 -6.822981834411621094e-01 -2.881443798542022705e-01
-2.898786664009094238e-01 3.523407578468322754e-01 2.724474370479583740e-01 3.573367595672607422e-01 -3.763190805912017822e-01 -3.043151497840881348e-01 -7.060178369283676147e-02 -5.921999216079711914e-01
-1.987405568361282349e-01 6.186690926551818848e-01 4.210256636142730713e-01 2.957910299301147461e-01 -3.469187021255493164e-01 -2.194562405347824097e-01 -2.428386360406875610e-01 -2.924236059188842773e-01
-7.077275961637496948e-02 5.532087087631225586e-01 3.725870251655578613e-01 4.872537255287170410e-01 -3.818655908107757568e-01 -2.735618948936462402e-01 -2.292860299348831177e-01 -1.987070888280868530e-01
-2.360475212335586548e-01 -3.562318086624145508e-01 5.290488600730895996e-01 3.437555730342864990e-01 -1.910307407379150391e-01 1.815627813339233398e-01 -5.616791844367980957e-01 1.854143887758255005e-01
-5.202053189277648926e-01 2.258968055248260498e-01 2.372195124626159668e-01 -5.812693014740943909e-02 -2.895193696022033691e-01 9.041387587785720825e-02 -5.944146513938903809e-01 4.163894951343536377e-01
-2.853803932666778564e-01 3.170598149299621582e-01 -2.924136519432067871e-01 7.103582620620727539e-01 -2.553637027740478516e-01 -3.047023415565490723e-01 -2.638047337532043457e-01 1.641982421278953552e-02
-7.359789609909057617e-01 1.106444466859102249e-02 -2.389864623546600342e-02 2.685378193855285645e-01 -3.512482643127441406e-01 3.770580291748046875e-01 -8.502843976020812988e-02 3.357838988304138184e-01
-6.566207408905029297e-01 2.353682518005371094e-01 -3.174589201807975769e-02 -3.390015661716461182e-02 -5.495652556419372559e-01 -2.950032949447631836e-01 1.902572214603424072e-01 -2.933382689952850342e-01
-6.643638610839843750e-01 1.721497029066085815e-01 -2.509328350424766541e-02 3.059030175209045410e-01 -1.275409609079360962e-01 -5.126210451126098633e-01 -2.136539965867996216e-01 -3.317890465259552002e-01
-5.912671685218811035e-01 -5.776210501790046692e-02 9.674216061830520630e-02 3.278524577617645264e-01 -3.078660666942596436e-01 6.421575695276260376e-02 -5.333326756954193115e-02 6.545768976211547852e-01
-1.046019941568374634e-01 4.257919788360595703e-01 2.250373177230358124e-02 4.809404611587524414e-01 -2.392978817224502563e-01 -1.792109906673431396e-01 -5.165624022483825684e-01 4.687565565109252930e-01
-2.651802599430084229e-01 6.206171959638595581e-02 8.084928989410400391e-01 1.391992121934890747e-01 -4.505691230297088623e-01 2.036414593458175659e-01 8.983017504215240479e-02 1.546442974358797073e-02
8.690060349181294441e-04 4.967308044433593750e-01 -2.200853973627090454e-01 3.751010894775390625e-01 -6.137649416923522949e-01 2.157566100358963013e-01 -3.752235472202301025e-01 8.259969763457775116e-03
-4.021397531032562256e-01 -3.424419760704040527e-01 -5.084484443068504333e-02 2.204517126083374023e-01 -6.595652103424072266e-01 3.868568241596221924e-01 -2.908816039562225342e-01 -2.316121198236942291e-02
-2.144104093313217163e-01 -3.818762898445129395e-01 1.373010575771331787e-01 2.938539087772369385e-01 -5.985199809074401855e-01 3.984316885471343994e-01 -4.127961397171020508e-01 -1.249891817569732666e-01
-1.614014804363250732e-01 3.974178731441497803e-01 -3.114090859889984131e-01 6.643080115318298340e-01 -4.158549606800079346e-01 1.540334969758987427e-01 -2.377327829599380493e-01 1.566821038722991943e-01
-1.196082457900047302e-01 -4.486686289310455322e-01 -4.709718748927116394e-02 2.679567635059356689e-01 -5.459938645362854004e-01 -3.777534067630767822e-01 -2.492673546075820923e-01 4.554450213909149170e-01
-4.200770258903503418e-01 -2.105447463691234589e-02 9.898958355188369751e-02 -2.535736560821533203e-01 -7.573044300079345703e-01 -1.210465952754020691e-01 6.527408212423324585e-02 -3.956900238990783691e-01
-5.709502100944519043e-01 4.587062597274780273e-01 2.927746772766113281e-01 -3.000917732715606689e-01 -5.045216679573059082e-01 2.677583880722522736e-02 -2.601574361324310303e-02 -1.785956323146820068e-01
-4.940540790557861328e-01 8.502332866191864014e-02 3.808850646018981934e-01 1.770568341016769409e-01 -7.425362244248390198e-03 9.092512726783752441e-02 -6.296980977058410645e-01 -4.091660082340240479e-01
-2.546867430210113525e-01 1.976019740104675293e-01 1.847452074289321899e-01 6.399780511856079102e-01 -4.898967221379280090e-02 -1.601439714431762695e-01 -5.696250796318054199e-01 -3.160169422626495361e-01
-2.460796833038330078e-01 1.428100466728210449e-01 2.562601268291473389e-01 -3.205302357673645020e-01 -4.094293713569641113e-01 -3.121721446514129639e-01 -6.579106450080871582e-01 2.295889258384704590e-01
-6.775079965591430664e-01 1.899808794260025024e-01 3.580622002482414246e-02 6.634150445461273193e-02 -3.366155922412872314e-01 3.625833392143249512e-01 -2.869992852210998535e-01 4.148032665252685547e-01
-5.641459226608276367e-01 -2.163926959037780762e-01 -1.882833242416381836e-01 4.479779601097106934e-01 -3.125664591789245605e-01 4.363310635089874268e-01 -3.326941728591918945e-01 -3.270956221967935562e-03
-5.407467484474182129e-01 -1.639236658811569214e-01 3.311243951320648193e-01 3.034594357013702393e-01 -3.027421832084655762e-01 2.215328663587570190e-01 -7.532077282667160034e-02 5.767047405242919922e-01
-7.361504435539245605e-01 -1.157454028725624084e-01 -7.747749239206314087e-02 -4.030260257422924042e-03 -5.893332362174987793e-01 2.599185407161712646e-01 1.099784970283508301e-01 1.081660017371177673e-01
-2.308209836483001709e-01 -3.846241906285285950e-02 3.477932512760162354e-01 9.638661891222000122e-02 -1.323145627975463867e-01 -1.591416150331497192e-01 -8.435577750205993652e-01 -2.461076229810714722e-01
-6.515409052371978760e-02 1.028384342789649963e-01 1.973631978034973145e-01 7.840785384178161621e-01 -1.648709177970886230e-01 -3.896985054016113281e-01 -3.879878520965576172e-01 -4.319752007722854614e-02
-7.720314860343933105e-01 -1.917940378189086914e-02 -4.402339085936546326e-02 1.217081993818283081e-01 -4.703388810157775879e-01 1.175438463687896729e-01 2.363556921482086182e-01 3.097571134567260742e-01
-3.712067902088165283e-01 -4.108141064643859863e-01 -2.504166364669799805e-01 3.599332869052886963e-01 -5.473430156707763672e-01 2.621726989746093750e-01 -3.620327413082122803e-01 -4.231107607483863831e-02
-2.220373898744583130e-01 -2.843535244464874268e-01 -3.888322785496711731e-02 1.910388320684432983e-01 -5.046777725219726562e-01 -3.212814033031463623e-01 -3.496951758861541748e-01 5.929812192916870117e-01
-8.221561461687088013e-02 -1.272251247428357601e-03 -2.282795161008834839e-01 -7.397428154945373535e-02 -8.464471101760864258e-01 -4.115070402622222900e-01 -6.160042434930801392e-02 -2.145924568176269531e-01
-2.137079834938049316e-01 -3.707300126552581787e-01 6.591561436653137207e-01 1.240225732326507568e-01 -3.270545601844787598e-01 4.840787500143051147e-02 -5.031073093414306641e-01 -6.778571009635925293e-02
-2.420102804899215698e-01 -3.429409265518188477e-01 1.025430783629417419e-01 3.446206152439117432e-01 -6.447416543960571289e-01 4.406052231788635254e-01 -2.564006745815277100e-01 1.377608329057693481e-01
-3.681767284870147705e-01 -7.900883257389068604e-02 -7.050899323076009750e-03 4.304293096065521240e-01 -3.720478117465972900e-01 -5.891438722610473633e-01 7.203898578882217407e-02 -4.268309772014617920e-01
-2.850896716117858887e-01 1.198371648788452148e-01 1.876711696386337280e-01 -3.879274427890777588e-01 -4.581817984580993652e-01 -2.907187342643737793e-01 -6.483297348022460938e-01 6.225201115012168884e-02
-3.674398064613342285e-01 -4.810337722301483154e-02 5.865657925605773926e-01 2.011606842279434204e-01 -2.359926402568817139e-01 3.063045442104339600e-01 -5.019965767860412598e-01 -2.768273651599884033e-01
-3.565963506698608398e-01 1.339508686214685440e-03 -1.820327490568161011e-01 -3.202539086341857910e-01 -5.098317861557006836e-01 -4.793462753295898438e-01 -4.853363335132598877e-01 -1.090234294533729553e-01
-3.873617649078369141e-01 -1.269026398658752441e-01 4.296586811542510986e-01 3.905653953552246094e-01 2.711531706154346466e-02 -4.976266995072364807e-02 -6.206546425819396973e-01 -3.290515244007110596e-01
-1.984234154224395752e-01 -4.563926756381988525e-01 1.908416450023651123e-01 3.575399219989776611e-01 -5.865557193756103516e-01 3.386296927928924561e-01 -3.396272957324981689e-01 1.183820888400077820e-01
-7.610312849283218384e-02 -2.498813569545745850e-01 1.155559998005628586e-02 4.042987227439880371e-01 -5.997993350028991699e-01 -9.726087003946304321e-02 -9.308034926652908325e-02 6.247348189353942871e-01
-5.211541056632995605e-01 -5.157427787780761719e-01 3.713344931602478027e-01 2.996959984302520752e-01 -3.487825691699981689e-01 4.171492531895637512e-02 1.128890085965394974e-02 3.334426581859588623e-01
8.685905486345291138e-02 3.941352069377899170e-01 -1.960458606481552124e-01 4.357388708740472794e-03 -7.810803651809692383e-01 1.349899619817733765e-01 -4.011309742927551270e-01 -9.718497097492218018e-02
-5.838941335678100586e-01 -8.794774860143661499e-02 -1.246179342269897461e-01 6.054311394691467285e-01 1.245612949132919312e-01 -3.713439702987670898e-01 -3.201636075973510742e-01 -1.154979392886161804e-01
-7.371007800102233887e-01 3.736286237835884094e-02 2.488599270582199097e-01 1.742383390665054321e-01 -1.356164813041687012e-01 -4.198299050331115723e-01 1.088204532861709595e-01 -3.956075906753540039e-01
-2.555554211139678955e-01 3.691791296005249023e-01 6.272135674953460693e-02 4.171816408634185791e-01 -4.553495645523071289e-01 -3.401914834976196289e-01 -1.311631407588720322e-02 -5.451404452323913574e-01
-3.608356416225433350e-01 -2.567707002162933350e-01 -1.346761286258697510e-01 5.207655578851699829e-02 -3.249688744544982910e-01 -6.012850999832153320e-01 -4.343284070491790771e-01 -3.566890060901641846e-01
-1.540203839540481567e-01 -1.461565196514129639e-01 4.139603376388549805e-01 3.525402247905731201e-01 -1.471813768148422241e-01 -9.869595617055892944e-02 -6.568811535835266113e-01 -4.431391060352325439e-01
-1.022912487387657166e-01 -4.803676158189773560e-02 6.723148226737976074e-01 8.867899328470230103e-02 -6.915731430053710938e-01 2.846316620707511902e-02 2.054975628852844238e-01 7.774949818849563599e-02
-3.954630494117736816e-01 4.405961930751800537e-02 1.340470910072326660e-01 -2.496608495712280273e-01 -4.184292852878570557e-01 -5.359901785850524902e-01 -4.164385199546813965e-01 3.543715178966522217e-01
-3.705559670925140381e-02 5.857643485069274902e-01 6.942114233970642090e-02 -8.201155811548233032e-03 -7.055286765098571777e-01 -3.832608759403228760e-01 6.278626620769500732e-03 7.695187628269195557e-02
-1.951235532760620117e-02 -1.802066862583160400e-01 5.490214824676513672e-01 3.346340358257293701e-01 -4.380303919315338135e-01 -3.594648241996765137e-01 -4.477111399173736572e-01 -1.794696748256683350e-01
-5.152031779289245605e-01 1.439433395862579346e-01 1.391815543174743652e-01 -8.983422815799713135e-02 -4.067478477954864502e-01 4.423289597034454346e-01 -5.210626721382141113e-01 2.319466173648834229e-01
-5.512468218803405762e-01 2.466393262147903442e-01 -1.449116915464401245e-01 4.583076834678649902e-01 -1.143236085772514343e-01 -3.248070776462554932e-01 -4.617533385753631592e-01 -2.691935002803802490e-01
-2.436978071928024292e-01 4.198595583438873291e-01 -3.396922051906585693e-01 4.913755059242248535e-01 -2.511767446994781494e-01 -7.882455736398696899e-02 -5.738181471824645996e-01 9.443636238574981689e-02
-5.630480051040649414e-01 1.681784242391586304e-01 4.724640026688575745e-02 1.057647019624710083e-01 -2.765239477157592773e-01 3.734683692455291748e-01 -4.560666978359222412e-01 4.661906659603118896e-01
-8.175835013389587402e-01 4.927434325218200684e-01 9.462895989418029785e-02 1.655007004737854004e-01 1.332565862685441971e-02 8.615855127573013306e-02 -2.683743089437484741e-02 -2.099879831075668335e-01
1.796959340572357178e-01 4.193197190761566162e-01 2.693524658679962158e-01 4.529481828212738037e-01 -6.654139757156372070e-01 -2.242296189069747925e-01 -5.609904974699020386e-02 -1.340360492467880249e-01
-1.853855326771736145e-02 -2.433920204639434814e-01 3.948391675949096680e-01 2.751426957547664642e-02 -8.385572433471679688e-01 -1.142571419477462769e-01 1.722327321767807007e-01 1.945880949497222900e-01
-7.041534185409545898e-01 2.640468180179595947e-01 -2.417443841695785522e-01 4.693955779075622559e-01 -6.102839484810829163e-02 -1.907074153423309326e-01 -3.226720988750457764e-01 -1.070672944188117981e-01
-5.255716443061828613e-01 -1.172377839684486389e-01 8.302313089370727539e-02 1.667623370885848999e-01 -4.100236892700195312e-01 5.562819242477416992e-01 -4.110497236251831055e-01 -1.696952730417251587e-01
-2.826784551143646240e-01 -3.230225443840026855e-01 4.706922173500061035e-02 3.884644210338592529e-01 -6.242339015007019043e-01 4.579851031303405762e-01 -2.449058741331100464e-01 5.685081332921981812e-02
-3.801105320453643799e-01 3.787142634391784668e-01 4.508831202983856201e-01 2.935946881771087646e-01 -1.757550090551376343e-01 -3.750770092010498047e-01 -2.147046178579330444e-01 -4.526889622211456299e-01
-4.129080772399902344e-01 -5.289351195096969604e-02 1.456994749605655670e-02 -1.344874054193496704e-01 -4.195290803909301758e-01 -6.591488122940063477e-01 -3.483141362667083740e-01 -2.767772078514099121e-01
-6.035824120044708252e-02 -4.521853625774383545e-01 2.665213942527770996e-01 3.128264248371124268e-01 -4.727406799793243408e-01 -3.251392245292663574e-01 -1.870970577001571655e-01 5.087108612060546875e-01
-1.192327030003070831e-02 -8.377218246459960938e-02 6.144886612892150879e-01 5.433182790875434875e-02 -7.149381637573242188e-01 -9.085687994956970215e-02 7.053433358669281006e-02 2.965214550495147705e-01
6.761725246906280518e-02 -1.604551076889038086e-01 6.192976832389831543e-01 6.014596438035368919e-04 -6.971415281295776367e-01 2.424726448953151703e-02 -3.151627779006958008e-01 -1.517092157155275345e-02
-6.824620068073272705e-02 1.977322548627853394e-01 5.782048106193542480e-01 4.135129451751708984e-01 -3.425824046134948730e-01 -3.374504446983337402e-01 -3.003418743610382080e-01 -3.598469197750091553e-01
-7.328701019287109375e-01 8.243060857057571411e-02 -1.964815855026245117e-01 1.573089659214019775e-01 -3.762350603938102722e-02 -4.309310913085937500e-01 -4.301216602325439453e-01 -1.436444967985153198e-01
-2.999386787414550781e-01 1.607737243175506592e-01 6.670246720314025879e-01 -1.730282790958881378e-02 -6.006113290786743164e-01 6.063681468367576599e-02 2.558590173721313477e-01 9.535612165927886963e-02
-4.052007943391799927e-02 -1.013994738459587097e-01 3.373311161994934082e-01 -6.362995505332946777e-02 -5.963462591171264648e-01 -6.182639598846435547e-01 -8.241507411003112793e-02 3.543500006198883057e-01
-3.907268941402435303e-01 -7.296404987573623657e-02 -1.006029993295669556e-01 3.747046887874603271e-01 -4.230206906795501709e-01 5.084045529365539551e-01 -3.687415719032287598e-01 -3.436454832553863525e-01
7.411544770002365112e-02 3.543817251920700073e-02 2.363471537828445435e-01 8.608546257019042969e-01 -3.198241591453552246e-01 -2.299215197563171387e-01 -2.816487848758697510e-02 2.009368240833282471e-01
-7.658652663230895996e-01 1.374989897012710571e-01 9.908980876207351685e-02 6.356104463338851929e-02 -4.134477078914642334e-01 1.942192167043685913e-01 1.681791990995407104e-01 3.791322112083435059e-01
-6.731996536254882812e-01 4.644772708415985107e-01 5.978576838970184326e-03 1.611079871654510498e-01 -3.752759695053100586e-01 -2.190381735563278198e-01 4.759538173675537109e-02 -3.376336097717285156e-01
-7.781719416379928589e-02 -1.898906193673610687e-02 1.508291959762573242e-01 -1.858657598495483398e-01 -4.117642641067504883e-01 -2.373654246330261230e-01 -8.402705192565917969e-01 6.589090079069137573e-02
-3.844798207283020020e-01 2.545803785324096680e-01 7.269380092620849609e-01 -8.336532860994338989e-02 -4.302675426006317139e-01 2.330568879842758179e-01 -3.774878755211830139e-02 -1.053810939192771912e-01
-2.588846385478973389e-01 5.494839698076248169e-02 -9.426828473806381226e-03 5.743508934974670410e-01 -3.211783468723297119e-01 -6.763299107551574707e-01 -1.760874688625335693e-01 -9.169011563062667847e-02
-2.402683496475219727e-01 8.459573984146118164e-02 -2.466010600328445435e-01 1.623017638921737671e-01 -6.776117682456970215e-01 -4.181410670280456543e-01 1.485321521759033203e-01 -4.380630552768707275e-01
-3.983777463436126709e-01 3.157548904418945312e-01 4.389781057834625244e-01 1.899421513080596924e-01 -1.303524821996688843e-01 1.589392274618148804e-01 -4.535973370075225830e-01 -5.145971179008483887e-01
-4.652639329433441162e-01 -3.634594380855560303e-02 1.441795676946640015e-01 9.434377402067184448e-02 -4.595535993576049805e-01 5.534452199935913086e-01 -4.837626516819000244e-01 -3.166339173913002014e-02
-2.625214159488677979e-01 3.652659058570861816e-01 4.643778204917907715e-01 5.025012493133544922e-01 -5.022356286644935608e-02 6.791976839303970337e-02 -4.324916601181030273e-01 -3.678647875785827637e-01
1.574966758489608765e-01 2.640858292579650879e-02 4.586721956729888916e-01 4.466651380062103271e-01 -4.908439517021179199e-01 -4.877872467041015625e-01 -2.802794873714447021e-01 -8.477398008108139038e-02
-4.020824730396270752e-01 -6.243484560400247574e-03 9.170171618461608887e-02 -1.993183195590972900e-01 -7.743924856185913086e-01 -1.284476071596145630e-01 1.192508414387702942e-01 -3.996878862380981445e-01
-4.968432188034057617e-01 4.058446884155273438e-01 -5.734833329916000366e-02 2.411506175994873047e-01 -3.994872868061065674e-01 -1.889948248863220215e-01 2.454050257802009583e-02 -5.753981471061706543e-01
-3.533988893032073975e-01 2.538445889949798584e-01 6.750411391258239746e-01 -7.052696496248245239e-02 -5.278690457344055176e-01 2.207612842321395874e-01 9.315734356641769409e-02 -1.181448101997375488e-01
-1.055217012763023376e-01 4.192509651184082031e-01 -2.107256799936294556e-01 6.130712032318115234e-01 -3.351097106933593750e-01 -1.676651090383529663e-01 -4.815291166305541992e-01 1.433598399162292480e-01
-1.339613497257232666e-01 -5.192628502845764160e-01 1.175998970866203308e-01 2.754496932029724121e-01 -7.174085974693298340e-01 2.187673151493072510e-01 -2.448764145374298096e-01 1.481566578149795532e-02
-4.443640112876892090e-01 -2.143943905830383301e-01 -1.625565886497497559e-01 1.411624252796173096e-02 -5.467194914817810059e-01 -4.741232097148895264e-01 -3.719903901219367981e-02 4.526290297508239746e-01
-3.363911807537078857e-01 5.432035326957702637e-01 -1.169839575886726379e-01 6.874666213989257812e-01 -3.041000664234161377e-01 3.268743306398391724e-02 -4.249839112162590027e-02 1.006170511245727539e-01
-7.535405158996582031e-01 9.675967507064342499e-03 1.229522749781608582e-01 1.488449722528457642e-01 -2.883517146110534668e-01 3.442057669162750244e-01 -2.590612769126892090e-01 3.550687432289123535e-01
-7.311178445816040039e-01 -1.362090855836868286e-01 1.259932368993759155e-01 2.335531115531921387e-01 -3.594481647014617920e-01 9.918984770774841309e-02 1.733517199754714966e-01 4.554119110107421875e-01
-4.947905242443084717e-02 -4.254876077175140381e-02 4.846331179141998291e-01 9.931696206331253052e-02 -4.613413214683532715e-01 -6.463212370872497559e-01 -1.977938264608383179e-01 2.851650118827819824e-01
1.280303746461868286e-01 -3.322241306304931641e-01 3.128794133663177490e-01 1.437991559505462646e-01 -7.732386589050292969e-01 -2.580191791057586670e-01 -5.887578427791595459e-02 -2.944916784763336182e-01
-3.255322575569152832e-02 1.317145079374313354e-01 -3.021925985813140869e-01 5.596234798431396484e-01 -5.884581804275512695e-01 -2.437447756528854370e-01 -2.163631916046142578e-01 -3.529662787914276123e-01
-3.381560444831848145e-01 -8.170539140701293945e-02 3.918014764785766602e-01 2.518244385719299316e-01 5.666343122720718384e-02 -1.154604330658912659e-01 -7.936646342277526855e-01 1.249220967292785645e-01
-6.311974525451660156e-01 9.412714280188083649e-03 1.357653886079788208e-01 -1.130369156599044800e-01 -5.213043689727783203e-01 -8.699128031730651855e-02 1.121005266904830933e-01 -5.276354551315307617e-01
-2.621006965637207031e-01 -1.262853201478719711e-02 2.077011317014694214e-01 -3.732422888278961182e-01 -5.210245251655578613e-01 1.243293359875679016e-01 -6.774734258651733398e-01 -5.291011929512023926e-02
-1.963977664709091187e-01 1.153141260147094727e-01 2.908433079719543457e-01 -3.175681233406066895e-01 -5.511771440505981445e-01 -3.546112179756164551e-01 -5.700306296348571777e-01 9.061345458030700684e-02
-1.974573731422424316e-01 -2.113209217786788940e-01 6.283137202262878418e-01 2.426712512969970703e-01 -3.055738508701324463e-01 1.876846700906753540e-01 -5.244236588478088379e-01 -2.430340945720672607e-01
-3.439947664737701416e-01 -6.149495020508766174e-02 -2.558482289314270020e-01 2.787510454654693604e-01 -2.814636528491973877e-01 -4.844908714294433594e-01 -4.945147931575775146e-01 -4.197945296764373779e-01
1.607071608304977417e-02 -1.427991539239883423e-01 4.797379374504089355e-01 5.634495019912719727e-01 -3.962059319019317627e-01 -4.227604866027832031e-01 1.916383858770132065e-03 -3.098663985729217529e-01
-5.607090592384338379e-01 -2.257759273052215576e-01 3.310884535312652588e-01 3.211658596992492676e-01 -2.843496203422546387e-01 2.295876145362854004e-01 -1.932374984025955200e-01 5.009565353393554688e-01
9.200161695480346680e-02 6.047081947326660156e-01 3.231631219387054443e-01 -2.439984679222106934e-02 -7.038503289222717285e-01 -4.289259016513824463e-02 -1.531916707754135132e-01 -1.101606711745262146e-02
-3.333094418048858643e-01 3.106708228588104248e-01 1.540059340186417103e-03 6.147213578224182129e-01 -1.901541799306869507e-01 -4.326184988021850586e-01 -3.640243113040924072e-01 -2.422247231006622314e-01
-2.809317111968994141e-01 4.653399437665939331e-02 5.160974860191345215e-01 2.462063282728195190e-01 -4.101742431521415710e-02 -1.700860559940338135e-01 -6.811421513557434082e-01 -3.120440542697906494e-01
-3.986254036426544189e-01 1.977423578500747681e-01 3.022016584873199463e-01 7.852120995521545410e-01 1.162603422999382019e-01 1.643836945295333862e-01 -1.885715126991271973e-01 -1.342174559831619263e-01
2.792422473430633545e-02 -6.184661388397216797e-02 2.552317082881927490e-01 2.877312302589416504e-01 -6.434082984924316406e-01 -6.534166336059570312e-01 2.155315689742565155e-02 -7.791482657194137573e-02
-3.424656987190246582e-01 -1.231531202793121338e-01 -2.015236318111419678e-01 2.588385939598083496e-01 -6.959834098815917969e-01 4.419738650321960449e-01 -1.388723254203796387e-01 -2.468243390321731567e-01
-4.607131481170654297e-01 -4.044628441333770752e-01 2.657448686659336090e-02 4.211005568504333496e-01 -4.971181452274322510e-01 1.184626817703247070e-01 1.540607213973999023e-01 4.015306830406188965e-01
-3.216370567679405212e-02 -3.852829933166503906e-01 -4.681848362088203430e-02 4.472095370292663574e-01 -7.308946847915649414e-01 2.932360172271728516e-01 -1.623911708593368530e-01 4.205781221389770508e-02
1.622205600142478943e-03 5.833336114883422852e-01 3.447971045970916748e-01 1.900155246257781982e-01 -5.574883818626403809e-01 -3.617060184478759766e-01 -1.932488977909088135e-01 1.604960411787033081e-01
-7.734832167625427246e-01 1.323114186525344849e-01 -5.703062284737825394e-03 1.061578169465065002e-01 -3.694272339344024658e-01 3.505750298500061035e-01 -1.651275306940078735e-01 2.937159538269042969e-01
-6.284863501787185669e-02 -2.313515990972518921e-01 4.004564881324768066e-01 -5.991557985544204712e-02 -8.457525372505187988e-01 -1.063994690775871277e-01 1.078814119100570679e-01 2.007849365472793579e-01
4.796297103166580200e-02 2.446319609880447388e-01 5.228477716445922852e-01 5.383508801460266113e-01 -4.776568710803985596e-01 -2.127757519483566284e-01 -3.720203042030334473e-02 -3.159901499748229980e-01
-4.623927474021911621e-01 -1.182855814695358276e-01 3.573923185467720032e-02 1.911424100399017334e-01 -3.612185716629028320e-01 -1.842480003833770752e-01 -2.183765470981597900e-01 7.226855158805847168e-01
-3.277548253536224365e-01 1.161416843533515930e-01 4.146485030651092529e-01 2.461452484130859375e-01 -6.658905744552612305e-02 -1.040187478065490723e-01 -7.399361729621887207e-01 -2.894953489303588867e-01
-4.137599170207977295e-01 2.655036449432373047e-01 -1.749688684940338135e-01 6.931361556053161621e-01 -1.423536539077758789e-01 -2.757735550403594971e-01 -2.971057295799255371e-01 -2.503421306610107422e-01
-5.234823226928710938e-01 -3.146202564239501953e-01 1.991400271654129028e-01 2.979202866554260254e-01 -4.559251368045806885e-01 2.426834255456924438e-01 -9.060358256101608276e-02 4.728584587574005127e-01
-4.202618896961212158e-01 4.054269492626190186e-01 -8.005785197019577026e-02 1.944015771150588989e-01 -5.521784424781799316e-01 -4.437521696090698242e-01 1.473724395036697388e-01 -3.021126985549926758e-01
-5.000885725021362305e-01 5.529717542231082916e-03 1.877320557832717896e-01 1.729305535554885864e-01 -2.738296389579772949e-01 -3.767060041427612305e-01 -1.722240597009658813e-01 -6.619527339935302734e-01
-5.449897646903991699e-01 4.434573352336883545e-01 -9.433190524578094482e-02 4.319726228713989258e-01 -1.897641867399215698e-01 -3.296196758747100830e-01 -1.621185243129730225e-01 -3.740198314189910889e-01
-1.038253977894783020e-01 -1.076039299368858337e-01 3.755263686180114746e-01 -1.402033716440200806e-01 -8.607813715934753418e-01 1.261964291334152222e-01 -7.073480635881423950e-02 2.347149252891540527e-01
-2.763906121253967285e-01 8.893415331840515137e-02 -1.684873551130294800e-02 4.010242223739624023e-01 -4.466152489185333252e-01 -6.855837106704711914e-01 2.841243445873260498e-01 -6.616524606943130493e-02
-7.167587280273437500e-01 -9.633754193782806396e-02 -2.511293441057205200e-02 4.071304798126220703e-01 -2.099243402481079102e-01 7.642753422260284424e-02 -9.443426970392465591e-04 5.105682015419006348e-01
-3.511201962828636169e-02 5.721699595451354980e-01 3.949670791625976562e-01 3.861805796623229980e-01 -4.099662601947784424e-01 -1.539133340120315552e-01 -3.126401603221893311e-01 -2.770356833934783936e-01
-4.209103286266326904e-01 3.509733974933624268e-01 -1.371714323759078979e-01 7.655202746391296387e-01 -7.388854771852493286e-02 -1.651284545660018921e-01 -1.917802691459655762e-01 -1.590863019227981567e-01
-5.193559527397155762e-01 -1.027069464325904846e-01 -2.727232873439788818e-01 4.682042822241783142e-02 -3.018588125705718994e-01 -2.285237014293670654e-01 -5.142603516578674316e-01 4.851236641407012939e-01
-7.122072577476501465e-01 6.488702297210693359e-01 4.850205406546592712e-02 1.281439960002899170e-01 -1.291977614164352417e-02 6.689648330211639404e-02 -2.165121585130691528e-01 3.788399323821067810e-02
-1.262342780828475952e-01 -4.605629444122314453e-01 -2.906976640224456787e-02 4.527095854282379150e-01 -5.994582176208496094e-01 2.616486549377441406e-01 -3.711954653263092041e-01 2.365320362150669098e-02
-3.534083068370819092e-01 -7.535409182310104370e-02 -9.248928725719451904e-02 2.202478349208831787e-01 -4.169007539749145508e-01 -1.591209471225738525e-01 -3.222707808017730713e-01 7.137063741683959961e-01
-1.134537607431411743e-01 -1.376082152128219604e-01 3.157794103026390076e-02 -2.557955682277679443e-01 -4.838505387306213379e-01 -4.226511418819427490e-01 -6.946340799331665039e-01 -8.063556998968124390e-02
-1.893590204417705536e-02 -1.104237139225006104e-01 -3.053410053253173828e-01 4.441017806529998779e-01 -5.231560468673706055e-01 -3.061605691909790039e-01 -3.826237022876739502e-01 -4.279733002185821533e-01
-3.695382177829742432e-01 1.103553548455238342e-01 4.720859527587890625e-01 -1.376336663961410522e-01 -3.888653218746185303e-01 2.473015338182449341e-03 -3.309839069843292236e-01 -5.904932022094726562e-01
-5.603191852569580078e-01 -1.833086609840393066e-01 1.107078865170478821e-01 -2.149481698870658875e-02 -6.016083955764770508e-01 -2.911503612995147705e-01 3.258975446224212646e-01 -2.946380972862243652e-01
-2.370026409626007080e-01 4.267414510250091553e-01 -1.877668946981430054e-01 3.289056420326232910e-01 -5.391907095909118652e-01 -5.508598089218139648e-01 1.420873552560806274e-01 6.264461576938629150e-02
-3.390312194824218750e-01 6.796567887067794800e-02 4.308496415615081787e-01 1.489442735910415649e-01 -6.175760626792907715e-01 1.333172172307968140e-01 5.126845836639404297e-01 1.029733270406723022e-01
-6.547372341156005859e-01 -6.915400922298431396e-02 1.536938846111297607e-01 2.196790874004364014e-01 -2.917189300060272217e-01 8.865745621733367443e-05 -7.753564417362213135e-02 6.352515220642089844e-01
-7.625273466110229492e-01 1.804561913013458252e-01 -8.501949161291122437e-02 2.135857492685317993e-01 -6.891622394323348999e-02 -4.589822590351104736e-01 -2.163338810205459595e-01 -2.663190960884094238e-01
-1.753664165735244751e-01 -9.551174938678741455e-02 -1.577295362949371338e-01 3.328027725219726562e-01 -6.682186722755432129e-01 -2.830516397953033447e-01 1.657322198152542114e-01 -5.199868083000183105e-01
-2.225387543439865112e-01 3.168057799339294434e-01 -6.099014729261398315e-02 5.199124217033386230e-01 -3.757953047752380371e-01 -6.142923831939697266e-01 6.294517219066619873e-02 2.313927859067916870e-01
-7.333378195762634277e-01 -9.940088540315628052e-02 -1.954457461833953857e-01 1.608244776725769043e-01 -3.764711618423461914e-01 -2.350932508707046509e-01 8.762492239475250244e-02 -4.284786581993103027e-01
-4.541468322277069092e-01 -3.867234336212277412e-03 1.020710095763206482e-01 1.461871266365051270e-01 -4.306482374668121338e-01 5.963883996009826660e-01 -4.686678946018218994e-01 -3.405710682272911072e-02
-2.145983874797821045e-01 -3.198598027229309082e-01 3.840545713901519775e-01 3.084662929177284241e-02 -2.831417024135589600e-01 -1.780265122652053833e-01 -6.978151202201843262e-01 -3.230776488780975342e-01
-1.293915808200836182e-01 4.148361980915069580e-01 2.205519080162048340e-01 1.158946678042411804e-01 -2.674931585788726807e-01 -3.828887641429901123e-01 -6.900057792663574219e-01 2.341575920581817627e-01
-2.067658901214599609e-01 5.017247051000595093e-02 2.730058431625366211e-01 4.332789480686187744e-01 -2.912462651729583740e-01 -7.618599534034729004e-01 -1.570059061050415039e-01 5.061403661966323853e-02
-1.762270033359527588e-01 4.762802422046661377e-01 5.619803667068481445e-01 4.092372059822082520e-01 -1.808792501688003540e-01 2.244549989700317383e-01 -3.001632392406463623e-01 -2.925902605056762695e-01
-2.106423527002334595e-01 2.246116399765014648e-01 -3.842077553272247314e-01 5.508036613464355469e-01 -5.850698351860046387e-01 -2.228400409221649170e-01 2.086452841758728027e-01 -1.366819888353347778e-01
-7.529049515724182129e-01 4.590656459331512451e-01 3.575500845909118652e-01 -4.504833370447158813e-02 1.236769254319369793e-03 1.189137175679206848e-01 -2.765402793884277344e-01 -4.364283382892608643e-02
3.158544003963470459e-02 -2.260663360357284546e-01 5.049704909324645996e-01 1.277672499418258667e-01 -5.340477824211120605e-01 -5.484129190444946289e-01 -2.898636758327484131e-01 -8.119096606969833374e-02
-6.260529756546020508e-01 1.210812404751777649e-01 -2.908973097801208496e-01 8.660842478275299072e-02 -3.304287195205688477e-01 -5.463247299194335938e-01 -2.278315275907516479e-01 -2.042393237352371216e-01
-2.779278755187988281e-01 -2.946138978004455566e-01 -6.479365378618240356e-02 1.475627124309539795e-01 -5.018136501312255859e-01 -3.422710597515106201e-01 -3.527086973190307617e-01 5.626863837242126465e-01
-1.721042245626449585e-01 -1.507813334465026855e-01 4.915276467800140381e-01 4.507418274879455566e-01 -1.217473894357681274e-01 -1.898764222860336304e-01 -5.001311302185058594e-01 -4.493007361888885498e-01
7.478812336921691895e-02 -2.799212932586669922e-01 4.127864241600036621e-01 8.179491758346557617e-02 -5.998337268829345703e-01 -5.590620636940002441e-01 -2.061222493648529053e-01 -1.553401798009872437e-01
2.699819579720497131e-02 5.868930816650390625e-01 2.775022089481353760e-01 3.883720040321350098e-01 -4.945179522037506104e-01 -4.447618126869201660e-02 -2.426034063100814819e-01 -3.487188816070556641e-01
-6.330344825983047485e-03 -1.578211933374404907e-01 3.849878013134002686e-01 1.639847308397293091e-01 -4.631400406360626221e-01 -7.278972268104553223e-01 -8.069908618927001953e-02 2.215859144926071167e-01
-9.359288960695266724e-03 -2.436400949954986572e-01 7.374428510665893555e-01 3.084357976913452148e-01 -4.410903751850128174e-01 -1.888976842164993286e-01 -1.141344532370567322e-01 2.415113449096679688e-01
-2.226353734731674194e-01 -5.692247152328491211e-01 1.362103372812271118e-01 3.653039932250976562e-01 -5.517857074737548828e-01 2.021462023258209229e-01 -3.592848777770996094e-01 4.564645641949027777e-04
-6.292958855628967285e-01 5.579770077019929886e-03 3.783243000507354736e-01 5.327968597412109375e-01 3.520170599222183228e-02 -8.768126368522644043e-02 -4.033665359020233154e-01 7.295224815607070923e-02
-7.350287586450576782e-02 -3.537133038043975830e-01 5.683105587959289551e-01 1.723634302616119385e-01 -4.662780761718750000e-01 -2.768936455249786377e-01 -4.278590381145477295e-01 1.991218328475952148e-01
-3.350331783294677734e-01 -5.624850392341613770e-01 1.804210990667343140e-01 2.880660593509674072e-01 -5.704585313796997070e-01 2.122986167669296265e-01 -2.326966524124145508e-01 1.766021549701690674e-01
-5.028353333473205566e-01 1.196523085236549377e-01 2.192845493555068970e-01 2.404456883668899536e-01 -2.914026975631713867e-01 -4.993773400783538818e-01 2.709731087088584900e-02 -5.402893424034118652e-01
-2.217703461647033691e-01 2.927956581115722656e-01 6.749192476272583008e-01 2.386416345834732056e-01 -2.008716017007827759e-01 -4.193193092942237854e-02 -3.010542392730712891e-01 -4.689150452613830566e-01
-1.189182326197624207e-01 -5.996747687458992004e-02 3.085344731807708740e-01 -6.070632115006446838e-02 -8.539710044860839844e-01 1.111980229616165161e-01 1.382746994495391846e-01 3.501890599727630615e-01
-3.132612705230712891e-01 -8.606171468272805214e-04 5.398246049880981445e-01 -7.555302977561950684e-02 -6.678094863891601562e-01 -3.219510614871978760e-02 1.912028938531875610e-01 3.481137156486511230e-01
-2.186086624860763550e-01 -1.859301924705505371e-01 -3.384180739521980286e-02 6.988270580768585205e-02 -4.325227141380310059e-01 -2.267484515905380249e-01 -5.984314084053039551e-01 5.612490177154541016e-01
-1.498808115720748901e-01 6.238926574587821960e-02 -2.330791950225830078e-01 5.358543992042541504e-01 -6.151388883590698242e-01 -3.297083675861358643e-01 1.531391143798828125e-01 -3.487442731857299805e-01
-6.364610791206359863e-01 -2.357810139656066895e-01 1.743077300488948822e-02 -4.464644566178321838e-02 -5.092032551765441895e-01 -3.480314910411834717e-01 1.074341014027595520e-01 -3.808826506137847900e-01
-3.915760219097137451e-01 -1.951770782470703125e-01 4.794643223285675049e-01 1.811135560274124146e-01 -5.350326299667358398e-01 4.680347740650177002e-01 -1.974320262670516968e-01 3.987849503755569458e-02
-5.245937108993530273e-01 -3.154383897781372070e-01 7.669720053672790527e-02 1.325762271881103516e-01 -5.427277684211730957e-01 4.045814573764801025e-01 -3.368989825248718262e-01 1.734954565763473511e-01
-5.386457443237304688e-01 9.651564061641693115e-02 2.860319018363952637e-01 -1.762495562434196472e-02 -6.218807101249694824e-01 8.964748680591583252e-02 2.362787872552871704e-01 -4.096593260765075684e-01
-1.928182393312454224e-01 3.938365578651428223e-01 3.149110972881317139e-01 5.079988241195678711e-01 -1.005527898669242859e-01 -3.968287408351898193e-01 -5.281369686126708984e-01 6.300295889377593994e-02
9.853818267583847046e-02 4.264394342899322510e-01 3.068935871124267578e-01 -7.043470442295074463e-02 -8.080624938011169434e-01 1.933769136667251587e-02 -2.059013396501541138e-01 1.164512261748313904e-01
-2.706142663955688477e-01 4.249808937311172485e-02 1.377878487110137939e-01 -2.524608075618743896e-01 -8.432807326316833496e-01 -7.133880257606506348e-02 6.284199655055999756e-02 -3.493984937667846680e-01
-4.757111370563507080e-01 3.547939360141754150e-01 6.851013898849487305e-01 -9.988935291767120361e-02 -3.649109899997711182e-01 1.755524128675460815e-01 3.327796235680580139e-02 -5.824385210871696472e-02
-1.527896970510482788e-01 -8.103732764720916748e-02 -1.226072106510400772e-02 -1.924580782651901245e-01 -6.260980963706970215e-01 -6.752896904945373535e-01 -2.812225520610809326e-01 7.613547146320343018e-02
-1.823736280202865601e-01 7.036436349153518677e-02 -2.156717926263809204e-01 -3.721218556165695190e-02 -7.748604416847229004e-01 -4.947612583637237549e-01 1.072367802262306213e-01 -2.391494512557983398e-01
-2.621801793575286865e-01 -3.063618540763854980e-01 1.865689456462860107e-01 3.943231999874114990e-01 -4.392215609550476074e-01 -5.572272464632987976e-02 -1.022584140300750732e-01 6.637980937957763672e-01
-7.339000105857849121e-01 2.173903025686740875e-02 -3.743405267596244812e-02 2.322172522544860840e-01 -2.752216160297393799e-01 5.428691953420639038e-02 5.082816933281719685e-04 5.717496871948242188e-01
-6.622942686080932617e-01 1.563902497291564941e-01 -3.833063542842864990e-01 2.752013802528381348e-01 -2.037486582994461060e-01 -4.120882153511047363e-01 -1.779962629079818726e-01 -2.669007778167724609e-01
-3.345676362514495850e-01 3.493828773498535156e-01 -1.918275207281112671e-01 5.091552138328552246e-01 -4.116010367870330811e-01 -3.970451951026916504e-01 -1.421204954385757446e-01 -3.502867519855499268e-01
2.014141827821731567e-01 4.120939224958419800e-02 3.544397056102752686e-01 2.612338960170745850e-01 -4.429146647453308105e-01 -1.325996220111846924e-01 -4.947843253612518311e-01 5.525357723236083984e-01
-3.560554683208465576e-01 1.993746459484100342e-01 6.477577686309814453e-01 3.788162171840667725e-01 -9.118543565273284912e-02 -3.522084057331085205e-01 -2.505466714501380920e-02 -3.706603944301605225e-01
-3.530223965644836426e-01 4.160093963146209717e-01 -8.914496749639511108e-02 3.967236280441284180e-01 -4.124111235141754150e-01 -5.345087051391601562e-01 1.018318813294172287e-02 2.847607731819152832e-01
-4.893935620784759521e-01 1.557393223047256470e-01 4.780118465423583984e-01 -1.025754511356353760e-01 -1.485757380723953247e-01 2.148619145154953003e-01 -5.893423557281494141e-01 -2.857575118541717529e-01
-1.074658930301666260e-01 -2.849948108196258545e-01 6.607335209846496582e-01 3.195542395114898682e-01 -3.315917849540710449e-01 9.595772624015808105e-02 -4.690211415290832520e-01 -1.714738905429840088e-01
-7.264847755432128906e-01 1.286882907152175903e-01 -7.124472409486770630e-02 -5.496510863304138184e-02 -3.868925273418426514e-01 2.029749006032943726e-01 -2.923426032066345215e-01 4.137793183326721191e-01
-7.809140682220458984e-01 5.934007167816162109e-01 5.968771874904632568e-02 7.766714692115783691e-02 -7.683920860290527344e-02 1.421155631542205811e-01 -4.688523337244987488e-02 1.243249792605638504e-02
-4.246933162212371826e-01 1.267735213041305542e-01 2.296387404203414917e-01 -1.803636550903320312e-01 -4.165687859058380127e-01 1.189968883991241455e-01 -5.209513902664184570e-01 5.091356039047241211e-01
-3.591901659965515137e-01 2.534812316298484802e-02 3.792661726474761963e-01 -6.722103804349899292e-02 -1.963384002447128296e-01 -1.349278390407562256e-01 -6.811813712120056152e-01 -4.485711455345153809e-01
-4.231750071048736572e-01 2.458544075489044189e-02 1.348515003919601440e-01 -1.200068593025207520e-01 -6.804429292678833008e-01 -1.490592658519744873e-01 1.230165660381317139e-01 -5.360759496688842773e-01
-2.039723396301269531e-01 -4.443064033985137939e-01 2.377089560031890869e-01 6.191235184669494629e-01 -2.904223203659057617e-01 -1.685489416122436523e-01 -2.819358743727207184e-02 4.556521177291870117e-01
-1.758547872304916382e-01 -4.353945255279541016e-01 -1.140585169196128845e-01 2.210577875375747681e-01 -5.325993895530700684e-01 -4.523444771766662598e-01 -2.683822810649871826e-01 3.966412246227264404e-01
-5.113232731819152832e-01 -2.413036674261093140e-01 1.288929209113121033e-02 5.334164202213287354e-02 -5.133335590362548828e-01 4.059501588344573975e-01 -4.941977262496948242e-01 6.907568871974945068e-02
-3.255117833614349365e-01 1.323606222867965698e-01 5.654321312904357910e-01 9.839719533920288086e-02 -2.755822241306304932e-01 4.136041402816772461e-01 -4.971761107444763184e-01 -2.300633639097213745e-01
6.364701688289642334e-02 4.062046855688095093e-02 6.780804395675659180e-01 3.752498924732208252e-01 -4.456278979778289795e-01 -3.452627956867218018e-01 -1.662022918462753296e-01 -2.197263240814208984e-01
2.550202608108520508e-02 5.627417564392089844e-01 2.488601021468639374e-02 1.949884891510009766e-01 -6.994618177413940430e-01 -3.891112804412841797e-01 -2.943546976894140244e-03 5.803897604346275330e-02
-1.793407648801803589e-01 1.080102100968360901e-01 -5.632304400205612183e-02 4.774387478828430176e-01 -4.879604876041412354e-01 -6.858129501342773438e-01 1.129376888275146484e-01 -6.205651164054870605e-02
-2.063702233135700226e-02 -1.496348381042480469e-01 5.713839530944824219e-01 1.579681187868118286e-01 -7.741850614547729492e-01 1.044936031103134155e-01 1.243097111582756042e-01 3.957653418183326721e-03
-1.518897116184234619e-01 1.255034208297729492e-01 1.572173088788986206e-01 6.381717324256896973e-01 -3.610157668590545654e-01 -6.294879913330078125e-01 5.059060081839561462e-02 -7.150776218622922897e-03
-3.410966992378234863e-01 9.911392629146575928e-02 -3.273508548736572266e-01 6.102704405784606934e-01 -4.444476068019866943e-01 -5.382097512483596802e-02 1.303492188453674316e-01 -4.204991757869720459e-01
-3.575806617736816406e-01 4.035964235663414001e-02 -1.629845350980758667e-01 2.528079152107238770e-01 -3.347874879837036133e-01 -5.753171443939208984e-01 -4.567540287971496582e-01 -3.582383692264556885e-01
-1.702416390180587769e-01 -3.831911981105804443e-01 3.282076120376586914e-01 -1.366439759731292725e-01 -5.555685758590698242e-01 -2.861459851264953613e-01 -5.032482743263244629e-01 2.323699295520782471e-01
-9.279324859380722046e-02 -8.421026170253753662e-02 3.661308288574218750e-01 6.818550825119018555e-01 -3.683245778083801270e-01 4.190049469470977783e-01 -2.657119929790496826e-01 5.906591936945915222e-02
-8.078388124704360962e-02 3.316840827465057373e-01 -1.487558484077453613e-01 1.208568960428237915e-01 -7.457797527313232422e-01 -3.151883184909820557e-01 -4.783607274293899536e-02 -4.346327483654022217e-01
-9.786127507686614990e-02 -3.811062872409820557e-01 3.801444172859191895e-01 1.933372616767883301e-01 -4.480536878108978271e-01 -2.549647390842437744e-01 -2.760748565196990967e-01 5.668472051620483398e-01
-2.008448392152786255e-01 -4.365344345569610596e-02 3.842402100563049316e-01 3.659680783748626709e-01 -1.761332899332046509e-02 -2.180979102849960327e-01 -7.347312569618225098e-01 -2.974488139152526855e-01
1.720369607210159302e-02 -1.495261639356613159e-01 6.037151813507080078e-01 2.303124815225601196e-01 -6.692247986793518066e-01 -2.709174752235412598e-01 1.117706522345542908e-01 1.614905148744583130e-01
-1.751420944929122925e-01 -2.628651559352874756e-01 6.541897058486938477e-01 6.210604310035705566e-01 -2.113903760910034180e-01 -1.904240846633911133e-01 4.033474996685981750e-02 -6.302911788225173950e-02
-1.080248132348060608e-01 -1.629029363393783569e-01 2.069920450448989868e-01 2.911374270915985107e-01 -5.312538743019104004e-01 -3.316986933350563049e-02 -1.568440645933151245e-01 7.254347801208496094e-01
8.084396272897720337e-02 -2.259168773889541626e-01 4.956267774105072021e-01 7.544302195310592651e-02 -5.375991463661193848e-01 -5.612943768501281738e-01 -2.634479999542236328e-01 -1.327371150255203247e-01
-2.372285276651382446e-01 6.258905529975891113e-01 2.756567597389221191e-01 4.541821777820587158e-01 -2.612310051918029785e-01 2.204248607158660889e-01 -1.886927634477615356e-01 -3.424645066261291504e-01
-1.010012403130531311e-01 -2.166598290205001831e-02 3.575358539819717407e-03 5.901241302490234375e-01 -4.076973497867584229e-01 -6.812449693679809570e-01 -1.022600382566452026e-01 -1.735630258917808533e-02
1.406321972608566284e-01 4.725163578987121582e-01 4.775825440883636475e-01 3.494526445865631104e-01 -5.295494794845581055e-01 8.395121246576309204e-02 -2.642296552658081055e-01 -2.223979979753494263e-01
-4.035066962242126465e-01 -1.137306690216064453e-01 3.306339085102081299e-01 -3.984342515468597412e-02 -6.179702877998352051e-01 -3.878733813762664795e-01 3.356328010559082031e-01 -2.614555656909942627e-01
1.354394704103469849e-01 5.421332716941833496e-01 4.646751582622528076e-01 1.421982795000076294e-01 -6.517515778541564941e-01 -7.938421517610549927e-02 -1.191497594118118286e-01 7.953324168920516968e-02
-2.559004426002502441e-01 1.607680767774581909e-01 -3.226235806941986084e-01 4.048165977001190186e-01 -6.774982810020446777e-01 -1.497184187173843384e-01 1.951775997877120972e-01 -3.481267988681793213e-01
6.661480758339166641e-03 -1.993193477392196655e-01 4.803149402141571045e-01 2.603075206279754639e-01 -6.080906987190246582e-01 -4.488209187984466553e-01 -6.118362396955490112e-02 -2.946301698684692383e-01
1.791103333234786987e-01 2.651230096817016602e-01 3.264925479888916016e-01 3.449181318283081055e-01 -6.266145706176757812e-01 -4.220991432666778564e-01 -2.727010250091552734e-01 -1.639637649059295654e-01
-4.211655557155609131e-01 7.995542883872985840e-02 4.238697290420532227e-01 -1.085600182414054871e-01 -5.937146544456481934e-01 -1.214392948895692825e-02 8.175237476825714111e-02 -5.152165293693542480e-01
1.461096405982971191e-01 3.330541849136352539e-01 1.383818536996841431e-01 6.476445794105529785e-01 -4.271779954433441162e-01 -2.090919315814971924e-01 -4.499693214893341064e-01 -2.147163823246955872e-02
-2.060450911521911621e-01 -1.191165968775749207e-01 5.728581547737121582e-01 2.096054702997207642e-01 -1.554181426763534546e-01 -2.080701142549514771e-01 -6.342286467552185059e-01 -3.186881840229034424e-01
-1.630209982395172119e-01 -3.104668259620666504e-01 -4.385699704289436340e-02 3.388449549674987793e-01 -5.987637042999267578e-01 -9.299176186323165894e-02 -9.799423813819885254e-02 6.192954182624816895e-01
-1.602567136287689209e-01 -1.008863970637321472e-01 -2.702855169773101807e-01 4.836526215076446533e-01 -5.106753706932067871e-01 -2.417973279953002930e-01 -2.157491445541381836e-01 -5.397802591323852539e-01
-2.153785526752471924e-01 5.434336662292480469e-01 4.607463479042053223e-01 1.962852329015731812e-01 -3.497582376003265381e-01 -5.004539713263511658e-02 -2.409353107213973999e-01 -4.739110171794891357e-01
-2.898282706737518311e-01 2.638610601425170898e-01 -2.263087965548038483e-02 5.344149470329284668e-01 -2.895264029502868652e-01 -6.257766485214233398e-01 -1.214321982115507126e-02 2.910255491733551025e-01
-6.117680668830871582e-01 2.522237300872802734e-01 -4.717936273664236069e-03 -2.864709310233592987e-02 -5.400550961494445801e-01 -2.582862973213195801e-01 8.516275882720947266e-02 -4.423303604125976562e-01
-4.915601313114166260e-01 -1.917907595634460449e-01 -1.485399603843688965e-01 1.600545942783355713e-01 -5.354085564613342285e-01 -3.675557374954223633e-01 1.298806369304656982e-01 -4.850514531135559082e-01
-5.173072591423988342e-02 -4.194688200950622559e-01 2.196258306503295898e-02 3.800584971904754639e-01 -5.208616852760314941e-01 -3.867880702018737793e-01 -9.192078560590744019e-02 4.970829784870147705e-01
9.591422230005264282e-02 2.574451267719268799e-01 2.384252548217773438e-01 4.858422875404357910e-01 -5.691292881965637207e-01 -2.772478163242340088e-01 -2.383832335472106934e-01 -4.171714186668395996e-01
-8.834861963987350464e-02 1.523718386888504028e-01 4.139354079961776733e-02 1.832815259695053101e-01 -8.134504556655883789e-01 -3.950688987970352173e-02 1.773226112127304077e-01 -4.888417422771453857e-01
-6.106659173965454102e-01 4.223435372114181519e-02 1.401664912700653076e-01 -2.190136611461639404e-01 -6.009240746498107910e-01 4.513697326183319092e-02 1.050657555460929871e-01 -4.283733963966369629e-01
-5.924616456031799316e-01 -6.908870488405227661e-02 2.100385576486587524e-01 -2.353246808052062988e-01 -6.516001820564270020e-01 -5.938920751214027405e-02 1.761022806167602539e-01 -2.925750315189361572e-01
-1.304820179939270020e-01 -3.061078786849975586e-01 4.619498252868652344e-01 -9.731134772300720215e-02 -4.309717118740081787e-01 -2.047009319067001343e-01 -6.455821394920349121e-01 -1.482898443937301636e-01
-2.537958025932312012e-01 3.887113034725189209e-01 1.533544510602951050e-01 4.661861658096313477e-01 -2.440104931592941284e-01 -6.495801210403442383e-01 -2.325028330087661743e-01 8.995000272989273071e-02
-4.384979009628295898e-01 2.404438853263854980e-01 -2.448170781135559082e-01 1.570583879947662354e-01 -6.334276199340820312e-01 -4.305613934993743896e-01 1.743544042110443115e-01 -2.197510600090026855e-01
-3.878150880336761475e-01 -1.778176575899124146e-01 8.696640282869338989e-02 -2.472575567662715912e-02 -4.839778542518615723e-01 -2.647278904914855957e-01 -2.971159219741821289e-01 6.459199786186218262e-01
-7.671840190887451172e-01 2.277811169624328613e-01 -2.436076700687408447e-01 1.317303925752639771e-01 -3.304296359419822693e-02 -1.951395869255065918e-01 -4.897102117538452148e-01 6.212538108229637146e-02
-1.079859863966703415e-02 -2.715124376118183136e-02 6.581251621246337891e-01 -3.962313011288642883e-02 -7.197471857070922852e-01 -1.432937383651733398e-01 7.400729507207870483e-02 1.428336799144744873e-01
-7.929423823952674866e-03 2.305119037628173828e-01 -6.551876664161682129e-02 -2.816613316535949707e-01 -8.735959529876708984e-01 -2.038178592920303345e-02 -2.418177127838134766e-01 -2.027668803930282593e-01
-8.073389530181884766e-01 9.562595188617706299e-02 1.196362450718879700e-01 -1.160206645727157593e-01 -4.086382091045379639e-01 -1.537631005048751831e-01 1.401235610246658325e-01 -3.178414106369018555e-01
-3.643294274806976318e-01 -2.213760018348693848e-01 2.176388800144195557e-01 1.508096009492874146e-01 -6.615608930587768555e-01 5.274258255958557129e-01 -1.700062155723571777e-01 -5.834005400538444519e-02
-5.342782139778137207e-01 -1.410777717828750610e-01 1.113249137997627258e-01 3.236499130725860596e-01 -2.334236651659011841e-01 -6.334154605865478516e-01 1.241791322827339172e-01 -3.261582553386688232e-01
-2.080507576465606689e-02 -1.883888989686965942e-01 4.738459289073944092e-01 1.522725373506546021e-01 -7.970838546752929688e-01 -1.179045997560024261e-03 1.071962416172027588e-01 2.636759281158447266e-01
-6.118062734603881836e-01 8.418115228414535522e-02 8.613422513008117676e-02 3.798584938049316406e-01 -1.239673569798469543e-01 -5.419680476188659668e-01 -2.105606049299240112e-01 -3.368412256240844727e-01
-5.241840481758117676e-01 4.095267951488494873e-01 2.564353346824645996e-01 -1.345780789852142334e-01 -5.862900018692016602e-01 -2.570593357086181641e-01 8.110657334327697754e-02 -2.392797768115997314e-01
2.624234743416309357e-02 -3.753635287284851074e-02 3.566808402538299561e-01 3.122681975364685059e-01 -3.513893187046051025e-01 -6.578754186630249023e-01 -3.170909285545349121e-01 3.410989642143249512e-01
-6.753520965576171875e-01 6.148423552513122559e-01 -1.472817212343215942e-01 -3.775780647993087769e-02 -3.090299069881439209e-01 1.770823076367378235e-02 -1.886127293109893799e-01 1.065982654690742493e-01
-2.543308138847351074e-01 9.813289158046245575e-03 5.213389992713928223e-01 6.772087812423706055e-01 -1.262456178665161133e-01 -1.830911785364151001e-01 -3.718697130680084229e-01 1.306373625993728638e-01
-6.015612483024597168e-01 3.642860949039459229e-01 2.395434677600860596e-01 -1.196920871734619141e-01 -3.885354101657867432e-01 1.748005002737045288e-01 -9.665666520595550537e-02 -4.928033053874969482e-01
-2.998540103435516357e-01 -3.388382494449615479e-01 4.790132641792297363e-01 5.047067999839782715e-01 1.489345636218786240e-02 -2.991025149822235107e-01 -4.417153894901275635e-01 -1.621632575988769531e-01
-5.429194569587707520e-01 -7.815308868885040283e-02 -6.267230957746505737e-02 1.540463566780090332e-01 -4.642909765243530273e-01 -6.044339537620544434e-01 2.383621335029602051e-01 -1.837108135223388672e-01
-5.494325757026672363e-01 1.046122685074806213e-01 -2.217798084020614624e-01 -4.365232959389686584e-02 -3.733407855033874512e-01 -5.394519567489624023e-01 -3.146809637546539307e-01 -3.266077637672424316e-01
-6.658506989479064941e-01 -9.188157320022583008e-02 -2.082133591175079346e-01 3.069123327732086182e-01 -2.293842583894729614e-01 -5.554828643798828125e-01 1.639190763235092163e-01 -1.503494083881378174e-01
1.121807247400283813e-01 -1.710205078125000000e-01 5.688560009002685547e-01 2.501460909843444824e-01 -7.200595736503601074e-01 -1.132815182209014893e-01 5.313287302851676941e-02 1.945655345916748047e-01
-3.264409005641937256e-01 -6.246477961540222168e-01 3.778792917728424072e-01 3.044553995132446289e-01 -3.435687422752380371e-01 7.429448515176773071e-02 -3.743214309215545654e-01 -6.395376473665237427e-02
-2.328940778970718384e-01 8.467558771371841431e-02 1.799075156450271606e-01 -2.526725530624389648e-01 -4.461244046688079834e-01 -5.872316956520080566e-01 -5.200074315071105957e-01 1.676435470581054688e-01
-6.352671980857849121e-02 -7.816081494092941284e-02 7.178869247436523438e-01 4.888917207717895508e-01 -2.510008811950683594e-01 -2.403059750795364380e-01 -2.765693664550781250e-01 -1.955494284629821777e-01
-4.694851934909820557e-01 -1.735373400151729584e-02 1.475338190793991089e-01 -1.178875640034675598e-01 -7.115691900253295898e-01 -1.357920169830322266e-01 2.488411962985992432e-01 -3.961397707462310791e-01
-6.600228697061538696e-02 -2.000048607587814331e-01 4.080632328987121582e-01 6.531374156475067139e-02 -8.151746988296508789e-01 -1.444348163204267621e-04 1.752253770828247070e-01 2.994102239608764648e-01
-3.610226511955261230e-01 -3.178487420082092285e-01 5.274597182869911194e-02 1.149094849824905396e-01 -5.045452713966369629e-01 3.320788741111755371e-01 -6.206824779510498047e-01 5.059320479631423950e-02
-8.285883069038391113e-02 -3.110839799046516418e-02 8.134762197732925415e-02 1.754987239837646484e-01 -8.998574614524841309e-01 -1.460176855325698853e-01 -2.995118312537670135e-02 -3.504106104373931885e-01
-1.314174234867095947e-01 -2.666637003421783447e-01 6.769920587539672852e-01 9.665234386920928955e-02 -4.272668361663818359e-01 -4.511222541332244873e-01 -1.852883845567703247e-01 -1.534935235977172852e-01
-6.188103556632995605e-01 -4.075419157743453979e-03 -3.172543048858642578e-01 3.795538544654846191e-01 -4.309762716293334961e-01 -3.341821730136871338e-01 1.934924870729446411e-01 -1.936185657978057861e-01
-7.856027781963348389e-02 -3.442936539649963379e-01 -1.328604817390441895e-01 -1.491341143846511841e-01 -7.501844167709350586e-01 -4.196971654891967773e-01 -2.929719388484954834e-01 1.031624376773834229e-01
-2.520905137062072754e-01 -3.925095796585083008e-01 1.530812680721282959e-01 5.848968029022216797e-01 -4.247238934040069580e-01 4.061055481433868408e-01 -2.632173597812652588e-01 4.746621474623680115e-02
-2.632677555084228516e-01 -2.616317570209503174e-01 -1.791530698537826538e-01 2.723877727985382080e-01 -7.887590527534484863e-01 3.427440226078033447e-01 -1.197066009044647217e-01 4.476751387119293213e-02
-3.922049105167388916e-01 2.347893565893173218e-01 7.116399407386779785e-01 8.007495664060115814e-03 -4.764687716960906982e-01 2.089053392410278320e-02 2.019282430410385132e-01 -1.277492195367813110e-01
-5.206611156463623047e-01 1.700194329023361206e-01 -1.511196792125701904e-01 -3.006416261196136475e-01 -7.275415062904357910e-01 -1.235157176852226257e-01 1.765483757480978966e-03 -2.054431736469268799e-01
-6.882233023643493652e-01 -8.987996727228164673e-02 9.546247124671936035e-02 -2.644271850585937500e-01 -5.552750229835510254e-01 -4.510447382926940918e-02 3.659142553806304932e-02 -3.571161925792694092e-01
-1.449884474277496338e-01 9.201104193925857544e-02 2.669633328914642334e-01 4.615706801414489746e-01 -3.546067774295806885e-01 -7.464777827262878418e-01 -5.485570058226585388e-02 1.453271973878145218e-02
-5.196542665362358093e-02 3.178843259811401367e-01 1.903808414936065674e-01 3.391672968864440918e-01 -5.139880776405334473e-01 -6.209750771522521973e-01 1.113647818565368652e-01 2.877046465873718262e-01
-5.393688678741455078e-01 -1.863283812999725342e-01 -3.250374794006347656e-01 -9.790832549333572388e-02 -6.990656852722167969e-01 -6.401332467794418335e-02 -7.479378581047058105e-02 2.464610636234283447e-01
1.361432205885648727e-02 2.276696264743804932e-01 -1.915721148252487183e-01 4.725482463836669922e-01 -4.664199054241180420e-01 -3.613711893558502197e-01 -4.878522455692291260e-01 3.191284537315368652e-01
-8.680072426795959473e-01 7.795349508523941040e-02 1.426875442266464233e-01 3.165960311889648438e-03 -2.821701169013977051e-01 2.855221927165985107e-01 -1.041820198297500610e-01 2.193631529808044434e-01
-6.668149828910827637e-01 6.176214218139648438e-01 2.526423931121826172e-01 1.269242465496063232e-01 1.451731077395379543e-03 -5.531512200832366943e-02 -1.660935133695602417e-01 2.516241669654846191e-01
-4.858592748641967773e-01 1.137197464704513550e-01 2.622573971748352051e-01 -3.089688718318939209e-01 -3.642512559890747070e-01 -1.138495653867721558e-01 -4.514561295509338379e-01 -4.871495366096496582e-01
-5.978509187698364258e-01 3.024303615093231201e-01 -5.640422180294990540e-02 -2.323788851499557495e-01 -4.944351911544799805e-01 -3.130107522010803223e-01 -1.259152144193649292e-01 -3.682830333709716797e-01
-3.495906591415405273e-01 -1.566704064607620239e-01 1.277889609336853027e-01 1.330790221691131592e-01 -6.863430738449096680e-01 5.265245437622070312e-01 -2.220353186130523682e-01 -1.469899266958236694e-01
-2.488361001014709473e-01 5.370076894760131836e-01 2.500998079776763916e-01 3.123547434806823730e-01 -4.311070144176483154e-01 -1.854912191629409790e-01 -1.120376959443092346e-01 -5.067299604415893555e-01
-5.752655267715454102e-01 4.017769992351531982e-01 -2.620215415954589844e-01 4.647523760795593262e-01 -2.354864031076431274e-01 -3.764092624187469482e-01 -6.670418381690979004e-02 1.463133692741394043e-01
-5.568166971206665039e-01 2.841189503669738770e-02 -1.992940157651901245e-01 1.542921513319015503e-01 -5.619964599609375000e-01 -1.488717049360275269e-01 1.410363316535949707e-01 -5.174258947372436523e-01
-8.256793767213821411e-02 -3.911440372467041016e-01 3.672131001949310303e-01 9.536395967006683350e-02 -6.429089903831481934e-01 -4.944003522396087646e-01 -7.728128135204315186e-02 1.803141236305236816e-01
-2.710714340209960938e-01 8.675270713865756989e-03 -1.993673294782638550e-02 -3.341591954231262207e-01 -5.007625818252563477e-01 -4.909037947654724121e-01 -5.634942054748535156e-01 -7.148226350545883179e-02
-2.072997391223907471e-01 -9.193939715623855591e-02 5.717992782592773438e-01 4.937551915645599365e-01 -3.205641806125640869e-01 4.143547117710113525e-01 -2.372297495603561401e-01 -2.170169651508331299e-01
-4.349777698516845703e-01 4.380193948745727539e-01 -1.363762915134429932e-01 1.752513200044631958e-01 -5.223982334136962891e-01 -3.503417074680328369e-01 -7.178289443254470825e-02 -4.108889400959014893e-01
-2.713742852210998535e-01 4.954161345958709717e-01 -4.376569688320159912e-01 3.670559525489807129e-01 -4.700890183448791504e-01 2.007711119949817657e-02 -3.593573272228240967e-01 -6.419165432453155518e-02
3.693215176463127136e-02 5.107297301292419434e-01 4.820561707019805908e-01 3.686787486076354980e-01 -4.111836254596710205e-01 -2.335763424634933472e-01 -3.309663832187652588e-01 -1.905791908502578735e-01
-2.967425286769866943e-01 2.780809104442596436e-01 4.678804054856300354e-02 -1.066937297582626343e-02 -3.838283121585845947e-01 1.005074381828308105e-01 -5.743669271469116211e-01 5.873573422431945801e-01
1.500489413738250732e-01 3.938172161579132080e-01 7.671220600605010986e-02 2.898701429367065430e-01 -8.239543437957763672e-01 -1.706625074148178101e-01 -1.098596081137657166e-01 -1.113031730055809021e-01
-4.884974062442779541e-01 -1.263485699892044067e-01 -2.513347752392292023e-02 -1.725637614727020264e-01 -7.164009809494018555e-01 -3.125908970832824707e-01 -3.350262343883514404e-02 -3.208276927471160889e-01
-1.244744956493377686e-01 2.141876891255378723e-02 1.557083707302808762e-02 6.093576550483703613e-01 -3.712774515151977539e-01 -6.847314238548278809e-01 -6.707158684730529785e-02 3.585352748632431030e-02
-3.895387053489685059e-01 3.031834363937377930e-01 -1.949888169765472412e-01 5.428227186203002930e-01 -2.323208600282669067e-01 -4.791797995567321777e-01 -2.675145864486694336e-01 -2.617480158805847168e-01
-8.108824491500854492e-01 3.723831772804260254e-01 3.558549582958221436e-01 4.010164178907871246e-03 -1.845103949308395386e-01 2.008738219738006592e-01 2.013711072504520416e-02 4.849523678421974182e-02
1.609417051076889038e-01 8.013383299112319946e-02 4.248968660831451416e-01 7.809304445981979370e-02 -8.121178150177001953e-01 1.634956002235412598e-01 -3.042832911014556885e-01 4.675332829356193542e-02
-7.544438540935516357e-02 -4.059637784957885742e-01 2.223002910614013672e-01 5.162287354469299316e-01 -3.954505324363708496e-01 -1.086516529321670532e-01 -3.029298782348632812e-01 5.036262273788452148e-01
-3.003263175487518311e-01 1.570131331682205200e-01 7.713241130113601685e-02 7.008606195449829102e-01 -2.171667367219924927e-01 -5.433245301246643066e-01 -2.035132050514221191e-01 6.492696702480316162e-02
-6.399465799331665039e-01 3.477867692708969116e-02 1.269534323364496231e-02 -6.202714052051305771e-03 -4.299957156181335449e-01 -4.923438727855682373e-01 -1.743502467870712280e-01 -3.624398410320281982e-01
-2.786360383033752441e-01 -9.674398601055145264e-02 5.415492877364158630e-02 2.577544152736663818e-01 -4.834884405136108398e-01 -2.199597842991352081e-02 -1.401458680629730225e-01 7.679497599601745605e-01
-5.926000475883483887e-01 3.096860349178314209e-01 4.970355033874511719e-01 -2.363128513097763062e-01 -4.231426417827606201e-01 1.085058078169822693e-01 4.906577989459037781e-03 -2.432787567377090454e-01
-2.341014146804809570e-01 5.328855514526367188e-01 3.397667109966278076e-01 6.489731073379516602e-01 -3.376561403274536133e-01 9.303809702396392822e-02 2.162500470876693726e-02 3.855557739734649658e-02
-3.237174749374389648e-01 -1.949251294136047363e-01 6.979507952928543091e-02 -3.379637002944946289e-01 -6.463670730590820312e-01 -2.684459984302520752e-01 -4.668093323707580566e-01 1.742292642593383789e-01
-6.944847106933593750e-02 3.849152242764830589e-03 1.185588240623474121e-01 9.038080573081970215e-01 -1.576212793588638306e-01 -1.031721308827400208e-01 -3.586511313915252686e-01 -1.083660870790481567e-02
-8.223711629398167133e-04 -2.756430394947528839e-02 -1.432917416095733643e-01 2.054845690727233887e-01 -8.429830670356750488e-01 -2.792005240917205811e-01 -6.241181981749832630e-04 -3.845898211002349854e-01
-2.812264561653137207e-01 -3.940835893154144287e-01 9.786903858184814453e-02 2.834356725215911865e-01 -7.107391953468322754e-01 3.610058128833770752e-01 -1.897184997797012329e-01 -6.501735001802444458e-02
5.260690674185752869e-02 2.621529810130596161e-02 5.219847559928894043e-01 2.564682960510253906e-01 -7.541447281837463379e-01 1.127132494002580643e-02 2.319984585046768188e-01 1.887238174676895142e-01
-5.778344869613647461e-01 -1.924605071544647217e-01 -6.785170733928680420e-02 9.468374401330947876e-02 -5.164468884468078613e-01 -5.124573707580566406e-01 -8.703382313251495361e-02 -2.803438901901245117e-01
-2.006025910377502441e-01 -4.689272642135620117e-01 -2.403935194015502930e-01 2.696709334850311279e-01 -7.500185370445251465e-01 1.150172203779220581e-01 -1.753179132938385010e-01 -5.349065363407135010e-02
-6.765109300613403320e-01 -7.131260819733142853e-03 -9.144848585128784180e-02 7.709515094757080078e-02 -4.423969388008117676e-01 -3.874770998954772949e-01 1.365134268999099731e-01 -4.043343663215637207e-01
-1.255211532115936279e-01 -1.076111570000648499e-01 3.712311089038848877e-01 1.050536483526229858e-01 -6.501181721687316895e-01 -2.799557149410247803e-01 -4.981442987918853760e-01 2.732013165950775146e-01
-5.600302815437316895e-01 -9.463503956794738770e-02 1.034518256783485413e-01 4.274476319551467896e-03 -6.316013336181640625e-01 -4.153207242488861084e-01 1.460290551185607910e-01 -2.719439566135406494e-01
-3.822987675666809082e-01 4.378294944763183594e-02 1.801631748676300049e-01 -2.820877432823181152e-01 -6.945987343788146973e-01 -3.168381154537200928e-01 -9.761028736829757690e-02 -3.840795755386352539e-01
1.850906461477279663e-01 3.231169283390045166e-01 3.038898408412933350e-01 3.814441263675689697e-01 -5.498376488685607910e-01 -2.287849932909011841e-01 -4.996838867664337158e-01 -1.383485049009323120e-01
-3.441218137741088867e-01 3.446549922227859497e-02 9.798949211835861206e-02 -3.119418919086456299e-01 -8.315141797065734863e-01 -2.346723973751068115e-01 4.820225387811660767e-02 -1.570736765861511230e-01
-3.630850911140441895e-01 -1.771776471287012100e-03 -2.422535717487335205e-01 -1.582291424274444580e-01 -5.191009044647216797e-01 -6.979779154062271118e-02 -6.528842449188232422e-01 2.895644009113311768e-01
-8.243980407714843750e-01 1.212178468704223633e-01 3.294968008995056152e-01 -1.069725677371025085e-01 -1.524380892515182495e-01 -2.161417156457901001e-01 -2.445460259914398193e-01 -2.364429980516433716e-01
-5.579429864883422852e-01 7.091344892978668213e-02 9.197599440813064575e-02 -2.639537453651428223e-01 -7.021943926811218262e-01 -6.139751523733139038e-03 1.256240531802177429e-03 -3.352961242198944092e-01
-4.528199434280395508e-01 9.332763403654098511e-02 2.945432364940643311e-01 -2.433007955551147461e-01 -7.738497257232666016e-01 -1.136597469449043274e-01 -2.834297157824039459e-02 -1.665174663066864014e-01
1.194305121898651123e-01 2.276990711688995361e-01 1.879137009382247925e-01 -1.208510100841522217e-01 -9.180701971054077148e-01 -6.303772330284118652e-02 -1.802035868167877197e-01 -6.836040318012237549e-02
-3.806820213794708252e-01 2.283513396978378296e-01 -3.168661296367645264e-01 2.496566474437713623e-01 -6.502932310104370117e-01 -2.860749661922454834e-01 8.488484472036361694e-02 -3.581601977348327637e-01
-5.781108140945434570e-01 -1.924570947885513306e-01 3.855427727103233337e-02 5.206094682216644287e-02 -4.811752140522003174e-01 4.502714872360229492e-01 -4.362054765224456787e-01 -1.511241542175412178e-03
-4.467191398143768311e-01 3.077698051929473877e-01 2.659156024456024170e-01 -2.179348319768905640e-01 -2.897515594959259033e-01 1.384194046258926392e-01 -5.622637271881103516e-01 -4.101913571357727051e-01
-6.632121205329895020e-01 -2.358602173626422882e-02 -3.419289886951446533e-01 3.821959197521209717e-01 -2.191143929958343506e-01 -2.528551518917083740e-01 -2.497072815895080566e-01 -3.497194051742553711e-01
-2.297514379024505615e-01 3.547634556889533997e-02 -1.156574338674545288e-01 6.068533062934875488e-01 -4.271066188812255859e-01 -6.145051121711730957e-01 -2.202393859624862671e-02 -6.153396144509315491e-02
-4.484461154788732529e-03 -2.244303524494171143e-01 4.169993698596954346e-01 2.270074486732482910e-01 -6.612300872802734375e-01 -4.327401816844940186e-01 -6.862480193376541138e-02 -3.082068562507629395e-01
-5.923229455947875977e-01 -1.071105301380157471e-01 3.383284509181976318e-01 -2.177890688180923462e-01 -4.296132326126098633e-01 -4.239241778850555420e-01 -1.108148619532585144e-01 -3.149977624416351318e-01
