# Supplementary material for: Where is your field going? A machine learning approach to study the relative motion of the domains of physics
Source: PLoS One. 2020 Jun 18;15(6):e0233997. doi: 10.1371/journal.pone.0233997 (PMC7302634; doi:10.1371/journal.pone.0233997)
Supplement: S18 Data — (ZIP) [file pone.0233997.s018.zip › 17/Pacs4Run_17_VS_500_embeddings1991-1995ED8.txt]

-7.526320815086364746e-01 -3.024089336395263672e-01 1.357135623693466187e-01 -3.288027346134185791e-01 -1.828905940055847168e-02 -1.573984771966934204e-01 -1.450356841087341309e-01 -4.116069078445434570e-01
-5.026395916938781738e-01 1.645378619432449341e-01 1.931743323802947998e-01 -4.656096994876861572e-01 7.304122298955917358e-02 -5.384101867675781250e-01 -2.505142092704772949e-01 3.289287686347961426e-01
-6.518949866294860840e-01 1.009980812668800354e-01 5.641685128211975098e-01 -1.863907873630523682e-01 -3.065247833728790283e-01 1.293714940547943115e-01 3.177759051322937012e-01 -1.135558634996414185e-02
-5.442619919776916504e-01 -1.689117103815078735e-01 -3.614160120487213135e-01 -3.507415354251861572e-01 4.216730892658233643e-01 -4.563025236129760742e-01 -1.301590055227279663e-01 -1.365469247102737427e-01
-8.292211890220642090e-01 8.169049024581909180e-02 2.378232926130294800e-01 -1.723828539252281189e-02 -3.073604702949523926e-01 8.604529500007629395e-02 -3.296687602996826172e-01 1.957194954156875610e-01
-4.216586053371429443e-01 2.980037033557891846e-01 4.380033016204833984e-01 -4.416418969631195068e-01 4.092881083488464355e-01 1.145812422037124634e-01 4.007306694984436035e-01 -7.261362671852111816e-02
-4.138609766960144043e-01 -4.277071356773376465e-01 3.349058926105499268e-01 -2.771966457366943359e-01 1.070849373936653137e-01 -5.645291805267333984e-01 3.181834220886230469e-01 1.593252867460250854e-01
-8.061814904212951660e-01 -7.964406907558441162e-02 2.640345394611358643e-01 -8.097117394208908081e-02 -2.235589921474456787e-01 -1.155252903699874878e-01 4.435908496379852295e-01 -8.579139411449432373e-02
-6.784605383872985840e-01 1.315152551978826523e-02 -1.372515708208084106e-01 -6.005620360374450684e-01 -8.410516381263732910e-02 -2.877791225910186768e-01 -6.873624771833419800e-02 2.557157278060913086e-01
-6.050477623939514160e-01 3.680952191352844238e-01 6.485698819160461426e-01 9.373046457767486572e-03 -6.167662329971790314e-03 2.570409178733825684e-01 -1.068675294518470764e-01 1.279699616134166718e-02
-3.002080023288726807e-01 2.926231026649475098e-01 7.019968032836914062e-01 -4.584725797176361084e-01 1.317521929740905762e-01 -1.960771977901458740e-01 -5.552611500024795532e-02 2.497240006923675537e-01
-3.337718844413757324e-01 2.667112946510314941e-01 7.363309860229492188e-01 -4.057242870330810547e-01 1.576748341321945190e-01 -1.254904568195343018e-01 -2.588977478444576263e-02 2.634134292602539062e-01
-3.416612446308135986e-01 -4.345982968807220459e-01 3.348062038421630859e-01 -7.999482750892639160e-02 4.036851823329925537e-01 -5.893374681472778320e-01 -2.525956928730010986e-01 4.257586598396301270e-02
-6.131149530410766602e-01 -9.736413136124610901e-03 5.153952240943908691e-01 -2.011718302965164185e-01 -4.205262959003448486e-01 3.578441217541694641e-02 3.615990579128265381e-01 -9.495340287685394287e-02
-7.586592435836791992e-01 -2.277897149324417114e-01 -1.138471439480781555e-01 -3.052133917808532715e-01 9.649666398763656616e-02 -1.919375061988830566e-01 4.485915005207061768e-01 -1.380057781934738159e-01
-1.344450563192367554e-01 3.356336355209350586e-01 4.349603950977325439e-01 -7.050153613090515137e-01 -3.288558870553970337e-02 -2.134325206279754639e-01 -3.291754424571990967e-01 1.674692779779434204e-01
-6.286738514900207520e-01 1.972050666809082031e-01 3.071200251579284668e-01 -4.076579809188842773e-01 3.338088691234588623e-01 5.934582278132438660e-02 -1.321733593940734863e-01 4.158746004104614258e-01
-3.721690475940704346e-01 5.565512776374816895e-01 1.231811568140983582e-01 -6.239484548568725586e-01 -2.175213098526000977e-01 -8.027912676334381104e-02 3.893289715051651001e-02 -3.032815158367156982e-01
-1.360909789800643921e-01 3.512167334556579590e-01 2.567466497421264648e-01 -8.005524277687072754e-01 -1.086190417408943176e-01 7.521411776542663574e-02 -3.627009391784667969e-01 4.812180995941162109e-02
-7.290174961090087891e-01 1.360797137022018433e-01 9.015394747257232666e-02 1.127526760101318359e-01 5.716705918312072754e-01 -3.166659772396087646e-01 -2.087677083909511566e-02 -4.067412018775939941e-02
-6.158077716827392578e-01 3.370425701141357422e-01 1.269247829914093018e-01 -6.180765628814697266e-01 1.332602202892303467e-01 -1.670487523078918457e-01 2.013911008834838867e-01 1.511044651269912720e-01
-6.855079531669616699e-01 5.868524909019470215e-01 1.056005060672760010e-01 -2.797592878341674805e-01 2.427704483270645142e-01 4.592329263687133789e-03 -1.931118369102478027e-01 -3.959904890507459641e-03
-6.651697158813476562e-01 2.196714729070663452e-01 -1.306896358728408813e-01 -5.443261861801147461e-01 2.544977366924285889e-01 -2.371719852089881897e-02 -2.732743024826049805e-01 2.364583015441894531e-01
-6.629895567893981934e-01 1.032886728644371033e-01 2.677103281021118164e-01 -4.385566413402557373e-01 1.921546757221221924e-01 -3.106768056750297546e-02 -1.238817572593688965e-01 4.822242259979248047e-01
-2.646383643150329590e-01 3.023781180381774902e-01 3.481208384037017822e-01 -8.314722180366516113e-01 3.455840051174163818e-02 -2.896121237426996231e-03 1.457083672285079956e-01 5.971757695078849792e-02
-6.918036341667175293e-01 2.256689667701721191e-01 3.643760681152343750e-01 -5.117598921060562134e-02 -3.307304084300994873e-01 -2.035196274518966675e-01 -3.894169032573699951e-01 1.806769520044326782e-01
-7.039515972137451172e-01 1.659107357263565063e-01 -1.854110807180404663e-01 -5.707027316093444824e-01 8.174153417348861694e-02 -3.043499588966369629e-01 1.101844385266304016e-01 7.345611602067947388e-02
-1.636479496955871582e-01 -3.401909172534942627e-01 4.577128291130065918e-01 -4.667285382747650146e-01 3.932349085807800293e-01 -4.613040760159492493e-02 2.117954939603805542e-01 -4.780521988868713379e-01
-1.946705281734466553e-01 -4.186345040798187256e-01 7.116554379463195801e-01 -1.179152131080627441e-01 6.977526098489761353e-02 -8.685082942247390747e-02 -1.491962932050228119e-02 -5.038422346115112305e-01
-6.010140180587768555e-01 4.798255562782287598e-01 2.241337746381759644e-01 -2.487556487321853638e-01 4.393652677536010742e-01 -2.531822621822357178e-01 -1.557728350162506104e-01 1.225809827446937561e-01
-5.465392470359802246e-01 -7.655670493841171265e-02 3.775228559970855713e-01 -5.043629407882690430e-01 2.523806095123291016e-01 9.505394846200942993e-02 4.237171635031700134e-02 4.732884466648101807e-01
-5.725703835487365723e-01 1.719090640544891357e-01 4.511478543281555176e-01 -3.609911203384399414e-01 3.632374852895736694e-02 -1.571058332920074463e-01 -2.199129760265350342e-01 4.841468632221221924e-01
-6.529700756072998047e-01 6.018977165222167969e-01 1.105836033821105957e-01 -2.681213915348052979e-01 3.166647255420684814e-01 -5.018047988414764404e-02 -1.544075459241867065e-01 -2.439405582845211029e-02
-1.320480406284332275e-01 -2.635188698768615723e-01 4.720967710018157959e-01 -5.984844565391540527e-01 3.147071003913879395e-01 -1.284296363592147827e-01 3.561189472675323486e-01 -2.995109260082244873e-01
-3.262614905834197998e-01 2.436071783304214478e-01 1.998582333326339722e-01 -7.842447757720947266e-01 -2.744985818862915039e-01 2.436272948980331421e-01 -2.035384625196456909e-01 5.562444031238555908e-02
-2.081789523363113403e-01 -4.248913526535034180e-01 1.111862137913703918e-01 -7.400250434875488281e-01 1.139402687549591064e-01 1.883484274148941040e-01 -4.074175059795379639e-01 4.102375358343124390e-02
-2.466802448034286499e-01 -2.056200653314590454e-01 3.650672733783721924e-01 -6.023292541503906250e-01 2.785958051681518555e-01 1.160387992858886719e-01 4.790017306804656982e-01 -2.833219468593597412e-01
-6.469461917877197266e-01 5.713544040918350220e-02 -9.734134376049041748e-02 -6.587635278701782227e-01 1.582142710685729980e-02 -2.892121076583862305e-01 8.808260411024093628e-02 2.076023668050765991e-01
-3.078813254833221436e-01 -2.483815550804138184e-01 -1.341165602207183838e-02 -7.008810043334960938e-01 -3.813429549336433411e-02 1.867606490850448608e-02 2.029036134481430054e-01 -5.559934377670288086e-01
-2.952041923999786377e-01 -6.976056694984436035e-01 1.551495194435119629e-01 -5.332058072090148926e-01 1.356673054397106171e-02 -1.364624351263046265e-01 -3.076177239418029785e-01 -6.622950732707977295e-02
-7.822818756103515625e-01 1.911727190017700195e-01 3.904207050800323486e-01 -7.089333981275558472e-02 -1.040672883391380310e-01 2.776312232017517090e-01 -2.138606607913970947e-01 2.457403540611267090e-01
-4.310871958732604980e-01 -1.630814671516418457e-01 3.076116144657135010e-01 -6.168950200080871582e-01 2.006353437900543213e-01 -1.207244023680686951e-01 4.687958359718322754e-01 1.943846940994262695e-01
-7.259613275527954102e-01 3.573707938194274902e-01 8.134897053241729736e-02 -1.282753199338912964e-01 3.346773087978363037e-01 -3.177876174449920654e-01 -3.159378767013549805e-01 9.684704989194869995e-02
-6.073630452156066895e-01 9.788688272237777710e-02 3.653837740421295166e-01 -4.479428529739379883e-01 1.800431162118911743e-01 1.533209532499313354e-01 -1.423989683389663696e-01 4.595323503017425537e-01
-6.830986738204956055e-01 2.143514454364776611e-01 3.415068984031677246e-01 -1.442061364650726318e-01 -3.653613626956939697e-01 -2.993540465831756592e-01 -2.748647630214691162e-01 2.266166061162948608e-01
-3.297639787197113037e-01 1.951196789741516113e-01 7.576467990875244141e-01 -4.715460240840911865e-01 -2.766478620469570160e-02 1.258524060249328613e-01 1.465982943773269653e-01 1.367645859718322754e-01
-6.438801288604736328e-01 2.102919071912765503e-01 2.392294816672801971e-02 -5.602396130561828613e-01 -2.977788448333740234e-02 -4.408645927906036377e-01 5.017292499542236328e-02 1.702634245157241821e-01
-7.367535233497619629e-01 3.323549330234527588e-01 -1.159988809376955032e-02 -1.704296916723251343e-01 4.476187527179718018e-01 -1.719128936529159546e-01 -2.791492640972137451e-01 9.855310618877410889e-02
-1.537846028804779053e-01 -3.418352603912353516e-01 3.573433458805084229e-01 -3.318215310573577881e-01 2.877031266689300537e-01 -1.172307431697845459e-01 -1.144365519285202026e-01 -7.156028151512145996e-01
-5.697605609893798828e-01 8.351130038499832153e-02 2.556855082511901855e-01 -6.650258898735046387e-01 7.251706719398498535e-02 1.226312294602394104e-02 4.019601270556449890e-02 3.920961916446685791e-01
-6.745803356170654297e-01 2.866314053535461426e-01 7.261536270380020142e-02 -1.633507162332534790e-01 4.624615311622619629e-01 -3.738703727722167969e-01 -2.353221923112869263e-01 1.476522982120513916e-01
-4.291098117828369141e-01 3.283834755420684814e-01 1.160138025879859924e-01 -6.808287501335144043e-01 -3.074376881122589111e-01 -2.962632477283477783e-01 1.749451309442520142e-01 -1.347088366746902466e-01
-6.193222999572753906e-01 -3.133363127708435059e-01 1.991005837917327881e-01 -1.761526465415954590e-01 5.605327486991882324e-01 1.951120197772979736e-01 -1.052236109972000122e-01 2.902614176273345947e-01
-4.362692534923553467e-01 -6.605664640665054321e-02 7.080041170120239258e-01 -2.097408473491668701e-01 -2.328151464462280273e-01 -8.741886913776397705e-02 4.451394975185394287e-01 7.115675602108240128e-03
-4.357592761516571045e-01 2.250072509050369263e-01 4.807699322700500488e-01 -3.120813071727752686e-01 1.591261476278305054e-01 -7.074603438377380371e-02 -4.826484024524688721e-01 4.094823002815246582e-01
2.576442807912826538e-02 -1.502354908734560013e-02 3.924540579319000244e-01 -6.121519804000854492e-01 2.282770276069641113e-01 -4.207432642579078674e-02 -1.785331964492797852e-01 -6.201657652854919434e-01
-7.846767902374267578e-01 -2.440415322780609131e-01 1.495113074779510498e-01 -1.815615296363830566e-01 -1.422271430492401123e-01 -1.708107441663742065e-02 4.865135550498962402e-01 -1.104180812835693359e-01
-7.088932394981384277e-01 -1.750462204217910767e-01 1.313648819923400879e-01 -2.046334147453308105e-01 -8.275458216667175293e-02 -2.083048820495605469e-01 -3.726279735565185547e-01 4.675540030002593994e-01
-6.626639366149902344e-01 -4.619761705398559570e-01 2.603850886225700378e-02 -1.682556234300136566e-02 1.435695886611938477e-01 -2.354023754596710205e-01 -4.915802478790283203e-01 1.697525978088378906e-01
-7.586150169372558594e-01 -9.838238358497619629e-02 4.388172030448913574e-01 1.322735846042633057e-01 -2.404093742370605469e-01 -2.587625384330749512e-01 -1.198272705078125000e-01 2.562304139137268066e-01
-2.760211527347564697e-01 -2.418969869613647461e-01 3.879086375236511230e-01 -2.764745652675628662e-01 -4.699328541755676270e-02 3.664560616016387939e-01 -1.107533425092697144e-01 -6.997300982475280762e-01
-5.811433196067810059e-01 4.535125792026519775e-01 5.498870611190795898e-01 -2.996939234435558319e-02 -4.711350798606872559e-02 2.467508241534233093e-02 -3.699212968349456787e-01 1.168530434370040894e-01
-1.924319565296173096e-01 -5.305349230766296387e-01 3.822509944438934326e-01 -5.248238444328308105e-01 -3.760352432727813721e-01 -1.160103231668472290e-01 -3.190687000751495361e-01 -5.728086456656455994e-02
-6.042243242263793945e-01 3.407913744449615479e-01 3.845597803592681885e-02 -2.621203064918518066e-01 4.071432054042816162e-01 -4.634116590023040771e-01 -2.448596060276031494e-01 9.008962661027908325e-02
-1.085665449500083923e-01 -1.299138069152832031e-01 6.783276796340942383e-01 -3.630343079566955566e-01 4.122809171676635742e-01 2.349324375391006470e-01 -7.223466783761978149e-02 -3.860397040843963623e-01
-7.618680596351623535e-01 1.969218850135803223e-01 2.221536450088024139e-02 -2.115662544965744019e-01 7.296628784388303757e-03 3.143063485622406006e-01 -4.405029416084289551e-01 2.064962536096572876e-01
-8.720252662897109985e-02 -3.980516493320465088e-01 5.096597671508789062e-01 -5.153245329856872559e-01 -1.849409341812133789e-01 2.264942973852157593e-02 -4.963961541652679443e-01 -1.658697426319122314e-01
-6.541853547096252441e-01 -2.797375619411468506e-01 1.817782968282699585e-01 3.039272427558898926e-01 3.328947424888610840e-01 1.029376164078712463e-01 -2.413066923618316650e-01 -4.344298541545867920e-01
-4.259015023708343506e-01 3.371837437152862549e-01 6.895631551742553711e-01 -2.548959255218505859e-01 1.265648156404495239e-01 -2.756677567958831787e-01 -1.302936673164367676e-01 2.354949712753295898e-01
-6.324130892753601074e-01 2.386130578815937042e-02 3.648816049098968506e-01 2.163781523704528809e-01 -2.692257165908813477e-01 -3.091559410095214844e-01 8.614476770162582397e-02 -4.940096139907836914e-01
-6.880130171775817871e-01 2.086894586682319641e-02 -2.786599993705749512e-01 3.019428811967372894e-02 5.506917461752891541e-02 -1.481832861900329590e-01 -2.548806071281433105e-01 -5.980673432350158691e-01
-2.872243523597717285e-01 6.434810906648635864e-02 4.524676799774169922e-01 -6.707395911216735840e-01 1.919332742691040039e-01 -2.895137667655944824e-02 -1.665687710046768188e-01 4.396829307079315186e-01
-6.527068018913269043e-01 5.606436356902122498e-02 5.832680463790893555e-01 1.565770655870437622e-01 -4.010942876338958740e-01 -1.283461004495620728e-01 -1.660768538713455200e-01 3.437512740492820740e-02
-2.128793448209762573e-01 -2.490324229001998901e-01 2.438192963600158691e-01 -6.068563461303710938e-01 -1.585443317890167236e-01 -4.780103862285614014e-01 1.611915528774261475e-01 -4.304994046688079834e-01
-4.498149156570434570e-01 2.874166965484619141e-01 3.037664592266082764e-01 -4.649520814418792725e-01 4.226512312889099121e-01 -9.317586570978164673e-02 -3.192722499370574951e-01 3.425685167312622070e-01
-3.776833117008209229e-01 -6.173182725906372070e-01 3.381389677524566650e-01 -3.342439234256744385e-01 -1.969915479421615601e-01 3.085799217224121094e-01 -3.141283988952636719e-01 -1.323347985744476318e-01
-9.058464169502258301e-01 -1.922377496957778931e-01 1.166098788380622864e-01 1.655611023306846619e-02 -3.383962810039520264e-01 9.165412932634353638e-02 6.505876779556274414e-02 3.834009170532226562e-02
-6.178104281425476074e-01 1.661722734570503235e-02 6.203942298889160156e-01 1.760721802711486816e-01 -3.991219997406005859e-01 -1.299457699060440063e-01 -5.245966836810112000e-02 -1.523392945528030396e-01
-6.935468316078186035e-01 2.568866312503814697e-01 -1.474737226963043213e-01 -5.870987772941589355e-01 8.723517507314682007e-02 -1.419600695371627808e-01 -1.365174800157546997e-01 2.004218399524688721e-01
-7.412617802619934082e-01 9.738565236330032349e-02 4.227728247642517090e-01 1.009833440184593201e-01 9.128301590681076050e-02 4.868532717227935791e-01 -2.783067338168621063e-02 -7.732601463794708252e-02
-7.255768179893493652e-01 4.133496284484863281e-01 5.692384019494056702e-02 -1.692431271076202393e-01 2.503506243228912354e-01 -3.247704803943634033e-01 -3.106281161308288574e-01 7.845842093229293823e-02
-5.824561715126037598e-01 4.750864207744598389e-01 4.891318082809448242e-01 1.744992583990097046e-01 -1.387055665254592896e-01 1.990713551640510559e-02 -1.445168703794479370e-01 -3.532945811748504639e-01
-7.565717697143554688e-01 2.143503576517105103e-01 3.732976913452148438e-01 1.559221148490905762e-01 -1.390689760446548462e-01 3.161082863807678223e-01 -6.669306755065917969e-02 -3.070467114448547363e-01
-6.901001334190368652e-01 -2.591928839683532715e-01 3.771971464157104492e-01 -1.024943366646766663e-01 2.259786874055862427e-01 6.785789877176284790e-02 -1.478601098060607910e-01 4.756726026535034180e-01
-4.670542478561401367e-01 5.823370218276977539e-01 4.824160039424896240e-01 -4.354645907878875732e-01 1.304197013378143311e-01 4.741996526718139648e-02 -2.939768880605697632e-02 1.634390093386173248e-02
-3.754881322383880615e-01 2.119506299495697021e-01 4.129984378814697266e-01 -6.760950088500976562e-01 2.821288406848907471e-01 2.885436080396175385e-02 -4.567703977227210999e-02 3.223319947719573975e-01
-6.870890259742736816e-01 2.184635549783706665e-01 1.230546925216913223e-02 -6.152674555778503418e-02 -1.551193930208683014e-02 -4.033531844615936279e-01 1.965714246034622192e-01 -5.240901112556457520e-01
-7.520175576210021973e-01 -2.943095266819000244e-01 2.599940299987792969e-01 -1.266537606716156006e-01 -2.357678115367889404e-01 1.513397991657257080e-01 4.009841978549957275e-01 -1.579075753688812256e-01
-2.934511005878448486e-01 -5.997182726860046387e-01 1.310421377420425415e-01 -6.372765898704528809e-01 4.568554833531379700e-02 -9.191133826971054077e-02 -3.425127863883972168e-01 5.550767481327056885e-02
-7.550699114799499512e-01 5.377330183982849121e-01 2.499639689922332764e-01 -1.265827119350433350e-01 5.662081297487020493e-03 1.970544457435607910e-01 -2.615981176495552063e-02 -1.505346447229385376e-01
-1.518352180719375610e-01 -4.588548839092254639e-01 6.882085800170898438e-01 -3.488391041755676270e-01 1.883357614278793335e-01 8.130341023206710815e-02 -6.980831176042556763e-02 -3.523131608963012695e-01
-5.444546937942504883e-01 -3.732897639274597168e-01 1.492171734571456909e-01 6.203813105821609497e-02 6.530044078826904297e-01 -1.872915327548980713e-01 -2.664648294448852539e-01 -7.491973787546157837e-02
-1.932114213705062866e-01 -3.759047389030456543e-01 5.047526955604553223e-01 -3.358722627162933350e-01 3.875442445278167725e-01 2.603009343147277832e-01 -1.619126498699188232e-01 -4.578391909599304199e-01
-2.243171632289886475e-01 -1.936198025941848755e-01 1.438413858413696289e-01 -5.566061735153198242e-01 1.455765366554260254e-01 -4.930135607719421387e-01 2.024521976709365845e-01 -5.257855653762817383e-01
-6.062493324279785156e-01 3.705003559589385986e-01 6.137635186314582825e-02 -5.406281948089599609e-01 3.987882435321807861e-01 -3.802021965384483337e-02 -1.025602370500564575e-01 1.677767783403396606e-01
-7.894893884658813477e-01 -1.160919368267059326e-01 -1.135260835289955139e-01 -3.594596385955810547e-01 -3.039910495281219482e-01 1.819264292716979980e-01 2.975013256072998047e-01 -8.434975892305374146e-02
-5.652809739112854004e-01 -4.335460662841796875e-01 4.402382671833038330e-01 -2.767101228237152100e-01 -1.420753896236419678e-01 7.277314364910125732e-02 4.421671926975250244e-01 3.352115303277969360e-02
-3.414227664470672607e-01 -4.546834826469421387e-01 7.238791137933731079e-02 -5.810484886169433594e-01 -1.625563502311706543e-01 -1.330462545156478882e-01 1.712377965450286865e-01 -5.102820992469787598e-01
-8.059559464454650879e-01 1.930607110261917114e-01 -1.006175279617309570e-01 -2.544335424900054932e-01 -2.308652997016906738e-01 3.613018691539764404e-01 -2.294436395168304443e-01 4.266285523772239685e-02
-6.641253363341093063e-03 -2.042125463485717773e-01 1.729991734027862549e-01 -5.981444120407104492e-01 2.962739169597625732e-01 -1.520506739616394043e-01 -3.691036403179168701e-01 -5.686936974525451660e-01
-6.411584019660949707e-01 -4.734677374362945557e-01 -3.293611109256744385e-02 -6.643968075513839722e-02 3.604748547077178955e-01 -1.318615078926086426e-01 -4.594355225563049316e-01 2.888707444071769714e-02
-5.325581431388854980e-01 1.807526201009750366e-01 5.240284204483032227e-01 -7.173010706901550293e-02 -2.674358487129211426e-01 -3.708131015300750732e-01 -3.508521020412445068e-01 2.680259346961975098e-01
-6.475833058357238770e-01 9.485432505607604980e-02 -1.070739850401878357e-01 -2.645347118377685547e-01 -5.459456518292427063e-02 1.099665239453315735e-01 -6.619022488594055176e-01 1.923726499080657959e-01
-7.911539077758789062e-01 3.406433761119842529e-01 2.005801200866699219e-01 -9.490568935871124268e-02 -6.681806594133377075e-02 3.568027317523956299e-01 -2.737002372741699219e-01 4.597423970699310303e-02
-2.920530438423156738e-01 2.260282933712005615e-01 3.909758329391479492e-01 -8.098754286766052246e-01 2.633877564221620560e-03 -1.315923631191253662e-01 1.320245862007141113e-01 1.417810618877410889e-01
-6.898435950279235840e-01 2.802194356918334961e-01 -8.371311426162719727e-02 -2.116382569074630737e-01 4.479506909847259521e-01 -6.987427920103073120e-02 -4.059552550315856934e-01 1.531423926353454590e-01
-2.526517808437347412e-01 -6.394833922386169434e-01 5.860026478767395020e-01 -2.084433287382125854e-01 2.089598923921585083e-01 1.184182688593864441e-01 -1.616456508636474609e-01 -2.378314882516860962e-01
-1.930129528045654297e-01 -4.799085855484008789e-01 4.121714830398559570e-01 -3.126174807548522949e-01 5.769234895706176758e-01 -2.737242281436920166e-01 1.078477129340171814e-01 -2.131244391202926636e-01
-3.624485135078430176e-01 3.722947835922241211e-01 1.954514235258102417e-01 -6.626423001289367676e-01 -3.786927759647369385e-01 -2.195440530776977539e-01 1.068623214960098267e-01 -2.229446321725845337e-01
-4.799182116985321045e-01 -3.864953815937042236e-01 -1.684032939374446869e-02 -1.538804024457931519e-01 6.691234111785888672e-01 -5.914746224880218506e-02 -3.710667192935943604e-01 -8.615060895681381226e-02
-7.628756761550903320e-02 -3.731952607631683350e-01 5.971388220787048340e-01 -3.927693068981170654e-01 3.102754950523376465e-01 2.238846719264984131e-01 -2.543474137783050537e-01 -3.646579384803771973e-01
-2.839955091476440430e-01 4.324632883071899414e-01 3.882641196250915527e-01 -6.487849950790405273e-01 -3.557863533496856689e-01 -1.085975691676139832e-01 -1.474609673023223877e-01 -2.300437912344932556e-02
-6.690315008163452148e-01 -3.508750349283218384e-02 5.893925949931144714e-02 1.470853537321090698e-01 5.686548948287963867e-01 -3.741630911827087402e-01 -9.492171555757522583e-02 -2.316918224096298218e-01
-1.337107121944427490e-01 -1.480643302202224731e-01 3.722400665283203125e-01 -4.618920683860778809e-01 1.750222742557525635e-01 -4.304718226194381714e-02 -8.528529852628707886e-02 -7.540107369422912598e-01
-6.041986346244812012e-01 5.318179130554199219e-01 3.654375970363616943e-01 -1.333478987216949463e-01 2.222534120082855225e-01 2.500142455101013184e-01 -2.939425706863403320e-01 4.981388151645660400e-02
-5.168213248252868652e-01 4.511261880397796631e-01 6.469257473945617676e-01 -1.444687992334365845e-01 -5.850666761398315430e-02 2.684566676616668701e-01 -1.155265867710113525e-01 -3.403664752840995789e-02
-1.832572817802429199e-01 -3.575924634933471680e-01 6.762599945068359375e-01 -4.333488345146179199e-01 -2.544644474983215332e-01 1.793763488531112671e-01 -9.579363465309143066e-02 -2.955016493797302246e-01
-6.909812688827514648e-01 3.016256988048553467e-01 2.050885371863842010e-02 -3.449774980545043945e-01 6.138605996966362000e-02 1.557991504669189453e-01 -4.840048551559448242e-01 2.232362627983093262e-01
-3.301702141761779785e-01 1.305625438690185547e-01 3.561816513538360596e-01 -7.868980765342712402e-01 2.372259199619293213e-01 3.426086902618408203e-02 3.537773713469505310e-02 2.629935443401336670e-01
-1.559413671493530273e-01 -4.016491770744323730e-01 6.859067678451538086e-01 -2.914676070213317871e-01 3.584451079368591309e-01 1.253285259008407593e-01 -2.919761836528778076e-02 -3.374854624271392822e-01
-6.804592013359069824e-01 2.677744328975677490e-01 4.462620615959167480e-01 -1.820686757564544678e-01 -2.094386070966720581e-01 4.214934110641479492e-01 -9.519848972558975220e-02 4.888163134455680847e-02
-6.707032322883605957e-01 5.353885889053344727e-01 3.154839575290679932e-01 -1.064261123538017273e-01 -9.410835057497024536e-02 -1.009818241000175476e-01 -3.546758890151977539e-01 8.837932348251342773e-02
-5.961962342262268066e-01 5.428880825638771057e-02 6.647349596023559570e-01 1.336682885885238647e-01 1.976240891963243484e-03 4.091654717922210693e-01 -1.177409142255783081e-01 -2.407759614288806915e-02
-6.310058236122131348e-01 -3.734204173088073730e-01 1.559697538614273071e-01 -1.885179132223129272e-01 5.456549525260925293e-01 1.919546872377395630e-01 1.573402136564254761e-01 2.078009247779846191e-01
-1.970565170049667358e-01 -2.325323820114135742e-01 4.902209639549255371e-01 -2.845798432826995850e-01 2.085716575384140015e-01 5.063584446907043457e-01 -3.152169287204742432e-01 -4.318942725658416748e-01
-1.827791780233383179e-01 -5.652868747711181641e-01 5.786629915237426758e-01 -4.647507369518280029e-01 1.396777331829071045e-01 1.450210660696029663e-01 -2.315005511045455933e-01 4.544289410114288330e-02
-2.136442512273788452e-01 2.984745502471923828e-01 7.763477563858032227e-01 -4.217562973499298096e-01 6.803642213344573975e-02 -3.999101743102073669e-02 -2.045180499553680420e-01 1.913604885339736938e-01
-4.657218456268310547e-01 -2.796952724456787109e-01 1.628998368978500366e-01 2.259312868118286133e-01 3.438742831349372864e-02 -3.974505960941314697e-01 -4.907099604606628418e-01 -4.768087565898895264e-01
-7.317427396774291992e-01 -9.081749618053436279e-02 3.288378119468688965e-01 -1.342708617448806763e-01 -5.367890745401382446e-02 -5.822445079684257507e-02 5.535102486610412598e-01 -1.322747915983200073e-01
-4.118655622005462646e-01 -5.421293973922729492e-01 -1.849308907985687256e-01 -5.777325630187988281e-01 9.849932044744491577e-03 2.009170204401016235e-01 -3.277581036090850830e-01 -1.435202807188034058e-01
-6.660848855972290039e-01 -2.981602251529693604e-01 2.411198914051055908e-01 1.527289152145385742e-01 4.389160871505737305e-01 -3.168067038059234619e-01 -2.346403747797012329e-01 1.946701109409332275e-01
-4.997878074645996094e-01 4.261898100376129150e-01 2.159522324800491333e-01 -4.539456069469451904e-01 4.497035741806030273e-01 2.156493626534938812e-02 -2.805362045764923096e-01 1.856708377599716187e-01
-7.208765149116516113e-01 -4.809095859527587891e-01 -2.488781325519084930e-02 -1.270797569304704666e-02 6.932831555604934692e-02 2.355441078543663025e-02 -4.568170309066772461e-01 1.850380897521972656e-01
-6.976154446601867676e-01 3.051791787147521973e-01 -5.025136284530162811e-03 2.191071957349777222e-02 4.785130620002746582e-01 -3.365639150142669678e-01 -7.132300641387701035e-03 -2.781944274902343750e-01
-3.415628373622894287e-01 1.080930698662996292e-02 7.153156995773315430e-01 -3.006174862384796143e-01 -4.348675310611724854e-01 -2.152513265609741211e-01 1.951537430286407471e-01 -8.742280304431915283e-02
-4.767480492591857910e-01 3.722408413887023926e-01 6.800640225410461426e-01 -2.501986920833587646e-01 1.449471414089202881e-01 -1.918434798717498779e-01 2.028098404407501221e-01 1.005795896053314209e-01
-2.476583123207092285e-01 -2.727141976356506348e-01 4.082469642162322998e-01 -3.944646716117858887e-01 4.277208745479583740e-01 3.545943200588226318e-01 -6.125173997133970261e-03 -4.830161929130554199e-01
-5.334281176328659058e-02 -4.762310385704040527e-01 4.768346250057220459e-01 -4.336753487586975098e-01 1.886115223169326782e-01 7.910531945526599884e-03 -5.029323101043701172e-01 -2.575560510158538818e-01
-2.872726321220397949e-01 -5.521545410156250000e-01 1.526659727096557617e-01 -3.581091165542602539e-01 -1.927928775548934937e-01 -2.397679686546325684e-01 -1.888176053762435913e-01 -5.751008391380310059e-01
-2.364505082368850708e-01 -3.905539214611053467e-01 3.716168999671936035e-01 -3.001376092433929443e-01 6.654018759727478027e-01 -2.265916764736175537e-01 -2.120745629072189331e-01 1.558789163827896118e-01
-3.542551100254058838e-01 4.000931382179260254e-01 1.059301197528839111e-01 -7.076420187950134277e-01 -3.617574274539947510e-01 -9.599622339010238647e-02 -2.345053702592849731e-01 -8.587265759706497192e-02
-6.176928877830505371e-01 2.492961883544921875e-01 4.799577295780181885e-01 -1.820874959230422974e-01 -1.308066211640834808e-02 3.332786262035369873e-01 -2.993995547294616699e-01 3.031598627567291260e-01
-2.705523967742919922e-01 -2.981466650962829590e-01 4.829059243202209473e-01 -3.276790678501129150e-01 3.708977103233337402e-01 3.356229662895202637e-01 -3.698008880019187927e-02 -4.957447648048400879e-01
-1.728520393371582031e-01 -1.777634918689727783e-01 2.193487882614135742e-01 -5.190975666046142578e-01 1.897600293159484863e-01 -8.437255024909973145e-02 7.144020870327949524e-03 -7.601101994514465332e-01
-6.209459304809570312e-01 -4.385586678981781006e-01 1.711196899414062500e-01 -4.413299262523651123e-02 5.643028616905212402e-01 1.726491749286651611e-02 -1.641002893447875977e-01 2.125985473394393921e-01
-7.470771670341491699e-01 -1.260248273611068726e-01 -1.945314109325408936e-01 -2.380110174417495728e-01 1.189992651343345642e-01 -2.253805249929428101e-01 3.399621844291687012e-01 -3.885490298271179199e-01
-3.870159387588500977e-01 -6.690386533737182617e-01 3.177576661109924316e-01 -3.951775431632995605e-01 -3.718703985214233398e-01 5.183409526944160461e-02 2.195123396813869476e-02 -6.335984915494918823e-02
-3.551574945449829102e-01 -5.623688697814941406e-01 7.948447018861770630e-02 -4.814039170742034912e-01 -9.951618313789367676e-02 2.519587874412536621e-01 -4.366521537303924561e-01 -2.355526238679885864e-01
-2.817218899726867676e-01 -6.390450000762939453e-01 4.903650581836700439e-01 -4.390399456024169922e-01 -1.877442300319671631e-01 6.445991247892379761e-02 2.914714440703392029e-02 -1.969463676214218140e-01
-2.265840470790863037e-01 -4.301395118236541748e-01 6.610115766525268555e-01 -3.187742829322814941e-01 -9.457902610301971436e-02 2.650153338909149170e-01 -1.699225455522537231e-01 -3.421029746532440186e-01
-6.023048162460327148e-01 -1.410595178604125977e-01 7.989068329334259033e-02 1.082503423094749451e-01 2.782646417617797852e-01 -6.327974796295166016e-01 -1.798182725906372070e-01 -2.983823418617248535e-01
-6.773298978805541992e-01 2.774625122547149658e-01 1.871939599514007568e-01 -3.727842569351196289e-01 1.393144577741622925e-02 -3.627892136573791504e-01 -2.309242486953735352e-01 3.241806328296661377e-01
-8.497713208198547363e-01 -1.955750584602355957e-02 3.681429326534271240e-01 1.285240799188613892e-01 2.296567857265472412e-01 1.776328086853027344e-01 1.822018921375274658e-01 8.924938738346099854e-02
-7.363066673278808594e-01 9.415242075920104980e-02 3.595292270183563232e-01 -6.297460198402404785e-02 1.741782873868942261e-01 2.500008419156074524e-02 -3.405019342899322510e-01 4.109210968017578125e-01
-2.529955804347991943e-01 -3.593016564846038818e-01 4.074729382991790771e-01 -4.705794751644134521e-01 1.445717513561248779e-01 -3.961980044841766357e-01 4.754207730293273926e-01 -1.245695203542709351e-01
-4.429557621479034424e-01 4.992543160915374756e-01 5.685406923294067383e-01 -2.942120134830474854e-01 2.404490709304809570e-01 4.315007105469703674e-02 -2.371786981821060181e-01 1.697193384170532227e-01
-3.350853621959686279e-01 2.536934912204742432e-01 -3.533995896577835083e-02 -8.431569933891296387e-01 -2.838212549686431885e-01 -9.509450942277908325e-02 -8.940292894840240479e-02 -1.166386008262634277e-01
-1.580462157726287842e-01 -4.596656262874603271e-01 1.558500900864601135e-02 -6.612477302551269531e-01 2.601570188999176025e-01 2.987082861363887787e-02 -4.242893159389495850e-01 -2.786437869071960449e-01
-4.668875038623809814e-01 -5.442191958427429199e-01 -1.578597128391265869e-01 -5.576909780502319336e-01 2.085047215223312378e-02 1.745251417160034180e-01 -3.388832509517669678e-01 -6.455352902412414551e-02
-2.631663680076599121e-01 3.943319022655487061e-01 1.898643672466278076e-01 -7.891058325767517090e-01 -1.089031472802162170e-01 1.750232428312301636e-01 -2.614273726940155029e-01 -7.531330734491348267e-02
-6.407663226127624512e-01 -4.585695452988147736e-03 1.073652878403663635e-01 2.301158383488655090e-02 -4.059407114982604980e-01 -3.203197419643402100e-01 6.557854264974594116e-02 -5.528540611267089844e-01
-7.097765207290649414e-01 -1.667063385248184204e-01 -1.576677411794662476e-01 1.709456145763397217e-01 1.579987257719039917e-01 -4.167433083057403564e-02 -4.823428988456726074e-01 -3.936873078346252441e-01
-2.680946886539459229e-01 -2.468905001878738403e-01 1.991666555404663086e-01 -6.761865615844726562e-01 -2.746635079383850098e-01 -2.063836902379989624e-01 2.371744066476821899e-01 -4.427061975002288818e-01
-7.456468939781188965e-01 5.816411972045898438e-01 2.232689112424850464e-01 -1.169390082359313965e-01 2.579824067652225494e-03 6.582658737897872925e-02 -1.706086248159408569e-01 -9.345138818025588989e-02
-5.980507135391235352e-01 5.953451395034790039e-01 2.065367251634597778e-02 -1.693824231624603271e-01 2.036948949098587036e-01 2.736593484878540039e-01 -2.605411708354949951e-01 -2.729830443859100342e-01
-3.167023956775665283e-01 -4.944910705089569092e-01 3.895712196826934814e-01 -2.368259131908416748e-01 1.427708268165588379e-01 4.019739627838134766e-01 -5.077705979347229004e-01 -8.676692098379135132e-02
-2.757585048675537109e-01 -5.576338171958923340e-01 4.571281373500823975e-01 -2.112520635128021240e-01 5.360525683499872684e-04 1.883381307125091553e-01 -5.490761399269104004e-01 -1.498400717973709106e-01
-7.135928422212600708e-02 -4.410137236118316650e-01 6.329020857810974121e-01 -4.292092323303222656e-01 1.182728726416826248e-02 3.890816494822502136e-02 -4.606788158416748047e-01 -4.183726757764816284e-02
-5.450463294982910156e-01 -3.946907222270965576e-01 2.297600209712982178e-01 -2.183850705623626709e-01 6.154528856277465820e-01 1.744527816772460938e-01 7.383751124143600464e-02 1.788687407970428467e-01
-4.192908704280853271e-01 -5.689170360565185547e-01 4.517666995525360107e-01 -2.190165519714355469e-01 4.293487370014190674e-01 6.746099889278411865e-02 -2.199571430683135986e-01 1.058042645454406738e-01
-6.478606462478637695e-01 5.142248868942260742e-01 4.465165138244628906e-01 1.839223690330982208e-02 2.670141458511352539e-01 1.567011326551437378e-01 -1.029055044054985046e-01 -9.845135360956192017e-02
-5.361051559448242188e-01 -5.292066931724548340e-01 5.002412572503089905e-02 -1.448729336261749268e-01 5.994184613227844238e-01 -2.169366180896759033e-01 -5.068599805235862732e-02 -1.040222309529781342e-02
-7.724323868751525879e-01 2.619239985942840576e-01 5.096969008445739746e-01 8.772487938404083252e-02 8.298110216856002808e-02 2.316273003816604614e-01 5.151195451617240906e-02 -6.377316266298294067e-02
-6.012777686119079590e-01 -9.189435839653015137e-02 3.568990528583526611e-01 1.786699891090393066e-01 4.541892111301422119e-01 -1.762105673551559448e-01 -4.516329467296600342e-01 1.714944839477539062e-01
-6.900277137756347656e-01 3.244071900844573975e-01 2.403870970010757446e-01 -1.482141911983489990e-01 -5.080134724266827106e-04 4.530723989009857178e-01 -3.550127446651458740e-01 8.694559335708618164e-02
-7.803609967231750488e-02 -1.966755390167236328e-01 5.985920429229736328e-01 -3.763606548309326172e-01 2.408094853162765503e-01 1.674169450998306274e-01 -2.745632827281951904e-01 -5.420947074890136719e-01
-2.605457901954650879e-01 -2.384446114301681519e-01 1.744769066572189331e-01 -5.500293374061584473e-01 -1.125878542661666870e-01 -3.854644000530242920e-01 1.505770981311798096e-01 -5.986261963844299316e-01
-6.523513197898864746e-01 3.364308923482894897e-02 4.196127355098724365e-01 -9.596033953130245209e-03 -5.394928455352783203e-01 -1.331011019647121429e-02 9.162443876266479492e-02 -3.122727274894714355e-01
-2.993898093700408936e-01 -2.491758018732070923e-01 4.819143097847700119e-03 -5.010612010955810547e-01 -2.086530625820159912e-01 -4.919462800025939941e-01 -2.799046784639358521e-02 -5.575489401817321777e-01
-5.332439541816711426e-01 -3.534921109676361084e-01 1.381262838840484619e-01 2.456405013799667358e-01 -1.242170762270689011e-02 -1.993612647056579590e-01 -4.341145455837249756e-01 -5.319036245346069336e-01
-6.995098590850830078e-01 8.610545843839645386e-02 6.081179529428482056e-02 -4.920946061611175537e-01 2.718468904495239258e-01 -5.057735741138458252e-02 -1.508773565292358398e-01 3.977358043193817139e-01
-3.866768181324005127e-01 -4.554528594017028809e-01 4.373863637447357178e-01 -4.501105248928070068e-01 2.598480582237243652e-01 -8.972903341054916382e-02 3.280217647552490234e-01 -2.568402886390686035e-01
-7.989680171012878418e-01 1.716343611478805542e-01 4.942662715911865234e-01 7.683089375495910645e-02 -1.780967563390731812e-01 2.203668057918548584e-01 -4.134577885270118713e-02 1.747033820720389485e-04
-8.695106506347656250e-01 1.823947429656982422e-01 1.449361890554428101e-01 2.238593250513076782e-02 -2.726896703243255615e-01 -1.528908610343933105e-01 -2.749518454074859619e-01 1.258653104305267334e-01
-2.130166739225387573e-01 -3.905552327632904053e-01 3.698957264423370361e-01 -5.425763130187988281e-01 4.322370886802673340e-02 -2.948161661624908447e-01 2.586532831192016602e-01 -4.638882577419281006e-01
-1.914106607437133789e-01 -2.796993255615234375e-01 2.534128129482269287e-01 -3.630364835262298584e-01 3.066107034683227539e-01 3.609456866979598999e-02 -2.077807337045669556e-01 -7.420450448989868164e-01
-2.659381031990051270e-01 -5.401449799537658691e-01 2.561101615428924561e-01 -5.488343834877014160e-01 -1.998969763517379761e-01 1.745756715536117554e-01 -4.049436151981353760e-01 -1.905095875263214111e-01
-6.229423880577087402e-01 -4.465606212615966797e-01 1.893289238214492798e-01 -3.100213408470153809e-01 7.016077870503067970e-04 -2.002665996551513672e-01 4.900043904781341553e-01 -1.887517236173152924e-02
-6.324459314346313477e-01 -6.663391590118408203e-01 1.547213941812515259e-01 -2.348034456372261047e-02 7.931721210479736328e-02 -1.801080256700515747e-01 -2.208389490842819214e-01 2.097953855991363525e-01
-7.611114382743835449e-01 2.462426014244556427e-02 2.219682633876800537e-01 -1.049136370420455933e-01 -5.256798863410949707e-01 2.780881524085998535e-01 -4.132525622844696045e-02 -6.667745113372802734e-02
-7.202053070068359375e-01 -4.499464035034179688e-01 2.504436969757080078e-01 7.876313291490077972e-03 1.222331747412681580e-01 1.003361269831657410e-01 -2.745111882686614990e-01 3.401527702808380127e-01
-5.926027894020080566e-01 -3.387518227100372314e-01 1.214285418391227722e-01 2.564089298248291016e-01 2.312638908624649048e-01 -8.609951287508010864e-02 -4.695795178413391113e-01 -4.149430990219116211e-01
-7.023416161537170410e-01 2.612375617027282715e-01 -2.820075750350952148e-01 -2.108327150344848633e-01 2.044142922386527061e-03 1.098572313785552979e-01 2.224526107311248779e-01 -5.029259324073791504e-01
-4.315096735954284668e-01 -5.654477477073669434e-01 -3.547787666320800781e-02 -5.331150889396667480e-01 -1.641673035919666290e-02 1.910779923200607300e-01 -4.145080149173736572e-01 8.777051698416471481e-04
-6.717788577079772949e-01 3.702925890684127808e-02 2.507873475551605225e-01 -2.946900725364685059e-01 -1.995035409927368164e-01 -3.963786661624908447e-01 -2.105645388364791870e-01 3.954117000102996826e-01
-6.820560991764068604e-02 -4.956460297107696533e-01 5.321915745735168457e-01 -3.910952806472778320e-01 9.976956993341445923e-02 -4.159654304385185242e-02 -5.401501655578613281e-01 -1.002651900053024292e-01
-1.787339448928833008e-01 -1.585327088832855225e-01 6.371854543685913086e-01 -2.785902917385101318e-01 -6.725379824638366699e-02 2.903684079647064209e-01 -1.884578317403793335e-01 -5.787491202354431152e-01
-3.167481720447540283e-01 1.240906566381454468e-01 -7.167590316385030746e-03 -1.002243161201477051e-01 4.532706439495086670e-01 -2.013032138347625732e-01 -4.498153030872344971e-01 -6.525832414627075195e-01
-4.424038231372833252e-01 5.439288020133972168e-01 3.615033924579620361e-01 -3.942924439907073975e-01 3.526573777198791504e-01 3.055229485034942627e-01 2.712613530457019806e-02 -6.181951984763145447e-02
-1.822248548269271851e-01 -6.982418149709701538e-02 1.688636243343353271e-01 -3.679668903350830078e-01 -2.561786472797393799e-01 -3.414048850536346436e-01 -2.550554573535919189e-01 -7.421361804008483887e-01
-7.651880979537963867e-01 -2.756326198577880859e-01 2.084094472229480743e-02 -7.477754261344671249e-04 -2.590758800506591797e-01 3.219234645366668701e-01 4.542080685496330261e-02 -4.065230190753936768e-01
-6.222199797630310059e-01 5.997929573059082031e-01 3.980078995227813721e-01 8.344644308090209961e-02 5.532955378293991089e-02 -3.973737731575965881e-02 -1.462252885103225708e-01 -2.483844161033630371e-01
-1.830685883760452271e-01 -5.948892235755920410e-02 3.861641883850097656e-01 -4.690134227275848389e-01 -8.205676078796386719e-02 -3.507962524890899658e-01 1.800336390733718872e-01 -6.569985747337341309e-01
-6.164915561676025391e-01 1.202444881200790405e-01 1.546570956707000732e-01 6.568201817572116852e-03 -4.035408794879913330e-01 -2.886570394039154053e-01 1.131608486175537109e-01 -5.679295063018798828e-01
-6.360267996788024902e-01 1.428568065166473389e-01 4.686470925807952881e-01 -1.215944364666938782e-01 -4.366203211247920990e-03 4.474276602268218994e-01 -2.761005461215972900e-01 2.533864080905914307e-01
-3.514030575752258301e-01 5.615990608930587769e-02 1.715410053730010986e-01 3.414959460496902466e-02 4.341056644916534424e-01 -4.174047708511352539e-01 -4.423187375068664551e-01 -5.333375930786132812e-01
-3.630335330963134766e-01 -5.485310554504394531e-01 1.074778032489120960e-03 -5.163669586181640625e-01 -1.338709145784378052e-01 2.603189051151275635e-01 -4.127348959445953369e-01 -2.112981975078582764e-01
-3.328415453433990479e-01 4.303487241268157959e-01 3.559157848358154297e-01 -5.385592579841613770e-01 -3.682346343994140625e-01 -3.429106175899505615e-01 -1.799141317605972290e-01 -4.172232002019882202e-02
-5.081791877746582031e-01 2.538788914680480957e-01 1.675953119993209839e-01 -2.066153436899185181e-01 5.726673603057861328e-01 -3.993216156959533691e-01 1.415845453739166260e-01 -3.147535920143127441e-01
-2.919279038906097412e-01 -6.387367844581604004e-01 3.942078053951263428e-01 -3.283800482749938965e-01 2.670650482177734375e-01 2.344291806221008301e-01 -3.413594663143157959e-01 -2.744429744780063629e-02
-7.896315455436706543e-01 4.197439551353454590e-01 2.210109382867813110e-01 -1.462904661893844604e-01 3.141953945159912109e-01 1.757666021585464478e-01 -8.834242820739746094e-03 1.896628178656101227e-02
-6.711828112602233887e-01 2.531595528125762939e-01 1.007008031010627747e-01 -4.475405514240264893e-01 -4.667885601520538330e-02 -3.686341941356658936e-01 -2.280539274215698242e-01 2.913969159126281738e-01
-8.076742887496948242e-01 6.687359511852264404e-02 3.927911221981048584e-01 1.050708591938018799e-01 -4.992529284209012985e-03 -1.167832538485527039e-01 3.645038306713104248e-01 -1.770278662443161011e-01
-2.162279188632965088e-01 -6.037003397941589355e-01 6.194598674774169922e-01 -2.958153486251831055e-01 3.190795779228210449e-01 -3.021603915840387344e-03 6.643830239772796631e-02 -1.063912361860275269e-01
5.554104689508676529e-03 8.679838478565216064e-02 4.070763587951660156e-01 -5.291106104850769043e-01 2.427604198455810547e-01 1.283677667379379272e-01 -2.758198976516723633e-01 -6.287117004394531250e-01
-4.684503972530364990e-01 -4.799804985523223877e-01 3.952377289533615112e-02 -1.397249549627304077e-01 5.648198127746582031e-01 -4.042809009552001953e-01 -2.045606225728988647e-01 -6.912564486265182495e-02
-2.806558310985565186e-01 -1.787523925304412842e-01 2.984318137168884277e-01 -5.325196385383605957e-01 1.507504028268158436e-03 -1.393835842609405518e-01 3.558806180953979492e-01 -6.087363362312316895e-01
-1.796518713235855103e-01 -5.194467902183532715e-01 3.473078310489654541e-01 -4.666432440280914307e-01 -2.835738956928253174e-01 -8.699181675910949707e-02 -5.110744833946228027e-01 -1.016998961567878723e-01
-5.412698984146118164e-01 2.651668488979339600e-01 6.204779148101806641e-01 2.055018991231918335e-01 -2.830294072628021240e-01 -1.941351294517517090e-01 -7.430911809206008911e-02 -2.935535013675689697e-01
-2.657468616962432861e-01 -5.260390043258666992e-01 2.505358457565307617e-01 -2.719277739524841309e-01 5.802811384201049805e-01 -2.678713500499725342e-01 -3.277606070041656494e-01 -6.349763367325067520e-03
-6.941136717796325684e-01 5.386824011802673340e-01 2.855592668056488037e-01 6.364614702761173248e-03 -1.669504493474960327e-01 -1.773905158042907715e-01 -2.798247337341308594e-01 -9.381376206874847412e-02
-2.530712783336639404e-01 -2.771532833576202393e-01 -9.421593695878982544e-02 -5.157597661018371582e-01 1.786276698112487793e-01 1.388018578290939331e-01 -3.595793843269348145e-01 -6.354410648345947266e-01
-6.028235554695129395e-01 -3.937959671020507812e-01 2.081652730703353882e-01 -2.457950115203857422e-01 1.959699690341949463e-01 -2.452878654003143311e-01 5.281273126602172852e-01 -1.708407327532768250e-02
-4.380840361118316650e-01 -7.101064920425415039e-02 2.106153778731822968e-02 7.098767906427383423e-02 2.579513788223266602e-01 -3.348604440689086914e-01 -4.922104775905609131e-01 -6.136901974678039551e-01
-7.995166182518005371e-01 1.456955820322036743e-01 2.680030465126037598e-01 2.043674141168594360e-01 3.794538676738739014e-01 1.933237910270690918e-01 1.821992844343185425e-01 -1.067645475268363953e-01
-7.203655242919921875e-01 -1.208884268999099731e-01 1.738522499799728394e-01 -1.830089092254638672e-01 1.303147245198488235e-02 8.322079479694366455e-02 5.850455760955810547e-01 -2.310167253017425537e-01
-6.215565800666809082e-01 3.851176202297210693e-01 2.690561413764953613e-01 -1.306416392326354980e-01 4.669618010520935059e-01 -9.481789916753768921e-02 -3.184520602226257324e-01 2.178020775318145752e-01
-3.750313818454742432e-01 2.885380089282989502e-01 -6.781753897666931152e-02 -6.414294838905334473e-01 -3.970561921596527100e-01 -4.032214879989624023e-01 -6.947061419486999512e-02 -1.870799660682678223e-01
-3.501077592372894287e-01 -5.192741751670837402e-01 -1.344313770532608032e-01 -6.039600372314453125e-01 1.411291072145104408e-03 1.846926957368850708e-01 -3.801024854183197021e-01 -2.152863442897796631e-01
-5.260565280914306641e-01 1.525797788053750992e-02 2.085310816764831543e-01 -1.988580226898193359e-01 3.563736081123352051e-01 -6.690332293510437012e-01 -2.532428205013275146e-01 3.553047403693199158e-02
-6.668327450752258301e-01 -1.942527443170547485e-01 1.405067294836044312e-01 -2.418266087770462036e-01 1.624617874622344971e-01 -4.040940999984741211e-01 4.392441213130950928e-01 -2.382358312606811523e-01
-8.378996849060058594e-01 3.582638874650001526e-02 2.470037192106246948e-01 6.172132119536399841e-02 -2.250297665596008301e-01 -1.665099561214447021e-01 -3.063515722751617432e-01 2.441414296627044678e-01
-6.556879878044128418e-01 -1.234725788235664368e-01 2.745849490165710449e-01 1.711914837360382080e-01 4.200041294097900391e-01 -2.043339908123016357e-01 -4.323877990245819092e-01 2.121538072824478149e-01
-4.951469004154205322e-01 -5.767592787742614746e-01 2.997724413871765137e-01 8.962441235780715942e-02 2.132253199815750122e-01 -2.292667627334594727e-01 -4.731205105781555176e-01 4.910119622945785522e-02
-5.761215090751647949e-01 -2.027387768030166626e-01 7.660227268934249878e-02 2.135339677333831787e-01 1.210436597466468811e-01 -7.534024119377136230e-02 -4.491911232471466064e-01 -5.944877862930297852e-01
-2.248965799808502197e-01 -1.930225193500518799e-01 -1.097035259008407593e-01 -5.517702102661132812e-01 -5.443983897566795349e-02 -6.084607243537902832e-01 -1.840212345123291016e-01 -4.343117475509643555e-01
-7.632481455802917480e-01 1.413870155811309814e-01 2.762718200683593750e-01 -2.948753833770751953e-01 -3.691937774419784546e-02 3.283379971981048584e-01 -1.321927458047866821e-01 3.279340267181396484e-01
-8.178110718727111816e-01 6.841951981186866760e-03 1.961513012647628784e-01 -7.772961165755987167e-03 -3.444011807441711426e-01 3.842154443264007568e-01 -7.235154509544372559e-02 -1.453761011362075806e-01
-6.870599389076232910e-01 -3.009541928768157959e-01 1.983294934034347534e-01 -1.072807237505912781e-01 4.540457427501678467e-01 -1.312121152877807617e-01 -1.419057548046112061e-01 3.781796693801879883e-01
-2.147066891193389893e-01 -1.479503512382507324e-01 5.844134092330932617e-01 -2.570037841796875000e-01 1.725391149520874023e-01 2.423245161771774292e-01 -4.148237034678459167e-02 -6.589463949203491211e-01
-7.283402681350708008e-01 4.960987567901611328e-01 1.636971831321716309e-01 -3.547605872154235840e-02 -2.500744760036468506e-01 -5.145978555083274841e-02 -6.844732910394668579e-03 -3.607200086116790771e-01
-6.049764156341552734e-01 -2.361439466476440430e-01 4.299993216991424561e-01 1.175658255815505981e-01 3.842392265796661377e-01 -8.509243279695510864e-02 -3.555327951908111572e-01 3.134235739707946777e-01
-7.193714380264282227e-01 1.911009848117828369e-01 -6.997482385486364365e-03 -5.091885328292846680e-01 -1.124028936028480530e-01 -2.342798709869384766e-01 3.440830707550048828e-01 2.736051194369792938e-02
-6.924152970314025879e-01 4.945966601371765137e-02 3.662216365337371826e-01 -1.711629033088684082e-01 -7.440641522407531738e-02 5.672465562820434570e-01 -6.986122578382492065e-02 1.500473171472549438e-01
-5.406362414360046387e-01 1.840906590223312378e-01 3.726667761802673340e-01 -8.729433268308639526e-02 2.544039189815521240e-01 6.454734802246093750e-01 -2.089191526174545288e-01 4.814093559980392456e-02
-5.564393103122711182e-02 -4.530652761459350586e-01 6.523944139480590820e-01 -4.465574026107788086e-01 3.598496615886688232e-01 -7.697852700948715210e-02 -1.381697133183479309e-02 -1.760550141334533691e-01
-4.707515239715576172e-01 -1.785624772310256958e-01 2.206920683383941650e-01 -3.903813958168029785e-01 7.306638360023498535e-02 -1.929542273283004761e-01 6.263771653175354004e-01 -3.323967158794403076e-01
-4.532759487628936768e-01 -2.037061154842376709e-01 1.374006420373916626e-01 3.289869055151939392e-02 5.494035482406616211e-01 -4.955852031707763672e-01 -8.292072266340255737e-02 -4.227987825870513916e-01
-4.506921470165252686e-01 3.899691700935363770e-01 1.043509095907211304e-01 -4.198770523071289062e-01 4.986769855022430420e-01 9.531188011169433594e-02 -4.301348626613616943e-01 1.218024492263793945e-01
-2.725475728511810303e-01 -5.877808928489685059e-01 3.805909156799316406e-01 -2.844868898391723633e-01 2.104238867759704590e-01 2.259965986013412476e-01 -5.011697411537170410e-01 -8.902546018362045288e-02
-9.992923587560653687e-02 -2.403219044208526611e-01 5.150548815727233887e-01 -4.564142227172851562e-01 4.584121704101562500e-01 2.499976009130477905e-01 -1.588548570871353149e-01 -4.009846448898315430e-01
-1.216056123375892639e-01 -4.192952513694763184e-01 6.616286039352416992e-01 -4.394825994968414307e-01 1.955890655517578125e-01 8.630596101284027100e-02 1.341039091348648071e-01 -3.388490974903106689e-01
-2.959254384040832520e-01 -2.225130647420883179e-01 1.925704479217529297e-01 -5.113584995269775391e-01 5.095420032739639282e-02 -4.092082679271697998e-01 3.544034361839294434e-01 -5.183587074279785156e-01
-1.451489478349685669e-01 -1.198212499730288982e-03 3.654021620750427246e-01 -3.986892402172088623e-01 1.377938389778137207e-01 2.790094316005706787e-01 -2.242172807455062866e-01 -7.344058156013488770e-01
-9.315465390682220459e-02 -4.412929527461528778e-03 4.730644524097442627e-01 -4.621323943138122559e-01 2.051272392272949219e-01 2.063690871000289917e-01 -1.161996498703956604e-01 -6.751137375831604004e-01
-6.610108017921447754e-01 2.706584334373474121e-01 -2.575297653675079346e-01 -5.323821902275085449e-01 6.019509211182594299e-02 -2.768396437168121338e-01 -2.344937920570373535e-01 6.932158768177032471e-02
-5.543652176856994629e-01 2.694305777549743652e-01 1.244963109493255615e-01 6.336149573326110840e-02 1.981985867023468018e-01 -5.938916206359863281e-01 -1.534975226968526840e-02 -4.564502537250518799e-01
-6.419965624809265137e-01 -4.264628291130065918e-01 1.092850416898727417e-02 2.401166707277297974e-01 3.807848319411277771e-02 -1.305794566869735718e-01 -4.909270405769348145e-01 -2.977986633777618408e-01
-7.996544837951660156e-01 -3.727352917194366455e-01 1.572111248970031738e-01 -1.306464243680238724e-02 -1.651590913534164429e-01 -6.454750150442123413e-02 -2.490721493959426880e-01 3.213318884372711182e-01
-6.292711496353149414e-01 4.011231660842895508e-01 4.518868029117584229e-02 4.575595259666442871e-02 3.767632246017456055e-01 -3.773883581161499023e-01 -3.867738544940948486e-01 -7.082372158765792847e-02
-6.006277799606323242e-01 3.542599976062774658e-01 1.704664230346679688e-01 -9.527999162673950195e-02 4.909646809101104736e-01 -4.342793822288513184e-01 -2.120044678449630737e-01 3.190938383340835571e-02
-6.637229323387145996e-01 8.621691912412643433e-02 5.053749084472656250e-01 -1.698669046163558960e-01 -1.223059371113777161e-01 4.783552289009094238e-01 1.545741856098175049e-01 1.021484658122062683e-02
-2.184202373027801514e-01 1.438549906015396118e-01 7.911337018013000488e-01 5.158857908099889755e-03 -4.050132036209106445e-01 -2.683626711368560791e-01 -2.431953102350234985e-01 -1.023769751191139221e-01
-3.087112903594970703e-01 4.351964592933654785e-01 3.338005542755126953e-01 -7.072944045066833496e-01 5.925915762782096863e-02 2.483258247375488281e-01 -1.761499494314193726e-01 8.606352657079696655e-02
-2.952699363231658936e-01 2.112050652503967285e-01 2.191379368305206299e-01 -3.090523481369018555e-01 3.632892370223999023e-01 -5.540578961372375488e-01 2.288079410791397095e-01 -4.830745756626129150e-01
-6.362388134002685547e-01 6.254868954420089722e-02 3.037645518779754639e-01 1.528416574001312256e-01 -4.478479027748107910e-01 -5.885587260127067566e-02 -8.210275322198867798e-02 -5.146665573120117188e-01
-1.654004305601119995e-01 -2.246345281600952148e-01 2.670664787292480469e-01 -5.978606343269348145e-01 3.692008927464485168e-02 -1.297196596860885620e-01 8.909626305103302002e-02 -6.835873723030090332e-01
-6.621034145355224609e-01 -3.872756659984588623e-02 2.600873410701751709e-01 -2.073329985141754150e-01 -3.459620475769042969e-02 -1.814598739147186279e-01 -4.434835314750671387e-01 4.676374197006225586e-01
-8.052420616149902344e-01 2.992268800735473633e-01 2.425946742296218872e-01 -3.433702513575553894e-02 -4.252606630325317383e-01 2.195850573480129242e-02 -1.325846612453460693e-01 -5.576546490192413330e-02
-3.910279870033264160e-01 -4.748401343822479248e-01 -1.751969456672668457e-01 -6.663049459457397461e-01 -2.436438202857971191e-01 1.241733208298683167e-01 -2.500889003276824951e-01 -9.819304198026657104e-02
-7.373471856117248535e-01 -3.165324926376342773e-01 -4.349320009350776672e-02 2.130703926086425781e-01 4.614669829607009888e-02 1.514507271349430084e-02 -3.336102664470672607e-01 -4.417926073074340820e-01
-6.764814257621765137e-01 -5.838130787014961243e-02 1.985575705766677856e-01 1.335755139589309692e-01 -1.850680410861968994e-01 -2.048385739326477051e-01 1.453562080860137939e-01 -6.199672818183898926e-01
-3.117981553077697754e-01 3.541090190410614014e-01 2.890995442867279053e-01 -8.133190274238586426e-01 5.808892659842967987e-03 1.063357591629028320e-01 -1.049600318074226379e-01 9.982340037822723389e-02
-3.916057944297790527e-01 3.415895104408264160e-01 7.551816105842590332e-01 -2.481764405965805054e-01 -1.108872592449188232e-01 1.303132921457290649e-01 -2.518493533134460449e-01 7.324548065662384033e-02
-7.272815704345703125e-01 1.558105796575546265e-01 2.053970703855156898e-03 -1.732386648654937744e-01 3.107310831546783447e-01 -3.668617606163024902e-01 -3.736736178398132324e-01 2.144657075405120850e-01
-3.408277630805969238e-01 -5.419294834136962891e-01 3.025091253221035004e-02 -4.867189228534698486e-01 -5.611029267311096191e-02 2.593793570995330811e-01 -5.006840229034423828e-01 -1.767140775918960571e-01
-2.499328851699829102e-01 -3.572570681571960449e-01 1.427114456892013550e-01 -4.296933412551879883e-01 3.534255921840667725e-01 1.989747881889343262e-01 -1.609530001878738403e-01 -6.438102126121520996e-01
-4.806226789951324463e-01 -3.618341684341430664e-01 2.150644659996032715e-01 -3.716753423213958740e-01 3.257000744342803955e-01 -3.086856007575988770e-01 5.022171139717102051e-01 9.656659327447414398e-03
-2.661385536193847656e-01 3.680829703807830811e-01 3.715122044086456299e-01 -7.703000903129577637e-01 -2.069513499736785889e-01 -1.959574781358242035e-02 -1.328865140676498413e-01 3.781648352742195129e-02
-3.070154786109924316e-01 1.172401085495948792e-01 -7.295086048543453217e-03 -1.000741124153137207e-01 4.162034392356872559e-01 -2.283779978752136230e-01 -4.857760965824127197e-01 -6.485119462013244629e-01
-7.779506444931030273e-01 1.660219281911849976e-01 -2.346461564302444458e-01 -1.990564316511154175e-01 2.827472798526287079e-02 -3.110923767089843750e-01 -4.101169109344482422e-01 8.230129629373550415e-02
-6.146450638771057129e-01 6.454331874847412109e-01 -1.096954289823770523e-02 -2.825103700160980225e-01 1.315887719392776489e-01 1.254315227270126343e-01 -1.276263147592544556e-01 -2.763292491436004639e-01
-9.244878888130187988e-01 -2.417634725570678711e-01 -4.555226117372512817e-02 2.258902788162231445e-01 -8.150426298379898071e-02 -1.269005686044692993e-01 -7.031904160976409912e-02 -7.797325402498245239e-02
-2.294393479824066162e-01 -4.770840406417846680e-01 3.688743412494659424e-01 -1.963155865669250488e-01 -9.968362748622894287e-02 1.313568092882633209e-02 -7.265236377716064453e-01 -8.482065796852111816e-02
-6.796921491622924805e-01 2.192668803036212921e-02 -2.628494501113891602e-01 -5.204968452453613281e-01 -1.105307415127754211e-01 -4.209744334220886230e-01 8.291237801313400269e-02 3.492835164070129395e-02
-2.977530658245086670e-01 -2.315487414598464966e-01 1.111256554722785950e-01 -5.880525112152099609e-01 -1.986281424760818481e-01 -3.481739759445190430e-01 1.602919399738311768e-01 -5.596445202827453613e-01
-1.437485963106155396e-01 -3.813920021057128906e-01 2.411617338657379150e-01 -4.778797328472137451e-01 7.534319162368774414e-02 6.231397390365600586e-02 -3.271718323230743408e-01 -6.563136577606201172e-01
-3.504457473754882812e-01 -2.700365781784057617e-01 -4.808428883552551270e-02 -5.081972479820251465e-01 -2.666206061840057373e-01 -4.439263343811035156e-01 1.596744917333126068e-02 -5.246707797050476074e-01
-5.913156867027282715e-01 -6.829442381858825684e-01 3.788371011614799500e-02 -2.401875555515289307e-01 1.318373680114746094e-01 -2.359676808118820190e-01 2.273558974266052246e-01 7.431690115481615067e-03
-5.888362526893615723e-01 -2.544519901275634766e-01 2.314294576644897461e-01 -1.060802713036537170e-01 2.760495245456695557e-01 -3.474892079830169678e-01 -3.724841177463531494e-01 4.336091279983520508e-01
-7.316825985908508301e-01 3.294878005981445312e-01 2.166116684675216675e-01 -1.700144857168197632e-01 1.287628859281539917e-01 5.079512596130371094e-01 4.702210798859596252e-02 -5.871516838669776917e-02
-1.917935609817504883e-01 -1.911573112010955811e-01 8.226282894611358643e-02 -4.402673840522766113e-01 -4.765538498759269714e-02 -1.451829671859741211e-01 -2.382400780916213989e-01 -8.037190437316894531e-01
-5.096340775489807129e-01 -4.741453528404235840e-01 3.321351408958435059e-01 -1.545819044113159180e-01 5.303787589073181152e-01 7.304860278964042664e-03 -5.930360779166221619e-02 3.104480504989624023e-01
-2.296263128519058228e-01 2.961122989654541016e-02 1.693662703037261963e-01 -1.029072627425193787e-01 2.628983557224273682e-01 -2.359343320131301880e-01 -6.113285422325134277e-01 -6.392316818237304688e-01
-1.326507627964019775e-01 -2.333688437938690186e-01 1.789035201072692871e-01 -4.205572605133056641e-01 -9.081374853849411011e-02 8.382105082273483276e-02 -4.510293304920196533e-01 -7.073666453361511230e-01
-6.368052959442138672e-01 -1.211273893713951111e-01 1.454150825738906860e-01 6.516252458095550537e-02 -2.776916027069091797e-01 -4.791555106639862061e-01 1.462577730417251587e-01 -4.757325947284698486e-01
-1.735899597406387329e-01 -6.152534484863281250e-01 3.641342818737030029e-01 -5.394653677940368652e-01 1.446977555751800537e-01 8.269073814153671265e-02 -2.934247851371765137e-01 -2.320344150066375732e-01
-6.802103519439697266e-01 4.155800342559814453e-01 3.327930271625518799e-01 -1.592064350843429565e-01 -3.811359703540802002e-01 -7.671793550252914429e-02 1.519666314125061035e-01 -2.329485714435577393e-01
-4.334411025047302246e-01 -4.778599739074707031e-01 2.935074865818023682e-01 5.520864948630332947e-02 3.987623155117034912e-01 -3.993283510208129883e-01 -4.193540811538696289e-01 1.586671918630599976e-02
-6.250074505805969238e-01 5.724529623985290527e-01 3.859348297119140625e-01 -2.805534303188323975e-01 -9.251369163393974304e-03 1.687352806329727173e-01 -1.570068448781967163e-01 2.826728671789169312e-02
-3.050777614116668701e-01 -4.812384843826293945e-01 1.008796989917755127e-01 -6.972991228103637695e-01 -3.656938970088958740e-01 7.244247198104858398e-02 -1.890249252319335938e-01 6.499167531728744507e-02
-6.804574728012084961e-01 1.532700806856155396e-01 1.207702979445457458e-01 5.868855863809585571e-02 -3.731141388416290283e-01 -3.326269686222076416e-01 2.998818270862102509e-02 -4.946734607219696045e-01
-2.956794202327728271e-01 -4.918278157711029053e-01 3.273903727531433105e-01 -3.208225667476654053e-01 -2.998541891574859619e-01 2.083818614482879639e-01 -5.586611032485961914e-01 -1.230026781558990479e-01
-3.507211208343505859e-01 -1.687015593051910400e-01 1.048101261258125305e-01 -3.775920718908309937e-02 4.086059033870697021e-01 -2.726181149482727051e-01 -4.361359477043151855e-01 -6.361050009727478027e-01
-2.834671735763549805e-01 -4.694963395595550537e-01 2.918716892600059509e-02 -7.374712824821472168e-01 -1.326187402009963989e-01 7.406970858573913574e-02 -3.616641461849212646e-01 2.507564984261989594e-02
-5.827311277389526367e-01 2.294213473796844482e-01 5.272489786148071289e-02 -8.542785793542861938e-02 3.748210370540618896e-01 -6.243931651115417480e-01 -5.504769831895828247e-02 -2.536225020885467529e-01
-9.110543727874755859e-01 1.224786192178726196e-01 2.258264422416687012e-01 1.784213483333587646e-01 -2.104274481534957886e-01 6.731162220239639282e-02 -1.523190438747406006e-01 -1.163737569004297256e-02
-1.668028682470321655e-01 -3.116179108619689941e-01 6.745641231536865234e-01 -3.025432229042053223e-01 2.945321798324584961e-01 2.411754429340362549e-01 -1.411872357130050659e-01 -4.045410454273223877e-01
-4.342667460441589355e-01 4.463528990745544434e-01 6.632969975471496582e-01 -2.860333323478698730e-01 2.143831700086593628e-01 -1.657106131315231323e-01 1.117870658636093140e-01 6.698647886514663696e-02
-4.758847653865814209e-01 3.385429978370666504e-01 3.265783190727233887e-01 1.280823796987533569e-01 -1.962670087814331055e-01 -3.107723593711853027e-01 1.177710667252540588e-02 -6.329494714736938477e-01
-5.628567934036254883e-01 -1.514210700988769531e-01 5.300331115722656250e-02 -2.350991964340209961e-01 4.623101055622100830e-01 -1.257822811603546143e-01 5.696271061897277832e-01 -2.194441258907318115e-01
-7.176449894905090332e-01 -1.206008531153202057e-02 1.175668984651565552e-01 -3.193765282630920410e-01 -5.101469159126281738e-02 -4.544211626052856445e-01 -1.518127918243408203e-01 3.699576556682586670e-01
-4.778433144092559814e-01 -1.175649277865886688e-02 1.109744310379028320e-01 -5.662424862384796143e-02 6.481993198394775391e-01 -4.201255440711975098e-01 -3.631605803966522217e-01 -1.656881272792816162e-01
-3.048863112926483154e-01 -6.115850210189819336e-01 5.889067053794860840e-02 -4.113971889019012451e-01 -1.401878595352172852e-01 -1.658986061811447144e-01 -4.172252118587493896e-01 -3.728814125061035156e-01
-4.392293989658355713e-01 1.936368644237518311e-02 3.171325325965881348e-01 -2.565822601318359375e-01 1.520611494779586792e-01 2.748365700244903564e-01 -6.258104443550109863e-01 3.872964084148406982e-01
-7.999905347824096680e-01 -2.317491173744201660e-01 2.475421428680419922e-01 1.390587724745273590e-02 3.248925805091857910e-01 7.820654660463333130e-02 -1.749229282140731812e-01 3.202614784240722656e-01
-6.966459751129150391e-01 1.525336205959320068e-01 2.818289399147033691e-01 1.557878702878952026e-01 -1.002775207161903381e-01 4.425264596939086914e-01 -7.093353569507598877e-02 -4.204801917076110840e-01
-6.620095372200012207e-01 5.704030394554138184e-01 3.378992974758148193e-01 1.663768780417740345e-03 2.896218299865722656e-01 1.837956905364990234e-02 -1.840165853500366211e-01 -6.422103196382522583e-02
-4.642627835273742676e-01 -8.870974183082580566e-02 5.258660390973091125e-02 6.798102706670761108e-02 -2.760412171483039856e-02 -1.198123171925544739e-01 -3.006458878517150879e-01 -8.146772384643554688e-01
-3.345238268375396729e-01 4.425226449966430664e-01 6.786594390869140625e-01 -2.710764110088348389e-01 2.359466403722763062e-01 -3.076050877571105957e-01 -6.097742542624473572e-02 6.478095799684524536e-02
-5.084208250045776367e-01 -3.382374644279479980e-01 1.773441880941390991e-01 -1.635552048683166504e-01 6.922855377197265625e-01 2.458914667367935181e-01 -7.258949428796768188e-02 1.546331197023391724e-01
-5.702773332595825195e-01 -3.469229936599731445e-01 6.136823073029518127e-02 -1.467154920101165771e-01 5.116885304450988770e-01 -5.041213035583496094e-01 9.103111922740936279e-02 -6.990278512239456177e-02
-7.689484953880310059e-01 1.179607883095741272e-01 1.909009553492069244e-02 -4.632197022438049316e-01 1.706552654504776001e-01 -1.848137378692626953e-01 2.494716197252273560e-01 2.331333607435226440e-01
-5.489450097084045410e-01 6.122096776962280273e-01 1.962786614894866943e-01 -3.509016036987304688e-01 -1.695584952831268311e-01 1.989050805568695068e-01 -1.931260079145431519e-01 -2.378872185945510864e-01
-6.933519840240478516e-01 7.815449684858322144e-02 6.253069043159484863e-01 5.074094235897064209e-02 -2.104410082101821899e-01 2.614863514900207520e-01 7.431414723396301270e-02 -3.726698458194732666e-02
-6.127684116363525391e-01 4.656267464160919189e-01 -1.086538955569267273e-01 -1.881984919309616089e-01 3.779135346412658691e-01 3.257159590721130371e-01 7.890650629997253418e-02 -3.245710432529449463e-01
-5.388818383216857910e-01 -3.082429468631744385e-01 7.159119099378585815e-02 -2.667374014854431152e-01 -9.299991279840469360e-02 -3.832156062126159668e-01 -4.818342924118041992e-01 3.881379365921020508e-01
-6.735448241233825684e-01 4.043533802032470703e-01 5.047067999839782715e-01 -1.521062403917312622e-01 -2.707658112049102783e-01 9.914029389619827271e-02 -1.270466893911361694e-01 7.541002333164215088e-02
-5.633030533790588379e-01 -3.233328461647033691e-01 2.649620175361633301e-01 2.932949364185333252e-02 4.010556936264038086e-01 -4.738327264785766602e-01 -3.095056414604187012e-01 1.610083281993865967e-01
-5.878874659538269043e-01 6.064786911010742188e-01 5.793442577123641968e-02 -4.501726478338241577e-02 -9.404470771551132202e-02 -8.943914622068405151e-02 -2.075493186712265015e-01 -4.703920185565948486e-01
-6.719052791595458984e-01 2.659668326377868652e-01 4.602768719196319580e-01 -9.563890844583511353e-02 -1.129833459854125977e-01 2.855485081672668457e-01 2.559463381767272949e-01 -3.114351034164428711e-01
-6.948949098587036133e-01 -1.449971348047256470e-01 5.755810439586639404e-02 1.238134652376174927e-01 -4.253014624118804932e-01 -7.960565388202667236e-02 -3.330718278884887695e-01 -4.234371781349182129e-01
-7.893492579460144043e-01 2.677079737186431885e-01 -3.727579489350318909e-02 -1.223246231675148010e-01 -1.815932989120483398e-01 -1.308092772960662842e-01 2.772207558155059814e-01 -4.024535119533538818e-01
-1.184015125036239624e-01 -1.402544379234313965e-01 3.588466346263885498e-01 -5.653890967369079590e-01 2.191581577062606812e-01 1.183377578854560852e-02 -2.169994078576564789e-02 -6.850056052207946777e-01
-7.412676811218261719e-01 3.238771855831146240e-01 4.673089683055877686e-01 1.816574782133102417e-01 -1.597778499126434326e-01 -1.680354177951812744e-01 -1.976850777864456177e-01 -3.747783228754997253e-02
-6.845310330390930176e-01 1.296167522668838501e-01 2.739411890506744385e-01 1.979180574417114258e-01 -1.886264681816101074e-01 2.697893977165222168e-01 1.580467447638511658e-02 -5.401715040206909180e-01
-6.634339690208435059e-01 6.525353789329528809e-01 6.370657682418823242e-02 -1.479885578155517578e-01 3.651661425828933716e-02 4.373603686690330505e-02 -1.877773553133010864e-01 -2.637938261032104492e-01
-8.210032582283020020e-01 -1.566703915596008301e-01 -1.051279008388519287e-01 -7.079585641622543335e-02 -4.478013888001441956e-02 -1.999051421880722046e-01 -4.186270833015441895e-01 2.610139250755310059e-01
-1.297596842050552368e-01 -2.416946738958358765e-01 1.507562249898910522e-01 -5.672517418861389160e-01 3.447485268115997314e-01 -6.764132976531982422e-01 -5.589625611901283264e-02 -2.708162553608417511e-02
-6.548706889152526855e-01 3.268902599811553955e-01 4.842159748077392578e-01 2.964175939559936523e-01 1.234792768955230713e-01 3.376895189285278320e-02 -1.196075901389122009e-01 -3.335646092891693115e-01
-4.958918392658233643e-01 -7.753964513540267944e-03 3.305762410163879395e-01 -6.409960985183715820e-01 4.234271496534347534e-02 -2.302165329456329346e-01 3.707145750522613525e-01 2.040901333093643188e-01
-7.239701747894287109e-01 3.544284701347351074e-01 2.659304738044738770e-01 -1.866573989391326904e-01 4.860723614692687988e-01 7.475364021956920624e-03 -3.643788024783134460e-02 8.389219641685485840e-02
-3.955224156379699707e-01 -2.921487390995025635e-01 1.338657140731811523e-01 -6.683064159005880356e-03 4.797830432653427124e-02 -2.495079636573791504e-01 -1.970577239990234375e-01 -7.980341911315917969e-01
-6.733201146125793457e-01 5.744110941886901855e-01 3.149735033512115479e-01 -1.319966465234756470e-01 2.048480510711669922e-01 1.649763286113739014e-01 -2.780884876847267151e-02 -1.735142469406127930e-01
-2.536199986934661865e-01 -6.297742128372192383e-01 3.604471385478973389e-01 -4.936450123786926270e-01 1.635936647653579712e-01 2.451135367155075073e-01 -2.710661590099334717e-01 -7.164665311574935913e-02
-3.699488937854766846e-01 1.933563351631164551e-01 3.174888193607330322e-01 -1.028991192579269409e-01 -1.786438524723052979e-01 -5.585235357284545898e-01 -6.015597581863403320e-01 9.288433194160461426e-02
-1.788636147975921631e-01 -1.317679882049560547e-01 -1.043085977435112000e-01 -5.502867102622985840e-01 -9.443529695272445679e-02 -1.833019703626632690e-01 -3.958645761013031006e-01 -6.616063117980957031e-01
-3.476117551326751709e-01 -2.557828426361083984e-01 7.298394441604614258e-01 -8.027200400829315186e-02 -2.651191949844360352e-01 -3.372276425361633301e-01 -2.871606647968292236e-01 -9.033411741256713867e-02
-4.458564519882202148e-01 3.927868306636810303e-01 -1.087519451975822449e-01 -4.185310304164886475e-01 1.265393942594528198e-01 -5.492446422576904297e-01 -6.757822819054126740e-03 -3.771045804023742676e-01
-2.972571551799774170e-01 -2.943316102027893066e-01 -9.612073749303817749e-02 -5.646437406539916992e-01 5.955234169960021973e-02 -1.484543681144714355e-01 -6.671724319458007812e-01 -1.619917452335357666e-01
-4.479175209999084473e-01 -2.436896413564682007e-01 -5.219655111432075500e-02 -4.216066598892211914e-01 3.705372810363769531e-01 -6.089388728141784668e-01 -1.333146840333938599e-01 -1.833885312080383301e-01
-6.016239523887634277e-01 -6.401414871215820312e-01 1.410164088010787964e-01 2.392519265413284302e-02 8.138176798820495605e-02 -3.041297495365142822e-01 -3.164183497428894043e-01 9.258100390434265137e-02
-4.444858729839324951e-01 3.103169500827789307e-01 5.837957262992858887e-01 -3.702457547187805176e-01 3.833269476890563965e-01 3.259491175413131714e-02 2.808075249195098877e-01 3.717050701379776001e-02
-5.114606618881225586e-01 -1.802304089069366455e-01 6.287670135498046875e-01 -1.206167191267013550e-01 4.451059103012084961e-01 9.302806109189987183e-03 -2.369840592145919800e-01 2.041113823652267456e-01
-7.734277248382568359e-01 -3.705625832080841064e-01 -8.695152401924133301e-02 1.746617853641510010e-01 1.385751552879810333e-02 2.028815299272537231e-01 -3.601997494697570801e-01 -2.352209389209747314e-01
-2.302602231502532959e-01 1.092269346117973328e-01 7.781081795692443848e-01 -1.367704719305038452e-01 -4.874495267868041992e-01 -8.296115696430206299e-02 -1.408001929521560669e-01 -2.158164829015731812e-01
-7.205636501312255859e-01 -8.479460142552852631e-03 1.736016124486923218e-01 1.822367459535598755e-01 4.579391479492187500e-01 -8.215988427400588989e-02 -4.097476303577423096e-01 1.817056387662887573e-01
-6.480219960212707520e-01 1.799673885107040405e-01 -3.645609132945537567e-03 -4.742762148380279541e-01 -1.836826503276824951e-01 -3.986305594444274902e-01 -2.609586715698242188e-01 2.489637434482574463e-01
-7.705317139625549316e-01 5.155874490737915039e-01 2.980180680751800537e-01 -1.904600858688354492e-01 -9.052303433418273926e-02 4.563072696328163147e-02 -6.628689169883728027e-02 2.627091668546199799e-02
-2.922030389308929443e-01 -5.534488558769226074e-01 -5.801192671060562134e-02 -6.639482975006103516e-01 -3.397171571850776672e-02 -8.787657320499420166e-02 -3.790576159954071045e-01 -1.075089499354362488e-01
-7.626439332962036133e-01 1.609697639942169189e-01 -1.778405010700225830e-01 -5.370291471481323242e-01 -6.820618361234664917e-02 3.640063107013702393e-02 2.466505765914916992e-01 7.497977465391159058e-02
-7.174981832504272461e-01 2.717323005199432373e-01 2.917447388172149658e-01 2.191350311040878296e-01 -6.826493889093399048e-02 1.896286606788635254e-01 -8.494369685649871826e-02 -4.799877405166625977e-01
-5.977286100387573242e-01 4.581727087497711182e-01 4.169517457485198975e-01 -1.921308487653732300e-01 -1.075888499617576599e-01 4.190389811992645264e-01 -2.537607401609420776e-02 -1.849929392337799072e-01
-8.031272888183593750e-01 -1.960532218217849731e-01 5.485052242875099182e-02 1.981537789106369019e-01 -3.428070843219757080e-01 -1.854256838560104370e-01 -7.928657531738281250e-02 -3.407202363014221191e-01
-4.533269107341766357e-01 4.825469255447387695e-01 5.099856853485107422e-01 -3.496150970458984375e-01 4.573864489793777466e-02 1.894244402647018433e-01 -3.325384855270385742e-01 1.754180788993835449e-01
-7.192548513412475586e-01 -6.170861721038818359e-01 1.525708101689815521e-02 -2.195563912391662598e-02 1.362961679697036743e-01 -1.167005896568298340e-01 -2.221148908138275146e-01 1.401129364967346191e-01
-3.587547242641448975e-01 1.779040098190307617e-01 3.112210929393768311e-01 9.642734378576278687e-02 3.795878887176513672e-01 -2.887200415134429932e-01 -7.015035748481750488e-01 -1.180462390184402466e-01
-3.225561380386352539e-01 -3.997515141963958740e-01 2.649224996566772461e-01 -1.658227294683456421e-01 7.330590486526489258e-01 -1.378159523010253906e-01 -2.855408489704132080e-01 2.393100596964359283e-02
-8.093677163124084473e-01 -3.679270744323730469e-01 1.624660938978195190e-01 1.141525134444236755e-01 1.567908823490142822e-01 -2.572830319404602051e-01 -1.554667353630065918e-01 2.349036931991577148e-01
-2.391946315765380859e-01 1.480579227209091187e-01 7.268142104148864746e-01 -5.488734841346740723e-01 -2.611868977546691895e-01 -1.266822218894958496e-01 -3.259217366576194763e-02 7.755266129970550537e-02
-7.024712562561035156e-01 1.240798905491828918e-01 -9.533446282148361206e-02 -6.300043314695358276e-02 3.288119733333587646e-01 -4.345408380031585693e-01 -4.217280149459838867e-01 5.729644745588302612e-02
-4.668906033039093018e-01 5.658900737762451172e-02 2.645639479160308838e-01 5.245712026953697205e-02 -3.382981717586517334e-01 -3.123242855072021484e-01 -2.412924356758594513e-02 -7.024890184402465820e-01
-4.888841807842254639e-01 -3.496931791305541992e-01 1.491512060165405273e-01 -1.901410520076751709e-02 5.457625985145568848e-01 -4.175730049610137939e-01 -3.792822062969207764e-01 -4.502545576542615891e-03
-2.828954458236694336e-01 -4.120794236660003662e-01 1.589344590902328491e-01 -3.925414085388183594e-01 3.484284281730651855e-01 -5.576390027999877930e-01 1.231605261564254761e-01 -3.511120975017547607e-01
-7.764912843704223633e-01 3.767817318439483643e-01 -1.007892042398452759e-01 -1.518461704254150391e-01 3.249937593936920166e-01 -1.364437341690063477e-01 1.191815063357353210e-01 -2.888582348823547363e-01
-3.213955461978912354e-01 -3.563211858272552490e-01 1.043503955006599426e-01 -6.564337015151977539e-02 3.901748061180114746e-01 -3.035861812531948090e-02 -7.438169121742248535e-01 -2.193637788295745850e-01
-6.183949112892150879e-01 -1.343717277050018311e-01 1.187515705823898315e-01 -3.260811269283294678e-01 -4.110164046287536621e-01 -3.864769637584686279e-01 3.699955642223358154e-01 -1.546141654253005981e-01
-6.912119388580322266e-01 -1.035370752215385437e-01 2.991605997085571289e-01 2.595329470932483673e-02 4.538078010082244873e-01 -8.525650203227996826e-02 -2.963922023773193359e-01 3.468098044395446777e-01
-7.094019055366516113e-01 5.632008314132690430e-01 5.309847742319107056e-02 -1.759149581193923950e-01 -6.065564602613449097e-02 -1.770409345626831055e-01 1.345798820257186890e-01 -3.043912351131439209e-01
-7.247952222824096680e-01 1.224891394376754761e-01 -1.245028078556060791e-01 -4.727916717529296875e-01 2.183396518230438232e-01 -3.577517569065093994e-01 1.506572663784027100e-01 1.492623239755630493e-01
-2.064321637153625488e-01 -4.796491265296936035e-01 4.919723868370056152e-01 -4.671168923377990723e-01 2.876443266868591309e-01 -1.169307529926300049e-01 3.344579637050628662e-01 -2.425145059823989868e-01
-3.676751554012298584e-01 3.521150648593902588e-01 2.905612885951995850e-01 -2.245552688837051392e-01 4.972518384456634521e-01 -5.419719815254211426e-01 -1.354202628135681152e-02 -2.545637488365173340e-01
-1.678810268640518188e-01 -2.043069303035736084e-01 1.743240207433700562e-01 -4.852428734302520752e-01 -2.720087170600891113e-01 -2.559977769851684570e-01 -1.087314933538436890e-01 -7.161557674407958984e-01
-6.911288499832153320e-01 1.267819106578826904e-01 2.778190076351165771e-01 -3.725148737430572510e-01 2.328393906354904175e-01 -6.864232569932937622e-02 -1.250589936971664429e-01 4.644899368286132812e-01
-6.106429696083068848e-01 1.190954521298408508e-01 2.800080478191375732e-01 2.466764301061630249e-01 -1.899808198213577271e-01 -2.073443979024887085e-01 -1.165645718574523926e-01 -6.172568202018737793e-01
-5.491799116134643555e-01 2.710441052913665771e-01 2.881164252758026123e-01 9.996332973241806030e-02 8.273755759000778198e-02 -6.484050154685974121e-01 -2.647567987442016602e-01 -1.859086602926254272e-01
-5.409252047538757324e-01 5.673942565917968750e-01 1.273046135902404785e-01 -1.102792024612426758e-01 -7.896817475557327271e-02 3.136899769306182861e-01 -3.161318302154541016e-01 -3.905372023582458496e-01
-7.592234015464782715e-01 3.696603775024414062e-01 2.741424739360809326e-01 4.727318137884140015e-02 2.557018399238586426e-01 3.661397099494934082e-01 -4.883789643645286560e-02 -8.783588558435440063e-02
-7.223631739616394043e-01 2.905243337154388428e-01 1.802838891744613647e-01 -8.780822902917861938e-02 1.226645708084106445e-01 -4.597510993480682373e-01 -3.310295045375823975e-01 1.325755566358566284e-01
-2.942254543304443359e-01 -3.471185564994812012e-01 -1.149758622050285339e-01 -5.956760644912719727e-01 1.271062493324279785e-01 -4.032153189182281494e-01 -1.163605321198701859e-02 -4.960007369518280029e-01
-4.703435003757476807e-01 1.406252980232238770e-01 3.472397327423095703e-01 -4.935441315174102783e-01 -4.842063784599304199e-01 -8.251099288463592529e-02 2.839564085006713867e-01 -2.700838446617126465e-01
-6.613886356353759766e-01 2.671943604946136475e-01 2.996521592140197754e-01 -6.877561658620834351e-02 -5.230107903480529785e-01 5.891639366745948792e-02 -4.944771155714988708e-02 -3.423364460468292236e-01
-5.941570997238159180e-01 -3.023626804351806641e-01 1.514091938734054565e-01 1.628020219504833221e-02 4.025898575782775879e-01 -3.898813426494598389e-01 -4.067373573780059814e-01 2.298761904239654541e-01
-5.163865685462951660e-01 5.885909199714660645e-01 1.025164723396301270e-01 -9.886587411165237427e-02 -1.622263640165328979e-01 -7.888469845056533813e-02 -2.782374322414398193e-01 -5.066213011741638184e-01
-7.795094847679138184e-01 6.578991562128067017e-02 4.789170995354652405e-02 -7.528127729892730713e-02 -2.683843374252319336e-01 -9.985619038343429565e-02 2.055398970842361450e-01 -5.057942271232604980e-01
-3.121173381805419922e-01 -4.915792942047119141e-01 2.367113679647445679e-01 -4.787078797817230225e-01 -4.174671471118927002e-01 1.322503536939620972e-01 -3.936330080032348633e-01 -1.703617423772811890e-01
-7.885534167289733887e-01 2.438341528177261353e-01 -1.242627203464508057e-01 -1.652425378561019897e-01 3.448601365089416504e-01 -3.937156796455383301e-01 -3.757509589195251465e-02 2.509124018251895905e-02
-5.229611396789550781e-01 -6.885381042957305908e-02 8.074538111686706543e-01 -1.605979055166244507e-01 -5.533266440033912659e-02 1.409243643283843994e-01 1.316838562488555908e-01 6.111923605203628540e-02
-6.656123399734497070e-01 -1.816242933273315430e-01 3.559039533138275146e-01 1.152995750308036804e-01 5.278945565223693848e-01 -1.543207615613937378e-01 -1.688728034496307373e-01 2.302296757698059082e-01
-4.291206002235412598e-01 1.239492595195770264e-01 2.012727856636047363e-01 -1.095327585935592651e-01 5.594905018806457520e-01 -6.175570487976074219e-01 -1.831746399402618408e-01 -1.415084153413772583e-01
-3.038769066333770752e-01 -6.136524677276611328e-01 3.840058147907257080e-01 -3.372367322444915771e-01 2.379003316164016724e-01 3.228584825992584229e-01 -3.300982713699340820e-01 -1.007237285375595093e-02
-6.002270579338073730e-01 -3.657939136028289795e-01 -2.353596836328506470e-01 -2.890813946723937988e-01 -4.707200080156326294e-02 -4.477330744266510010e-01 1.675765663385391235e-01 -3.690491914749145508e-01
-2.397821843624114990e-01 -1.472907364368438721e-01 8.840131014585494995e-02 -4.398173987865447998e-01 -1.530418246984481812e-01 -2.463342100381851196e-01 -1.011064872145652771e-01 -7.907154560089111328e-01
-7.311800718307495117e-01 4.714010655879974365e-01 -7.350888848304748535e-02 -1.459684371948242188e-01 6.400239467620849609e-02 3.340389430522918701e-01 -1.850847601890563965e-01 -2.578987479209899902e-01
-7.967414259910583496e-01 2.623801529407501221e-01 8.945807814598083496e-02 -1.731230020523071289e-01 9.068077197298407555e-04 -3.882462084293365479e-01 -2.614125907421112061e-01 1.982751786708831787e-01
-3.730928003787994385e-01 3.854140043258666992e-01 6.501094698905944824e-01 -2.695599496364593506e-01 3.711468875408172607e-01 -2.465343922376632690e-01 -7.361085154116153717e-03 1.355337351560592651e-01
-7.465186119079589844e-01 5.325166583061218262e-01 1.692760735750198364e-01 -2.041243761777877808e-01 2.277868390083312988e-01 1.000161617994308472e-01 -1.623888611793518066e-01 -2.355141378939151764e-02
-2.380438297986984253e-01 6.270842254161834717e-02 1.120972097851336002e-03 -1.371428072452545166e-01 3.178133368492126465e-01 -2.410199642181396484e-01 -7.009321451187133789e-01 -5.197995305061340332e-01
-6.568290591239929199e-01 -7.844801247119903564e-02 3.434160351753234863e-02 -2.214232832193374634e-01 -3.676147162914276123e-01 -4.193454086780548096e-01 -3.822185695171356201e-01 2.348015606403350830e-01
-2.217881679534912109e-01 -2.410667687654495239e-01 -1.058703362941741943e-01 -5.732384920120239258e-01 -8.483255282044410706e-03 -3.249015212059020996e-01 -3.625005781650543213e-01 -5.620020627975463867e-01
-5.377657413482666016e-01 3.058107495307922363e-01 5.533457547426223755e-02 -5.393036007881164551e-01 2.991123199462890625e-01 -2.499300837516784668e-01 -3.071407675743103027e-01 2.776848971843719482e-01
-3.893087208271026611e-01 2.853564620018005371e-01 6.719344854354858398e-01 -3.073548376560211182e-01 2.097990810871124268e-01 -1.240325197577476501e-01 -2.164512574672698975e-01 3.388167619705200195e-01
-4.515085220336914062e-01 1.944162845611572266e-01 1.597506105899810791e-01 -4.455389380455017090e-01 -3.449603915214538574e-01 -2.802923023700714111e-01 -5.371898412704467773e-01 2.195058315992355347e-01
-2.474794983863830566e-01 1.009486764669418335e-01 1.224994137883186340e-01 -8.926699310541152954e-02 3.687481880187988281e-01 -2.143209278583526611e-01 -5.989220738410949707e-01 -6.041293144226074219e-01
-2.688147127628326416e-01 -1.563694626092910767e-01 -1.540236622095108032e-01 -4.989989101886749268e-01 -3.427026867866516113e-01 -4.576325714588165283e-01 -2.044596672058105469e-01 -5.117493867874145508e-01
-4.136088788509368896e-01 -6.400278955698013306e-02 -6.787435710430145264e-02 -4.284856840968132019e-02 5.206765979528427124e-02 -5.542594194412231445e-01 -4.697587788105010986e-01 -5.364704728126525879e-01
-7.008714079856872559e-01 1.683676540851593018e-01 3.897223770618438721e-01 1.761903315782546997e-01 1.701415032148361206e-01 3.776246309280395508e-01 1.202287599444389343e-01 -3.339188098907470703e-01
-6.941229701042175293e-01 -9.553325176239013672e-02 -1.210784837603569031e-01 -8.972960710525512695e-02 -7.992168888449668884e-03 -4.625042974948883057e-01 2.688025534152984619e-01 -4.473548531532287598e-01
-7.084496021270751953e-01 -1.239985525608062744e-01 9.120883047580718994e-02 2.106621302664279938e-02 -3.315496742725372314e-01 3.980866968631744385e-01 -1.970893703401088715e-02 -4.529614746570587158e-01
-6.584379076957702637e-01 -5.190156400203704834e-02 2.571848928928375244e-01 7.737989723682403564e-02 -4.154221415519714355e-01 -6.434713304042816162e-02 5.217010155320167542e-03 -5.611511468887329102e-01
-7.046603560447692871e-01 -7.105418294668197632e-02 2.156606912612915039e-01 2.115357518196105957e-01 -1.901341229677200317e-01 3.358037769794464111e-01 -9.662439674139022827e-02 -4.988955557346343994e-01
-6.116700172424316406e-01 6.271759867668151855e-01 2.689802348613739014e-01 -2.317189574241638184e-01 2.808984816074371338e-01 -4.823711141943931580e-02 -1.167487949132919312e-01 -1.077266782522201538e-01
-2.582690119743347168e-01 -2.693768441677093506e-01 1.452131420373916626e-01 -2.936568856239318848e-01 -3.700404986739158630e-02 -3.733156323432922363e-01 -6.730398535728454590e-02 -7.798386812210083008e-01
-5.514175295829772949e-01 -3.091517649590969086e-02 4.021532535552978516e-01 1.073559150099754333e-01 -4.504745602607727051e-01 -2.208773046731948853e-02 2.792062051594257355e-02 -5.635029673576354980e-01
-6.365585923194885254e-01 -1.320264581590890884e-02 5.003399848937988281e-01 2.999125123023986816e-01 3.875524504110217094e-03 3.198375105857849121e-01 -7.536947261542081833e-03 -3.898246884346008301e-01
-2.115859836339950562e-01 -3.189231157302856445e-01 2.286526113748550415e-01 -7.150514125823974609e-01 -1.709746755659580231e-02 -2.601571679115295410e-01 2.036706507205963135e-01 -4.248331487178802490e-01
-6.112422347068786621e-01 1.874115318059921265e-01 5.625406503677368164e-01 1.184442415833473206e-01 -2.218285016715526581e-02 3.690474927425384521e-01 5.390994995832443237e-02 -3.481156527996063232e-01
-6.991933584213256836e-01 4.632283449172973633e-01 4.399663954973220825e-02 -8.784854412078857422e-02 4.337821155786514282e-02 -1.634012013673782349e-01 -1.485785841941833496e-01 -4.860431253910064697e-01
-6.496517062187194824e-01 3.233154118061065674e-01 5.177517533302307129e-01 9.700760245323181152e-02 7.076980173587799072e-02 3.150001764297485352e-01 -1.901571750640869141e-01 -2.356886267662048340e-01
-6.654599905014038086e-01 -2.828690409660339355e-01 1.765821874141693115e-01 1.585323661565780640e-01 -5.292590260505676270e-01 -6.227153539657592773e-02 -2.046460956335067749e-01 -3.081580996513366699e-01
-3.050747811794281006e-01 1.169933751225471497e-01 1.468042582273483276e-01 -7.984395138919353485e-03 5.513814091682434082e-01 -2.834644913673400879e-01 -4.271063208580017090e-01 -5.521173477172851562e-01
-6.372441053390502930e-01 3.758345544338226318e-01 -1.092730909585952759e-01 -1.273000538349151611e-01 -1.872730404138565063e-01 -3.686754703521728516e-01 -3.351860642433166504e-01 -3.757393658161163330e-01
-6.261845827102661133e-01 -2.274378202855587006e-02 -7.299250364303588867e-02 -4.365294277667999268e-01 -1.179094240069389343e-01 -4.972838461399078369e-01 -2.748726606369018555e-01 2.733879685401916504e-01
-5.616186261177062988e-01 -7.717806100845336914e-02 3.704652488231658936e-01 -7.064143568277359009e-02 -3.923328518867492676e-01 -1.486936211585998535e-01 3.248911201953887939e-01 -5.047813653945922852e-01
-5.308582782745361328e-01 2.753768861293792725e-01 6.807859539985656738e-01 1.785233467817306519e-01 1.141552627086639404e-01 2.779556810855865479e-01 -2.300147898495197296e-02 -2.370594739913940430e-01
-7.313286066055297852e-01 2.658798396587371826e-01 2.580145597457885742e-01 -1.641134321689605713e-01 -3.634379506111145020e-01 2.436861991882324219e-01 1.184412017464637756e-01 -3.089716434478759766e-01
-6.557228565216064453e-01 -1.481985747814178467e-01 8.624581247568130493e-02 -2.700074315071105957e-01 3.900380134582519531e-01 1.760053564794361591e-04 5.616453886032104492e-01 -1.213284581899642944e-02
-2.759000062942504883e-01 1.497185081243515015e-01 2.911607623100280762e-01 -6.905531883239746094e-02 4.850096106529235840e-01 -4.940689802169799805e-01 -4.404596090316772461e-01 -3.722598254680633545e-01
-7.910993099212646484e-01 1.147804334759712219e-01 4.948200285434722900e-01 9.653528034687042236e-02 6.049593538045883179e-02 1.329917907714843750e-01 2.816886007785797119e-01 -7.827082276344299316e-02
-2.219604253768920898e-01 8.830498158931732178e-02 3.308837413787841797e-01 -1.075953058898448944e-02 4.493381083011627197e-01 -4.613108634948730469e-01 -4.840194880962371826e-01 -4.293583631515502930e-01
-7.627752423286437988e-01 2.386250793933868408e-01 5.652348399162292480e-01 9.725483506917953491e-02 -5.351249128580093384e-02 1.580003947019577026e-01 2.342467382550239563e-02 -6.250427663326263428e-02
-2.994297146797180176e-01 -4.375984370708465576e-01 1.464370340108871460e-01 -6.681874990463256836e-01 -4.196892380714416504e-01 7.954672724008560181e-02 -2.504217624664306641e-01 7.585099339485168457e-02
-2.338340580463409424e-01 -4.358908236026763916e-01 7.926782220602035522e-02 -7.498646974563598633e-01 -2.522257864475250244e-01 1.407740917056798935e-02 -3.503965735435485840e-01 1.210763864219188690e-02
-4.075251519680023193e-01 2.436765134334564209e-01 3.697686493396759033e-01 -2.237362563610076904e-01 6.714649796485900879e-01 -3.592129945755004883e-01 8.848866820335388184e-02 5.368455778807401657e-03
-1.762804239988327026e-01 -3.142023384571075439e-01 9.092029184103012085e-03 -6.990973949432373047e-01 1.273902356624603271e-01 1.072867885231971741e-01 -5.942174792289733887e-01 2.343713678419589996e-02
-7.643662095069885254e-01 4.340049996972084045e-02 2.132796496152877808e-02 -2.694491446018218994e-01 -2.338471263647079468e-02 1.152885495685040951e-03 5.168796181678771973e-01 -2.703518569469451904e-01
-7.226042151451110840e-01 -2.020685076713562012e-01 -2.649470791220664978e-02 -1.757054924964904785e-01 3.598429858684539795e-01 -5.352731049060821533e-02 4.960927963256835938e-01 -1.642466783523559570e-01
-6.498851180076599121e-01 1.775729656219482422e-01 6.079678609967231750e-02 -5.692843347787857056e-02 4.647891819477081299e-01 -5.524702072143554688e-01 -1.213257312774658203e-01 -5.664002522826194763e-02
-6.683054566383361816e-01 -1.381991431117057800e-03 1.010285690426826477e-01 -2.108715176582336426e-01 5.926110148429870605e-01 3.187565505504608154e-01 -1.694760918617248535e-01 1.310597807168960571e-01
-2.706605494022369385e-01 -6.186046600341796875e-01 2.385784238576889038e-01 -6.275680065155029297e-01 1.662760823965072632e-01 1.741929948329925537e-01 -1.655868589878082275e-01 8.888059109449386597e-02
-7.041723728179931641e-01 5.331332683563232422e-01 3.046812117099761963e-01 -1.248506531119346619e-01 2.689513564109802246e-01 -4.095376282930374146e-02 -1.882032155990600586e-01 4.537999257445335388e-02
-7.507388591766357422e-01 -1.058164387941360474e-01 3.694137930870056152e-01 -1.073779887519776821e-03 -3.963663876056671143e-01 -1.434742938727140427e-02 3.109681010246276855e-01 -1.863142400979995728e-01
-6.699851155281066895e-01 -3.088829815387725830e-01 1.283692866563796997e-01 3.229753375053405762e-01 -7.956700026988983154e-02 -2.122253924608230591e-01 -3.853852450847625732e-01 -3.674607574939727783e-01
-5.553016066551208496e-01 -6.725034117698669434e-02 2.523588538169860840e-01 4.555802419781684875e-02 6.536251902580261230e-01 5.694874376058578491e-02 -3.953422605991363525e-01 1.859904080629348755e-01
-3.914045989513397217e-01 -5.589197278022766113e-01 -4.669326543807983398e-02 -5.022956728935241699e-01 3.145426511764526367e-01 -2.259671986103057861e-01 -3.536530137062072754e-01 -6.972171366214752197e-02
-2.380478680133819580e-01 -3.900562524795532227e-01 4.436912536621093750e-01 -3.056131005287170410e-01 -4.357782304286956787e-01 -1.506248116493225098e-01 1.557598705403506756e-03 -5.369684696197509766e-01
-2.816389501094818115e-01 -6.092532873153686523e-01 4.704827368259429932e-01 -3.337353765964508057e-01 -3.707280755043029785e-02 2.477239221334457397e-01 -3.545883297920227051e-01 -1.681734472513198853e-01
-3.856465816497802734e-01 3.807096779346466064e-01 3.892423510551452637e-01 -3.476376831531524658e-01 3.143967092037200928e-01 -5.726336240768432617e-01 8.468690514564514160e-02 6.998956203460693359e-03
-8.034932017326354980e-01 3.840605169534683228e-02 9.059172123670578003e-02 6.581949535757303238e-03 -2.944127321243286133e-01 8.452204056084156036e-03 2.544780075550079346e-01 -4.395043551921844482e-01
-6.025220751762390137e-01 9.325887262821197510e-02 3.323340117931365967e-01 2.015209197998046875e-01 -2.243808656930923462e-01 -2.108840942382812500e-01 8.686144649982452393e-02 -6.122497320175170898e-01
-8.870061635971069336e-01 1.845887452363967896e-01 -2.493715286254882812e-02 -1.351758539676666260e-01 -3.200194239616394043e-01 -1.212034225463867188e-01 -1.665406972169876099e-01 1.241536363959312439e-01
-3.004670441150665283e-01 8.744893711991608143e-04 7.481321692466735840e-01 -4.299879968166351318e-01 -3.988416492938995361e-01 -3.937805071473121643e-02 -6.561143696308135986e-02 1.404581032693386078e-02
-8.587273955345153809e-01 -4.180858135223388672e-01 1.686026453971862793e-01 1.603397578001022339e-01 -6.679815798997879028e-02 -8.831039071083068848e-02 1.457473337650299072e-01 1.236401032656431198e-02
-8.194552063941955566e-01 2.459855228662490845e-01 3.754263222217559814e-01 6.642805784940719604e-02 -1.543212216347455978e-02 -2.925999164581298828e-01 -1.241310909390449524e-01 1.461688727140426636e-01
-2.214305400848388672e-01 1.840896457433700562e-01 5.309327840805053711e-01 -6.230104565620422363e-01 9.555368870496749878e-02 -4.191247522830963135e-01 -4.104907810688018799e-02 2.461030930280685425e-01
-6.447595357894897461e-01 -5.554473996162414551e-01 -7.510521262884140015e-02 -1.538322120904922485e-01 -1.417834609746932983e-01 -3.289899826049804688e-01 2.625775039196014404e-01 -2.217525988817214966e-01
-4.894006550312042236e-01 4.580491781234741211e-01 4.431277215480804443e-01 -6.442311406135559082e-02 1.700089275836944580e-01 1.890848875045776367e-01 -5.342105031013488770e-01 -1.133920717984437943e-02
-2.676092088222503662e-01 6.112044453620910645e-01 6.300060749053955078e-01 -3.178282082080841064e-01 -1.389742456376552582e-02 -5.759510025382041931e-02 -5.002424865961074829e-02 -2.255647182464599609e-01
-5.921634435653686523e-01 -6.952685862779617310e-02 1.691980510950088501e-01 -1.240857914090156555e-01 4.428217113018035889e-01 -5.316717624664306641e-01 -3.107658326625823975e-01 1.585622578859329224e-01
-5.151671171188354492e-01 1.595015078783035278e-01 2.306700944900512695e-01 3.184905290254391730e-05 -3.527547717094421387e-01 -2.367690503597259521e-01 1.100016087293624878e-01 -6.807038187980651855e-01
-7.365998029708862305e-01 -4.175959527492523193e-02 3.982814252376556396e-01 1.276586353778839111e-01 1.150132864713668823e-01 -4.182037711143493652e-02 4.178313910961151123e-01 -3.019798994064331055e-01
-6.943618059158325195e-01 -2.091367393732070923e-01 -3.171085380017757416e-03 1.014648675918579102e-01 4.400018155574798584e-01 -3.907644748687744141e-01 -2.371003478765487671e-01 -2.475952059030532837e-01
-7.062712311744689941e-01 1.713929027318954468e-01 5.622231960296630859e-01 4.514859616756439209e-02 -2.295245975255966187e-01 2.671165466308593750e-01 1.529359072446823120e-02 -1.714801490306854248e-01
-2.412272542715072632e-01 1.507515907287597656e-01 5.527564883232116699e-01 -2.671155035495758057e-01 -3.005506694316864014e-01 -3.139132559299468994e-01 2.228781282901763916e-01 -5.510410666465759277e-01
-2.604609131813049316e-01 3.375273048877716064e-01 3.398425877094268799e-01 -6.540944576263427734e-01 -4.696536660194396973e-01 -1.590088307857513428e-01 8.214057423174381256e-03 -1.702266186475753784e-01
-2.144911140203475952e-01 -3.047915399074554443e-01 6.006780862808227539e-01 -3.652382791042327881e-01 3.945362567901611328e-01 3.325079679489135742e-01 2.348448522388935089e-02 -3.164024353027343750e-01
-7.875705361366271973e-01 -2.332610338926315308e-01 6.183593720197677612e-02 1.258840262889862061e-01 -8.181300759315490723e-02 1.871071159839630127e-01 -4.854921251535415649e-02 -5.114607214927673340e-01
-9.344994425773620605e-01 2.190732508897781372e-01 1.495975106954574585e-01 -9.460642188787460327e-02 -6.956294924020767212e-02 1.781603693962097168e-01 5.569854378700256348e-02 8.778171986341476440e-02
-6.079016327857971191e-01 1.013211980462074280e-01 3.235010504722595215e-01 1.292885690927505493e-01 -2.354183048009872437e-02 -2.470011711120605469e-01 2.544904351234436035e-01 -6.103211641311645508e-01
-6.972955465316772461e-01 -4.067961871623992920e-01 -6.558124721050262451e-02 -4.404443129897117615e-02 2.508927881717681885e-01 -3.930962681770324707e-01 -3.525808453559875488e-01 -1.643049344420433044e-02
-6.062915325164794922e-01 5.501313805580139160e-01 -9.202107787132263184e-02 -1.286700516939163208e-01 1.152951270341873169e-01 -2.562225759029388428e-01 -7.348988205194473267e-02 -4.694662392139434814e-01
-3.237715661525726318e-01 -7.079656720161437988e-01 3.817612528800964355e-01 -3.107269406318664551e-01 -1.362373679876327515e-01 -3.720621764659881592e-02 -3.276337981224060059e-01 -1.561250686645507812e-01
-6.276050209999084473e-01 -8.879821747541427612e-02 -4.062328662257641554e-04 -4.415055513381958008e-01 1.146111711859703064e-01 -5.561595559120178223e-01 1.120376810431480408e-01 -2.613385915756225586e-01
-1.744605004787445068e-01 -8.889815211296081543e-02 7.454889360815286636e-03 -5.602236986160278320e-01 -3.239267170429229736e-01 -7.630462944507598877e-02 -2.584734559059143066e-01 -6.857077479362487793e-01
-7.649242877960205078e-01 7.095791399478912354e-03 3.998364210128784180e-01 -7.603380084037780762e-02 -2.265716344118118286e-01 3.229753971099853516e-01 2.397370338439941406e-01 -1.899172961711883545e-01
-5.732110738754272461e-01 -1.824019551277160645e-01 -1.494828462600708008e-01 -4.103555083274841309e-01 -1.109917555004358292e-02 -5.935369133949279785e-01 5.836906284093856812e-02 -3.026641309261322021e-01
-6.622003316879272461e-01 4.550593495368957520e-01 -7.181181013584136963e-02 -5.365137457847595215e-01 1.863709986209869385e-01 -1.283738911151885986e-01 -1.009470820426940918e-01 1.832670997828245163e-03
-5.972452163696289062e-01 2.134217172861099243e-01 9.471116214990615845e-02 1.803844352252781391e-03 4.645610749721527100e-01 -5.612071752548217773e-01 -1.917226314544677734e-01 -1.457660198211669922e-01
-1.959806382656097412e-01 -6.145081520080566406e-01 6.280059814453125000e-01 -3.744660913944244385e-01 7.215385138988494873e-02 3.005731292068958282e-02 -1.982702761888504028e-01 6.272553652524948120e-02
-3.353288471698760986e-01 -2.005946785211563110e-01 6.072114706039428711e-01 6.750597059726715088e-02 -3.011621534824371338e-01 -1.140271127223968506e-01 -3.857463300228118896e-01 -4.706935882568359375e-01
-8.116449117660522461e-01 3.597245514392852783e-01 1.219077333807945251e-01 -5.364950280636548996e-03 -2.521271705627441406e-01 2.765174582600593567e-02 -6.794214248657226562e-02 -3.577592968940734863e-01
-2.828549146652221680e-01 -3.159943222999572754e-01 2.975389361381530762e-01 -7.114303708076477051e-01 1.767857372760772705e-01 -1.779969930648803711e-01 4.027706384658813477e-01 1.782789640128612518e-02
-6.530172228813171387e-01 -1.271786987781524658e-01 8.435626327991485596e-02 2.563243806362152100e-01 8.337391912937164307e-02 -8.804022520780563354e-02 -4.618946313858032227e-01 -5.064849257469177246e-01
-4.133276343345642090e-01 6.445714831352233887e-01 4.756200313568115234e-01 -3.456508517265319824e-01 1.402432024478912354e-01 -1.641020029783248901e-01 -1.010767966508865356e-01 -1.057586222887039185e-01
-5.571522116661071777e-01 1.578946560621261597e-01 3.252352774143218994e-01 4.281891137361526489e-02 -1.786082983016967773e-01 -3.378853499889373779e-01 2.030618190765380859e-01 -6.080606579780578613e-01
-5.769888162612915039e-01 3.389708101749420166e-01 2.283236831426620483e-01 6.080750375986099243e-02 -2.722166180610656738e-01 8.052334934473037720e-02 -4.038558006286621094e-01 -5.026611089706420898e-01
-5.595718026161193848e-01 1.385198533535003662e-01 2.832370698451995850e-01 8.164148777723312378e-02 -4.920634999871253967e-02 -2.455775141716003418e-01 1.703323423862457275e-01 -6.993284821510314941e-01
-5.631966590881347656e-01 3.713118135929107666e-01 3.404264152050018311e-01 -1.792649626731872559e-01 -2.975303828716278076e-01 2.887008786201477051e-01 -2.774017304182052612e-02 -4.735705852508544922e-01
-2.915411591529846191e-01 1.686414033174514771e-01 1.996433436870574951e-01 2.356789307668805122e-03 5.504412651062011719e-01 -2.250084131956100464e-01 -4.845414459705352783e-01 -5.082381963729858398e-01
-6.307468414306640625e-01 2.476173639297485352e-01 4.803285300731658936e-01 1.962220221757888794e-01 -3.057164847850799561e-01 1.869489997625350952e-02 -5.899538844823837280e-02 -4.175318181514739990e-01
