# Supplementary material for: Where is your field going? A machine learning approach to study the relative motion of the domains of physics
Source: PLoS One. 2020 Jun 18;15(6):e0233997. doi: 10.1371/journal.pone.0233997 (PMC7302634; doi:10.1371/journal.pone.0233997)
Supplement: S18 Data — (ZIP) [file pone.0233997.s018.zip › 17/Pacs4Run_17_VS_500_embeddings1992-1996ED8.txt]

-1.967982053756713867e-01 3.197824656963348389e-01 -3.247533366084098816e-02 -9.891224652528762817e-02 8.168460428714752197e-02 3.955926597118377686e-01 1.826210170984268188e-01 -8.072514533996582031e-01
-5.772803425788879395e-01 2.755443453788757324e-01 3.190749883651733398e-01 -4.243530333042144775e-02 -9.162449836730957031e-02 -3.225625455379486084e-01 -3.898749053478240967e-01 -4.719842672348022461e-01
-3.879197835922241211e-01 -2.204527854919433594e-01 5.519627928733825684e-01 3.105344250798225403e-02 -2.077912725508213043e-02 1.342395544052124023e-01 1.160185262560844421e-01 -6.807195544242858887e-01
-2.808734178543090820e-01 6.250090003013610840e-01 -2.003647834062576294e-01 -2.505941316485404968e-02 -4.410344064235687256e-01 -6.589906662702560425e-02 1.697912067174911499e-01 -5.118758678436279297e-01
-3.065610229969024658e-01 -1.237117797136306763e-01 2.628836035728454590e-01 -3.094338178634643555e-01 -3.931235056370496750e-03 1.973843872547149658e-01 -6.126334071159362793e-01 -5.581781864166259766e-01
-3.505332171916961670e-01 6.499366164207458496e-01 3.630923330783843994e-01 -2.475596815347671509e-01 -1.334000974893569946e-01 -2.446756660938262939e-01 2.027098387479782104e-01 -3.779340088367462158e-01
-5.342160910367965698e-02 8.511105924844741821e-02 4.598609209060668945e-01 -1.607985049486160278e-01 -1.089341416954994202e-01 -1.732246391475200653e-02 7.674794644117355347e-02 -8.570398688316345215e-01
-7.044105529785156250e-01 -8.367099612951278687e-02 6.311006546020507812e-01 1.900543645024299622e-02 2.215163260698318481e-01 1.240626648068428040e-01 -5.151871591806411743e-02 -1.761829257011413574e-01
-5.500936508178710938e-01 -3.807159960269927979e-01 9.628235362470149994e-03 1.806274056434631348e-01 -1.166801601648330688e-01 3.962073847651481628e-02 -1.106363683938980103e-01 -7.016472816467285156e-01
-3.247829973697662354e-01 5.771501064300537109e-01 3.654114603996276855e-01 -1.174455508589744568e-01 1.092276424169540405e-01 5.533747747540473938e-02 -5.199351906776428223e-01 -3.588443398475646973e-01
-4.742944836616516113e-01 7.688392400741577148e-01 -1.966904699802398682e-01 -3.396914899349212646e-01 -8.671005815267562866e-02 -6.405366212129592896e-02 -6.176218390464782715e-02 -1.200739294290542603e-01
-7.202966809272766113e-01 3.214646503329277039e-02 1.177974641323089600e-01 4.493461847305297852e-01 3.399815559387207031e-01 -2.460145577788352966e-02 -5.391836911439895630e-02 -3.811182379722595215e-01
-6.782029867172241211e-01 -4.738466814160346985e-02 1.726411879062652588e-01 3.898181617259979248e-01 1.686745136976242065e-01 -7.093301415443420410e-02 -1.323527097702026367e-01 -5.522975325584411621e-01
-2.546224892139434814e-01 -1.428690105676651001e-01 5.711981058120727539e-01 -1.016561836004257202e-01 9.962034970521926880e-02 -2.996910922229290009e-02 2.847763597965240479e-01 -6.973052024841308594e-01
-1.946691609919071198e-02 5.936450362205505371e-01 4.223059117794036865e-01 -3.112434148788452148e-01 -2.389761358499526978e-01 8.360640704631805420e-02 8.170195668935775757e-02 -5.488324165344238281e-01
-4.781920909881591797e-01 1.048873737454414368e-01 3.453781306743621826e-01 2.049957215785980225e-01 -3.654137253761291504e-03 5.522148013114929199e-01 -3.096119165420532227e-01 -4.452049732208251953e-01
-4.366660714149475098e-01 6.776958703994750977e-02 1.701191216707229614e-01 -2.588786184787750244e-01 6.227692365646362305e-01 -1.699434667825698853e-01 3.724071383476257324e-01 -3.916145265102386475e-01
-7.075384855270385742e-01 6.269157677888870239e-02 9.560402482748031616e-02 -1.339664161205291748e-01 3.578215539455413818e-01 -1.707656122744083405e-02 5.489071011543273926e-01 -1.968372613191604614e-01
-3.386997580528259277e-01 5.172421336174011230e-01 -3.474646210670471191e-01 -3.854627162218093872e-02 -1.679100841283798218e-01 -2.854085564613342285e-01 -1.006841510534286499e-01 -6.129733324050903320e-01
-4.167139828205108643e-01 3.575376868247985840e-01 6.310175359249114990e-02 4.493277072906494141e-01 1.208438128232955933e-01 5.627862215042114258e-01 -5.204852297902107239e-02 -3.982442915439605713e-01
-2.319825440645217896e-01 1.558891981840133667e-01 4.519197344779968262e-01 1.190839558839797974e-01 3.977085947990417480e-01 6.161133050918579102e-01 -1.842948049306869507e-01 -3.629575669765472412e-01
-4.945094585418701172e-01 3.672800362110137939e-01 4.826883971691131592e-01 2.566424012184143066e-01 1.946262121200561523e-01 1.189203634858131409e-01 -2.923150658607482910e-01 -4.292350709438323975e-01
-4.923985600471496582e-01 1.692720949649810791e-01 -5.551909096539020538e-03 2.573508322238922119e-01 -2.033454179763793945e-01 9.035126864910125732e-02 -3.869763016700744629e-01 -6.807107925415039062e-01
-4.961103200912475586e-01 3.210916519165039062e-01 3.727682828903198242e-01 4.121165275573730469e-01 1.346488296985626221e-01 4.451281130313873291e-01 -3.549558296799659729e-02 -3.527736663818359375e-01
-5.774413943290710449e-01 3.886289298534393311e-01 2.345391362905502319e-02 2.227256745100021362e-01 -1.004039049148559570e-01 1.077315509319305420e-01 -4.760557711124420166e-01 -4.658927619457244873e-01
-5.722971558570861816e-01 2.306028455495834351e-01 2.113142609596252441e-01 -5.830636247992515564e-02 1.136726215481758118e-01 -1.345125138759613037e-01 6.503448486328125000e-01 -3.424639403820037842e-01
-3.758791983127593994e-01 -1.761039495468139648e-01 1.491645425558090210e-01 -2.662742733955383301e-01 1.611501872539520264e-01 -6.103180348873138428e-02 -6.088143587112426758e-01 -5.781010389328002930e-01
-8.606518507003784180e-01 1.829829365015029907e-01 2.528087198734283447e-01 1.964659839868545532e-01 -2.576228976249694824e-01 1.357830613851547241e-01 -7.875183224678039551e-02 -1.796556115150451660e-01
-5.976839065551757812e-01 4.850108176469802856e-02 1.708580255508422852e-01 -5.969400331377983093e-02 -7.997448556125164032e-03 -5.604808777570724487e-02 6.870703101158142090e-01 -3.638605773448944092e-01
-5.200906395912170410e-01 -9.696296602487564087e-02 6.751517206430435181e-02 -5.202552676200866699e-01 1.155886873602867126e-01 6.457034945487976074e-01 1.007197499275207520e-01 -6.664620339870452881e-02
-2.581374645233154297e-01 5.465937852859497070e-01 2.566681504249572754e-01 1.849895417690277100e-01 2.437292635440826416e-01 -4.717576503753662109e-02 -4.037838280200958252e-01 -5.566234588623046875e-01
-8.062040209770202637e-01 2.144711762666702271e-01 6.009718775749206543e-02 2.344862073659896851e-01 -8.007068186998367310e-02 6.015268713235855103e-02 -3.640887141227722168e-01 -3.207045793533325195e-01
-7.488918304443359375e-01 2.736478745937347412e-01 2.124198675155639648e-01 1.781020015478134155e-01 -1.387507617473602295e-01 1.069857329130172729e-01 -3.460797965526580811e-01 -3.700896203517913818e-01
-6.282995939254760742e-01 1.939990967512130737e-01 -1.894155889749526978e-01 3.238881528377532959e-01 6.684950739145278931e-02 -2.035102546215057373e-01 -3.457569479942321777e-01 -5.112622976303100586e-01
-4.579337537288665771e-01 3.103378415107727051e-01 -2.733468711376190186e-01 1.605441570281982422e-01 2.607252597808837891e-01 -2.214828878641128540e-01 -4.851040542125701904e-01 -4.910557568073272705e-01
-3.712140917778015137e-01 3.935508430004119873e-02 -9.425764530897140503e-02 6.511347740888595581e-02 6.076007708907127380e-02 3.832766413688659668e-01 7.072160243988037109e-01 -4.435987770557403564e-01
-4.511638879776000977e-01 6.813752651214599609e-02 -1.503017991781234741e-01 3.446364700794219971e-01 -3.325961530208587646e-02 2.059851735830307007e-01 -4.367648065090179443e-01 -6.450921297073364258e-01
-5.401315689086914062e-01 2.226402014493942261e-01 9.905957430601119995e-02 -6.878504753112792969e-01 6.296515464782714844e-02 3.469060063362121582e-01 2.201476991176605225e-01 -5.444944277405738831e-02
-7.470441460609436035e-01 1.059213131666183472e-01 1.912744343280792236e-01 -4.522879794239997864e-02 3.238864243030548096e-01 -2.538623102009296417e-02 -5.226169228553771973e-01 -1.157528087496757507e-01
-5.636951923370361328e-01 7.461772114038467407e-02 3.503343760967254639e-01 2.482766062021255493e-01 -8.077422529458999634e-02 5.019417405128479004e-01 -2.582447826862335205e-01 -4.088325500488281250e-01
-3.854060769081115723e-01 5.685886144638061523e-01 4.466821551322937012e-01 1.005095988512039185e-01 7.311134040355682373e-02 8.090031333267688751e-03 -3.250453472137451172e-01 -4.554962813854217529e-01
-6.261633038520812988e-01 -1.717576682567596436e-01 3.206422030925750732e-01 3.764874637126922607e-01 2.092905789613723755e-01 9.576543420553207397e-02 1.004241108894348145e-01 -5.203902125358581543e-01
-5.028229951858520508e-01 4.454348385334014893e-01 6.303167939186096191e-01 -2.183382213115692139e-02 -1.845527887344360352e-01 -1.027820631861686707e-02 2.044594436883926392e-01 -2.738825082778930664e-01
-6.160530447959899902e-01 2.211179435253143311e-01 -1.526746004819869995e-01 -3.936472535133361816e-02 6.035395860671997070e-01 1.452872753143310547e-01 3.727623522281646729e-01 -1.496869921684265137e-01
-8.055987954139709473e-01 1.437592804431915283e-01 2.078541070222854614e-01 1.766190528869628906e-01 -1.894217133522033691e-01 9.604782611131668091e-02 -3.132095336914062500e-01 -3.357679843902587891e-01
-3.853434324264526367e-01 -2.102105878293514252e-02 2.338206768035888672e-01 -2.201387137174606323e-01 2.757736742496490479e-01 -5.337245389819145203e-02 -6.367900967597961426e-01 -5.133556127548217773e-01
-4.766783714294433594e-01 3.392099142074584961e-01 -3.098611831665039062e-01 1.676784604787826538e-01 6.998611241579055786e-02 -8.224292099475860596e-02 -5.327675938606262207e-01 -4.879356026649475098e-01
-3.268782198429107666e-01 4.931248426437377930e-01 3.400107026100158691e-01 5.269405618309974670e-02 2.648794949054718018e-01 -1.174821853637695312e-01 -4.303536117076873779e-01 -5.122763514518737793e-01
-4.882333874702453613e-01 -2.522231936454772949e-01 2.199910879135131836e-01 -1.018732786178588867e-01 -2.601821124553680420e-01 2.533397972583770752e-01 -3.900982439517974854e-01 -5.959739089012145996e-01
-4.935116469860076904e-01 4.791305363178253174e-01 -2.200124412775039673e-01 -1.432968825101852417e-01 5.042906999588012695e-01 4.017120227217674255e-02 4.126968681812286377e-01 -1.780425608158111572e-01
-8.946925401687622070e-02 4.413428008556365967e-01 4.090394377708435059e-01 2.821417152881622314e-01 4.009014070034027100e-01 2.503884732723236084e-01 -6.466641277074813843e-02 -5.680638551712036133e-01
-8.040135353803634644e-02 2.140662074089050293e-01 4.943174123764038086e-01 -2.704959809780120850e-01 -2.323737144470214844e-01 4.555665329098701477e-02 2.564944624900817871e-01 -7.129734158515930176e-01
-4.504390954971313477e-01 -1.098958775401115417e-02 -1.755167543888092041e-01 9.648835286498069763e-03 -3.389839455485343933e-02 3.139784932136535645e-01 -6.503189206123352051e-01 -4.933946430683135986e-01
-6.714865565299987793e-01 3.320643603801727295e-01 3.611162304878234863e-01 2.541015446186065674e-01 -1.234466880559921265e-01 1.012106910347938538e-01 -2.548339366912841797e-01 -3.917183578014373779e-01
-5.485162734985351562e-01 4.127855896949768066e-01 -2.051024734973907471e-01 1.056438460946083069e-01 7.178899645805358887e-02 -2.653598189353942871e-01 -4.446657598018646240e-01 -4.496810734272003174e-01
-2.762228846549987793e-01 -1.457620412111282349e-01 -2.540925145149230957e-01 -3.003185391426086426e-01 4.930385947227478027e-01 -1.042110249400138855e-01 4.439509212970733643e-01 -5.446656346321105957e-01
-3.460907936096191406e-01 -1.527293473482131958e-01 5.117688179016113281e-01 6.836245208978652954e-02 6.286365538835525513e-02 -1.038540452718734741e-01 3.342468440532684326e-01 -6.810694932937622070e-01
-4.348090291023254395e-01 2.564359605312347412e-01 -3.492450714111328125e-01 -6.193722486495971680e-01 -3.027701973915100098e-01 9.954500943422317505e-02 -2.436949163675308228e-01 -2.803951501846313477e-01
-5.862946510314941406e-01 -8.613105118274688721e-02 1.470265630632638931e-02 -2.990832030773162842e-01 5.631771683692932129e-01 -5.459824576973915100e-03 3.976168334484100342e-01 -2.896127402782440186e-01
-8.031001687049865723e-01 3.402115032076835632e-02 -4.554384574294090271e-02 1.289519667625427246e-01 8.484404534101486206e-02 1.086198091506958008e-01 -4.955013394355773926e-01 -2.658030390739440918e-01
-2.819448411464691162e-01 2.141880393028259277e-01 4.208670258522033691e-01 -6.996402740478515625e-01 2.647750079631805420e-01 3.303025066852569580e-01 9.915869683027267456e-02 -1.377213448286056519e-01
-4.020574688911437988e-01 -1.012340039014816284e-01 2.722294032573699951e-01 -4.843171834945678711e-01 2.497755922377109528e-02 -1.093700230121612549e-01 -4.853364527225494385e-01 -5.208575129508972168e-01
-5.411456823348999023e-01 -3.724274337291717529e-01 -1.058396250009536743e-01 -6.279573775827884674e-03 1.710706502199172974e-01 1.447332650423049927e-01 -5.016806125640869141e-01 -5.052933096885681152e-01
-1.594058722257614136e-01 -4.069849848747253418e-02 3.141649663448333740e-01 -4.910768866539001465e-01 -3.469898700714111328e-01 8.568599820137023926e-02 -2.076113373041152954e-01 -6.798755526542663574e-01
-5.575809478759765625e-01 1.593464314937591553e-01 -1.034743897616863251e-02 -4.088426232337951660e-01 1.344056576490402222e-01 2.556010521948337555e-02 -6.736518144607543945e-01 -1.546860486268997192e-01
-1.956709623336791992e-01 5.477983951568603516e-01 7.117240130901336670e-02 1.678845882415771484e-01 2.812192738056182861e-01 3.525166213512420654e-01 4.920637607574462891e-01 -4.276683032512664795e-01
-4.199232459068298340e-01 4.890134036540985107e-01 -1.372818499803543091e-01 1.080643832683563232e-01 -1.023396197706460953e-02 -2.577474117279052734e-01 -4.054528772830963135e-01 -5.683974027633666992e-01
-2.945977747440338135e-01 -4.945285245776176453e-02 -2.065989188849925995e-02 -7.863819003105163574e-01 2.541579306125640869e-01 2.001083195209503174e-01 2.300431877374649048e-01 -3.665838837623596191e-01
-5.940888524055480957e-01 -7.759304344654083252e-02 2.915347218513488770e-01 2.051393687725067139e-01 3.743648231029510498e-01 -6.989672780036926270e-02 -3.167395591735839844e-01 -5.182707309722900391e-01
1.910658329725265503e-01 1.965639367699623108e-02 5.186983384191989899e-03 -2.564785778522491455e-01 3.127413392066955566e-01 -1.186570897698402405e-02 1.689382130280137062e-03 -8.940628767013549805e-01
1.093997657299041748e-01 4.100578427314758301e-01 -4.123904109001159668e-01 -7.112502586096525192e-03 -2.734255231916904449e-02 3.600558638572692871e-01 9.269937872886657715e-02 -7.146937251091003418e-01
-4.300653040409088135e-01 1.972208768129348755e-01 1.713378131389617920e-01 -6.611554622650146484e-01 5.022895336151123047e-01 2.327033281326293945e-01 2.884277515113353729e-02 -4.885743930935859680e-02
-4.161926805973052979e-01 5.751236528158187866e-02 6.150025129318237305e-01 -3.172400295734405518e-01 -1.855763643980026245e-01 9.886679798364639282e-02 3.946453332901000977e-01 -3.803268373012542725e-01
-1.844369024038314819e-01 -3.979356288909912109e-01 2.293879389762878418e-01 -3.088739812374114990e-01 1.739034950733184814e-01 9.301391243934631348e-02 -1.322878599166870117e-01 -7.766687273979187012e-01
-3.803695738315582275e-01 -1.835272908210754395e-01 8.836615830659866333e-02 8.441378921270370483e-02 -2.044362276792526245e-01 3.101460635662078857e-01 -3.224124908447265625e-01 -7.515104413032531738e-01
-5.002517700195312500e-01 2.432472705841064453e-01 -1.798099726438522339e-01 -5.130346119403839111e-02 6.362056732177734375e-01 1.418137103319168091e-01 4.052549302577972412e-01 -2.579050362110137939e-01
1.441323105245828629e-02 3.906679451465606689e-01 -2.992898225784301758e-01 -2.730303406715393066e-01 -1.932165622711181641e-01 5.884998440742492676e-01 -1.066347286105155945e-01 -5.366705060005187988e-01
-3.815069496631622314e-01 -4.423488080501556396e-01 4.986145719885826111e-02 -1.284411102533340454e-01 -2.771604061126708984e-01 4.528613090515136719e-01 3.198490291833877563e-02 -5.973879694938659668e-01
-3.335024118423461914e-01 -4.422317743301391602e-01 1.466356515884399414e-01 -3.707562983036041260e-01 1.091740801930427551e-01 1.062217354774475098e-01 -3.261090815067291260e-01 -6.361571550369262695e-01
-1.391630917787551880e-01 -4.140629172325134277e-01 -2.055393997579813004e-03 -8.120295405387878418e-02 -7.008632272481918335e-02 1.412502527236938477e-01 5.599709972739219666e-02 -8.801068067550659180e-01
-7.674052715301513672e-01 3.578515946865081787e-01 -4.696982726454734802e-02 -1.266020089387893677e-01 -4.376130700111389160e-01 2.642313838005065918e-01 -3.530624881386756897e-02 -4.719253629446029663e-02
-7.138497233390808105e-01 2.978531410917639732e-03 1.357502788305282593e-01 -3.533318340778350830e-01 4.226086735725402832e-01 -6.002321094274520874e-02 3.402496278285980225e-01 -2.217373698949813843e-01
-2.089564949274063110e-01 -4.615548551082611084e-01 -1.486363559961318970e-01 5.125690624117851257e-02 8.751744031906127930e-02 1.767222732305526733e-01 -8.915252983570098877e-02 -8.196010589599609375e-01
-7.190298438072204590e-01 2.643621861934661865e-01 -1.121255159378051758e-01 3.863587975502014160e-01 8.333872258663177490e-02 -2.861299365758895874e-02 -3.375222384929656982e-01 -3.599695861339569092e-01
-7.503826618194580078e-01 3.287645280361175537e-01 4.169477224349975586e-01 2.699854969978332520e-01 4.565344005823135376e-02 1.562252938747406006e-01 -7.336930185556411743e-02 -2.241177260875701904e-01
-5.850989222526550293e-01 5.689151119440793991e-03 -8.122320473194122314e-02 -5.912000536918640137e-01 -1.498205065727233887e-01 4.640727043151855469e-01 2.269408851861953735e-01 -1.104549765586853027e-01
1.297647505998611450e-01 4.243339598178863525e-01 2.959290891885757446e-02 1.071683764457702637e-01 -1.620925217866897583e-02 8.372963219881057739e-02 -5.116623360663652420e-03 -8.851222395896911621e-01
-1.203627064824104309e-01 6.049051880836486816e-02 4.353177249431610107e-01 -9.037148207426071167e-02 -2.582083344459533691e-01 2.209811657667160034e-01 3.772167265415191650e-01 -7.255264520645141602e-01
-4.034119546413421631e-01 4.417608976364135742e-01 2.548207938671112061e-01 3.729081526398658752e-02 2.022048979997634888e-01 3.310625553131103516e-01 5.838884115219116211e-01 -2.904595732688903809e-01
-7.170513868331909180e-01 2.670392580330371857e-02 -2.133065015077590942e-01 -2.529326379299163818e-01 4.545828700065612793e-01 -4.015818610787391663e-02 3.663878440856933594e-01 -1.820751726627349854e-01
-8.364216685295104980e-01 2.355442643165588379e-01 1.621899008750915527e-01 3.344886898994445801e-01 8.858161163516342640e-04 1.260812282562255859e-01 -2.034398913383483887e-01 -2.223611474037170410e-01
-4.050420522689819336e-01 4.457641541957855225e-01 2.403871864080429077e-01 1.176996305584907532e-01 -5.117807537317276001e-02 1.275241523981094360e-01 -5.018221139907836914e-01 -5.430369377136230469e-01
-7.842459678649902344e-01 -2.002630569040775299e-02 1.463587731122970581e-01 -2.605030238628387451e-01 -4.147070944309234619e-01 8.429662883281707764e-02 -2.501114010810852051e-01 -2.315832078456878662e-01
-2.650932073593139648e-01 -2.014894485473632812e-01 4.682876542210578918e-02 1.819266974925994873e-01 1.642163284122943878e-02 1.784857362508773804e-01 -2.515773475170135498e-01 -8.708727359771728516e-01
-6.030054092407226562e-01 4.172803163528442383e-01 -2.005679011344909668e-01 -1.423179209232330322e-01 4.754495620727539062e-01 3.219206035137176514e-01 2.671751976013183594e-01 2.668257057666778564e-02
-5.526800155639648438e-01 -5.046357586979866028e-02 2.641046345233917236e-01 3.594756126403808594e-01 2.967973351478576660e-01 3.979153037071228027e-01 -2.132164537906646729e-01 -4.484840035438537598e-01
-3.818972110748291016e-01 1.692531257867813110e-01 5.834447219967842102e-03 -8.825672417879104614e-02 4.469437152147293091e-02 5.392475128173828125e-01 6.676900386810302734e-01 -2.812279164791107178e-01
-3.100058995187282562e-02 2.444046735763549805e-01 4.940534532070159912e-01 -1.546849757432937622e-01 -2.972523570060729980e-01 3.044418692588806152e-01 -1.957638189196586609e-02 -6.999015808105468750e-01
-5.990469455718994141e-01 3.926090300083160400e-01 8.737928420305252075e-02 2.575431764125823975e-01 -2.024942934513092041e-01 1.632139682769775391e-01 -3.687341511249542236e-01 -4.576350450515747070e-01
-2.875862419605255127e-01 1.427339464426040649e-01 1.330882012844085693e-01 -6.710479259490966797e-01 2.846409976482391357e-01 -1.172478646039962769e-01 4.187736511230468750e-01 -3.984526991844177246e-01
-6.568481326103210449e-01 -9.058912098407745361e-02 7.134841382503509521e-02 -6.472952365875244141e-01 1.769072264432907104e-01 -1.645725667476654053e-01 2.296255081892013550e-01 -1.586013734340667725e-01
-8.012602925300598145e-01 2.086434662342071533e-01 2.738097906112670898e-01 3.058932423591613770e-01 1.929877400398254395e-01 1.120546162128448486e-01 -1.897007972002029419e-01 -2.451944500207901001e-01
-4.985141158103942871e-01 6.158124804496765137e-01 -4.171795547008514404e-01 -1.959762722253799438e-01 -2.699160277843475342e-01 2.193553447723388672e-01 -2.418528497219085693e-02 -1.955934762954711914e-01
-5.967453718185424805e-01 1.336401253938674927e-01 1.804365664720535278e-01 -4.278661608695983887e-01 4.346097707748413086e-01 -2.272402346134185791e-01 3.429281115531921387e-01 -2.286592125892639160e-01
-6.968054771423339844e-01 1.221592444926500320e-02 -9.021872282028198242e-02 -4.691331982612609863e-01 4.141557216644287109e-01 -1.057759895920753479e-01 2.836765348911285400e-01 -1.513327956199645996e-01
-6.552516222000122070e-01 2.839065194129943848e-01 1.269014030694961548e-01 -1.825816035270690918e-01 -5.607097744941711426e-01 2.807089388370513916e-01 1.474573612213134766e-01 -1.602053493261337280e-01
-4.833943843841552734e-01 4.505595564842224121e-01 -2.068128138780593872e-01 -5.525125265121459961e-01 -3.874195218086242676e-01 1.427550762891769409e-01 -8.349005132913589478e-02 -1.945271641016006470e-01
-7.011064887046813965e-01 6.034097075462341309e-01 3.461895510554313660e-02 -1.585611402988433838e-01 1.172362565994262695e-01 -3.250935301184654236e-02 3.195216357707977295e-01 3.333152085542678833e-02
-2.541222274303436279e-01 -1.189631503075361252e-02 1.130705848336219788e-01 -6.271924823522567749e-02 -1.240492388606071472e-01 4.553013443946838379e-01 -5.407677292823791504e-01 -6.351729631423950195e-01
-5.146993398666381836e-01 -1.958353519439697266e-01 8.632655441761016846e-02 -2.887087166309356689e-01 2.587409615516662598e-01 -1.720289438962936401e-01 -5.728073120117187500e-01 -4.257690608501434326e-01
-1.212525218725204468e-01 2.037101611495018005e-02 2.629206776618957520e-01 -2.726354449987411499e-02 -2.124666273593902588e-01 -1.764316409826278687e-01 3.686649501323699951e-01 -8.383486270904541016e-01
-4.850302636623382568e-01 -1.222389191389083862e-01 -3.739416003227233887e-01 -4.966089427471160889e-01 3.451390862464904785e-01 -1.939513683319091797e-01 2.627223730087280273e-01 -3.709306716918945312e-01
-4.990664422512054443e-01 4.734464883804321289e-01 -4.819962680339813232e-01 -1.281135082244873047e-01 -3.257534503936767578e-01 3.609141707420349121e-01 5.183972045779228210e-02 -1.974485069513320923e-01
-3.736085891723632812e-01 1.193448454141616821e-01 -1.158315092325210571e-01 -2.786379456520080566e-01 -1.231138408184051514e-01 3.897577226161956787e-01 -6.797626018524169922e-01 -3.549254536628723145e-01
-1.306905895471572876e-01 4.052581489086151123e-01 -2.807836532592773438e-01 1.787569671869277954e-01 2.657294273376464844e-02 -2.014625519514083862e-01 -7.645328342914581299e-02 -8.128677010536193848e-01
-5.983521342277526855e-01 -4.564352333545684814e-01 2.212456427514553070e-02 1.604172587394714355e-01 1.140606179833412170e-01 3.861453235149383545e-01 -1.745330244302749634e-01 -4.635067880153656006e-01
-4.650931358337402344e-01 -5.220326185226440430e-01 4.865271598100662231e-02 -9.625218808650970459e-02 -2.625432014465332031e-01 2.472255825996398926e-01 1.597003340721130371e-01 -5.865023732185363770e-01
-2.145786285400390625e-01 6.735759973526000977e-01 -4.200891554355621338e-01 -5.340390652418136597e-02 -4.656980559229850769e-02 -1.206663995981216431e-01 -1.527310162782669067e-01 -5.299704670906066895e-01
-5.327597856521606445e-01 -1.859153062105178833e-01 -1.525820791721343994e-01 2.646747827529907227e-01 -1.833195090293884277e-01 3.160198628902435303e-01 -3.224660456180572510e-01 -5.922915935516357422e-01
6.117603927850723267e-02 5.687616467475891113e-01 -3.840555548667907715e-01 -3.983473181724548340e-01 1.321804970502853394e-01 2.811873555183410645e-01 -1.959664821624755859e-01 -4.812978506088256836e-01
-1.124869510531425476e-01 2.305450737476348877e-01 2.207039855420589447e-03 1.586611717939376831e-01 2.250528186559677124e-01 3.642627596855163574e-01 6.031763553619384766e-01 -6.015476584434509277e-01
-7.752460241317749023e-01 -3.254486620426177979e-02 -1.711371541023254395e-01 -2.070037573575973511e-01 2.949889898300170898e-01 -1.791629940271377563e-01 3.804311454296112061e-01 -2.488982379436492920e-01
-3.002276718616485596e-01 1.944752931594848633e-01 -1.859756559133529663e-01 -6.214591860771179199e-01 1.843474656343460083e-01 5.677573680877685547e-01 2.298158407211303711e-01 -2.051742076873779297e-01
-6.161636710166931152e-01 -1.001289039850234985e-01 1.975161880254745483e-01 -6.105322837829589844e-01 3.242995738983154297e-01 2.072055190801620483e-01 2.037920057773590088e-01 -9.443983435630798340e-02
-1.411341726779937744e-01 3.189063668251037598e-01 4.213213622570037842e-01 2.133668363094329834e-01 2.432896941900253296e-01 5.701159238815307617e-01 -1.338850706815719604e-01 -5.031851530075073242e-01
-5.686670541763305664e-01 3.675390779972076416e-01 -2.219736576080322266e-01 -4.733240902423858643e-01 -3.054508864879608154e-01 -2.971275448799133301e-01 -9.070966392755508423e-02 -2.800206542015075684e-01
2.648092210292816162e-01 1.459247171878814697e-01 1.482053697109222412e-01 -2.877029180526733398e-01 2.476041615009307861e-01 1.237339451909065247e-01 8.812175691127777100e-02 -8.482105731964111328e-01
-4.378595948219299316e-01 3.174283504486083984e-01 2.347032278776168823e-01 -2.209062455222010612e-03 1.082598641514778137e-01 -1.067616045475006104e-01 -5.802382826805114746e-01 -5.409557819366455078e-01
-4.010894000530242920e-01 -5.151280760765075684e-02 1.126968953758478165e-02 -6.310886740684509277e-01 3.241661190986633301e-01 -2.012395709753036499e-01 3.222320079803466797e-01 -4.343490302562713623e-01
-4.054676592350006104e-01 -1.405596435070037842e-01 3.423779830336570740e-02 3.262906149029731750e-02 1.197500601410865784e-01 -2.053710632026195526e-02 -5.715235471725463867e-01 -6.871687769889831543e-01
-8.083471059799194336e-01 5.715652927756309509e-02 -1.116478070616722107e-01 -1.588167548179626465e-01 3.006072640419006348e-01 -3.014599978923797607e-01 2.835156917572021484e-01 -2.097527980804443359e-01
-4.049611687660217285e-01 -3.852370083332061768e-01 1.989947408437728882e-01 3.082315996289253235e-02 -1.192099377512931824e-01 3.608175814151763916e-01 -2.615175247192382812e-01 -6.589828729629516602e-01
-7.883095145225524902e-01 -1.193107217550277710e-01 7.709903270006179810e-02 3.845748901367187500e-01 2.639352977275848389e-01 8.645199984312057495e-02 -8.645015954971313477e-02 -3.547978103160858154e-01
-4.596044719219207764e-01 1.410106420516967773e-01 1.983187347650527954e-01 3.026167452335357666e-01 2.785882949829101562e-01 6.282652020454406738e-01 -2.462540864944458008e-01 -3.240415453910827637e-01
-3.516204357147216797e-01 -4.553499445319175720e-02 6.177005767822265625e-01 1.533224713057279587e-03 1.208035051822662354e-01 4.884133636951446533e-01 1.628991067409515381e-01 -4.615798294544219971e-01
-1.456881314516067505e-01 2.108335494995117188e-01 3.067415654659271240e-01 2.366700619459152222e-01 2.606420814990997314e-01 5.167769193649291992e-01 -3.074894845485687256e-01 -5.955489277839660645e-01
-5.173665285110473633e-01 3.648298978805541992e-01 -3.805911242961883545e-01 1.925566792488098145e-01 -7.061914354562759399e-02 1.110190227627754211e-01 -4.796577692031860352e-01 -4.122129380702972412e-01
-6.340641379356384277e-01 -3.383415639400482178e-01 1.108694449067115784e-01 3.839342296123504639e-02 -1.109980046749114990e-01 2.679916918277740479e-01 -4.074411094188690186e-01 -4.685862958431243896e-01
-5.143308043479919434e-01 2.978305220603942871e-01 -1.398748010396957397e-01 4.650918766856193542e-02 4.710426330566406250e-01 1.922193020582199097e-01 5.406476855278015137e-01 -2.718520462512969971e-01
-1.967391818761825562e-01 3.051844835281372070e-01 -1.147288307547569275e-01 -3.815260231494903564e-01 3.723492622375488281e-01 4.837555885314941406e-01 5.064948797225952148e-01 -2.832507193088531494e-01
-4.310412108898162842e-01 -1.377859711647033691e-01 4.258105158805847168e-01 2.275767326354980469e-01 3.363060951232910156e-01 -5.812100321054458618e-02 -4.784176498651504517e-02 -6.658408641815185547e-01
-3.573242127895355225e-01 3.128686845302581787e-01 -5.099515616893768311e-02 -6.289940476417541504e-01 -3.589351177215576172e-01 2.574994862079620361e-01 -3.717257976531982422e-01 -2.070699483156204224e-01
-2.482096999883651733e-01 4.048491418361663818e-01 3.935860097408294678e-01 1.243467256426811218e-01 1.725351959466934204e-01 5.616357326507568359e-01 -2.783290743827819824e-01 -4.259658753871917725e-01
-5.625271201133728027e-01 2.165804654359817505e-01 -2.470537722110748291e-01 4.606369733810424805e-01 1.922263950109481812e-01 9.325694292783737183e-02 -3.788585364818572998e-01 -4.174356758594512939e-01
-7.488789558410644531e-01 -1.172248423099517822e-01 3.833438828587532043e-02 -1.464695762842893600e-02 -2.396321296691894531e-01 1.378179043531417847e-01 -4.483093917369842529e-01 -3.825649619102478027e-01
-1.550083905458450317e-01 1.472439169883728027e-01 1.530174165964126587e-01 -7.747390270233154297e-01 1.636968404054641724e-01 1.261005401611328125e-01 3.453282415866851807e-01 -4.107396006584167480e-01
-3.360404074192047119e-01 3.318671509623527527e-02 2.234846949577331543e-01 -6.022104620933532715e-01 3.362245261669158936e-01 2.550142109394073486e-01 4.664668738842010498e-01 -2.787510156631469727e-01
-5.602502822875976562e-01 1.590306013822555542e-01 -8.013194799423217773e-02 -5.982527732849121094e-01 4.977838695049285889e-01 1.851929426193237305e-01 1.200557351112365723e-01 1.652795006521046162e-03
1.025803014636039734e-02 4.798598587512969971e-01 5.548886209726333618e-02 -1.930098980665206909e-01 -3.222700655460357666e-01 6.453566253185272217e-02 3.625456690788269043e-01 -6.998824477195739746e-01
-8.027859330177307129e-01 3.843339085578918457e-01 -2.905696630477905273e-01 -2.182346396148204803e-02 -2.444130182266235352e-01 2.031912356615066528e-01 1.428068280220031738e-01 3.868989273905754089e-02
-3.599315881729125977e-01 2.512975037097930908e-01 -2.209058701992034912e-01 7.833813130855560303e-02 2.525518834590911865e-01 -1.586657613515853882e-01 -6.052233576774597168e-01 -5.450780987739562988e-01
-4.803362488746643066e-01 -2.068924754858016968e-01 1.803957670927047729e-01 -1.718773692846298218e-01 -5.058560371398925781e-01 -1.210602670907974243e-01 9.494181722402572632e-02 -6.203454732894897461e-01
-5.601685047149658203e-01 1.376659870147705078e-01 -2.359524816274642944e-01 -4.046492278575897217e-01 5.322381258010864258e-01 -1.196571290493011475e-01 3.079105019569396973e-01 -2.354581207036972046e-01
-6.328944116830825806e-02 6.981168389320373535e-01 -3.194420635700225830e-01 -3.062221705913543701e-01 4.101234301924705505e-02 -1.193182393908500671e-01 -1.456328779458999634e-01 -5.250566005706787109e-01
-3.591085970401763916e-01 1.268397271633148193e-01 -2.772248685359954834e-01 -6.316595673561096191e-01 -7.917322218418121338e-03 5.623016953468322754e-01 1.518549770116806030e-01 -1.994977593421936035e-01
-6.228126958012580872e-02 3.365344405174255371e-01 -5.559997558593750000e-01 -2.143716514110565186e-01 -1.553724557161331177e-01 4.557454884052276611e-01 -1.928214281797409058e-01 -5.086746811866760254e-01
-3.092720806598663330e-01 1.208092793822288513e-01 -1.925806254148483276e-01 -7.230501770973205566e-01 2.799708843231201172e-01 4.272454380989074707e-01 1.860300153493881226e-01 -1.853040605783462524e-01
-6.134660243988037109e-01 4.754516482353210449e-01 -1.159466430544853210e-01 -3.203025162220001221e-01 -4.745968282222747803e-01 2.052496671676635742e-01 -3.705542162060737610e-02 -1.132485866546630859e-01
-2.535320520401000977e-01 4.322605431079864502e-01 1.352838873863220215e-01 7.755883783102035522e-02 3.053404986858367920e-01 4.297523498535156250e-01 5.376898050308227539e-01 -3.968939781188964844e-01
-6.613784432411193848e-01 -1.360957026481628418e-01 -9.144168347120285034e-02 3.649241626262664795e-01 3.159493803977966309e-01 1.481287628412246704e-01 -3.146742284297943115e-01 -4.263090491294860840e-01
-2.332772016525268555e-01 -3.266212344169616699e-02 -6.281129270792007446e-02 2.870007157325744629e-01 1.033207476139068604e-01 1.121793761849403381e-01 -3.912714719772338867e-01 -8.257405161857604980e-01
-6.571814417839050293e-01 8.636000752449035645e-02 -1.577401757240295410e-01 -4.210124313831329346e-01 1.158949360251426697e-01 4.933955073356628418e-01 3.188025951385498047e-01 -3.878306131809949875e-03
-3.830601572990417480e-01 5.548013448715209961e-01 2.951768636703491211e-01 4.289062321186065674e-02 6.111831963062286377e-02 -7.026927918195724487e-02 5.470949411392211914e-01 -3.853637874126434326e-01
-1.661432236433029175e-01 4.238142371177673340e-01 -1.966947922483086586e-03 1.165736373513936996e-02 3.052102923393249512e-01 6.314410567283630371e-01 4.388925731182098389e-01 -3.288470208644866943e-01
-2.042985111474990845e-01 -5.115143209695816040e-02 1.487323939800262451e-01 -2.903778254985809326e-01 2.805676683783531189e-02 5.382845923304557800e-02 -6.094889640808105469e-01 -6.885083913803100586e-01
-4.090018272399902344e-01 -4.674156904220581055e-01 3.353657573461532593e-02 -1.240123286843299866e-01 -2.572761774063110352e-01 3.358575701713562012e-02 4.020839184522628784e-02 -7.271866798400878906e-01
-6.534347534179687500e-01 -2.980423532426357269e-02 -4.070198535919189453e-01 -3.031010329723358154e-01 -3.939526081085205078e-01 -7.201851345598697662e-03 -2.546934485435485840e-01 -3.073760271072387695e-01
-2.961918115615844727e-01 -4.029402509331703186e-02 -1.899541467428207397e-01 2.902424633502960205e-01 -2.720936536788940430e-01 3.390216529369354248e-01 -2.104324698448181152e-01 -7.463718652725219727e-01
-4.206301271915435791e-01 -9.270656853914260864e-02 -1.488235592842102051e-01 -7.911611795425415039e-01 3.204807341098785400e-01 1.021521538496017456e-01 -1.193050108850002289e-02 -2.304477542638778687e-01
-8.473539948463439941e-01 1.251811981201171875e-01 -2.719835340976715088e-01 -3.645993471145629883e-01 -1.547308117151260376e-01 1.330493539571762085e-01 1.332314014434814453e-01 4.341966472566127777e-03
-5.686507821083068848e-01 2.567155957221984863e-01 1.828521639108657837e-01 1.118902117013931274e-01 1.661048680543899536e-01 2.881038784980773926e-01 6.348494887351989746e-01 -2.261648327112197876e-01
-3.218621611595153809e-01 -4.506818950176239014e-01 2.006546705961227417e-01 -9.622828662395477295e-02 -3.419627249240875244e-02 1.807168126106262207e-01 -5.557429790496826172e-02 -7.790070176124572754e-01
-7.494422793388366699e-01 3.047825694084167480e-01 1.361594647169113159e-01 -1.593442857265472412e-01 3.840880095958709717e-02 3.053741902112960815e-02 4.987785220146179199e-01 -2.243347615003585815e-01
-5.283894538879394531e-01 -7.908390462398529053e-02 -1.829060614109039307e-01 -7.610083818435668945e-01 2.468487471342086792e-01 4.965864494442939758e-02 -3.347720950841903687e-02 -1.934969574213027954e-01
-6.007261276245117188e-01 1.134821474552154541e-01 1.260656863451004028e-01 -6.817957162857055664e-01 3.652679026126861572e-01 3.530744463205337524e-02 9.833621978759765625e-02 -3.427478671073913574e-02
8.289188891649246216e-02 -1.139725223183631897e-01 3.024899363517761230e-01 -1.881739050149917603e-01 3.409945666790008545e-01 2.820820808410644531e-01 8.649365603923797607e-02 -8.061642646789550781e-01
-6.907359361648559570e-01 3.831712603569030762e-01 1.082466766238212585e-01 -1.416790336370468140e-01 -5.000256299972534180e-01 2.296407818794250488e-01 1.870228350162506104e-01 -8.084159344434738159e-02
-4.041437804698944092e-01 6.876204609870910645e-01 -1.823098808526992798e-01 -2.256897389888763428e-01 -4.064275026321411133e-01 1.611878126859664917e-01 1.820097416639328003e-01 -2.353315502405166626e-01
-6.420211791992187500e-01 3.154290318489074707e-01 4.179014861583709717e-01 3.587663769721984863e-01 5.879580974578857422e-02 3.398463726043701172e-01 6.941523402929306030e-02 -2.473613321781158447e-01
-2.397537976503372192e-01 3.612057864665985107e-01 5.305869579315185547e-01 -2.483722269535064697e-01 -3.009938895702362061e-01 8.802467584609985352e-02 2.560771107673645020e-01 -5.521919727325439453e-01
-3.481627106666564941e-01 2.530044019222259521e-01 2.458133995532989502e-01 4.286831710487604141e-03 4.926241934299468994e-01 2.800246775150299072e-01 5.600316524505615234e-01 -3.458336293697357178e-01
9.131246805191040039e-02 5.398308634757995605e-01 -2.874557971954345703e-01 -2.427618056535720825e-01 2.075408548116683960e-01 5.143171548843383789e-01 -9.717588871717453003e-02 -4.915710389614105225e-01
-4.144160151481628418e-01 -3.678932487964630127e-01 -2.289751172065734863e-01 2.913609147071838379e-01 2.457447536289691925e-02 3.364196792244911194e-02 -6.853707134723663330e-02 -7.410532236099243164e-01
-3.372917771339416504e-01 -5.144895985722541809e-03 3.143267333507537842e-02 -7.762855887413024902e-01 2.295748293399810791e-01 3.815296888351440430e-01 1.995252966880798340e-01 -2.109987288713455200e-01
-3.198691010475158691e-01 7.492698729038238525e-02 -2.136000990867614746e-01 -3.566469550132751465e-01 5.204750895500183105e-01 -3.044271767139434814e-01 3.378112614154815674e-01 -4.914885759353637695e-01
-5.914426445960998535e-01 2.521407008171081543e-01 -4.691458046436309814e-01 -1.447247415781021118e-01 4.351033270359039307e-01 7.277904450893402100e-02 3.456162214279174805e-01 -1.775255054235458374e-01
-3.216165676712989807e-02 3.020164668560028076e-01 -5.637859106063842773e-01 -4.109990596771240234e-01 1.193665117025375366e-01 -2.107019349932670593e-02 1.768479496240615845e-01 -6.123801469802856445e-01
-1.307017803192138672e-01 2.871761620044708252e-01 -4.808739759027957916e-03 -8.277115970849990845e-02 6.988523602485656738e-01 4.639899134635925293e-01 3.241870701313018799e-01 -2.911946475505828857e-01
-6.437090039253234863e-01 1.588369160890579224e-02 -1.380819641053676605e-02 -7.374683022499084473e-01 1.611284017562866211e-01 4.576606303453445435e-02 8.364530652761459351e-02 -7.926525920629501343e-02
9.527941048145294189e-02 1.934321522712707520e-01 4.907962679862976074e-02 2.428841404616832733e-02 -1.930259466171264648e-01 2.162106931209564209e-01 4.644992947578430176e-02 -9.297006130218505859e-01
-2.631951272487640381e-01 3.566429615020751953e-01 -2.091851085424423218e-01 2.660972774028778076e-01 -1.787257343530654907e-01 -2.015145123004913330e-01 2.444540858268737793e-01 -7.460960149765014648e-01
-4.046436548233032227e-01 4.230705499649047852e-01 7.272068411111831665e-03 -7.017601132392883301e-01 -2.821839749813079834e-01 9.415781497955322266e-02 -1.766816228628158569e-01 -2.122370600700378418e-01
-5.638922452926635742e-01 -1.003797873854637146e-01 -1.400594711303710938e-01 2.736420333385467529e-01 -2.103402316570281982e-01 -9.779145009815692902e-03 -1.295337080955505371e-01 -7.185646891593933105e-01
-4.098627567291259766e-01 5.391781926155090332e-01 2.203743457794189453e-01 5.336460308171808720e-04 1.533194780349731445e-01 2.592031955718994141e-01 5.774770975112915039e-01 -2.618421018123626709e-01
-4.369108080863952637e-01 2.737563848495483398e-01 8.782248198986053467e-02 4.213427603244781494e-01 -5.233580246567726135e-02 6.753588318824768066e-01 -4.726001061499118805e-03 -3.000882863998413086e-01
-5.818908214569091797e-01 5.341154709458351135e-02 -1.107190623879432678e-01 -4.466685950756072998e-01 -5.449299216270446777e-01 1.797645390033721924e-01 -1.621362119913101196e-01 -3.020375669002532959e-01
-1.109480485320091248e-01 2.557094693183898926e-01 -7.004705071449279785e-01 -1.458717286586761475e-01 6.946723163127899170e-02 -5.867762118577957153e-02 1.265149265527725220e-01 -6.213620305061340332e-01
-5.281312465667724609e-01 4.104072153568267822e-01 -3.248603343963623047e-01 -1.446281969547271729e-01 5.061267018318176270e-01 -1.535198688507080078e-01 3.037047386169433594e-01 -2.328577488660812378e-01
-6.427766084671020508e-01 1.667729020118713379e-01 3.985018655657768250e-02 -6.339033246040344238e-01 3.733305633068084717e-01 1.092617735266685486e-01 6.529462337493896484e-02 5.129729863256216049e-03
-8.003216236829757690e-02 4.780228435993194580e-01 -4.616507589817047119e-01 -2.625860273838043213e-01 -1.261177659034729004e-01 5.331632494926452637e-01 -1.711174398660659790e-01 -3.918752670288085938e-01
-6.036591529846191406e-01 4.628379940986633301e-01 1.572216749191284180e-01 1.042941361665725708e-01 -6.952709704637527466e-02 2.145170420408248901e-02 -4.797199368476867676e-01 -3.877566754817962646e-01
-4.652860760688781738e-01 1.426793485879898071e-01 -1.526996344327926636e-01 1.391067802906036377e-01 -3.037426993250846863e-02 3.802298307418823242e-01 -5.971810221672058105e-01 -4.672912359237670898e-01
-3.394157588481903076e-01 3.003126084804534912e-01 1.169035583734512329e-01 -2.717885654419660568e-03 3.294945657253265381e-01 2.293768674135208130e-01 6.672070026397705078e-01 -4.178394377231597900e-01
-5.388163924217224121e-01 2.626098394393920898e-01 -2.546641826629638672e-01 -1.716614961624145508e-01 4.984539151191711426e-01 -2.191800922155380249e-01 3.728215992450714111e-01 -3.330156207084655762e-01
-6.976357698440551758e-01 2.572370171546936035e-01 1.576468199491500854e-01 -4.814129471778869629e-01 1.853479146957397461e-01 -1.746180057525634766e-01 3.471593856811523438e-01 -7.181698828935623169e-02
-3.184559941291809082e-01 1.373137831687927246e-01 -1.806710064411163330e-01 -7.421060800552368164e-01 4.238638654351234436e-02 4.783594608306884766e-01 1.078852489590644836e-01 -2.326017618179321289e-01
-2.727428078651428223e-01 -2.712906002998352051e-01 -2.074470520019531250e-01 2.679875195026397705e-01 1.097068339586257935e-01 -1.576508977450430393e-03 -2.264859676361083984e-01 -8.208698034286499023e-01
-1.064401194453239441e-01 -2.395697832107543945e-01 2.689654827117919922e-01 -3.360138535499572754e-01 -8.842998743057250977e-02 2.568320930004119873e-01 -3.509533703327178955e-01 -7.409980297088623047e-01
-1.365815848112106323e-01 -1.501985341310501099e-01 2.160440385341644287e-01 -2.072656303644180298e-01 -9.434062242507934570e-02 -2.826853394508361816e-01 1.256624758243560791e-01 -8.743852376937866211e-01
-1.135285720229148865e-01 4.173002541065216064e-01 2.687021791934967041e-01 -1.190876141190528870e-01 -2.468565255403518677e-01 -3.024718724191188812e-02 3.596396744251251221e-01 -7.317070364952087402e-01
-2.215679436922073364e-01 -2.542875707149505615e-01 2.672669887542724609e-01 -2.533086240291595459e-01 7.947072386741638184e-03 7.521284371614456177e-02 -4.076895415782928467e-01 -7.607350945472717285e-01
-3.170228004455566406e-01 -2.451961040496826172e-01 3.906757757067680359e-02 -2.074170261621475220e-01 -4.160695970058441162e-01 -1.692809909582138062e-01 1.699348539113998413e-01 -7.511188983917236328e-01
-4.263423681259155273e-01 6.925621628761291504e-01 4.647023230791091919e-02 -1.680778115987777710e-01 -3.249176144599914551e-01 -5.573363974690437317e-02 2.605028152465820312e-01 -3.628231287002563477e-01
-6.622989773750305176e-01 1.347643435001373291e-01 1.186397895216941833e-01 -3.595803678035736084e-01 2.931421399116516113e-01 -1.980959028005599976e-01 4.680398702621459961e-01 -2.357743531465530396e-01
-1.830124706029891968e-01 -5.407853722572326660e-01 -7.380885537713766098e-03 -2.290420830249786377e-01 2.775023281574249268e-01 8.661537617444992065e-02 -4.622067511081695557e-02 -7.313662767410278320e-01
2.707495167851448059e-02 1.302502155303955078e-01 2.281949967145919800e-01 -3.043517768383026123e-01 -2.429855316877365112e-01 5.031776428222656250e-01 1.729162484407424927e-01 -7.038959264755249023e-01
-4.025594294071197510e-01 6.133047491312026978e-02 -2.632652521133422852e-01 -2.520397007465362549e-01 4.485434591770172119e-01 -2.973259985446929932e-01 4.141637086868286133e-01 -4.901290237903594971e-01
-6.187075376510620117e-01 -6.908351927995681763e-02 1.106828749179840088e-01 3.898934423923492432e-01 -4.442143440246582031e-02 3.324387073516845703e-01 -2.408680170774459839e-01 -5.269293785095214844e-01
-3.232645988464355469e-01 1.786259561777114868e-01 -4.814311265945434570e-01 1.244060918688774109e-01 9.158472716808319092e-02 -2.214311957359313965e-01 -3.875555396080017090e-01 -6.393129825592041016e-01
-2.771005630493164062e-01 1.238206028938293457e-01 -1.959334164857864380e-01 -7.073460221290588379e-01 3.049284517765045166e-01 4.431865513324737549e-01 1.729422360658645630e-01 -2.232728451490402222e-01
1.402815710753202438e-02 -1.297660768032073975e-01 5.086936801671981812e-02 8.510810136795043945e-02 7.757502049207687378e-02 8.404619991779327393e-02 -1.935712248086929321e-01 -9.605110287666320801e-01
-5.721265077590942383e-01 -2.400789968669414520e-02 3.117892444133758545e-01 5.729100108146667480e-02 -2.625835239887237549e-01 1.724387109279632568e-01 -3.817560672760009766e-01 -5.719940066337585449e-01
-1.317148804664611816e-01 -2.157852798700332642e-01 1.540670245885848999e-01 -1.382799446582794189e-01 -1.941152811050415039e-01 4.803069233894348145e-01 -5.101841688156127930e-02 -7.888292670249938965e-01
-3.148311078548431396e-01 5.103229880332946777e-01 -2.116296887397766113e-01 1.027031540870666504e-01 2.689091563224792480e-01 5.990077257156372070e-01 3.331208527088165283e-01 -2.074243724346160889e-01
-2.736467719078063965e-01 -2.304682731628417969e-01 1.046005263924598694e-01 -4.931437224149703979e-02 2.257586419582366943e-01 -8.311551995575428009e-03 -5.030586123466491699e-01 -7.446640729904174805e-01
-3.384012281894683838e-01 1.312861591577529907e-01 1.382456868886947632e-01 -6.894586086273193359e-01 3.988184034824371338e-01 4.531808197498321533e-01 2.351254411041736603e-02 -9.381800144910812378e-02
-7.541390657424926758e-01 -1.822320967912673950e-01 -2.070042788982391357e-01 -2.233327627182006836e-01 3.285567760467529297e-01 -4.094080533832311630e-03 4.008157551288604736e-01 -1.916189044713973999e-01
-5.107635855674743652e-01 1.867771744728088379e-01 3.479914069175720215e-01 -2.877036333084106445e-01 2.134668827056884766e-01 -1.603689640760421753e-01 -5.835055112838745117e-01 -2.976548373699188232e-01
2.275562472641468048e-02 4.099408686161041260e-01 -5.638055801391601562e-01 -3.385335803031921387e-01 2.064601629972457886e-01 1.323711127042770386e-01 -3.788281977176666260e-02 -5.808323025703430176e-01
9.420859813690185547e-02 4.005654454231262207e-01 -3.970080912113189697e-01 -2.895385921001434326e-01 1.722499169409275055e-02 5.255383253097534180e-01 -5.944114550948143005e-02 -5.560607910156250000e-01
-4.891251921653747559e-01 3.584350943565368652e-01 -2.806943058967590332e-01 -6.577476263046264648e-01 -1.671328246593475342e-01 7.916994392871856689e-02 -2.263418585062026978e-01 -1.882228106260299683e-01
-5.118674039840698242e-01 2.405105233192443848e-01 -4.501810371875762939e-01 -1.452804207801818848e-01 4.436675310134887695e-01 -2.006756812334060669e-01 3.034439384937286377e-01 -3.566333353519439697e-01
2.133406549692153931e-01 5.406321212649345398e-02 6.372031569480895996e-02 -4.103603661060333252e-01 2.081748098134994507e-01 8.557827770709991455e-02 -1.348502188920974731e-01 -8.427705168724060059e-01
-6.799305081367492676e-01 1.304929256439208984e-01 -2.724968492984771729e-01 2.873871326446533203e-01 -1.031335890293121338e-01 -3.721518442034721375e-02 -3.511981964111328125e-01 -4.779734909534454346e-01
-5.966783165931701660e-01 9.919568151235580444e-02 -3.945421576499938965e-01 -3.032997846603393555e-01 -4.323813617229461670e-01 -4.928589984774589539e-02 -3.013136982917785645e-01 -3.260492980480194092e-01
-2.486958056688308716e-01 3.325438201427459717e-01 6.513682007789611816e-02 6.248424947261810303e-02 1.418666094541549683e-01 7.070118188858032227e-01 4.687152802944183350e-01 -2.823686599731445312e-01
-2.890553474426269531e-01 2.770600616931915283e-01 1.854019016027450562e-01 5.196060240268707275e-02 1.563731729984283447e-01 5.406489968299865723e-01 6.055662631988525391e-01 -3.451760411262512207e-01
-3.506444990634918213e-01 2.825700044631958008e-01 -4.879283607006072998e-01 -2.486217916011810303e-01 3.560322821140289307e-01 3.950949609279632568e-01 4.087964296340942383e-01 -2.175824046134948730e-01
5.983804003335535526e-04 6.532739996910095215e-01 3.352126479148864746e-01 9.554599225521087646e-02 1.514252722263336182e-01 4.602036178112030029e-01 -1.439661383628845215e-01 -4.430495798587799072e-01
-4.410091936588287354e-01 6.937226057052612305e-01 -3.931071162223815918e-01 -2.576806843280792236e-01 -1.756034493446350098e-01 -4.997395724058151245e-02 1.187656894326210022e-01 -2.364073544740676880e-01
-4.939429759979248047e-01 3.599739074707031250e-01 -7.075448334217071533e-02 1.563007384538650513e-01 4.590892791748046875e-01 2.457370609045028687e-01 5.129762291908264160e-01 -2.504172027111053467e-01
-4.656067788600921631e-01 5.396220088005065918e-01 -3.839736580848693848e-01 7.376922667026519775e-02 -1.072956621646881104e-01 -8.234298229217529297e-02 -1.018316224217414856e-01 -5.572059154510498047e-01
-1.643249243497848511e-01 1.478066593408584595e-01 4.122996032238006592e-01 -1.767098903656005859e-01 -3.291362822055816650e-01 -9.850434213876724243e-02 3.689321875572204590e-01 -7.041224241256713867e-01
-5.035547018051147461e-01 -2.359767407178878784e-01 1.565070301294326782e-01 6.468469649553298950e-02 -4.294902682304382324e-01 3.905004858970642090e-01 -6.498547643423080444e-02 -5.664745569229125977e-01
7.575676590204238892e-02 1.859750449657440186e-01 2.015384100377559662e-02 -5.625299811363220215e-01 -2.084187567234039307e-01 2.358869276940822601e-02 -1.945429593324661255e-01 -7.489901185035705566e-01
-2.219168543815612793e-01 3.172867894172668457e-01 3.445169031620025635e-01 2.377135492861270905e-02 -3.001904301345348358e-02 4.690777882933616638e-02 6.255741715431213379e-01 -5.799832940101623535e-01
-3.397879898548126221e-01 1.840279549360275269e-01 -2.707422077655792236e-01 -6.422750949859619141e-01 1.917467117309570312e-01 5.160505175590515137e-01 1.886924356222152710e-01 -1.617998182773590088e-01
-5.101268887519836426e-01 -1.947133243083953857e-01 -1.387555301189422607e-01 1.074360311031341553e-01 -1.580306887626647949e-01 3.548316657543182373e-01 -4.641774594783782959e-01 -5.520162582397460938e-01
-5.357294343411922455e-03 4.700410068035125732e-01 -2.675178050994873047e-01 1.636834070086479187e-02 2.324490696191787720e-01 -3.237057924270629883e-01 -2.916763909161090851e-02 -7.399529814720153809e-01
-1.132689937949180603e-01 4.025696516036987305e-01 5.845286846160888672e-01 -2.637670747935771942e-02 1.248041316866874695e-01 1.322065480053424835e-03 -1.991208791732788086e-01 -6.538434624671936035e-01
-5.354247689247131348e-01 2.240676134824752808e-01 -4.248492419719696045e-01 3.420003652572631836e-01 1.041806116700172424e-01 8.786326646804809570e-02 -4.171729087829589844e-01 -4.159880876541137695e-01
-7.564098834991455078e-01 1.326200962066650391e-01 2.085075080394744873e-01 -3.024220168590545654e-01 3.859744966030120850e-01 -5.215574521571397781e-03 3.535663783550262451e-01 -3.617582842707633972e-02
-2.902166843414306641e-01 4.439049661159515381e-01 4.343600869178771973e-01 -2.572315335273742676e-01 -2.337683439254760742e-01 -1.091363355517387390e-01 3.893803060054779053e-01 -4.956919848918914795e-01
-5.788752436637878418e-01 -3.448769748210906982e-01 -1.326878070831298828e-01 1.605765223503112793e-01 -3.335779905319213867e-01 4.811575710773468018e-01 -3.731451928615570068e-02 -3.979863822460174561e-01
2.219027727842330933e-01 3.501002490520477295e-01 1.480930149555206299e-01 -3.074397146701812744e-01 3.789902925491333008e-01 -1.000466570258140564e-01 3.171782940626144409e-02 -7.463840246200561523e-01
-3.821406364440917969e-01 -3.697718977928161621e-01 3.687713444232940674e-01 -1.866927891969680786e-01 5.010402798652648926e-01 3.909045755863189697e-01 -2.122548669576644897e-01 -3.122354745864868164e-01
-6.653428822755813599e-02 1.859454065561294556e-01 -4.761348068714141846e-01 -5.332472324371337891e-01 9.890966117382049561e-02 -4.498719424009323120e-02 2.786691486835479736e-01 -6.003974676132202148e-01
-8.211925029754638672e-01 2.160728536546230316e-02 2.602928578853607178e-01 7.887765765190124512e-02 -2.383541017770767212e-01 1.378899961709976196e-01 -2.688526809215545654e-01 -3.210826218128204346e-01
-6.332563757896423340e-01 5.540715456008911133e-01 -3.237152695655822754e-01 -3.544170558452606201e-01 -8.741325885057449341e-02 1.656211018562316895e-01 1.627905666828155518e-01 -3.975532948970794678e-03
-5.271363854408264160e-01 3.900084197521209717e-01 -2.705814838409423828e-01 9.733383357524871826e-02 9.529718756675720215e-02 -3.782111406326293945e-01 -3.197833299636840820e-01 -4.826445579528808594e-01
-6.696210503578186035e-01 2.664073705673217773e-01 -1.660400182008743286e-01 -3.080518729984760284e-02 -4.726820588111877441e-01 4.479945302009582520e-01 1.473555862903594971e-01 -7.921908795833587646e-02
-6.810207366943359375e-01 1.239286065101623535e-01 -3.456846177577972412e-01 -1.900594085454940796e-01 3.837402164936065674e-01 1.870084851980209351e-01 4.206572771072387695e-01 -7.778643071651458740e-02
-3.654088377952575684e-01 8.431473374366760254e-02 1.019434481859207153e-01 -6.422907114028930664e-01 -3.846763670444488525e-01 1.157575175166130066e-01 -3.810909092426300049e-01 -3.603212237358093262e-01
2.415547668933868408e-01 1.397518515586853027e-01 1.503558456897735596e-01 -2.560644149780273438e-01 2.588934600353240967e-01 2.219948768615722656e-01 1.180952042341232300e-01 -8.388627767562866211e-01
-1.357108354568481445e-01 3.364904522895812988e-01 -1.833771169185638428e-01 -9.750306606292724609e-02 4.900592938065528870e-02 -6.326363235712051392e-02 -5.985895395278930664e-01 -6.786083579063415527e-01
-1.614353992044925690e-02 4.531518518924713135e-01 -9.857683628797531128e-02 2.431507110595703125e-01 1.702613681554794312e-01 -1.024804562330245972e-01 4.006816744804382324e-01 -7.249249219894409180e-01
-1.891027949750423431e-02 4.113438129425048828e-01 -2.452814131975173950e-01 -4.876144826412200928e-01 -1.803361177444458008e-01 5.037862658500671387e-01 -2.079224735498428345e-01 -4.505046308040618896e-01
-5.377159714698791504e-01 3.576026856899261475e-02 2.029329240322113037e-01 3.641325533390045166e-01 2.014849334955215454e-01 4.853126406669616699e-01 -3.045870959758758545e-01 -4.085471928119659424e-01
1.594848185777664185e-01 -1.736736893653869629e-01 4.856504499912261963e-02 -3.265506029129028320e-01 2.869371473789215088e-01 2.930313348770141602e-01 -1.970427110791206360e-02 -8.165903687477111816e-01
-5.464438199996948242e-01 5.824508890509605408e-02 -1.583265364170074463e-01 -7.740035057067871094e-01 2.409297972917556763e-01 7.515916973352432251e-02 7.499854546040296555e-03 -1.005260124802589417e-01
-2.787219882011413574e-01 2.377975583076477051e-01 -2.575268745422363281e-01 4.042440652847290039e-02 6.601287722587585449e-01 4.060711860656738281e-01 3.350004553794860840e-01 -2.914156019687652588e-01
-3.112875819206237793e-01 1.449104100465774536e-01 -2.137844562530517578e-01 -7.127451300621032715e-01 2.603535950183868408e-01 4.579479396343231201e-01 1.384984850883483887e-01 -1.780719608068466187e-01
-2.311222255229949951e-01 5.538537502288818359e-01 3.052170872688293457e-01 -3.298752605915069580e-01 -2.244522422552108765e-01 -2.998119890689849854e-01 2.743239700794219971e-01 -4.715229868888854980e-01
-4.911191295832395554e-03 2.494509816169738770e-01 -5.082628726959228516e-01 -4.846009612083435059e-01 3.997231647372245789e-02 -5.911308806389570236e-03 2.433320283889770508e-01 -6.194654703140258789e-01
-1.492720097303390503e-01 7.544628977775573730e-01 -3.604784905910491943e-01 -3.007674515247344971e-01 1.343784034252166748e-01 -7.220617681741714478e-02 4.777052998542785645e-02 -4.031678438186645508e-01
-5.554754137992858887e-01 1.433259695768356323e-01 -3.852692246437072754e-02 -6.746950745582580566e-01 2.625696063041687012e-01 1.381503194570541382e-01 3.385910093784332275e-01 -1.074009686708450317e-01
-4.160449802875518799e-01 -1.028514802455902100e-01 1.376615464687347412e-01 -3.640984296798706055e-01 -1.171856001019477844e-01 -7.915914803743362427e-02 -5.626673698425292969e-01 -5.729019641876220703e-01
-6.056541204452514648e-01 -3.110077381134033203e-01 1.265053153038024902e-01 2.873994112014770508e-01 1.378250122070312500e-01 3.742503821849822998e-01 -1.331044882535934448e-01 -5.109593868255615234e-01
-4.109163582324981689e-01 1.900911778211593628e-01 -2.918483912944793701e-01 -3.670363426208496094e-01 5.413556694984436035e-01 3.141220808029174805e-01 3.746790587902069092e-01 -2.073612213134765625e-01
-2.746928036212921143e-01 5.043116211891174316e-01 1.744657605886459351e-01 9.304092079401016235e-02 5.888974759727716446e-03 7.056184858083724976e-02 -5.187698006629943848e-01 -5.974805951118469238e-01
-3.811887502670288086e-01 4.794075489044189453e-01 2.520899474620819092e-01 -1.570812463760375977e-01 -2.828053832054138184e-01 -2.290081083774566650e-01 4.577271342277526855e-01 -4.412505626678466797e-01
-5.564284920692443848e-01 1.153317093849182129e-01 6.561903655529022217e-02 -3.907218277454376221e-01 -4.045325890183448792e-02 1.874007284641265869e-01 -6.496475934982299805e-01 -2.476269006729125977e-01
-6.582484245300292969e-01 3.189614415168762207e-01 -3.114559501409530640e-02 -3.974409401416778564e-01 -4.637470543384552002e-01 -1.580289304256439209e-01 -6.584871094673871994e-03 -2.568367421627044678e-01
3.803724423050880432e-02 2.783284187316894531e-01 -3.617353439331054688e-01 -3.805854618549346924e-01 -2.208485454320907593e-01 5.203367471694946289e-01 -1.225776150822639465e-01 -5.575294494628906250e-01
-4.813118278980255127e-01 -2.911725640296936035e-01 3.075335323810577393e-01 2.801169827580451965e-02 -3.720360994338989258e-01 3.967720270156860352e-01 1.064476743340492249e-01 -5.301187038421630859e-01
-4.163978695869445801e-01 2.838932871818542480e-01 -1.910893917083740234e-01 -1.869593560695648193e-01 -1.679680347442626953e-01 -2.179795950651168823e-01 -5.047212243080139160e-01 -5.865805745124816895e-01
-1.360079944133758545e-01 5.818250179290771484e-01 4.461337327957153320e-01 -1.491918265819549561e-01 2.194276005029678345e-01 -7.727026194334030151e-02 -3.741838634014129639e-01 -4.770275354385375977e-01
-2.533865571022033691e-01 1.846286058425903320e-01 -7.143156602978706360e-03 -6.803868412971496582e-01 -1.104029566049575806e-01 5.006067156791687012e-01 3.107663989067077637e-01 -2.817066907882690430e-01
-7.278457283973693848e-01 6.050306931138038635e-02 -2.520124316215515137e-01 -3.729510009288787842e-01 -4.312426149845123291e-01 5.059548839926719666e-02 -1.926261633634567261e-01 -1.958117187023162842e-01
-1.971488744020462036e-01 3.945267498493194580e-01 -2.239441573619842529e-01 -7.155131548643112183e-02 -5.748024955391883850e-02 -4.582753479480743408e-01 6.034890189766883850e-02 -7.302383780479431152e-01
-3.464282751083374023e-01 5.263856053352355957e-01 3.020642101764678955e-01 -4.939546883106231689e-01 -2.491755038499832153e-01 -1.831132322549819946e-01 2.542009055614471436e-01 -3.277722299098968506e-01
2.218863368034362793e-01 5.089483037590980530e-02 3.871823847293853760e-02 -2.407371550798416138e-01 1.432484835386276245e-01 9.503561258316040039e-02 1.069922223687171936e-01 -9.207190871238708496e-01
-4.718826115131378174e-01 -1.463926732540130615e-01 -2.869918644428253174e-01 3.121996819972991943e-01 -1.280017793178558350e-01 -8.665075898170471191e-02 -1.467962265014648438e-01 -7.284373641014099121e-01
-3.100354410707950592e-02 3.801330626010894775e-01 -3.785262405872344971e-01 -5.767624974250793457e-01 2.497253008186817169e-02 -1.169868372380733490e-02 2.673285305500030518e-01 -5.535119175910949707e-01
-5.739678740501403809e-01 2.143296599388122559e-01 1.956318318843841553e-01 4.017453789710998535e-01 9.959474205970764160e-03 5.335226058959960938e-01 -1.792151629924774170e-01 -3.287689685821533203e-01
-5.302993655204772949e-01 -1.959914267063140869e-01 3.754429891705513000e-02 3.026456534862518311e-01 -9.213285893201828003e-02 3.239125907421112061e-01 -2.669531702995300293e-01 -6.345818042755126953e-01
-7.540348172187805176e-01 8.865884691476821899e-02 -4.213785380125045776e-02 -3.704385161399841309e-01 -3.542799055576324463e-01 -2.851384878158569336e-01 -1.921868920326232910e-01 -2.020317316055297852e-01
-2.377700805664062500e-01 2.768889069557189941e-01 -3.408173918724060059e-01 -3.614392876625061035e-01 6.446552276611328125e-01 3.152428865432739258e-01 2.483478486537933350e-01 -2.082501202821731567e-01
-5.993500947952270508e-01 -3.539631366729736328e-01 2.171141840517520905e-02 2.130747074261307716e-03 -1.594977974891662598e-01 3.634610474109649658e-01 -3.686138093471527100e-01 -4.707376956939697266e-01
-3.563424944877624512e-01 3.919903247151523829e-05 3.413536353036761284e-03 -6.421200037002563477e-01 -1.481257081031799316e-01 6.053513288497924805e-01 1.631978303194046021e-01 -2.136940658092498779e-01
-4.123735129833221436e-01 -1.087228953838348389e-01 1.609170585870742798e-01 4.168215766549110413e-02 -5.393092036247253418e-01 2.403616607189178467e-01 -6.208976730704307556e-02 -6.618251204490661621e-01
-4.102587997913360596e-01 4.741404950618743896e-01 -6.432572007179260254e-01 2.296169102191925049e-02 -1.158711761236190796e-01 -1.252429932355880737e-02 -1.401779148727655411e-02 -4.228381216526031494e-01
-2.481005340814590454e-01 6.418169289827346802e-02 1.295506209135055542e-02 3.283386528491973877e-01 -1.060852929949760437e-01 3.480975031852722168e-01 -2.910738587379455566e-01 -7.805144190788269043e-01
2.240168452262878418e-01 -5.470474716275930405e-03 -6.493897736072540283e-02 -1.443984806537628174e-01 4.283047318458557129e-01 4.290748760104179382e-02 -5.826672166585922241e-02 -8.579263091087341309e-01
-3.150590360164642334e-01 -4.126828908920288086e-02 6.780163198709487915e-02 -7.151022553443908691e-01 -2.189784348011016846e-01 3.752291500568389893e-01 2.947734594345092773e-01 -3.277601301670074463e-01
-1.000895649194717407e-01 -3.527336418628692627e-01 -2.046129405498504639e-01 -2.872608788311481476e-02 -3.844468668103218079e-02 4.808854311704635620e-02 1.005319654941558838e-01 -8.994288444519042969e-01
-3.276897966861724854e-01 2.687513530254364014e-01 2.765818238258361816e-01 3.437382876873016357e-01 1.734968833625316620e-02 6.559689044952392578e-01 -1.177319064736366272e-01 -4.257718324661254883e-01
-4.208413660526275635e-01 1.897441148757934570e-01 3.887670487165451050e-02 -7.236152291297912598e-01 3.994908630847930908e-01 2.723616063594818115e-01 -1.671998053789138794e-01 5.453335121273994446e-03
-1.510090380907058716e-01 -1.217122077941894531e-01 5.656434968113899231e-02 -3.751484155654907227e-01 -1.663458049297332764e-01 -1.283729448914527893e-03 -4.210796952247619629e-01 -7.832404971122741699e-01
-2.316471338272094727e-01 2.065315842628479004e-02 1.467960420995950699e-02 -8.507913947105407715e-01 3.109954893589019775e-01 2.043720483779907227e-01 -5.570179969072341919e-02 -2.833066582679748535e-01
-6.495974659919738770e-01 4.711626768112182617e-01 -3.758547008037567139e-01 -1.091194152832031250e-01 -2.781170010566711426e-01 3.389298319816589355e-01 9.169396758079528809e-02 -4.716826230287551880e-02
-4.469373524188995361e-01 2.722809612751007080e-01 2.563477754592895508e-01 3.823730349540710449e-01 8.383178710937500000e-02 5.984655618667602539e-01 -8.521838486194610596e-02 -3.764781951904296875e-01
1.765867918729782104e-01 2.995680272579193115e-01 -3.183834552764892578e-01 -9.862136840820312500e-02 2.921884357929229736e-01 5.825816988945007324e-01 9.650830924510955811e-02 -5.778343677520751953e-01
-4.491670727729797363e-01 -1.157979015260934830e-03 1.112108081579208374e-01 4.198685884475708008e-01 4.653370678424835205e-01 -6.596618890762329102e-02 -1.353061348199844360e-01 -6.085986495018005371e-01
-4.595860242843627930e-01 2.427192330360412598e-01 2.158060073852539062e-01 -4.566369578242301941e-02 7.346927374601364136e-02 -8.244692534208297729e-02 -6.325598359107971191e-01 -5.185399055480957031e-01
-4.272188246250152588e-01 -1.075713783502578735e-01 1.888180226087570190e-01 3.846984505653381348e-01 2.863521575927734375e-01 -7.248304784297943115e-02 -1.376282721757888794e-01 -7.183832526206970215e-01
-5.099251121282577515e-02 -3.171549141407012939e-01 -2.271602153778076172e-01 -1.325015425682067871e-01 -8.643340319395065308e-02 1.038899868726730347e-01 -4.430231451988220215e-02 -8.985697031021118164e-01
-4.847329556941986084e-01 2.747547328472137451e-01 3.019714355468750000e-01 -3.098653554916381836e-01 7.847762852907180786e-02 -2.616518437862396240e-01 -5.505728125572204590e-01 -3.529726564884185791e-01
-3.838607668876647949e-01 -5.254313945770263672e-01 2.107945531606674194e-01 -1.583602130413055420e-01 -8.396337926387786865e-02 1.990490704774856567e-01 1.129853054881095886e-01 -6.690472364425659180e-01
-3.477919101715087891e-01 2.592884898185729980e-01 -9.413012862205505371e-02 -4.509251117706298828e-01 2.398921698331832886e-01 6.053420305252075195e-01 3.911361992359161377e-01 -1.504712402820587158e-01
-7.848622202873229980e-01 2.808362543582916260e-01 -1.285331100225448608e-01 -1.696645319461822510e-01 -4.458569288253784180e-01 1.911796033382415771e-01 1.502043306827545166e-01 -4.377433657646179199e-02
-2.445424906909465790e-02 7.152557373046875000e-01 -2.476454675197601318e-01 1.002654507756233215e-01 7.716816663742065430e-02 5.314307287335395813e-02 2.628756687045097351e-02 -6.379338502883911133e-01
7.543010264635086060e-02 -2.079835087060928345e-01 -4.150854423642158508e-02 -1.435431540012359619e-01 -9.818361699581146240e-02 3.605007827281951904e-01 1.746180951595306396e-01 -8.709956407546997070e-01
2.024095058441162109e-01 1.671527028083801270e-01 -1.253575533628463745e-01 -3.653044402599334717e-01 2.742517292499542236e-01 3.515736460685729980e-01 -3.417270183563232422e-01 -6.828859448432922363e-01
-7.902351021766662598e-02 -3.607086241245269775e-01 -1.070538610219955444e-01 -3.455651178956031799e-02 -1.387889832258224487e-01 4.426432251930236816e-01 1.798212826251983643e-01 -7.768262624740600586e-01
-1.253128647804260254e-01 -1.290428638458251953e-01 3.367303609848022461e-01 9.025273472070693970e-02 2.088695913553237915e-01 1.168207973241806030e-01 -1.340639889240264893e-01 -8.779891729354858398e-01
-6.056516170501708984e-01 -6.852005422115325928e-02 -5.546260997653007507e-02 -3.383020460605621338e-01 4.910360574722290039e-01 -1.702494025230407715e-01 3.879899978637695312e-01 -3.005482852458953857e-01
-2.613292634487152100e-01 1.201741173863410950e-01 -3.355694562196731567e-02 1.537530422210693359e-01 -4.924626648426055908e-01 2.957129478454589844e-01 -1.279484629631042480e-01 -7.390282750129699707e-01
-7.539772987365722656e-01 2.614875696599483490e-02 -7.585418969392776489e-02 -6.431451439857482910e-02 3.289970383048057556e-02 4.134172499179840088e-01 -4.989470839500427246e-01 9.514179691905155778e-05
-3.298748433589935303e-01 7.640320062637329102e-02 -1.432937234640121460e-01 -4.994835257530212402e-01 -3.285393118858337402e-01 8.057828992605209351e-03 -5.130909681320190430e-01 -4.940272271633148193e-01
-4.344999492168426514e-01 5.356981754302978516e-01 -4.291906058788299561e-01 -4.994853436946868896e-01 -1.323273181915283203e-01 1.041783839464187622e-01 -1.658599376678466797e-01 -1.862089633941650391e-01
-6.410777568817138672e-01 1.207007914781570435e-01 -3.508708477020263672e-01 -3.903004825115203857e-01 -4.228607118129730225e-01 -7.216566056013107300e-02 -1.492640823125839233e-01 -3.044784963130950928e-01
-3.500184118747711182e-01 1.700521409511566162e-01 -2.864440679550170898e-01 3.435533959418535233e-03 5.105923414230346680e-01 6.460766792297363281e-01 2.564205527305603027e-01 -1.504532098770141602e-01
-5.551884174346923828e-01 6.169988960027694702e-02 -5.472801327705383301e-01 -1.941591501235961914e-01 -3.005608618259429932e-01 -1.344562917947769165e-01 -3.111928999423980713e-01 -3.814304172992706299e-01
-5.960885882377624512e-01 7.130376100540161133e-01 -1.811352670192718506e-01 2.394043654203414917e-02 1.265220493078231812e-01 2.047942727804183960e-01 2.093015015125274658e-01 -3.342305496335029602e-02
3.226818516850471497e-02 2.928747609257698059e-02 -1.117377877235412598e-01 2.118815332651138306e-01 1.728778518736362457e-02 1.387233436107635498e-01 -9.588919579982757568e-02 -9.549787044525146484e-01
-5.660334825515747070e-01 2.103799581527709961e-01 6.161661818623542786e-02 -3.141984641551971436e-01 -5.720267891883850098e-01 1.336301118135452271e-01 -2.194167375564575195e-01 -3.736490607261657715e-01
9.133308380842208862e-02 8.685310184955596924e-02 1.804748475551605225e-01 4.350433871150016785e-02 -3.174858540296554565e-02 5.464003887027502060e-03 1.130142584443092346e-01 -9.673887491226196289e-01
-5.189332365989685059e-01 4.643105864524841309e-01 5.339478850364685059e-01 1.436955332756042480e-01 -1.090358793735504150e-01 2.788943052291870117e-01 2.269457466900348663e-02 -3.452382385730743408e-01
-5.048002600669860840e-01 3.555801510810852051e-01 1.076537221670150757e-01 -4.896471202373504639e-01 -2.471139095723628998e-02 6.877842545509338379e-02 -5.853644609451293945e-01 -1.392950713634490967e-01
1.047940775752067566e-01 4.755859076976776123e-01 -3.074149191379547119e-01 -2.278885990381240845e-01 2.368218749761581421e-01 3.414125442504882812e-01 3.386168479919433594e-01 -5.736642479896545410e-01
-5.312616825103759766e-01 3.622992038726806641e-01 -1.870412379503250122e-01 -4.033737480640411377e-01 4.639686346054077148e-01 4.071154892444610596e-01 -8.115242421627044678e-02 -3.478283435106277466e-02
-2.183030694723129272e-01 1.143275201320648193e-01 8.196873217821121216e-02 -7.499353289604187012e-01 3.482589125633239746e-01 4.169512093067169189e-01 1.140195727348327637e-01 -2.490342110395431519e-01
-1.945600062608718872e-01 -1.274917125701904297e-01 -1.549179758876562119e-02 3.488444983959197998e-01 1.681909412145614624e-01 3.670829236507415771e-01 -2.429379671812057495e-01 -7.758240699768066406e-01
-1.688751578330993652e-01 -3.326896429061889648e-01 -1.135978251695632935e-01 -1.842020601034164429e-01 -3.071778118610382080e-01 9.491809457540512085e-02 2.433288991451263428e-01 -8.070857524871826172e-01
-1.000972166657447815e-01 2.262624055147171021e-01 -3.224170207977294922e-02 -1.155069693922996521e-01 6.054775714874267578e-01 4.850637614727020264e-01 4.110581874847412109e-01 -3.918490409851074219e-01
-5.216040611267089844e-01 2.765320837497711182e-01 -2.044236212968826294e-01 -5.221840143203735352e-01 -3.699584305286407471e-01 -3.169627189636230469e-01 -1.835369504988193512e-02 -3.151549398899078369e-01
2.781016826629638672e-01 1.830012649297714233e-01 1.627438366413116455e-01 -2.840935289859771729e-01 4.052008092403411865e-01 3.756868839263916016e-01 -3.563738195225596428e-03 -6.903871297836303711e-01
1.900271624326705933e-01 1.344573348760604858e-01 7.975443452596664429e-02 -5.123112797737121582e-01 -3.373845666646957397e-02 2.985441386699676514e-01 -1.592063307762145996e-01 -7.492488026618957520e-01
-3.396238088607788086e-01 -3.420664966106414795e-01 1.278787553310394287e-01 -1.797361075878143311e-01 6.138744950294494629e-02 -4.295789822936058044e-02 -4.159242212772369385e-01 -7.351062893867492676e-01
-4.008504152297973633e-01 -2.775513380765914917e-02 -2.642601430416107178e-01 -2.614184319972991943e-01 1.644236594438552856e-01 -2.724305093288421631e-01 -5.965892076492309570e-01 -4.931565821170806885e-01
2.161692380905151367e-01 3.088470548391342163e-02 -6.871495395898818970e-02 -1.797646433115005493e-01 5.044232010841369629e-01 1.397442072629928589e-01 1.433184137567877769e-03 -8.008162379264831543e-01
-2.011208087205886841e-01 -5.708494782447814941e-02 -1.079813465476036072e-01 2.777940630912780762e-01 9.673287719488143921e-02 1.877783238887786865e-01 -3.668509423732757568e-01 -8.296171426773071289e-01
-3.388974964618682861e-01 5.548968911170959473e-01 -8.820047974586486816e-02 -6.444677710533142090e-01 -1.330102384090423584e-01 2.002367228269577026e-01 -2.899604141712188721e-01 -1.107086464762687683e-01
-3.357655107975006104e-01 5.216343402862548828e-01 3.448923528194427490e-01 1.800033897161483765e-01 2.096598036587238312e-03 -6.588944792747497559e-02 -2.581680119037628174e-01 -6.267459988594055176e-01
-4.474088251590728760e-01 1.596655696630477905e-01 2.032423913478851318e-01 5.004426836967468262e-01 2.174190878868103027e-01 1.635941118001937866e-01 2.960581099614500999e-03 -6.391705870628356934e-01
-3.211516737937927246e-01 7.138893604278564453e-01 -2.370495945215225220e-01 9.021328389644622803e-02 -1.042654365301132202e-01 1.474311053752899170e-01 1.826625019311904907e-01 -5.068725943565368652e-01
-6.167672872543334961e-01 -2.912997081875801086e-02 2.425572089850902557e-02 -6.479249596595764160e-01 2.140572369098663330e-01 2.329202294349670410e-01 2.872808575630187988e-01 -1.255061924457550049e-01
-6.618930697441101074e-01 4.349740967154502869e-02 -5.667085200548171997e-02 2.188141793012619019e-01 -2.111400514841079712e-01 -2.305772900581359863e-01 -8.198673278093338013e-02 -6.359611153602600098e-01
-5.268433094024658203e-01 3.903620243072509766e-01 -2.000725120306015015e-01 -7.872477173805236816e-02 4.708786010742187500e-01 4.467984661459922791e-02 4.895602166652679443e-01 -2.458354383707046509e-01
-4.455802440643310547e-01 2.572991847991943359e-01 3.138476982712745667e-03 -5.717205405235290527e-01 -4.752560257911682129e-01 -1.588532626628875732e-01 -1.046359911561012268e-01 -3.825308382511138916e-01
-2.010858654975891113e-01 -3.510249257087707520e-01 2.252445816993713379e-01 7.007993757724761963e-02 1.621208153665065765e-02 2.577988803386688232e-01 1.814709454774856567e-01 -8.252544403076171875e-01
1.938711553812026978e-01 1.831274777650833130e-01 2.631185948848724365e-01 -2.656434178352355957e-01 2.224899977445602417e-01 1.400281190872192383e-01 -1.605991646647453308e-02 -8.483588695526123047e-01
-4.748619794845581055e-01 -3.422907888889312744e-01 3.082724213600158691e-01 7.142567634582519531e-02 6.968904286623001099e-02 3.269730210304260254e-01 -3.225841224193572998e-01 -5.842782258987426758e-01
-1.165781095623970032e-01 2.147710919380187988e-01 4.410633742809295654e-01 -2.632248997688293457e-01 -1.550176292657852173e-01 -1.814878880977630615e-01 3.658459484577178955e-01 -6.968840360641479492e-01
-3.229353427886962891e-01 1.491134166717529297e-01 -6.932580471038818359e-01 7.379710674285888672e-02 2.064404636621475220e-01 2.184350639581680298e-01 -3.856119513511657715e-01 -3.852232992649078369e-01
-4.750836789608001709e-01 6.031751632690429688e-01 -4.889782369136810303e-01 -2.036778032779693604e-01 -1.976434886455535889e-01 -3.299124538898468018e-03 -8.870976418256759644e-02 -2.880060970783233643e-01
-4.754106700420379639e-01 4.154852330684661865e-01 2.927908301353454590e-01 1.933312565088272095e-01 7.560307532548904419e-02 -1.303016692399978638e-01 -3.802559971809387207e-01 -5.576417446136474609e-01
-2.884645760059356689e-01 6.566465497016906738e-01 3.722225427627563477e-01 3.961861133575439453e-02 2.899846620857715607e-02 -2.827821858227252960e-02 -3.359386920928955078e-01 -4.806130826473236084e-01
-3.134112656116485596e-01 3.217110931873321533e-01 4.399580061435699463e-01 1.108862385153770447e-01 -1.379989981651306152e-01 5.056086555123329163e-02 -3.175098001956939697e-01 -6.855684518814086914e-01
-3.426023423671722412e-01 4.593816697597503662e-01 -2.382480502128601074e-01 -1.349087506532669067e-01 -4.710561037063598633e-02 -2.359061539173126221e-01 -4.985597729682922363e-01 -5.386994481086730957e-01
-1.543319523334503174e-01 2.382488399744033813e-01 -5.368877574801445007e-02 -9.372851997613906860e-02 5.433532595634460449e-01 5.411748290061950684e-01 4.540753364562988281e-01 -3.368447124958038330e-01
-3.018420636653900146e-01 -3.272897601127624512e-01 2.985016703605651855e-01 -7.860114425420761108e-02 3.942352533340454102e-01 6.684696674346923828e-01 -2.034187503159046173e-02 -3.221873342990875244e-01
-3.463965058326721191e-01 4.634144306182861328e-01 -2.408720403909683228e-01 3.018811112269759178e-03 5.006071329116821289e-01 5.628039240837097168e-01 1.712933778762817383e-01 -1.026213988661766052e-01
-1.400666236877441406e-01 6.783473491668701172e-01 6.350920349359512329e-02 -2.327861934900283813e-01 -2.399919758317992091e-04 8.648424595594406128e-02 5.246171951293945312e-01 -4.234392642974853516e-01
-3.677295148372650146e-01 3.240271508693695068e-01 2.910064756870269775e-01 -1.544929742813110352e-01 4.753442481160163879e-02 -1.008462011814117432e-01 -5.834316015243530273e-01 -5.462660193443298340e-01
-8.176931738853454590e-01 -5.271862819790840149e-02 -9.335312992334365845e-02 -7.009934633970260620e-02 -2.399727404117584229e-01 3.821417689323425293e-01 -5.562528222799301147e-02 -3.290234208106994629e-01
-2.685892768204212189e-02 2.470208406448364258e-01 -2.089161574840545654e-01 -4.260132610797882080e-01 -3.392229378223419189e-01 6.002112030982971191e-01 -1.728080213069915771e-01 -4.560020267963409424e-01
-4.220722317695617676e-01 -1.570574939250946045e-01 1.484893560409545898e-01 1.965314596891403198e-01 4.564571380615234375e-02 2.547508291900157928e-02 -3.653662800788879395e-01 -7.747833132743835449e-01
-3.772832155227661133e-01 2.064412534236907959e-01 -4.777132272720336914e-01 -7.178906798362731934e-01 1.031134128570556641e-01 1.315725445747375488e-01 1.038886010646820068e-01 -1.809029877185821533e-01
-4.038402438163757324e-01 1.528260111808776855e-01 1.990536898374557495e-01 -4.496151506900787354e-01 2.417085692286491394e-02 6.371418237686157227e-01 -1.277208626270294189e-01 -3.859206140041351318e-01
-3.644835948944091797e-01 -3.453844487667083740e-01 -5.014319438487291336e-03 -8.584608882665634155e-02 -3.481817543506622314e-01 -1.400322169065475464e-01 1.839743405580520630e-01 -7.521839141845703125e-01
-1.397083401679992676e-01 -1.040909662842750549e-01 1.195670217275619507e-01 -7.672294508665800095e-03 6.120588630437850952e-02 9.195448458194732666e-02 -3.583389222621917725e-01 -9.025978446006774902e-01
-1.761244237422943115e-01 1.380314230918884277e-01 5.947515368461608887e-01 -5.303267389535903931e-02 2.872601747512817383e-01 6.074402332305908203e-01 2.801767736673355103e-02 -3.756308555603027344e-01
-2.559718787670135498e-01 4.155140519142150879e-01 2.220410704612731934e-01 -2.702655196189880371e-01 -4.605539739131927490e-01 -1.594121307134628296e-01 3.768989741802215576e-01 -5.098095536231994629e-01
-7.876198887825012207e-01 1.767170131206512451e-01 -1.149058062583208084e-02 -1.166249141097068787e-01 -4.854817092418670654e-01 -2.537984587252140045e-02 -1.869949698448181152e-01 -2.517713606357574463e-01
6.838306784629821777e-03 6.989256739616394043e-01 1.370282173156738281e-01 -1.358247101306915283e-01 -1.099766790866851807e-01 3.473776280879974365e-01 3.751904666423797607e-01 -4.479922354221343994e-01
1.309852451086044312e-01 -1.193109527230262756e-01 1.885240525007247925e-01 -3.930582702159881592e-01 3.078483045101165771e-01 3.340323269367218018e-01 9.749098867177963257e-02 -7.501459717750549316e-01
-7.444450259208679199e-02 -3.825762271881103516e-01 -1.939706355333328247e-01 -1.095166951417922974e-01 -7.115559279918670654e-02 2.328675240278244019e-01 2.611177861690521240e-01 -8.191471695899963379e-01
-4.790639877319335938e-01 3.790586069226264954e-02 -2.628357112407684326e-01 7.109372317790985107e-02 -7.654556632041931152e-02 -2.163000106811523438e-01 -3.705531060695648193e-01 -7.106118798255920410e-01
-3.914507925510406494e-01 -3.357864022254943848e-01 1.691650301218032837e-01 1.146509647369384766e-01 -1.523329913616180420e-01 3.165516853332519531e-01 -1.981116086244583130e-01 -7.277318835258483887e-01
-2.177111953496932983e-01 6.753882169723510742e-01 4.286373555660247803e-01 -1.375826597213745117e-01 1.414339840412139893e-01 -1.288349926471710205e-01 -2.415341138839721680e-01 -4.459291398525238037e-01
-7.874869108200073242e-01 2.677651643753051758e-01 1.241187378764152527e-01 2.068776190280914307e-01 9.849946945905685425e-02 -6.671864539384841919e-03 -4.242963492870330811e-01 -2.453329414129257202e-01
-1.918765008449554443e-01 -4.597290754318237305e-01 -1.247703060507774353e-01 -2.208348736166954041e-02 -1.749298535287380219e-03 1.983821243047714233e-01 2.897572815418243408e-01 -7.825978398323059082e-01
-6.201751232147216797e-01 2.356434166431427002e-01 -3.553806543350219727e-01 -3.589368164539337158e-01 -4.033740460872650146e-01 -2.201320081949234009e-01 -5.811371281743049622e-02 -3.002966940402984619e-01
-2.076054215431213379e-01 2.181580364704132080e-01 -3.194549977779388428e-01 -6.606974173337221146e-03 1.488954126834869385e-01 -3.747662901878356934e-01 -2.501868903636932373e-01 -7.628884911537170410e-01
-6.305039525032043457e-01 -1.272822171449661255e-01 4.403556883335113525e-01 -3.407434746623039246e-02 -2.297988086938858032e-01 3.962485492229461670e-01 2.388291060924530029e-01 -3.526048362255096436e-01
-1.963809430599212646e-01 4.123920798301696777e-01 -7.352594286203384399e-02 4.556088894605636597e-02 2.424314320087432861e-01 7.632410526275634766e-01 2.716968655586242676e-01 -2.622146308422088623e-01
5.427964031696319580e-02 -1.397564634680747986e-02 2.703990638256072998e-01 -1.413585990667343140e-01 -7.906325906515121460e-02 6.775367856025695801e-01 -1.256687007844448090e-02 -6.620389223098754883e-01
4.735806584358215332e-02 -1.250582337379455566e-01 3.396249115467071533e-01 -1.299476027488708496e-01 2.452084869146347046e-01 3.773053884506225586e-01 -2.454971820116043091e-01 -7.662445902824401855e-01
1.702729612588882446e-01 2.468322068452835083e-01 -1.537459343671798706e-01 -9.782402217388153076e-02 4.268928170204162598e-01 5.681248009204864502e-02 -4.025783836841583252e-01 -7.275570631027221680e-01
-2.560683190822601318e-01 5.356715917587280273e-01 3.175792284309864044e-03 8.210939355194568634e-03 9.510783851146697998e-02 -2.694430649280548096e-01 -4.146293699741363525e-01 -6.275706291198730469e-01
-4.602691829204559326e-01 -2.753647863864898682e-01 3.951726481318473816e-02 1.180372089147567749e-01 -4.103221595287322998e-01 8.381717652082443237e-02 -2.038447000086307526e-02 -7.218220233917236328e-01
-1.211283449083566666e-02 3.121637403964996338e-01 6.212325692176818848e-01 -1.370004862546920776e-01 1.460799723863601685e-01 8.644456416368484497e-02 1.244143471121788025e-01 -6.733626127243041992e-01
-7.299941778182983398e-01 2.537087798118591309e-01 2.667057812213897705e-01 -8.039750158786773682e-03 -3.421177715063095093e-02 -3.099493682384490967e-02 -4.654357731342315674e-01 -3.358306586742401123e-01
-1.098309606313705444e-01 1.481581926345825195e-01 -6.126833558082580566e-01 -4.043292105197906494e-01 1.438304502516984940e-02 4.195142164826393127e-02 2.426805943250656128e-01 -6.051965951919555664e-01
1.578382849693298340e-01 6.596058011054992676e-01 1.992439031600952148e-01 -2.222742885351181030e-01 1.550339907407760620e-01 -3.822461515665054321e-02 8.628486841917037964e-02 -6.464995741844177246e-01
-2.051401585340499878e-01 -5.602285731583833694e-03 -1.264662891626358032e-01 1.853590607643127441e-01 -2.317611724138259888e-01 2.733061313629150391e-01 -3.004715442657470703e-01 -8.299649357795715332e-01
-4.820086434483528137e-02 2.022414058446884155e-01 1.654416322708129883e-01 8.478491753339767456e-02 -5.138140171766281128e-02 -7.884950190782546997e-02 -1.946341544389724731e-01 -9.356687068939208984e-01
-5.925718545913696289e-01 3.756751120090484619e-01 1.740437299013137817e-01 -7.906723022460937500e-02 2.751496732234954834e-01 -1.607413142919540405e-01 5.473130941390991211e-01 -2.647398710250854492e-01
-4.164256453514099121e-01 7.805998623371124268e-02 -8.484286069869995117e-02 -5.704113245010375977e-01 -2.292357534170150757e-01 5.410895943641662598e-01 3.366134166717529297e-01 -1.711528003215789795e-01
-5.193362832069396973e-01 3.984091877937316895e-01 -2.321605011820793152e-02 2.905520200729370117e-01 5.597388371825218201e-02 9.183011204004287720e-02 -4.873300790786743164e-01 -4.873849451541900635e-01
-2.676710253581404686e-03 -1.330768316984176636e-01 -4.095780104398727417e-02 -3.385436534881591797e-01 -1.980883628129959106e-01 4.409731626510620117e-01 9.176300466060638428e-02 -7.898589968681335449e-01
-2.264824360609054565e-01 2.188054844737052917e-02 2.317393571138381958e-01 -7.004002928733825684e-01 -1.605043113231658936e-01 4.358051419258117676e-01 2.828023731708526611e-01 -3.290869295597076416e-01
-5.702450871467590332e-01 1.079996749758720398e-01 1.251037120819091797e-01 4.215967953205108643e-01 3.539362549781799316e-01 -1.001769304275512695e-01 -1.580068767070770264e-01 -5.563177466392517090e-01
5.842941254377365112e-02 3.159639611840248108e-02 -2.039361745119094849e-01 1.594453006982803345e-01 2.266896218061447144e-01 2.106178700923919678e-01 -3.252775669097900391e-01 -8.526554703712463379e-01
-4.012928307056427002e-01 4.037360548973083496e-01 -2.912888489663600922e-02 -5.798612833023071289e-01 -4.299494326114654541e-01 2.316985726356506348e-01 -2.127778381109237671e-01 -2.346457242965698242e-01
-4.504507780075073242e-01 1.797517687082290649e-01 1.353592872619628906e-01 -1.573171317577362061e-01 7.810366153717041016e-02 -2.250132113695144653e-01 -5.985905528068542480e-01 -5.537788271903991699e-01
-8.496267348527908325e-02 1.636718064546585083e-01 -6.583700776100158691e-01 -4.409135580062866211e-01 3.174079954624176025e-02 6.642631441354751587e-02 1.682710051536560059e-01 -5.517262220382690430e-01
-4.198370575904846191e-01 1.528136879205703735e-01 2.623204290866851807e-01 -4.303070902824401855e-01 -4.750306159257888794e-02 -6.654110550880432129e-02 -6.212466359138488770e-01 -3.921439647674560547e-01
-3.679435551166534424e-01 6.556069254875183105e-01 -1.512464433908462524e-01 -4.678786545991897583e-02 2.386142909526824951e-01 3.702215254306793213e-01 4.278243184089660645e-01 -1.808261424303054810e-01
-2.673903405666351318e-01 -5.348690748214721680e-01 -9.923996031284332275e-02 8.647056668996810913e-02 1.206526681780815125e-01 1.494393050670623779e-01 1.917598694562911987e-01 -7.425837516784667969e-01
-3.066517710685729980e-01 -1.331882178783416748e-01 -9.851872920989990234e-02 2.227996587753295898e-01 -3.978976607322692871e-02 9.689258784055709839e-02 -2.739571630954742432e-01 -8.618909120559692383e-01
2.215901762247085571e-01 -3.326183930039405823e-02 5.073857679963111877e-02 -3.151525557041168213e-01 3.229217529296875000e-01 3.135427236557006836e-01 -1.307944953441619873e-01 -7.925916910171508789e-01
-1.802230477333068848e-01 -5.725052952766418457e-02 -7.523968070745468140e-02 1.658987998962402344e-01 -6.947785615921020508e-02 4.654125273227691650e-01 -4.121294915676116943e-01 -7.346916794776916504e-01
-2.011958807706832886e-01 2.283486276865005493e-01 3.637701272964477539e-01 -1.943676322698593140e-01 1.465631276369094849e-01 1.012982353568077087e-01 -5.746400356292724609e-01 -6.126306653022766113e-01
-5.087318420410156250e-01 1.413139402866363525e-01 -1.665606498718261719e-01 -5.994170904159545898e-01 2.314180880784988403e-02 5.530780553817749023e-01 1.549907326698303223e-01 -6.104091554880142212e-02
-7.729705572128295898e-01 -1.222111657261848450e-01 1.032851636409759521e-01 3.319646716117858887e-01 1.593583971261978149e-01 3.305819630622863770e-02 -2.374802976846694946e-01 -4.287512302398681641e-01
9.456825442612171173e-03 2.285594940185546875e-01 -1.423292011022567749e-01 5.268399044871330261e-02 3.251991420984268188e-02 2.554896473884582520e-01 -2.769737243652343750e-01 -8.840763568878173828e-01
-5.295173525810241699e-01 -5.516459047794342041e-02 4.916943311691284180e-01 6.599867716431617737e-03 2.459532767534255981e-01 6.083230972290039062e-01 1.307480596005916595e-02 -2.098582237958908081e-01
-7.753065321594476700e-03 -1.912253797054290771e-01 2.992032170295715332e-01 -4.322235006839036942e-03 2.497154921293258667e-01 2.873508930206298828e-01 -7.493460923433303833e-02 -8.504633307456970215e-01
-5.271573662757873535e-01 -1.236491426825523376e-01 8.281373977661132812e-02 -1.217379793524742126e-01 -1.735465833917260170e-03 -2.711923122406005859e-01 -3.342373073101043701e-01 -7.070183157920837402e-01
-1.709843613207340240e-02 -1.971297413110733032e-01 3.966943621635437012e-01 -2.168835252523422241e-01 6.255889683961868286e-02 1.879248172044754028e-01 7.392794638872146606e-02 -8.436515927314758301e-01
-4.385654330253601074e-01 3.281174004077911377e-01 -3.244442641735076904e-01 -3.294433355331420898e-01 4.839380383491516113e-01 4.286878407001495361e-01 2.579737305641174316e-01 -4.101772978901863098e-02
-5.051829814910888672e-01 -5.475418269634246826e-02 6.118519306182861328e-01 -1.144611858762800694e-03 2.373696565628051758e-01 5.171548724174499512e-01 -3.806360065937042236e-02 -2.053911983966827393e-01
4.328496009111404419e-02 -1.349455565214157104e-01 1.103521510958671570e-01 -2.616039812564849854e-01 2.525216527283191681e-02 -1.919050216674804688e-01 1.158296689391136169e-01 -9.210973381996154785e-01
-2.867028713226318359e-01 3.942896798253059387e-02 1.190919727087020874e-01 -6.718323826789855957e-01 -1.071897596120834351e-01 5.912675261497497559e-01 2.030215263366699219e-01 -2.200013995170593262e-01
-2.679761052131652832e-01 4.361564517021179199e-01 3.798393905162811279e-01 -3.492997214198112488e-02 -3.774642050266265869e-01 -1.005003228783607483e-01 3.613183498382568359e-01 -5.561723113059997559e-01
-5.742103457450866699e-01 -9.236893802881240845e-02 2.708881199359893799e-01 -6.368628740310668945e-01 2.309538125991821289e-01 1.830953508615493774e-01 2.787894308567047119e-01 -1.348649561405181885e-01
1.245472952723503113e-01 2.634812332689762115e-02 3.507533967494964600e-01 -2.801909446716308594e-01 -2.209345437586307526e-02 2.831099331378936768e-01 9.187138825654983521e-02 -8.325738906860351562e-01
-3.366750776767730713e-01 4.307873547077178955e-01 -9.280388802289962769e-02 1.482345908880233765e-01 2.119971513748168945e-01 2.217024713754653931e-01 6.185885071754455566e-01 -4.401587843894958496e-01
4.381128400564193726e-02 3.671892220154404640e-03 -4.569817334413528442e-02 -5.588685274124145508e-01 -5.989376083016395569e-02 3.891685903072357178e-01 -2.791185975074768066e-01 -6.713405847549438477e-01
-3.030621409416198730e-01 -2.221169769763946533e-01 1.911465972661972046e-01 3.840235471725463867e-01 2.693186402320861816e-01 3.227324187755584717e-01 -9.755671769380569458e-02 -6.989995241165161133e-01
2.858010493218898773e-02 1.649370342493057251e-01 2.020582258701324463e-01 -3.825410306453704834e-01 5.019870400428771973e-01 2.356271296739578247e-01 4.565491676330566406e-01 -5.185223221778869629e-01
1.474302560091018677e-01 6.749380379915237427e-02 1.758820563554763794e-01 -9.272947907447814941e-02 1.616158932447433472e-01 3.543583452701568604e-01 2.906289994716644287e-01 -8.354764580726623535e-01
-4.584853649139404297e-01 -3.478193655610084534e-02 -1.000000312924385071e-01 2.840260565280914307e-01 6.996680516749620438e-03 -1.781877875328063965e-01 -2.736240029335021973e-01 -7.689218521118164062e-01
-3.286750912666320801e-01 -4.491918385028839111e-01 3.294417262077331543e-02 3.258649632334709167e-02 -3.555592522025108337e-02 8.910623937845230103e-02 2.920388476923108101e-03 -8.239171504974365234e-01
-3.430721759796142578e-01 4.533339440822601318e-01 -2.744640782475471497e-02 -4.314658939838409424e-01 -1.419108211994171143e-01 3.630504906177520752e-01 -5.378634333610534668e-01 -2.205274850130081177e-01
8.338471502065658569e-02 3.951917886734008789e-01 -3.943697214126586914e-01 -1.768414229154586792e-01 1.736260652542114258e-01 5.130880475044250488e-01 -2.666134834289550781e-01 -5.343988537788391113e-01
-1.225246582180261612e-03 5.131781101226806641e-01 -4.051589667797088623e-01 -3.466716408729553223e-01 -5.807828530669212341e-02 3.622889891266822815e-02 2.298902422189712524e-01 -6.283125281333923340e-01
-6.458088755607604980e-01 -1.536720097064971924e-01 2.382257208228111267e-02 2.377049475908279419e-01 3.803240507841110229e-02 4.600865244865417480e-01 -3.786572813987731934e-01 -3.817554712295532227e-01
-3.140428364276885986e-01 1.587916910648345947e-01 -1.451725065708160400e-01 -7.051479071378707886e-02 4.110470414161682129e-01 7.119901776313781738e-01 3.681417405605316162e-01 -1.967156678438186646e-01
-5.362243056297302246e-01 4.316027760505676270e-01 -3.206331133842468262e-01 4.166923463344573975e-01 -1.557666528970003128e-02 -1.742282062768936157e-01 1.979693956673145294e-02 -4.677118062973022461e-01
-3.483834266662597656e-01 -3.403467535972595215e-01 -2.707510888576507568e-01 2.131762653589248657e-01 -9.085763990879058838e-02 3.180123865604400635e-01 3.481003269553184509e-02 -7.303726077079772949e-01
-3.838070631027221680e-01 4.555767476558685303e-01 -2.167918533086776733e-01 -5.595349669456481934e-01 -3.713452816009521484e-01 1.614307314157485962e-01 -2.318464815616607666e-01 -2.595264315605163574e-01
-6.593098491430282593e-02 1.815136820077896118e-01 4.157060384750366211e-01 2.250761352479457855e-02 5.392100811004638672e-01 5.376226305961608887e-01 1.673018783330917358e-01 -4.261599779129028320e-01
-1.495866179466247559e-01 3.320657908916473389e-01 -6.614274978637695312e-01 -3.104028701782226562e-01 1.480544209480285645e-01 -7.768286764621734619e-02 -7.617687433958053589e-02 -5.475053787231445312e-01
-3.943949639797210693e-01 -1.093061417341232300e-01 7.948771864175796509e-02 -4.298311471939086914e-01 -1.743889786303043365e-02 -9.927245229482650757e-02 -6.031541228294372559e-01 -5.171822905540466309e-01
-5.262426100671291351e-03 4.685485363006591797e-01 2.715141773223876953e-01 -2.302230447530746460e-01 -2.291533201932907104e-01 3.717797398567199707e-01 4.647310674190521240e-01 -4.969966113567352295e-01
-3.655506372451782227e-01 -4.300523176789283752e-02 5.774217844009399414e-02 -7.862392663955688477e-01 2.697878479957580566e-01 2.550129294395446777e-01 1.368560642004013062e-01 -2.940585017204284668e-01
-5.220680832862854004e-01 2.922016084194183350e-01 -3.948689401149749756e-01 -4.720276594161987305e-01 -2.365142107009887695e-01 3.378989994525909424e-01 2.184454351663589478e-01 -2.133039236068725586e-01
-4.271674752235412598e-01 2.591838836669921875e-01 2.723996639251708984e-01 -5.653971806168556213e-02 1.146674379706382751e-01 4.072200953960418701e-01 -6.178174018859863281e-01 -3.350795507431030273e-01
-1.885323971509933472e-01 3.332063853740692139e-01 3.198963105678558350e-01 3.194049000740051270e-01 5.622144937515258789e-01 -3.249313682317733765e-03 -1.797474324703216553e-01 -5.483347773551940918e-01
-2.969241440296173096e-01 4.679175317287445068e-01 -3.681441769003868103e-02 -1.976720094680786133e-01 4.764417111873626709e-01 3.910425901412963867e-01 4.705616533756256104e-01 -2.260982990264892578e-01
-7.203280329704284668e-01 2.882953882217407227e-01 -4.319193959236145020e-01 4.907961562275886536e-02 -2.829877734184265137e-01 8.974494785070419312e-02 -1.590632349252700806e-01 -3.092128932476043701e-01
-1.443557739257812500e-01 5.776199102401733398e-01 -7.389493286609649658e-02 1.191679909825325012e-01 -1.457852721214294434e-01 3.134233057498931885e-01 1.975969672203063965e-01 -6.836102008819580078e-01
-5.605381131172180176e-01 -1.368990838527679443e-01 -2.495386451482772827e-01 2.987602651119232178e-01 -2.045712620019912720e-01 3.682807981967926025e-01 -2.221914082765579224e-01 -5.372887253761291504e-01
-4.667202383279800415e-02 5.985519662499427795e-02 2.815086841583251953e-01 -6.090195178985595703e-01 -2.421276718378067017e-01 -6.672960519790649414e-02 -1.235506534576416016e-01 -6.824542880058288574e-01
-4.668844640254974365e-01 5.851945653557777405e-02 -4.040398076176643372e-02 -6.650961637496948242e-01 -9.956125169992446899e-03 4.709068238735198975e-01 2.929805517196655273e-01 -1.640699952840805054e-01
-1.907930672168731689e-01 1.306514441967010498e-01 6.714294552803039551e-01 -5.981741473078727722e-02 1.103757992386817932e-01 4.697904586791992188e-01 -1.964174658060073853e-01 -4.697518944740295410e-01
-3.953128159046173096e-01 1.103161200881004333e-01 -1.343377679586410522e-02 -7.810610532760620117e-01 2.569792866706848145e-01 7.760909944772720337e-02 2.638729214668273926e-01 -2.821893990039825439e-01
-5.693396329879760742e-01 3.424490094184875488e-01 2.623959481716156006e-01 4.493669867515563965e-01 5.665069445967674255e-02 1.533170938491821289e-01 -6.690353155136108398e-02 -5.065641999244689941e-01
-4.758658111095428467e-01 1.182995960116386414e-01 -3.406670689582824707e-01 2.542745769023895264e-01 1.263291016221046448e-02 1.633379757404327393e-01 -4.117841720581054688e-01 -6.184190511703491211e-01
-2.670544683933258057e-01 4.662081003189086914e-01 -2.662718594074249268e-01 -1.254543215036392212e-01 -1.744506806135177612e-01 -3.570528626441955566e-01 -1.071646735072135925e-01 -6.747505664825439453e-01
-6.631804704666137695e-01 4.044845700263977051e-01 -3.164134025573730469e-01 1.754339337348937988e-01 -1.325634866952896118e-01 3.344833552837371826e-01 -2.961628735065460205e-01 -2.202834188938140869e-01
2.421957701444625854e-01 1.807152330875396729e-01 7.825666666030883789e-02 -2.073903679847717285e-01 3.654789328575134277e-01 1.036608442664146423e-01 -6.087155267596244812e-02 -8.435180783271789551e-01
-6.809009909629821777e-01 -1.793027520179748535e-01 -1.595705896615982056e-01 -3.090503513813018799e-01 3.012775182723999023e-01 -2.723685503005981445e-01 3.365790247917175293e-01 -3.240543603897094727e-01
-4.199283123016357422e-01 -3.995715379714965820e-01 1.185406595468521118e-01 -3.045034408569335938e-01 1.696412116289138794e-01 -7.182689756155014038e-02 -3.785328865051269531e-01 -6.164447665214538574e-01
-4.763531386852264404e-01 4.390641748905181885e-01 -4.014397561550140381e-01 -4.700527787208557129e-01 -2.853516042232513428e-01 -3.464923799037933350e-02 -2.001195400953292847e-01 -2.748324573040008545e-01
-3.078333437442779541e-01 -1.524264961481094360e-01 2.836474180221557617e-01 1.198930107057094574e-02 -1.475645601749420166e-01 1.705358326435089111e-01 -2.493443340063095093e-01 -8.296836018562316895e-01
1.927412152290344238e-01 1.765340417623519897e-01 1.383564621210098267e-01 -3.208338618278503418e-01 5.017333850264549255e-02 1.156101301312446594e-01 1.172424182295799255e-01 -8.831653594970703125e-01
-3.357465565204620361e-01 6.331512331962585449e-02 3.649773076176643372e-02 -6.073676347732543945e-01 3.684771656990051270e-01 5.780365467071533203e-01 1.657789647579193115e-01 -1.251149773597717285e-01
-4.552293121814727783e-01 4.537934064865112305e-01 -3.678825497627258301e-01 -5.850587785243988037e-02 -2.532929480075836182e-01 -1.035694181919097900e-01 -2.785386443138122559e-01 -5.436999797821044922e-01
2.452959865331649780e-01 1.364688426256179810e-01 1.598479449748992920e-01 -3.850934803485870361e-01 2.370777279138565063e-01 2.745257019996643066e-01 -5.907844752073287964e-02 -7.824942469596862793e-01
-3.326267898082733154e-01 5.819259881973266602e-01 2.006106227636337280e-01 -2.337323278188705444e-01 1.590403765439987183e-01 -1.977806985378265381e-01 -4.901311695575714111e-01 -3.888528943061828613e-01
-3.382028639316558838e-02 2.193063646554946899e-01 -4.420125484466552734e-01 -1.010061204433441162e-01 -4.484090581536293030e-02 6.643454432487487793e-01 -6.831625103950500488e-02 -5.451155304908752441e-01
1.417589038610458374e-01 4.244576394557952881e-01 -8.864709525369107723e-05 -8.353925496339797974e-02 -2.349109016358852386e-02 4.562492370605468750e-01 1.078663840889930725e-01 -7.565784454345703125e-01
-7.305905222892761230e-01 -2.495028525590896606e-01 1.024951338768005371e-01 3.870845306664705276e-03 -1.783536821603775024e-01 1.842110306024551392e-01 -3.342302739620208740e-01 -4.647708237171173096e-01
1.637225970625877380e-02 -1.173352673649787903e-01 -1.309320926666259766e-01 -2.216287106275558472e-01 3.825313597917556763e-02 2.790083587169647217e-01 -6.014242768287658691e-02 -9.147545099258422852e-01
1.126645132899284363e-02 2.979443669319152832e-01 -1.979818344116210938e-01 3.181559443473815918e-01 6.169994361698627472e-03 1.207119226455688477e-01 -6.083285808563232422e-02 -8.673938512802124023e-01
-2.929107844829559326e-01 -9.718115627765655518e-02 -1.060212925076484680e-01 -2.840252518653869629e-01 3.226680159568786621e-01 -2.030286490917205811e-01 -5.649242997169494629e-01 -5.902318954467773438e-01
-3.697270750999450684e-01 2.431378662586212158e-01 -2.035043239593505859e-01 -3.922693133354187012e-01 3.746265769004821777e-01 3.292312920093536377e-01 5.383469462394714355e-01 -2.652186453342437744e-01
5.247747153043746948e-02 7.963614910840988159e-02 2.104394435882568359e-01 -1.707898639142513275e-02 8.226247876882553101e-02 2.735145688056945801e-01 1.333246678113937378e-01 -9.203124046325683594e-01
-6.707047820091247559e-01 2.959850132465362549e-01 4.773054420948028564e-01 -5.002692341804504395e-02 3.427418768405914307e-01 2.135795541107654572e-02 3.145480155944824219e-01 -1.239205226302146912e-01
-2.228845655918121338e-01 6.890770196914672852e-01 -1.224064156413078308e-01 1.535750031471252441e-01 1.199293285608291626e-01 3.140138983726501465e-01 2.064368426799774170e-01 -5.303986668586730957e-01
-3.746002614498138428e-01 3.321411013603210449e-01 1.527459323406219482e-01 2.072266042232513428e-01 -2.362637072801589966e-01 4.082343354821205139e-02 -3.137409389019012451e-01 -7.260594367980957031e-01
-6.347863674163818359e-01 -2.720112539827823639e-02 2.358707226812839508e-02 2.457062155008316040e-01 -3.144564032554626465e-01 3.211708972230553627e-03 -1.547731906175613403e-01 -6.422855854034423828e-01
2.089571394026279449e-02 -7.339912652969360352e-02 3.987255394458770752e-01 -2.094816416501998901e-01 3.222926557064056396e-01 3.330981135368347168e-01 -3.086043708026409149e-02 -7.586382627487182617e-01
-3.754208385944366455e-01 -2.915333211421966553e-02 2.780006527900695801e-01 -2.841686010360717773e-01 5.444435477256774902e-01 5.874598622322082520e-01 2.185328602790832520e-01 -1.043489128351211548e-01
-3.241415023803710938e-01 2.947420179843902588e-01 7.094054669141769409e-02 -7.729131579399108887e-01 2.050402760505676270e-02 3.820759952068328857e-01 1.856390088796615601e-01 -1.573779881000518799e-01
