# Supplementary material for: Where is your field going? A machine learning approach to study the relative motion of the domains of physics
Source: PLoS One. 2020 Jun 18;15(6):e0233997. doi: 10.1371/journal.pone.0233997 (PMC7302634; doi:10.1371/journal.pone.0233997)
Supplement: S18 Data — (ZIP) [file pone.0233997.s018.zip › 17/Pacs4Run_17_VS_500_embeddings1993-1997ED8.txt]

-5.848157405853271484e-01 -5.343305468559265137e-01 -2.871369360946118832e-04 -4.355875253677368164e-01 4.303799197077751160e-02 -2.074649930000305176e-01 6.236599385738372803e-02 3.660072088241577148e-01
-7.837373018264770508e-01 -2.840867638587951660e-01 2.122045904397964478e-01 -2.080114632844924927e-01 -1.579893231391906738e-01 -5.986668914556503296e-02 -1.483325362205505371e-01 -4.076808094978332520e-01
-3.883662819862365723e-01 1.925438642501831055e-01 -5.217080563306808472e-02 -6.339409351348876953e-01 -2.844824492931365967e-01 -4.412021338939666748e-01 -1.931765377521514893e-01 3.075532019138336182e-01
-2.546910643577575684e-01 -8.609299063682556152e-01 1.913934051990509033e-01 -3.152562081813812256e-01 2.049846015870571136e-02 1.416171789169311523e-01 -1.549889147281646729e-01 -1.158318817615509033e-01
-4.476768076419830322e-01 -3.946697711944580078e-01 5.195900797843933105e-02 -5.229068994522094727e-01 2.194561809301376343e-01 2.118990272283554077e-01 -4.550058245658874512e-01 2.599949240684509277e-01
-1.630782932043075562e-01 -1.654404252767562866e-01 2.033988386392593384e-01 -5.357153415679931641e-01 -4.394353926181793213e-01 -5.671496391296386719e-01 2.954475395381450653e-02 -3.194336891174316406e-01
-2.483585625886917114e-01 -2.115239202976226807e-01 -2.719648182392120361e-01 -7.700298428535461426e-01 -2.312069833278656006e-01 -2.578474581241607666e-01 -1.948172450065612793e-01 2.622383236885070801e-01
-4.920410215854644775e-01 2.807492911815643311e-01 2.836465239524841309e-01 -6.359109878540039062e-01 -2.576930448412895203e-02 8.821300417184829712e-02 -2.397500276565551758e-01 3.582065701484680176e-01
-6.115168929100036621e-01 5.645324662327766418e-02 4.452345669269561768e-01 -2.574088275432586670e-01 -4.852454662322998047e-01 -2.038650810718536377e-01 1.091994866728782654e-01 2.634737789630889893e-01
-5.909601449966430664e-01 -4.448542594909667969e-01 2.060234546661376953e-01 -3.670946657657623291e-01 -4.439561069011688232e-01 2.344704233109951019e-03 -2.782330513000488281e-01 -3.392099961638450623e-02
-1.636053025722503662e-01 2.592469155788421631e-01 2.143389880657196045e-01 -8.473351001739501953e-01 -1.826173625886440277e-02 -3.673409521579742432e-01 3.520906716585159302e-02 -7.479237765073776245e-02
-1.379519701004028320e-01 -4.588449597358703613e-01 1.591814458370208740e-01 -5.507023930549621582e-01 4.996826350688934326e-01 -1.163481175899505615e-01 -3.743176758289337158e-01 -1.961770951747894287e-01
-8.397474884986877441e-01 3.011223077774047852e-01 2.566550374031066895e-01 -3.260658383369445801e-01 1.019642204046249390e-01 -1.510812994092702866e-02 -1.405497491359710693e-01 -3.974248096346855164e-02
-2.032835185527801514e-01 -6.041383147239685059e-01 6.030979566276073456e-03 -5.637531280517578125e-01 -2.860253751277923584e-01 1.343029290437698364e-01 -2.520979344844818115e-01 3.353169858455657959e-01
-7.769360542297363281e-01 3.114955127239227295e-01 1.950771659612655640e-01 -4.957047104835510254e-01 -8.803204447031021118e-02 -7.699166238307952881e-02 3.731599450111389160e-02 -2.220123447477817535e-02
-2.632980048656463623e-01 5.330384895205497742e-02 -2.356968820095062256e-01 -6.657928228378295898e-01 -1.514167040586471558e-01 -4.436291754245758057e-01 -3.012284040451049805e-01 3.442780971527099609e-01
-8.191887736320495605e-01 7.677250355482101440e-02 3.054127097129821777e-01 1.805455423891544342e-02 -3.090825080871582031e-01 -2.234563231468200684e-01 1.878090798854827881e-01 2.206711918115615845e-01
-1.826967149972915649e-01 -8.693093433976173401e-03 9.537051618099212646e-02 -3.416521251201629639e-01 4.900327026844024658e-01 -5.389691591262817383e-01 -9.866330027580261230e-02 5.480605959892272949e-01
-5.528294444084167480e-01 -2.552056498825550079e-02 4.825918748974800110e-02 -2.004587650299072266e-01 5.700343847274780273e-01 -2.953368127346038818e-01 -2.439518719911575317e-01 4.237217903137207031e-01
-4.712599217891693115e-01 -5.841369628906250000e-01 6.423271447420120239e-02 -4.498199224472045898e-01 1.873420327901840210e-01 1.440395116806030273e-01 1.124093160033226013e-01 -4.021866023540496826e-01
-4.557476043701171875e-01 -2.508195936679840088e-01 2.863577902317047119e-01 -6.591372489929199219e-01 -9.663745760917663574e-02 2.961753867566585541e-02 1.086960509419441223e-01 -4.369097650051116943e-01
-7.049595713615417480e-01 -8.645059168338775635e-02 3.074811697006225586e-01 -4.595278501510620117e-01 -3.480666279792785645e-01 1.225271150469779968e-01 -2.094127982854843140e-01 9.915012866258621216e-02
-4.739030599594116211e-01 -7.779943197965621948e-02 2.577277123928070068e-01 -2.257365360856056213e-02 -5.134601593017578125e-01 -5.506249070167541504e-01 -2.253413498401641846e-01 2.912422418594360352e-01
-6.717955470085144043e-01 1.766663044691085815e-02 3.006188869476318359e-01 -1.551362872123718262e-01 -3.423636853694915771e-01 -2.578634023666381836e-01 -3.978562653064727783e-01 3.032220304012298584e-01
-5.050516128540039062e-01 -5.822443217039108276e-02 3.913997672498226166e-03 -2.796636223793029785e-01 3.381480872631072998e-01 -1.973432004451751709e-01 -4.766080677509307861e-01 5.318475365638732910e-01
-2.934856116771697998e-01 -4.643727540969848633e-01 6.076275110244750977e-01 -5.771107226610183716e-02 2.984699308872222900e-01 -6.119608506560325623e-02 3.391984701156616211e-01 3.432161211967468262e-01
-4.044642150402069092e-01 -1.993450522422790527e-02 5.486704111099243164e-01 -5.500263571739196777e-01 -4.190534949302673340e-01 -7.407795637845993042e-02 2.188903242349624634e-01 5.862380564212799072e-02
-5.924921631813049316e-01 -2.082258164882659912e-01 5.866953134536743164e-01 -3.729746043682098389e-01 -2.746578454971313477e-01 5.756385624408721924e-02 1.191045269370079041e-01 -1.712809354066848755e-01
-7.066429853439331055e-01 -4.287877976894378662e-01 -3.033366501331329346e-01 -6.675900518894195557e-02 1.437900811433792114e-01 -2.107798606157302856e-01 -1.146024316549301147e-01 3.769473135471343994e-01
-4.604823291301727295e-01 -5.558555945754051208e-02 1.004909053444862366e-01 -4.941011965274810791e-01 -3.072764277458190918e-01 -4.963046610355377197e-01 2.694037929177284241e-02 -4.349354207515716553e-01
-6.142054796218872070e-01 -8.348920941352844238e-02 -1.273379027843475342e-01 -3.385536968708038330e-01 2.294046729803085327e-01 4.958663508296012878e-02 -3.255082368850708008e-01 5.691280961036682129e-01
-5.332819223403930664e-01 3.980225324630737305e-02 5.493875145912170410e-01 -4.375492036342620850e-01 -1.178004369139671326e-01 7.043685181997716427e-04 -4.512230753898620605e-01 5.718784406781196594e-02
-5.434324145317077637e-01 -6.656751036643981934e-02 4.066222906112670898e-01 -6.113563776016235352e-01 6.191290542483329773e-02 1.692159324884414673e-01 1.028761342167854309e-01 -3.436582982540130615e-01
-3.362641334533691406e-01 -4.838522970676422119e-01 6.324988603591918945e-01 6.215884909033775330e-02 1.018871814012527466e-01 -1.677518039941787720e-01 -5.234039574861526489e-02 4.556683599948883057e-01
-6.492881774902343750e-01 -3.925732374191284180e-01 1.768843382596969604e-01 -4.516668915748596191e-01 -3.773905038833618164e-01 2.148389369249343872e-01 1.924348622560501099e-02 -8.388901129364967346e-03
-5.039016604423522949e-01 4.209947213530540466e-02 6.123487353324890137e-01 -4.935311973094940186e-01 -2.897158265113830566e-01 -1.019935160875320435e-01 1.593178957700729370e-01 -7.775929570198059082e-02
-5.463122725486755371e-01 -8.446914702653884888e-02 5.440939664840698242e-01 -4.812410175800323486e-01 -2.440218031406402588e-01 -5.176283884793519974e-03 -3.163639008998870850e-01 -8.436275273561477661e-02
-5.985846519470214844e-01 -4.919420182704925537e-02 3.582040071487426758e-01 -2.922661304473876953e-01 -1.826549321413040161e-01 -3.486426770687103271e-01 -3.205514252185821533e-01 -4.097304344177246094e-01
-6.749770045280456543e-01 3.784002959728240967e-01 1.488864272832870483e-01 -4.578346908092498779e-01 -7.708308845758438110e-02 -2.876626253128051758e-01 -2.522411942481994629e-01 1.308517605066299438e-01
-3.741548955440521240e-01 -2.353926375508308411e-02 5.804350376129150391e-01 -3.818765580654144287e-01 -3.792083859443664551e-01 -3.785378038883209229e-01 2.235945165157318115e-01 -1.990855336189270020e-01
-4.643994271755218506e-01 -1.587610095739364624e-01 1.315626949071884155e-01 -3.713336288928985596e-01 -1.924996823072433472e-02 -3.558641672134399414e-02 -7.282619476318359375e-01 2.681945860385894775e-01
-5.225898027420043945e-01 3.229150921106338501e-02 5.882243514060974121e-01 -4.952849149703979492e-01 -1.700376719236373901e-01 -8.425558358430862427e-02 -2.142381221055984497e-01 -2.294170111417770386e-01
-5.772330760955810547e-01 -1.067687198519706726e-01 2.571492642164230347e-02 -2.997067570686340332e-01 -3.966012597084045410e-01 -5.197849869728088379e-01 -7.247186265885829926e-03 -3.706689178943634033e-01
-6.897189021110534668e-01 -3.780138492584228516e-01 2.195810228586196899e-01 -3.454040288925170898e-01 -4.000389277935028076e-01 1.128709837794303894e-01 -2.012054324150085449e-01 2.488035336136817932e-02
-4.734241664409637451e-01 -3.477814197540283203e-01 4.123988151550292969e-01 -5.187630057334899902e-01 -1.488824188709259033e-01 2.446672320365905762e-02 1.572329252958297729e-01 -4.101745188236236572e-01
-5.555412769317626953e-01 3.531188145279884338e-02 5.892285704612731934e-01 -4.949003159999847412e-01 -1.278192251920700073e-01 -6.644206494092941284e-02 -1.951881796121597290e-01 -1.978879123926162720e-01
-6.918883323669433594e-01 -4.510582610964775085e-02 4.461098313331604004e-01 -4.543551802635192871e-01 -2.461962699890136719e-01 1.322986036539077759e-01 -1.866103261709213257e-01 2.940346673130989075e-02
-7.694549560546875000e-01 -1.928331553936004639e-01 2.613237872719764709e-02 -4.515261203050613403e-02 -5.012522339820861816e-01 -1.921768039464950562e-01 -1.222497895359992981e-01 2.547592222690582275e-01
-7.482609152793884277e-01 -3.343951404094696045e-01 6.933598965406417847e-02 -3.741770982742309570e-01 -3.701316714286804199e-01 2.085779234766960144e-02 -1.586535573005676270e-01 -1.444528549909591675e-01
-2.266115993261337280e-01 -2.620411515235900879e-01 -1.662925183773040771e-01 -7.203492522239685059e-01 -2.261099666357040405e-01 -7.072521001100540161e-02 -2.046554833650588989e-01 4.851944446563720703e-01
-4.235570430755615234e-01 -2.924700975418090820e-01 -1.337157487869262695e-01 -2.362048774957656860e-01 6.777437925338745117e-01 -3.234042525291442871e-01 7.225528359413146973e-02 3.037108182907104492e-01
-5.059714317321777344e-01 -8.671675622463226318e-02 -9.001527726650238037e-02 -1.547103673219680786e-01 6.089797616004943848e-01 -5.511252880096435547e-01 4.233256354928016663e-02 1.674747169017791748e-01
-7.206260561943054199e-01 7.415682077407836914e-02 4.826932549476623535e-01 -2.408173829317092896e-01 -1.320962160825729370e-01 -5.053941160440444946e-02 -3.954069316387176514e-01 8.867295831441879272e-02
-5.556890368461608887e-01 -2.846759557723999023e-01 3.149943351745605469e-01 -5.579113960266113281e-01 3.206330910325050354e-02 1.577134430408477783e-01 6.028786301612854004e-02 -4.124883711338043213e-01
-3.151753544807434082e-01 -1.291445549577474594e-02 3.144097328186035156e-01 -3.335126340389251709e-01 5.791584849357604980e-01 -2.195029258728027344e-01 -5.347542464733123779e-02 5.513146519660949707e-01
-4.964173138141632080e-01 -3.422391414642333984e-02 -3.850031271576881409e-02 -1.956720948219299316e-01 6.775295138359069824e-01 -4.702080786228179932e-01 -3.454438224434852600e-02 1.768999844789505005e-01
-2.188136726617813110e-01 -4.242424666881561279e-01 5.275461077690124512e-01 -1.090389862656593323e-01 -1.270713955163955688e-01 -8.082921802997589111e-02 1.342703998088836670e-01 6.642554998397827148e-01
-4.811674356460571289e-01 6.609135121107101440e-02 -7.842241972684860229e-02 -1.819789856672286987e-01 2.916303873062133789e-01 -4.405498802661895752e-01 3.621063232421875000e-01 5.608831644058227539e-01
-3.844854831695556641e-01 1.625287085771560669e-01 -1.299395263195037842e-01 -6.362502574920654297e-01 -1.157859563827514648e-01 -3.421574234962463379e-01 -4.610424637794494629e-01 2.470197528600692749e-01
-1.855566501617431641e-01 -5.484937429428100586e-01 3.405609428882598877e-01 -1.022676974534988403e-01 1.750186532735824585e-01 -5.237082242965698242e-01 -2.074968963861465454e-01 -4.362638592720031738e-01
-1.593975722789764404e-01 -4.339040815830230713e-01 4.172142446041107178e-01 -2.579708583652973175e-02 7.477201521396636963e-02 -4.727056324481964111e-01 1.764251589775085449e-01 5.928060412406921387e-01
-1.837998926639556885e-01 -1.606868579983711243e-02 3.021988570690155029e-01 -7.071379423141479492e-01 -3.776104748249053955e-01 -4.179305136203765869e-01 2.063612341880798340e-01 -1.214526817202568054e-01
-7.942250967025756836e-01 1.367796957492828369e-01 5.989780649542808533e-03 -4.935851395130157471e-01 -1.796483695507049561e-01 -8.870913833379745483e-02 1.289138197898864746e-01 -2.237719446420669556e-01
-2.454427331686019897e-01 -1.494890302419662476e-01 3.779300674796104431e-02 -6.346032619476318359e-01 -1.534187197685241699e-01 -4.845669567584991455e-01 -2.647239565849304199e-01 -4.299302995204925537e-01
-1.427734345197677612e-01 -1.528277695178985596e-01 1.523520052433013916e-01 -5.810199379920959473e-01 -1.601388752460479736e-01 -1.637824773788452148e-01 -3.772803544998168945e-01 6.329727172851562500e-01
-6.107334494590759277e-01 1.203277260065078735e-01 5.903748869895935059e-01 -2.863096594810485840e-01 -2.918643131852149963e-02 -2.530816197395324707e-01 -1.466771960258483887e-01 -3.091826140880584717e-01
-2.021478861570358276e-01 1.524829268455505371e-01 3.913751542568206787e-01 -6.637404561042785645e-01 -3.079810738563537598e-01 -4.804173111915588379e-01 4.547216743230819702e-02 -1.201599910855293274e-01
-3.737674355506896973e-01 2.455144524574279785e-01 3.244787156581878662e-01 -5.305364131927490234e-01 -1.363145262002944946e-01 -5.288902521133422852e-01 1.170891225337982178e-01 -3.181960582733154297e-01
-8.433671295642852783e-02 -3.275206685066223145e-01 -6.360522657632827759e-02 -6.920223236083984375e-01 -3.820345699787139893e-01 -4.803563058376312256e-01 -1.611622124910354614e-01 3.349194535985589027e-03
-4.022435843944549561e-01 1.688126325607299805e-01 1.795276254415512085e-01 -4.075945317745208740e-01 5.310131907463073730e-01 -2.531028389930725098e-01 3.166807070374488831e-02 5.141010880470275879e-01
-2.050319463014602661e-01 -3.630092442035675049e-01 -4.777785241603851318e-01 -6.509496569633483887e-01 1.669204421341419220e-02 -3.422402143478393555e-01 2.378830611705780029e-01 1.353230699896812439e-02
-5.746521949768066406e-01 -3.361249566078186035e-01 2.519491910934448242e-01 -5.429190397262573242e-01 -2.953028865158557892e-02 1.937178075313568115e-01 8.401340246200561523e-02 -3.912781476974487305e-01
-4.788033664226531982e-01 -4.016561508178710938e-01 -3.550752699375152588e-01 -1.141029447317123413e-01 6.372053921222686768e-02 -5.777006149291992188e-01 -3.066534399986267090e-01 1.961815804243087769e-01
1.070198863744735718e-01 -6.129889488220214844e-01 -5.708141997456550598e-02 -6.013885140419006348e-01 2.625914216041564941e-01 -2.937426269054412842e-01 3.041035234928131104e-01 1.211832370609045029e-02
-2.602863907814025879e-01 -6.095284819602966309e-01 6.320633292198181152e-01 8.739124983549118042e-02 1.542976796627044678e-01 -2.971510589122772217e-01 1.617770045995712280e-01 1.237193644046783447e-01
1.830053888261318207e-02 2.074976712465286255e-01 2.966139018535614014e-01 -6.953496932983398438e-01 -5.758164450526237488e-02 -6.030598878860473633e-01 9.133501909673213959e-03 1.343078315258026123e-01
-6.388340890407562256e-02 1.362235844135284424e-01 3.443624079227447510e-02 -8.076634407043457031e-01 -7.037481665611267090e-02 -4.815180599689483643e-01 2.895374298095703125e-01 5.667382478713989258e-02
-5.358370766043663025e-02 -2.531016170978546143e-01 -1.362364590167999268e-01 -6.876415610313415527e-01 -1.693338900804519653e-01 -3.693387806415557861e-01 -2.416043579578399658e-01 4.671179950237274170e-01
-2.771871387958526611e-01 -4.124753177165985107e-01 2.775065004825592041e-01 -2.189723551273345947e-01 -2.139273583889007568e-01 -5.027211904525756836e-01 -3.514179289340972900e-01 -4.539653956890106201e-01
-2.480934858322143555e-01 -3.236812353134155273e-01 5.866528153419494629e-01 -9.317270666360855103e-02 1.975429356098175049e-01 -2.346062809228897095e-01 1.926606893539428711e-01 5.913173556327819824e-01
-2.192389070987701416e-01 2.487980127334594727e-01 -1.955714449286460876e-02 -6.553227305412292480e-01 5.081573873758316040e-02 -5.230393409729003906e-01 4.268878996372222900e-01 -4.263671487569808960e-02
-2.784925699234008789e-01 1.616026856936514378e-03 -3.362410664558410645e-01 -5.964614152908325195e-01 -1.113846153020858765e-01 -6.510421633720397949e-01 8.743987232446670532e-02 -9.852322190999984741e-02
2.524738907814025879e-01 -5.403019785881042480e-01 3.015142381191253662e-01 -5.851396322250366211e-01 2.000920176506042480e-01 -3.799624443054199219e-01 1.282296776771545410e-01 1.008986234664916992e-01
-7.370803356170654297e-01 4.165734350681304932e-02 5.223357081413269043e-01 -3.635761141777038574e-01 -4.623742774128913879e-02 8.037977665662765503e-02 3.935945779085159302e-02 -1.995168924331665039e-01
-3.102752566337585449e-01 -5.508559346199035645e-01 -2.667079865932464600e-01 -6.377940177917480469e-01 -2.533003389835357666e-01 -3.646893426775932312e-02 2.177878320217132568e-01 9.721199423074722290e-02
-3.184958919882774353e-02 -2.145789861679077148e-01 6.531797051429748535e-01 -4.978581070899963379e-01 2.054497003555297852e-01 -1.276789456605911255e-01 -4.601639211177825928e-01 9.040371328592300415e-02
-6.121234893798828125e-01 1.704367250204086304e-01 5.225641131401062012e-01 -3.241122663021087646e-01 -3.763342499732971191e-01 -1.614311188459396362e-01 5.748768895864486694e-02 2.171218544244766235e-01
-2.996919453144073486e-01 5.566412955522537231e-02 1.582982987165451050e-01 -7.521708011627197266e-01 -3.711136579513549805e-01 -2.169350236654281616e-01 3.602173030376434326e-01 4.152635112404823303e-02
-2.539563477039337158e-01 -3.704809546470642090e-01 1.563322991132736206e-01 -2.878760993480682373e-01 2.239630222320556641e-01 -8.230822533369064331e-02 1.424399316310882568e-01 7.833991646766662598e-01
-1.753153353929519653e-01 1.364743337035179138e-02 -3.460153192281723022e-02 -5.948978066444396973e-01 -1.554470211267471313e-01 -7.256758809089660645e-01 -4.978560283780097961e-02 -2.464340925216674805e-01
-6.348679065704345703e-01 -3.761155605316162109e-01 -1.826942712068557739e-01 5.474002286791801453e-02 6.040126085281372070e-02 -4.982753098011016846e-01 -4.026747345924377441e-01 7.094241678714752197e-02
-6.475777626037597656e-01 3.345704376697540283e-01 3.951063752174377441e-01 -3.533957004547119141e-01 -2.387268245220184326e-01 -3.070438802242279053e-01 -8.760520070791244507e-02 1.696084886789321899e-01
-3.997988104820251465e-01 -4.301144480705261230e-01 -1.590374559164047241e-01 -1.111051589250564575e-01 1.989614665508270264e-01 -5.419104695320129395e-01 -4.167583286762237549e-01 3.325434625148773193e-01
-1.847776621580123901e-01 -2.894245386123657227e-01 -3.627540543675422668e-02 -6.279100179672241211e-01 -4.895862340927124023e-01 -2.383643388748168945e-01 -9.058459848165512085e-02 4.263635277748107910e-01
-6.572005748748779297e-01 -3.077042102813720703e-01 3.139134645462036133e-01 -3.992984294891357422e-01 -4.493899047374725342e-01 9.100566804409027100e-02 4.817893728613853455e-02 -5.357275158166885376e-02
-2.234532386064529419e-01 -1.618016511201858521e-01 4.519351124763488770e-01 -1.108919307589530945e-01 4.103177487850189209e-01 -4.869784414768218994e-01 -7.356977462768554688e-02 5.444495677947998047e-01
-5.194722414016723633e-01 6.591524928808212280e-02 2.539613544940948486e-01 -1.619469523429870605e-01 5.904604792594909668e-01 -3.095394968986511230e-01 6.822950392961502075e-02 4.312390685081481934e-01
-4.115804433822631836e-01 1.828641816973686218e-02 3.051136434078216553e-01 -1.081020385026931763e-01 4.212968349456787109e-01 -5.312012434005737305e-01 1.121456027030944824e-01 5.032338500022888184e-01
-2.293721735477447510e-01 -1.536140292882919312e-01 -2.346829324960708618e-01 -8.452122211456298828e-01 -1.269093900918960571e-01 -1.602394506335258484e-02 -8.048824965953826904e-02 3.626155555248260498e-01
-5.686962008476257324e-01 -2.055988609790802002e-01 5.997439026832580566e-01 -4.088377654552459717e-01 -2.939180135726928711e-01 1.328492611646652222e-01 5.721313506364822388e-02 1.275064423680305481e-02
-7.434951663017272949e-01 1.115220040082931519e-01 5.593124032020568848e-01 -2.448241263628005981e-01 5.450922530144453049e-03 -7.414051331579685211e-03 -2.441763728857040405e-01 -4.797865077853202820e-02
-3.395950198173522949e-01 -4.013051688671112061e-01 1.111147627234458923e-01 1.654416508972644806e-02 6.926782727241516113e-01 -4.793868064880371094e-01 1.865151338279247284e-02 3.235041350126266479e-02
-1.378541588783264160e-01 -6.702337414026260376e-02 5.368018150329589844e-01 -5.252279043197631836e-01 4.056823626160621643e-02 -3.384923040866851807e-01 -4.888451397418975830e-01 -2.393561750650405884e-01
-7.320575714111328125e-01 2.071625888347625732e-01 4.748066961765289307e-01 -3.967446386814117432e-01 -6.999343633651733398e-02 5.625960975885391235e-02 -1.538785845041275024e-01 8.114765584468841553e-02
-1.776837259531021118e-01 -4.773940742015838623e-01 -4.270393550395965576e-01 -5.686526298522949219e-01 -1.392957121133804321e-01 -2.875911891460418701e-01 2.789819240570068359e-01 2.342050522565841675e-01
-7.054563611745834351e-02 -5.451091527938842773e-01 5.977771878242492676e-01 -2.147161811590194702e-01 1.671109497547149658e-01 -3.788924217224121094e-01 -3.024725317955017090e-01 -1.773797869682312012e-01
-4.594474136829376221e-01 2.692235261201858521e-02 2.197500467300415039e-01 -1.688330322504043579e-01 3.990961611270904541e-01 -3.018322288990020752e-01 4.369238615036010742e-01 5.197170972824096680e-01
-6.797639131546020508e-01 -2.885546982288360596e-01 2.321508079767227173e-01 -4.023413658142089844e-01 -3.474352359771728516e-01 -7.615127414464950562e-02 -3.142064437270164490e-02 -3.337473273277282715e-01
-5.459329485893249512e-01 -4.385356009006500244e-01 -1.173347160220146179e-01 1.174763068556785583e-01 -3.158396109938621521e-02 -4.916385710239410400e-01 -2.012003213167190552e-01 4.459686577320098877e-01
-1.418855339288711548e-01 -5.506149530410766602e-01 4.156893491744995117e-01 -3.557403385639190674e-01 5.474674701690673828e-01 -9.354592859745025635e-02 -1.106058508157730103e-01 -2.379877567291259766e-01
-2.616741955280303955e-01 -2.929199039936065674e-01 1.901109367609024048e-01 -3.149418234825134277e-01 6.234638690948486328e-01 -1.348319500684738159e-01 -4.991764724254608154e-01 2.330880165100097656e-01
-1.908626258373260498e-01 -1.607014983892440796e-01 3.151135444641113281e-01 -5.396590232849121094e-01 -5.596532821655273438e-01 -4.586669206619262695e-01 1.531090587377548218e-01 1.373567618429660797e-02
-4.267881810665130615e-01 4.272660613059997559e-01 3.637046515941619873e-01 -5.325098633766174316e-01 -1.407202035188674927e-01 -4.458483755588531494e-01 5.258674267679452896e-03 2.893360517919063568e-02
-3.793081641197204590e-01 -4.989437162876129150e-01 -2.503509074449539185e-02 -6.924592852592468262e-01 1.100060641765594482e-01 1.518245190382003784e-01 1.951836943626403809e-01 -2.319597005844116211e-01
-2.737097069621086121e-02 2.523417472839355469e-01 2.884984314441680908e-01 -7.496531009674072266e-01 8.557619526982307434e-03 -5.373721122741699219e-01 3.738421201705932617e-02 -1.112955622375011444e-02
-6.345893740653991699e-01 4.658216983079910278e-02 4.625277221202850342e-01 3.262635692954063416e-02 -3.704289197921752930e-01 -4.600271880626678467e-01 -3.506822884082794189e-02 1.733717918395996094e-01
-6.958079338073730469e-01 -1.982150673866271973e-01 1.702477335929870605e-01 -1.033281832933425903e-01 -5.553153753280639648e-01 -2.672967314720153809e-01 -6.011129915714263916e-02 2.312250137329101562e-01
-2.129516154527664185e-01 1.931521594524383545e-01 6.165900230407714844e-01 -6.141670942306518555e-01 -1.437795907258987427e-01 -2.304035574197769165e-01 2.747604250907897949e-01 -1.034777984023094177e-01
-2.423183172941207886e-01 -6.671280264854431152e-01 3.583282232284545898e-02 -5.176161527633666992e-01 3.661057949066162109e-01 4.135875031352043152e-02 9.063673764467239380e-02 -2.881883978843688965e-01
-5.335199236869812012e-01 -3.189884126186370850e-02 3.742641955614089966e-02 -3.115392625331878662e-01 -1.446795761585235596e-01 -5.721386075019836426e-01 -3.704126179218292236e-02 -5.159793496131896973e-01
-2.523519396781921387e-01 -6.866622250527143478e-03 5.944961905479431152e-01 -5.580943226814270020e-01 -1.133628040552139282e-01 -3.245521485805511475e-01 -1.309692263603210449e-01 -3.688335418701171875e-01
-6.348722577095031738e-01 8.823211491107940674e-02 2.036279588937759399e-01 -1.361171901226043701e-01 4.913924634456634521e-01 -2.946776449680328369e-01 1.047626957297325134e-01 4.357562661170959473e-01
-6.645784974098205566e-01 -4.176275134086608887e-01 3.875141441822052002e-01 2.179726809263229370e-01 1.130926683545112610e-01 -1.551284790039062500e-01 1.896371245384216309e-01 3.367882966995239258e-01
-6.298270821571350098e-01 -5.567189678549766541e-02 1.528958529233932495e-01 -1.006856188178062439e-01 -5.781969428062438965e-01 -4.407010674476623535e-01 8.376406133174896240e-02 1.765171289443969727e-01
-9.562516212463378906e-02 -6.063829064369201660e-01 5.344134569168090820e-01 -2.921195626258850098e-01 4.686632752418518066e-01 -7.697053998708724976e-02 -7.813347876071929932e-02 -1.433509290218353271e-01
-3.654508590698242188e-01 -7.560661435127258301e-02 1.857019960880279541e-01 -1.420677155256271362e-01 1.939445286989212036e-01 -4.344176352024078369e-01 2.267952114343643188e-01 7.268368601799011230e-01
-7.360712289810180664e-01 4.151514470577239990e-01 2.793457806110382080e-01 -3.537042438983917236e-01 3.573386371135711670e-02 -2.675644755363464355e-01 -3.334693983197212219e-02 -9.342367202043533325e-02
1.523322016000747681e-01 -6.718919277191162109e-01 3.136895895004272461e-01 -4.982270896434783936e-01 1.488214880228042603e-01 -1.827300339937210083e-01 3.469471037387847900e-01 5.305045843124389648e-02
-3.098012208938598633e-01 -1.005661636590957642e-01 2.177672088146209717e-01 -3.221125304698944092e-01 5.468215942382812500e-01 -2.940678596496582031e-01 5.851987376809120178e-02 5.948245525360107422e-01
-1.864065080881118774e-01 -2.372369319200515747e-01 7.211568355560302734e-01 -3.173788189888000488e-01 1.657848656177520752e-01 -1.596897840499877930e-01 -4.796072542667388916e-01 -7.187643647193908691e-02
-3.001594841480255127e-01 2.761095166206359863e-01 5.348858833312988281e-01 -5.585711598396301270e-01 -1.975079774856567383e-01 -4.131410419940948486e-01 -5.828818771988153458e-03 -1.607311666011810303e-01
-3.367977142333984375e-01 -1.544440984725952148e-01 6.418312191963195801e-01 -5.661893170326948166e-03 1.571642905473709106e-01 -2.638647556304931641e-01 -2.692023757845163345e-03 5.969945192337036133e-01
-3.075111210346221924e-01 -4.160813987255096436e-01 2.512993812561035156e-01 -3.169538080692291260e-01 3.557043671607971191e-01 -2.598036527633666992e-01 -3.562167286872863770e-01 -4.977833330631256104e-01
-2.683981955051422119e-01 -3.345589339733123779e-01 5.176175236701965332e-01 -1.408776640892028809e-01 -3.005325496196746826e-01 -5.417384505271911621e-01 1.371355652809143066e-01 -3.544737398624420166e-01
-6.325792670249938965e-01 -7.234799861907958984e-02 8.776502311229705811e-02 -1.469298899173736572e-01 -5.540007948875427246e-01 -3.346331119537353516e-01 -7.912848144769668579e-02 3.743802011013031006e-01
-5.858753323554992676e-01 -2.100268006324768066e-01 -3.385386168956756592e-01 -2.183005809783935547e-01 1.396156400442123413e-01 -3.724988102912902832e-01 -2.008033543825149536e-01 5.018022656440734863e-01
-5.626914501190185547e-01 5.686819553375244141e-02 2.794765532016754150e-01 -2.396908849477767944e-01 6.116448640823364258e-01 -1.275261640548706055e-01 1.031326130032539368e-01 3.789156675338745117e-01
-6.749807000160217285e-01 2.048193812370300293e-01 -1.220659092068672180e-01 -6.843528151512145996e-01 -1.092102676630020142e-01 6.111942231655120850e-03 3.572239354252815247e-02 7.727243751287460327e-02
-2.800268828868865967e-01 -3.769846856594085693e-01 2.760412693023681641e-01 -7.383940368890762329e-02 7.836097478866577148e-02 -3.327050507068634033e-01 -2.609202824532985687e-02 7.617759704589843750e-01
-2.799603044986724854e-01 1.529592927545309067e-02 6.350294351577758789e-01 -5.886827707290649414e-01 -1.473338603973388672e-01 -1.913453191518783569e-01 -2.983639538288116455e-01 -1.556831747293472290e-01
-5.392960309982299805e-01 4.739233758300542831e-03 1.680418699979782104e-01 -5.032314658164978027e-01 -3.187622129917144775e-01 -3.407919406890869141e-01 2.079644948244094849e-01 -4.082394838333129883e-01
-1.929416507482528687e-01 2.424662858247756958e-01 3.118550777435302734e-01 -6.208122372627258301e-01 -3.054029643535614014e-01 -5.438796281814575195e-01 1.763529181480407715e-01 3.385060653090476990e-02
-3.606410920619964600e-01 -7.226923108100891113e-02 -7.258485257625579834e-02 -4.230092167854309082e-01 -7.637544721364974976e-02 -4.944572150707244873e-01 -6.527016758918762207e-01 6.456935405731201172e-02
-2.399341762065887451e-01 -5.480784773826599121e-01 1.903274804353713989e-01 -9.532731771469116211e-02 -6.603284925222396851e-02 -1.123749464750289917e-01 2.197691798210144043e-01 7.290012836456298828e-01
-4.412699639797210693e-01 -4.618166387081146240e-01 -2.862491309642791748e-01 -1.214020848274230957e-01 2.267178595066070557e-01 -5.578548312187194824e-01 -3.370465636253356934e-01 1.382967233657836914e-01
-4.631420969963073730e-01 -4.990576207637786865e-01 6.604424118995666504e-02 -2.794192135334014893e-01 2.098126858472824097e-01 -8.677446842193603516e-02 -6.265671253204345703e-01 -9.933073818683624268e-02
3.568619117140769958e-02 -5.318639278411865234e-01 5.559118986129760742e-01 -1.044549643993377686e-01 -8.906717598438262939e-02 -5.696814060211181641e-01 -2.257110476493835449e-01 -1.117278710007667542e-01
-3.152762055397033691e-01 -6.192231774330139160e-01 1.534439390525221825e-03 3.009078092873096466e-02 2.828996181488037109e-01 -5.729613900184631348e-01 -2.893882244825363159e-02 3.272636532783508301e-01
-7.438300251960754395e-01 1.502486616373062134e-01 5.064556598663330078e-01 -3.003142178058624268e-01 -4.449797049164772034e-02 1.429227832704782486e-02 2.224542647600173950e-01 -1.605804413557052612e-01
-3.444463610649108887e-01 -3.355980515480041504e-01 -3.410066366195678711e-01 -3.063080608844757080e-01 3.997885584831237793e-01 -5.194020271301269531e-01 -2.934009432792663574e-01 2.071881741285324097e-01
-6.242163181304931641e-01 -1.777505129575729370e-01 -2.086233347654342651e-01 -1.124976426362991333e-01 5.358519554138183594e-01 -4.235985577106475830e-01 -9.172569215297698975e-02 2.181576341390609741e-01
-4.310577511787414551e-01 -1.827727854251861572e-01 -1.810384914278984070e-02 -4.805049300193786621e-01 -4.513553380966186523e-01 -4.540298581123352051e-01 1.445364952087402344e-01 -3.446953892707824707e-01
-4.191537499427795410e-01 -5.580295920372009277e-01 -3.059297800064086914e-01 -4.587111622095108032e-02 1.038909107446670532e-01 -6.191951036453247070e-01 -1.494627296924591064e-01 2.609622105956077576e-02
-5.137054920196533203e-01 -6.364442408084869385e-02 1.365441530942916870e-01 -4.190977811813354492e-01 4.335086941719055176e-01 -1.291545033454895020e-01 -3.844863176345825195e-01 4.304980635643005371e-01
-4.098666310310363770e-01 -2.022204361855983734e-02 1.924562305212020874e-01 -2.543872594833374023e-01 6.060618758201599121e-01 -2.857132852077484131e-01 3.195761144161224365e-01 4.228191673755645752e-01
-2.464178055524826050e-01 -1.353786736726760864e-01 6.052448749542236328e-01 -3.059876859188079834e-01 5.749977827072143555e-01 -7.388178259134292603e-02 -3.507892489433288574e-01 -4.320936277508735657e-02
-3.939696252346038818e-01 -4.037272930145263672e-01 4.719473421573638916e-01 1.606129109859466553e-01 4.417114332318305969e-02 -4.279894232749938965e-01 2.293040603399276733e-01 4.422159492969512939e-01
-1.153630018234252930e-01 -5.214644670486450195e-01 3.654485568404197693e-02 -6.437463164329528809e-01 -1.167628690600395203e-01 2.595828473567962646e-01 1.050422806292772293e-02 4.667914509773254395e-01
-1.432892829179763794e-01 1.337613165378570557e-01 -9.361431002616882324e-03 -7.539879679679870605e-01 -1.732073426246643066e-01 -5.994828343391418457e-01 5.629853531718254089e-02 2.098675444722175598e-02
-2.319893538951873779e-01 -2.777478098869323730e-01 5.631410479545593262e-01 -1.030742079019546509e-01 4.896712303161621094e-01 -3.265930116176605225e-01 1.472692042589187622e-01 4.161200523376464844e-01
-4.329718053340911865e-01 7.069019973278045654e-02 8.401249349117279053e-02 -6.609919667243957520e-01 -3.880950212478637695e-01 -1.822780519723892212e-01 4.200744032859802246e-01 -5.713535845279693604e-02
-6.274092197418212891e-01 -4.410562217235565186e-01 4.826679229736328125e-01 2.101031243801116943e-01 7.229933887720108032e-02 -1.499942988157272339e-01 2.153194695711135864e-01 2.462265640497207642e-01
-1.400907784700393677e-01 -5.169628262519836426e-01 2.955783903598785400e-02 -7.461890578269958496e-01 3.281208574771881104e-01 1.220628917217254639e-01 7.544136792421340942e-02 -1.649187803268432617e-01
-2.973070442676544189e-01 -4.264689683914184570e-01 -3.145606219768524170e-01 -1.203525438904762268e-01 3.695094287395477295e-01 -6.795288324356079102e-01 1.185941845178604126e-01 6.275746971368789673e-02
-1.364732086658477783e-01 -2.987045645713806152e-01 -3.199732676148414612e-02 -6.836085915565490723e-01 -3.858675658702850342e-01 -8.083561062812805176e-02 3.669818341732025146e-01 3.656533658504486084e-01
8.659149706363677979e-02 -6.657996773719787598e-01 1.569667011499404907e-01 -4.305826425552368164e-01 2.775074839591979980e-01 -3.917238712310791016e-01 2.704613804817199707e-01 -1.885879039764404297e-01
-4.103580117225646973e-01 -4.443958699703216553e-01 -3.291673064231872559e-01 -3.121638894081115723e-01 2.319086194038391113e-01 -3.516558408737182617e-01 -3.709758520126342773e-01 3.365332484245300293e-01
-6.740634441375732422e-01 3.429566025733947754e-01 4.498004913330078125e-01 -3.916128873825073242e-01 7.370769977569580078e-02 -8.641923218965530396e-02 1.808529198169708252e-01 -1.634910255670547485e-01
-3.413928747177124023e-01 1.142593771219253540e-01 4.611818492412567139e-01 -7.871726751327514648e-01 2.276196517050266266e-02 5.319171771407127380e-02 1.847491711378097534e-01 -2.421355433762073517e-02
-1.262259930372238159e-01 2.286965399980545044e-01 8.602377027273178101e-02 -8.316581845283508301e-01 -8.129815757274627686e-02 -4.544701874256134033e-01 1.330080628395080566e-01 4.319330677390098572e-02
8.440532721579074860e-03 -7.154676131904125214e-03 2.094033807516098022e-01 -9.031928777694702148e-01 -1.230809371918439865e-02 -2.856183648109436035e-01 -2.415226995944976807e-01 -1.441529113799333572e-02
-4.879968762397766113e-01 -1.304785609245300293e-01 -1.118833795189857483e-01 -3.399204909801483154e-01 6.034874320030212402e-01 -2.132936120033264160e-01 2.940121889114379883e-01 3.473270237445831299e-01
-5.292514562606811523e-01 -3.503421545028686523e-01 4.659253060817718506e-01 1.419772356748580933e-01 5.295547246932983398e-01 -1.843678653240203857e-01 1.786258667707443237e-01 1.165431439876556396e-01
-1.723237782716751099e-01 6.554369628429412842e-02 5.347583889961242676e-01 -5.596234202384948730e-01 -3.060047030448913574e-01 -1.394383460283279419e-01 4.713176786899566650e-01 1.778802871704101562e-01
-6.768178939819335938e-02 -2.387186288833618164e-01 5.230224728584289551e-01 -4.742429852485656738e-01 2.706975936889648438e-01 -3.780899941921234131e-01 -1.304048299789428711e-01 -4.546857476234436035e-01
-2.483230233192443848e-01 -1.373233497142791748e-01 -3.804203867912292480e-01 -4.443833231925964355e-01 -2.318228036165237427e-01 -6.776550412178039551e-01 1.634563803672790527e-01 1.939219832420349121e-01
-4.901650547981262207e-01 -3.960974812507629395e-01 4.406969994306564331e-02 -6.853580474853515625e-01 1.314441561698913574e-01 2.891350984573364258e-01 1.740987002849578857e-01 3.937645233236253262e-04
-2.186304330825805664e-01 -4.934524893760681152e-01 4.846682548522949219e-01 -2.819586172699928284e-02 1.555797755718231201e-01 -3.014944791793823242e-01 2.900694906711578369e-01 5.232235193252563477e-01
-4.051528573036193848e-01 -2.690139114856719971e-01 6.553492546081542969e-01 -4.129268825054168701e-01 -1.063997149467468262e-01 4.269545152783393860e-02 2.644518017768859863e-01 -2.835717499256134033e-01
-1.240654885768890381e-01 -1.852539181709289551e-01 6.813815832138061523e-01 -8.026897162199020386e-02 2.863456010818481445e-01 -4.005449116230010986e-01 -6.492800265550613403e-02 4.826170206069946289e-01
-1.322572827339172363e-01 -3.849341273307800293e-01 6.191373467445373535e-01 -3.166001439094543457e-01 2.950986027717590332e-01 -2.165197283029556274e-01 -4.194096922874450684e-01 -2.022335976362228394e-01
-6.257357448339462280e-02 -2.437088638544082642e-01 5.614836215972900391e-01 -1.081825494766235352e-01 2.798709869384765625e-01 -5.276232361793518066e-01 2.402381300926208496e-01 4.419217407703399658e-01
-2.558067440986633301e-01 -2.668811976909637451e-01 6.258646398782730103e-02 -6.081485152244567871e-01 -1.972965151071548462e-01 1.031276211142539978e-02 -3.911701738834381104e-01 5.454626083374023438e-01
-1.521630734205245972e-01 -1.696377992630004883e-01 6.368183493614196777e-01 -1.918363869190216064e-01 3.877480626106262207e-01 -2.460047751665115356e-01 6.129328534007072449e-02 5.395430922508239746e-01
-3.704331815242767334e-01 -8.668762445449829102e-02 -3.701422736048698425e-02 -3.388113379478454590e-01 4.166518449783325195e-01 -2.464532554149627686e-01 4.845711886882781982e-01 5.195713043212890625e-01
-8.487511426210403442e-02 -6.333238482475280762e-01 4.335073232650756836e-01 -4.072932600975036621e-01 3.736621141433715820e-01 1.632837392389774323e-02 -3.084298670291900635e-01 5.349610373377799988e-02
-2.067797034978866577e-01 -5.760850757360458374e-02 6.652847528457641602e-01 -2.222046256065368652e-02 1.812317967414855957e-01 -4.945105314254760742e-01 1.213183477520942688e-01 4.676770865917205811e-01
-2.953234016895294189e-01 -1.151685863733291626e-01 4.947508275508880615e-01 -5.564870312809944153e-02 5.514672398567199707e-01 -3.935300707817077637e-01 -4.360335171222686768e-01 5.037757754325866699e-02
-2.809692025184631348e-01 2.598366737365722656e-01 3.399108350276947021e-01 -7.847559452056884766e-01 5.213592201471328735e-02 -6.419000029563903809e-02 3.204360008239746094e-01 -1.124369949102401733e-01
7.881930470466613770e-02 -4.662165641784667969e-01 4.956536293029785156e-01 -2.063636630773544312e-01 7.515048980712890625e-02 -5.713242888450622559e-01 -3.950110077857971191e-01 8.857700042426586151e-03
-4.267076551914215088e-01 -1.820486038923263550e-01 -9.163041412830352783e-02 -3.219365775585174561e-01 6.972553730010986328e-01 -2.483879476785659790e-01 2.747090756893157959e-01 2.222905606031417847e-01
-3.251939415931701660e-01 -2.475033700466156006e-01 2.355876117944717407e-01 -6.871370673179626465e-01 1.299611926078796387e-01 1.025431603193283081e-01 3.223822414875030518e-01 -4.171292781829833984e-01
-3.204191923141479492e-01 4.283309448510408401e-03 -6.684275716543197632e-02 -5.983071923255920410e-01 -4.242955446243286133e-01 -5.859774351119995117e-01 5.549953132867813110e-02 -9.163691848516464233e-02
-1.607730835676193237e-01 -3.507951498031616211e-01 -3.896651566028594971e-01 -6.690483093261718750e-01 -1.174411028623580933e-01 -3.876787126064300537e-01 2.939022183418273926e-01 -3.412692993879318237e-02
-3.481376916170120239e-02 -1.164652109146118164e-01 6.088500022888183594e-01 -5.448863506317138672e-01 2.805814445018768311e-01 -5.407860502600669861e-03 -4.690962731838226318e-01 1.371787488460540771e-01
2.337154000997543335e-01 -6.678141951560974121e-01 2.856670618057250977e-01 -4.290138185024261475e-01 6.383672356605529785e-02 -3.485713005065917969e-01 3.051462769508361816e-01 1.226846724748611450e-01
-8.553361892700195312e-02 -2.609825134277343750e-01 5.061849355697631836e-01 -3.902318775653839111e-01 7.716093957424163818e-02 -5.034795999526977539e-01 -4.553925693035125732e-01 -2.219016402959823608e-01
-2.388744503259658813e-01 -1.009289771318435669e-01 -2.040020376443862915e-01 -9.118047952651977539e-01 -1.027347892522811890e-01 -1.747460216283798218e-01 -8.276325464248657227e-02 1.086604893207550049e-01
-3.098720312118530273e-01 -4.437820613384246826e-01 -1.651334464550018311e-01 -6.290237307548522949e-01 -2.542803436517715454e-02 4.990126192569732666e-02 -3.127951323986053467e-01 4.279242753982543945e-01
-4.111337661743164062e-01 -5.727382376790046692e-02 1.377201527357101440e-01 -3.075062334537506104e-01 5.218110680580139160e-01 -2.251131236553192139e-01 -1.372103989124298096e-01 6.102233529090881348e-01
-3.812754750251770020e-01 -5.752316117286682129e-01 -2.790367901325225830e-01 -3.791171824559569359e-03 -1.091996058821678162e-01 -5.816021561622619629e-01 -9.920218586921691895e-02 2.929764986038208008e-01
-1.425805091857910156e-01 -4.007625877857208252e-01 1.725446730852127075e-01 -5.358470678329467773e-01 5.219773054122924805e-01 1.189558357000350952e-01 4.435389339923858643e-01 1.371823102235794067e-01
-5.304383635520935059e-01 -2.240865975618362427e-01 -2.413632124662399292e-01 -4.053996205329895020e-01 2.425286471843719482e-01 -7.407569885253906250e-02 -5.679580569267272949e-01 2.427580356597900391e-01
-5.557448863983154297e-01 -4.545494318008422852e-01 5.039559602737426758e-01 1.578306704759597778e-01 -1.221011579036712646e-02 -1.437837183475494385e-01 2.109856158494949341e-01 3.745830357074737549e-01
-4.857487976551055908e-03 -6.133480370044708252e-02 1.514658629894256592e-01 -9.612318277359008789e-01 -5.936988815665245056e-02 -1.690582484006881714e-01 -1.219433993101119995e-01 4.827434942126274109e-02
-5.768589973449707031e-01 -8.557999134063720703e-02 4.495282471179962158e-02 -1.155817657709121704e-01 6.867302656173706055e-01 -3.936051726341247559e-01 9.181632101535797119e-02 9.785746037960052490e-02
-3.097119629383087158e-01 1.025232374668121338e-01 4.508907198905944824e-01 -7.078546285629272461e-01 -3.058129549026489258e-01 -2.694171965122222900e-01 -1.235130429267883301e-01 -8.856736868619918823e-02
-4.277688264846801758e-01 -4.879622161388397217e-01 -2.755404710769653320e-01 -1.994898729026317596e-02 -5.021931976079940796e-02 -5.809007883071899414e-01 -2.453579306602478027e-01 3.200282156467437744e-01
-1.758767515420913696e-01 -1.413250565528869629e-01 6.140215396881103516e-01 -2.097206264734268188e-01 4.611129462718963623e-01 -2.309743463993072510e-01 2.743019759654998779e-01 4.322888255119323730e-01
-2.159995436668395996e-01 -1.658734828233718872e-01 3.583775758743286133e-01 -2.442900389432907104e-01 4.860573410987854004e-01 -2.728157937526702881e-01 -2.890178561210632324e-01 5.860943794250488281e-01
2.253634333610534668e-01 -5.333408713340759277e-01 3.151754736900329590e-01 -5.708187818527221680e-01 3.422847390174865723e-01 -3.109034001827239990e-01 1.527115702629089355e-01 -4.948417469859123230e-02
-2.899565100669860840e-01 -5.959937572479248047e-01 1.290637999773025513e-01 -4.169672131538391113e-01 3.880272507667541504e-01 2.224670052528381348e-01 4.123184084892272949e-01 -1.159667409956455231e-02
-1.822909265756607056e-01 -4.334937632083892822e-01 1.274727843701839447e-02 -6.879733800888061523e-01 1.606424748897552490e-01 2.281570583581924438e-01 -3.621020615100860596e-01 3.104897439479827881e-01
2.099504470825195312e-01 -5.790756344795227051e-01 1.470955908298492432e-01 -5.400957465171813965e-01 2.460557967424392700e-01 -3.658514022827148438e-01 3.033198714256286621e-01 1.444236934185028076e-01
-9.513392299413681030e-02 -2.611792385578155518e-01 7.435277700424194336e-01 -3.628194332122802734e-01 3.105587661266326904e-01 -7.122124731540679932e-02 -3.682528436183929443e-01 3.367647901177406311e-02
-3.317272961139678955e-01 1.264064610004425049e-01 9.053223580121994019e-02 -7.093362212181091309e-01 -2.984274737536907196e-02 -2.438885271549224854e-01 5.072240233421325684e-01 -2.120749652385711670e-01
1.371170282363891602e-01 -3.591286242008209229e-01 -3.478830913081765175e-03 -5.609741806983947754e-01 -2.219772636890411377e-01 -5.676521658897399902e-01 -4.254750162363052368e-02 4.052261412143707275e-01
-3.295025229454040527e-01 -4.844251871109008789e-01 -4.849255084991455078e-01 -5.762277841567993164e-01 -3.044139407575130463e-02 -9.098877012729644775e-02 2.160862982273101807e-01 1.834943145513534546e-01
-4.959566295146942139e-01 -1.354651153087615967e-01 4.980221092700958252e-01 -5.138910412788391113e-01 -5.645430833101272583e-02 -1.181449647992849350e-02 2.459509074687957764e-01 -3.996843993663787842e-01
-5.686876177787780762e-01 8.554303646087646484e-02 3.283691704273223877e-01 -1.204196214675903320e-01 5.977378487586975098e-01 -2.237575948238372803e-01 5.165053904056549072e-02 3.700324296951293945e-01
-5.684187263250350952e-02 -5.455496311187744141e-01 -2.097326368093490601e-01 -6.750558614730834961e-01 -2.201487421989440918e-01 -3.671010732650756836e-01 4.023947566747665405e-02 -1.208668574690818787e-01
-3.795707970857620239e-02 -4.114418756216764450e-03 1.450328826904296875e-01 -6.944026350975036621e-01 -3.309707045555114746e-01 -5.607172846794128418e-01 1.692654490470886230e-01 2.066793441772460938e-01
-6.659920215606689453e-01 -4.539869129657745361e-01 1.279989723116159439e-02 -3.058473467826843262e-01 -3.995133340358734131e-01 7.932295650243759155e-02 -2.767257690429687500e-01 1.190123334527015686e-01
-5.186334848403930664e-01 -2.243393063545227051e-01 -2.770438790321350098e-01 -1.591034233570098877e-01 3.863704204559326172e-01 -5.610362291336059570e-01 -1.327754706144332886e-01 3.113693594932556152e-01
-3.047732412815093994e-01 -2.720280177891254425e-02 -1.531117558479309082e-01 -6.866976022720336914e-01 -3.286508619785308838e-01 -1.790518611669540405e-01 5.127684473991394043e-01 9.150940924882888794e-02
-4.274166524410247803e-01 1.496718171983957291e-02 -2.264534495770931244e-02 -3.563229441642761230e-01 5.490725040435791016e-01 -2.708785235881805420e-01 2.945715785026550293e-01 4.774766564369201660e-01
-2.454141825437545776e-01 1.215586960315704346e-01 -2.835373282432556152e-01 -6.065438985824584961e-01 5.889513343572616577e-02 -6.467647552490234375e-01 1.456087082624435425e-01 -1.836609393358230591e-01
-4.783694744110107422e-01 -4.493508338928222656e-01 3.943556845188140869e-01 1.876942962408065796e-01 1.227571591734886169e-01 -3.528573513031005859e-01 2.493934929370880127e-01 4.203881323337554932e-01
-5.435944199562072754e-01 -5.867156386375427246e-01 -2.536795437335968018e-01 6.735153496265411377e-02 1.363301426172256470e-01 -5.087640285491943359e-01 -4.134522896492853761e-05 -1.181256026029586792e-01
-2.687363624572753906e-01 1.428655236959457397e-01 3.443966209888458252e-01 -8.112498521804809570e-01 5.080548301339149475e-02 4.344718903303146362e-02 3.400472998619079590e-01 -1.026351004838943481e-01
-3.114528357982635498e-01 -4.817987680435180664e-01 -1.632298380136489868e-01 -7.133378982543945312e-01 1.540848314762115479e-01 2.142852693796157837e-01 2.334374785423278809e-01 -1.059182658791542053e-01
-9.538001567125320435e-02 -9.451803565025329590e-02 2.032964304089546204e-02 -6.167019009590148926e-01 -4.816474914550781250e-01 -5.998740792274475098e-01 9.197355806827545166e-02 3.069157339632511139e-02
-6.003532409667968750e-01 -2.571003139019012451e-01 -3.420853614807128906e-01 -3.917036950588226318e-02 2.852792441844940186e-01 -5.698124170303344727e-01 2.165513336658477783e-01 4.419960826635360718e-02
-2.588092982769012451e-01 -5.072695016860961914e-01 5.376998782157897949e-01 -2.229832485318183899e-02 1.140664666891098022e-01 -2.618121504783630371e-01 2.047626674175262451e-01 5.124378800392150879e-01
-4.129940867424011230e-01 7.391849160194396973e-02 -9.148158133029937744e-02 -6.104100942611694336e-01 -2.401110529899597168e-01 -4.561653733253479004e-01 2.610406577587127686e-01 -3.303334116935729980e-01
-9.694965928792953491e-02 -3.467266857624053955e-01 5.131685733795166016e-01 -4.281858801841735840e-01 2.110774070024490356e-01 -3.282830715179443359e-01 -1.413170546293258667e-01 -5.014002919197082520e-01
-1.037307009100914001e-01 -5.543899536132812500e-01 1.066011376678943634e-02 -4.880131185054779053e-01 4.717959761619567871e-01 -5.596760660409927368e-02 4.639912247657775879e-01 -5.108392611145973206e-02
-5.664685368537902832e-01 -7.166996598243713379e-02 -1.416778266429901123e-01 -2.477138638496398926e-01 5.523063540458679199e-01 -2.265201956033706665e-01 4.031198322772979736e-01 2.714456617832183838e-01
3.586977953091263771e-03 -4.361630380153656006e-01 3.707611262798309326e-01 -2.233881652355194092e-01 3.916791677474975586e-01 -5.926589369773864746e-01 -3.281208574771881104e-01 -1.003115549683570862e-01
-8.032103627920150757e-02 -2.449711859226226807e-01 2.783948183059692383e-01 -6.053947210311889648e-01 4.609550535678863525e-01 8.225538581609725952e-02 4.316852092742919922e-01 2.897133827209472656e-01
-3.751906454563140869e-01 2.993941307067871094e-01 6.195061802864074707e-01 -5.509662628173828125e-01 -1.645936518907546997e-01 -5.350093543529510498e-02 5.518624559044837952e-02 2.219109982252120972e-01
-1.549923419952392578e-01 1.116283759474754333e-01 -1.228472888469696045e-01 -7.913652062416076660e-01 1.404589507728815079e-02 -3.005087375640869141e-01 4.796215891838073730e-01 4.032821208238601685e-02
-1.649444401264190674e-01 -2.016330361366271973e-01 -7.935170084238052368e-02 -8.324834108352661133e-01 -1.606940329074859619e-01 -5.907927826046943665e-02 -2.561782598495483398e-01 3.713109493255615234e-01
-6.076198816299438477e-01 -4.638883769512176514e-01 4.321847558021545410e-01 1.582055836915969849e-01 2.160395830869674683e-01 -1.579517275094985962e-01 1.755392104387283325e-01 3.183663189411163330e-01
-9.414768218994140625e-02 1.591135263442993164e-01 5.570693016052246094e-01 -6.386016011238098145e-01 -2.568157613277435303e-01 -3.452274799346923828e-01 -1.723959743976593018e-01 1.811746358871459961e-01
-3.404721319675445557e-01 -2.597426772117614746e-01 -2.590130567550659180e-01 -5.834759473800659180e-01 5.777170136570930481e-02 -1.547616273164749146e-01 -4.980126321315765381e-01 3.657527565956115723e-01
-5.814086794853210449e-01 -5.918349623680114746e-01 4.408214706927537918e-03 -3.006478250026702881e-01 -1.746909022331237793e-01 -7.818029075860977173e-02 2.025992274284362793e-01 -3.789609968662261963e-01
-4.926966428756713867e-01 -2.966491580009460449e-01 5.589949488639831543e-01 -4.813085496425628662e-01 -2.994784712791442871e-01 9.183291345834732056e-02 -8.676093816757202148e-02 -1.395266056060791016e-01
-6.184900403022766113e-01 -3.010915219783782959e-01 -1.183862835168838501e-01 -4.880512356758117676e-01 -4.727298319339752197e-01 8.939405530691146851e-02 -7.204457372426986694e-02 1.948065310716629028e-01
-4.966979622840881348e-01 -2.880483567714691162e-01 2.444292157888412476e-01 -6.073134541511535645e-01 1.866828501224517822e-01 2.567535936832427979e-01 7.146881520748138428e-02 -3.685965836048126221e-01
-5.839925408363342285e-01 -4.480631351470947266e-01 -1.252629701048135757e-02 -9.645017236471176147e-02 -5.694844126701354980e-01 -9.163169562816619873e-02 1.282023191452026367e-01 3.155758380889892578e-01
3.682047501206398010e-02 2.680741846561431885e-01 6.288362145423889160e-01 -5.689439773559570312e-01 -6.732918322086334229e-02 -4.288150966167449951e-01 1.273926496505737305e-01 5.480549484491348267e-02
-4.874483048915863037e-01 -4.981393218040466309e-01 1.309984177350997925e-01 -5.322343707084655762e-01 2.048273533582687378e-01 -6.380227208137512207e-02 -1.373258382081985474e-01 -3.859196007251739502e-01
-6.158778071403503418e-01 2.747554779052734375e-01 5.674740076065063477e-01 -2.622657120227813721e-01 -2.682200670242309570e-01 -1.840304136276245117e-01 7.820153981447219849e-02 2.060802727937698364e-01
-5.406506061553955078e-01 -2.718131244182586670e-01 1.006299108266830444e-01 -3.397877514362335205e-01 -2.779784798622131348e-01 -3.814206719398498535e-01 -2.979794740676879883e-01 -4.434939026832580566e-01
-2.829253375530242920e-01 -6.367510557174682617e-01 2.413984239101409912e-01 -2.939303219318389893e-01 5.448659062385559082e-01 -8.935097604990005493e-03 -2.264757454395294189e-01 -1.469120532274246216e-01
-6.319442391395568848e-01 -5.131881218403577805e-03 5.516971349716186523e-01 -3.202875256538391113e-01 -3.144562477245926857e-03 4.610295221209526062e-02 3.873488008975982666e-01 -2.036956399679183960e-01
-6.975206732749938965e-01 -5.063825845718383789e-02 1.317675262689590454e-01 -1.311130635440349579e-02 5.833512544631958008e-01 -3.167222142219543457e-01 7.309488952159881592e-02 2.177425473928451538e-01
-1.598710119724273682e-01 -2.094440162181854248e-01 -4.271473884582519531e-01 -5.248920321464538574e-01 -2.990354225039482117e-02 -6.264799237251281738e-01 2.754101455211639404e-01 5.818731337785720825e-02
-2.255102545022964478e-01 -1.074325591325759888e-01 6.199703365564346313e-02 -7.063956856727600098e-01 -4.355777204036712646e-01 -4.118108451366424561e-01 2.666434943675994873e-01 -6.595510244369506836e-02
-6.078094840049743652e-01 -2.326794117689132690e-01 4.082090556621551514e-01 -5.238733291625976562e-01 -2.757117450237274170e-01 1.442622691392898560e-01 -1.921686083078384399e-01 -3.990789502859115601e-02
-4.129454120993614197e-02 -4.423788785934448242e-01 -3.705864250659942627e-01 -6.503115296363830566e-01 -6.475645303726196289e-02 -4.132042527198791504e-01 1.579567492008209229e-01 2.060943543910980225e-01
-4.743838906288146973e-01 -2.696345150470733643e-01 4.481374025344848633e-01 -1.026799753308296204e-01 -1.681177914142608643e-01 -4.599671065807342529e-01 -2.169394642114639282e-01 -4.516533613204956055e-01
-5.579724907875061035e-01 -4.560588002204895020e-01 1.563644967973232269e-02 4.335573315620422363e-02 5.082219243049621582e-01 -3.595151901245117188e-01 2.998773157596588135e-01 3.294797614216804504e-02
-2.009836733341217041e-01 -4.132022261619567871e-01 1.095543801784515381e-01 -6.384976506233215332e-01 1.697192154824733734e-02 1.118517890572547913e-01 -4.525444209575653076e-01 3.893496096134185791e-01
-5.774712562561035156e-01 -2.751198709011077881e-01 9.034117311239242554e-02 1.478168219327926636e-01 4.684594869613647461e-01 -5.149558782577514648e-01 1.731135398149490356e-01 2.149942517280578613e-01
-5.519623160362243652e-01 -3.499244451522827148e-01 4.627477824687957764e-01 1.874244660139083862e-01 1.018549352884292603e-01 -3.145891129970550537e-01 2.756023406982421875e-01 3.719270229339599609e-01
3.349737077951431274e-02 -2.741196155548095703e-01 3.611043691635131836e-01 -3.734942972660064697e-01 -5.616911873221397400e-02 -6.744453907012939453e-01 -3.924589753150939941e-01 -2.044169455766677856e-01
-4.316110014915466309e-01 2.261383235454559326e-01 -2.121799811720848083e-02 -2.783293426036834717e-01 1.244268119335174561e-01 -7.352902889251708984e-01 -2.926267087459564209e-01 -2.071032971143722534e-01
-6.906350851058959961e-01 -4.323538243770599365e-01 -1.160148456692695618e-01 -3.661300837993621826e-01 -3.820979595184326172e-01 1.765991747379302979e-02 -1.907533854246139526e-01 -7.671526074409484863e-02
-6.221304535865783691e-01 -4.495370686054229736e-01 2.418647408485412598e-01 -3.588759005069732666e-01 -3.948702216148376465e-01 1.353753507137298584e-01 1.832175254821777344e-01 -1.255468577146530151e-01
-5.432893633842468262e-01 -3.961873948574066162e-01 -2.001194357872009277e-01 -4.827786386013031006e-01 2.502534091472625732e-01 2.675876915454864502e-01 1.639468669891357422e-01 3.371064662933349609e-01
-1.680350601673126221e-01 -4.324967861175537109e-01 3.438594937324523926e-01 -5.807383656501770020e-01 5.104897618293762207e-01 1.041090264916419983e-01 4.208381474018096924e-02 -2.366534471511840820e-01
-1.877613514661788940e-01 -3.444596827030181885e-01 5.856859087944030762e-01 -2.933611869812011719e-01 5.769689083099365234e-01 -8.171904087066650391e-02 -2.677817046642303467e-01 -7.567287236452102661e-02
-7.637310773134231567e-02 3.848437219858169556e-02 -1.403477191925048828e-01 -7.294865846633911133e-01 3.791256109252572060e-03 -3.997536003589630127e-01 5.145527124404907227e-01 1.275001317262649536e-01
-4.975519701838493347e-02 -3.848018050193786621e-01 1.592538803815841675e-01 -6.281062364578247070e-01 3.699175119400024414e-01 1.748380064964294434e-01 4.134316742420196533e-01 3.020588755607604980e-01
-3.399667739868164062e-01 -4.733525216579437256e-01 -5.599480122327804565e-02 -7.154386639595031738e-01 1.414888948202133179e-01 3.135303258895874023e-01 1.517596691846847534e-01 -6.340936571359634399e-02
-5.270681381225585938e-01 -2.632265686988830566e-01 -1.212855279445648193e-01 -6.759621202945709229e-02 2.716854512691497803e-01 -5.249208807945251465e-01 -4.100716710090637207e-01 3.407606780529022217e-01
-2.208679467439651489e-01 -1.142120957374572754e-01 6.782706975936889648e-01 1.970128901302814484e-02 2.518791556358337402e-01 -4.995994865894317627e-01 2.992556989192962646e-02 4.047166109085083008e-01
-3.178257644176483154e-01 -3.577230274677276611e-01 8.343867957592010498e-02 -5.483337640762329102e-01 1.141956448554992676e-01 1.871289759874343872e-01 -4.466314911842346191e-01 4.645981490612030029e-01
-5.469990968704223633e-01 3.636078238487243652e-01 2.569997608661651611e-01 -4.667627215385437012e-01 1.874985522590577602e-03 -4.912149012088775635e-01 -1.830728650093078613e-01 -9.926604479551315308e-02
-3.885982930660247803e-01 -6.225590705871582031e-01 5.292212963104248047e-01 7.127524912357330322e-02 8.898194879293441772e-02 -7.578477263450622559e-02 3.364108204841613770e-01 2.223125547170639038e-01
-3.779845535755157471e-01 -3.541052639484405518e-01 5.178820490837097168e-01 -4.425866354722529650e-04 3.641765415668487549e-01 -2.307326048612594604e-01 3.926576301455497742e-02 5.254819989204406738e-01
-5.554211512207984924e-02 -2.547191381454467773e-01 4.803863763809204102e-01 -4.944012165069580078e-01 3.431738317012786865e-01 -3.485575914382934570e-01 -2.247867584228515625e-01 -4.087052941322326660e-01
-2.506689131259918213e-01 -3.541870415210723877e-01 -4.266695380210876465e-01 -5.977159142494201660e-01 -5.944981426000595093e-02 -2.881429195404052734e-01 4.306889176368713379e-01 -1.876263320446014404e-02
-4.149455949664115906e-02 2.287599444389343262e-01 3.755101561546325684e-01 -6.425494551658630371e-01 -2.038695365190505981e-01 -5.037800669670104980e-01 -1.604350358247756958e-01 2.664071917533874512e-01
2.231395989656448364e-01 -6.261898279190063477e-01 2.185086309909820557e-01 -5.418206453323364258e-01 2.456855475902557373e-01 -3.777291774749755859e-01 -1.016539931297302246e-01 5.835294350981712341e-02
2.044308036565780640e-01 -6.986929774284362793e-01 1.447944194078445435e-01 -5.447960495948791504e-01 1.058872640132904053e-01 -3.347484171390533447e-01 1.340902447700500488e-01 1.049726530909538269e-01
-4.334901273250579834e-01 4.195532202720642090e-02 3.757355213165283203e-01 -1.522228270769119263e-01 4.607644975185394287e-01 -2.608334124088287354e-01 -2.000831812620162964e-01 5.706189274787902832e-01
-3.895387053489685059e-01 -7.040517330169677734e-01 4.260849654674530029e-01 4.864072054624557495e-02 5.441577732563018799e-02 -9.173842146992683411e-03 1.978949457406997681e-01 3.555963337421417236e-01
-8.033019304275512695e-02 -4.341175258159637451e-01 2.436895370483398438e-01 -5.749326348304748535e-01 4.400064051151275635e-01 2.161373049020767212e-01 2.419912964105606079e-01 3.409931361675262451e-01
-3.430069088935852051e-01 3.085144162178039551e-01 5.151756405830383301e-01 -5.976841449737548828e-01 -2.021899968385696411e-01 -3.341466188430786133e-01 1.081298589706420898e-01 -1.749194599688053131e-02
-4.063517153263092041e-01 -4.659900665283203125e-01 -2.457625791430473328e-02 1.797873340547084808e-02 4.804998338222503662e-01 -3.638902902603149414e-01 4.555760025978088379e-01 2.143799811601638794e-01
-7.290880680084228516e-01 2.993957102298736572e-01 -8.664170280098915100e-03 -5.745551586151123047e-01 -1.327997595071792603e-01 -4.250212758779525757e-02 1.629233211278915405e-01 5.116367340087890625e-02
2.676947601139545441e-02 1.190188825130462646e-01 5.581159591674804688e-01 -7.420290708541870117e-01 -2.021547853946685791e-01 -1.728295236825942993e-01 3.094381839036941528e-02 2.265466302633285522e-01
-2.838678061962127686e-01 -6.332163214683532715e-01 4.100764095783233643e-01 1.330129336565732956e-02 -5.299633368849754333e-02 -9.203705191612243652e-02 4.146811664104461670e-01 4.085053205490112305e-01
8.179152756929397583e-02 -2.574171125888824463e-02 1.830133609473705292e-02 -8.624010086059570312e-01 2.540420182049274445e-02 -3.845597505569458008e-01 2.916500568389892578e-01 1.224163770675659180e-01
-2.655242085456848145e-01 -4.626247584819793701e-01 -5.019112825393676758e-01 -5.049579143524169922e-01 -1.894158497452735901e-02 -4.382236897945404053e-01 1.267976611852645874e-01 -1.006825454533100128e-02
-2.948656380176544189e-01 -2.928955554962158203e-01 4.743082821369171143e-01 -3.217827677726745605e-01 1.265492141246795654e-01 -2.971788942813873291e-01 -3.803033828735351562e-01 -4.997934103012084961e-01
-3.821651339530944824e-01 -4.516807198524475098e-01 2.975171208381652832e-01 -4.900853633880615234e-01 -5.229391902685165405e-02 -1.171757578849792480e-01 -3.135410370305180550e-03 -5.520502924919128418e-01
-2.855764031410217285e-01 -3.748320341110229492e-01 5.273332595825195312e-01 -1.101790443062782288e-01 6.206896901130676270e-01 -1.003796905279159546e-01 -2.691375315189361572e-01 -1.412812024354934692e-01
-8.306511640548706055e-01 2.393147051334381104e-01 6.893274839967489243e-03 -4.005039036273956299e-01 -1.116932779550552368e-01 -3.061662800610065460e-02 2.785280048847198486e-01 -3.613097220659255981e-02
5.559550225734710693e-02 -7.618498057126998901e-02 -1.263118088245391846e-01 -6.836767792701721191e-01 -9.215970337390899658e-02 -5.146144032478332520e-01 3.864837884902954102e-01 2.916249334812164307e-01
-5.669931322336196899e-02 -1.874996125698089600e-01 6.395243690349161625e-04 -7.475154995918273926e-01 -3.073771893978118896e-01 -4.973392784595489502e-01 1.709614992141723633e-01 -1.783094853162765503e-01
-3.272122740745544434e-01 -2.260998785495758057e-01 1.340632289648056030e-01 -5.097332000732421875e-01 -3.076546490192413330e-01 -4.845832884311676025e-01 1.892282441258430481e-02 -4.839212596416473389e-01
-2.834853827953338623e-01 -6.115230917930603027e-01 8.367853611707687378e-02 -4.596093297004699707e-01 5.371459126472473145e-01 1.965895742177963257e-01 3.097737208008766174e-03 -1.581415906548500061e-02
6.826081126928329468e-02 -5.729129910469055176e-01 -4.614502564072608948e-02 -3.115871548652648926e-01 2.115316987037658691e-01 -5.711436271667480469e-01 4.303481280803680420e-01 1.083744689822196960e-01
-2.651878297328948975e-01 -6.282423734664916992e-01 1.977234184741973877e-01 -3.992380797863006592e-01 1.538847014307975769e-02 5.893056839704513550e-02 -4.371058046817779541e-01 3.764710426330566406e-01
-2.059263586997985840e-01 -7.507029175758361816e-02 5.385843515396118164e-01 -5.176399946212768555e-01 -5.236567854881286621e-01 -1.058669015765190125e-01 2.085817456245422363e-01 2.549589574337005615e-01
-4.144141376018524170e-01 -1.960976123809814453e-01 1.762914955615997314e-01 -3.763288855552673340e-01 -1.234896108508110046e-01 -2.519574463367462158e-01 -7.325675487518310547e-01 -4.143748059868812561e-02
-2.405412942171096802e-01 -5.913078784942626953e-01 2.455684542655944824e-01 1.429206430912017822e-01 2.171106785535812378e-01 -5.920580625534057617e-01 -2.580881118774414062e-02 3.367919027805328369e-01
-3.820703327655792236e-01 -2.526833117008209229e-01 -1.698930114507675171e-01 -7.107540965080261230e-01 -1.724998950958251953e-01 -2.579289861023426056e-02 -1.080407127737998962e-01 4.626491665840148926e-01
-1.935608237981796265e-01 -5.368157625198364258e-01 4.663755297660827637e-01 8.758150041103363037e-03 7.162773981690406799e-03 -3.332939743995666504e-01 2.772496044635772705e-01 5.184368491172790527e-01
-3.563053905963897705e-01 -5.194995999336242676e-01 -3.369092047214508057e-01 -1.441202908754348755e-01 3.726204633712768555e-01 -5.178719758987426758e-01 1.371961236000061035e-01 2.074319124221801758e-01
-6.604456901550292969e-01 1.531365364789962769e-01 5.931345820426940918e-01 -1.474255174398422241e-01 -2.630580067634582520e-01 -2.237441539764404297e-01 -1.258308738470077515e-01 1.781104803085327148e-01
-3.140408694744110107e-01 -6.753210425376892090e-01 4.630576446652412415e-02 -5.501443147659301758e-01 1.680168360471725464e-01 2.862344086170196533e-01 1.370794177055358887e-01 1.075470745563507080e-01
-7.399382591247558594e-01 1.278100389754399657e-04 5.227066278457641602e-01 -2.650119364261627197e-01 -1.493614166975021362e-01 -9.592860192060470581e-02 -1.708380877971649170e-01 -2.198663353919982910e-01
-2.023412734270095825e-01 -3.219834268093109131e-01 6.417199969291687012e-01 6.189306080341339111e-02 1.030049622058868408e-01 -5.213627219200134277e-01 7.131958752870559692e-02 3.901715874671936035e-01
-4.014170542359352112e-02 1.921078115701675415e-01 1.349830925464630127e-01 -6.748220324516296387e-01 -1.155411452054977417e-01 -6.671940684318542480e-01 -1.198200359940528870e-01 1.225705295801162720e-01
-2.034691870212554932e-01 -5.915741920471191406e-01 4.295769706368446350e-02 -5.202830433845520020e-01 -3.818006254732608795e-03 2.182635068893432617e-01 -3.632996380329132080e-01 3.955507278442382812e-01
-1.239507943391799927e-01 -3.307858407497406006e-01 5.799630284309387207e-01 -3.327718377113342285e-02 -9.658551216125488281e-02 -4.287256896495819092e-01 2.266247123479843140e-01 5.415341258049011230e-01
-5.222082734107971191e-01 -4.146983921527862549e-01 1.201138645410537720e-01 -4.159125387668609619e-01 -3.073593080043792725e-01 -2.094438225030899048e-01 -2.216139882802963257e-01 -4.248105287551879883e-01
-2.838735878467559814e-01 6.982446182519197464e-03 7.676454782485961914e-01 -1.455713957548141479e-01 1.111122500151395798e-02 -4.598458409309387207e-01 -8.171046525239944458e-02 -3.010619878768920898e-01
-4.987461864948272705e-02 -2.505680024623870850e-01 5.168930888175964355e-01 -6.602194309234619141e-01 6.934052705764770508e-02 -2.573899030685424805e-01 -3.294040560722351074e-01 -2.282439470291137695e-01
-2.058552801609039307e-01 -2.474089860916137695e-01 6.056551933288574219e-01 -4.573099911212921143e-01 2.106239944696426392e-01 -1.833961158990859985e-01 -4.504006206989288330e-01 -1.990089863538742065e-01
-1.522636860609054565e-01 -3.180080950260162354e-01 4.256859719753265381e-01 -4.863833189010620117e-01 2.204191684722900391e-01 -2.578296363353729248e-01 2.939768135547637939e-02 -5.847944021224975586e-01
-2.225466817617416382e-01 -3.820597231388092041e-01 -4.002816379070281982e-01 -6.408078074455261230e-01 -2.135180085897445679e-01 -3.086369931697845459e-01 1.708583086729049683e-01 2.521983683109283447e-01
7.981323450803756714e-02 1.040545776486396790e-01 2.805827558040618896e-02 -6.521233320236206055e-01 -3.165740892291069031e-02 -6.680727005004882812e-01 2.148551344871520996e-01 2.515238225460052490e-01
-5.375561118125915527e-01 -4.858630001544952393e-01 -1.204437389969825745e-01 1.865201294422149658e-01 3.033364713191986084e-01 -5.359847545623779297e-01 2.134119421243667603e-01 2.892494946718215942e-02
-2.622634917497634888e-02 -1.024887561798095703e-01 6.236964464187622070e-01 -6.462317109107971191e-01 -3.245401084423065186e-01 -6.261382997035980225e-02 1.718403398990631104e-01 2.083738297224044800e-01
-9.398327767848968506e-02 -3.851930201053619385e-01 -3.705876171588897705e-01 -5.713878870010375977e-01 8.827158808708190918e-02 -5.179620385169982910e-01 3.207415342330932617e-01 4.738090559840202332e-03
-6.035566702485084534e-02 -5.792858004570007324e-01 -1.695907860994338989e-01 -4.590683877468109131e-01 -1.469281464815139771e-01 -5.475292801856994629e-01 2.976547181606292725e-01 -1.063292846083641052e-01
-8.713237941265106201e-02 -1.588516682386398315e-01 5.857195854187011719e-01 -3.949380218982696533e-01 3.100681006908416748e-01 -3.788892030715942383e-01 -2.789335846900939941e-01 -3.881075978279113770e-01
-5.139700770378112793e-01 -3.672841489315032959e-01 2.381519824266433716e-01 -1.467339843511581421e-01 5.541191697120666504e-01 -9.415663033723831177e-02 -4.543004333972930908e-01 1.968432404100894928e-02
-6.830970048904418945e-01 -3.474912345409393311e-01 2.026745975017547607e-01 -3.509735465049743652e-01 -4.548850655555725098e-01 1.358259320259094238e-01 -1.036130711436271667e-01 1.107435449957847595e-01
6.550433486700057983e-02 -6.790106892585754395e-01 -8.896346390247344971e-02 -4.064007997512817383e-01 3.807716071605682373e-01 -3.246475458145141602e-01 3.732754662632942200e-02 3.313623964786529541e-01
-5.539636593312025070e-03 -5.242039561271667480e-01 -2.712919712066650391e-01 -5.858212113380432129e-01 -1.815966665744781494e-01 -5.120980143547058105e-01 1.039068773388862610e-01 -4.873759672045707703e-02
-7.659745216369628906e-01 3.863452374935150146e-02 2.939526438713073730e-01 -2.114434540271759033e-02 -3.750183582305908203e-01 -2.988915741443634033e-01 -1.152700334787368774e-01 2.857851088047027588e-01
-2.469741851091384888e-01 -2.510351240634918213e-01 3.250787407159805298e-02 -6.482665538787841797e-01 -3.110521733760833740e-01 -1.157046481966972351e-01 5.869269371032714844e-01 7.395368535071611404e-03
-6.426446437835693359e-01 -3.445345461368560791e-01 1.007107645273208618e-01 -4.959303736686706543e-01 -4.243802428245544434e-01 1.033541709184646606e-01 -1.461668461561203003e-01 8.307410404086112976e-03
-1.087498292326927185e-01 -5.403512716293334961e-01 2.673467397689819336e-01 -3.761075735092163086e-01 -2.055052518844604492e-01 -4.559445381164550781e-01 -1.445324812084436417e-02 -4.826345443725585938e-01
-2.971618771553039551e-01 -1.269631832838058472e-01 -2.132284790277481079e-01 -7.444688677787780762e-01 -2.300544083118438721e-01 7.054353505373001099e-02 3.427379429340362549e-01 3.471371531486511230e-01
-4.688830077648162842e-01 -5.532062798738479614e-02 -1.774108260869979858e-01 -2.823852598667144775e-01 -1.261262595653533936e-01 -6.037077903747558594e-01 -4.997737407684326172e-01 1.890174299478530884e-01
-6.762540340423583984e-01 2.225462794303894043e-01 1.775292903184890747e-01 -5.041287541389465332e-01 -9.665026515722274780e-02 1.439950317144393921e-01 9.075777232646942139e-02 4.113129973411560059e-01
-4.989718198776245117e-01 -4.988261759281158447e-01 -1.403610110282897949e-01 1.206305474042892456e-01 2.510753273963928223e-01 -6.106137633323669434e-01 1.207153648138046265e-01 -1.322367191314697266e-01
-4.140129089355468750e-01 -5.250687599182128906e-01 -3.970435559749603271e-01 -1.519797891378402710e-01 3.440773785114288330e-01 -4.878966510295867920e-01 1.015232875943183899e-01 7.358913868665695190e-02
-4.755132794380187988e-01 1.415364742279052734e-01 2.200012207031250000e-01 -3.966445624828338623e-01 -4.049189984798431396e-01 -2.435611188411712646e-01 5.549105405807495117e-01 1.300768703222274780e-01
-3.879039287567138672e-01 -3.361541330814361572e-01 -1.036040601320564747e-03 -5.020680427551269531e-01 -5.127576366066932678e-02 -2.648583650588989258e-01 1.668333411216735840e-01 -6.195521950721740723e-01
-8.674468845129013062e-02 2.346278727054595947e-01 -5.908109992742538452e-02 -7.795853614807128906e-01 1.005823239684104919e-01 -4.172670841217041016e-01 3.421848416328430176e-01 1.576766222715377808e-01
-4.005983471870422363e-01 -9.510622918605804443e-02 6.079527735710144043e-01 5.710975825786590576e-02 2.391272336244583130e-01 -3.228403329849243164e-01 -2.518268767744302750e-03 5.442366600036621094e-01
-4.517458379268646240e-01 -4.993157982826232910e-01 2.788755297660827637e-01 2.024335786700248718e-02 -1.686029285192489624e-01 -3.897151052951812744e-01 -2.868602275848388672e-01 -4.536896049976348877e-01
-6.957794725894927979e-02 -2.280695289373397827e-01 -3.826556205749511719e-01 -5.540547370910644531e-01 -6.672323495149612427e-02 -6.331737637519836426e-01 1.767250597476959229e-01 2.305394113063812256e-01
9.163159877061843872e-02 3.139045462012290955e-02 -4.580792412161827087e-02 -7.697089314460754395e-01 1.015974506735801697e-01 -4.904994666576385498e-01 3.167051374912261963e-01 2.117882519960403442e-01
-3.349788784980773926e-01 -1.873840764164924622e-02 3.433538973331451416e-01 -6.832405328750610352e-01 -3.260526955127716064e-01 -1.490378081798553467e-01 3.943094909191131592e-01 -1.368425786495208740e-01
-1.634356975555419922e-01 -2.554591298103332520e-01 6.623488664627075195e-01 -3.017603456974029541e-01 3.245165944099426270e-01 -1.547836512327194214e-01 -4.989627897739410400e-01 -5.589801818132400513e-03
-5.852243900299072266e-01 -5.227137804031372070e-01 3.248172402381896973e-01 1.441955268383026123e-01 2.432564944028854370e-01 -3.840526938438415527e-01 1.994212865829467773e-01 1.074481830000877380e-01
-2.082830527797341347e-03 -4.606453776359558105e-01 3.406059741973876953e-01 -1.788878291845321655e-01 2.766253948211669922e-01 -6.297271251678466797e-01 -3.690640032291412354e-01 -1.746485382318496704e-01
-1.409903615713119507e-01 -5.206688642501831055e-01 2.694309055805206299e-01 -5.284817218780517578e-01 3.092389404773712158e-01 -2.028963863849639893e-01 -3.435423076152801514e-01 -3.198791742324829102e-01
-7.642138004302978516e-02 -5.509949326515197754e-01 3.092604577541351318e-01 -3.543791770935058594e-01 4.889393746852874756e-01 -3.059056997299194336e-01 -2.472133785486221313e-01 -2.749238908290863037e-01
-3.889189660549163818e-01 -5.186879038810729980e-01 2.177544534206390381e-01 -5.392100811004638672e-01 -2.584749646484851837e-02 1.334249228239059448e-01 2.357908934354782104e-01 -4.092346727848052979e-01
-2.661665081977844238e-01 2.176792174577713013e-01 1.020201891660690308e-01 -2.258857786655426025e-01 2.053844742476940155e-02 -7.966205477714538574e-01 -4.301078915596008301e-01 1.788195595145225525e-02
-4.617602527141571045e-01 5.814301222562789917e-02 -1.919929087162017822e-01 -6.199100017547607422e-01 -4.050679206848144531e-01 -3.026903569698333740e-01 3.000201582908630371e-01 1.285835504531860352e-01
-3.401546478271484375e-01 -2.482908591628074646e-02 4.108339846134185791e-01 -4.035547375679016113e-01 3.890068531036376953e-01 -2.233738601207733154e-01 4.225572943687438965e-01 -4.150427281856536865e-01
-3.335091471672058105e-01 -6.233484745025634766e-01 1.506777107715606689e-01 -4.048598706722259521e-01 4.739633202552795410e-01 -7.307489961385726929e-02 -2.765133380889892578e-01 -8.457031846046447754e-02
-6.197825074195861816e-01 -2.387008666992187500e-01 1.432036161422729492e-01 2.838419973850250244e-01 3.263055980205535889e-01 -5.490384101867675781e-01 2.143523991107940674e-01 6.287011504173278809e-02
-3.807757496833801270e-01 4.427200928330421448e-02 -4.803487285971641541e-02 -6.799492835998535156e-01 -2.485633492469787598e-01 -4.574565291404724121e-01 1.097333580255508423e-01 -3.245301246643066406e-01
-2.020476199686527252e-02 -5.080313086509704590e-01 2.214045524597167969e-01 -5.604140758514404297e-01 7.774950470775365829e-03 -3.358258903026580811e-01 -4.171917438507080078e-01 -3.025285303592681885e-01
-3.934450447559356689e-02 6.886070966720581055e-02 4.734142124652862549e-02 -9.478577375411987305e-01 2.081343531608581543e-02 -3.030594885349273682e-01 -2.668832987546920776e-02 6.649299990385770798e-03
-3.681244850158691406e-01 1.174381002783775330e-01 5.203209519386291504e-01 -7.177036404609680176e-01 1.452097445726394653e-01 1.609020680189132690e-01 5.978515371680259705e-02 -1.196265816688537598e-01
-1.110010966658592224e-01 -3.967043459415435791e-01 5.603896379470825195e-01 -2.422681152820587158e-01 5.322414636611938477e-01 -1.504913419485092163e-01 3.147744238376617432e-01 2.292648553848266602e-01
-3.929663002490997314e-01 1.365663260221481323e-01 2.696931362152099609e-01 -6.888003945350646973e-01 -3.790244758129119873e-01 -2.529982626438140869e-01 2.684469819068908691e-01 -3.929100465029478073e-03
-2.592603564262390137e-01 -6.377618312835693359e-01 2.690699994564056396e-01 -3.275434672832489014e-01 4.444545507431030273e-01 -6.247470155358314514e-02 -1.960432231426239014e-01 -3.263200223445892334e-01
-4.524042010307312012e-01 -7.055789232254028320e-03 2.856978476047515869e-01 -6.635212302207946777e-01 1.172976046800613403e-01 -5.719983577728271484e-02 3.566370606422424316e-01 -3.594116568565368652e-01
-2.302392423152923584e-01 2.273787111043930054e-01 9.246306866407394409e-02 -8.146108984947204590e-01 -1.749928295612335205e-01 -3.476792871952056885e-01 6.560669839382171631e-02 2.595014274120330811e-01
-1.205909326672554016e-01 -5.329123139381408691e-01 5.265354514122009277e-01 -1.208085492253303528e-01 -2.553894519805908203e-01 -5.065382122993469238e-01 -2.075004428625106812e-01 -2.115817070007324219e-01
-4.022157788276672363e-01 -6.758327484130859375e-01 -6.167900934815406799e-02 -3.749896883964538574e-01 3.111957609653472900e-01 1.393501013517379761e-01 -1.540431529283523560e-01 3.115453422069549561e-01
-4.717754125595092773e-01 -3.479188382625579834e-01 4.783175885677337646e-02 -4.124405086040496826e-01 -5.994730591773986816e-01 -2.936304509639739990e-01 1.676206476986408234e-02 -1.952373236417770386e-01
-3.152811825275421143e-01 -7.905151247978210449e-01 -2.962822616100311279e-01 -2.486896216869354248e-01 -9.302243590354919434e-03 -2.045022249221801758e-01 -2.239916622638702393e-01 1.843203902244567871e-01
-1.546563208103179932e-01 1.972665451467037201e-02 5.061274170875549316e-01 -5.296571254730224609e-01 -3.436079323291778564e-01 -5.103235840797424316e-01 -2.568013034760951996e-02 -2.446113973855972290e-01
-4.009764194488525391e-01 1.371109038591384888e-01 1.209765821695327759e-01 -3.754766881465911865e-01 4.738288521766662598e-01 -2.721034884452819824e-01 1.802501082420349121e-01 5.777163505554199219e-01
-2.516890168190002441e-01 1.571300774812698364e-01 3.483194410800933838e-01 -4.893065392971038818e-01 9.076697751879692078e-03 -3.606386482715606689e-01 -6.238580346107482910e-01 1.785331666469573975e-01
-3.848899900913238525e-01 -3.347797393798828125e-01 6.550742685794830322e-02 -4.152944386005401611e-01 -3.363918066024780273e-01 -3.063236474990844727e-01 5.892280340194702148e-01 -9.401102364063262939e-02
-4.926500022411346436e-01 -1.791166514158248901e-01 1.638981550931930542e-01 -6.165290474891662598e-01 -4.771949946880340576e-01 1.979794800281524658e-01 1.233879569917917252e-02 2.262287139892578125e-01
-6.414293050765991211e-01 -4.050111472606658936e-01 6.437063962221145630e-02 -3.169962465763092041e-01 -4.504560530185699463e-01 -1.979846358299255371e-01 -4.582986980676651001e-02 -2.751278281211853027e-01
-2.854773402214050293e-01 -2.798303067684173584e-01 2.049220949411392212e-01 -2.968075275421142578e-01 2.333298325538635254e-01 -4.851736724376678467e-01 -6.417201757431030273e-01 -9.202555567026138306e-02
-3.819500803947448730e-01 -3.935967385768890381e-01 -1.305604130029678345e-01 -6.057488918304443359e-01 7.750432193279266357e-02 -9.408301860094070435e-02 2.854427993297576904e-01 -4.678481519222259521e-01
2.873485088348388672e-01 -5.201316475868225098e-01 1.944800317287445068e-01 -5.447900891304016113e-01 1.279418617486953735e-01 -5.335730910301208496e-01 -1.431391108781099319e-02 1.048854887485504150e-01
-2.484620511531829834e-01 -1.660426110029220581e-01 3.794577419757843018e-01 -5.851578116416931152e-01 4.770791530609130859e-01 -2.475458681583404541e-01 -2.959515452384948730e-01 -2.186955511569976807e-01
-4.103487730026245117e-01 -6.571059823036193848e-01 -2.102154344320297241e-01 8.600664883852005005e-02 -6.329140067100524902e-02 -5.860581994056701660e-01 1.338259689509868622e-02 2.426140010356903076e-02
-2.383682429790496826e-01 -3.057545721530914307e-01 6.542735546827316284e-02 -4.560852050781250000e-01 -3.183374702930450439e-01 -5.551963448524475098e-01 1.478466093540191650e-01 -4.538281857967376709e-01
-4.298664033412933350e-01 -5.365005135536193848e-01 -3.286998569965362549e-01 -5.006238222122192383e-01 -1.597028076648712158e-01 2.066567838191986084e-01 5.002805590629577637e-02 3.130483329296112061e-01
-3.732383251190185547e-01 -5.542047619819641113e-01 -2.736605107784271240e-01 -3.075229525566101074e-01 -1.814572215080261230e-01 -3.665328025817871094e-01 4.090580940246582031e-01 -2.224596738815307617e-01
-1.935789883136749268e-01 -7.340533733367919922e-01 3.545651435852050781e-01 -1.139310896396636963e-01 -7.065200805664062500e-02 2.472296822816133499e-03 2.295798659324645996e-01 4.767508506774902344e-01
-5.675392150878906250e-01 -3.401971459388732910e-01 6.473619341850280762e-01 1.499084979295730591e-01 2.455827295780181885e-01 -1.148687526583671570e-01 1.803626418113708496e-01 1.207428723573684692e-01
-2.176211178302764893e-01 -9.266456961631774902e-02 -9.278521686792373657e-02 -4.568625092506408691e-01 -4.799003899097442627e-01 -6.666007041931152344e-01 1.474382430315017700e-01 1.741344481706619263e-01
-1.430756747722625732e-01 -3.453841805458068848e-01 1.864816993474960327e-01 -5.226208567619323730e-01 5.082657933235168457e-01 1.364799439907073975e-01 4.963140487670898438e-01 1.704186946153640747e-01
-3.609795868396759033e-01 -8.816947042942047119e-02 8.657848834991455078e-02 -7.895601391792297363e-01 -2.202963232994079590e-01 -2.980454266071319580e-01 -1.202473938465118408e-01 -2.814212441444396973e-01
4.196080937981605530e-02 -2.110808640718460083e-01 9.073130786418914795e-02 -4.769967198371887207e-01 -4.279488325119018555e-01 -5.746164321899414062e-01 6.277348101139068604e-02 4.479523897171020508e-01
-3.729129731655120850e-01 2.980093359947204590e-01 2.270262390375137329e-01 -6.340636014938354492e-01 -2.955414056777954102e-01 -4.710528552532196045e-01 1.296162605285644531e-02 -9.563221782445907593e-02
-3.723577857017517090e-01 8.562684059143066406e-02 1.173996552824974060e-01 -3.309525251388549805e-01 9.131702780723571777e-02 -5.671120285987854004e-01 -6.329918503761291504e-01 8.478903211653232574e-03
-2.035499811172485352e-01 -9.738902002573013306e-02 5.561518073081970215e-01 -6.013427972793579102e-01 -4.387426674365997314e-01 -1.567026078701019287e-01 2.459456771612167358e-01 2.499621920287609100e-02
-5.363742113113403320e-01 -4.622034728527069092e-01 1.084444671869277954e-01 -5.893538594245910645e-01 -1.267616450786590576e-01 2.980700731277465820e-01 1.236637011170387268e-01 -1.391600072383880615e-01
-2.597796022891998291e-01 -1.669896543025970459e-01 6.331837177276611328e-01 -5.519832372665405273e-01 -6.458592414855957031e-02 -1.125094071030616760e-01 -2.633095681667327881e-01 -3.359468281269073486e-01
-1.268232315778732300e-01 -2.998485565185546875e-01 -3.313731849193572998e-01 -5.244586467742919922e-01 -2.796161770820617676e-01 -5.602574944496154785e-01 6.791467219591140747e-02 3.353441953659057617e-01
-6.967002153396606445e-01 -2.580446004867553711e-01 4.300069212913513184e-01 -3.808061182498931885e-01 -2.742682397365570068e-01 9.177758544683456421e-02 9.210208803415298462e-02 -1.611635982990264893e-01
-3.633222877979278564e-01 -3.509417474269866943e-01 5.109303444623947144e-02 -6.051246523857116699e-01 -2.324731349945068359e-01 -2.318613380193710327e-01 1.364071369171142578e-01 -4.996400475502014160e-01
-2.975444495677947998e-01 -4.023639559745788574e-01 -2.751991897821426392e-02 -5.698538422584533691e-01 -7.362858206033706665e-02 1.808976829051971436e-01 -3.817109167575836182e-01 4.901339113712310791e-01
-1.707203239202499390e-01 4.167974591255187988e-01 5.402031913399696350e-02 -6.413013935089111328e-01 1.441477537155151367e-01 -5.899748802185058594e-01 1.101888492703437805e-01 4.425091296434402466e-02
-3.278695344924926758e-01 -4.606620073318481445e-01 3.887802660465240479e-01 -3.264738023281097412e-01 2.402191609144210815e-01 -1.892244815826416016e-01 -1.580923646688461304e-01 -5.514096021652221680e-01
-5.954384803771972656e-01 6.982754170894622803e-02 1.198019385337829590e-01 -6.409454941749572754e-01 -8.592606335878372192e-02 1.567979454994201660e-01 4.068076312541961670e-01 -1.339861303567886353e-01
-1.808760166168212891e-01 -4.383942857384681702e-02 -2.162336707115173340e-01 -7.113426923751831055e-01 -3.477702140808105469e-01 -5.068505406379699707e-01 9.741444140672683716e-03 1.861724853515625000e-01
2.302718311548233032e-01 -2.266493439674377441e-01 5.170791596174240112e-02 -6.709742546081542969e-01 3.936579450964927673e-02 -6.157395243644714355e-01 -4.728407040238380432e-02 2.445492297410964966e-01
-8.185946941375732422e-01 2.158416807651519775e-01 2.665842473506927490e-01 -3.740884661674499512e-01 2.020229250192642212e-01 1.428341865539550781e-01 8.314090222120285034e-02 -6.464091688394546509e-02
-1.750048547983169556e-01 -3.091018795967102051e-01 6.742373704910278320e-01 -4.776775240898132324e-01 -7.408814039081335068e-03 -1.930368989706039429e-01 -3.060256838798522949e-01 -2.451279461383819580e-01
-1.274534463882446289e-01 2.483713626861572266e-01 3.699763715267181396e-01 -7.166226506233215332e-01 -2.987164556980133057e-01 -3.822310566902160645e-01 1.178597137331962585e-01 1.497117877006530762e-01
-4.137467741966247559e-01 -4.598907232284545898e-01 -1.346514970064163208e-01 -4.860017001628875732e-01 -1.553986780345439911e-02 -1.585165411233901978e-01 5.808914303779602051e-01 1.348668057471513748e-02
-6.036731600761413574e-01 -3.726175725460052490e-01 6.247064471244812012e-02 -4.222848117351531982e-01 -3.092137575149536133e-01 -1.404530704021453857e-01 -6.731972564011812210e-03 -4.462311267852783203e-01
-8.679855465888977051e-01 4.223040118813514709e-02 -1.630658060312271118e-01 -3.848928213119506836e-01 -1.433509737253189087e-01 8.585455268621444702e-02 1.979008167982101440e-01 -5.476828292012214661e-02
-7.113607525825500488e-01 2.703876793384552002e-01 5.013610124588012695e-01 -3.775978386402130127e-01 8.657941222190856934e-02 2.924625575542449951e-02 5.370530486106872559e-02 -1.252108514308929443e-01
-1.928803771734237671e-01 -1.654085963964462280e-01 -3.845478594303131104e-01 -8.541199564933776855e-01 3.092957288026809692e-02 -1.857817769050598145e-01 1.161938682198524475e-01 9.522029012441635132e-02
-1.164872571825981140e-01 -2.870655357837677002e-01 -3.985956907272338867e-01 -5.721032619476318359e-01 -1.375785320997238159e-01 -5.664066672325134277e-01 2.500823438167572021e-01 1.247317343950271606e-01
-3.282885253429412842e-01 -3.201245367527008057e-01 1.884765923023223877e-02 -7.665521502494812012e-01 -3.858013451099395752e-01 2.109134383499622345e-02 1.803036034107208252e-01 1.413950622081756592e-01
-4.883943796157836914e-01 -5.712985396385192871e-01 4.783714413642883301e-01 1.144297942519187927e-01 7.965669780969619751e-02 -4.335584864020347595e-02 3.506735563278198242e-01 2.489146441221237183e-01
-4.788503348827362061e-01 -3.389433026313781738e-01 -4.086530208587646484e-01 -4.896939694881439209e-01 -3.693183958530426025e-01 -1.824732720851898193e-01 -1.819860786199569702e-01 2.149667292833328247e-01
-4.478594958782196045e-01 -1.445864737033843994e-01 -2.757445871829986572e-01 -2.528150677680969238e-01 -4.788804333657026291e-03 -6.430415511131286621e-01 -4.741944968700408936e-01 1.342025864869356155e-02
-4.757460951805114746e-01 -6.349742412567138672e-01 -1.710572391748428345e-01 5.357651785016059875e-02 3.101592063903808594e-01 -4.259351491928100586e-01 2.029793262481689453e-01 1.397221833467483521e-01
-2.996459007263183594e-01 2.419053949415683746e-02 -7.057103514671325684e-02 -6.708750724792480469e-01 -4.096359312534332275e-01 -4.628903865814208984e-01 2.454034835100173950e-01 1.108217090368270874e-01
-1.478388011455535889e-01 2.260719835758209229e-01 3.847966790199279785e-01 -8.301023840904235840e-01 -1.282651126384735107e-01 -8.807995915412902832e-02 1.357051432132720947e-01 2.174180746078491211e-01
-1.204397156834602356e-01 -4.511012136936187744e-01 1.717395931482315063e-01 -5.094748139381408691e-01 5.842193961143493652e-01 1.102303899824619293e-02 3.625940382480621338e-01 1.415436714887619019e-01
-2.408439517021179199e-01 -2.549169659614562988e-01 4.863291680812835693e-01 -1.621753573417663574e-01 2.855678796768188477e-01 -1.871645003557205200e-01 -5.050024017691612244e-02 7.036083936691284180e-01
-1.179789155721664429e-01 -6.075782179832458496e-01 3.450010120868682861e-01 -2.462703883647918701e-01 2.394495606422424316e-01 -4.383051693439483643e-01 -2.563431859016418457e-01 -3.494219779968261719e-01
-4.961391687393188477e-01 -6.513267755508422852e-01 -1.768269240856170654e-01 -9.591256082057952881e-02 2.538761198520660400e-01 -3.019911348819732666e-01 -3.089630007743835449e-01 1.950448453426361084e-01
-3.977693617343902588e-01 -5.848897099494934082e-01 6.063908338546752930e-01 9.548604488372802734e-02 1.691367775201797485e-01 -9.395005553960800171e-02 2.005187235772609711e-02 2.915819287300109863e-01
-3.777968883514404297e-01 5.223646387457847595e-02 -1.135392189025878906e-01 -6.808522343635559082e-01 -9.423906356096267700e-02 -4.202327132225036621e-01 2.161475718021392822e-01 -3.819602131843566895e-01
-1.756599545478820801e-01 6.456445902585983276e-02 5.506824851036071777e-01 -4.586999416351318359e-01 -3.897327780723571777e-01 -3.865969777107238770e-01 3.768936693668365479e-01 8.899578452110290527e-02
-2.356710731983184814e-01 2.302508205175399780e-01 -6.650876253843307495e-02 -7.876740694046020508e-01 4.516379907727241516e-02 -4.210917353630065918e-01 2.816507220268249512e-01 8.890916407108306885e-02
-4.081014394760131836e-01 -2.474446892738342285e-01 2.576112747192382812e-01 1.260750293731689453e-01 -1.134484037756919861e-01 -4.321641623973846436e-01 -2.001390457153320312e-01 6.710245609283447266e-01
-7.370384335517883301e-01 2.751978039741516113e-01 1.062975823879241943e-02 -4.032479822635650635e-01 -1.407661885023117065e-01 -3.484669625759124756e-01 1.269111037254333496e-01 2.469163388013839722e-01
-5.271051526069641113e-01 -4.388671517372131348e-01 8.890081942081451416e-02 -1.679256409406661987e-01 -3.615608513355255127e-01 -4.393370747566223145e-01 -7.201964408159255981e-02 -4.056147038936614990e-01
-8.339510299265384674e-03 -3.351868689060211182e-01 -2.819245457649230957e-01 -5.883332490921020508e-01 -3.430349007248878479e-02 -5.289102792739868164e-01 -1.566505432128906250e-01 3.956014215946197510e-01
-3.119721114635467529e-01 -3.411098718643188477e-01 5.573782920837402344e-01 -4.056750610470771790e-02 7.406184077262878418e-02 -4.416215121746063232e-01 2.618138492107391357e-01 4.527030587196350098e-01
-4.308095276355743408e-01 -5.065798759460449219e-01 6.117444038391113281e-01 2.022102177143096924e-01 1.561528444290161133e-01 -2.392139434814453125e-01 7.383260130882263184e-02 2.357995957136154175e-01
-5.815712809562683105e-01 -3.411978110671043396e-02 -1.047022715210914612e-01 -2.490738928318023682e-01 5.629578232765197754e-01 -3.492358326911926270e-01 -1.919463872909545898e-01 3.344844281673431396e-01
-1.447426825761795044e-01 -4.883839190006256104e-01 2.681168913841247559e-01 -2.425040304660797119e-01 2.035012394189834595e-01 -4.951520264148712158e-01 -5.162086486816406250e-01 -2.382775992155075073e-01
-3.947180509567260742e-01 -1.011316925287246704e-01 4.529529809951782227e-01 -6.783418059349060059e-01 -1.299492716789245605e-01 -1.218328550457954407e-01 -1.647027581930160522e-01 -3.313589096069335938e-01
-1.164451166987419128e-01 -4.179827570915222168e-01 -1.890841871500015259e-01 -2.493209242820739746e-01 1.795845329761505127e-01 -6.412903070449829102e-01 7.674571592360734940e-03 5.198601484298706055e-01
-3.344165682792663574e-01 -3.264574408531188965e-01 -4.608317613601684570e-01 -6.365944743156433105e-01 -7.082860916852951050e-02 -2.424314916133880615e-01 3.165062367916107178e-01 -2.597759477794170380e-03
-1.059708744287490845e-01 -6.797570586204528809e-01 5.092846751213073730e-01 -2.944243550300598145e-01 2.232367396354675293e-01 -1.617021262645721436e-01 -1.645853966474533081e-01 -2.785202860832214355e-01
6.578832864761352539e-02 -4.056018292903900146e-01 -1.167893409729003906e-01 -4.527597129344940186e-01 -1.861560642719268799e-01 -7.556955814361572266e-01 -6.250718981027603149e-02 5.376596003770828247e-02
-5.291628837585449219e-01 -1.107472702860832214e-01 4.041434079408645630e-02 -2.375443875789642334e-01 4.226607680320739746e-01 -2.010961025953292847e-01 -4.006347060203552246e-01 5.196835994720458984e-01
-5.113017559051513672e-01 -3.444494307041168213e-01 3.669454529881477356e-02 1.131388098001480103e-01 3.533856272697448730e-01 -6.211991906166076660e-01 8.122876286506652832e-02 2.973388731479644775e-01
-2.548644244670867920e-01 -4.099386632442474365e-01 -4.836516976356506348e-01 -6.321052312850952148e-01 8.950681984424591064e-02 -3.188776671886444092e-01 1.516627073287963867e-01 -2.867633290588855743e-02
-8.091980218887329102e-01 2.881630361080169678e-01 -6.435211747884750366e-03 -5.063551664352416992e-01 -1.704354956746101379e-02 -4.913501068949699402e-02 -5.493767932057380676e-02 -8.453531772829592228e-04
-3.454508185386657715e-01 -5.124906301498413086e-01 4.539745748043060303e-01 1.739310771226882935e-01 1.044653207063674927e-01 -4.265884459018707275e-01 2.583926618099212646e-01 3.493059575557708740e-01
-2.376171052455902100e-01 -6.922088861465454102e-01 9.639671444892883301e-02 -3.811347186565399170e-01 4.180062413215637207e-01 1.282271593809127808e-01 3.366249799728393555e-01 7.308375835418701172e-02
-5.843837857246398926e-01 -1.980946958065032959e-01 1.772991120815277100e-01 -6.130190491676330566e-01 2.441157102584838867e-01 2.878930866718292236e-01 1.422075033187866211e-01 -2.221005260944366455e-01
-1.176337748765945435e-01 1.335512101650238037e-01 1.941192597150802612e-01 -6.710661053657531738e-01 1.466337740421295166e-01 -5.999438166618347168e-01 2.413716167211532593e-01 -2.015442550182342529e-01
1.659317612648010254e-01 -4.422322213649749756e-01 9.340715408325195312e-02 -6.332520246505737305e-01 -1.073874607682228088e-01 -4.751912653446197510e-01 -2.626679539680480957e-01 2.466393411159515381e-01
-4.287115335464477539e-01 -4.649809300899505615e-01 2.822597511112689972e-02 -5.472508072853088379e-01 2.701343595981597900e-01 1.827023625373840332e-01 2.875443994998931885e-01 -3.326927125453948975e-01
-2.091833353042602539e-01 -1.843826621770858765e-01 -1.593889296054840088e-02 -7.096871733665466309e-01 1.053213030099868774e-01 -3.946451246738433838e-01 4.952145814895629883e-01 7.912233471870422363e-02
-5.052382349967956543e-01 -6.135291457176208496e-01 6.707649677991867065e-02 -5.692697167396545410e-01 -3.423851728439331055e-02 6.830071657896041870e-02 1.768872737884521484e-01 5.121115967631340027e-02
-5.978523492813110352e-01 4.527169093489646912e-02 -9.537900984287261963e-02 -2.270088642835617065e-01 -4.867110550403594971e-01 -4.736654460430145264e-01 -1.810620427131652832e-01 2.930232882499694824e-01
-8.967345207929611206e-02 -6.035629510879516602e-01 -1.297494173049926758e-01 -4.729762375354766846e-01 -7.398045808076858521e-02 -1.288726925849914551e-01 -3.521160781383514404e-01 4.909806549549102783e-01
-3.040234148502349854e-01 -1.326674818992614746e-01 3.386863470077514648e-01 -2.907579839229583740e-01 -4.021327197551727295e-01 -5.710291862487792969e-01 3.364312648773193359e-01 -2.995817959308624268e-01
-4.256989359855651855e-01 -4.675680398941040039e-01 3.825888931751251221e-01 2.133543044328689575e-01 1.889034509658813477e-01 -4.358744025230407715e-01 2.556290328502655029e-01 3.424163460731506348e-01
-2.585801184177398682e-01 -6.780250668525695801e-01 -3.213478922843933105e-01 -5.407373309135437012e-01 -6.147165969014167786e-02 -1.119544282555580139e-01 -1.691210716962814331e-01 1.812253594398498535e-01
-6.387716531753540039e-02 -3.436472713947296143e-01 -3.643717169761657715e-01 -6.689453125000000000e-01 9.559915214776992798e-02 -4.812937378883361816e-01 2.315138578414916992e-01 5.648043379187583923e-02
1.890657544136047363e-01 -5.183174610137939453e-01 3.169302344322204590e-01 -4.845862090587615967e-01 3.247376084327697754e-01 -4.360148310661315918e-01 2.454112321138381958e-01 -6.739746034145355225e-02
-1.892735213041305542e-01 -5.673525929450988770e-01 1.898113191127777100e-01 -5.018021464347839355e-01 4.520681202411651611e-01 1.224673464894294739e-01 3.670962452888488770e-01 -1.814331114292144775e-02
-3.535389006137847900e-01 -1.454478949308395386e-01 8.373560905456542969e-01 -3.532808423042297363e-01 1.258951425552368164e-01 8.841568976640701294e-02 1.541269011795520782e-02 -6.307274848222732544e-02
-3.688755035400390625e-01 -2.933799624443054199e-01 3.825132250785827637e-01 -5.856841802597045898e-01 -3.881032764911651611e-01 -4.202287644147872925e-03 3.080119192600250244e-01 -2.073731869459152222e-01
4.585345834493637085e-02 -2.167697399854660034e-01 5.995712429285049438e-02 -4.969884455204010010e-01 2.857424616813659668e-01 -6.976501345634460449e-01 -2.734885513782501221e-01 2.390720099210739136e-01
2.271055132150650024e-01 -4.825338125228881836e-01 2.585814297199249268e-01 -6.516438722610473633e-01 2.472530901432037354e-01 -2.979815602302551270e-01 2.632511258125305176e-01 -6.965503841638565063e-02
-3.481225371360778809e-01 -6.332664489746093750e-01 5.459293723106384277e-01 -1.294726282358169556e-01 2.836470007896423340e-01 -2.051735222339630127e-01 -1.931972801685333252e-01 5.572431534528732300e-02
-6.702992320060729980e-01 1.157526969909667969e-01 9.751040488481521606e-02 -4.662626087665557861e-01 -6.707417219877243042e-02 -1.638042330741882324e-01 3.439078629016876221e-01 -4.009835720062255859e-01
-5.378533601760864258e-01 -3.316703066229820251e-02 2.610569894313812256e-01 -1.620358526706695557e-01 -3.658601343631744385e-01 -6.250439882278442383e-01 -6.782956421375274658e-03 -3.010440766811370850e-01
-3.393054306507110596e-01 -1.615953147411346436e-01 -1.403175294399261475e-01 -7.479498982429504395e-01 -1.098576709628105164e-01 -4.302696883678436279e-01 -2.428972125053405762e-01 1.531043648719787598e-01
-3.353422284126281738e-01 2.844769358634948730e-01 5.968999266624450684e-01 -3.561199605464935303e-01 -6.892055273056030273e-02 -5.497404932975769043e-01 9.691897779703140259e-02 -8.455566316843032837e-02
-1.562528610229492188e-01 -4.583114683628082275e-01 -3.891277685761451721e-02 -1.035044416785240173e-01 2.225063741207122803e-01 -7.169284820556640625e-01 4.234810471534729004e-01 -1.023553311824798584e-01
-4.286035597324371338e-01 -4.405734837055206299e-01 4.269603192806243896e-01 -3.140035271644592285e-01 3.363109529018402100e-01 -7.368069142103195190e-02 -4.225552082061767578e-01 -2.102708071470260620e-01
-7.178031206130981445e-01 -2.227870076894760132e-01 4.232043623924255371e-01 -2.470635771751403809e-01 -3.299783766269683838e-01 -1.903198808431625366e-01 -1.226224973797798157e-01 -1.866518259048461914e-01
-2.318444252014160156e-01 -6.609323620796203613e-01 -2.280696779489517212e-01 -6.253511905670166016e-01 1.891333013772964478e-01 5.657738447189331055e-02 1.645791381597518921e-01 -1.667564921081066132e-02
-4.045988023281097412e-01 -7.093678116798400879e-01 -1.662429422140121460e-01 -4.325256049633026123e-01 -1.825698018074035645e-01 -3.030041418969631195e-02 2.872829735279083252e-01 -4.000937566161155701e-02
-4.428847730159759521e-01 -8.660979568958282471e-02 -2.925349771976470947e-01 -6.402007341384887695e-01 -3.436320424079895020e-01 -1.685706228017807007e-01 1.768961846828460693e-01 3.508943319320678711e-01
-1.553920805454254150e-01 -7.607177495956420898e-01 2.886691391468048096e-01 -4.102468192577362061e-01 3.094941973686218262e-01 -1.233934704214334488e-02 9.422676265239715576e-02 -2.017719447612762451e-01
2.659726738929748535e-01 -4.478332102298736572e-01 3.234568536281585693e-01 -4.888043403625488281e-01 2.447627186775207520e-01 -5.209818482398986816e-01 2.123229205608367920e-01 9.347748756408691406e-02
-5.123051404953002930e-01 -3.466566205024719238e-01 -1.255277991294860840e-01 -3.471840545535087585e-02 4.083887040615081787e-01 -4.785385727882385254e-01 1.009135991334915161e-01 4.409604370594024658e-01
-5.364859104156494141e-01 -4.180837869644165039e-01 -1.975178122520446777e-01 -6.626387126743793488e-03 1.608798652887344360e-01 -4.793356060981750488e-01 -3.167832195758819580e-01 3.772730529308319092e-01
-1.400246620178222656e-01 -3.370381295680999756e-01 -1.580135226249694824e-01 -8.523826003074645996e-01 -1.876358985900878906e-01 -1.962280124425888062e-01 -1.327700465917587280e-01 1.547046303749084473e-01
-6.992559880018234253e-02 1.218710169196128845e-01 3.133904188871383667e-02 -6.221955418586730957e-01 -4.215024039149284363e-02 -6.190130710601806641e-01 -2.779414355754852295e-01 3.604761660099029541e-01
-3.458217382431030273e-01 -5.439882278442382812e-01 -3.923956453800201416e-01 -5.898908376693725586e-01 -1.084898412227630615e-02 1.011111512780189514e-01 8.375508338212966919e-02 2.553086876869201660e-01
-2.494138777256011963e-01 -3.591858446598052979e-01 4.866236448287963867e-01 -1.791741847991943359e-01 1.451014578342437744e-01 -1.122491732239723206e-01 1.245538797229528427e-02 7.113810777664184570e-01
-1.865110993385314941e-01 -3.937876522541046143e-01 -4.419042170047760010e-01 -5.944041609764099121e-01 -1.510291397571563721e-01 -4.159590005874633789e-01 1.817700266838073730e-01 1.807691901922225952e-01
-7.346879839897155762e-01 -4.799022972583770752e-01 -2.057473920285701752e-02 -2.181960940361022949e-01 -3.826983869075775146e-01 2.710103057324886322e-02 1.366774886846542358e-01 -1.265755295753479004e-01
-4.562403261661529541e-01 -6.637990474700927734e-01 1.193158999085426331e-01 -3.358530998229980469e-01 8.598739653825759888e-02 -8.703834563493728638e-02 -2.099415520206093788e-03 -4.573926627635955811e-01
-5.712079405784606934e-01 1.882085502147674561e-01 2.511032521724700928e-01 -2.855519950389862061e-01 5.161800980567932129e-01 -8.388740569353103638e-02 2.039599269628524780e-01 4.226436316967010498e-01
-7.256471514701843262e-01 -1.658610254526138306e-01 2.749862670898437500e-01 -4.264831840991973877e-01 -3.026649951934814453e-01 1.930363029241561890e-01 2.414935827255249023e-01 3.510843589901924133e-02
-2.096611708402633667e-01 -1.042132824659347534e-01 1.814106255769729614e-01 -8.328115344047546387e-01 -4.166435599327087402e-01 -1.795062869787216187e-01 3.224816545844078064e-02 1.088229864835739136e-01
-3.550098836421966553e-01 -3.601555824279785156e-01 4.510353505611419678e-02 -7.298956513404846191e-01 -2.921060845255851746e-02 1.713643223047256470e-01 4.209269285202026367e-01 4.555863142013549805e-02
-4.993807375431060791e-01 -1.508086323738098145e-01 -1.751611828804016113e-01 -8.025377988815307617e-01 -1.313677281141281128e-01 -2.592979185283184052e-02 -1.858242601156234741e-01 2.582401409745216370e-02
