# Supplementary material for: Where is your field going? A machine learning approach to study the relative motion of the domains of physics
Source: PLoS One. 2020 Jun 18;15(6):e0233997. doi: 10.1371/journal.pone.0233997 (PMC7302634; doi:10.1371/journal.pone.0233997)
Supplement: S18 Data — (ZIP) [file pone.0233997.s018.zip › 17/Pacs4Run_17_VS_500_embeddings1994-1998ED8.txt]

2.739097774028778076e-01 -1.909846514463424683e-01 -4.882536828517913818e-01 1.288025081157684326e-01 4.273873269557952881e-01 -2.531289458274841309e-01 1.169363334774971008e-01 6.108258366584777832e-01
2.305729538202285767e-01 -6.932859420776367188e-01 -3.347358405590057373e-01 -4.076797962188720703e-01 2.056536823511123657e-01 1.623474806547164917e-01 1.799240112304687500e-01 2.948167026042938232e-01
5.419511198997497559e-01 -1.362306773662567139e-01 -6.103594303131103516e-01 1.204445585608482361e-01 4.986552894115447998e-01 2.123523503541946411e-01 4.361891001462936401e-02 7.093409448862075806e-02
2.740206569433212280e-02 -2.695019841194152832e-01 -2.423007413744926453e-02 -3.801644146442413330e-01 4.394702017307281494e-01 2.720770239830017090e-02 -3.536482155323028564e-01 6.801208853721618652e-01
5.644060373306274414e-01 -3.459535539150238037e-01 -2.301511019468307495e-01 -2.927520573139190674e-01 7.971589267253875732e-02 -2.655743062496185303e-01 -3.199376165866851807e-01 4.938059747219085693e-01
5.502673611044883728e-02 -1.323694735765457153e-01 -2.080988883972167969e-01 -5.637090653181076050e-02 5.623505711555480957e-01 5.833247303962707520e-01 3.977826237678527832e-01 3.438466191291809082e-01
3.405855000019073486e-01 1.263608504086732864e-02 -6.388098597526550293e-01 -1.153197586536407471e-01 6.394625902175903320e-01 -1.007445901632308960e-01 -2.270396798849105835e-02 2.070938050746917725e-01
3.018402159214019775e-01 -7.086779475212097168e-01 4.550327360630035400e-02 2.106115687638521194e-03 1.383897364139556885e-01 -2.287923097610473633e-01 -4.172123372554779053e-01 3.987849652767181396e-01
2.581800222396850586e-01 -2.681216895580291748e-01 -3.939875662326812744e-01 -4.744434058666229248e-01 -3.209456428885459900e-02 2.038488388061523438e-01 2.645424604415893555e-01 6.070947647094726562e-01
4.535853266716003418e-01 -3.870685696601867676e-01 -6.780157685279846191e-01 1.624086946249008179e-01 9.844438731670379639e-02 1.911211609840393066e-01 -3.110584914684295654e-01 1.240170300006866455e-01
7.463871687650680542e-02 -2.183341532945632935e-01 -6.286791563034057617e-01 1.153329685330390930e-01 -3.527357429265975952e-02 5.164300203323364258e-01 -1.144937574863433838e-01 5.071166157722473145e-01
2.962099015712738037e-01 3.597526252269744873e-02 -4.408749938011169434e-01 -4.199025332927703857e-01 4.226126670837402344e-01 -1.968138962984085083e-01 -1.993554681539535522e-01 5.321624875068664551e-01
-2.049968577921390533e-02 -2.874146103858947754e-01 -4.706689119338989258e-01 5.512648224830627441e-01 4.948567748069763184e-01 3.715513050556182861e-01 -1.510732714086771011e-02 9.158946573734283447e-02
6.035085320472717285e-01 -2.070917747914791107e-02 -5.640012621879577637e-01 1.667610257863998413e-01 5.150611400604248047e-01 1.045892238616943359e-01 3.515953896567225456e-03 1.149022355675697327e-01
3.828170895576477051e-01 -3.463806211948394775e-01 -4.584208130836486816e-01 1.195490732789039612e-01 -1.691521704196929932e-01 2.570514678955078125e-01 5.918467044830322266e-01 2.530998885631561279e-01
2.275941073894500732e-01 -5.742582082748413086e-01 -6.544324159622192383e-01 1.306567639112472534e-01 -1.769132465124130249e-01 1.702570728957653046e-02 3.442126214504241943e-01 1.516740024089813232e-01
1.714382618665695190e-01 -3.029910624027252197e-01 -6.598483920097351074e-01 9.567591547966003418e-02 1.399997472763061523e-01 5.350315570831298828e-01 -8.718354254961013794e-02 3.475511670112609863e-01
5.155199170112609863e-01 -1.855092346668243408e-01 -3.228928148746490479e-01 5.856863856315612793e-01 -1.206678077578544617e-01 -3.104987740516662598e-01 1.701552569866180420e-01 3.355802297592163086e-01
7.348674535751342773e-01 -1.724898964166641235e-01 -2.892971038818359375e-02 2.824290394783020020e-01 -8.075075596570968628e-02 -2.454846948385238647e-01 1.759635806083679199e-01 5.018638372421264648e-01
-5.263623967766761780e-02 -6.191949844360351562e-01 -9.712052345275878906e-02 -4.268287122249603271e-01 4.391646087169647217e-01 -2.679232954978942871e-01 1.295191142708063126e-02 3.967310786247253418e-01
-3.196004927158355713e-01 -5.177916884422302246e-01 -2.610687315464019775e-01 -3.093963265419006348e-01 2.008943557739257812e-01 2.193887531757354736e-01 3.421670570969581604e-02 6.133543252944946289e-01
-7.855691015720367432e-02 1.090302094817161560e-01 -6.002704426646232605e-02 4.451956152915954590e-01 1.283462643623352051e-01 4.094671010971069336e-01 1.727629266679286957e-02 7.718188166618347168e-01
2.567041516304016113e-01 -3.968406915664672852e-01 -6.570717692375183105e-01 -2.314605563879013062e-01 -8.192563802003860474e-02 2.562878429889678955e-01 3.458162769675254822e-02 4.665963649749755859e-01
8.709157705307006836e-01 -5.479828640818595886e-02 -1.462153941392898560e-01 6.952433288097381592e-02 1.219545863568782806e-02 -9.525226056575775146e-02 -2.672502771019935608e-02 4.498380720615386963e-01
1.500551104545593262e-01 1.889267191290855408e-02 -7.956948876380920410e-01 8.020005375146865845e-02 -7.184228301048278809e-02 -4.391752555966377258e-02 4.872555434703826904e-01 3.050510883331298828e-01
8.570274710655212402e-01 -5.844476446509361267e-02 -6.452043354511260986e-02 1.471950411796569824e-01 3.530682623386383057e-02 1.385790854692459106e-01 -5.764851346611976624e-03 4.645157754421234131e-01
5.131965875625610352e-01 -5.499581098556518555e-01 -3.592900335788726807e-01 -2.084799110889434814e-02 -1.240540295839309692e-01 4.130210280418395996e-01 -6.277094781398773193e-02 3.387259840965270996e-01
4.817772132810205221e-04 2.107866406440734863e-01 -2.577718496322631836e-01 7.348115742206573486e-02 -2.320687659084796906e-02 -4.056597128510475159e-02 1.685594469308853149e-01 9.236485958099365234e-01
5.184811949729919434e-01 3.053032234311103821e-02 -2.207892388105392456e-02 7.198495417833328247e-02 2.364785820245742798e-01 -2.739816308021545410e-01 6.371482014656066895e-01 4.331627488136291504e-01
4.426386058330535889e-01 -3.375226259231567383e-01 -6.615255475044250488e-01 2.081382833421230316e-02 -2.924007475376129150e-01 5.425278842449188232e-02 2.420194894075393677e-01 3.241686224937438965e-01
-1.490926593542098999e-01 -6.982126832008361816e-01 -6.583996415138244629e-01 7.595021277666091919e-02 8.426299691200256348e-02 9.344118647277355194e-03 1.507790684700012207e-01 1.452245265245437622e-01
-1.889473497867584229e-01 -5.850489735603332520e-01 -4.640075266361236572e-01 -1.365810334682464600e-01 1.368030309677124023e-01 3.177895247936248779e-01 -1.743476986885070801e-01 4.878083467483520508e-01
3.412864804267883301e-01 -1.913682371377944946e-01 -6.816641688346862793e-01 2.035308778285980225e-01 1.148292794823646545e-01 4.884313344955444336e-01 -3.751269727945327759e-02 2.960623800754547119e-01
-9.757127612829208374e-02 -6.966387629508972168e-01 -3.992728292942047119e-01 -1.573899984359741211e-01 -8.899001777172088623e-02 1.993914097547531128e-01 2.615888714790344238e-01 4.526354968547821045e-01
4.600062966346740723e-02 -3.979525864124298096e-01 -2.961921989917755127e-01 -7.245682924985885620e-02 5.491475462913513184e-01 4.699170589447021484e-01 4.322751164436340332e-01 1.931086480617523193e-01
7.666345834732055664e-01 -2.288392931222915649e-01 -2.470426112413406372e-01 -2.673269808292388916e-01 1.568673849105834961e-01 1.189386770129203796e-01 -2.633497714996337891e-01 3.454032838344573975e-01
1.928532868623733521e-01 -6.695822477340698242e-01 -3.306586742401123047e-01 5.407269578427076340e-03 -5.473519861698150635e-02 5.130544900894165039e-01 1.131155267357826233e-01 3.550871014595031738e-01
5.816752314567565918e-01 -9.273294359445571899e-02 6.976822763681411743e-02 5.287572145462036133e-01 5.425646156072616577e-02 2.246807366609573364e-01 4.085091650485992432e-01 3.850943148136138916e-01
1.929441243410110474e-01 -4.891200959682464600e-01 -2.264314591884613037e-01 -1.320778876543045044e-01 6.521679461002349854e-02 6.103166341781616211e-01 2.901155948638916016e-01 4.403539896011352539e-01
-1.916944086551666260e-01 -7.305268645286560059e-01 -5.689913630485534668e-01 1.838915282860398293e-03 4.057596996426582336e-02 1.208145767450332642e-01 2.154964506626129150e-01 2.077205777168273926e-01
5.162944197654724121e-01 -8.122755587100982666e-02 -2.048971951007843018e-01 4.696903824806213379e-01 -2.226623892784118652e-01 -3.367174416780471802e-02 1.568543910980224609e-01 6.236463189125061035e-01
-1.787324845790863037e-01 -6.243847608566284180e-01 -3.149034380912780762e-01 1.276292353868484497e-01 1.645147949457168579e-01 2.761993110179901123e-01 5.606507062911987305e-01 2.122841924428939819e-01
5.574179068207740784e-02 -3.778738081455230713e-01 -5.496664643287658691e-01 -4.398426711559295654e-01 -7.739358581602573395e-03 7.440019398927688599e-02 1.708751022815704346e-01 5.689604878425598145e-01
1.049911081790924072e-01 -3.727540075778961182e-01 -3.013445734977722168e-01 -2.276954054832458496e-01 4.646265804767608643e-01 3.665542006492614746e-01 5.630039572715759277e-01 2.004103362560272217e-01
4.657508432865142822e-01 -4.986858665943145752e-01 -4.597646296024322510e-01 -2.224607393145561218e-02 -2.311552613973617554e-01 3.538201451301574707e-01 3.866631165146827698e-02 3.773508667945861816e-01
3.093554973602294922e-01 -6.539757847785949707e-01 -3.300909399986267090e-01 -1.776088178157806396e-01 -7.323627918958663940e-02 3.860213160514831543e-01 1.250118613243103027e-01 4.075610339641571045e-01
2.932782471179962158e-01 -5.692056417465209961e-01 -5.047020912170410156e-01 -1.711691319942474365e-01 -1.120977848768234253e-01 3.334525227546691895e-01 2.378911525011062622e-02 4.262010157108306885e-01
2.232532650232315063e-01 -3.883328139781951904e-01 -5.270059704780578613e-01 -4.065102636814117432e-01 -7.786897569894790649e-02 1.283160597085952759e-01 1.404275000095367432e-01 5.604652166366577148e-01
1.282432302832603455e-02 -3.073329627513885498e-01 -6.852871775627136230e-01 -1.379606872797012329e-01 2.634688615798950195e-01 4.502467215061187744e-01 4.243842884898185730e-02 3.778775930404663086e-01
-3.162522315979003906e-01 -5.766323804855346680e-01 -2.529792487621307373e-01 -2.841259837150573730e-01 1.887094229459762573e-01 2.002770602703094482e-01 1.192309856414794922e-01 5.769015550613403320e-01
3.517585396766662598e-01 -4.485875740647315979e-02 -7.100517749786376953e-01 -2.378214746713638306e-01 -3.274517506361007690e-02 -6.658723205327987671e-02 4.266959726810455322e-01 3.548880815505981445e-01
8.334067463874816895e-02 3.128349781036376953e-02 -2.420341223478317261e-01 4.422627687454223633e-01 4.374898597598075867e-02 -2.413556724786758423e-01 -2.930798232555389404e-01 7.693092226982116699e-01
-2.085536532104015350e-02 -4.493160843849182129e-01 -6.116295456886291504e-01 2.298646420240402222e-01 4.457999765872955322e-01 3.072466254234313965e-01 2.599176168441772461e-01 1.002809554338455200e-01
1.795953810214996338e-01 -5.928554534912109375e-01 4.095151722431182861e-01 -1.083334833383560181e-01 4.236062169075012207e-01 8.130017668008804321e-02 2.169877588748931885e-01 4.513241052627563477e-01
1.182343214750289917e-01 -2.766145765781402588e-01 -5.244035124778747559e-01 -4.756396710872650146e-01 9.759419411420822144e-02 1.882126033306121826e-01 2.786545455455780029e-01 5.344865918159484863e-01
8.254916220903396606e-02 3.569273948669433594e-01 -4.941428303718566895e-01 2.203011065721511841e-01 1.149167492985725403e-02 -3.512544184923171997e-02 6.764805316925048828e-02 7.530847191810607910e-01
5.148575305938720703e-01 8.863404393196105957e-03 -5.354735851287841797e-01 -1.359305381774902344e-01 5.798105001449584961e-01 -1.511109620332717896e-01 -1.141157597303390503e-01 2.399936318397521973e-01
5.034822821617126465e-01 -4.463337361812591553e-02 -5.371945500373840332e-01 2.020859867334365845e-01 3.910453915596008301e-01 1.070710420608520508e-01 -3.731750845909118652e-01 3.338507115840911865e-01
5.382180809974670410e-01 -1.883694529533386230e-01 8.124373108148574829e-02 6.067491769790649414e-01 1.975792795419692993e-01 -2.191331088542938232e-01 2.778649926185607910e-01 3.685475885868072510e-01
3.796883821487426758e-01 -3.351804912090301514e-01 -5.670822784304618835e-02 6.426961421966552734e-01 -2.571150660514831543e-02 -3.938176333904266357e-01 -5.091042816638946533e-02 4.109394848346710205e-01
-1.693417578935623169e-01 -6.696285009384155273e-01 -2.428807914257049561e-01 -3.491627275943756104e-01 9.081099927425384521e-02 1.153198257088661194e-01 3.120459988713264465e-02 5.652401447296142578e-01
3.540924191474914551e-01 -1.892748624086380005e-01 -3.417171835899353027e-01 -1.793138384819030762e-01 7.995980381965637207e-01 6.860545277595520020e-02 1.781139671802520752e-01 1.186639890074729919e-01
1.968498714268207550e-02 -5.390731096267700195e-01 -4.029375910758972168e-01 2.617727816104888916e-01 3.559219837188720703e-01 5.119345784187316895e-01 2.811908125877380371e-01 1.015050932765007019e-01
5.498713254928588867e-01 1.040436625480651855e-01 -6.059217453002929688e-01 1.760406941175460815e-01 4.200233817100524902e-01 2.649752795696258545e-01 -7.290684431791305542e-02 1.916713267564773560e-01
-7.116452604532241821e-02 -2.468647835485171527e-05 -3.738183975219726562e-01 -5.921581760048866272e-03 8.404752016067504883e-01 -2.388945817947387695e-01 1.740099638700485229e-01 2.478142827749252319e-01
2.577219605445861816e-01 -3.275846838951110840e-01 -8.833336085081100464e-02 -2.020185589790344238e-01 6.095439195632934570e-01 4.937584400177001953e-01 3.303480446338653564e-01 2.306129783391952515e-01
6.231409311294555664e-01 -2.281240224838256836e-01 7.804334163665771484e-02 4.357813298702239990e-01 -2.960889227688312531e-02 -1.355158239603042603e-01 3.875288963317871094e-01 4.407252371311187744e-01
2.344339899718761444e-02 -6.336823105812072754e-01 -2.810813188552856445e-01 2.011743634939193726e-01 -6.368406862020492554e-02 5.533884167671203613e-01 1.756741553544998169e-01 3.704909682273864746e-01
5.280447006225585938e-01 1.040817424654960632e-01 -8.877543359994888306e-02 -6.838857382535934448e-02 2.886116504669189453e-01 -3.808822631835937500e-01 4.953338503837585449e-01 4.733435511589050293e-01
-2.459632605314254761e-01 3.521217033267021179e-02 1.899128966033458710e-02 1.832672655582427979e-01 2.674856781959533691e-01 5.904804915189743042e-02 -6.770242750644683838e-02 9.081276655197143555e-01
-1.274825334548950195e-01 -7.559628486633300781e-01 -3.579451143741607666e-01 -3.203527033329010010e-01 1.648096144199371338e-01 1.573470048606395721e-02 3.164839744567871094e-02 3.912881016731262207e-01
-1.532843057066202164e-02 -5.205132961273193359e-01 -1.413950324058532715e-01 9.462032467126846313e-02 4.509859383106231689e-01 -6.374361515045166016e-01 2.709430158138275146e-01 1.294684261083602905e-01
3.563342988491058350e-01 -4.374192059040069580e-01 8.402124792337417603e-02 1.306762546300888062e-01 2.757300734519958496e-01 4.421160221099853516e-01 -3.948740065097808838e-01 4.797243177890777588e-01
4.759935736656188965e-01 -3.566348552703857422e-01 -1.359291374683380127e-01 4.407448768615722656e-01 -3.074407279491424561e-01 -2.180535793304443359e-01 3.435332328081130981e-02 5.387593507766723633e-01
5.372653007507324219e-01 -3.390885144472122192e-02 -4.696930050849914551e-01 1.077797487378120422e-01 6.332607269287109375e-01 -2.328188121318817139e-01 -8.844683319330215454e-02 1.221543401479721069e-01
5.318455696105957031e-01 3.105047345161437988e-01 -1.418587714433670044e-01 -5.701916292309761047e-02 3.330904543399810791e-01 -5.599191412329673767e-02 3.611252605915069580e-01 5.940170288085937500e-01
1.056310683488845825e-01 -3.030773997306823730e-01 -5.164992213249206543e-01 3.921005725860595703e-01 6.873692870140075684e-01 -2.243491634726524353e-02 3.592939302325248718e-02 -4.691638052463531494e-02
3.135942220687866211e-01 -4.861615300178527832e-01 -4.584371149539947510e-01 4.331153929233551025e-01 4.911117553710937500e-01 5.392966046929359436e-02 2.199790440499782562e-02 -1.515559256076812744e-01
2.111592143774032593e-01 -5.976660847663879395e-01 -2.118815481662750244e-01 5.444059148430824280e-02 1.689603179693222046e-01 6.228429675102233887e-01 7.816362380981445312e-02 3.574340045452117920e-01
-1.520346757024526596e-02 -5.761358737945556641e-01 -4.694174230098724365e-01 2.106501013040542603e-01 6.247833371162414551e-01 -5.311458185315132141e-02 1.826081983745098114e-02 -9.798678755760192871e-02
8.040689677000045776e-02 -5.310212969779968262e-01 1.553211919963359833e-02 3.185935318470001221e-01 5.094840526580810547e-01 -5.523574352264404297e-01 -8.888901770114898682e-02 1.929608583450317383e-01
2.324776500463485718e-01 -1.421521455049514771e-01 -2.463400065898895264e-01 3.490118086338043213e-01 -3.025737106800079346e-01 -2.990522682666778564e-01 -1.633673533797264099e-02 7.496694922447204590e-01
-7.795885205268859863e-02 -3.411150872707366943e-01 -5.270434021949768066e-01 -2.408771663904190063e-01 5.396289825439453125e-01 -4.151684939861297607e-01 8.487706631422042847e-02 2.664546370506286621e-01
1.631184220314025879e-01 -2.638379931449890137e-01 -2.670150399208068848e-01 1.197588294744491577e-01 8.152077198028564453e-01 1.230297088623046875e-01 3.719055056571960449e-01 1.135402824729681015e-02
1.519264578819274902e-01 1.119453236460685730e-01 -2.158293575048446655e-01 3.328118622303009033e-01 -1.001453995704650879e-01 6.766157597303390503e-02 -4.697288200259208679e-02 8.889471888542175293e-01
3.109503388404846191e-01 7.910768687725067139e-02 -5.418189764022827148e-01 -2.647644467651844025e-02 6.759529113769531250e-01 -3.501506894826889038e-02 -2.521103918552398682e-01 2.847541868686676025e-01
1.278699934482574463e-01 -4.875003993511199951e-01 -4.355140328407287598e-01 3.318309783935546875e-01 3.457149267196655273e-01 5.159926414489746094e-01 2.338518649339675903e-01 7.585885375738143921e-02
3.911938965320587158e-01 -1.788179576396942139e-02 -2.922698259353637695e-01 5.729439258575439453e-01 1.120988205075263977e-01 -8.949478715658187866e-02 -3.993326425552368164e-01 5.029106140136718750e-01
-1.339357346296310425e-01 -3.452966213226318359e-01 -7.012277841567993164e-01 1.955234557390213013e-01 4.090952277183532715e-01 2.281206697225570679e-01 2.984223365783691406e-01 1.562938094139099121e-01
1.502481102943420410e-01 -6.773118376731872559e-01 -3.832424879074096680e-01 1.849609240889549255e-02 -7.374163717031478882e-02 4.582214057445526123e-01 6.282530725002288818e-02 3.900068402290344238e-01
-1.018231958150863647e-01 -5.878486037254333496e-01 -4.773614406585693359e-01 -6.580612063407897949e-02 -1.283490099012851715e-02 4.173124730587005615e-01 -2.281763777136802673e-02 4.868538677692413330e-01
2.646704614162445068e-01 -5.732644796371459961e-01 2.052415013313293457e-01 -1.887543201446533203e-01 2.665032446384429932e-01 3.865480422973632812e-01 4.329850673675537109e-01 3.400671482086181641e-01
1.904499381780624390e-01 -2.955575883388519287e-01 -7.822160720825195312e-01 2.633844017982482910e-01 1.783309970051050186e-03 3.597533702850341797e-01 1.798694371245801449e-03 2.563441991806030273e-01
2.813848555088043213e-01 -3.800619840621948242e-01 -2.005525166168808937e-03 5.118609070777893066e-01 -1.497974842786788940e-01 -3.600645661354064941e-01 -1.035503894090652466e-01 5.929260849952697754e-01
4.306433498859405518e-01 -1.403734236955642700e-01 -6.661559343338012695e-01 -1.561764627695083618e-01 5.081931948661804199e-01 -2.080314159393310547e-01 1.018468514084815979e-01 1.215590536594390869e-01
2.718391418457031250e-01 -2.618046104907989502e-01 -1.166040897369384766e-01 4.650338888168334961e-01 -2.719892859458923340e-01 -3.015430867671966553e-01 5.346072092652320862e-02 6.781921386718750000e-01
2.669828534126281738e-01 -6.404489278793334961e-01 -5.915429592132568359e-01 1.703949719667434692e-01 -2.276221662759780884e-01 1.140732690691947937e-01 2.381055802106857300e-01 1.344207376241683960e-01
1.999289244413375854e-01 -8.276337385177612305e-02 -3.754221200942993164e-01 -2.891379036009311676e-02 6.758207082748413086e-01 -4.891338050365447998e-01 3.007421791553497314e-01 1.580174118280410767e-01
8.032606542110443115e-02 -4.791152179241180420e-01 -3.963047862052917480e-01 -4.438609182834625244e-01 2.373145818710327148e-01 3.061233460903167725e-01 2.591980993747711182e-01 4.389910697937011719e-01
1.676627248525619507e-01 -2.949852943420410156e-01 -2.512282431125640869e-01 1.832135468721389771e-01 7.495864033699035645e-01 2.855437994003295898e-01 3.799285888671875000e-01 2.072311192750930786e-02
2.629219591617584229e-01 -6.250716745853424072e-02 2.601276934146881104e-01 5.526290535926818848e-01 2.448232322931289673e-01 -1.390411257743835449e-01 3.225347101688385010e-01 6.087692975997924805e-01
4.408488571643829346e-01 -2.756235301494598389e-01 -2.422103844583034515e-02 4.108976721763610840e-01 -2.230577468872070312e-01 -3.011623322963714600e-01 2.137422859668731689e-01 6.116543412208557129e-01
6.559982895851135254e-01 -4.663021564483642578e-01 1.182323545217514038e-01 -2.824897468090057373e-01 4.328318536281585693e-01 -1.349219530820846558e-01 -2.053735218942165375e-02 2.290852069854736328e-01
5.759852007031440735e-02 -5.370820760726928711e-01 -5.731832981109619141e-01 -3.268902301788330078e-01 -1.801044493913650513e-02 2.186458557844161987e-01 2.019213587045669556e-01 4.288662374019622803e-01
2.982776165008544922e-01 -4.954814910888671875e-01 -5.963637828826904297e-01 2.071111276745796204e-02 -1.279359608888626099e-01 3.933592140674591064e-01 -8.043751120567321777e-02 3.631538450717926025e-01
2.151018194854259491e-02 -7.338926196098327637e-01 -4.669337272644042969e-01 -1.209833398461341858e-01 -1.611478179693222046e-01 1.695559173822402954e-01 9.240585565567016602e-02 4.062242805957794189e-01
7.868298292160034180e-01 4.063255339860916138e-02 4.919346049427986145e-02 5.621769651770591736e-02 1.634491533041000366e-01 1.281745284795761108e-01 3.359637558460235596e-01 4.665311574935913086e-01
3.359836935997009277e-01 -5.979383587837219238e-01 5.679222568869590759e-02 7.316987216472625732e-02 3.312416970729827881e-01 5.444943904876708984e-01 -1.583417952060699463e-01 2.995633482933044434e-01
7.285709381103515625e-01 1.216566190123558044e-02 6.270360946655273438e-02 -3.475104644894599915e-02 4.305205941200256348e-01 -1.115227937698364258e-01 2.011916935443878174e-01 4.750091433525085449e-01
-1.563258767127990723e-01 -5.505736470222473145e-01 -2.825905084609985352e-01 -4.041258692741394043e-01 3.962680101394653320e-01 -1.897227615118026733e-01 -5.724427476525306702e-02 4.826549589633941650e-01
7.672079205513000488e-01 -3.345437347888946533e-01 1.034839674830436707e-01 3.153927996754646301e-02 -5.572198331356048584e-02 -1.614277660846710205e-01 -1.548096537590026855e-01 4.843954145908355713e-01
2.113169729709625244e-01 -4.697662889957427979e-01 -6.352699995040893555e-01 3.686147928237915039e-01 1.935303956270217896e-01 3.435961306095123291e-01 1.988716721534729004e-01 -1.255967840552330017e-02
1.788482815027236938e-01 -4.021604955196380615e-01 -3.504664301872253418e-01 5.766792297363281250e-01 5.485058426856994629e-01 2.175306379795074463e-01 -2.174981310963630676e-02 -4.736521840095520020e-02
8.936156332492828369e-02 -6.079396605491638184e-01 2.810497581958770752e-01 -4.031915217638015747e-03 2.616556882858276367e-01 -2.070537358522415161e-01 -2.625122666358947754e-01 6.026368141174316406e-01
1.385813504457473755e-01 -2.770918905735015869e-01 -6.578606963157653809e-01 1.822631210088729858e-01 -2.229997515678405762e-01 1.405210494995117188e-01 5.235835313796997070e-01 3.072456717491149902e-01
2.549583911895751953e-01 -2.246503680944442749e-01 -5.120977759361267090e-01 -2.085888981819152832e-01 -2.123568356037139893e-01 -1.139108091592788696e-01 5.967939496040344238e-01 4.056364297866821289e-01
-2.789134383201599121e-01 9.646592289209365845e-02 -2.323913872241973877e-01 5.114302635192871094e-01 1.209011673927307129e-01 -1.089613437652587891e-01 2.590400874614715576e-01 7.097490429878234863e-01
2.270364910364151001e-01 -5.725714564323425293e-01 4.375530183315277100e-01 -6.111817806959152222e-02 3.097027540206909180e-01 2.417796850204467773e-02 5.162775516510009766e-02 5.711939334869384766e-01
4.457641839981079102e-01 2.079782038927078247e-01 8.662232011556625366e-02 1.469960510730743408e-01 3.080314397811889648e-01 -2.755697667598724365e-01 2.966170310974121094e-01 6.856561303138732910e-01
2.436817064881324768e-02 -5.908470153808593750e-01 -1.419322341680526733e-01 1.172756999731063843e-01 3.799183666706085205e-01 5.968948006629943848e-01 -1.007917243987321854e-02 3.401245772838592529e-01
1.091360673308372498e-02 -4.406427443027496338e-01 -5.461823940277099609e-01 1.915201693773269653e-01 3.174342513084411621e-01 3.025101423263549805e-01 5.009161233901977539e-01 1.659089773893356323e-01
3.183713853359222412e-01 -5.725705623626708984e-01 -3.655982911586761475e-01 2.853849157691001892e-02 -1.903958916664123535e-01 4.682759940624237061e-01 2.175813307985663414e-03 4.251921474933624268e-01
-7.873298227787017822e-02 -5.703132748603820801e-01 8.229440078139305115e-03 -3.172561526298522949e-01 4.203610718250274658e-01 -3.943662345409393311e-01 -5.488837882876396179e-02 4.822694659233093262e-01
-1.202449202537536621e-01 -4.702583253383636475e-01 -3.827136382460594177e-02 2.613997459411621094e-01 4.524312615394592285e-01 -5.881339907646179199e-01 -1.261073350906372070e-01 3.579178750514984131e-01
9.494420886039733887e-02 -3.356603682041168213e-01 -6.036160588264465332e-01 2.442742735147476196e-01 1.814135350286960602e-02 5.661779642105102539e-01 2.959987521171569824e-02 3.640502989292144775e-01
4.201243221759796143e-01 -2.247418314218521118e-01 -7.580017298460006714e-02 3.819208443164825439e-01 -1.520606875419616699e-01 -4.008855223655700684e-01 2.415857315063476562e-01 6.157777309417724609e-01
2.836093008518218994e-01 -8.425071090459823608e-02 -2.994755804538726807e-01 4.575440287590026855e-01 -6.554464250802993774e-02 -4.423457384109497070e-01 -1.321695595979690552e-01 6.292859911918640137e-01
2.645329535007476807e-01 -7.004489898681640625e-01 2.443944364786148071e-01 -2.189270108938217163e-01 4.727365672588348389e-01 -2.098554512485861778e-03 -5.051718652248382568e-02 3.251146376132965088e-01
4.264086484909057617e-01 -1.120061352849006653e-01 -1.279491782188415527e-01 4.787632822990417480e-01 -1.016175672411918640e-01 -2.518917322158813477e-01 3.491874933242797852e-01 6.036038994789123535e-01
-5.475978553295135498e-02 -7.788341045379638672e-01 -4.584321677684783936e-01 3.588126003742218018e-01 1.005943492054939270e-01 8.136785775423049927e-02 1.849437206983566284e-01 -2.383455075323581696e-02
1.987109184265136719e-01 9.251864999532699585e-02 -2.201703786849975586e-01 3.731301426887512207e-01 -1.654269844293594360e-01 -1.808072626590728760e-02 -2.884663641452789307e-02 8.577460646629333496e-01
7.363197207450866699e-01 6.657126545906066895e-02 -4.031988233327865601e-02 3.141836225986480713e-01 3.912216126918792725e-01 -1.422513723373413086e-01 2.639671266078948975e-01 3.318075239658355713e-01
-6.610070914030075073e-02 -4.416576325893402100e-01 3.837809860706329346e-01 7.626926898956298828e-02 3.969467878341674805e-01 -5.131959170103073120e-02 -1.758238226175308228e-01 6.755367517471313477e-01
1.369016766548156738e-01 -4.802545905113220215e-01 -2.056619673967361450e-01 -1.654204726219177246e-01 4.513837695121765137e-01 4.747169315814971924e-01 4.522465765476226807e-01 2.175368219614028931e-01
7.350274175405502319e-02 -9.904314577579498291e-02 -7.697587609291076660e-01 5.446581542491912842e-02 2.650003731250762939e-01 4.053160548210144043e-01 -1.558567285537719727e-01 3.612410426139831543e-01
2.750688493251800537e-01 2.279555499553680420e-01 -3.768987059593200684e-01 4.939621686935424805e-01 4.067092016339302063e-02 -1.623981297016143799e-01 -3.976216167211532593e-02 6.758059859275817871e-01
7.946551442146301270e-01 -3.547686934471130371e-01 -5.434845015406608582e-02 1.163272336125373840e-01 -4.113204404711723328e-02 -4.588030278682708740e-02 3.245225176215171814e-02 4.704536795616149902e-01
1.549687236547470093e-01 -2.983127236366271973e-01 -6.723685860633850098e-01 -2.714843489229679108e-02 -6.846825592219829559e-03 -3.696409612894058228e-02 6.266346573829650879e-01 2.002340555191040039e-01
2.470589876174926758e-01 -9.263807535171508789e-02 -5.264636278152465820e-01 -5.348657369613647461e-01 5.733286589384078979e-02 7.893617264926433563e-03 1.049365773797035217e-01 5.939475297927856445e-01
6.409752964973449707e-01 8.985389024019241333e-02 -4.394674673676490784e-03 1.082651540637016296e-01 4.713688194751739502e-01 -2.554782032966613770e-01 3.553828895092010498e-01 3.944384455680847168e-01
7.939669489860534668e-01 -4.699819982051849365e-01 -2.275599688291549683e-01 -7.863970845937728882e-02 2.790154218673706055e-01 -2.901568450033664703e-02 1.091694831848144531e-01 1.250813063234090805e-02
3.301883339881896973e-01 -1.281039267778396606e-01 -7.874079942703247070e-01 -6.798201054334640503e-02 -5.692872032523155212e-02 -1.221719905734062195e-01 4.140607416629791260e-01 2.455994635820388794e-01
-6.929653137922286987e-02 -3.301582932472229004e-01 -3.162037730216979980e-01 -1.313132643699645996e-01 6.276086568832397461e-01 3.232148885726928711e-01 4.763592183589935303e-01 2.090145051479339600e-01
7.688009142875671387e-01 3.034410998225212097e-02 2.195777557790279388e-02 -5.683701485395431519e-02 3.831147253513336182e-01 -7.906252145767211914e-02 1.423247605562210083e-01 4.806533455848693848e-01
-7.635635137557983398e-02 -6.347806453704833984e-01 -9.925253689289093018e-03 7.806355506181716919e-02 1.493791490793228149e-01 2.304556518793106079e-01 6.716311573982238770e-01 2.419057637453079224e-01
7.942904531955718994e-02 -6.102434992790222168e-01 -3.918070495128631592e-01 3.839365541934967041e-01 1.884994357824325562e-01 4.674425423145294189e-01 2.470458149909973145e-01 7.285395264625549316e-02
-8.662951737642288208e-02 -6.666360050439834595e-02 -3.944413959980010986e-01 -2.885409444570541382e-02 8.452043533325195312e-01 -2.193714678287506104e-01 1.202339604496955872e-01 2.338468134403228760e-01
4.651319682598114014e-01 -3.295591473579406738e-01 2.784062922000885010e-02 6.260184645652770996e-01 4.760715365409851074e-02 -2.761311233043670654e-01 1.366338282823562622e-01 4.303313195705413818e-01
-1.583596169948577881e-01 -4.859451651573181152e-01 -4.746657907962799072e-01 -1.318388581275939941e-01 4.074100255966186523e-01 3.537957370281219482e-01 3.953289389610290527e-01 2.205698639154434204e-01
3.392123579978942871e-01 2.517743706703186035e-01 -1.160493493080139160e-02 8.306589722633361816e-02 5.064783692359924316e-01 -3.054927587509155273e-01 3.405424356460571289e-01 5.905038714408874512e-01
3.652029037475585938e-01 -3.582051694393157959e-01 -4.902972374111413956e-03 6.295796036720275879e-01 -1.238094717264175415e-01 -1.844344586133956909e-01 3.006699495017528534e-02 5.400670766830444336e-01
3.372031450271606445e-01 1.576020270586013794e-01 1.200294867157936096e-01 3.122383952140808105e-01 4.737944304943084717e-01 -3.260719180107116699e-01 1.820211261510848999e-01 6.209830641746520996e-01
1.059068515896797180e-01 -3.609431684017181396e-01 -5.314264893531799316e-01 3.955364227294921875e-01 3.896805047988891602e-01 4.064067602157592773e-01 3.202910125255584717e-01 6.077941507101058960e-03
-2.092822343111038208e-01 -1.799887605011463165e-02 -1.239419579505920410e-01 4.806037545204162598e-01 5.287038162350654602e-02 -1.379550993442535400e-01 -3.786497935652732849e-02 8.284169435501098633e-01
-1.079405248165130615e-01 -5.256311893463134766e-01 -1.899296492338180542e-01 1.365253478288650513e-01 -8.037996292114257812e-02 -6.714887022972106934e-01 2.289091199636459351e-01 3.841756880283355713e-01
9.059866517782211304e-02 2.083760350942611694e-01 -4.356822073459625244e-01 2.917879521846771240e-01 2.412178069353103638e-01 -1.844046562910079956e-01 -3.499200940132141113e-01 6.773307323455810547e-01
3.810253110714256763e-04 -4.367366731166839600e-01 -4.536359608173370361e-01 -2.686563432216644287e-01 2.104527056217193604e-01 -4.466183781623840332e-01 -4.809099063277244568e-02 5.340675115585327148e-01
5.654800683259963989e-02 -6.059284508228302002e-02 -7.953966259956359863e-01 1.659734919667243958e-02 4.638650119304656982e-01 -3.212053477764129639e-01 1.567017734050750732e-01 1.315318942070007324e-01
2.059406191110610962e-01 -1.469931751489639282e-01 -4.746479690074920654e-01 3.904442191123962402e-01 6.858729720115661621e-01 2.452269196510314941e-01 1.653696447610855103e-01 1.841182261705398560e-02
3.173374235630035400e-01 7.261590659618377686e-02 1.738104671239852905e-01 5.617309808731079102e-01 5.711680650711059570e-01 -1.039860472083091736e-01 1.861177235841751099e-01 4.202216267585754395e-01
-1.618484407663345337e-01 -4.319077730178833008e-01 -3.906295001506805420e-01 3.663032948970794678e-01 -2.379557304084300995e-02 -5.872230529785156250e-01 -1.638125479221343994e-01 3.581332862377166748e-01
2.995385229587554932e-01 1.584096848964691162e-01 1.106567233800888062e-01 1.984943664865568280e-04 5.898341536521911621e-01 -1.072086915373802185e-01 4.494984149932861328e-01 5.581140518188476562e-01
2.789342105388641357e-01 -5.742143392562866211e-01 4.438520371913909912e-01 4.567191377282142639e-02 3.085795938968658447e-01 1.442595869302749634e-01 3.776635825634002686e-01 3.670438826084136963e-01
2.554804980754852295e-01 -4.281419217586517334e-01 2.015592902898788452e-01 2.488594353199005127e-01 8.869379013776779175e-02 2.646100521087646484e-01 -4.137645959854125977e-01 6.322824358940124512e-01
-2.544849216938018799e-01 -4.470977187156677246e-01 2.560003697872161865e-01 2.050053328275680542e-01 5.980934500694274902e-01 -3.088469803333282471e-01 1.729620993137359619e-01 3.804726004600524902e-01
1.214655935764312744e-01 -2.996193468570709229e-01 -4.764740765094757080e-01 -3.115673083811998367e-03 6.629807353019714355e-01 2.888894677162170410e-01 3.737920224666595459e-01 7.560385763645172119e-02
-1.930241286754608154e-01 -4.879739284515380859e-01 -5.818482637405395508e-01 1.099232062697410583e-01 -8.616213500499725342e-02 3.776262104511260986e-01 -7.315517403185367584e-03 4.731952548027038574e-01
4.258431196212768555e-01 -1.346610486507415771e-01 -2.630230188369750977e-01 5.528153777122497559e-01 -1.592247635126113892e-01 -2.785080671310424805e-01 8.356009423732757568e-02 5.619933009147644043e-01
-2.503890693187713623e-01 -2.916747629642486572e-01 -7.446135282516479492e-01 3.859085962176322937e-02 3.557446300983428955e-01 1.966134458780288696e-01 3.050652444362640381e-01 1.949786692857742310e-01
-4.257337749004364014e-01 -3.073926456272602081e-02 -2.137036174535751343e-01 4.231043756008148193e-01 1.314877569675445557e-01 3.226387500762939453e-02 1.305727064609527588e-01 7.468200922012329102e-01
-3.671029210090637207e-01 -5.978378057479858398e-01 -3.562064170837402344e-01 -1.530186682939529419e-01 3.690819442272186279e-01 3.744690120220184326e-02 -1.597861349582672119e-01 4.408767819404602051e-01
2.446664720773696899e-01 -3.652450814843177795e-02 -4.595148861408233643e-01 9.760127961635589600e-02 6.972109675407409668e-01 -1.778895854949951172e-01 4.466122686862945557e-01 3.023078665137290955e-02
1.442707329988479614e-01 -1.133584380149841309e-01 -6.161079555749893188e-02 5.128630995750427246e-01 -1.340244859457015991e-01 8.661898225545883179e-02 3.055968880653381348e-02 8.204340934753417969e-01
2.291172742843627930e-01 -1.474378854036331177e-01 -6.590724587440490723e-01 -1.898697465658187866e-01 2.983373403549194336e-01 -4.423806369304656982e-01 -2.280959337949752808e-01 3.443932533264160156e-01
6.412290930747985840e-01 -2.100578397512435913e-01 -1.024148836731910706e-01 3.431151509284973145e-01 -2.119247615337371826e-01 -1.436312645673751831e-01 -8.607144653797149658e-02 5.861178040504455566e-01
-1.286571919918060303e-01 -5.671131610870361328e-01 -1.378121674060821533e-01 -1.319699883460998535e-01 4.419664442539215088e-01 -4.263370633125305176e-01 -2.611825466156005859e-01 4.243909716606140137e-01
6.039124727249145508e-02 -7.738744616508483887e-01 -5.275335311889648438e-01 1.384837776422500610e-01 2.539425492286682129e-01 7.203484326601028442e-02 -1.728809177875518799e-01 2.093684487044811249e-02
4.294943809509277344e-01 -3.429513871669769287e-01 1.382102370262145996e-01 6.727530360221862793e-01 1.363592296838760376e-01 -2.061935812234878540e-01 1.064342781901359558e-01 3.921508789062500000e-01
1.699274480342864990e-01 -3.616108000278472900e-01 -4.794676601886749268e-01 3.158718347549438477e-01 6.634583473205566406e-01 2.632301449775695801e-01 -3.507873788475990295e-02 -7.894182926975190639e-04
2.017128318548202515e-01 -2.756057679653167725e-01 -3.752144277095794678e-01 1.555375307798385620e-01 7.504022717475891113e-01 1.893488168716430664e-01 -3.131748437881469727e-01 1.460843384265899658e-01
9.024081379175186157e-02 -1.288400590419769287e-01 -8.204106986522674561e-02 2.893740832805633545e-01 -1.692085713148117065e-01 1.792161166667938232e-02 -1.942800134420394897e-01 9.044840335845947266e-01
-5.698005855083465576e-02 1.414888948202133179e-01 -1.714486330747604370e-01 3.975575268268585205e-01 1.251878887414932251e-01 -3.700344637036323547e-02 -1.228822618722915649e-01 8.701415061950683594e-01
5.095376968383789062e-01 1.564096957445144653e-01 3.144040703773498535e-02 -1.423405203968286514e-02 5.225418210029602051e-01 -2.821824848651885986e-01 3.273938298225402832e-01 5.048294067382812500e-01
1.972114890813827515e-01 -1.733876466751098633e-01 -4.389505386352539062e-01 9.831172414124011993e-03 8.385183811187744141e-01 8.035449683666229248e-02 -1.242318153381347656e-01 1.151817589998245239e-01
6.837781518697738647e-02 -7.398127317428588867e-01 1.624680459499359131e-01 8.501227200031280518e-02 5.003293752670288086e-01 2.375710755586624146e-01 -1.647147983312606812e-01 2.836870849132537842e-01
4.494571089744567871e-01 3.190963994711637497e-03 -4.997531771659851074e-01 -1.703476011753082275e-01 3.670713901519775391e-01 -1.172215640544891357e-01 -3.284170329570770264e-01 5.127049088478088379e-01
-1.024378761649131775e-01 -4.686546325683593750e-01 -6.090066432952880859e-01 2.866697907447814941e-01 -1.311001740396022797e-02 4.661725759506225586e-01 -2.041734568774700165e-02 3.144754767417907715e-01
4.519562125205993652e-01 -6.332807540893554688e-01 3.678061366081237793e-01 6.476726382970809937e-02 1.308527439832687378e-01 -1.508976682089269161e-03 5.675151199102401733e-02 4.846332073211669922e-01
6.322356462478637695e-01 -1.957496404647827148e-01 1.698696017265319824e-01 2.905438840389251709e-01 1.595184355974197388e-01 -1.813798397779464722e-01 4.280233383178710938e-01 4.551264047622680664e-01
4.552991986274719238e-01 -1.257814913988113403e-01 -4.033925533294677734e-01 -2.224153429269790649e-01 5.086578130722045898e-01 -2.909816503524780273e-01 -2.380069792270660400e-01 4.057552814483642578e-01
2.992301881313323975e-01 -3.675805032253265381e-01 -3.082664012908935547e-01 1.253975778818130493e-01 6.910890340805053711e-01 2.930706143379211426e-01 -2.929434478282928467e-01 1.236236691474914551e-01
9.017601609230041504e-02 5.500651895999908447e-02 2.204428762197494507e-01 4.122682213783264160e-01 1.460722237825393677e-01 1.645549088716506958e-01 1.853177994489669800e-01 8.291708827018737793e-01
-1.694365590810775757e-01 -6.502084136009216309e-01 -5.816718339920043945e-01 3.086691200733184814e-01 1.499058455228805542e-01 -6.208446249365806580e-02 2.973746359348297119e-01 1.197570469230413437e-02
4.440658390522003174e-01 -4.539772272109985352e-01 3.048840463161468506e-01 2.549636065959930420e-01 1.485088467597961426e-02 2.434020191431045532e-01 -4.951589182019233704e-02 6.138669848442077637e-01
3.584237694740295410e-01 -3.325274884700775146e-01 -1.585032641887664795e-01 7.340499758720397949e-01 3.394211828708648682e-02 -2.548702061176300049e-01 -9.696076810359954834e-02 3.485584557056427002e-01
3.872970044612884521e-01 -1.299829632043838501e-01 -2.884599566459655762e-01 -2.686276435852050781e-01 3.900753855705261230e-01 -9.876642376184463501e-02 -5.147553682327270508e-01 5.008482336997985840e-01
2.682449221611022949e-01 -3.125790059566497803e-01 2.487587630748748779e-01 -5.095181521028280258e-03 3.820047378540039062e-01 -9.086905419826507568e-02 -4.208603203296661377e-01 6.611535549163818359e-01
-3.763750195503234863e-02 -2.169843018054962158e-01 -1.843606978654861450e-01 4.205829799175262451e-01 -2.472894787788391113e-01 -8.608987927436828613e-02 -2.057742923498153687e-01 7.935463190078735352e-01
-1.799894422292709351e-01 -5.988911390304565430e-01 -5.799012780189514160e-01 3.037481009960174561e-01 3.584487140178680420e-01 1.286328732967376709e-01 -1.566613167524337769e-01 1.039723530411720276e-01
-7.299803655769210309e-06 -2.637563943862915039e-01 -1.361186951398849487e-01 2.883586287498474121e-01 -2.732620239257812500e-01 -8.762308210134506226e-02 -2.057913690805435181e-01 8.390789628028869629e-01
2.084868550300598145e-01 -1.261027455329895020e-01 -1.166155487298965454e-01 3.968747854232788086e-01 -2.831764519214630127e-01 1.082347407937049866e-01 -1.144793480634689331e-01 8.151770234107971191e-01
-1.332527697086334229e-01 -3.088054358959197998e-01 -6.853996515274047852e-01 3.525599837303161621e-02 5.113441944122314453e-01 1.490271240472793579e-01 3.366167545318603516e-01 1.373842954635620117e-01
3.857412338256835938e-01 -7.047050595283508301e-01 2.621320188045501709e-01 3.066420741379261017e-02 3.837505877017974854e-01 2.572797536849975586e-01 3.772248327732086182e-02 2.646898031234741211e-01
-8.897718042135238647e-02 -3.421798348426818848e-01 4.997082427144050598e-02 4.353760778903961182e-01 6.311044692993164062e-01 -4.462168812751770020e-01 -9.040594100952148438e-02 2.781568765640258789e-01
6.240386888384819031e-02 -4.695568978786468506e-01 -4.622219875454902649e-02 3.192085325717926025e-01 4.337024092674255371e-01 -6.716561317443847656e-01 2.901567146182060242e-02 1.775666773319244385e-01
-2.884670346975326538e-02 -1.170900240540504456e-01 -1.782155185937881470e-01 4.894458651542663574e-01 -3.274743556976318359e-01 8.050973713397979736e-02 1.025540232658386230e-01 7.680503129959106445e-01
2.665203809738159180e-01 -3.888839185237884521e-01 2.648068368434906006e-01 1.553320437669754028e-01 2.100315839052200317e-01 4.246522486209869385e-01 -3.495613038539886475e-01 5.803873538970947266e-01
2.937912046909332275e-01 -4.675849676132202148e-01 3.104353547096252441e-01 9.256950020790100098e-02 3.286861777305603027e-01 3.061172366142272949e-01 -3.042431771755218506e-01 5.438801646232604980e-01
2.081629186868667603e-01 -5.940930247306823730e-01 -5.322915911674499512e-01 1.058384180068969727e-01 2.444242537021636963e-01 4.346994161605834961e-01 1.817561089992523193e-01 1.656605303287506104e-01
3.821841180324554443e-01 -4.198700189590454102e-01 6.068909913301467896e-02 1.941619068384170532e-01 1.710090190172195435e-01 3.573899269104003906e-01 -5.142205953598022461e-01 4.635386765003204346e-01
-3.560468256473541260e-01 4.852642491459846497e-02 -3.186561167240142822e-01 3.626333177089691162e-01 5.611794814467430115e-02 4.216493293642997742e-02 8.177807927131652832e-02 7.913383245468139648e-01
-1.877658963203430176e-01 -5.118954181671142578e-01 -7.703676074743270874e-02 -3.867720067501068115e-02 1.379146054387092590e-02 -5.539058446884155273e-01 2.305253595113754272e-02 6.226903796195983887e-01
1.518351882696151733e-01 -1.738699525594711304e-01 -1.676619499921798706e-01 -1.692688316106796265e-01 8.784879446029663086e-01 -2.107857912778854370e-01 1.456157267093658447e-01 2.292973995208740234e-01
5.275459289550781250e-01 -2.208214402198791504e-01 -9.589684754610061646e-02 2.412682473659515381e-01 -2.504369616508483887e-01 -1.617407947778701782e-01 -1.872235238552093506e-01 6.939706206321716309e-01
-2.440177947282791138e-01 -6.815960407257080078e-01 -5.082176327705383301e-01 2.298468500375747681e-01 3.144690394401550293e-01 1.460487991571426392e-01 -1.557662487030029297e-01 1.424196511507034302e-01
-1.303547918796539307e-01 -5.202416777610778809e-01 2.270583659410476685e-01 3.489562869071960449e-01 5.550413131713867188e-01 -3.361648917198181152e-01 -3.519826009869575500e-02 3.416338264942169189e-01
-2.646002471446990967e-01 -7.611345052719116211e-01 -2.973697483539581299e-01 -1.250893622636795044e-01 1.438361108303070068e-01 2.138160020112991333e-01 8.040642738342285156e-02 4.167896509170532227e-01
7.020176649093627930e-01 -8.047535270452499390e-02 1.364496648311614990e-01 2.221267819404602051e-01 2.610368728637695312e-01 2.615906763821840286e-03 4.403207004070281982e-01 4.131667315959930420e-01
-2.055153846740722656e-01 -1.785155683755874634e-01 -6.048789620399475098e-01 3.424783349037170410e-01 6.481095552444458008e-01 -8.321226388216018677e-02 9.227336198091506958e-02 8.509519696235656738e-02
4.308127462863922119e-01 -4.099330008029937744e-01 3.034660518169403076e-01 4.188818633556365967e-01 -1.333797001279890537e-03 -1.818942129611968994e-01 2.939750254154205322e-01 5.092083215713500977e-01
1.561889797449111938e-01 -6.013402342796325684e-01 -4.684384167194366455e-01 -2.530266344547271729e-01 1.098369359970092773e-01 3.781768381595611572e-01 -2.216151729226112366e-02 4.182879328727722168e-01
2.921630144119262695e-01 -4.126852452754974365e-01 2.015113234519958496e-01 1.965893991291522980e-02 1.388823837041854858e-01 4.686266481876373291e-01 -3.034052848815917969e-01 6.102330088615417480e-01
1.584670394659042358e-01 -3.075726032257080078e-01 -5.823438763618469238e-01 3.287587463855743408e-01 6.413850784301757812e-01 -2.256089448928833008e-02 1.437946259975433350e-01 -2.280509658157825470e-02
-2.268319949507713318e-03 8.627520501613616943e-02 -4.444031119346618652e-01 -1.729319989681243896e-01 6.695057749748229980e-01 -4.171712994575500488e-01 4.063622653484344482e-02 3.758066296577453613e-01
3.757449090480804443e-01 -2.871053218841552734e-01 -3.827823996543884277e-01 2.805328965187072754e-01 5.431634783744812012e-01 -4.903059601783752441e-01 9.779552370309829712e-02 -7.857945561408996582e-02
4.419315457344055176e-01 -4.341272115707397461e-01 -2.869680710136890411e-02 5.284596681594848633e-01 -1.032873988151550293e-01 -3.821084797382354736e-01 1.489972788840532303e-02 4.233674407005310059e-01
-2.205582708120346069e-01 -6.857080012559890747e-02 -7.425557374954223633e-01 5.999571830034255981e-02 5.038712620735168457e-01 -1.517204754054546356e-02 3.190528452396392822e-01 1.890833228826522827e-01
4.049678742885589600e-01 -3.029982559382915497e-02 2.495455592870712280e-01 5.080146789550781250e-01 4.266084134578704834e-01 8.257472887635231018e-03 4.150925278663635254e-01 4.004575312137603760e-01
-1.820933818817138672e-01 -5.321586728096008301e-01 -6.265051364898681641e-01 9.348984062671661377e-02 4.962708353996276855e-01 1.805388629436492920e-01 3.824157640337944031e-02 4.537247493863105774e-02
7.971367239952087402e-01 -1.822592914104461670e-01 -5.703544989228248596e-02 -2.635427117347717285e-01 6.029556691646575928e-02 -2.221659868955612183e-01 -1.477279327809810638e-02 4.532495737075805664e-01
-1.377511620521545410e-01 -4.429262280464172363e-01 -3.916077315807342529e-01 -2.588075399398803711e-01 4.520501494407653809e-01 -4.384931921958923340e-01 -1.698241084814071655e-01 3.728767633438110352e-01
-2.441970407962799072e-01 -5.460149049758911133e-01 -4.823211580514907837e-02 5.652770400047302246e-02 2.486059069633483887e-01 -6.295543313026428223e-01 1.252907216548919678e-01 4.035746455192565918e-01
4.252512454986572266e-01 -2.112556397914886475e-01 7.916156202554702759e-03 3.211357891559600830e-01 -2.717020809650421143e-01 -1.079573780298233032e-01 2.727424204349517822e-01 7.151756882667541504e-01
1.490042656660079956e-01 -3.552000820636749268e-01 -2.489026188850402832e-01 2.288000136613845825e-01 8.271309137344360352e-01 1.494610458612442017e-01 1.749513000249862671e-01 -1.538579072803258896e-02
-1.074790135025978088e-01 -3.724283277988433838e-01 -3.861705958843231201e-01 1.376840174198150635e-01 1.305423397570848465e-02 -6.953008174896240234e-01 1.390063613653182983e-01 4.227579534053802490e-01
-6.437937170267105103e-02 -5.565612316131591797e-01 -1.331539750099182129e-01 -4.502129554748535156e-01 2.984830737113952637e-01 -1.741674691438674927e-01 5.077711343765258789e-01 2.973470091819763184e-01
8.068929612636566162e-02 -3.629536032676696777e-01 3.657807707786560059e-01 1.424368768930435181e-01 3.031482100486755371e-01 1.686235964298248291e-01 -2.663961052894592285e-01 7.185891270637512207e-01
1.559227705001831055e-01 8.029846847057342529e-02 2.444093078374862671e-01 -9.145880118012428284e-03 4.867440164089202881e-01 -2.474045157432556152e-01 3.792738616466522217e-01 6.836983561515808105e-01
5.033616721630096436e-02 -8.377889394760131836e-01 1.601747423410415649e-01 1.764332875609397888e-02 4.407270252704620361e-01 1.396215558052062988e-01 -5.632973462343215942e-02 2.295673489570617676e-01
-2.267699986696243286e-01 5.372747033834457397e-02 -1.112224310636520386e-01 4.973140060901641846e-01 1.270804256200790405e-01 -1.365227550268173218e-01 4.439729452133178711e-02 8.057531714439392090e-01
3.451152145862579346e-01 -7.176188826560974121e-01 3.560881316661834717e-01 1.429661214351654053e-01 2.635748088359832764e-01 -1.219164431095123291e-01 1.276374701410531998e-02 3.663091063499450684e-01
-1.086981296539306641e-01 -3.170640468597412109e-01 -5.249653458595275879e-01 -4.753815010190010071e-02 5.982020497322082520e-01 2.833400368690490723e-01 3.841646611690521240e-01 1.552310734987258911e-01
-1.646723598241806030e-01 1.151859983801841736e-01 -1.853357404470443726e-01 5.072103142738342285e-01 8.872687816619873047e-02 -6.455215811729431152e-02 1.589370965957641602e-01 7.941682338714599609e-01
-3.026041686534881592e-01 -7.535693049430847168e-01 -1.952017247676849365e-01 -9.101127088069915771e-02 -9.302011877298355103e-02 5.448077619075775146e-02 2.894589602947235107e-01 4.458361268043518066e-01
4.266455471515655518e-01 -4.331920146942138672e-01 1.483331173658370972e-01 6.001033782958984375e-01 6.740996986627578735e-02 -1.932165622711181641e-01 1.453071087598800659e-01 4.303493797779083252e-01
7.299701217561960220e-03 1.359306573867797852e-01 -2.105524539947509766e-01 3.710696101188659668e-01 2.577698603272438049e-02 1.055820584297180176e-01 -1.065943390130996704e-01 8.810619711875915527e-01
1.712842285633087158e-01 -2.088754326105117798e-01 -4.974341094493865967e-01 -5.646666884422302246e-01 2.785494923591613770e-01 8.961531519889831543e-02 1.931908279657363892e-01 4.876474738121032715e-01
3.525069355964660645e-01 -1.112779751420021057e-01 -5.552183389663696289e-01 -1.294554919004440308e-01 6.189014911651611328e-01 -2.639431133866310120e-02 -3.241268098354339600e-01 2.225669920444488525e-01
4.994549974799156189e-02 -3.693741559982299805e-01 -2.789767682552337646e-01 6.806688010692596436e-02 -5.726262181997299194e-02 -7.370312809944152832e-01 7.167045772075653076e-02 4.764201641082763672e-01
-9.774956852197647095e-02 -2.302611172199249268e-01 -5.650376677513122559e-01 3.675017356872558594e-01 6.525794863700866699e-01 -1.911826431751251221e-01 1.435488760471343994e-01 -9.103196673095226288e-03
-3.268703818321228027e-01 8.830694109201431274e-02 -2.161082029342651367e-01 5.098937749862670898e-01 1.233083829283714294e-01 -1.127683371305465698e-01 2.436250597238540649e-01 7.009911537170410156e-01
-1.950632929801940918e-01 -6.424269676208496094e-01 -1.980467289686203003e-01 -3.784430027008056641e-01 1.808650493621826172e-01 -1.221225975314155221e-04 -1.063081994652748108e-01 5.681397914886474609e-01
2.166360616683959961e-01 -5.548046156764030457e-02 2.519674897193908691e-01 4.712547361850738525e-01 1.736885160207748413e-01 -2.144290506839752197e-01 3.012302219867706299e-01 7.053614854812622070e-01
2.052537947893142700e-01 -7.782803475856781006e-02 -3.741298615932464600e-01 1.163309812545776367e-01 7.080099582672119141e-01 2.215188145637512207e-01 4.941880106925964355e-01 6.113206222653388977e-02
1.991314738988876343e-01 -5.033042430877685547e-01 -6.648618262261152267e-03 -1.274251490831375122e-01 4.045544564723968506e-01 5.321034789085388184e-01 3.629004359245300293e-01 3.350447714328765869e-01
7.550964355468750000e-01 -3.910385817289352417e-02 -2.848902940750122070e-01 -8.233424276113510132e-02 4.888335168361663818e-01 -2.349301427602767944e-01 -4.671683162450790405e-02 2.098236680030822754e-01
-1.307326089590787888e-02 -2.152110487222671509e-01 -4.866893887519836426e-01 2.595874071121215820e-01 7.998911738395690918e-01 -7.138886302709579468e-02 -5.541105195879936218e-02 3.561593219637870789e-02
9.231621026992797852e-02 -6.038390994071960449e-01 -7.110497355461120605e-01 2.997052371501922607e-01 -7.060473412275314331e-02 1.166938394308090210e-01 -8.690673112869262695e-02 7.270391285419464111e-02
8.550606667995452881e-02 -7.352453470230102539e-01 1.537606865167617798e-01 2.311883419752120972e-01 4.383929371833801270e-01 1.841018199920654297e-01 -2.600305974483489990e-01 2.851572632789611816e-01
7.848256826400756836e-02 -7.183731347322463989e-02 -3.697376549243927002e-01 1.986293643712997437e-01 7.592430710792541504e-01 -2.771531939506530762e-01 3.956847786903381348e-01 5.186512321233749390e-02
3.621326982975006104e-01 -1.072037741541862488e-01 -6.270480155944824219e-01 -4.910841882228851318e-01 2.848905622959136963e-01 -3.854177519679069519e-02 1.407225728034973145e-01 3.472223877906799316e-01
2.224889248609542847e-01 -1.738806813955307007e-01 -5.552164316177368164e-01 -2.920943200588226318e-01 -3.851773217320442200e-02 -3.536521494388580322e-01 5.602288246154785156e-01 2.937175035476684570e-01
4.131844937801361084e-01 -5.302016735076904297e-01 -5.374715328216552734e-01 3.474990725517272949e-01 1.982537955045700073e-01 3.011726438999176025e-01 9.097801148891448975e-02 -1.571885123848915100e-02
3.711498677730560303e-01 -1.632775813341140747e-01 1.509593427181243896e-01 4.209213852882385254e-01 -5.617201328277587891e-02 -2.292852401733398438e-01 3.685369491577148438e-01 6.663920283317565918e-01
2.762631475925445557e-01 -4.240997433662414551e-01 -8.723401278257369995e-02 -3.808605670928955078e-01 2.311785072088241577e-01 4.223747551441192627e-01 4.539077281951904297e-01 3.915066421031951904e-01
2.000278383493423462e-01 -4.805839434266090393e-02 -4.158374667167663574e-01 4.980081226676702499e-03 6.994064450263977051e-01 -4.801826179027557373e-01 2.060079574584960938e-01 1.501657068729400635e-01
2.997311055660247803e-01 -6.679993867874145508e-02 -5.043806433677673340e-01 -4.155306145548820496e-02 5.828152298927307129e-01 -1.394532620906829834e-01 -3.545137941837310791e-01 4.059208333492279053e-01
6.010778620839118958e-02 -6.417288184165954590e-01 -3.562481403350830078e-01 6.351814866065979004e-01 1.225378066301345825e-01 1.578000783920288086e-01 8.735569566488265991e-02 -8.158355951309204102e-02
1.404879242181777954e-01 -5.746584534645080566e-01 -6.938884966075420380e-03 -3.185378611087799072e-01 4.726276397705078125e-01 -1.478047668933868408e-01 -7.612588256597518921e-02 5.454336404800415039e-01
1.406394392251968384e-01 -4.067159891128540039e-01 -7.442775964736938477e-01 2.904027402400970459e-01 -1.648402661085128784e-01 2.789151966571807861e-01 1.773173362016677856e-01 2.002816051244735718e-01
-1.444071829319000244e-01 -4.562652409076690674e-01 -3.425701856613159180e-01 -2.774209082126617432e-01 3.510634005069732666e-01 -2.533127367496490479e-01 -3.623523414134979248e-01 5.078777670860290527e-01
-2.746063470840454102e-02 -5.466803312301635742e-01 3.249178454279899597e-02 1.266503054648637772e-02 2.893198132514953613e-01 -2.601786553859710693e-01 -4.410176277160644531e-01 5.943694710731506348e-01
-2.973585724830627441e-01 -7.646231055259704590e-01 -3.622246384620666504e-01 -1.541796606034040451e-02 -3.357570990920066833e-02 1.283765733242034912e-01 1.151822134852409363e-01 4.057216644287109375e-01
1.504110991954803467e-01 -5.397389531135559082e-01 -3.881789445877075195e-01 -6.731205433607101440e-02 -1.873779892921447754e-01 4.794459939002990723e-01 2.414669245481491089e-01 4.555870592594146729e-01
2.403719127178192139e-01 -5.127528905868530273e-01 2.524321079254150391e-01 -6.234377622604370117e-02 2.488844096660614014e-01 -2.227758765220642090e-01 -3.243889808654785156e-01 6.284078359603881836e-01
3.830296397209167480e-01 -4.768548905849456787e-01 2.616308927536010742e-01 8.659144490957260132e-02 5.603626966476440430e-01 3.874804973602294922e-01 2.324875295162200928e-01 1.781883835792541504e-01
-3.936430215835571289e-01 8.992597460746765137e-02 -3.639194667339324951e-01 3.210888803005218506e-01 2.079504430294036865e-01 2.794554643332958221e-02 -5.591284111142158508e-02 7.444946765899658203e-01
3.889462947845458984e-01 -7.381305843591690063e-02 -2.757064998149871826e-01 -2.970913648605346680e-01 2.332898825407028198e-01 -5.572929978370666504e-01 1.133570149540901184e-01 5.487672686576843262e-01
5.965922474861145020e-01 -4.619487226009368896e-01 -1.452139019966125488e-01 1.424223333597183228e-01 4.379437267780303955e-01 1.761018335819244385e-01 3.948684334754943848e-01 -1.028701886534690857e-01
2.123805880546569824e-01 4.556404799222946167e-02 -3.620011359453201294e-02 3.933386802673339844e-01 -8.006057888269424438e-02 5.807108059525489807e-02 -1.979360543191432953e-02 8.869153857231140137e-01
1.334484815597534180e-01 -5.272683128714561462e-02 1.506068259477615356e-01 7.068154215812683105e-01 2.293507605791091919e-01 -2.008250057697296143e-01 3.710571527481079102e-01 4.759463667869567871e-01
2.976370602846145630e-02 -2.144520133733749390e-01 -7.992863059043884277e-01 9.886635094881057739e-02 2.056336402893066406e-01 3.703169524669647217e-01 -1.363732218742370605e-01 3.263032436370849609e-01
7.298284769058227539e-02 -9.729120880365371704e-02 3.385447859764099121e-01 4.412691593170166016e-01 2.859978973865509033e-01 -2.693725824356079102e-01 2.968405783176422119e-01 6.583357453346252441e-01
2.062562108039855957e-01 -1.471157222986221313e-01 -3.025829195976257324e-01 -1.164620369672775269e-01 6.653168797492980957e-01 -4.763189554214477539e-01 3.776433467864990234e-01 1.362160593271255493e-01
2.278852015733718872e-01 -6.129859685897827148e-01 1.510265618562698364e-01 1.916453093290328979e-01 4.908947646617889404e-01 -4.955866634845733643e-01 -1.328205782920122147e-02 1.613050252199172974e-01
-6.023827940225601196e-02 1.062252372503280640e-01 -1.671800911426544189e-01 3.794022202491760254e-01 1.343382000923156738e-01 -6.374697387218475342e-02 -1.982864737510681152e-01 8.670435547828674316e-01
-1.845193505287170410e-01 -4.309747368097305298e-02 -3.825019299983978271e-01 -1.150760501623153687e-01 7.496894598007202148e-01 -2.805201411247253418e-01 2.703338861465454102e-01 3.012282848358154297e-01
4.364686906337738037e-01 -3.405319154262542725e-01 -4.370276927947998047e-01 5.672572255134582520e-01 3.719428479671478271e-01 1.853936612606048584e-01 9.427238255739212036e-03 -8.920670300722122192e-02
-2.704136967658996582e-01 2.038404047489166260e-01 -2.797730863094329834e-01 2.485601305961608887e-01 2.731737792491912842e-01 1.348076909780502319e-01 2.228243090212345123e-02 8.074508905410766602e-01
-5.873998627066612244e-02 -6.199555993080139160e-01 -4.712339341640472412e-01 -3.429123163223266602e-01 -2.689720876514911652e-02 3.905593603849411011e-02 3.317798078060150146e-01 4.002847075462341309e-01
4.297711711842566729e-05 -1.614745259284973145e-01 -1.277763992547988892e-01 2.989017963409423828e-01 -2.145260274410247803e-01 -7.636791467666625977e-02 -8.977848291397094727e-02 8.990790843963623047e-01
6.551421433687210083e-02 -5.094040632247924805e-01 -1.097113713622093201e-01 2.908018827438354492e-01 3.709671795368194580e-01 6.336413025856018066e-01 2.549932599067687988e-01 1.883447617292404175e-01
9.915216267108917236e-02 -1.605539023876190186e-01 -5.459783673286437988e-01 3.461038172245025635e-01 5.852494239807128906e-01 -3.835029602050781250e-01 2.276483327150344849e-01 -7.138576358556747437e-02
-1.033306419849395752e-01 -1.537419557571411133e-01 -8.138403892517089844e-01 -4.430206120014190674e-02 2.157818377017974854e-01 3.157576024532318115e-01 -6.565579771995544434e-02 3.883453011512756348e-01
-3.084394708275794983e-02 -3.942757546901702881e-01 -2.413486838340759277e-01 -3.948441147804260254e-01 1.985957026481628418e-01 -5.599607825279235840e-01 1.353929340839385986e-01 5.080517530441284180e-01
3.251438438892364502e-01 4.309151694178581238e-02 -2.572745978832244873e-01 -2.526182532310485840e-01 4.574576020240783691e-01 4.199277143925428391e-03 -4.738226830959320068e-01 5.732584595680236816e-01
-5.207818932831287384e-03 -6.776626110076904297e-01 -2.672805190086364746e-01 -2.581696212291717529e-01 -8.477082848548889160e-02 2.518475055694580078e-01 2.965888679027557373e-01 4.940423071384429932e-01
1.479397714138031006e-01 -4.820573627948760986e-01 -1.164592895656824112e-02 1.655262708663940430e-01 5.923346281051635742e-01 -5.916250348091125488e-01 6.666014343500137329e-02 1.134730949997901917e-01
-1.648111194372177124e-01 3.239396810531616211e-01 -5.280609130859375000e-01 1.616360694169998169e-01 1.653519272804260254e-01 -4.868506640195846558e-02 8.187120407819747925e-02 7.256111502647399902e-01
3.625420033931732178e-01 -5.259744524955749512e-01 -4.210178554058074951e-01 2.577117681503295898e-01 3.231575489044189453e-01 4.510123133659362793e-01 1.916338950395584106e-01 6.063341349363327026e-02
4.215184152126312256e-01 -1.377321928739547729e-01 -3.617852628231048584e-01 -2.341429889202117920e-01 3.338845968246459961e-01 -1.184919327497482300e-01 -4.769807457923889160e-01 5.144032835960388184e-01
6.181965470314025879e-01 -5.987749621272087097e-02 -2.824693024158477783e-01 -2.552812993526458740e-01 2.448285371065139771e-01 -1.472249478101730347e-01 -3.231199383735656738e-01 5.322290658950805664e-01
1.262938529253005981e-01 -5.944046378135681152e-01 -6.392062306404113770e-01 3.612490892410278320e-01 5.431117117404937744e-02 2.430646717548370361e-01 1.711107194423675537e-01 1.840341277420520782e-02
1.465193182229995728e-01 1.230552271008491516e-01 -6.636329889297485352e-01 -1.216946355998516083e-02 6.213572025299072266e-01 -2.108904421329498291e-01 1.856909692287445068e-01 2.403996884822845459e-01
5.043034553527832031e-01 -8.895019441843032837e-02 -1.350558102130889893e-01 -3.198997676372528076e-01 6.813468039035797119e-02 -1.472173780202865601e-01 -2.873049378395080566e-01 7.129729986190795898e-01
2.874315083026885986e-01 -7.024397850036621094e-01 -2.194980159401893616e-02 -1.078298017382621765e-01 5.053441524505615234e-01 1.513965129852294922e-01 -2.806677818298339844e-01 2.340607047080993652e-01
6.737261265516281128e-02 -3.322347998619079590e-01 -3.773289024829864502e-01 -9.862609952688217163e-02 8.261023759841918945e-01 1.556721627712249756e-01 1.127482578158378601e-01 1.165575012564659119e-01
2.269671857357025146e-01 -6.205615997314453125e-01 1.318396776914596558e-01 -8.467710763216018677e-02 4.858216047286987305e-01 4.142612814903259277e-01 -1.744759380817413330e-01 3.174279034137725830e-01
6.102645397186279297e-01 -5.331748351454734802e-02 -1.823135763406753540e-01 1.701667159795761108e-01 -2.906326055526733398e-01 1.639589294791221619e-02 1.586217880249023438e-01 6.727870702743530273e-01
1.459777802228927612e-01 2.339194901287555695e-02 2.551252841949462891e-01 2.592332661151885986e-01 5.054959654808044434e-01 -2.690250575542449951e-01 3.496111929416656494e-01 6.290659904479980469e-01
-2.101782113313674927e-01 1.483163610100746155e-02 -2.018298506736755371e-01 2.729786634445190430e-01 7.895109653472900391e-01 -3.002068996429443359e-01 1.749027371406555176e-01 3.103381693363189697e-01
3.945888876914978027e-01 -3.350536227226257324e-01 -3.117980957031250000e-01 4.451966881752014160e-01 6.149295568466186523e-01 2.098385095596313477e-01 7.367058843374252319e-02 -9.498835355043411255e-02
7.036086916923522949e-01 -5.155933499336242676e-01 -1.446110010147094727e-01 -2.207702994346618652e-01 3.401557803153991699e-01 6.265396624803543091e-02 -1.627505570650100708e-01 1.527323424816131592e-01
-7.025711983442306519e-02 -2.617214620113372803e-01 -3.326253220438957214e-02 3.448348939418792725e-01 5.792933702468872070e-01 -5.518697500228881836e-01 3.366428017616271973e-01 2.303888648748397827e-01
6.543313711881637573e-02 -6.021600961685180664e-01 -5.781105533242225647e-02 -7.043121010065078735e-02 2.611476182937622070e-01 5.867398977279663086e-01 -1.088701933622360229e-01 4.477772116661071777e-01
3.532754480838775635e-01 1.330245286226272583e-01 5.171231925487518311e-02 4.678136706352233887e-01 5.702604651451110840e-01 -2.596911787986755371e-01 3.402139246463775635e-01 3.572048842906951904e-01
2.420863509178161621e-01 -1.098402403295040131e-02 -3.604785799980163574e-01 2.179054468870162964e-01 7.664988040924072266e-01 -3.065481483936309814e-01 2.817164063453674316e-01 5.467773228883743286e-02
2.216667830944061279e-01 -6.262359619140625000e-01 -5.849975347518920898e-01 3.408094048500061035e-01 2.340834587812423706e-01 3.237950056791305542e-02 -2.093245834112167358e-01 -2.567253075540065765e-02
-4.574724659323692322e-02 -7.771129608154296875e-01 8.762739598751068115e-02 -8.897722512483596802e-02 5.333918929100036621e-01 1.206852048635482788e-01 -4.471096023917198181e-02 2.780936956405639648e-01
-9.750508517026901245e-02 -7.790242433547973633e-01 -1.569762825965881348e-01 -2.723777890205383301e-01 2.689600586891174316e-01 1.080300211906433105e-01 3.070704080164432526e-02 4.470231533050537109e-01
1.321960985660552979e-01 1.282812356948852539e-01 1.379602700471878052e-01 3.772000372409820557e-01 3.705420196056365967e-01 -2.228212505578994751e-01 7.673784345388412476e-02 7.822504639625549316e-01
-1.457147672772407532e-02 -1.374459415674209595e-01 -4.683815836906433105e-01 4.872206747531890869e-01 7.000371217727661133e-01 -1.760832667350769043e-01 5.532089993357658386e-02 3.643041243776679039e-03
5.571231991052627563e-02 -9.841885417699813843e-02 3.061053752899169922e-01 4.704754948616027832e-01 1.877161562442779541e-01 -1.716714501380920410e-01 3.618710339069366455e-01 6.902921199798583984e-01
4.122372865676879883e-01 -1.834094077348709106e-01 -1.928995996713638306e-01 -3.337097764015197754e-01 2.971812486648559570e-01 -2.304625809192657471e-01 -3.990278244018554688e-01 5.892333984375000000e-01
-6.198707222938537598e-02 -2.889163196086883545e-01 -8.816896378993988037e-02 -3.930524364113807678e-02 6.919792294502258301e-01 -3.879860341548919678e-01 4.808141291141510010e-01 2.069196254014968872e-01
2.968088090419769287e-01 -2.698678374290466309e-01 2.593582263216376305e-03 3.096526265144348145e-01 3.819484412670135498e-01 -6.976776719093322754e-01 -1.248528361320495605e-01 3.081517517566680908e-01
1.656431853771209717e-01 -3.436155915260314941e-01 -4.350990355014801025e-01 5.472753643989562988e-01 5.396053791046142578e-01 -2.027257680892944336e-01 9.284742176532745361e-02 -1.574064940214157104e-01
-3.875834122300148010e-02 5.944605916738510132e-02 -9.741801768541336060e-02 2.249837219715118408e-01 -5.164177343249320984e-02 1.817062497138977051e-02 -1.422833949327468872e-01 9.547849893569946289e-01
2.313812375068664551e-01 -5.157752633094787598e-01 -1.333131045103073120e-01 -4.206138253211975098e-01 3.182383179664611816e-01 3.491981029510498047e-01 3.309922814369201660e-01 3.911259174346923828e-01
-1.909663528203964233e-02 -5.874999165534973145e-01 -7.649778723716735840e-01 1.393439769744873047e-01 3.625575918704271317e-04 -4.646010324358940125e-02 1.920862942934036255e-01 1.039987206459045410e-01
3.253532201051712036e-02 -6.368182301521301270e-01 1.110099554061889648e-01 3.048173189163208008e-01 -1.552925407886505127e-01 4.529704153537750244e-01 3.408043384552001953e-01 3.777849376201629639e-01
-3.340963646769523621e-02 -2.150589823722839355e-01 -5.146670937538146973e-01 5.466603040695190430e-01 6.218572854995727539e-01 9.429787285625934601e-03 -4.602325335144996643e-02 -5.893167690373957157e-04
-6.802894175052642822e-02 -5.342361703515052795e-02 -3.041095137596130371e-01 2.890874743461608887e-01 -5.191372707486152649e-02 -1.798180192708969116e-01 -2.310319989919662476e-01 8.532634973526000977e-01
3.276225030422210693e-01 -4.790479838848114014e-01 -5.192683339118957520e-01 1.953771561384201050e-01 -2.842797040939331055e-01 3.145239949226379395e-01 3.195716142654418945e-01 2.711061239242553711e-01
3.485240638256072998e-01 6.313434243202209473e-02 9.491132199764251709e-02 4.752674698829650879e-01 5.768112540245056152e-01 -2.121700197458267212e-01 3.785940408706665039e-01 3.443793952465057373e-01
7.664865851402282715e-01 -2.142208218574523926e-01 -3.094160556793212891e-01 -6.614387780427932739e-02 2.351730614900588989e-01 -1.769851893186569214e-02 4.541566669940948486e-01 6.794469058513641357e-02
1.568472832441329956e-01 -5.644506891258060932e-04 2.797403931617736816e-01 4.386824071407318115e-01 3.929595947265625000e-01 -1.097051203250885010e-01 4.789413809776306152e-01 5.557556748390197754e-01
1.205513551831245422e-01 -4.563219845294952393e-01 -5.857967734336853027e-01 -4.146462082862854004e-01 -7.487769424915313721e-02 -5.070053040981292725e-02 2.462275475263595581e-01 4.397078454494476318e-01
-8.224832266569137573e-02 -7.744315862655639648e-01 -5.460725426673889160e-01 2.095821201801300049e-01 6.595507264137268066e-02 -7.424324750900268555e-02 2.035963833332061768e-01 7.586326915770769119e-03
2.486595362424850464e-01 -1.191334575414657593e-01 -1.293155103921890259e-01 -7.513748109340667725e-02 8.758529424667358398e-01 -2.478148788213729858e-01 2.104485929012298584e-01 1.696716994047164917e-01
3.575958311557769775e-01 -2.445353865623474121e-01 3.634001612663269043e-01 4.155835881829261780e-02 2.198905348777770996e-01 -2.816035598516464233e-02 -1.330220401287078857e-01 7.821132540702819824e-01
4.845203086733818054e-02 -5.896474123001098633e-01 1.364812850952148438e-01 -2.563779354095458984e-01 6.154385805130004883e-01 1.953103989362716675e-01 2.458484321832656860e-01 2.970846891403198242e-01
1.454472094774246216e-01 -1.949149072170257568e-01 -8.242674469947814941e-01 7.011257112026214600e-02 9.789394587278366089e-02 1.933631598949432373e-01 -3.056957423686981201e-01 3.407318592071533203e-01
4.090141132473945618e-02 -3.604527935385704041e-02 -2.852411568164825439e-01 3.386748731136322021e-01 -2.930099368095397949e-01 -5.852098017930984497e-02 1.303298175334930420e-01 8.334861397743225098e-01
-2.297860570251941681e-02 -5.026084184646606445e-01 -1.182682253420352936e-02 -1.140671670436859131e-01 6.185476183891296387e-01 2.439822107553482056e-01 5.123485922813415527e-01 1.705170869827270508e-01
8.830638974905014038e-02 -5.263011455535888672e-01 -1.280547678470611572e-01 -1.874014139175415039e-01 5.903704762458801270e-01 3.224137723445892334e-01 4.283367395401000977e-01 1.665277928113937378e-01
1.676274091005325317e-01 -4.474720656871795654e-01 -5.788996219635009766e-01 -4.227125048637390137e-01 4.062892869114875793e-02 1.234387159347534180e-01 9.142195433378219604e-02 4.822999536991119385e-01
9.431778639554977417e-02 -7.174894213676452637e-01 2.333695739507675171e-01 -6.582943350076675415e-02 -5.326859652996063232e-03 -6.023677065968513489e-02 5.856661200523376465e-01 2.661888897418975830e-01
2.788370661437511444e-02 -3.334623575210571289e-01 -2.268142104148864746e-01 -9.000683575868606567e-02 6.995977759361267090e-01 4.796389937400817871e-01 -8.588647842407226562e-02 3.187669217586517334e-01
9.348467737436294556e-02 -3.127241432666778564e-01 -4.426598548889160156e-01 -3.312182724475860596e-01 4.968632161617279053e-01 2.198497802019119263e-01 4.688542485237121582e-01 2.697772383689880371e-01
-2.317818105220794678e-01 -6.238481998443603516e-01 -5.248688459396362305e-01 1.187597289681434631e-01 2.977647781372070312e-01 -2.506455779075622559e-02 4.190250933170318604e-01 5.123766884207725525e-02
-3.154699802398681641e-01 -3.345918655395507812e-01 -5.761467814445495605e-01 -9.196581691503524780e-02 4.322062432765960693e-01 -2.686878740787506104e-01 3.687680363655090332e-01 2.305187582969665527e-01
-2.186883687973022461e-01 -4.192496240139007568e-01 -1.554781645536422729e-01 -2.730059325695037842e-01 6.959781646728515625e-01 2.016597092151641846e-01 -5.641341675072908401e-03 3.906600177288055420e-01
-1.697613000869750977e-01 -3.504520952701568604e-01 -7.481409907341003418e-01 2.904014289379119873e-01 2.046310156583786011e-01 4.769987985491752625e-02 3.988772630691528320e-01 3.262260183691978455e-02
2.637570202350616455e-01 3.734117448329925537e-01 -4.402319490909576416e-01 3.596400618553161621e-01 2.870891429483890533e-02 -2.129185199737548828e-01 2.848844528198242188e-01 5.835521221160888672e-01
-1.842519938945770264e-01 -3.843041658401489258e-01 -2.960782349109649658e-01 -2.994880080223083496e-01 5.902024507522583008e-01 3.048369586467742920e-01 2.728648185729980469e-01 3.539580404758453369e-01
3.910770714282989502e-01 -6.716549396514892578e-01 4.381345510482788086e-01 9.633888304233551025e-02 2.434349358081817627e-01 -1.236133649945259094e-02 1.226702854037284851e-01 3.467478454113006592e-01
-3.084492087364196777e-01 -5.668533444404602051e-01 -1.063734292984008789e-01 -3.701704442501068115e-01 3.323432207107543945e-01 -9.227852337062358856e-03 6.789325177669525146e-02 5.657280683517456055e-01
-1.989939212799072266e-01 -3.704315125942230225e-01 1.286132633686065674e-01 1.252607703208923340e-01 -4.452684149146080017e-02 -3.280755281448364258e-01 -3.524623811244964600e-02 8.246768712997436523e-01
-1.498240381479263306e-01 -1.976671069860458374e-01 -2.275249809026718140e-01 -3.139657378196716309e-01 4.699091911315917969e-01 -2.959887087345123291e-01 6.145036220550537109e-01 3.195303678512573242e-01
-4.612469077110290527e-01 -6.584448218345642090e-01 -2.495655119419097900e-01 3.003678619861602783e-01 9.441893547773361206e-02 -1.269197314977645874e-01 -2.150583453476428986e-02 4.191801846027374268e-01
-1.520437747240066528e-01 -4.268819391727447510e-01 -2.336933761835098267e-01 2.128158658742904663e-01 1.614173129200935364e-02 -6.828680038452148438e-01 7.208198308944702148e-02 4.722139239311218262e-01
2.516517937183380127e-01 -2.821739017963409424e-01 -8.340468630194664001e-03 4.326088726520538330e-01 -3.955565020442008972e-02 -1.377876698970794678e-01 4.546612799167633057e-01 6.652535200119018555e-01
2.269491106271743774e-01 -3.225172162055969238e-01 2.096051573753356934e-01 -2.150047421455383301e-01 4.509554207324981689e-01 -1.996157020330429077e-01 -2.312405109405517578e-01 6.764879226684570312e-01
1.401140391826629639e-01 3.633468225598335266e-02 -8.079640269279479980e-01 3.282196074724197388e-02 4.550483822822570801e-01 -2.740004956722259521e-01 1.586904190480709076e-02 2.068033218383789062e-01
-3.731464445590972900e-01 9.636415168642997742e-03 -1.977525204420089722e-01 2.344857752323150635e-01 4.318702965974807739e-02 9.505956619977951050e-02 1.539621353149414062e-01 8.555544614791870117e-01
-1.816316246986389160e-01 -7.708315253257751465e-01 -4.095748960971832275e-01 -3.878059983253479004e-02 4.068837463855743408e-01 8.172363042831420898e-02 2.209367975592613220e-02 1.756472289562225342e-01
2.358720153570175171e-01 -2.908787131309509277e-01 -3.820472955703735352e-01 2.543062269687652588e-01 7.586461901664733887e-01 1.772120743989944458e-01 -2.025645375251770020e-01 3.378548100590705872e-02
2.617525458335876465e-01 -7.169148325920104980e-01 1.870383024215698242e-01 -7.128460705280303955e-02 4.523956775665283203e-01 -2.067964151501655579e-02 -2.481497079133987427e-01 3.328453004360198975e-01
3.121025860309600830e-02 -3.481803238391876221e-01 4.130121171474456787e-01 1.549832969903945923e-01 1.849164217710494995e-01 2.088083699345588684e-02 -1.703773140907287598e-01 7.871080040931701660e-01
3.163032233715057373e-01 3.577177599072456360e-02 -9.576896578073501587e-02 -1.777545362710952759e-01 4.738631844520568848e-01 -5.433699488639831543e-01 -8.768142014741897583e-02 5.748208761215209961e-01
7.234839200973510742e-01 -4.170380234718322754e-01 -1.646298319101333618e-01 1.897025257349014282e-01 2.988101243972778320e-01 1.763409674167633057e-01 3.293060362339019775e-01 -1.036057546734809875e-01
-1.839920431375503540e-01 -3.180247843265533447e-01 -3.768115639686584473e-01 -1.508006453514099121e-01 4.251391291618347168e-01 -2.147177010774612427e-01 6.391118764877319336e-01 2.548890709877014160e-01
4.462654516100883484e-02 -4.671713709831237793e-01 5.080388113856315613e-02 -2.253169268369674683e-01 8.269459009170532227e-02 -5.447994470596313477e-01 -7.640650868415832520e-02 6.456993222236633301e-01
4.400205016136169434e-01 1.570568606257438660e-02 -4.805901050567626953e-01 2.947386913001537323e-02 6.660758256912231445e-01 -2.500266134738922119e-01 2.516863644123077393e-01 6.916274130344390869e-02
4.447873309254646301e-02 -8.623898029327392578e-03 -5.700691342353820801e-01 -3.477410078048706055e-01 2.938264608383178711e-01 -4.567190706729888916e-01 -1.285784542560577393e-01 4.904956519603729248e-01
-1.385461688041687012e-01 -5.689057707786560059e-01 -2.560100555419921875e-01 -2.941222190856933594e-01 5.970318913459777832e-01 -1.464728116989135742e-01 -7.443422079086303711e-02 3.487983047962188721e-01
2.107664644718170166e-01 -1.708728075027465820e-01 -7.938152551651000977e-01 8.143282495439052582e-03 1.492718905210494995e-01 2.507989108562469482e-01 -2.727693319320678711e-01 3.695746362209320068e-01
2.975874580442905426e-02 -1.061813235282897949e-01 -4.912523925304412842e-01 7.165606319904327393e-02 8.452811241149902344e-01 -1.090624257922172546e-01 2.140840329229831696e-02 1.205113679170608521e-01
-2.991749206557869911e-03 -7.548334002494812012e-01 -5.688044428825378418e-01 1.573515534400939941e-01 4.269562661647796631e-02 7.133894413709640503e-02 1.764891147613525391e-01 2.094255387783050537e-01
-1.698403209447860718e-01 -6.072872877120971680e-01 -9.132453799247741699e-02 1.516402959823608398e-01 2.904526293277740479e-01 3.470122218132019043e-01 5.733983516693115234e-01 1.935339421033859253e-01
2.911601960659027100e-01 -7.327681183815002441e-01 3.546196222305297852e-02 -1.019532158970832825e-01 9.954583644866943359e-02 1.160440668463706970e-01 -3.438785970211029053e-01 4.743380844593048096e-01
2.069003880023956299e-01 -3.788282275199890137e-01 -7.614048719406127930e-01 -3.070315420627593994e-01 8.002053201198577881e-02 8.725696802139282227e-02 9.277851134538650513e-02 3.421268761157989502e-01
1.960289627313613892e-01 -5.983326435089111328e-01 2.636159360408782959e-01 -1.634639948606491089e-01 4.078088998794555664e-01 -1.940781623125076294e-01 -1.883000135421752930e-01 5.176151394844055176e-01
2.786183357238769531e-01 -9.613607823848724365e-02 -6.740760207176208496e-01 1.588703691959381104e-01 3.870317041873931885e-01 -2.395330965518951416e-01 4.659705162048339844e-01 9.598429501056671143e-02
3.941059708595275879e-01 -5.747341513633728027e-01 1.340227872133255005e-01 -1.349587440490722656e-01 6.391813158988952637e-01 1.319369971752166748e-01 -1.110913529992103577e-01 1.997093856334686279e-01
3.158155083656311035e-01 -1.882380396127700806e-01 -6.380423307418823242e-01 -7.337985932826995850e-02 -1.964345425367355347e-01 1.085168495774269104e-01 5.274951457977294922e-01 3.517539203166961670e-01
-1.100946515798568726e-01 -3.264392912387847900e-01 -4.442699849605560303e-01 -6.960637122392654419e-02 6.686162352561950684e-01 3.830818831920623779e-01 2.222062647342681885e-01 1.895280033349990845e-01
3.798608481884002686e-01 -4.144099354743957520e-01 1.980453729629516602e-01 1.421478688716888428e-01 2.431676238775253296e-01 4.171887934207916260e-01 -3.546769320964813232e-01 5.153344273567199707e-01
7.583265304565429688e-01 -4.403983950614929199e-01 -1.949278861284255981e-01 1.088957265019416809e-01 2.550761401653289795e-01 9.178915619850158691e-02 3.274348378181457520e-01 -2.079373039305210114e-02
1.163569986820220947e-01 1.647201180458068848e-01 7.970530539751052856e-02 7.185248285531997681e-02 5.420180559158325195e-01 -2.604945898056030273e-01 3.961943387985229492e-01 6.551349163055419922e-01
-1.795629262924194336e-01 -4.557254612445831299e-01 -6.865518689155578613e-01 -1.275806128978729248e-02 4.431954324245452881e-01 1.360903978347778320e-01 2.399564087390899658e-01 1.266224086284637451e-01
4.796468913555145264e-01 -1.334776282310485840e-01 -3.998606279492378235e-02 -1.484886556863784790e-01 1.875924468040466309e-01 -5.581711530685424805e-01 -8.467584103345870972e-02 6.120122075080871582e-01
1.366882026195526123e-01 -4.070394933223724365e-01 -4.843719899654388428e-01 5.697816014289855957e-01 4.887724518775939941e-01 7.917223870754241943e-02 -2.719118632376194000e-02 -1.022831872105598450e-01
-5.648140609264373779e-02 -9.354618191719055176e-02 -8.104312419891357422e-01 -2.672596275806427002e-01 2.079689651727676392e-01 1.279019117355346680e-01 -4.746811464428901672e-02 4.449374675750732422e-01
-1.713401079177856445e-01 2.633363306522369385e-01 -5.688263773918151855e-01 1.273587942123413086e-01 2.652362883090972900e-01 1.191224250942468643e-02 -1.858591288328170776e-01 6.756308078765869141e-01
-2.367096208035945892e-02 -3.696429729461669922e-01 -9.040769189596176147e-02 1.951563656330108643e-01 4.252338409423828125e-01 3.631900548934936523e-01 -4.771375954151153564e-01 5.255028605461120605e-01
7.380902767181396484e-01 -5.881782770156860352e-01 -2.670175433158874512e-01 9.046499431133270264e-02 1.328135132789611816e-01 5.297286435961723328e-02 -9.602153301239013672e-02 -1.100124418735504150e-02
7.440499067306518555e-01 -6.018233299255371094e-01 -2.439860254526138306e-03 -6.849550455808639526e-02 2.675987780094146729e-01 -4.815019667148590088e-02 3.919200506061315536e-03 7.455144077539443970e-02
-1.896379292011260986e-01 -6.807063221931457520e-01 -4.202450513839721680e-01 -2.178305238485336304e-01 2.633282244205474854e-01 1.828949600458145142e-01 3.137018978595733643e-01 2.746252715587615967e-01
3.385301530361175537e-01 -3.384899497032165527e-01 -2.818958759307861328e-01 4.038532376289367676e-01 6.193260550498962402e-01 -3.155542612075805664e-01 1.836296916007995605e-01 -1.067706197500228882e-01
1.247586235404014587e-01 -3.762051463127136230e-01 -3.471643328666687012e-01 -4.679282009601593018e-01 2.878800332546234131e-01 2.514083981513977051e-01 4.556515514850616455e-01 3.869439065456390381e-01
2.289983332157135010e-01 -5.517130494117736816e-01 9.664190560579299927e-02 1.671707034111022949e-01 6.227708458900451660e-01 -4.520022571086883545e-01 1.076141074299812317e-01 4.643703624606132507e-02
1.425526738166809082e-01 -4.164150729775428772e-02 -6.413941383361816406e-01 8.573168516159057617e-02 5.076857805252075195e-01 1.462628971785306931e-02 5.456222295761108398e-01 5.954558402299880981e-02
1.706442683935165405e-01 -2.907998561859130859e-01 -6.000242233276367188e-01 3.623257279396057129e-01 5.703607797622680664e-01 2.208546102046966553e-01 -1.297365128993988037e-01 6.393172591924667358e-02
5.484659224748611450e-02 -6.884259581565856934e-01 -3.794530332088470459e-01 4.130832105875015259e-02 2.598695456981658936e-01 3.955923616886138916e-01 -2.127012014389038086e-01 3.287906646728515625e-01
5.779674276709556580e-02 -4.579298794269561768e-01 -4.927961528301239014e-01 3.069083988666534424e-01 -2.556654624640941620e-02 5.718169212341308594e-01 -8.405161648988723755e-02 3.394494652748107910e-01
-1.469734311103820801e-01 1.674754023551940918e-01 -1.190815865993499756e-01 1.725272387266159058e-01 1.829914748668670654e-01 -5.356152355670928955e-02 1.269570142030715942e-01 9.240844845771789551e-01
5.494675040245056152e-01 4.806776344776153564e-02 -3.534812629222869873e-01 -3.138994574546813965e-01 3.791622519493103027e-01 -7.079378515481948853e-02 -2.573000490665435791e-01 5.072613954544067383e-01
7.892437279224395752e-02 -6.355524659156799316e-01 1.671370118856430054e-01 -1.721965819597244263e-01 5.476473569869995117e-01 1.257318109273910522e-01 -2.290110588073730469e-01 4.050743877887725830e-01
2.925051450729370117e-01 -6.739615797996520996e-01 3.359996676445007324e-01 -7.550154626369476318e-02 3.112362325191497803e-01 -7.309332489967346191e-02 -1.191465184092521667e-01 4.745668470859527588e-01
1.933235079050064087e-01 -6.656571626663208008e-01 3.006207644939422607e-01 -1.042603254318237305e-01 1.547557767480611801e-02 2.556806802749633789e-01 4.493593871593475342e-01 3.882621824741363525e-01
-1.463272422552108765e-01 -3.283411860466003418e-01 -4.056549966335296631e-01 -1.742409914731979370e-01 4.743786752223968506e-01 -4.069065153598785400e-01 4.566442966461181641e-01 2.770062685012817383e-01
-5.222381092607975006e-03 -7.090141773223876953e-01 -3.629727363586425781e-01 -2.711196243762969971e-01 -6.529388576745986938e-02 1.853813380002975464e-01 2.392570227384567261e-01 4.428805708885192871e-01
1.405467838048934937e-01 -5.425074696540832520e-01 -1.695655584335327148e-01 5.137633904814720154e-02 2.758721709251403809e-01 3.897869586944580078e-01 6.400957703590393066e-01 1.295314878225326538e-01
1.396651566028594971e-01 -6.664273738861083984e-01 2.794256508350372314e-01 -1.036128550767898560e-01 4.409864842891693115e-01 -6.544975191354751587e-02 -1.101955026388168335e-01 4.864751994609832764e-01
-1.062045097351074219e-01 -5.316681265830993652e-01 -3.648561239242553711e-01 -5.066542625427246094e-01 1.807131916284561157e-01 -8.410181850194931030e-02 1.291747689247131348e-01 5.097199678421020508e-01
2.884742915630340576e-01 -7.227161526679992676e-01 2.729871273040771484e-01 7.059200853109359741e-02 3.043237924575805664e-01 -2.049471288919448853e-01 -1.843247413635253906e-01 3.825792670249938965e-01
2.702057659626007080e-01 1.119190752506256104e-01 1.909160017967224121e-01 5.070732831954956055e-01 3.321151435375213623e-01 -5.798448622226715088e-02 9.491120278835296631e-02 7.058470249176025391e-01
-4.086748883128166199e-02 1.334063708782196045e-01 3.588730096817016602e-02 3.520298302173614502e-01 1.710744947195053101e-01 -2.291787117719650269e-01 1.453733593225479126e-01 8.674081563949584961e-01
2.615699358284473419e-02 -5.024563521146774292e-02 -7.679727673530578613e-01 2.011685259640216827e-02 5.980717539787292480e-01 6.438820064067840576e-02 1.839213371276855469e-01 1.046029850840568542e-01
-2.025559991598129272e-01 -6.437146067619323730e-01 -5.872691273689270020e-01 -2.676410041749477386e-02 3.423835337162017822e-01 1.463709026575088501e-01 -1.191384792327880859e-01 2.148401886224746704e-01
6.395445466041564941e-01 -2.941777408123016357e-01 -2.518498301506042480e-01 -1.596225947141647339e-01 2.988301813602447510e-01 -3.099995255470275879e-01 4.795022904872894287e-01 1.459599286317825317e-02
-9.875577688217163086e-02 -6.340245902538299561e-02 -4.110576808452606201e-01 -1.388106048107147217e-01 7.395201921463012695e-01 -2.990002930164337158e-01 1.001934707164764404e-01 3.894364535808563232e-01
-2.120953351259231567e-01 -2.895054519176483154e-01 -6.355501413345336914e-01 5.370724573731422424e-02 1.450315564870834351e-01 3.851780295372009277e-01 -2.570874392986297607e-01 4.784386157989501953e-01
-7.233859598636627197e-02 -4.079649746417999268e-01 -3.947938680648803711e-01 -7.631516456604003906e-02 7.060220837593078613e-01 3.381615281105041504e-01 1.653029322624206543e-01 1.627882868051528931e-01
1.650663912296295166e-01 -7.077922224998474121e-01 2.065751403570175171e-01 1.220499351620674133e-01 3.986050486564636230e-01 2.550256550312042236e-01 -2.261552065610885620e-01 3.730196654796600342e-01
-1.874780356884002686e-01 2.917909920215606689e-01 -4.513065814971923828e-01 2.220548987388610840e-01 2.557930648326873779e-01 1.054517030715942383e-01 -1.984715834259986877e-02 7.414714097976684570e-01
3.005083650350570679e-02 5.162206478416919708e-03 -5.811387300491333008e-01 3.371707499027252197e-01 4.825481772422790527e-01 1.755830198526382446e-01 5.191958546638488770e-01 1.200731098651885986e-01
3.011033236980438232e-01 1.413124501705169678e-01 -5.738462209701538086e-01 2.022166550159454346e-01 5.804706215858459473e-01 9.975310415029525757e-02 3.964396715164184570e-01 1.229442209005355835e-01
2.627918720245361328e-01 4.705042019486427307e-02 8.061930537223815918e-02 5.647200345993041992e-01 5.043748617172241211e-01 -1.447591632604598999e-01 4.628180861473083496e-01 3.372961580753326416e-01
-9.013366885483264923e-03 -5.561590194702148438e-01 -5.566637963056564331e-02 3.085337877273559570e-01 5.227589048445224762e-03 -6.379307508468627930e-01 8.329401910305023193e-02 4.223662614822387695e-01
2.542744576930999756e-01 -1.002731844782829285e-01 -2.744183242321014404e-01 4.411559700965881348e-01 -2.791704833507537842e-01 -6.296039372682571411e-02 -9.230317920446395874e-02 7.516285777091979980e-01
-3.793842345476150513e-02 -4.709441363811492920e-01 -3.434173762798309326e-01 -3.807320892810821533e-01 4.054154753684997559e-01 3.503375649452209473e-01 2.624486386775970459e-01 3.973695933818817139e-01
3.306823223829269409e-02 7.147268205881118774e-02 -3.135825097560882568e-01 1.404657363891601562e-01 8.105995655059814453e-01 -2.415523976087570190e-01 3.321306705474853516e-01 2.236147820949554443e-01
8.083090931177139282e-02 -5.287161469459533691e-01 -6.586328148841857910e-01 2.142239063978195190e-01 4.084205925464630127e-01 1.864378601312637329e-01 -1.612489968538284302e-01 8.166403323411941528e-02
-8.139506727457046509e-02 -3.107888102531433105e-01 -7.482895255088806152e-01 -1.896113306283950806e-01 4.412398338317871094e-01 -1.923062652349472046e-01 1.484571993350982666e-01 2.172130644321441650e-01
-6.083617731928825378e-02 1.468271464109420776e-01 1.579157263040542603e-02 3.391474485397338867e-01 2.011035233736038208e-01 -8.650449663400650024e-02 4.979203641414642334e-02 8.994807004928588867e-01
4.108122587203979492e-01 -5.928959846496582031e-01 1.523073315620422363e-01 2.777819754555821419e-04 3.325735330581665039e-01 4.035747647285461426e-01 -1.660645157098770142e-01 3.942777216434478760e-01
1.977767795324325562e-01 9.939584136009216309e-02 -4.367374181747436523e-01 -3.672081828117370605e-01 3.719000220298767090e-01 -4.461090862751007080e-01 -5.423715710639953613e-02 5.340025424957275391e-01
-2.219770848751068115e-02 -6.056270003318786621e-01 1.428477764129638672e-01 3.719652295112609863e-01 4.634656310081481934e-01 -4.710315167903900146e-01 6.117784604430198669e-02 1.831551790237426758e-01
3.269941359758377075e-02 -4.254077672958374023e-01 -2.986782789230346680e-01 5.275822877883911133e-01 6.316933035850524902e-01 2.227830737829208374e-01 2.861905470490455627e-02 3.032119013369083405e-02
-3.935209661722183228e-02 -4.007172584533691406e-01 -5.142192244529724121e-01 4.420864880084991455e-01 5.533379912376403809e-01 2.777925319969654083e-02 2.637670040130615234e-01 -3.856801241636276245e-02
3.811380863189697266e-01 -3.171224892139434814e-01 -7.811948657035827637e-01 2.594709694385528564e-01 1.884242445230484009e-01 1.603809595108032227e-01 1.348955929279327393e-02 1.231615766882896423e-01
1.872529387474060059e-01 -3.528387844562530518e-01 -3.477821126580238342e-02 -1.907343417406082153e-01 3.903893530368804932e-01 5.546134114265441895e-01 4.575976133346557617e-01 3.653170168399810791e-01
4.723978042602539062e-01 -3.814581930637359619e-01 -1.644961982965469360e-01 2.962558716535568237e-02 6.450440287590026855e-01 -4.286583065986633301e-01 5.660293996334075928e-02 1.896524243056774139e-02
-2.453581690788269043e-01 -5.604140162467956543e-01 -3.118419051170349121e-01 -3.306309878826141357e-01 2.332299351692199707e-01 -2.500212192535400391e-01 -1.596010923385620117e-01 5.261121392250061035e-01
-1.359981447458267212e-01 -1.014458984136581421e-01 -5.585753321647644043e-01 1.952515691518783569e-01 5.999927520751953125e-01 -2.221169173717498779e-01 1.436017155647277832e-01 4.371897876262664795e-01
-1.889655888080596924e-01 -3.322670608758926392e-02 -4.368201494216918945e-01 4.833730757236480713e-01 -4.550900682806968689e-02 -1.823987811803817749e-01 2.804743999149650335e-04 7.094970345497131348e-01
4.377337694168090820e-01 2.033943980932235718e-01 -1.549385786056518555e-01 4.639862179756164551e-01 4.925582110881805420e-01 -3.581365644931793213e-01 2.146281860768795013e-02 3.954677879810333252e-01
3.286101222038269043e-01 -1.650333218276500702e-02 -8.625676631927490234e-01 3.631487116217613220e-02 2.381554692983627319e-01 2.375031821429729462e-02 2.744833528995513916e-01 1.173808947205543518e-01
-2.243229299783706665e-01 -4.496974050998687744e-01 -6.634992361068725586e-01 4.116900861263275146e-01 2.275055646896362305e-01 7.123352587223052979e-02 2.661185860633850098e-01 1.003965660929679871e-01
1.187218166887760162e-02 -5.463899374008178711e-01 -6.387661695480346680e-01 3.818650841712951660e-01 2.697896063327789307e-01 2.137094438076019287e-01 1.691626608371734619e-01 -1.999133080244064331e-02
6.394819170236587524e-02 -4.398044645786285400e-01 -5.210174322128295898e-01 1.975107789039611816e-01 4.429412484169006348e-01 4.326411187648773193e-01 3.227671086788177490e-01 6.677639484405517578e-02
-2.278885245323181152e-01 -3.193310499191284180e-01 -2.991783916950225830e-01 -2.287800461053848267e-01 4.700202941894531250e-01 -3.628312945365905762e-01 6.983971688896417618e-03 5.929857492446899414e-01
4.280517995357513428e-01 -1.311047077178955078e-01 -1.671871691942214966e-01 4.870986565947532654e-02 6.997714638710021973e-01 -2.600213885307312012e-01 4.481776356697082520e-01 1.053789630532264709e-01
5.198493003845214844e-01 -8.436716347932815552e-02 -1.992695629596710205e-01 -4.811481572687625885e-03 6.028982400894165039e-01 -4.575652480125427246e-01 -2.206157743930816650e-01 2.477576732635498047e-01
2.446264959871768951e-02 3.026263974606990814e-02 -3.806454539299011230e-01 -1.640720516443252563e-01 7.576931118965148926e-01 -3.151636421680450439e-01 2.243926227092742920e-01 3.207747340202331543e-01
1.363130360841751099e-01 -4.963055998086929321e-02 -2.990425825119018555e-01 -2.788555324077606201e-01 8.200360536575317383e-01 6.936461478471755981e-02 -9.220284968614578247e-02 3.549599945545196533e-01
-1.347369402647018433e-01 2.901758253574371338e-01 -3.346573412418365479e-01 7.108758389949798584e-02 2.402040362358093262e-01 1.106495708227157593e-01 1.085074096918106079e-01 8.359903097152709961e-01
-9.203801164403557777e-04 -6.590942144393920898e-01 -1.242377236485481262e-01 -2.697231769561767578e-01 4.517632722854614258e-01 -3.245442211627960205e-01 1.639827936887741089e-01 3.756313920021057129e-01
4.024672806262969971e-01 -3.485057950019836426e-01 -1.442685276269912720e-01 1.654520444571971893e-02 6.473200321197509766e-01 -3.459834456443786621e-01 3.951520025730133057e-01 -2.457558363676071167e-02
3.616935908794403076e-01 3.578035533428192139e-02 -3.381445109844207764e-01 1.709234565496444702e-01 7.278336286544799805e-01 1.959113925695419312e-01 3.430089354515075684e-01 1.963743269443511963e-01
1.358152180910110474e-01 -3.571650981903076172e-01 -2.921041548252105713e-01 1.036619395017623901e-01 4.956609755754470825e-02 6.885544061660766602e-01 2.341864816844463348e-02 5.299096107482910156e-01
1.351081393659114838e-02 -3.565862476825714111e-01 -2.327214032411575317e-01 -2.017089426517486572e-01 5.369381308555603027e-01 -5.546345710754394531e-01 9.688843041658401489e-03 4.263822734355926514e-01
1.704393769614398479e-03 1.992815919220447540e-02 -3.633514940738677979e-01 8.456744998693466187e-02 6.993189454078674316e-01 -4.409121870994567871e-01 3.231987655162811279e-01 2.692883312702178955e-01
4.086336791515350342e-01 -5.521486327052116394e-02 -7.062495946884155273e-01 1.846610009670257568e-02 4.916726946830749512e-01 -1.402446627616882324e-01 1.946006864309310913e-01 1.776520013809204102e-01
-2.730796933174133301e-01 -2.766184210777282715e-01 -6.341647356748580933e-02 3.072819709777832031e-01 4.675687253475189209e-01 -5.530671477317810059e-01 2.615741193294525146e-01 3.969145119190216064e-01
5.472465977072715759e-02 -1.536577790975570679e-01 -6.097441315650939941e-01 -2.140291333198547363e-01 8.731186389923095703e-02 -3.624494075775146484e-01 4.752596020698547363e-01 4.369593262672424316e-01
-2.524362318217754364e-02 -3.787607848644256592e-01 -4.947870075702667236e-01 -4.917764067649841309e-01 2.114036381244659424e-01 1.485673785209655762e-01 1.779722273349761963e-01 5.203911662101745605e-01
-7.194684445858001709e-02 -3.333604931831359863e-01 1.084093227982521057e-01 2.698417305946350098e-01 2.167726606130599976e-01 -5.449793338775634766e-01 3.816981315612792969e-01 5.562743544578552246e-01
4.971283972263336182e-01 1.988497674465179443e-01 -2.787547409534454346e-01 -3.401525318622589111e-01 5.050984025001525879e-01 -1.165939643979072571e-01 2.161906212568283081e-01 4.521694183349609375e-01
2.795235216617584229e-01 -1.398649066686630249e-01 -4.445522725582122803e-01 -2.822408676147460938e-01 7.101744413375854492e-01 6.349900364875793457e-02 -1.712487190961837769e-01 2.954854965209960938e-01
3.110018968582153320e-01 -6.335553526878356934e-01 1.653456687927246094e-01 2.673397213220596313e-02 4.031805694103240967e-01 3.976797312498092651e-02 -4.179774224758148193e-01 3.674102723598480225e-01
-2.057994902133941650e-01 -5.110756158828735352e-01 -5.431059598922729492e-01 -6.506965309381484985e-02 4.993395507335662842e-01 2.629949748516082764e-01 1.193221956491470337e-01 2.539806962013244629e-01
1.818495057523250580e-02 -8.082277774810791016e-01 -2.155296653509140015e-01 -2.477056980133056641e-01 1.059034988284111023e-01 -2.896007299423217773e-01 1.548577006906270981e-02 3.785528242588043213e-01
2.478565126657485962e-01 -4.517392218112945557e-01 -6.878479719161987305e-01 2.856810092926025391e-01 3.547353446483612061e-01 -1.246992722153663635e-01 1.860462129116058350e-01 -6.123824045062065125e-02
-1.484744399785995483e-01 -5.360456705093383789e-01 1.167860552668571472e-01 3.528837859630584717e-01 4.387113451957702637e-01 -4.431574046611785889e-01 3.431221544742584229e-01 2.141385227441787720e-01
-1.724960058927536011e-01 -5.577403903007507324e-01 1.650011539459228516e-01 1.665138006210327148e-01 5.681558251380920410e-01 -3.345894515514373779e-01 3.176738917827606201e-01 2.618220746517181396e-01
-2.744047641754150391e-01 -1.974122673273086548e-01 -1.818445324897766113e-01 -5.545509234070777893e-02 3.010245859622955322e-01 -4.721869230270385742e-01 -1.872663199901580811e-01 7.077731490135192871e-01
2.960354834794998169e-02 -7.612281292676925659e-02 3.295985162258148193e-01 -7.259113341569900513e-02 5.025902390480041504e-01 1.486135572195053101e-01 5.419560894370079041e-02 7.757604122161865234e-01
-6.769300997257232666e-02 -2.257001549005508423e-01 -4.234674870967864990e-01 4.186593592166900635e-01 7.515929937362670898e-01 7.599911838769912720e-02 7.924792915582656860e-02 1.137040406465530396e-01
6.812937259674072266e-01 -1.127360505051910877e-03 5.107681080698966980e-02 4.039318114519119263e-02 4.575926363468170166e-01 -1.981724947690963745e-01 -2.461044043302536011e-01 4.715574383735656738e-01
4.357640743255615234e-01 -1.226039156317710876e-01 1.530506610870361328e-01 4.907031655311584473e-01 2.458165884017944336e-01 -3.384948074817657471e-01 2.556617856025695801e-01 5.389770269393920898e-01
9.296087548136711121e-03 -6.191126108169555664e-01 5.544376373291015625e-02 -2.344545722007751465e-02 2.488302588462829590e-01 3.898660838603973389e-01 -1.418121159076690674e-01 6.156028509140014648e-01
2.907894849777221680e-01 -3.090318441390991211e-01 5.120546743273735046e-02 3.919175565242767334e-01 7.362948060035705566e-01 -1.837529242038726807e-01 -8.071609586477279663e-02 2.851476967334747314e-01
2.272278815507888794e-01 -5.339765548706054688e-01 -1.678857356309890747e-01 1.537553519010543823e-01 1.550339311361312866e-01 6.853617429733276367e-01 8.344696462154388428e-02 3.327019810676574707e-01
-2.167073637247085571e-02 -7.338743209838867188e-01 -3.879538774490356445e-01 4.519540071487426758e-01 8.236100524663925171e-02 1.757610738277435303e-01 2.611129879951477051e-01 -1.824088022112846375e-02
1.052935793995857239e-01 1.083541512489318848e-01 1.062021777033805847e-01 2.798301354050636292e-02 4.824072718620300293e-01 -4.315077066421508789e-01 3.366596698760986328e-01 6.579173207283020020e-01
4.843252897262573242e-01 -1.911196261644363403e-01 -5.495886206626892090e-01 2.883186936378479004e-01 5.808968544006347656e-01 -1.467014383524656296e-02 -7.521525025367736816e-02 2.032894641160964966e-02
3.459345400333404541e-01 3.152805939316749573e-02 -4.438960552215576172e-01 -1.233249008655548096e-01 6.564589142799377441e-01 5.146326869726181030e-02 -3.743745982646942139e-01 3.055149316787719727e-01
-9.242173284292221069e-02 -4.111667871475219727e-01 -6.172809004783630371e-01 3.037151992321014404e-01 5.088303685188293457e-01 -1.960362792015075684e-01 2.201334536075592041e-01 5.765601247549057007e-02
-1.987635195255279541e-01 -1.812558621168136597e-01 -3.091307356953620911e-03 2.307530194520950317e-01 5.222930312156677246e-01 -5.868367552757263184e-01 2.878733277320861816e-01 4.175457656383514404e-01
-2.191009372472763062e-01 -5.149866938591003418e-01 -6.091008335351943970e-02 -1.137020289897918701e-01 6.189411878585815430e-02 -4.521603882312774658e-01 1.036392990499734879e-02 6.795278191566467285e-01
1.041504666209220886e-01 -7.805179804563522339e-02 2.219875454902648926e-01 5.587655901908874512e-01 5.872789025306701660e-01 -7.596961408853530884e-02 2.008382678031921387e-01 4.801658987998962402e-01
3.335029780864715576e-01 -6.259119510650634766e-01 3.800825178623199463e-01 -8.609715849161148071e-02 2.433388084173202515e-01 8.851380646228790283e-02 1.435994356870651245e-01 5.074104070663452148e-01
1.032491177320480347e-01 8.415976911783218384e-02 -5.317040085792541504e-01 -2.812853753566741943e-01 4.668856263160705566e-01 -3.798260092735290527e-01 -1.500082314014434814e-01 4.854623079299926758e-01
2.192407995462417603e-01 -4.153774380683898926e-01 4.106318056583404541e-01 -2.091688103973865509e-02 4.747455120086669922e-01 1.062370762228965759e-01 -8.904887735843658447e-02 6.047642230987548828e-01
-2.467578044161200523e-03 -8.575672656297683716e-02 -4.226821660995483398e-01 2.496582865715026855e-01 -3.116697371006011963e-01 -1.456905007362365723e-01 -3.255274845287203789e-03 7.957863807678222656e-01
1.966031193733215332e-01 -3.643301427364349365e-01 -6.186388731002807617e-01 -3.651903569698333740e-01 1.150946784764528275e-02 -7.482971996068954468e-02 -1.883080005645751953e-01 5.209039449691772461e-01
