# Supplementary material for: Where is your field going? A machine learning approach to study the relative motion of the domains of physics
Source: PLoS One. 2020 Jun 18;15(6):e0233997. doi: 10.1371/journal.pone.0233997 (PMC7302634; doi:10.1371/journal.pone.0233997)
Supplement: S18 Data — (ZIP) [file pone.0233997.s018.zip › 17/Pacs4Run_17_VS_500_embeddings1995-1999ED8.txt]

3.963799774646759033e-01 -3.354490697383880615e-01 3.342347443103790283e-01 3.098762929439544678e-01 2.663327753543853760e-02 -4.226505458354949951e-01 -5.787444114685058594e-01 -9.128347784280776978e-02
7.459390908479690552e-02 -2.366456091403961182e-01 -4.740462899208068848e-01 3.694699704647064209e-01 -3.676401078701019287e-01 -6.259263157844543457e-01 -2.198617607355117798e-01 4.387004673480987549e-02
-1.502706259489059448e-01 -1.810680031776428223e-01 -4.377430677413940430e-01 2.579308152198791504e-01 1.207597106695175171e-01 -2.926433384418487549e-01 -7.644262909889221191e-01 -4.376398026943206787e-02
6.362233161926269531e-01 -2.946930192410945892e-02 -1.403872817754745483e-01 -8.260537683963775635e-02 3.342155832797288895e-03 -3.739249408245086670e-01 -3.171202540397644043e-01 -5.722088813781738281e-01
-5.538737028837203979e-02 -1.926571875810623169e-01 -1.218750402331352234e-01 6.468966603279113770e-01 2.103223353624343872e-01 -2.890885174274444580e-01 -3.083633184432983398e-01 -5.509909391403198242e-01
7.081396579742431641e-01 -5.748482421040534973e-02 -2.686225473880767822e-01 1.757000535726547241e-01 -3.765890002250671387e-01 -2.217627465724945068e-01 -4.484107196331024170e-01 -1.162920612841844559e-02
6.600483059883117676e-01 -7.259775884449481964e-03 -8.306905627250671387e-02 2.996595501899719238e-01 3.495385050773620605e-01 -3.213863074779510498e-01 -3.454097807407379150e-01 -3.504469096660614014e-01
-5.691553652286529541e-02 -2.979721724987030029e-01 -3.785172849893569946e-02 7.289715409278869629e-01 -2.495962940156459808e-02 9.858448058366775513e-02 -5.430101752281188965e-01 -2.644601166248321533e-01
4.029460847377777100e-01 -5.678969025611877441e-01 -3.691104054450988770e-01 -1.338106691837310791e-01 -1.164789125323295593e-01 -4.715782701969146729e-01 -1.565430872142314911e-02 -3.532443344593048096e-01
3.630077242851257324e-01 -2.387603931128978729e-02 -1.115822792053222656e-01 5.648685693740844727e-01 3.967388570308685303e-01 -3.121256232261657715e-01 -3.993017375469207764e-01 -3.490875363349914551e-01
2.461141794919967651e-01 -2.092152684926986694e-01 -3.687903881072998047e-01 -1.328330934047698975e-01 -4.925574362277984619e-02 -4.954599738121032715e-01 -2.551720142364501953e-01 -6.549705266952514648e-01
3.375685811042785645e-01 -2.456900477409362793e-01 -4.681691825389862061e-01 5.490242838859558105e-01 -1.117879599332809448e-01 -4.826940000057220459e-01 -1.367104649543762207e-01 -2.022228837013244629e-01
7.695552706718444824e-01 -4.176090955734252930e-01 -4.803346842527389526e-02 -2.728464305400848389e-01 -8.311901241540908813e-02 -7.673960924148559570e-02 -2.856847345829010010e-01 -2.494423687458038330e-01
4.883951842784881592e-01 -4.789997935295104980e-01 5.230034142732620239e-02 1.439262777566909790e-01 -2.035213112831115723e-01 -5.605338811874389648e-01 3.062581717967987061e-01 -2.432402968406677246e-01
5.788487195968627930e-01 6.689970940351486206e-02 -5.223623476922512054e-03 2.314685843884944916e-02 1.483169794082641602e-01 -4.138052463531494141e-01 -3.409065902233123779e-01 -5.919843912124633789e-01
3.208352029323577881e-01 -4.212040901184082031e-01 -4.807041287422180176e-01 -1.891741454601287842e-01 -1.258261501789093018e-01 -5.020982623100280762e-01 -1.946789175271987915e-01 -3.833455741405487061e-01
2.323390096426010132e-01 -2.724763751029968262e-01 -4.138807766139507294e-03 3.757924959063529968e-02 -5.100834369659423828e-01 -7.387975454330444336e-01 1.672268360853195190e-01 -1.907193809747695923e-01
2.327672541141510010e-01 -3.184372186660766602e-01 6.197111606597900391e-01 -1.108869090676307678e-01 5.396037921309471130e-02 -1.441478431224822998e-01 -4.922635555267333984e-01 -4.266914427280426025e-01
-5.214559659361839294e-02 -1.111115887761116028e-01 4.463673830032348633e-01 -3.239024803042411804e-02 5.001178383827209473e-02 -4.946111738681793213e-01 -5.717859864234924316e-01 -4.588696360588073730e-01
-5.443539842963218689e-02 -3.622362315654754639e-01 -3.590120375156402588e-01 4.271502196788787842e-01 2.374520003795623779e-01 -4.094965457916259766e-01 -5.324646234512329102e-01 2.165300399065017700e-01
3.307329118251800537e-01 -5.367435216903686523e-01 -4.881520867347717285e-01 4.121177792549133301e-01 -1.029063984751701355e-01 -1.974079608917236328e-01 -3.263581097126007080e-01 1.957534402608871460e-01
-1.267299149185419083e-02 -8.660104274749755859e-01 3.149822652339935303e-01 3.926333412528038025e-02 -1.829836219549179077e-01 6.969216465950012207e-02 -2.353011518716812134e-01 -2.353790104389190674e-01
-4.197002947330474854e-02 -9.772015362977981567e-02 1.600355803966522217e-01 -7.014159113168716431e-02 7.109376788139343262e-02 -3.832479417324066162e-01 -4.905268549919128418e-01 -7.520691156387329102e-01
3.132151663303375244e-01 -3.502174615859985352e-01 -4.354819357395172119e-01 3.953641057014465332e-01 -1.690318882465362549e-01 -4.774072766304016113e-01 -2.233855240046977997e-02 -4.198787510395050049e-01
1.108429133892059326e-01 -3.993141055107116699e-01 -3.897868394851684570e-01 2.883774638175964355e-01 -3.536970913410186768e-01 -1.951789259910583496e-01 -1.459282487630844116e-01 -6.392772793769836426e-01
-4.847398772835731506e-02 1.724560186266899109e-02 2.043037265539169312e-01 3.457217663526535034e-02 -5.742414295673370361e-02 -5.677202939987182617e-01 -3.798848688602447510e-01 -6.960612535476684570e-01
4.415740668773651123e-01 -2.726208567619323730e-01 -3.187397420406341553e-01 -1.976638883352279663e-01 -1.660464853048324585e-01 -4.593546390533447266e-01 -1.892976760864257812e-01 -5.617939829826354980e-01
5.174246430397033691e-01 7.034165412187576294e-02 1.725554019212722778e-01 3.544056713581085205e-01 -3.990117609500885010e-01 -4.690952301025390625e-01 4.730457440018653870e-02 -4.364016950130462646e-01
1.036216095089912415e-01 -7.658896446228027344e-01 4.930843710899353027e-01 2.671755254268646240e-01 1.777501851320266724e-01 -2.061049044132232666e-01 -7.124116271734237671e-02 -9.492634236812591553e-02
2.497852295637130737e-01 -6.282398700714111328e-01 -6.057796478271484375e-01 7.315586507320404053e-02 -8.996993303298950195e-02 -2.561429738998413086e-01 -3.112748265266418457e-01 2.346543595194816589e-03
3.082814514636993408e-01 -5.352706313133239746e-01 -4.688080847263336182e-01 1.749115735292434692e-01 -5.023729205131530762e-01 -1.866894215345382690e-01 -1.807206869125366211e-01 -2.195028215646743774e-01
-2.080082446336746216e-01 -1.165741607546806335e-01 -5.293375253677368164e-02 -2.434394806623458862e-01 -3.801741078495979309e-02 -7.175795435905456543e-01 -5.764012932777404785e-01 -1.802058368921279907e-01
5.784273743629455566e-01 -6.548516750335693359e-01 -3.168201744556427002e-01 2.033339887857437134e-01 -2.089892923831939697e-01 -2.198970615863800049e-01 -5.102794989943504333e-02 1.538463030010461807e-02
-8.867642842233181000e-03 -4.474654793739318848e-01 4.714551568031311035e-01 -3.298484683036804199e-01 -8.890470117330551147e-02 -4.092602431774139404e-01 -5.236079096794128418e-01 -1.380673199892044067e-01
2.672573029994964600e-01 -1.658488363027572632e-01 -3.283636644482612610e-02 2.573991119861602783e-01 -3.425369262695312500e-01 -5.403048396110534668e-01 1.009804159402847290e-01 -6.436436772346496582e-01
3.372362628579139709e-02 3.071271628141403198e-02 -2.423733472824096680e-01 3.989935517311096191e-01 -3.739247471094131470e-02 -2.573696970939636230e-01 -3.634266257286071777e-01 -7.617497444152832031e-01
1.346146874129772186e-02 -1.983436346054077148e-01 5.879281163215637207e-01 2.498979568481445312e-01 -5.599962547421455383e-02 -1.834354251623153687e-01 -5.429736375808715820e-01 -4.698566198348999023e-01
6.163135170936584473e-01 -3.469463810324668884e-02 -2.440256327390670776e-01 1.195916458964347839e-01 -4.507343769073486328e-01 -4.513720571994781494e-01 -3.441836535930633545e-01 1.405094116926193237e-01
1.161949336528778076e-01 -3.945703506469726562e-01 -3.591220080852508545e-01 1.898993551731109619e-01 -3.709271848201751709e-01 -3.383078575134277344e-01 -7.882488518953323364e-02 -6.383806467056274414e-01
2.312324494123458862e-01 -1.974845975637435913e-01 -5.205154418945312500e-01 -9.196156263351440430e-02 -2.377989441156387329e-01 -7.012871503829956055e-01 -2.518187165260314941e-01 -1.279590278863906860e-01
5.095915198326110840e-01 -6.368496417999267578e-01 -3.205530047416687012e-01 3.177523612976074219e-01 -3.317139148712158203e-01 -1.325570195913314819e-01 -5.638238042593002319e-02 -1.528923492878675461e-02
4.098906815052032471e-01 -5.955789089202880859e-01 -2.867916524410247803e-01 4.654491543769836426e-01 -3.866054117679595947e-01 -1.644170135259628296e-01 4.286799579858779907e-02 6.972413510084152222e-03
5.776565670967102051e-01 6.031389813870191574e-03 -2.943229079246520996e-01 3.507091104984283447e-01 -4.525472521781921387e-01 -4.083490967750549316e-01 -2.799035310745239258e-01 8.221855759620666504e-02
5.941370129585266113e-01 -4.099344611167907715e-01 -1.167220547795295715e-01 2.059556245803833008e-01 -6.001336574554443359e-01 -2.072611153125762939e-01 -5.686008185148239136e-02 1.286963224411010742e-01
3.621658086776733398e-01 -2.406974136829376221e-01 -4.420275092124938965e-01 3.278374373912811279e-01 -5.207822322845458984e-01 -2.738417685031890869e-01 -2.239926904439926147e-01 -3.341537415981292725e-01
1.634001433849334717e-01 -5.202685594558715820e-01 -4.525839090347290039e-01 2.604097425937652588e-01 -2.912720143795013428e-01 -4.685005247592926025e-01 3.614453366026282310e-03 -3.544437289237976074e-01
3.960388004779815674e-01 -3.823549747467041016e-01 -4.058481454849243164e-01 2.048852741718292236e-01 -5.128759741783142090e-01 1.802012324333190918e-02 -3.375965952873229980e-01 -3.360494375228881836e-01
9.325236082077026367e-02 -6.017743945121765137e-01 4.329403936862945557e-01 2.206475585699081421e-01 -5.532639846205711365e-02 -2.167834043502807617e-01 -3.090049140155315399e-02 -5.848401784896850586e-01
-3.338560089468955994e-02 5.952250957489013672e-02 2.260296419262886047e-02 4.785333573818206787e-01 -6.277856826782226562e-01 -1.467725187540054321e-01 -5.864189267158508301e-01 -7.932940125465393066e-02
8.308371305465698242e-01 -3.546226918697357178e-01 -1.278186142444610596e-01 4.467055574059486389e-02 -2.809879481792449951e-01 -1.077456474304199219e-01 -2.715673744678497314e-01 -3.615287318825721741e-02
3.670164942741394043e-01 -1.897946447134017944e-01 4.981461912393569946e-02 1.850715279579162598e-01 1.904580742120742798e-01 -4.333569854497909546e-02 -3.622302711009979248e-01 -7.894180417060852051e-01
3.508542478084564209e-01 -4.679448604583740234e-01 -3.852402865886688232e-01 5.555365681648254395e-01 2.391620725393295288e-02 -4.450248479843139648e-01 3.016423061490058899e-02 -3.699798882007598877e-02
3.658550381660461426e-01 -1.044885292649269104e-01 8.110839128494262695e-02 5.669298768043518066e-01 -1.424910128116607666e-01 -5.494726896286010742e-01 2.065993845462799072e-01 -4.029104113578796387e-01
2.867604792118072510e-01 -5.987321138381958008e-01 -4.486559331417083740e-01 3.480677008628845215e-01 -2.594670355319976807e-01 -1.816483736038208008e-01 -2.791453599929809570e-01 2.420812696218490601e-01
3.942794799804687500e-01 -6.829445362091064453e-01 4.684174954891204834e-01 2.417574673891067505e-01 1.058738678693771362e-01 3.438853845000267029e-02 1.593245007097721100e-02 -2.960121035575866699e-01
2.575420737266540527e-01 -3.100367486476898193e-01 -4.021908342838287354e-01 5.513223409652709961e-01 -7.278226315975189209e-02 -5.516927838325500488e-01 1.654638163745403290e-02 -2.487962245941162109e-01
-8.193016052246093750e-02 -1.746753603219985962e-01 3.679917454719543457e-01 -2.656190395355224609e-01 -2.740311920642852783e-01 -4.365575015544891357e-01 -6.539137959480285645e-01 -2.520430088043212891e-01
5.393694639205932617e-01 5.301955714821815491e-02 -9.481176733970642090e-03 3.505286276340484619e-01 3.302219212055206299e-01 -2.080264240503311157e-01 -4.543763101100921631e-01 -4.738457500934600830e-01
-1.283977925777435303e-02 -4.069330692291259766e-01 -2.255548685789108276e-01 2.768086791038513184e-01 -3.429582715034484863e-01 1.949815005064010620e-01 -5.520632266998291016e-01 -4.963170588016510010e-01
3.565270900726318359e-01 -1.920342296361923218e-01 -3.790182173252105713e-01 5.687156319618225098e-01 -9.916881471872329712e-02 -5.913788080215454102e-01 -6.881970167160034180e-02 -6.796923279762268066e-02
1.540336310863494873e-01 -6.477335691452026367e-01 -4.753046929836273193e-01 4.470915794372558594e-01 -1.858832389116287231e-01 -1.924649775028228760e-01 -2.296258658170700073e-01 8.115623146295547485e-02
6.632919907569885254e-01 -2.996976375579833984e-01 -2.400759011507034302e-01 -4.028884321451187134e-02 -5.357248187065124512e-01 -2.599194645881652832e-01 -2.179931253194808960e-01 -9.426154196262359619e-02
6.952100396156311035e-01 1.509439200162887573e-01 -7.175300270318984985e-02 4.283635318279266357e-01 -5.872638523578643799e-02 -1.117906048893928528e-01 -4.912260174751281738e-01 -2.191029638051986694e-01
2.604185342788696289e-01 -3.967797160148620605e-01 -4.928730726242065430e-01 3.686687946319580078e-01 -4.137640595436096191e-01 -2.928290963172912598e-01 -1.529983431100845337e-01 -3.399257659912109375e-01
1.999153494834899902e-01 -8.510299772024154663e-02 6.346259713172912598e-01 2.649795636534690857e-02 -3.308376371860504150e-01 -5.447646379470825195e-01 -2.460801303386688232e-01 -2.873352766036987305e-01
-1.389995813369750977e-01 -2.574974596500396729e-01 -1.463970690965652466e-01 -1.807095259428024292e-01 2.008279561996459961e-01 -7.356912493705749512e-01 -4.722294509410858154e-01 -2.360336780548095703e-01
5.511939525604248047e-01 -1.085047423839569092e-01 -1.010366380214691162e-01 -7.861489802598953247e-02 1.762148439884185791e-01 -2.822141647338867188e-01 -2.907273471355438232e-01 -6.876077651977539062e-01
6.336700320243835449e-01 -4.850894585251808167e-02 1.338080465793609619e-01 1.667562574148178101e-01 2.759120166301727295e-01 -1.721220910549163818e-01 -3.826296329498291016e-01 -5.461115241050720215e-01
-1.967896148562431335e-02 -9.042490124702453613e-01 2.396164238452911377e-01 1.326447259634733200e-02 9.413239359855651855e-02 -2.866540849208831787e-01 -4.304471984505653381e-02 -1.773994117975234985e-01
5.617395043373107910e-01 1.099376156926155090e-01 -3.057436645030975342e-01 2.591449618339538574e-01 -3.657510280609130859e-01 -2.112198919057846069e-01 -5.707286000251770020e-01 -8.722656965255737305e-02
3.027628362178802490e-01 -5.046206116676330566e-01 -2.696183025836944580e-01 3.714368492364883423e-02 -6.784627437591552734e-01 -2.888567149639129639e-01 -1.254426240921020508e-01 -1.418923884630203247e-01
5.953761339187622070e-01 6.603274494409561157e-02 1.438285559415817261e-01 1.252207607030868530e-01 2.421407252550125122e-01 -4.415932595729827881e-01 -5.712444186210632324e-01 1.576174348592758179e-01
-1.844987869262695312e-01 1.722825318574905396e-01 -8.264779299497604370e-02 6.326174139976501465e-01 -1.576526165008544922e-01 -4.653220176696777344e-01 -4.269863367080688477e-01 -3.248803615570068359e-01
7.092492580413818359e-01 -2.988362014293670654e-01 -8.120159804821014404e-02 -1.813088208436965942e-01 -4.772301763296127319e-02 -3.058963082730770111e-02 -6.026480793952941895e-01 4.240237921476364136e-02
2.157202959060668945e-01 -6.111720800399780273e-01 -4.419893920421600342e-01 4.748041629791259766e-01 -1.031177192926406860e-01 -1.858159601688385010e-01 -2.785033583641052246e-01 1.908266544342041016e-01
8.174152672290802002e-02 -3.102352619171142578e-01 6.703645586967468262e-01 7.680145651102066040e-02 -6.951762735843658447e-02 -2.880216240882873535e-01 -4.808776974678039551e-01 -3.503609895706176758e-01
2.178390175104141235e-01 -4.125642478466033936e-01 3.504372239112854004e-01 2.118178009986877441e-01 3.077391386032104492e-01 -9.624035656452178955e-02 -6.018332839012145996e-01 3.853505849838256836e-01
-4.096137359738349915e-02 -2.881002128124237061e-01 5.712388157844543457e-01 -9.873116016387939453e-02 -4.267890751361846924e-02 -3.705491423606872559e-01 -6.394801139831542969e-01 -1.766231954097747803e-01
6.721680760383605957e-01 -2.573945224285125732e-01 -8.505820482969284058e-02 -2.021205425262451172e-01 -2.058820128440856934e-01 9.429079294204711914e-02 -5.364330410957336426e-01 -3.079156577587127686e-01
5.880479812622070312e-01 -3.693549931049346924e-01 5.970241501927375793e-02 2.075636535882949829e-01 5.678395628929138184e-01 -1.051527541130781174e-02 -2.853933274745941162e-01 -2.590900659561157227e-01
-8.370759338140487671e-02 -4.790123105049133301e-01 8.319153636693954468e-02 -1.222753524780273438e-01 4.541304409503936768e-01 -5.979717373847961426e-01 -4.181511104106903076e-01 -5.489298328757286072e-02
3.349308371543884277e-01 -2.488158047199249268e-01 -3.122046589851379395e-01 -3.914082944393157959e-01 2.513773553073406219e-02 -1.664371937513351440e-01 -7.379850745201110840e-01 4.779895767569541931e-02
-1.705509237945079803e-02 -3.125147819519042969e-01 5.805318355560302734e-01 3.968196511268615723e-01 -1.308624893426895142e-01 -3.252358138561248779e-01 -2.052266746759414673e-01 -4.924829602241516113e-01
3.418193459510803223e-01 -2.793276309967041016e-01 -4.465644955635070801e-01 4.855374395847320557e-01 -2.807979583740234375e-01 -5.028558969497680664e-01 -1.724140793085098267e-01 9.236321598291397095e-02
1.494862884283065796e-01 -2.948711812496185303e-01 3.345284461975097656e-01 1.645282804965972900e-01 -2.793916165828704834e-01 -2.212741971015930176e-02 -2.621958851814270020e-01 -7.774509191513061523e-01
-2.414304316043853760e-01 -3.829990327358245850e-01 4.949271976947784424e-01 -5.369636230170726776e-03 -1.725548952817916870e-01 -5.536696910858154297e-01 -4.597286880016326904e-01 4.863750189542770386e-02
7.911438494920730591e-02 -1.076591610908508301e-01 2.882754504680633545e-01 3.257196843624114990e-01 -1.054567545652389526e-01 -6.509836018085479736e-02 -8.365427255630493164e-01 2.789115011692047119e-01
6.151515841484069824e-01 9.438122063875198364e-02 -9.008110314607620239e-02 -1.636732369661331177e-01 -1.569238156080245972e-01 -3.456241190433502197e-01 -6.575627923011779785e-01 3.615389764308929443e-02
2.793623805046081543e-01 -1.420010328292846680e-01 -3.513982594013214111e-01 5.855151414871215820e-01 6.041979417204856873e-02 -6.104202270507812500e-01 -6.334634870290756226e-02 -2.349627465009689331e-01
-5.733311548829078674e-02 -1.357535719871520996e-01 1.913616061210632324e-01 -8.344978094100952148e-02 2.293430715799331665e-01 -7.138009071350097656e-01 -4.672790467739105225e-01 -3.927351534366607666e-01
-2.866850234568119049e-02 -2.208715826272964478e-01 6.067124009132385254e-01 2.440243214368820190e-01 -4.909462928771972656e-01 -3.606376945972442627e-01 -2.439094334840774536e-01 -3.035894334316253662e-01
5.767443776130676270e-01 -5.112166404724121094e-01 -1.480636447668075562e-01 -1.066819299012422562e-02 -2.897047996520996094e-01 -3.141256570816040039e-01 2.541679702699184418e-02 -4.480369985103607178e-01
8.202418088912963867e-01 -4.165830016136169434e-01 3.037231741473078728e-03 7.267969194799661636e-03 -1.569026261568069458e-01 -3.150398135185241699e-01 -1.005446165800094604e-01 1.400794684886932373e-01
3.910768777132034302e-02 -6.459480524063110352e-01 5.586320161819458008e-01 2.613461315631866455e-01 -1.698865741491317749e-01 -1.076789051294326782e-01 -1.930018812417984009e-01 -3.509193956851959229e-01
-7.384551316499710083e-02 -4.121306240558624268e-01 6.512031555175781250e-01 2.139248549938201904e-01 -2.552200555801391602e-01 -3.025981783866882324e-01 -3.143913149833679199e-01 -3.151527941226959229e-01
6.840469241142272949e-01 5.606063827872276306e-02 1.401153206825256348e-01 4.401285946369171143e-01 2.292841076850891113e-01 -2.647593319416046143e-01 -2.567728757858276367e-01 -3.563572466373443604e-01
1.459372788667678833e-01 -5.776386857032775879e-01 -5.718259215354919434e-01 2.107400745153427124e-01 -3.121849894523620605e-01 -3.786952197551727295e-01 -1.633691191673278809e-01 -7.797937095165252686e-02
-4.812620952725410461e-02 -2.466473877429962158e-01 6.736116409301757812e-01 1.779422014951705933e-01 -1.429201066493988037e-01 -4.001344442367553711e-01 -4.221224486827850342e-01 -3.044859170913696289e-01
5.811884403228759766e-01 1.044178754091262817e-01 -1.962454169988632202e-01 -1.513828989118337631e-02 -3.592653870582580566e-01 -2.841752469539642334e-01 -6.291778683662414551e-01 -8.296712487936019897e-02
5.079156160354614258e-01 1.341356337070465088e-01 2.207404077053070068e-01 2.920721173286437988e-01 2.835407853126525879e-01 -4.491752982139587402e-01 -5.495857000350952148e-01 7.614802569150924683e-02
6.629887819290161133e-01 -3.591617941856384277e-01 -1.692358851432800293e-01 -1.065701246261596680e-01 -5.336250066757202148e-01 -8.796211332082748413e-02 -2.801832258701324463e-01 -1.430217772722244263e-01
3.748070001602172852e-01 -4.960317015647888184e-01 -4.281936585903167725e-01 4.450933337211608887e-01 -1.582912504673004150e-01 -4.384872913360595703e-01 3.901978954672813416e-02 -1.147368401288986206e-01
1.684941947460174561e-01 -4.290237724781036377e-01 -3.830813169479370117e-01 3.735867738723754883e-01 2.284641116857528687e-01 -4.506497979164123535e-01 -4.231889545917510986e-01 2.585728466510772705e-01
3.752095699310302734e-01 -1.795684844255447388e-01 -1.576827466487884521e-01 2.997911870479583740e-01 4.456580281257629395e-01 -4.849769175052642822e-01 -4.598153233528137207e-01 2.588252425193786621e-01
2.421716898679733276e-01 -2.076699137687683105e-01 -3.369827568531036377e-01 3.514508306980133057e-01 -4.778221547603607178e-01 7.568866014480590820e-02 -5.699669718742370605e-01 -3.197593390941619873e-01
3.056318461894989014e-01 -5.450238473713397980e-03 -1.445671021938323975e-01 5.807161331176757812e-01 -6.430014967918395996e-01 -1.401299685239791870e-01 -3.386262059211730957e-01 -2.595218643546104431e-02
1.116733849048614502e-01 -4.115089178085327148e-01 -3.865859210491180420e-01 3.879613429307937622e-02 -3.500262796878814697e-01 -5.556990504264831543e-01 -4.860639572143554688e-02 -4.832735359668731689e-01
6.214395165443420410e-01 -3.811021447181701660e-01 -1.746537983417510986e-01 -1.653172671794891357e-01 -4.042954444885253906e-01 -1.650145649909973145e-01 -1.700889170169830322e-01 -4.371789991855621338e-01
-3.066953122615814209e-01 -2.554849088191986084e-01 1.507797390222549438e-01 2.539100348949432373e-01 -1.817585714161396027e-02 -1.578143984079360962e-01 -6.547406911849975586e-01 -5.473020672798156738e-01
4.406222999095916748e-01 -6.357990950345993042e-02 -1.149737648665904999e-02 4.336308836936950684e-01 -2.840850055217742920e-01 -6.896116137504577637e-01 1.049344763159751892e-01 -2.153178453445434570e-01
2.217845916748046875e-01 -3.434200286865234375e-01 -7.987234741449356079e-02 1.624150318093597889e-03 -5.006159543991088867e-01 -6.950844526290893555e-01 1.749115735292434692e-01 -2.492774873971939087e-01
4.548403918743133545e-01 -3.177906274795532227e-01 1.013029664754867554e-01 1.447678059339523315e-01 -5.388665199279785156e-01 -4.963183104991912842e-01 1.806309670209884644e-01 -3.026100695133209229e-01
2.834704518318176270e-02 -1.571303904056549072e-01 1.254666149616241455e-01 -4.375338554382324219e-02 3.635746240615844727e-01 -7.693986892700195312e-01 -3.893744349479675293e-01 -2.847403585910797119e-01
6.877600550651550293e-01 -2.552859485149383545e-01 -4.128327127546072006e-03 -2.203644514083862305e-01 -1.534193456172943115e-01 1.343948543071746826e-01 -5.851931571960449219e-01 -1.708428263664245605e-01
3.367469012737274170e-01 -6.117413640022277832e-01 -4.255928397178649902e-01 3.879736959934234619e-01 -1.862262934446334839e-01 -3.083629906177520752e-01 5.378850549459457397e-02 -2.192264646291732788e-01
-1.702760457992553711e-01 -8.549141883850097656e-01 1.732824593782424927e-01 3.396498262882232666e-01 1.258579082787036896e-02 -1.343254745006561279e-01 -1.231790781021118164e-01 -2.477178722620010376e-01
-1.080593839287757874e-01 -2.387913614511489868e-01 -1.981771886348724365e-01 6.169596910476684570e-01 -3.553605973720550537e-01 -2.745172567665576935e-02 -6.199331879615783691e-01 -6.035296246409416199e-03
1.849530823528766632e-02 -3.964673727750778198e-02 5.875267386436462402e-01 2.593370079994201660e-01 -2.006242871284484863e-01 -3.762756884098052979e-01 -5.878173708915710449e-01 -2.414123266935348511e-01
8.649123311042785645e-01 -2.199784964323043823e-01 4.600235447287559509e-02 2.695114612579345703e-01 -2.963873445987701416e-01 -1.303122341632843018e-01 -1.246419847011566162e-01 -9.176662564277648926e-02
1.606518179178237915e-01 -2.910873889923095703e-01 5.881863832473754883e-01 1.882459819316864014e-01 -1.704647094011306763e-01 -3.527949154376983643e-01 -1.529425978660583496e-01 -5.754524469375610352e-01
-1.598227471113204956e-01 -1.481648683547973633e-01 8.921030163764953613e-02 4.653936922550201416e-01 -5.101268291473388672e-01 -2.848354540765285492e-02 -6.727260947227478027e-01 -1.198042035102844238e-01
-5.269368365406990051e-02 -2.705770730972290039e-01 2.737194597721099854e-01 1.394020169973373413e-01 -7.904609292745590210e-02 -5.325339436531066895e-01 -2.994610965251922607e-01 -6.709238290786743164e-01
3.433863818645477295e-01 -4.652407467365264893e-01 -3.562985360622406006e-01 -2.263529151678085327e-01 -3.716902136802673340e-01 -5.006563663482666016e-01 -6.728884577751159668e-02 -3.067806661128997803e-01
5.037758350372314453e-01 -3.537585735321044922e-01 -4.099533259868621826e-01 2.192205935716629028e-01 -4.804709851741790771e-01 8.682205341756343842e-03 -4.158336222171783447e-01 -3.316669538617134094e-02
6.789705157279968262e-02 -8.926835656166076660e-02 2.372080683708190918e-01 4.256849586963653564e-01 -1.019212007522583008e-01 -1.919349431991577148e-01 -7.238781452178955078e-01 4.227522313594818115e-01
1.871147006750106812e-02 -1.422397941350936890e-01 6.617876887321472168e-01 1.910374760627746582e-01 -1.314044147729873657e-01 -5.152303576469421387e-01 -4.116302430629730225e-01 -2.297620177268981934e-01
2.894593961536884308e-02 -4.822911024093627930e-01 -1.777335554361343384e-01 5.598778128623962402e-01 1.859833747148513794e-01 -1.182215437293052673e-01 -5.558695793151855469e-01 2.528795301914215088e-01
-3.013150095939636230e-01 -2.390250414609909058e-01 2.013905495405197144e-01 1.721556484699249268e-01 -2.337656542658805847e-02 -8.085781931877136230e-01 -1.951813846826553345e-01 -2.990646064281463623e-01
6.155377626419067383e-01 1.567816361784934998e-02 -2.032581269741058350e-01 2.082849293947219849e-01 -3.785541355609893799e-01 -4.778286218643188477e-01 -3.419546782970428467e-01 2.182080596685409546e-01
-5.007042363286018372e-02 -5.672653913497924805e-01 4.930020272731781006e-01 3.718045949935913086e-01 -1.805236935615539551e-02 -1.171575561165809631e-01 -2.506723701953887939e-01 -4.663957059383392334e-01
-3.021990954875946045e-01 -4.702670872211456299e-01 -7.964368164539337158e-02 3.818067312240600586e-01 -2.230200916528701782e-01 3.692376241087913513e-02 -6.946515440940856934e-01 4.198820888996124268e-02
4.839399755001068115e-01 -6.290774941444396973e-01 -1.454174220561981201e-01 -2.388102859258651733e-01 -4.786047041416168213e-01 -5.747640132904052734e-02 -2.378410100936889648e-01 -5.433828756213188171e-02
4.628976285457611084e-01 -2.052212059497833252e-01 -3.936314284801483154e-01 -1.489493101835250854e-01 3.514823317527770996e-02 -6.654939651489257812e-01 -2.012142091989517212e-01 -2.861362993717193604e-01
1.353795677423477173e-01 -8.453028649091720581e-02 2.400262951850891113e-01 -2.102891802787780762e-01 2.095947116613388062e-01 -7.314060926437377930e-01 -3.716688454151153564e-01 -3.945506513118743896e-01
1.104764565825462341e-01 3.122810721397399902e-01 -1.904438138008117676e-01 2.251046895980834961e-01 -2.013418525457382202e-01 -4.137971401214599609e-01 -5.112962126731872559e-01 -5.745815634727478027e-01
6.052294373512268066e-01 -4.409775510430335999e-02 5.559923872351646423e-02 1.918881088495254517e-01 3.639771640300750732e-01 -3.221324086189270020e-01 -5.694054365158081055e-01 1.771145462989807129e-01
1.745444023981690407e-03 -2.009225189685821533e-01 1.375276744365692139e-01 -1.750202625989913940e-01 2.105273753404617310e-01 -8.285241723060607910e-01 -3.685615062713623047e-01 -2.084937393665313721e-01
8.381031751632690430e-01 -1.965646147727966309e-01 -1.020486727356910706e-01 2.830800116062164307e-01 -1.896477937698364258e-01 -2.373334616422653198e-01 -2.563124597072601318e-01 1.020174995064735413e-01
3.861965537071228027e-01 4.761437699198722839e-02 -2.729197144508361816e-01 2.041938900947570801e-01 -5.869001150131225586e-01 -4.626600742340087891e-01 -3.973199427127838135e-01 1.266303956508636475e-01
2.897443771362304688e-01 -5.710853934288024902e-01 -4.089013338088989258e-01 2.778836488723754883e-01 1.391609311103820801e-01 -1.342587172985076904e-01 -4.562286138534545898e-01 3.161557912826538086e-01
2.650468796491622925e-02 -5.438534021377563477e-01 -4.338215291500091553e-01 1.280663758516311646e-01 -4.379945695400238037e-01 -3.029205799102783203e-01 -8.868443220853805542e-02 -4.554711878299713135e-01
-5.703935772180557251e-02 -1.984592378139495850e-01 1.406199038028717041e-01 1.271967589855194092e-01 3.866871595382690430e-01 -6.788942813873291016e-01 -4.382452964782714844e-01 -3.448538184165954590e-01
7.246329635381698608e-02 -4.525181055068969727e-01 4.128521978855133057e-01 1.860123127698898315e-01 7.757386565208435059e-02 -3.094928860664367676e-01 -6.224428862333297729e-02 -6.922796964645385742e-01
1.507641077041625977e-01 -2.955337464809417725e-01 -1.616772413253784180e-01 4.403648972511291504e-01 2.222290933132171631e-01 -6.249316930770874023e-01 -3.713635802268981934e-01 3.033691346645355225e-01
7.675288915634155273e-01 -7.892401888966560364e-03 -1.707615107297897339e-01 4.816296324133872986e-02 -3.088318407535552979e-01 -3.470760881900787354e-01 -4.041961729526519775e-01 -1.202314626425504684e-02
-3.099015057086944580e-01 -5.476214289665222168e-01 -8.309639990329742432e-02 1.948090791702270508e-01 -2.422263473272323608e-01 5.803608894348144531e-02 -7.036896944046020508e-01 4.466898366808891296e-02
7.349712401628494263e-02 -3.820399940013885498e-01 4.204115271568298340e-01 -2.369915843009948730e-01 1.458748430013656616e-02 -7.503243684768676758e-01 -2.044161558151245117e-01 1.036702767014503479e-01
-1.148054376244544983e-01 -2.577244937419891357e-01 1.376674771308898926e-01 9.208931773900985718e-02 1.867848932743072510e-01 -8.734501004219055176e-01 -2.924244105815887451e-01 9.823161363601684570e-02
5.020126104354858398e-01 6.009056419134140015e-02 7.741516828536987305e-02 3.956851065158843994e-01 -1.805023550987243652e-01 -6.112457513809204102e-01 6.223038956522941589e-02 -4.144122004508972168e-01
7.840002328157424927e-02 -8.820786327123641968e-02 5.338335037231445312e-01 -1.255036294460296631e-01 -3.732865452766418457e-01 -4.005781412124633789e-01 -5.523617267608642578e-01 -2.836092114448547363e-01
-1.823740750551223755e-01 -7.319406270980834961e-01 2.619224786758422852e-01 3.731047511100769043e-01 -2.487046420574188232e-01 -2.408395260572433472e-01 -3.852950036525726318e-02 -3.191397786140441895e-01
-3.636293485760688782e-02 -2.916965782642364502e-01 6.300728917121887207e-01 9.858619421720504761e-02 -4.561750292778015137e-01 -2.362605631351470947e-01 -4.150838553905487061e-01 -2.658397555351257324e-01
7.837921977043151855e-01 -7.903180271387100220e-02 -2.797097340226173401e-02 -1.401328146457672119e-01 -1.941277533769607544e-01 -1.268896311521530151e-01 -5.157464146614074707e-01 -1.980487555265426636e-01
5.213642120361328125e-01 -4.305738508701324463e-01 -1.649017781019210815e-01 -9.333208948373794556e-02 -6.446313261985778809e-01 -4.506804421544075012e-02 -2.461908161640167236e-01 -1.693855971097946167e-01
-2.143824249505996704e-01 -4.096378684043884277e-01 2.519723176956176758e-01 -2.178461477160453796e-02 2.252613306045532227e-01 -6.548554301261901855e-01 -4.923332929611206055e-01 -1.738301664590835571e-02
-2.076087445020675659e-01 -4.559283256530761719e-01 3.764985129237174988e-02 -1.504379510879516602e-02 1.664186716079711914e-01 -8.318563103675842285e-01 -1.664232015609741211e-01 2.736242488026618958e-03
5.333893895149230957e-01 -4.493902996182441711e-02 1.063199043273925781e-01 2.534547448158264160e-01 -3.621177375316619873e-01 -6.791169047355651855e-01 1.619434803724288940e-01 -1.392052173614501953e-01
5.774229764938354492e-01 -3.484836220741271973e-01 -2.343519926071166992e-01 2.427289076149463654e-02 1.421073973178863525e-01 1.791076660156250000e-01 -5.974327325820922852e-01 -2.836054563522338867e-01
5.523951053619384766e-01 -2.316665649414062500e-01 -3.749498128890991211e-01 7.486554235219955444e-02 -3.546948730945587158e-01 -4.751263558864593506e-01 -2.833432257175445557e-01 2.513189911842346191e-01
7.483586072921752930e-01 1.377305984497070312e-01 2.570253014564514160e-01 4.433973506093025208e-02 6.815943866968154907e-02 -3.755711615085601807e-01 -4.419054090976715088e-01 -1.094618067145347595e-01
1.227607429027557373e-01 -2.986263930797576904e-01 6.550973653793334961e-01 1.313313096761703491e-01 -2.311718910932540894e-01 -1.787110120058059692e-01 -4.200969040393829346e-01 -4.330035448074340820e-01
7.547529935836791992e-01 -1.888754963874816895e-01 -4.353078547865152359e-03 -2.604950666427612305e-01 -4.066303372383117676e-01 -2.603005766868591309e-01 -2.128420770168304443e-01 -2.199795097112655640e-01
1.783029735088348389e-01 -3.491534292697906494e-01 4.398191869258880615e-01 5.599159598350524902e-01 -1.239852309226989746e-01 -2.604151070117950439e-01 -2.679977715015411377e-01 4.293506443500518799e-01
1.509833484888076782e-01 -5.604174137115478516e-01 2.126514166593551636e-01 2.465282827615737915e-01 1.351865381002426147e-01 -1.065588593482971191e-01 -9.906892478466033936e-02 -7.195100784301757812e-01
4.716879427433013916e-01 -3.173720240592956543e-01 2.760187955573201180e-03 4.348610043525695801e-01 -6.578636765480041504e-01 -1.254323273897171021e-01 -7.341561466455459595e-02 1.837550848722457886e-01
-1.838093847036361694e-01 -8.858590126037597656e-01 1.106296181678771973e-01 3.050019145011901855e-01 -3.534321859478950500e-02 -1.668455749750137329e-01 -1.177690476179122925e-01 -1.823364645242691040e-01
-2.489467412233352661e-01 -5.397634506225585938e-01 -9.078139066696166992e-02 1.458907425403594971e-01 -2.606938183307647705e-01 1.702159196138381958e-01 -6.098712086677551270e-01 -3.850688338279724121e-01
1.225522384047508240e-01 -1.465909779071807861e-01 5.278325676918029785e-01 6.147537231445312500e-01 -5.305865779519081116e-02 -4.347023665904998779e-01 -1.978715360164642334e-01 2.757318615913391113e-01
1.531702876091003418e-01 -3.276472985744476318e-01 -2.589594125747680664e-01 2.948684692382812500e-01 -3.589435517787933350e-01 2.260312438011169434e-01 -7.280955910682678223e-01 -7.158859074115753174e-02
-7.150886952877044678e-02 -5.701225996017456055e-01 5.896198749542236328e-01 2.371878176927566528e-01 -3.219462037086486816e-01 -1.188621744513511658e-01 -2.835057675838470459e-01 -2.603532373905181885e-01
7.702724933624267578e-01 -3.593659400939941406e-01 -5.958578363060951233e-02 -3.002212569117546082e-02 -8.184068650007247925e-02 -4.472519159317016602e-01 -9.399024397134780884e-02 2.398297041654586792e-01
-1.419060826301574707e-01 -2.206807285547256470e-01 4.493266716599464417e-02 9.335107356309890747e-02 1.647156029939651489e-01 -9.092770218849182129e-01 -2.167542427778244019e-01 -1.397531330585479736e-01
5.878392979502677917e-02 -2.648974359035491943e-01 1.542829722166061401e-01 1.558115035295486450e-01 -1.641226857900619507e-01 -6.481947004795074463e-02 -8.123984336853027344e-01 4.326248764991760254e-01
2.443851083517074585e-01 -5.451704859733581543e-01 -4.167354702949523926e-01 2.856651246547698975e-01 -5.034856200218200684e-01 -1.844611316919326782e-01 -1.062151938676834106e-01 -2.983067333698272705e-01
-1.991633772850036621e-01 -5.264500379562377930e-01 4.032903909683227539e-01 5.205837488174438477e-01 -1.971890330314636230e-01 -1.400879472494125366e-01 -2.054162472486495972e-01 -3.857845366001129150e-01
2.426615729928016663e-02 5.493192002177238464e-02 9.353762865066528320e-02 4.291223883628845215e-01 -6.544575691223144531e-01 -5.807963758707046509e-02 -6.069682836532592773e-01 -5.830746516585350037e-02
3.245765566825866699e-01 -7.411355972290039062e-01 -3.571043908596038818e-01 8.934399485588073730e-02 -2.602281272411346436e-01 -3.628559112548828125e-01 7.308396697044372559e-02 -7.167913019657135010e-02
1.400318294763565063e-01 -3.412104547023773193e-01 -1.690251827239990234e-01 4.772762060165405273e-01 4.801251590251922607e-01 -4.507336765527725220e-02 -4.513710439205169678e-01 -4.139043688774108887e-01
-3.613223135471343994e-02 -1.736315637826919556e-01 4.999535679817199707e-01 2.239985764026641846e-01 -1.325784772634506226e-01 -2.557234466075897217e-01 -5.162528753280639648e-01 -5.647380352020263672e-01
3.474098145961761475e-01 -5.306041240692138672e-01 -4.829557240009307861e-01 4.143477082252502441e-01 -2.373917400836944580e-01 -2.270342409610748291e-01 -1.033382266759872437e-01 -2.725019752979278564e-01
7.510369420051574707e-01 -2.701463699340820312e-01 -1.655732393264770508e-01 -2.045855075120925903e-01 -7.599319517612457275e-02 -6.966286152601242065e-02 -5.174844861030578613e-01 -1.235982850193977356e-01
7.870863676071166992e-01 -2.691973745822906494e-01 1.100964844226837158e-01 2.164301425218582153e-01 3.774041831493377686e-01 -2.953954041004180908e-01 -1.251982599496841431e-01 6.080705299973487854e-02
4.494896829128265381e-01 -6.055206060409545898e-01 -4.592978358268737793e-01 -9.084404259920120239e-02 -5.384768173098564148e-02 8.566443808376789093e-03 -4.464326798915863037e-01 -9.910300374031066895e-02
-2.143013477325439453e-01 -4.908902943134307861e-01 -2.605879306793212891e-01 1.575489342212677002e-01 -3.734545409679412842e-01 1.362348645925521851e-01 -5.824315547943115234e-01 -3.508833348751068115e-01
3.612774908542633057e-01 -2.328363358974456787e-01 -5.084935575723648071e-02 3.689608871936798096e-01 3.708089292049407959e-01 -3.025777339935302734e-01 -3.530688881874084473e-01 -5.681884288787841797e-01
5.020599067211151123e-02 -7.790997624397277832e-01 3.843811750411987305e-01 1.892778128385543823e-01 -5.731557682156562805e-02 -1.554595082998275757e-01 -4.509320855140686035e-02 -4.212146997451782227e-01
2.004340589046478271e-01 -7.546532154083251953e-02 -1.480801850557327271e-01 2.998450398445129395e-01 4.868996143341064453e-01 -4.393159151077270508e-01 -4.821108281612396240e-01 -4.240234196186065674e-01
1.033162698149681091e-01 -6.767065078020095825e-02 1.708077341318130493e-01 6.715123653411865234e-01 -3.831472992897033691e-01 1.188444495201110840e-01 -5.025582909584045410e-01 -3.019131422042846680e-01
3.239261209964752197e-01 -6.868608593940734863e-01 -4.460654556751251221e-01 2.474298030138015747e-01 -2.277137041091918945e-01 -1.463776528835296631e-01 -2.404224723577499390e-01 1.789287179708480835e-01
1.918480843305587769e-01 -4.015125036239624023e-01 -7.219685614109039307e-02 5.991508364677429199e-01 2.479521483182907104e-01 -6.859187781810760498e-02 -5.286170840263366699e-01 3.035899102687835693e-01
-7.224816083908081055e-02 -1.280189156532287598e-01 4.200485050678253174e-01 -1.528689414262771606e-01 -4.520297795534133911e-02 -6.247644424438476562e-01 -6.094118356704711914e-01 -1.217582151293754578e-01
7.938829064369201660e-01 -2.908985912799835205e-01 1.694862097501754761e-01 -1.283087730407714844e-01 1.567022651433944702e-01 -1.408350765705108643e-01 -4.112268388271331787e-01 1.626089513301849365e-01
-2.492714375257492065e-01 -7.756189703941345215e-01 3.816179633140563965e-01 2.609273232519626617e-02 -1.324467957019805908e-01 -2.206246554851531982e-01 -3.282884359359741211e-01 -1.263929605484008789e-01
7.103157639503479004e-01 -6.674886345863342285e-01 -1.855215989053249359e-02 -7.673040963709354401e-03 -1.907392889261245728e-01 2.001612260937690735e-02 -5.713091790676116943e-02 9.726867824792861938e-02
4.708638787269592285e-01 -6.483280062675476074e-01 -4.346516728401184082e-01 -1.630015373229980469e-01 5.960716865956783295e-03 -7.816148549318313599e-02 -3.663621246814727783e-01 4.583051800727844238e-02
1.940077543258666992e-01 -1.639253199100494385e-01 4.340223968029022217e-01 2.809567451477050781e-01 -2.807027660310268402e-02 -1.282864063978195190e-01 -7.224916815757751465e-01 3.590792417526245117e-01
-1.950019896030426025e-01 -2.790421843528747559e-01 1.635163277387619019e-01 3.085381686687469482e-01 -4.561927318572998047e-01 5.321628972887992859e-02 -5.449853539466857910e-01 -5.042056441307067871e-01
5.868418216705322266e-01 -3.677855432033538818e-01 -2.212998569011688232e-01 -4.407641012221574783e-03 2.074711024761199951e-02 1.922188252210617065e-01 -6.189947724342346191e-01 -2.254423350095748901e-01
1.768592894077301025e-01 -5.622438192367553711e-01 6.913573145866394043e-01 2.943689525127410889e-01 -1.287198811769485474e-01 -1.607541367411613464e-02 -2.331291586160659790e-01 -1.296086013317108154e-01
-1.312738358974456787e-01 -4.290682375431060791e-01 4.580220878124237061e-01 5.561214089393615723e-01 -3.670699596405029297e-01 -2.043600231409072876e-01 -6.254828721284866333e-02 -3.149555623531341553e-01
2.296530604362487793e-01 -8.279120922088623047e-02 -1.430107057094573975e-01 4.279120862483978271e-01 -5.330578088760375977e-01 9.977322071790695190e-02 -5.970064997673034668e-01 -2.938062846660614014e-01
3.993865251541137695e-01 -6.208496689796447754e-01 -3.045635521411895752e-01 -1.545304507017135620e-01 -3.792675435543060303e-01 -3.917273581027984619e-01 -9.389189071953296661e-03 -2.025221437215805054e-01
-1.254207193851470947e-01 -2.328540831804275513e-01 4.236809015274047852e-01 3.829404711723327637e-01 -9.496306627988815308e-02 -1.794458329677581787e-01 -4.510512948036193848e-01 -5.993609428405761719e-01
-2.877758443355560303e-01 -3.096761107444763184e-01 -9.531523287296295166e-02 4.016712903976440430e-01 2.140054479241371155e-02 -3.448862582445144653e-02 -7.688720226287841797e-01 -2.409341633319854736e-01
5.815746188163757324e-01 7.576387375593185425e-02 -3.470309451222419739e-02 4.670610725879669189e-01 1.895598769187927246e-01 -2.247307896614074707e-01 -5.865162014961242676e-01 7.900823652744293213e-02
-1.314191706478595734e-02 -1.528243422508239746e-01 4.453531801700592041e-01 -1.600492149591445923e-01 -3.944212198257446289e-01 -3.213049769401550293e-01 -6.778326630592346191e-01 -1.850806623697280884e-01
4.499384760856628418e-01 -6.555508971214294434e-01 -3.901349008083343506e-01 -2.513339519500732422e-01 -2.867383323609828949e-02 -5.602280050516128540e-02 -3.821628689765930176e-01 4.924771562218666077e-02
-4.761633276939392090e-02 -5.395711660385131836e-01 5.295910835266113281e-01 3.954043686389923096e-01 -4.061176478862762451e-01 -1.818280816078186035e-01 -6.590627133846282959e-02 -2.597069144248962402e-01
2.570497691631317139e-01 -9.377758949995040894e-02 5.575664043426513672e-01 -2.708711661398410797e-02 -5.043707489967346191e-01 -2.413939386606216431e-01 -3.608725070953369141e-01 -4.130705893039703369e-01
1.191645786166191101e-01 -1.008457168936729431e-01 2.609490454196929932e-01 9.345960617065429688e-02 -1.015310212969779968e-01 -5.769090354442596436e-02 -8.856148123741149902e-01 3.175697028636932373e-01
5.962899327278137207e-01 -1.677106618881225586e-01 -2.619555890560150146e-01 5.085349828004837036e-02 2.910620570182800293e-01 -1.825494617223739624e-01 -6.351259350776672363e-01 -1.538768857717514038e-01
-1.158425584435462952e-02 -1.428022235631942749e-01 3.044804632663726807e-01 -1.982973068952560425e-01 1.264646202325820923e-01 -7.055093646049499512e-01 -5.348107814788818359e-01 -2.183662801980972290e-01
-1.621249467134475708e-01 -3.957088887691497803e-01 -2.657001316547393799e-01 4.862619340419769287e-01 3.818725645542144775e-01 -2.507666051387786865e-01 -4.335699379444122314e-01 -3.367334902286529541e-01
-3.456930816173553467e-01 -5.234650373458862305e-01 -7.363069057464599609e-02 2.300219833850860596e-01 -2.945285439491271973e-01 6.191412359476089478e-02 -6.483842730522155762e-01 -1.927863061428070068e-01
3.890992403030395508e-01 -1.931370347738265991e-01 7.874643802642822266e-02 6.542888283729553223e-01 4.471718668937683105e-01 -2.378750145435333252e-01 -2.646654248237609863e-01 -2.245212942361831665e-01
-6.805409491062164307e-02 -4.767872095108032227e-01 5.014994144439697266e-01 4.284034073352813721e-01 -2.350935041904449463e-01 -1.327550224959850311e-02 -3.103426396846771240e-01 -4.257389903068542480e-01
6.188809275627136230e-01 -3.896032571792602539e-01 -3.034466207027435303e-01 1.000871509313583374e-01 -4.415590763092041016e-01 -2.334899455308914185e-01 -1.803448498249053955e-01 -2.847496569156646729e-01
-6.794579327106475830e-02 -2.415774017572402954e-01 3.137387335300445557e-01 -3.107914328575134277e-01 -2.788305580615997314e-01 -7.598774433135986328e-01 -2.913585901260375977e-01 -4.416466876864433289e-02
-8.581998199224472046e-02 -3.593165874481201172e-01 2.784761488437652588e-01 5.662778615951538086e-01 -1.024049073457717896e-01 -3.950823843479156494e-01 -3.673461675643920898e-01 4.047058522701263428e-01
-1.137282475829124451e-01 -4.999811947345733643e-01 -2.031587660312652588e-01 1.805291026830673218e-01 -2.778587937355041504e-01 2.237205356359481812e-01 -5.445464253425598145e-01 -4.893191456794738770e-01
-1.481998264789581299e-01 -8.701069951057434082e-01 1.212779134511947632e-01 3.390666544437408447e-01 2.069056779146194458e-02 -1.402675360441207886e-01 -7.318203896284103394e-02 -2.565490007400512695e-01
8.852995634078979492e-01 -2.141495496034622192e-01 1.620825678110122681e-01 4.833446070551872253e-02 -5.535808950662612915e-02 7.335785776376724243e-03 -3.575858771800994873e-01 -1.038842946290969849e-01
2.815127968788146973e-01 -1.807377487421035767e-01 -4.215935468673706055e-01 5.779141187667846680e-01 2.559560351073741913e-02 -5.957685112953186035e-01 -1.440905928611755371e-01 -1.134249265305697918e-03
-1.584332883358001709e-01 -3.653602004051208496e-01 -1.863721460103988647e-01 4.027520716190338135e-01 -4.013735055923461914e-01 1.187336072325706482e-01 -6.378523111343383789e-01 -2.498261332511901855e-01
5.202557519078254700e-02 -3.642422854900360107e-01 2.248078584671020508e-01 2.392803877592086792e-01 -1.368540823459625244e-01 1.081956997513771057e-01 -8.029647469520568848e-01 2.857262194156646729e-01
-1.274143904447555542e-01 -3.197642862796783447e-01 5.119835138320922852e-01 -1.508913934230804443e-01 -2.685076892375946045e-01 -4.733887016773223877e-01 -5.309994816780090332e-01 -1.358947157859802246e-01
3.976805806159973145e-01 -5.673765763640403748e-02 1.352288275957107544e-01 3.341567218303680420e-01 5.598149299621582031e-01 -5.001940727233886719e-01 -3.719050288200378418e-01 8.236037939786911011e-02
4.308122396469116211e-01 -4.607972502708435059e-01 -4.124613106250762939e-01 -2.739506661891937256e-01 -3.809230402112007141e-02 -2.424462139606475830e-01 -5.186134576797485352e-01 1.664406210184097290e-01
-3.211179971694946289e-01 -2.720913589000701904e-01 8.254793286323547363e-02 1.611781865358352661e-01 2.171035157516598701e-03 -8.383691906929016113e-01 -2.793473005294799805e-01 9.567794948816299438e-02
-9.349332749843597412e-02 -2.649092078208923340e-01 6.477621197700500488e-01 2.704467475414276123e-01 -1.359316259622573853e-01 -4.399209022521972656e-01 -3.832024037837982178e-01 -2.636153101921081543e-01
2.616663873195648193e-01 -4.539587795734405518e-01 -3.637183904647827148e-01 2.407191842794418335e-01 -5.323768854141235352e-01 -3.819312751293182373e-01 -1.213367003947496414e-02 -3.252254426479339600e-01
3.953449800610542297e-02 -2.894796133041381836e-01 1.814857423305511475e-01 5.162883996963500977e-01 -7.627619802951812744e-02 -2.837011218070983887e-01 -4.782454371452331543e-01 5.478363633155822754e-01
2.124716490507125854e-01 -5.253500938415527344e-01 -1.911967247724533081e-01 3.904174566268920898e-01 4.752312302589416504e-01 -1.642578989267349243e-01 -4.258451759815216064e-01 2.360330671072006226e-01
4.807731211185455322e-01 -1.191479712724685669e-02 -2.623135447502136230e-01 -2.662694454193115234e-01 -7.037618756294250488e-02 -2.550462782382965088e-01 -7.476614713668823242e-01 2.904522465541958809e-03
1.113370507955551147e-01 -3.849821984767913818e-01 -1.613436043262481689e-01 3.179036974906921387e-01 -3.021218478679656982e-01 3.323026299476623535e-01 -6.879737973213195801e-01 -1.931003332138061523e-01
5.961626768112182617e-01 8.690214157104492188e-02 3.808494508266448975e-01 4.166230857372283936e-01 9.115465730428695679e-02 -4.817009030375629663e-04 -5.125629901885986328e-01 -2.176851779222488403e-01
8.612899482250213623e-02 -2.650313973426818848e-01 -2.685005366802215576e-01 4.120923578739166260e-01 -1.187615767121315002e-01 -6.269475221633911133e-01 -3.098639547824859619e-01 4.210040867328643799e-01
4.118819534778594971e-01 -2.612208425998687744e-01 -1.089300215244293213e-01 2.573716342449188232e-01 5.599991083145141602e-01 -2.881892919540405273e-01 -4.012627601623535156e-01 -3.554531931877136230e-01
7.551156282424926758e-01 -2.601779401302337646e-01 2.076763808727264404e-01 -1.375175118446350098e-01 8.433136343955993652e-02 -1.177850216627120972e-01 -4.744438827037811279e-01 2.323477417230606079e-01
-2.940377891063690186e-01 -4.477788209915161133e-01 4.645485877990722656e-01 1.215293258428573608e-02 -2.952022850513458252e-01 -5.378017425537109375e-01 -3.412482738494873047e-01 -6.524766981601715088e-02
7.531868219375610352e-01 -2.706905305385589600e-01 5.338601768016815186e-02 -3.531778231263160706e-02 1.422154307365417480e-01 5.809652805328369141e-02 -5.683101415634155273e-01 9.360492974519729614e-02
2.159488648176193237e-01 -4.436771199107170105e-02 6.318276524543762207e-01 7.276562508195638657e-03 -3.310617506504058838e-01 -3.401487469673156738e-01 -4.689576327800750732e-01 -3.269771933555603027e-01
4.951504990458488464e-02 -6.334913372993469238e-01 -4.712912738323211670e-01 4.255774915218353271e-01 7.521247025579214096e-03 -2.122366726398468018e-01 -3.355399370193481445e-01 1.879286020994186401e-01
8.177625536918640137e-01 -2.698760032653808594e-01 8.714653551578521729e-02 9.852363914251327515e-02 1.623687595129013062e-01 -3.792006373405456543e-01 -6.878609955310821533e-02 2.573747038841247559e-01
-2.040877789258956909e-01 -8.698821663856506348e-01 1.708964556455612183e-01 3.027035892009735107e-01 -6.189754232764244080e-02 -1.766439825296401978e-01 -1.273135244846343994e-01 -1.719735413789749146e-01
4.986287653446197510e-01 -2.691963016986846924e-01 -2.242781221866607666e-01 1.578588485717773438e-01 -6.801111698150634766e-01 1.128476671874523163e-02 -3.713455200195312500e-01 -5.573929846286773682e-02
-2.284345924854278564e-01 -8.387323021888732910e-01 2.259462475776672363e-01 2.505621910095214844e-01 -9.649394452571868896e-02 -1.898494511842727661e-01 -1.584184467792510986e-01 -2.450769245624542236e-01
-1.994098275899887085e-01 -8.132305145263671875e-01 1.861867457628250122e-01 2.615622878074645996e-01 -1.670835614204406738e-01 -2.801581025123596191e-01 9.015164338052272797e-03 -2.988722324371337891e-01
-2.301231175661087036e-01 -1.667674779891967773e-01 -2.078947611153125763e-02 3.426471948623657227e-01 2.968060672283172607e-01 -4.322038292884826660e-01 -4.657316803932189941e-01 -5.564104318618774414e-01
1.614982932806015015e-01 -3.487783074378967285e-01 -1.937469094991683960e-01 3.791242241859436035e-01 -4.350931346416473389e-01 2.320012599229812622e-01 -6.505411863327026367e-01 6.829766184091567993e-02
2.936545014381408691e-01 -1.904400140047073364e-01 4.467409551143646240e-01 6.560741662979125977e-01 -9.113907814025878906e-02 -3.112936019897460938e-01 -1.688364297151565552e-01 3.373027443885803223e-01
6.911011934280395508e-01 -1.161874756217002869e-01 -2.543230652809143066e-01 -9.497994929552078247e-02 -2.202235460281372070e-01 -4.058424234390258789e-01 -4.368046224117279053e-01 1.765600740909576416e-01
3.665155172348022461e-01 -1.736031025648117065e-01 -3.306448161602020264e-01 3.416662812232971191e-01 -6.561644673347473145e-01 -1.762893348932266235e-01 -3.790136575698852539e-01 -6.469487398862838745e-02
5.966538786888122559e-01 -2.508003413677215576e-01 -1.603892147541046143e-01 1.977234780788421631e-01 5.054191946983337402e-01 -1.642758548259735107e-01 -3.514428734779357910e-01 -3.321699798107147217e-01
1.654339954257011414e-02 -5.490489602088928223e-01 -3.784402608871459961e-01 2.959098219871520996e-01 3.522360026836395264e-01 -1.907012760639190674e-01 -5.434597134590148926e-01 1.081953197717666626e-01
9.023644775152206421e-02 -1.181405261158943176e-01 5.120999217033386230e-01 -1.613551229238510132e-01 -4.462025463581085205e-01 -4.380733072757720947e-01 -5.350089669227600098e-01 -1.112607717514038086e-01
5.496975779533386230e-01 1.881598383188247681e-01 1.878629028797149658e-01 -2.149846404790878296e-02 1.462878286838531494e-01 -3.810355663299560547e-01 -6.774873137474060059e-01 3.311277180910110474e-02
4.242317974567413330e-01 -1.515886932611465454e-01 -3.115096688270568848e-01 5.119473934173583984e-01 1.900985836982727051e-01 -5.904883742332458496e-01 -3.418784961104393005e-02 -2.278973907232284546e-01
-1.281326562166213989e-01 -6.002613306045532227e-01 -1.180165261030197144e-01 4.585717916488647461e-01 3.171439096331596375e-02 4.305503796786069870e-03 -6.270841956138610840e-01 6.923486292362213135e-02
5.013923645019531250e-01 8.668383210897445679e-02 2.717342972755432129e-01 1.934504061937332153e-01 3.792623877525329590e-01 -3.365163505077362061e-01 -6.077120900154113770e-01 -5.858177319169044495e-02
6.207454800605773926e-01 -3.512206077575683594e-01 -1.758424192667007446e-01 -5.769050866365432739e-02 -1.763945966958999634e-01 -2.087622694671154022e-02 -3.119333088397979736e-01 -5.729023814201354980e-01
7.776689529418945312e-02 -7.918007969856262207e-01 3.979853093624114990e-01 2.416799217462539673e-01 -1.446540951728820801e-01 -3.643212839961051941e-02 -4.073372855782508850e-02 -3.553743362426757812e-01
1.545524969696998596e-02 -7.475590109825134277e-01 3.229625225067138672e-01 2.628277242183685303e-01 -3.235638141632080078e-01 -1.732510328292846680e-01 3.553361445665359497e-02 -3.627138733863830566e-01
1.486626714468002319e-01 -2.088069319725036621e-01 5.094763040542602539e-01 7.018614411354064941e-01 -7.953452318906784058e-02 -2.910799682140350342e-01 -1.983930021524429321e-01 2.273996621370315552e-01
1.838396340608596802e-01 1.921217516064643860e-02 -8.548969030380249023e-02 7.045111060142517090e-02 4.583902359008789062e-01 -4.951387047767639160e-01 -5.741269588470458984e-01 -4.106779098510742188e-01
-2.395171970129013062e-01 -4.403106272220611572e-01 2.538464367389678955e-01 -2.509065568447113037e-01 -5.586473941802978516e-01 -3.528363406658172607e-01 -4.241180121898651123e-01 -7.006916403770446777e-02
7.585585862398147583e-02 -1.293927282094955444e-01 2.412246167659759521e-01 5.735361576080322266e-01 -4.391328990459442139e-01 1.970312893390655518e-01 -5.490452647209167480e-01 -2.392918467521667480e-01
4.534558057785034180e-01 -5.136852264404296875e-01 5.434294044971466064e-02 -3.597590923309326172e-01 -4.954860508441925049e-01 7.726850360631942749e-02 -2.649127244949340820e-01 -2.765322327613830566e-01
3.007464110851287842e-01 2.593894004821777344e-01 -7.016389816999435425e-02 1.555703133344650269e-01 2.141167223453521729e-01 -6.536918282508850098e-01 -5.826231837272644043e-01 -2.312630042433738708e-02
8.156249523162841797e-01 1.494397521018981934e-01 1.190307959914207458e-01 1.131434831768274307e-02 -2.576547563076019287e-01 -3.531527519226074219e-01 -3.254883289337158203e-01 3.289002552628517151e-02
2.203776836395263672e-01 -4.244862794876098633e-01 -5.050243139266967773e-01 2.214108109474182129e-01 -4.741088747978210449e-01 1.136447675526142120e-02 -4.724829494953155518e-01 -1.379289329051971436e-01
-2.548621296882629395e-01 -3.396796584129333496e-01 4.875665605068206787e-01 -1.396080758422613144e-02 -2.405917793512344360e-01 -4.988912343978881836e-01 -5.016891360282897949e-01 -1.525714248418807983e-01
-9.583490341901779175e-02 -8.214838504791259766e-01 1.071128323674201965e-01 2.621018886566162109e-01 2.038120925426483154e-01 -2.562323026359081268e-02 -2.218993157148361206e-01 -3.799658119678497314e-01
4.376789927482604980e-01 -3.975845277309417725e-01 -6.261233240365982056e-02 -9.758725017309188843e-02 -3.912169039249420166e-01 -5.552808046340942383e-01 1.581768393516540527e-01 -3.879596292972564697e-01
5.746556520462036133e-01 -6.048949956893920898e-01 -2.551400661468505859e-01 -3.594675660133361816e-02 -8.425480872392654419e-02 -1.552698165178298950e-01 -9.086337871849536896e-03 -4.540858566761016846e-01
-2.828457057476043701e-01 -5.569370985031127930e-01 4.343831539154052734e-01 5.184742435812950134e-02 -3.731149137020111084e-01 -5.060229301452636719e-01 -1.522074937820434570e-01 1.276018214412033558e-03
4.762498736381530762e-01 1.488255616277456284e-02 1.334998160600662231e-01 6.027085185050964355e-01 7.357758283615112305e-02 -5.966293811798095703e-01 1.312676072120666504e-01 -1.152104064822196960e-01
2.589116394519805908e-01 2.553240656852722168e-01 -1.926110386848449707e-01 -1.704846918582916260e-01 -3.923513293266296387e-01 -4.080914258956909180e-01 -5.948897600173950195e-01 -3.567049503326416016e-01
4.795823991298675537e-01 -2.545436471700668335e-02 -5.357014946639537811e-03 1.508125066757202148e-01 3.582250177860260010e-01 -5.190871357917785645e-01 -5.182576775550842285e-01 2.832174003124237061e-01
6.043988838791847229e-02 -3.364496231079101562e-01 -2.445440888404846191e-01 2.844011187553405762e-01 5.129683017730712891e-01 -1.518501043319702148e-01 -5.106806159019470215e-01 -4.421236217021942139e-01
1.780507117509841919e-01 -8.187389373779296875e-01 2.639514505863189697e-01 1.402684301137924194e-01 3.243117034435272217e-01 -2.241570316255092621e-02 -1.326355040073394775e-01 -2.921406626701354980e-01
2.898788452148437500e-01 -7.186996936798095703e-01 -2.769669592380523682e-01 2.137502580881118774e-01 -4.048227965831756592e-01 -2.744085788726806641e-01 1.598944887518882751e-03 1.945689618587493896e-01
2.131301760673522949e-01 -1.223850101232528687e-01 3.554637134075164795e-01 5.397157073020935059e-01 -1.018426939845085144e-01 1.579605191946029663e-01 -6.898650527000427246e-01 1.035020872950553894e-01
-2.627953588962554932e-01 -6.524948477745056152e-01 4.128913283348083496e-01 2.764951884746551514e-01 -1.018664911389350891e-01 -1.548431962728500366e-01 -3.305518031120300293e-01 -3.385889232158660889e-01
2.325512766838073730e-01 4.788868501782417297e-02 -3.567321300506591797e-01 4.696604013442993164e-01 -4.917392432689666748e-01 -5.184899568557739258e-01 -2.895300090312957764e-01 3.634392097592353821e-02
4.200941324234008789e-01 -6.213731691241264343e-02 -3.926881551742553711e-01 4.036819040775299072e-01 -2.653928697109222412e-01 -4.068803191184997559e-01 -4.528102576732635498e-01 2.479408383369445801e-01
5.165815949440002441e-01 3.746438771486282349e-02 5.321054160594940186e-02 3.608303368091583252e-01 -4.969168305397033691e-01 1.926025599241256714e-01 -5.033583641052246094e-01 -2.476249486207962036e-01
-1.976319402456283569e-01 -2.145608216524124146e-01 -2.952712476253509521e-01 4.565491080284118652e-01 -1.205645618028938770e-03 -4.796844124794006348e-01 -6.211380362510681152e-01 -5.806768685579299927e-02
3.310609459877014160e-01 -3.679716885089874268e-01 -3.771232664585113525e-01 -1.812086403369903564e-01 -3.942634537816047668e-02 -7.566925883293151855e-01 -5.408092588186264038e-02 -5.361273139715194702e-02
-3.018649220466613770e-01 -2.138539701700210571e-01 2.101538479328155518e-01 1.476232856512069702e-01 -2.419509738683700562e-01 -8.228598237037658691e-01 -2.104777842760086060e-01 1.313289403915405273e-01
9.827303141355514526e-02 -2.339494377374649048e-01 7.702749967575073242e-02 6.622914075851440430e-01 1.492395848035812378e-01 -4.448626339435577393e-01 -3.527334034442901611e-01 3.826892971992492676e-01
6.623312234878540039e-01 -5.098600983619689941e-01 -1.426101028919219971e-01 -1.401476114988327026e-01 -3.365083932876586914e-01 -1.259185373783111572e-01 -6.741050630807876587e-02 -3.574121594429016113e-01
6.547430753707885742e-01 -2.197952568531036377e-01 1.123039871454238892e-01 -1.889768689870834351e-01 -1.505231857299804688e-01 9.365905076265335083e-02 -3.957216739654541016e-01 -5.353991389274597168e-01
4.335499107837677002e-01 -4.662430286407470703e-01 -4.347316622734069824e-01 -2.567356526851654053e-01 -6.657259166240692139e-02 -5.026748776435852051e-01 -1.494152098894119263e-01 -2.455772012472152710e-01
7.387585639953613281e-01 -7.471592724323272705e-02 4.030140042304992676e-01 7.342029362916946411e-02 1.933033019304275513e-01 -5.224883556365966797e-02 -4.859110414981842041e-01 6.809303909540176392e-02
6.379144787788391113e-01 1.277944743633270264e-01 3.260833621025085449e-01 2.498285286128520966e-02 1.599693894386291504e-01 -2.526473701000213623e-01 -6.138834357261657715e-01 -5.920537561178207397e-02
7.354226708412170410e-01 -2.462468743324279785e-01 2.988758385181427002e-01 -9.509494155645370483e-02 1.209196671843528748e-01 7.889137417078018188e-02 -5.251117348670959473e-01 5.965354293584823608e-02
-5.396615713834762573e-02 -2.545079290866851807e-01 1.338699087500572205e-02 4.745633006095886230e-01 3.432236015796661377e-01 -6.763709187507629395e-01 -3.377816975116729736e-01 1.324660480022430420e-01
-1.703390479087829590e-02 -9.041405916213989258e-01 1.049920469522476196e-01 1.303639262914657593e-01 1.813814043998718262e-01 -8.146251738071441650e-02 -1.644687205553054810e-01 -2.960340678691864014e-01
3.707432448863983154e-01 -1.064051464200019836e-01 3.706730604171752930e-01 3.959147930145263672e-01 3.018046170473098755e-02 9.304618090391159058e-02 -7.078583240509033203e-01 2.155192792415618896e-01
6.723020076751708984e-01 1.168555244803428650e-01 1.289768666028976440e-01 2.877599000930786133e-01 3.222568333148956299e-01 -4.255874454975128174e-01 -3.719277679920196533e-01 -1.077479794621467590e-01
-6.170715764164924622e-02 -3.118926584720611572e-01 2.153900861740112305e-01 -2.744733691215515137e-01 7.893529534339904785e-02 -7.343255281448364258e-01 -4.596046209335327148e-01 1.431272923946380615e-01
2.786697745323181152e-01 -7.944048196077346802e-02 8.945739269256591797e-02 -1.884545534849166870e-01 2.452272176742553711e-01 -4.237591922283172607e-01 -7.399878501892089844e-01 2.919322252273559570e-01
2.326795458793640137e-01 -3.385300338268280029e-01 -2.529582977294921875e-01 5.470091104507446289e-01 -2.499363273382186890e-01 1.955426186323165894e-01 -5.748245716094970703e-01 -1.921522319316864014e-01
1.085061728954315186e-01 -1.640691608190536499e-01 -3.881982266902923584e-01 2.474600225687026978e-01 -4.405608773231506348e-01 8.699262142181396484e-02 -7.352640628814697266e-01 -8.425237238407135010e-02
-2.498247474431991577e-01 -3.689148426055908203e-01 2.593503296375274658e-01 -5.656544491648674011e-02 -3.201857209205627441e-01 -7.538753747940063477e-01 -2.115232199430465698e-01 1.242507472634315491e-01
-1.617783755064010620e-01 -5.623542666435241699e-01 4.869657754898071289e-01 4.641804993152618408e-01 -1.853379458189010620e-01 -1.824227720499038696e-01 -1.739500015974044800e-01 -3.272603452205657959e-01
1.909179240465164185e-01 3.467641174793243408e-01 -7.632330060005187988e-02 1.737648993730545044e-01 -1.552252322435379028e-01 -5.907617211341857910e-01 -3.822614848613739014e-01 -5.367188453674316406e-01
2.527277767658233643e-01 -3.640910089015960693e-01 -4.162779748439788818e-01 -1.714715510606765747e-01 5.440013110637664795e-02 -6.336884498596191406e-01 -1.388747543096542358e-01 -4.207971096038818359e-01
2.447948325425386429e-03 -1.910858154296875000e-01 -1.292968392372131348e-01 3.478322029113769531e-01 4.417272508144378662e-01 -2.503699958324432373e-01 -5.265407562255859375e-01 -5.391864776611328125e-01
-2.499193549156188965e-01 -3.896036744117736816e-01 4.476543962955474854e-01 -1.892466098070144653e-02 -1.189743652939796448e-01 -4.740003645420074463e-01 -5.578235387802124023e-01 1.870783567428588867e-01
-3.807345628738403320e-01 -3.950252532958984375e-01 -1.576734334230422974e-02 5.174556970596313477e-01 -9.490968286991119385e-02 -7.579492032527923584e-02 -6.382941603660583496e-01 -9.388892352581024170e-02
6.131654977798461914e-01 9.110790677368640900e-03 -2.756638079881668091e-02 -1.583580374717712402e-01 -2.811127305030822754e-01 -4.970126599073410034e-02 -5.672875642776489258e-01 -4.413592815399169922e-01
-6.306809838861227036e-03 1.636045575141906738e-01 -3.712089061737060547e-01 3.205007910728454590e-01 -2.448455542325973511e-01 -3.620178401470184326e-01 -4.999231994152069092e-01 -5.401365756988525391e-01
-3.971526026725769043e-01 -6.481434702873229980e-01 2.207909375429153442e-01 9.814725816249847412e-02 -8.046668954193592072e-03 -5.005405545234680176e-01 -2.861574888229370117e-01 -1.769371926784515381e-01
6.815991550683975220e-02 -1.522851735353469849e-01 2.543857991695404053e-01 -4.469369724392890930e-02 5.016122013330459595e-02 -3.258205056190490723e-01 -8.116953372955322266e-01 3.713884353637695312e-01
6.911906599998474121e-01 -5.073475837707519531e-01 -1.618653386831283569e-01 8.478086441755294800e-02 -1.271669566631317139e-01 7.925218343734741211e-02 -1.844069361686706543e-01 -4.183389842510223389e-01
3.637078702449798584e-01 -5.136786699295043945e-01 -3.125977516174316406e-01 6.176687479019165039e-01 -5.738579854369163513e-02 -3.411243259906768799e-01 5.460274964570999146e-02 4.447964206337928772e-02
-4.446088075637817383e-01 -4.218022823333740234e-01 -7.170509546995162964e-02 1.952647864818572998e-01 -7.520574331283569336e-02 -2.909802496433258057e-01 -6.498780846595764160e-01 -2.616656422615051270e-01
8.075549006462097168e-01 -9.572941064834594727e-02 -9.246579557657241821e-02 2.232827842235565186e-01 -1.086367368698120117e-01 -3.405078127980232239e-02 -5.033953189849853516e-01 1.179730445146560669e-01
5.731946825981140137e-01 -1.584116742014884949e-02 -1.270780265331268311e-01 3.081954717636108398e-01 -4.545883238315582275e-01 -1.686023473739624023e-01 -4.978041350841522217e-01 2.778083086013793945e-01
3.583550751209259033e-01 -1.401608735322952271e-01 -2.453086972236633301e-01 -1.617139130830764771e-01 -5.476153492927551270e-01 -3.696391880512237549e-01 -4.230218231678009033e-01 -3.874863684177398682e-01
7.084169983863830566e-01 -3.076134920120239258e-01 2.252231538295745850e-02 -2.761317193508148193e-01 4.402076825499534607e-03 -8.826247416436672211e-03 -5.710408687591552734e-01 -2.404658682644367218e-02
1.406998336315155029e-01 -3.821391761302947998e-01 -2.539636492729187012e-01 3.954609632492065430e-01 -3.411341607570648193e-01 1.641997098922729492e-01 -6.704318523406982422e-01 1.430850625038146973e-01
-1.426716744899749756e-01 -3.498135507106781006e-01 5.302938222885131836e-01 2.176833599805831909e-01 4.290610551834106445e-02 -4.100945293903350830e-01 -3.802224099636077881e-01 -4.626987874507904053e-01
7.108690142631530762e-01 -2.807320058345794678e-01 2.455661892890930176e-01 -1.273357719182968140e-01 -2.170049026608467102e-02 1.598597019910812378e-01 -5.436834692955017090e-01 -1.331163793802261353e-01
2.554135769605636597e-02 -7.249283790588378906e-01 4.061549007892608643e-01 3.757855594158172607e-01 -3.004738688468933105e-01 -7.706018537282943726e-02 -2.630857937037944794e-02 -2.659604549407958984e-01
-1.171135157346725464e-01 -4.115163087844848633e-01 3.148797154426574707e-01 1.033147200942039490e-01 -1.055052578449249268e-01 -5.996322631835937500e-01 3.271822258830070496e-02 -5.790984034538269043e-01
5.938745737075805664e-01 -3.912059366703033447e-01 -3.251065015792846680e-01 4.016191959381103516e-01 -2.565838694572448730e-01 -2.575636506080627441e-01 -1.958462446928024292e-01 2.382203191518783569e-01
4.999623596668243408e-01 -3.072902560234069824e-01 -5.129329115152359009e-02 2.591356635093688965e-01 -6.800979375839233398e-01 -8.679828792810440063e-02 -2.505303621292114258e-01 2.302071601152420044e-01
5.646293759346008301e-01 -2.901809848845005035e-02 -1.877752542495727539e-01 4.760678112506866455e-01 -3.624422848224639893e-01 -4.603806734085083008e-01 -1.859600543975830078e-01 2.013840079307556152e-01
-1.025660857558250427e-01 -9.390720725059509277e-02 9.470905363559722900e-02 6.054899692535400391e-01 1.588492244482040405e-01 -2.920102775096893311e-01 -3.754494190216064453e-01 -5.946499705314636230e-01
-6.533014774322509766e-02 -2.399155050516128540e-01 4.007259905338287354e-01 1.506662517786026001e-01 2.677372395992279053e-01 -2.612896561622619629e-01 -7.695848345756530762e-01 1.505812704563140869e-01
2.593180835247039795e-01 -1.356382071971893311e-01 1.489721238613128662e-01 6.676773428916931152e-01 -6.254681944847106934e-01 -7.860353589057922363e-02 -2.190781980752944946e-01 3.140827268362045288e-02
5.531993508338928223e-01 -3.014914095401763916e-01 -4.466411769390106201e-01 1.566374003887176514e-01 1.951820030808448792e-02 -3.049286827445030212e-02 -6.080275774002075195e-01 -8.967508375644683838e-02
5.446353554725646973e-01 1.492221653461456299e-01 9.899390488862991333e-02 3.536510169506072998e-01 1.503303796052932739e-01 -1.674635261297225952e-01 -7.039721608161926270e-01 4.031097982078790665e-03
2.761704921722412109e-01 -5.272983908653259277e-01 -3.267227411270141602e-01 5.230468511581420898e-01 -2.426486313343048096e-01 -2.298336476087570190e-02 -3.918573558330535889e-01 2.289149910211563110e-01
3.757034540176391602e-01 -9.240720421075820923e-03 1.748902350664138794e-01 2.499634474515914917e-01 1.521387100219726562e-01 -3.427499532699584961e-01 -7.281380891799926758e-01 3.080331385135650635e-01
1.079399883747100830e-02 -3.067460060119628906e-01 1.062613129615783691e-01 -3.766215443611145020e-01 2.418843284249305725e-02 -7.795259952545166016e-01 -3.622865378856658936e-01 1.147074699401855469e-01
-1.243280172348022461e-01 -5.254584550857543945e-01 5.359821915626525879e-01 4.767069220542907715e-01 -5.700475722551345825e-02 -1.900160312652587891e-01 -2.239945232868194580e-01 -3.230796456336975098e-01
3.976562917232513428e-01 -6.728881001472473145e-01 -1.315596699714660645e-01 4.329605698585510254e-01 -2.636879384517669678e-01 -1.077082231640815735e-01 -3.547527641057968140e-02 3.192766904830932617e-01
3.760966658592224121e-01 -1.026680022478103638e-01 -4.297455847263336182e-01 5.428968071937561035e-01 -4.011618196964263916e-01 -2.721847891807556152e-01 -3.652416169643402100e-01 -1.325296331197023392e-02
5.061184167861938477e-01 -5.021623373031616211e-01 3.303930535912513733e-02 1.782562285661697388e-01 3.827384412288665771e-01 -3.971198201179504395e-01 -1.977809071540832520e-01 3.398529291152954102e-01
4.046078920364379883e-01 -1.495658159255981445e-01 -2.032191604375839233e-01 5.292305350303649902e-01 -4.373464882373809814e-01 -2.411666326224803925e-02 -5.001857280731201172e-01 2.247226685285568237e-01
4.086024165153503418e-01 -3.192619085311889648e-01 -2.373077124357223511e-01 5.582051277160644531e-01 -9.550666064023971558e-02 -5.361148715019226074e-01 1.406001746654510498e-01 -2.165615260601043701e-01
6.723901629447937012e-01 -6.021707653999328613e-01 -1.362488567829132080e-01 2.859771847724914551e-01 -4.702921211719512939e-02 -1.427912563085556030e-01 1.147148534655570984e-01 -2.217537015676498413e-01
5.875317454338073730e-01 -7.209527492523193359e-02 -4.678577929735183716e-02 1.381254494190216064e-01 -6.697750687599182129e-01 -3.345212936401367188e-01 -2.565999031066894531e-01 -4.466030374169349670e-02
6.498110294342041016e-01 -5.436252355575561523e-01 -1.427100598812103271e-01 3.741559758782386780e-02 -2.328598946332931519e-01 -4.446804225444793701e-01 -3.349105641245841980e-02 8.582011610269546509e-02
-1.910402998328208923e-02 -6.432662606239318848e-01 3.217741549015045166e-01 4.185704290866851807e-01 -2.880223393440246582e-01 -2.036416083574295044e-01 6.990332156419754028e-02 -4.216523766517639160e-01
1.681941002607345581e-01 -2.094253003597259521e-01 -2.659424543380737305e-01 3.427529335021972656e-01 4.156390428543090820e-01 -1.791045665740966797e-01 -6.021328568458557129e-01 -4.150287806987762451e-01
7.772604823112487793e-01 -7.152587175369262695e-02 3.749240338802337646e-01 1.103712394833564758e-01 2.541463375091552734e-01 -3.494389057159423828e-01 -2.264896929264068604e-01 -2.176239388063549995e-03
6.790782809257507324e-01 1.659164577722549438e-01 3.568206727504730225e-01 2.851949334144592285e-01 1.366049498319625854e-01 -2.053342461585998535e-01 -3.994798660278320312e-01 -2.868100404739379883e-01
9.038714319467544556e-02 -4.376994967460632324e-01 1.503982581198215485e-02 6.573165953159332275e-02 -5.017113685607910156e-01 -3.810761272907257080e-01 -3.452916741371154785e-01 5.287180542945861816e-01
3.633204996585845947e-01 -5.035445094108581543e-01 -4.206998944282531738e-01 -1.059232428669929504e-01 2.134605348110198975e-01 -5.152615904808044434e-01 -7.120537012815475464e-02 -3.318175077438354492e-01
3.799321949481964111e-01 -1.362240314483642578e-01 -6.599145382642745972e-02 2.610099315643310547e-01 2.134626507759094238e-01 -5.434544086456298828e-01 -4.514815509319305420e-01 4.689016938209533691e-01
1.434185951948165894e-01 -1.396808773279190063e-01 -4.935955703258514404e-01 1.425169557332992554e-01 -1.191893592476844788e-01 -3.691236078739166260e-01 -6.877728104591369629e-01 2.692268490791320801e-01
1.764817684888839722e-01 -5.908486843109130859e-01 -3.553052246570587158e-01 3.625822663307189941e-01 1.099337711930274963e-01 -3.452481329441070557e-01 -2.834160923957824707e-01 3.878632187843322754e-01
-1.774361133575439453e-01 -5.584161877632141113e-01 4.222704172134399414e-01 5.349629521369934082e-01 -2.113056480884552002e-01 -1.523170024156570435e-01 -3.329498767852783203e-01 1.161198839545249939e-01
7.852424979209899902e-01 -1.621963828802108765e-01 2.379647791385650635e-01 3.277731537818908691e-01 2.054200619459152222e-01 -1.969051361083984375e-01 -3.004206120967864990e-01 1.476567387580871582e-01
1.252518151886761189e-03 -4.633784294128417969e-01 -1.231420878320932388e-02 1.933147907257080078e-01 -8.374686837196350098e-01 -7.454952690750360489e-03 -1.547262072563171387e-01 -1.496901214122772217e-01
3.454572558403015137e-01 -4.679695069789886475e-01 -9.308794140815734863e-02 1.488656103610992432e-01 -4.780326187610626221e-01 -4.116327166557312012e-01 1.747244596481323242e-01 -4.498358964920043945e-01
2.800456248223781586e-02 -4.338377416133880615e-01 4.848708808422088623e-01 6.082970649003982544e-02 -4.584567248821258545e-01 -3.997608423233032227e-01 -1.950666904449462891e-01 -4.051647186279296875e-01
-1.197399422526359558e-01 -1.638653874397277832e-01 9.050005674362182617e-02 4.584311246871948242e-01 3.533885776996612549e-01 -7.196706533432006836e-01 -3.124849200248718262e-01 -2.234528306871652603e-03
-3.153346776962280273e-01 -3.117499053478240967e-01 -1.431556195020675659e-01 4.056028127670288086e-01 1.027955710887908936e-01 -2.908253371715545654e-01 -7.131627202033996582e-01 -1.209204494953155518e-01
2.974515557289123535e-01 2.259087413549423218e-01 -9.736685454845428467e-02 -9.677720814943313599e-02 -4.233252406120300293e-01 -2.139667719602584839e-01 -5.771741867065429688e-01 -5.324712991714477539e-01
4.511640369892120361e-01 -3.113590776920318604e-01 -1.350563168525695801e-01 1.709551215171813965e-01 1.052871420979499817e-01 -6.692313551902770996e-01 -2.873486578464508057e-01 3.324386477470397949e-01
6.610347032546997070e-01 -6.380767226219177246e-01 -1.571208238601684570e-01 1.392066180706024170e-01 -3.002024292945861816e-01 6.722988933324813843e-02 -1.196891590952873230e-01 -5.346940457820892334e-02
7.144810557365417480e-01 -1.950604170560836792e-01 2.254933863878250122e-01 2.164668887853622437e-01 4.161531925201416016e-01 -3.969120085239410400e-01 -9.459901601076126099e-02 -1.187071725726127625e-01
1.609076187014579773e-02 -8.949387073516845703e-01 3.026389479637145996e-01 1.618401110172271729e-01 -9.111328981816768646e-03 -2.502062618732452393e-01 2.195129543542861938e-02 -1.336982846260070801e-01
7.929431200027465820e-01 -6.593917310237884521e-02 2.843073606491088867e-01 4.124394357204437256e-01 6.159298866987228394e-02 -2.270087003707885742e-01 -2.071816474199295044e-01 -1.330619007349014282e-01
-4.639267548918724060e-02 -7.306438684463500977e-02 9.442803263664245605e-02 6.182305812835693359e-01 -4.720573723316192627e-01 -1.136790262535214424e-03 -5.986045598983764648e-01 -1.421852111816406250e-01
6.463392972946166992e-01 -5.250962451100349426e-02 1.395585834980010986e-01 2.505640089511871338e-01 4.331142902374267578e-01 -4.722745120525360107e-01 -2.133558094501495361e-01 -2.026761919260025024e-01
1.156903207302093506e-01 -7.127195596694946289e-01 1.102517917752265930e-01 2.046188712120056152e-01 3.227539658546447754e-01 2.871531620621681213e-02 -1.502603143453598022e-01 -5.450224280357360840e-01
3.094588965177536011e-02 -9.094430804252624512e-01 2.821263670921325684e-01 2.654070556163787842e-01 -7.394649088382720947e-02 -1.216401681303977966e-01 -2.433818764984607697e-02 -3.259681910276412964e-02
4.073297679424285889e-01 -4.471028149127960205e-01 -3.847420215606689453e-01 5.084646344184875488e-01 -7.239866256713867188e-02 -4.409993886947631836e-01 2.509382367134094238e-02 -1.651280224323272705e-01
8.189244866371154785e-01 -5.278647541999816895e-01 1.259925030171871185e-02 4.097935929894447327e-02 -1.092083379626274109e-01 -1.844523847103118896e-01 2.953885868191719055e-02 4.540385678410530090e-02
4.460509866476058960e-02 -1.576307862997055054e-01 4.914420843124389648e-01 5.564604997634887695e-01 -8.268547058105468750e-02 -4.021086394786834717e-01 -3.561683893203735352e-01 3.558303713798522949e-01
4.616147577762603760e-01 -5.352557897567749023e-01 -4.939370453357696533e-01 5.859902501106262207e-02 -2.231656387448310852e-02 -1.289713382720947266e-01 -4.619776606559753418e-01 1.498344391584396362e-01
-1.240362524986267090e-01 -5.206949114799499512e-01 4.608614444732666016e-01 -4.604928568005561829e-02 -5.481866654008626938e-03 -6.672264337539672852e-01 -5.172146484255790710e-02 -2.260130196809768677e-01
5.312276482582092285e-01 8.624914288520812988e-02 -4.696072265505790710e-02 1.234666630625724792e-01 2.783670127391815186e-01 -4.612981975078582764e-01 -3.186849057674407959e-01 -5.486935973167419434e-01
-1.520067304372787476e-01 -4.965074732899665833e-02 4.604006931185722351e-02 6.417752504348754883e-01 -3.601895868778228760e-01 -8.068269491195678711e-02 -6.238099336624145508e-01 -1.872125416994094849e-01
3.462360501289367676e-01 -7.663287520408630371e-01 -7.695251703262329102e-02 1.632983237504959106e-01 -4.043639302253723145e-01 -2.860816419124603271e-01 -7.632624357938766479e-03 -1.219079121947288513e-01
2.136273235082626343e-01 -2.891018390655517578e-01 -2.569544911384582520e-01 2.938140928745269775e-01 4.920481145381927490e-01 -3.519361615180969238e-01 -2.447063475847244263e-01 -5.409062504768371582e-01
1.512675583362579346e-01 -1.452346146106719971e-01 1.117495819926261902e-01 1.953961402177810669e-01 -2.454821616411209106e-01 -7.336273193359375000e-01 -4.504095315933227539e-01 -3.225187063217163086e-01
-2.614021599292755127e-01 -3.369857668876647949e-01 -1.580993533134460449e-01 5.262190699577331543e-01 -1.389039009809494019e-01 -6.340902298688888550e-02 -7.004274129867553711e-01 -4.789574816823005676e-02
-2.199818193912506104e-01 -7.192891240119934082e-01 3.261891901493072510e-01 1.204550564289093018e-01 -2.097942084074020386e-01 -4.749937057495117188e-01 7.309509441256523132e-03 -2.088928520679473877e-01
6.574139595031738281e-01 -2.831800878047943115e-01 -1.840848326683044434e-01 -7.413745671510696411e-02 5.355438217520713806e-02 1.054360717535018921e-01 -6.067306399345397949e-01 -2.571489810943603516e-01
-7.255264371633529663e-02 -3.130910396575927734e-01 -4.302977025508880615e-01 3.088708519935607910e-01 -1.852198392152786255e-01 -3.844661638140678406e-02 -7.593037486076354980e-01 -6.185482442378997803e-02
2.326197326183319092e-01 9.364866465330123901e-02 -2.450402826070785522e-01 1.920759528875350952e-01 -3.002369701862335205e-01 -2.057169824838638306e-01 -4.425797760486602783e-01 -7.154310345649719238e-01
5.981333851814270020e-01 -1.259450167417526245e-01 -1.295796828344464302e-04 2.912446260452270508e-01 5.191792845726013184e-01 -2.811398804187774658e-01 -3.876410126686096191e-01 -2.066362947225570679e-01
-2.765362262725830078e-01 1.083231158554553986e-02 1.592886596918106079e-01 5.117416977882385254e-01 1.655067801475524902e-01 -5.787330269813537598e-01 -4.811700880527496338e-01 -2.056910097599029541e-01
4.118009209632873535e-01 -5.672474503517150879e-01 -5.437439084053039551e-01 9.848355501890182495e-02 3.952311724424362183e-02 -2.725572884082794189e-01 -3.152050375938415527e-01 1.676010191440582275e-01
2.771826684474945068e-01 -4.514892399311065674e-01 -4.390634894371032715e-01 -1.531418114900588989e-01 -4.123572409152984619e-01 -4.770857989788055420e-01 -1.439667940139770508e-01 -2.910710871219635010e-01
2.840498387813568115e-01 -2.453429996967315674e-01 -3.345328271389007568e-01 3.816233873367309570e-01 4.454201459884643555e-02 -3.913266956806182861e-01 -6.080889701843261719e-01 2.769137620925903320e-01
2.960473597049713135e-01 -1.354759633541107178e-01 -3.602568805217742920e-02 5.937975049018859863e-01 5.062369108200073242e-01 -4.432156085968017578e-01 -2.956160902976989746e-01 -2.030622446909546852e-03
-1.502220630645751953e-01 -3.269969820976257324e-01 -5.505572631955146790e-02 6.448262333869934082e-01 -2.761060893535614014e-01 6.404826790094375610e-02 -6.068471670150756836e-01 -5.544368550181388855e-02
-1.572833210229873657e-01 -7.642056345939636230e-01 3.322720527648925781e-01 7.494778931140899658e-02 -2.773315310478210449e-01 -4.095303714275360107e-01 3.453736007213592529e-02 -1.714914590120315552e-01
-3.230912089347839355e-01 -4.040313065052032471e-01 -2.648480050265789032e-02 9.252290427684783936e-02 3.506568493321537971e-03 -8.331210017204284668e-01 -1.467680186033248901e-01 8.640093356370925903e-02
7.746145874261856079e-02 -2.203277647495269775e-01 -2.466950267553329468e-01 6.077180504798889160e-01 -1.935208737850189209e-01 1.262701600790023804e-01 -6.627011895179748535e-01 -1.506931483745574951e-01
4.907199144363403320e-01 -2.841445803642272949e-01 -7.286199927330017090e-02 -5.070427656173706055e-01 -8.716166019439697266e-02 -1.130867823958396912e-01 -5.724495649337768555e-01 -2.607114911079406738e-01
2.220198810100555420e-01 -1.830395460128784180e-01 -3.657131791114807129e-01 1.472329627722501755e-02 1.056568603962659836e-02 -8.844277262687683105e-01 -3.027015551924705505e-02 -7.474655867554247379e-04
4.271295368671417236e-01 -3.279789388179779053e-01 -2.018689364194869995e-02 1.557738184928894043e-01 3.023908436298370361e-01 -5.493286848068237305e-01 -3.535216152667999268e-01 4.088243544101715088e-01
7.438662052154541016e-01 -1.681415438652038574e-01 2.533922716975212097e-02 1.153206899762153625e-01 3.771450817584991455e-01 -1.707426309585571289e-01 -4.810230731964111328e-01 4.093918949365615845e-02
3.882342875003814697e-01 -8.000182360410690308e-02 -4.104785025119781494e-01 4.710484445095062256e-01 -2.629216313362121582e-01 -5.853817462921142578e-01 -2.009001076221466064e-01 -1.828265935182571411e-02
1.643520891666412354e-01 3.166770637035369873e-01 -7.373171299695968628e-02 1.012307405471801758e-01 -2.915053069591522217e-01 -3.633707463741302490e-01 -5.979112386703491211e-01 -5.315152406692504883e-01
4.887716472148895264e-01 -9.546104073524475098e-02 -3.975223600864410400e-01 -1.090271472930908203e-01 -1.333101242780685425e-01 -4.784338176250457764e-01 -5.428577065467834473e-01 2.017761915922164917e-01
5.232069492340087891e-01 4.452744498848915100e-02 2.950749397277832031e-01 1.390012204647064209e-01 1.686002500355243683e-02 5.304023250937461853e-02 -7.420426607131958008e-01 -2.532909214496612549e-01
5.536926984786987305e-01 -4.619305431842803955e-01 -3.621942698955535889e-01 3.683275580406188965e-01 1.507505476474761963e-01 -3.594952821731567383e-01 1.997824385762214661e-02 -2.466433495283126831e-01
6.404423713684082031e-01 -3.944920003414154053e-01 -1.049066856503486633e-01 -1.729166135191917419e-02 -7.481527328491210938e-02 1.871402114629745483e-01 -3.594504892826080322e-01 -5.030725598335266113e-01
2.980100810527801514e-01 -1.028669849038124084e-01 -2.180194705724716187e-01 5.905782580375671387e-01 -2.081660479307174683e-01 1.123871505260467529e-01 -6.494743824005126953e-01 -1.628255695104598999e-01
4.226644337177276611e-01 -5.537238121032714844e-01 -3.253971040248870850e-01 5.198997259140014648e-01 -3.115885853767395020e-01 -1.889466941356658936e-01 -2.797367237508296967e-02 7.067442685365676880e-02
4.572844803333282471e-01 -3.496509417891502380e-02 3.572613298892974854e-01 3.786657452583312988e-01 -1.359600275754928589e-01 1.660588979721069336e-01 -6.847310066223144531e-01 6.105737015604972839e-02
7.451063990592956543e-01 -7.062057405710220337e-02 -9.757021069526672363e-02 3.454369679093360901e-02 9.210342168807983398e-02 -1.054440513253211975e-01 -5.882107019424438477e-01 -2.520368993282318115e-01
7.082466483116149902e-01 -1.553410291671752930e-01 -3.337348401546478271e-01 4.503951966762542725e-02 -1.858549714088439941e-01 -3.281056582927703857e-01 -4.416128396987915039e-01 1.537237465381622314e-01
3.100744485855102539e-01 1.253471225500106812e-01 -7.927190512418746948e-02 1.667743921279907227e-01 2.523281872272491455e-01 -6.199360489845275879e-01 -6.315289735794067383e-01 8.500034362077713013e-02
5.984529107809066772e-02 -6.278419494628906250e-01 -2.567965984344482422e-01 1.293557435274124146e-01 -1.607577204704284668e-01 1.414637267589569092e-02 -6.435289978981018066e-01 -2.817496359348297119e-01
-3.522982075810432434e-02 -8.526628613471984863e-01 9.696774184703826904e-02 2.835029736161231995e-02 2.612854540348052979e-01 -5.183832719922065735e-02 -2.000977993011474609e-01 -3.879716992378234863e-01
8.444443941116333008e-01 -3.048178553581237793e-01 -1.245919466018676758e-01 1.067282631993293762e-01 6.565204821527004242e-04 -3.417192101478576660e-01 -1.879723370075225830e-01 1.223924234509468079e-01
-5.818596854805946350e-02 -3.636511564254760742e-01 1.130155473947525024e-01 -3.965708613395690918e-01 -2.397327274084091187e-01 -7.001070976257324219e-01 -3.604491353034973145e-01 1.295609325170516968e-01
4.337903559207916260e-01 -6.787487864494323730e-01 -3.818579018115997314e-01 -2.416725642979145050e-02 4.970850795507431030e-02 -4.295287430286407471e-01 6.132051814347505569e-03 -1.331280320882797241e-01
2.194314152002334595e-01 -4.375422894954681396e-01 -3.772885799407958984e-01 6.009804606437683105e-01 2.694991976022720337e-02 -4.643861651420593262e-01 -1.204432100057601929e-01 1.612296104431152344e-01
7.614312171936035156e-01 1.768961548805236816e-01 2.879234850406646729e-01 1.435497589409351349e-02 -6.949438154697418213e-02 -4.428903758525848389e-01 -2.228134125471115112e-01 -2.349406480789184570e-01
2.878771722316741943e-01 -6.145443916320800781e-01 -4.895746409893035889e-01 3.282148241996765137e-01 -1.439904868602752686e-01 -4.135418534278869629e-01 -1.299368159379810095e-04 -1.742064580321311951e-02
8.389658927917480469e-01 -2.451239973306655884e-01 3.342339396476745605e-01 -9.274414181709289551e-02 -1.858165860176086426e-01 -2.424094080924987793e-01 -1.290428638458251953e-01 -7.612168788909912109e-02
5.542121082544326782e-02 2.131183147430419922e-01 -1.016330420970916748e-01 3.832610845565795898e-01 -2.575077712535858154e-01 -1.572276204824447632e-01 -7.083643078804016113e-01 -4.488652646541595459e-01
3.905786573886871338e-02 3.476233482360839844e-01 -7.167107611894607544e-02 1.732601523399353027e-01 -1.319218426942825317e-01 -7.154812216758728027e-01 -4.332238137722015381e-01 -3.542273640632629395e-01
1.026062965393066406e-01 -9.995819628238677979e-02 -3.367099538445472717e-02 5.212324261665344238e-01 -7.405576705932617188e-01 -2.125270366668701172e-01 -2.947272062301635742e-01 1.618824750185012817e-01
-1.229763627052307129e-01 -4.557920098304748535e-01 4.191906750202178955e-01 3.928239643573760986e-01 6.969249248504638672e-02 -3.083785064518451691e-02 -3.644896149635314941e-01 -5.553722381591796875e-01
1.110713779926300049e-01 -2.638709247112274170e-01 2.658145725727081299e-01 1.089334115386009216e-01 -1.566723436117172241e-01 2.893213182687759399e-03 -8.175322413444519043e-01 3.776213228702545166e-01
2.550497651100158691e-01 -3.805718570947647095e-02 1.045266464352607727e-01 5.871640443801879883e-01 4.992571771144866943e-01 -4.817099273204803467e-01 -2.870121896266937256e-01 -1.188939288258552551e-01
5.761969089508056641e-01 -1.685283728875219822e-03 -2.682329714298248291e-01 2.584649920463562012e-01 -3.607000708580017090e-01 -3.823359906673431396e-01 -4.357416331768035889e-01 2.511676847934722900e-01
8.610354661941528320e-01 1.247749663889408112e-02 1.750376224517822266e-01 2.341459691524505615e-01 -4.614436998963356018e-02 -3.900697529315948486e-01 -1.324911266565322876e-01 -3.409026190638542175e-02
3.751950562000274658e-01 -7.659579515457153320e-01 -3.441856205463409424e-01 1.582364737987518311e-01 -1.163583993911743164e-01 2.481561154127120972e-03 -2.432497590780258179e-01 -2.373152524232864380e-01
-4.951735958456993103e-02 -2.764735221862792969e-01 -2.672334611415863037e-01 3.061134815216064453e-01 -3.632183670997619629e-01 5.436289310455322266e-02 -6.139782071113586426e-01 -4.941042959690093994e-01
5.363693237304687500e-01 -5.265494585037231445e-01 -3.987350165843963623e-01 -2.750777266919612885e-02 -3.254123926162719727e-01 7.828215509653091431e-02 -3.585432469844818115e-01 -1.863665431737899780e-01
3.883168101310729980e-01 -1.519046127796173096e-01 -1.052814424037933350e-01 2.475188076496124268e-01 5.970296263694763184e-01 -2.390681803226470947e-01 -3.913287520408630371e-01 -4.324916899204254150e-01
5.900165438652038574e-01 9.481714665889739990e-02 2.041511386632919312e-01 4.183388501405715942e-02 2.721302807331085205e-01 -4.185302257537841797e-01 -5.911449790000915527e-01 2.806674502789974213e-02
-1.445520818233489990e-01 -3.440877795219421387e-01 -1.952142119407653809e-01 2.542876303195953369e-01 -4.106900095939636230e-01 1.380389928817749023e-01 -6.089454889297485352e-01 -4.465444684028625488e-01
5.362785980105400085e-02 -6.588922142982482910e-01 2.634251117706298828e-01 6.007486954331398010e-02 -3.651064336299896240e-01 -3.220730721950531006e-01 3.861950710415840149e-02 -5.014562010765075684e-01
-1.320400238037109375e-01 -3.252860009670257568e-01 1.093386411666870117e-01 7.252934575080871582e-01 8.300099521875381470e-02 -2.366940826177597046e-01 -4.945016503334045410e-01 1.769290417432785034e-01
2.157849669456481934e-01 -4.406533837318420410e-01 -1.181975230574607849e-01 4.065178334712982178e-01 2.819789946079254150e-01 -3.563807904720306396e-01 -4.402009844779968262e-01 4.239547252655029297e-01
2.869094610214233398e-01 1.886288672685623169e-01 1.045725569128990173e-01 2.369741201400756836e-01 4.706229083240032196e-03 -1.094313338398933411e-01 -7.857428789138793945e-01 -4.308371841907501221e-01
6.390945315361022949e-01 -3.151845932006835938e-01 -1.254795789718627930e-01 3.892430365085601807e-01 2.401888519525527954e-01 -2.759127318859100342e-01 -2.076302468776702881e-01 -3.847503960132598877e-01
5.660454630851745605e-01 -2.536273002624511719e-01 -4.625580087304115295e-02 5.554012060165405273e-01 3.946264386177062988e-01 -7.623989135026931763e-02 -3.391287028789520264e-01 -1.676449775695800781e-01
5.284032225608825684e-01 -3.703091442584991455e-01 -4.623208194971084595e-02 -2.326653003692626953e-01 -1.671128720045089722e-01 -4.915783107280731201e-01 -3.357663154602050781e-01 -3.808878660202026367e-01
5.439949035644531250e-01 -3.281095325946807861e-01 -8.780163526535034180e-02 -3.011088669300079346e-01 -2.596998512744903564e-01 -3.707208856940269470e-02 -6.379485130310058594e-01 -1.491350531578063965e-01
4.220576882362365723e-01 -2.091732770204544067e-01 -1.251280773431062698e-02 3.599189519882202148e-01 -2.136268615722656250e-01 -6.816141009330749512e-01 2.102711200714111328e-01 -3.065409064292907715e-01
7.768211364746093750e-01 -2.833284139633178711e-01 6.289314478635787964e-02 -1.627578735351562500e-01 -1.838085055351257324e-01 -3.837727755308151245e-02 -5.005624294281005859e-01 -2.710224362090229988e-03
5.178657919168472290e-02 -5.399795174598693848e-01 -3.270502984523773193e-01 4.237644076347351074e-01 1.479094028472900391e-01 -2.672317028045654297e-01 -4.507358372211456299e-01 3.503561913967132568e-01
8.340477943420410156e-03 -1.491700261831283569e-01 5.528776645660400391e-01 4.223615825176239014e-01 -3.099264800548553467e-01 -3.495574295520782471e-01 -4.258048832416534424e-01 3.066939711570739746e-01
1.841365918517112732e-02 -1.773538440465927124e-01 2.754662632942199707e-01 -4.487464949488639832e-02 2.123776227235794067e-01 -7.815098166465759277e-01 -3.543685376644134521e-01 -3.299579024314880371e-01
2.499192506074905396e-01 2.861896902322769165e-02 -3.565136790275573730e-01 4.484496712684631348e-01 -5.125101804733276367e-01 -4.325434565544128418e-01 -3.894569575786590576e-01 8.411248028278350830e-02
6.763797402381896973e-01 -4.855346977710723877e-01 -1.708152294158935547e-01 -1.048754453659057617e-01 -1.694988608360290527e-01 -8.128675399348139763e-04 -2.925431728363037109e-01 -3.902277648448944092e-01
5.929123759269714355e-01 -1.187371462583541870e-01 -7.210845500230789185e-02 5.167109370231628418e-01 3.562457859516143799e-01 -8.970446884632110596e-02 -4.478931427001953125e-01 -1.630962938070297241e-01
6.832225322723388672e-01 -3.198944032192230225e-01 3.361558616161346436e-01 3.348526954650878906e-01 5.612330883741378784e-02 -2.594334483146667480e-01 -3.471265137195587158e-01 1.216363459825515747e-01
5.449272990226745605e-01 3.907275572419166565e-02 2.846758067607879639e-01 1.835243403911590576e-01 3.449904620647430420e-01 -4.786679744720458984e-01 -4.557554423809051514e-01 1.759306788444519043e-01
5.883162617683410645e-01 -1.093804463744163513e-01 1.619559340178966522e-02 2.946642935276031494e-01 5.295158028602600098e-01 -2.591658234596252441e-01 -2.761383056640625000e-01 -3.619728386402130127e-01
-2.356679551303386688e-02 -1.795230507850646973e-01 3.675479292869567871e-01 5.564552918076515198e-02 -2.449955940246582031e-01 -4.521757662296295166e-01 -5.945967435836791992e-01 4.593443274497985840e-01
5.843064785003662109e-01 -8.266148716211318970e-02 -1.614282652735710144e-02 4.194062054157257080e-01 5.021075010299682617e-01 -2.894803881645202637e-01 -3.266263008117675781e-01 -1.816459000110626221e-01
7.229716777801513672e-01 -2.920200526714324951e-01 -6.155519187450408936e-02 -1.619723811745643616e-02 -2.516605556011199951e-01 -4.227231144905090332e-01 -1.954095661640167236e-01 3.282868564128875732e-01
4.707528948783874512e-01 2.177805453538894653e-01 -3.370933607220649719e-02 2.137825265526771545e-02 -1.655227839946746826e-01 -7.255360484123229980e-01 -1.044532060623168945e-01 -4.057822227478027344e-01
5.358477830886840820e-01 1.228873133659362793e-01 4.519900679588317871e-01 2.753093242645263672e-01 9.956661611795425415e-02 -2.700231969356536865e-01 -5.405499339103698730e-01 -2.065318822860717773e-01
8.751849830150604248e-02 -1.812877357006072998e-01 2.987255752086639404e-01 1.320907473564147949e-01 -4.344201833009719849e-02 -2.615875303745269775e-01 -7.721626758575439453e-01 4.315553307533264160e-01
4.605835974216461182e-01 2.796045131981372833e-02 1.574885100126266479e-01 -3.616513684391975403e-02 3.757893443107604980e-01 -4.233847558498382568e-01 -6.636968851089477539e-01 2.117430325597524643e-03
3.814460337162017822e-01 -1.936969459056854248e-01 -4.335368275642395020e-01 3.640726804733276367e-01 -2.959721684455871582e-01 -4.959931075572967529e-01 -3.090381622314453125e-01 2.595461308956146240e-01
8.822696805000305176e-01 -6.788851227611303329e-03 7.584901899099349976e-02 1.611530482769012451e-01 -2.223682962357997894e-02 -2.814983427524566650e-01 -3.248246312141418457e-01 -6.770466268062591553e-02
-2.064343690872192383e-01 4.572336096316576004e-03 -1.832551062107086182e-01 5.867584347724914551e-01 -8.270955085754394531e-02 -2.276075333356857300e-01 -5.857378244400024414e-01 -4.216174483299255371e-01
7.199206352233886719e-01 -3.085741102695465088e-01 -1.232504621148109436e-01 4.314982891082763672e-02 1.706400364637374878e-01 9.210114181041717529e-02 -4.562062025070190430e-01 -3.517371416091918945e-01
1.693760454654693604e-01 -4.741690754890441895e-01 -4.213964045047760010e-01 1.654099524021148682e-01 -5.027359127998352051e-01 -4.356004893779754639e-01 -1.069702133536338806e-01 -2.959835529327392578e-01
7.102124691009521484e-01 -3.591522574424743652e-01 3.741841763257980347e-02 -3.228351473808288574e-01 -3.445714246481657028e-03 -1.263794153928756714e-01 -4.727663397789001465e-01 -1.466072350740432739e-01
1.745905131101608276e-01 -2.035080641508102417e-01 -5.856163799762725830e-02 3.692563772201538086e-01 4.314653873443603516e-01 -4.195531308650970459e-01 -6.255690455436706543e-01 1.865448355674743652e-01
2.712441682815551758e-01 -6.974236667156219482e-02 8.532740920782089233e-02 7.271384596824645996e-01 -1.697631329298019409e-01 -5.489296913146972656e-01 -2.127435058355331421e-01 1.007395833730697632e-01
-1.554883718490600586e-01 -4.174475669860839844e-01 2.480061501264572144e-01 -1.116403862833976746e-01 -2.397975474596023560e-01 -5.739363431930541992e-01 -5.688670873641967773e-01 -1.306707561016082764e-01
2.558448314666748047e-01 -2.988449335098266602e-01 -3.524668514728546143e-01 3.529753983020782471e-01 -1.105329394340515137e-01 -7.292882800102233887e-01 -5.780309438705444336e-02 2.213382273912429810e-01
4.694173336029052734e-01 2.162893414497375488e-01 2.618299126625061035e-01 4.390997290611267090e-01 -7.390087097883224487e-02 -1.145768612623214722e-01 -6.453488469123840332e-01 -1.908893287181854248e-01
2.141337543725967407e-01 -3.493399918079376221e-02 1.080948263406753540e-01 5.619917511940002441e-01 5.483083724975585938e-01 -3.908304870128631592e-01 -3.832725584506988525e-01 -1.584889590740203857e-01
-5.131385475397109985e-02 -3.838996887207031250e-01 -2.209036201238632202e-01 4.608804285526275635e-01 -2.717258632183074951e-01 1.595290452241897583e-01 -6.767383217811584473e-01 -1.775373965501785278e-01
5.861021876335144043e-01 -1.577447652816772461e-01 -8.154955506324768066e-02 -2.070116102695465088e-01 6.473886966705322266e-02 -2.301845252513885498e-01 -7.166740894317626953e-01 1.062963828444480896e-01
5.174107551574707031e-01 -4.498167634010314941e-01 -2.648758888244628906e-01 4.562740623950958252e-01 -3.638554215431213379e-01 1.884522475302219391e-02 -2.541098296642303467e-01 -2.329982519149780273e-01
7.251148819923400879e-01 -3.518609702587127686e-02 4.929817840456962585e-02 -3.777423501014709473e-02 5.605024844408035278e-02 -4.569397866725921631e-01 -3.770523667335510254e-01 -3.391297161579132080e-01
6.528500318527221680e-01 -6.057056784629821777e-01 -2.704242467880249023e-01 -1.199239268898963928e-01 -7.954442501068115234e-02 -4.063080996274948120e-02 -3.298829197883605957e-01 -5.094517767429351807e-02
-2.388303577899932861e-01 -2.399591952562332153e-01 7.985664904117584229e-02 1.128526106476783752e-01 -1.083573624491691589e-01 -8.798429965972900391e-01 -2.681484818458557129e-01 9.218667447566986084e-02
7.259117960929870605e-01 -1.025525927543640137e-01 5.658841878175735474e-02 7.445819675922393799e-02 8.893438428640365601e-02 -5.534824728965759277e-01 -2.440610080957412720e-01 2.827908098697662354e-01
-1.328079253435134888e-01 -3.101074695587158203e-01 -3.301731869578361511e-02 4.359384179115295410e-01 -2.744512856006622314e-01 1.428056955337524414e-01 -7.571870088577270508e-01 -1.612879484891891479e-01
7.486631274223327637e-01 -4.383380711078643799e-01 2.545680701732635498e-01 -1.296520084142684937e-01 -1.125689297914505005e-01 -3.914532437920570374e-02 -3.892872631549835205e-01 -4.281315486878156662e-04
3.497328758239746094e-01 -5.128575563430786133e-01 -2.527291476726531982e-01 4.379117190837860107e-01 1.867813915014266968e-01 -2.267158180475234985e-01 -4.718003571033477783e-01 2.239251583814620972e-01
7.657585740089416504e-01 -1.672408878803253174e-01 1.929206848144531250e-01 2.172678858041763306e-01 2.994602620601654053e-01 -2.560786008834838867e-01 -2.314058393239974976e-01 -3.040053248405456543e-01
4.709441587328910828e-02 -2.961349785327911377e-01 4.737771153450012207e-01 2.006673365831375122e-01 -2.656500637531280518e-01 1.198209123685956001e-03 -7.185004353523254395e-01 2.419501692056655884e-01
-2.147386968135833740e-01 -2.001887857913970947e-01 -2.877686871215701103e-03 6.901129335165023804e-02 3.711043000221252441e-01 -5.237648487091064453e-01 -5.609731078147888184e-01 -4.269684851169586182e-01
5.324457287788391113e-01 -2.545438408851623535e-01 -1.318526864051818848e-01 3.102229535579681396e-01 4.319135546684265137e-01 -8.318690955638885498e-02 -5.499854683876037598e-01 -2.052610069513320923e-01
4.068363308906555176e-01 -5.401524305343627930e-01 -1.118330508470535278e-01 -3.779923021793365479e-01 -4.400247037410736084e-01 5.112639069557189941e-02 -3.857922554016113281e-01 -2.055808156728744507e-01
6.015946865081787109e-01 2.214809358119964600e-01 1.467410773038864136e-01 -3.816697001457214355e-02 -1.828782260417938232e-01 -2.088390588760375977e-01 -5.292266011238098145e-01 -4.570572078227996826e-01
-3.176226164214313030e-04 3.206770867109298706e-02 -9.325768053531646729e-02 6.947714686393737793e-01 -1.621863543987274170e-01 -5.611096024513244629e-01 -1.819205135107040405e-01 -3.651351630687713623e-01
1.507733166217803955e-01 -4.943463802337646484e-01 -1.764779239892959595e-01 5.804340839385986328e-01 -4.664396122097969055e-02 -3.234271109104156494e-01 -3.350891172885894775e-01 3.818055689334869385e-01
-1.288673877716064453e-01 -3.511904478073120117e-01 4.361724257469177246e-01 -1.640274673700332642e-01 -2.985319793224334717e-01 -6.398751139640808105e-01 -3.652024865150451660e-01 -1.047507971525192261e-01
2.677483558654785156e-01 -3.400358930230140686e-02 3.020095527172088623e-01 -9.293634444475173950e-02 1.380888819694519043e-01 -5.742664933204650879e-01 -6.292856335639953613e-01 2.871526479721069336e-01
1.300068348646163940e-01 -7.398051023483276367e-02 3.122104145586490631e-02 4.172898530960083008e-01 4.780143797397613525e-01 -3.388142287731170654e-01 -5.880233049392700195e-01 -3.368309736251831055e-01
-2.378609031438827515e-01 -5.995606780052185059e-01 4.299341440200805664e-01 2.062062621116638184e-01 -6.782966107130050659e-02 -5.324102640151977539e-01 -5.269606038928031921e-02 -2.564103603363037109e-01
-2.683752477169036865e-01 -4.790152013301849365e-01 -5.399265140295028687e-02 3.092050850391387939e-01 -1.655998229980468750e-01 -8.891329169273376465e-02 -7.448348402976989746e-01 -9.944021701812744141e-02
-1.221422925591468811e-01 -2.924220263957977295e-01 7.078251242637634277e-02 2.419104278087615967e-01 2.255050837993621826e-01 -4.981268644332885742e-01 -7.189376354217529297e-01 -1.420755535364151001e-01
