# Supplementary material for: Where is your field going? A machine learning approach to study the relative motion of the domains of physics
Source: PLoS One. 2020 Jun 18;15(6):e0233997. doi: 10.1371/journal.pone.0233997 (PMC7302634; doi:10.1371/journal.pone.0233997)
Supplement: S18 Data — (ZIP) [file pone.0233997.s018.zip › 17/Pacs4Run_17_VS_500_embeddings1996-2000ED8.txt]

1.630700565874576569e-02 -3.116044402122497559e-01 -7.839056849479675293e-01 -1.391322016716003418e-01 2.958223521709442139e-01 1.692736744880676270e-01 3.883992135524749756e-01 4.186109825968742371e-02
3.071498572826385498e-01 -4.203785359859466553e-01 -5.762822031974792480e-01 -4.500243365764617920e-01 3.743568956851959229e-01 -7.414101809263229370e-02 -1.568821668624877930e-01 -1.551320850849151611e-01
3.074633777141571045e-01 1.161939501762390137e-01 -7.659862041473388672e-01 -1.314990073442459106e-01 1.868370324373245239e-01 4.048268795013427734e-01 2.402479499578475952e-01 1.772745251655578613e-01
1.742827892303466797e-01 -1.419747173786163330e-01 -5.108983516693115234e-01 -2.185853943228721619e-02 5.376873612403869629e-01 4.933702051639556885e-01 3.822931274771690369e-02 -3.924163281917572021e-01
1.171642690896987915e-01 -4.024938642978668213e-01 -6.250378489494323730e-01 5.138242244720458984e-01 1.632013767957687378e-01 -2.235915064811706543e-01 -2.211002632975578308e-02 -3.040834367275238037e-01
1.210298314690589905e-01 -7.661091685295104980e-01 -3.806791901588439941e-01 6.347987800836563110e-02 2.783253788948059082e-01 -3.108772039413452148e-01 1.361581236124038696e-01 2.383977174758911133e-01
-7.860917598009109497e-02 -9.947435557842254639e-02 -7.742108702659606934e-01 2.013595253229141235e-01 4.714552462100982666e-01 3.453410565853118896e-01 -4.606809467077255249e-02 1.801810972392559052e-02
2.494755759835243225e-02 -5.658165216445922852e-01 -6.639953255653381348e-01 1.923129335045814514e-02 -3.169980645179748535e-01 6.955038756132125854e-02 -3.606136441230773926e-01 5.101341381669044495e-02
-8.474908769130706787e-02 -2.598802447319030762e-01 -6.619077324867248535e-01 3.750008344650268555e-01 4.952260255813598633e-01 -9.064263850450515747e-02 1.311294268816709518e-02 -3.047876060009002686e-01
4.058655500411987305e-01 -6.768106669187545776e-02 -4.091227650642395020e-01 -3.640252351760864258e-01 3.629136681556701660e-01 3.581167161464691162e-01 3.153963983058929443e-01 -4.139660894870758057e-01
2.870552241802215576e-01 -2.072007507085800171e-01 -8.088256716728210449e-01 2.418564409017562866e-01 -7.212146371603012085e-02 -6.777669768780469894e-03 -2.501234412193298340e-01 -3.068623840808868408e-01
7.189742475748062134e-02 -5.963924527168273926e-01 -5.645315051078796387e-01 -1.762708574533462524e-01 3.247123658657073975e-01 3.134397864341735840e-01 -2.898254990577697754e-01 4.121036082506179810e-02
-3.487779945135116577e-02 -7.709590792655944824e-01 -2.777760922908782959e-01 -2.312426865100860596e-01 -1.704955101013183594e-01 -9.731717407703399658e-02 -2.540265321731567383e-01 -4.131636321544647217e-01
9.574738144874572754e-02 -3.076300621032714844e-01 -5.930468440055847168e-01 5.603620409965515137e-01 1.725874990224838257e-01 -1.666419208049774170e-01 9.655046276748180389e-03 -4.157367050647735596e-01
2.623355984687805176e-01 -3.203724920749664307e-01 -5.157950520515441895e-01 1.143047064542770386e-01 -1.368025541305541992e-01 -6.204795241355895996e-01 2.232735008001327515e-01 -3.096299767494201660e-01
8.025498688220977783e-02 -4.620455205440521240e-01 -7.600947618484497070e-01 4.127999395132064819e-02 -2.659152448177337646e-01 -1.355203241109848022e-01 -3.326876163482666016e-01 -2.945098094642162323e-02
-2.275346666574478149e-01 -3.080328702926635742e-01 -2.732623815536499023e-01 1.786299943923950195e-01 6.803201138973236084e-02 2.039749175310134888e-01 3.940557837486267090e-01 -7.384095788002014160e-01
-2.489755451679229736e-01 -3.661567866802215576e-01 -4.539264142513275146e-01 6.099713966250419617e-02 -1.789993643760681152e-01 4.795390665531158447e-01 2.575330249965190887e-02 -5.757679343223571777e-01
7.753029465675354004e-02 -4.353869259357452393e-01 -4.329378306865692139e-01 -3.891288638114929199e-01 -1.940550357103347778e-01 -2.459261268377304077e-01 -2.182668149471282959e-01 -5.655028223991394043e-01
1.650954633951187134e-01 1.026119589805603027e-01 -6.962786912918090820e-01 -3.448365926742553711e-01 5.157570242881774902e-01 -4.433263093233108521e-02 3.008749485015869141e-01 1.166801434010267258e-03
-2.857661806046962738e-02 -1.813540309667587280e-01 -5.421240329742431641e-01 2.374761402606964111e-01 1.125141140073537827e-02 5.237329006195068359e-01 2.570613287389278412e-02 -5.838810801506042480e-01
1.498931050300598145e-01 -2.701038122177124023e-01 -6.707095503807067871e-01 -5.439361333847045898e-01 2.197297811508178711e-01 -7.027751207351684570e-02 3.900542855262756348e-02 3.226711153984069824e-01
2.249142378568649292e-01 -4.885232746601104736e-01 -7.031777501106262207e-01 -7.830089330673217773e-02 7.909133285284042358e-02 1.238550171256065369e-01 -3.979617655277252197e-01 -1.737805902957916260e-01
-5.555311962962150574e-02 -1.479256898164749146e-01 -6.012916564941406250e-01 8.176895976066589355e-02 -4.344550669193267822e-01 2.928720712661743164e-01 5.158726572990417480e-01 2.571852803230285645e-01
5.435609221458435059e-01 -4.594995677471160889e-01 -5.451141595840454102e-01 1.364267989993095398e-02 5.752448365092277527e-02 3.107596039772033691e-01 -2.105444818735122681e-01 -2.277203500270843506e-01
1.419223099946975708e-01 -5.622826814651489258e-01 -6.362153291702270508e-01 3.143216669559478760e-01 -1.924902945756912231e-01 -8.588628470897674561e-02 -2.862555384635925293e-01 -1.837305426597595215e-01
3.711617588996887207e-01 -6.524897813796997070e-01 -5.187392830848693848e-01 -3.293730914592742920e-01 -1.323568224906921387e-01 4.730094596743583679e-02 -9.480033069849014282e-02 1.737126559019088745e-01
-4.921014606952667236e-02 -2.944392263889312744e-01 -5.810400247573852539e-01 2.563088834285736084e-01 -6.673704832792282104e-02 5.744807124137878418e-01 -1.395812481641769409e-01 -3.919406533241271973e-01
3.637474775314331055e-01 -1.270556002855300903e-01 -8.399062752723693848e-01 -3.449873328208923340e-01 5.635003000497817993e-02 -7.340010255575180054e-02 -7.985027879476547241e-02 1.102129444479942322e-01
6.312463879585266113e-01 -5.308086276054382324e-01 -5.395930409431457520e-01 -1.376624405384063721e-01 -6.446537561714649200e-03 -6.523171812295913696e-02 5.624447017908096313e-02 4.688612744212150574e-02
-1.802474260330200195e-01 3.439248725771903992e-02 -4.725908041000366211e-01 -2.032573223114013672e-01 -3.374482691287994385e-02 9.896172583103179932e-02 1.325370520353317261e-01 -8.204720020294189453e-01
3.633519262075424194e-02 -5.365979075431823730e-01 -2.983847856521606445e-01 9.560136497020721436e-02 -3.881081938743591309e-01 2.906295657157897949e-01 6.077430248260498047e-01 9.013578295707702637e-02
-5.419192314147949219e-01 -3.452964425086975098e-01 -3.746758401393890381e-01 -2.436649501323699951e-01 1.085740923881530762e-01 4.717714786529541016e-01 8.902213722467422485e-02 -3.808644413948059082e-01
5.491524934768676758e-01 -1.370208263397216797e-01 -5.550968050956726074e-01 2.582014799118041992e-01 2.370217442512512207e-01 3.499848246574401855e-01 4.642090201377868652e-02 -3.521828055381774902e-01
3.608908951282501221e-01 -2.482543885707855225e-01 -7.354869842529296875e-01 -3.960792124271392822e-01 -8.955142647027969360e-02 -2.920797765254974365e-01 -2.677170187234878540e-02 -1.275186985731124878e-01
2.323212027549743652e-01 -5.934991240501403809e-01 -2.503827512264251709e-01 -1.172751467674970627e-02 1.493811458349227905e-01 -1.578708589076995850e-01 -7.647836208343505859e-02 -6.912814378738403320e-01
1.578400284051895142e-02 -4.262771308422088623e-01 -7.684981226921081543e-01 -1.399566233158111572e-01 4.846446588635444641e-02 -3.021610379219055176e-01 -3.355852067470550537e-01 -3.992336615920066833e-02
-3.560159206390380859e-01 -4.880429804325103760e-01 -4.331856667995452881e-01 3.204747438430786133e-01 -9.708922356367111206e-02 4.309701919555664062e-01 2.496160864830017090e-01 -2.953694462776184082e-01
4.353712797164916992e-01 -5.878366827964782715e-01 -5.787070393562316895e-01 -8.306504040956497192e-02 -1.566848456859588623e-01 1.368657350540161133e-01 -2.377406507730484009e-01 -1.526282280683517456e-01
4.394600093364715576e-01 -3.148300647735595703e-01 -5.783008337020874023e-01 -4.500072300434112549e-01 -3.142673056572675705e-03 -3.410825133323669434e-01 2.026473544538021088e-02 -2.325095087289810181e-01
1.754269897937774658e-01 -5.762057304382324219e-01 -4.404142498970031738e-01 -2.360787540674209595e-01 4.837152063846588135e-01 -3.858857452869415283e-01 6.773040443658828735e-02 -6.222174037247896194e-03
3.480151593685150146e-01 -4.913496077060699463e-01 -4.481558501720428467e-01 -7.759714871644973755e-02 1.463371142745018005e-02 8.302024751901626587e-02 -2.424030303955078125e-01 -6.039290428161621094e-01
1.686100512742996216e-01 -6.895607113838195801e-01 -3.644696474075317383e-01 -3.858588039875030518e-01 -2.675439417362213135e-02 -4.465346336364746094e-01 1.156782731413841248e-01 -2.934664301574230194e-02
3.633952438831329346e-01 -4.765302538871765137e-01 -6.880450248718261719e-01 -2.110433429479598999e-01 -3.821078315377235413e-02 8.247731626033782959e-02 -3.098524510860443115e-01 -1.365517675876617432e-01
5.999435111880302429e-02 -6.567796468734741211e-01 -3.909801840782165527e-01 -1.954419761896133423e-01 3.222682774066925049e-01 -5.148275494575500488e-01 7.027924060821533203e-02 -1.161510962992906570e-02
1.737505644559860229e-01 -5.621873736381530762e-01 -5.652968287467956543e-01 -5.540682673454284668e-01 -5.099941417574882507e-02 -1.441006455570459366e-02 -1.373953968286514282e-01 7.428236305713653564e-02
1.372855305671691895e-01 -3.343073725700378418e-01 -2.767635583877563477e-01 2.508592903614044189e-01 -3.286694586277008057e-01 9.826362878084182739e-02 7.147628068923950195e-01 -3.182730078697204590e-01
4.954099953174591064e-01 -7.167950272560119629e-01 -4.094052910804748535e-01 -1.179536581039428711e-01 2.373212724924087524e-01 -4.335127398371696472e-02 -3.193904832005500793e-02 5.211003590375185013e-03
4.027297496795654297e-01 9.987817145884037018e-03 -4.339692294597625732e-01 5.175866559147834778e-02 4.283430576324462891e-01 1.204180791974067688e-01 4.237232506275177002e-01 -5.188266038894653320e-01
4.310006499290466309e-01 -4.873241782188415527e-01 -1.487471908330917358e-01 -1.100503653287887573e-01 4.858687818050384521e-01 2.246128618717193604e-01 4.959835410118103027e-01 -9.998852759599685669e-02
2.031116336584091187e-01 -4.856500327587127686e-01 -5.938343405723571777e-01 9.898463636636734009e-02 -3.742882981896400452e-02 -5.568436384201049805e-01 2.176249623298645020e-01 -4.020129144191741943e-02
8.695770055055618286e-03 -4.814683496952056885e-01 -6.313690543174743652e-01 -3.610272705554962158e-01 3.610403239727020264e-01 4.091009870171546936e-02 -3.220527470111846924e-01 -5.833816900849342346e-02
3.169686198234558105e-01 -2.829648852348327637e-01 -6.228048205375671387e-01 5.770527124404907227e-01 1.404718309640884399e-01 2.119022905826568604e-01 8.192794024944305420e-02 -1.650424450635910034e-01
5.571590065956115723e-01 -5.259865522384643555e-01 -3.190007507801055908e-01 -1.443385705351829529e-02 1.182767972350120544e-01 4.740234017372131348e-01 2.642744183540344238e-01 4.913018271327018738e-02
-1.643035113811492920e-01 -3.389263451099395752e-01 -2.935694456100463867e-01 -2.760066390037536621e-01 -9.413413703441619873e-02 4.470561146736145020e-01 2.262369692325592041e-01 -6.602023839950561523e-01
-9.652598202228546143e-02 -2.847636938095092773e-01 -6.096951365470886230e-01 5.504932999610900879e-01 4.440381824970245361e-01 1.015975177288055420e-01 1.877487450838088989e-02 -1.642464697360992432e-01
1.865630894899368286e-01 -5.499686598777770996e-01 -3.033608198165893555e-01 -1.335934549570083618e-01 3.588863909244537354e-01 9.610676020383834839e-02 -1.978872120380401611e-01 -6.129098534584045410e-01
4.287059605121612549e-02 -4.732381701469421387e-01 -6.048386693000793457e-01 -1.786663830280303955e-01 4.338024854660034180e-01 2.600393891334533691e-01 -3.296716809272766113e-01 -1.093969345092773438e-01
3.368023931980133057e-01 -2.466040700674057007e-01 -6.505492925643920898e-01 -5.410120487213134766e-01 1.789315640926361084e-01 -1.973844021558761597e-01 1.189261600375175476e-01 1.572312563657760620e-01
4.106145799160003662e-01 -1.912294477224349976e-01 -6.792669296264648438e-01 -5.364894270896911621e-01 2.091401070356369019e-01 -1.790297031402587891e-02 9.613417088985443115e-03 3.807926177978515625e-02
-2.131460607051849365e-02 -5.347664952278137207e-01 -2.433831989765167236e-01 3.468784391880035400e-01 -1.302702724933624268e-01 7.688519358634948730e-02 7.016311287879943848e-01 1.372685581445693970e-01
3.039558529853820801e-01 -6.296767592430114746e-01 -4.862509965896606445e-01 -8.342159539461135864e-02 4.442073777318000793e-02 -5.115762352943420410e-01 5.367426201701164246e-02 -3.397843614220619202e-02
6.195129826664924622e-02 -4.023943543434143066e-01 -7.234454751014709473e-01 -3.590275645256042480e-01 2.877868413925170898e-01 3.938595205545425415e-02 -3.123721182346343994e-01 -4.221917130053043365e-03
1.095123738050460815e-01 -4.592192173004150391e-01 -4.468711912631988525e-01 3.188661038875579834e-01 6.059602499008178711e-01 -1.666385978460311890e-01 2.704910635948181152e-01 -8.737116307020187378e-02
-2.713417410850524902e-01 1.505005061626434326e-01 -5.989744067192077637e-01 -1.608374714851379395e-01 7.508952170610427856e-02 5.571298673748970032e-02 1.872056722640991211e-01 -6.894170045852661133e-01
-2.846274673938751221e-01 -7.771336436271667480e-01 -1.000445336103439331e-01 2.269977936521172523e-03 -1.768836528062820435e-01 2.592390477657318115e-01 2.233644127845764160e-01 -3.957931101322174072e-01
1.129675880074501038e-01 -5.049094557762145996e-01 -6.188246607780456543e-01 -3.358492851257324219e-01 2.611424326896667480e-01 1.956254243850708008e-01 -3.488542139530181885e-01 -9.166285395622253418e-02
4.383748769760131836e-02 -2.684586942195892334e-01 -5.714833736419677734e-01 5.832202434539794922e-01 3.056582808494567871e-01 -1.432398557662963867e-01 2.041881531476974487e-01 -3.219189941883087158e-01
4.841778576374053955e-01 -5.580216646194458008e-01 -5.874805450439453125e-01 -2.190877199172973633e-01 5.631239339709281921e-02 1.459096968173980713e-01 -1.826859712600708008e-01 -5.670763924717903137e-02
5.046157748438417912e-04 -3.997686505317687988e-01 -5.838170647621154785e-01 6.088835000991821289e-01 1.923244297504425049e-01 -1.318484265357255936e-02 -1.203880310058593750e-01 -2.773943245410919189e-01
5.635510757565498352e-02 -5.662813186645507812e-01 -5.821810960769653320e-01 -4.018513262271881104e-01 3.372322022914886475e-01 -7.509041577577590942e-02 -2.204085141420364380e-01 8.823934942483901978e-02
3.633578419685363770e-01 -7.035980820655822754e-01 -4.431976079940795898e-01 -2.775618433952331543e-01 -2.598552703857421875e-01 -1.567502915859222412e-01 -8.307376503944396973e-02 -2.143023163080215454e-02
-2.447301298379898071e-01 3.377230465412139893e-02 -6.123386621475219727e-01 7.337780296802520752e-02 4.618908464908599854e-01 -4.099806547164916992e-01 4.095264971256256104e-01 -9.738844633102416992e-02
1.993589848279953003e-01 -4.216115772724151611e-01 -4.436696171760559082e-01 -2.809582836925983429e-02 -5.727545022964477539e-01 2.722401022911071777e-01 4.035386741161346436e-01 1.409319788217544556e-01
3.397179245948791504e-01 -1.672700941562652588e-01 -6.287626028060913086e-01 -6.328623294830322266e-01 2.318502068519592285e-01 -5.570262670516967773e-02 1.518501993268728256e-02 -6.056034564971923828e-02
-4.004998207092285156e-01 -8.604330569505691528e-02 -3.446153104305267334e-01 -4.701081514358520508e-01 4.849260151386260986e-01 -1.219301745295524597e-01 4.540775418281555176e-01 -1.903380304574966431e-01
3.068398237228393555e-01 -5.712346434593200684e-01 -4.140725433826446533e-01 6.216447800397872925e-02 4.756654798984527588e-01 -3.478042781352996826e-01 2.327463328838348389e-01 5.313562601804733276e-02
-4.510754644870758057e-01 -5.170458555221557617e-01 -3.680209219455718994e-01 -1.293005198240280151e-01 -1.126803234219551086e-01 3.998651802539825439e-01 1.210690364241600037e-01 -4.356485903263092041e-01
3.355683982372283936e-01 -2.704696953296661377e-01 -5.943818092346191406e-01 3.261063694953918457e-01 -9.664206951856613159e-02 -4.477334022521972656e-01 3.797361552715301514e-01 2.450548857450485229e-02
-3.365480303764343262e-01 -2.550269365310668945e-01 -4.292893409729003906e-01 -3.944640457630157471e-01 -2.760300636291503906e-01 5.298404097557067871e-01 2.437734901905059814e-01 -2.558449804782867432e-01
-1.474272757768630981e-01 -8.340821415185928345e-02 -6.667379140853881836e-01 1.704090461134910583e-02 -1.505364328622817993e-01 4.101503491401672363e-01 -1.502033919095993042e-01 -5.594933629035949707e-01
-2.371310070157051086e-02 -2.390350550413131714e-01 -6.391035914421081543e-01 2.649512290954589844e-01 3.670842200517654419e-02 -5.247401595115661621e-01 4.012972116470336914e-01 1.609603613615036011e-01
7.825117558240890503e-02 9.819731116294860840e-03 -7.812995314598083496e-01 1.576359719038009644e-01 5.379380309022963047e-04 -4.257960021495819092e-01 3.217579424381256104e-01 2.714247107505798340e-01
-2.796554267406463623e-01 1.693165898323059082e-01 -7.626055479049682617e-01 2.281259000301361084e-02 -1.731563210487365723e-01 5.157535895705223083e-02 7.857985794544219971e-02 -5.217462182044982910e-01
-1.558225005865097046e-01 -4.504143595695495605e-01 -4.584372341632843018e-01 5.255084037780761719e-01 4.845880270004272461e-01 1.061823666095733643e-01 1.827119737863540649e-01 8.389701694250106812e-02
-3.590063750743865967e-01 -5.497769117355346680e-01 -2.698463499546051025e-01 2.175366729497909546e-01 -1.382050216197967529e-01 3.174452781677246094e-01 3.388689160346984863e-01 -4.626189470291137695e-01
1.068145707249641418e-01 -4.189331233501434326e-01 -3.038261830806732178e-01 3.546144962310791016e-01 -2.668483741581439972e-02 4.844225645065307617e-01 4.880044758319854736e-01 -3.485659062862396240e-01
-2.276671975851058960e-01 -3.737784624099731445e-01 -2.982140481472015381e-01 2.466923445463180542e-01 -2.751697301864624023e-01 1.253048777580261230e-01 5.467803478240966797e-01 -5.179578065872192383e-01
9.200088679790496826e-02 -3.591199815273284912e-01 -4.945451319217681885e-01 1.311721205711364746e-01 3.698897063732147217e-01 -5.868266224861145020e-01 3.413744270801544189e-01 -5.538221821188926697e-02
-1.416503340005874634e-01 -5.908578634262084961e-01 -4.535619318485260010e-01 -6.872273981571197510e-02 -1.192204095423221588e-02 -6.296472549438476562e-01 1.207644790410995483e-01 -9.591159224510192871e-02
-2.542916834354400635e-01 -7.212991714477539062e-01 -1.451021283864974976e-01 3.474329039454460144e-02 -2.328895926475524902e-01 2.934354841709136963e-01 3.831468224525451660e-01 -3.250504732131958008e-01
-1.575840264558792114e-01 -1.564000397920608521e-01 -3.156533241271972656e-01 -2.980575859546661377e-01 4.047145843505859375e-01 3.829967696219682693e-03 7.717645168304443359e-01 -5.293484777212142944e-02
3.976061940193176270e-01 -4.468736350536346436e-01 -5.947592258453369141e-01 1.032096222043037415e-01 -3.211749494075775146e-01 -1.618321985006332397e-01 -1.609324961900711060e-01 -3.501145541667938232e-01
-3.611823022365570068e-01 -4.031972587108612061e-01 -3.134680092334747314e-01 1.074834316968917847e-01 -2.907816767692565918e-01 2.339778393507003784e-01 5.191013813018798828e-01 -4.340490102767944336e-01
3.604218661785125732e-01 -3.872095644474029541e-01 -7.419773936271667480e-01 -3.617743551731109619e-01 7.548920810222625732e-03 -2.046549506485462189e-02 -1.854478567838668823e-01 6.234575808048248291e-02
7.301420718431472778e-02 -5.644499063491821289e-01 -6.559231281280517578e-01 -3.740970194339752197e-01 4.827827587723731995e-02 1.711036264896392822e-02 -3.115164041519165039e-01 7.883863896131515503e-02
-1.750107258558273315e-01 -3.190990686416625977e-01 -3.605555295944213867e-01 8.964070677757263184e-02 -2.464496493339538574e-01 2.916917502880096436e-01 7.609147429466247559e-01 -6.854654103517532349e-02
-1.173111647367477417e-01 -3.780745565891265869e-01 -5.274091958999633789e-01 3.533410727977752686e-01 5.612568855285644531e-01 -3.400890156626701355e-02 7.535403221845626831e-02 -3.441556096076965332e-01
-4.971403181552886963e-01 -3.546468541026115417e-02 -5.436503291130065918e-01 1.184731647372245789e-01 4.160523414611816406e-01 -3.060013353824615479e-01 2.890110313892364502e-01 -3.028837442398071289e-01
5.896475166082382202e-02 2.210105583071708679e-02 -7.651922106742858887e-01 -4.479219615459442139e-01 4.081294536590576172e-01 4.155129194259643555e-03 1.667941063642501831e-01 1.243956759572029114e-01
-8.178333938121795654e-02 -5.633342862129211426e-01 -5.773097872734069824e-01 -8.989150077104568481e-02 1.780108958482742310e-01 -5.193502306938171387e-01 1.111163794994354248e-01 1.443595588207244873e-01
-3.485508263111114502e-01 -4.560029208660125732e-01 -3.202868103981018066e-01 3.720179200172424316e-02 -1.839794814586639404e-01 4.190507233142852783e-01 3.744196891784667969e-01 -4.657938778400421143e-01
3.035815656185150146e-01 -4.371646046638488770e-01 -3.824676275253295898e-01 2.665909007191658020e-02 3.356556594371795654e-01 -5.497701764106750488e-01 3.807977735996246338e-01 -9.906636923551559448e-02
2.828006148338317871e-01 -4.361257553100585938e-01 -7.173454761505126953e-01 -1.098825633525848389e-01 -2.410473227500915527e-01 7.237535715103149414e-02 -3.421346545219421387e-01 -1.508688032627105713e-01
6.509466767311096191e-01 -5.601573586463928223e-01 -3.385070562362670898e-01 -4.949904233217239380e-02 2.274013906717300415e-01 3.824718669056892395e-02 2.980766296386718750e-01 5.857553705573081970e-02
3.137069195508956909e-02 -6.202133893966674805e-01 -3.983826339244842529e-01 -2.119949460029602051e-01 2.845259010791778564e-01 -5.156212300062179565e-02 -2.756704688072204590e-01 -5.010917186737060547e-01
2.326795607805252075e-01 -6.547905206680297852e-01 -3.088420927524566650e-01 -2.194698899984359741e-01 -1.179830878973007202e-01 -2.242076396942138672e-01 -1.311703175306320190e-01 -5.405223369598388672e-01
1.171213611960411072e-01 -1.096100360155105591e-01 -6.342560052871704102e-01 -8.200772106647491455e-03 5.777990221977233887e-01 4.824110567569732666e-01 5.722296237945556641e-02 -4.553831741213798523e-02
9.531392157077789307e-02 -5.943599343299865723e-01 -6.205580234527587891e-01 -1.412799209356307983e-02 -3.552894890308380127e-01 -2.006473988294601440e-01 -2.797572612762451172e-01 -8.720928430557250977e-02
4.979115724563598633e-01 -3.993310034275054932e-01 -5.754999518394470215e-01 2.220792323350906372e-01 -2.463602125644683838e-01 -3.256319165229797363e-01 6.304895132780075073e-02 -2.034570127725601196e-01
1.814530929550528526e-03 -5.667514801025390625e-01 -4.225280582904815674e-01 -2.548306882381439209e-01 4.022363722324371338e-01 -5.193151235580444336e-01 5.976802483201026917e-02 1.631870865821838379e-02
2.382803857326507568e-01 -3.175452649593353271e-01 -5.485193133354187012e-01 3.299916684627532959e-01 -7.304248958826065063e-02 -4.605641663074493408e-01 4.569549560546875000e-01 7.973246276378631592e-02
1.406018137931823730e-01 -4.039450585842132568e-01 -5.075482130050659180e-01 8.077215403318405151e-02 1.155681908130645752e-02 5.599489212036132812e-01 5.069404840469360352e-02 -4.865016937255859375e-01
3.219736516475677490e-01 -4.081453084945678711e-01 -6.475402116775512695e-01 -4.625116586685180664e-01 -1.116456612944602966e-01 -3.234449774026870728e-02 -2.597109973430633545e-01 -1.247561722993850708e-01
-3.669334352016448975e-01 -5.793709307909011841e-02 -6.853525042533874512e-01 9.446879476308822632e-02 4.694234728813171387e-01 -3.177635669708251953e-01 2.481836378574371338e-01 2.106243744492530823e-02
-4.111724793910980225e-01 -5.562257170677185059e-01 -4.075958728790283203e-01 9.012764692306518555e-02 -2.254629731178283691e-01 4.401434957981109619e-01 2.096457630395889282e-01 -2.424491196870803833e-01
1.352605223655700684e-01 -2.356766760349273682e-01 -2.849656641483306885e-01 -1.694320738315582275e-01 1.707355678081512451e-01 7.000135779380798340e-01 2.338793724775314331e-01 -4.923200309276580811e-01
-3.908722698688507080e-01 1.700502587482333183e-03 -6.741375923156738281e-01 -2.283124476671218872e-01 -6.650114804506301880e-02 3.016662001609802246e-01 -1.642699912190437317e-02 -4.949069917201995850e-01
4.146333634853363037e-01 -6.063998341560363770e-01 -4.082084000110626221e-01 -2.014076523482799530e-02 -2.449182718992233276e-01 -4.275628328323364258e-01 2.247308343648910522e-01 -4.434762522578239441e-03
1.675101816654205322e-01 8.156903088092803955e-02 -7.605549097061157227e-01 -5.049147605895996094e-01 1.911999732255935669e-01 -2.336089909076690674e-01 1.765548735857009888e-01 9.798999875783920288e-02
2.356397733092308044e-02 -1.672070175409317017e-01 -4.280145168304443359e-01 -2.353043556213378906e-01 -4.373980462551116943e-01 1.222717165946960449e-01 7.221156358718872070e-01 7.213696092367172241e-02
-2.443354129791259766e-01 -1.347186118364334106e-01 -4.089698791503906250e-01 -3.653537034988403320e-01 3.731210529804229736e-01 1.281381100416183472e-01 6.260079145431518555e-01 2.718211710453033447e-01
5.292748808860778809e-01 -9.200201928615570068e-02 -3.529057800769805908e-01 -3.798421025276184082e-01 3.361939489841461182e-01 -9.943554177880287170e-03 5.462985634803771973e-01 -1.761067509651184082e-01
1.321665942668914795e-01 -4.896996319293975830e-01 -4.790662527084350586e-01 -3.504283726215362549e-01 -2.890444993972778320e-01 -1.999543458223342896e-01 -2.718740701675415039e-01 -4.392922520637512207e-01
3.740448355674743652e-01 -6.315873861312866211e-01 -1.168096363544464111e-01 -3.690088093280792236e-01 4.514794051647186279e-01 -7.895399630069732666e-02 3.097137510776519775e-01 -7.338891923427581787e-02
-3.984601199626922607e-01 -5.860419869422912598e-01 -3.627949059009552002e-01 5.959519371390342712e-02 -2.986344397068023682e-01 3.494076728820800781e-01 1.594524681568145752e-01 -3.548511564731597900e-01
4.214085638523101807e-02 1.980402134358882904e-02 -6.186582446098327637e-01 -4.718849956989288330e-01 5.190529823303222656e-01 3.112020529806613922e-02 3.370027542114257812e-01 9.199599176645278931e-02
-1.011162623763084412e-01 1.305347532033920288e-01 -5.902415513992309570e-01 -2.425119280815124512e-01 -3.254282176494598389e-01 3.258165419101715088e-01 3.060560524463653564e-01 -5.097143054008483887e-01
-4.312634840607643127e-02 -5.927904248237609863e-01 -2.330783754587173462e-01 3.245593905448913574e-01 -2.180456221103668213e-01 2.503367662429809570e-01 4.223885238170623779e-01 -4.454782903194427490e-01
8.503010123968124390e-02 -6.908492445945739746e-01 -3.945440053939819336e-01 -6.798648089170455933e-02 1.611745357513427734e-01 -4.811234176158905029e-01 1.199082285165786743e-01 -2.887478768825531006e-01
4.592812061309814453e-01 -6.074901223182678223e-01 -4.191303551197052002e-01 -1.154974326491355896e-01 9.992699325084686279e-02 -1.643258184194564819e-01 2.712540626525878906e-01 3.470440208911895752e-01
-2.267158031463623047e-01 1.292640268802642822e-01 -8.037145137786865234e-01 -3.629374504089355469e-02 -4.468864947557449341e-02 3.603216707706451416e-01 -8.129492402076721191e-02 -3.823333084583282471e-01
3.970465362071990967e-01 -3.742040097713470459e-01 -5.777603387832641602e-01 -1.449525356292724609e-01 -4.051648676395416260e-01 -3.669241666793823242e-01 2.057901322841644287e-01 7.978483289480209351e-02
-1.642092317342758179e-01 -2.233561873435974121e-01 -4.347856342792510986e-01 1.878653168678283691e-01 -3.860632479190826416e-01 2.807199060916900635e-01 6.511279344558715820e-01 -2.167932242155075073e-01
3.027607798576354980e-01 -4.949097335338592529e-01 -1.578042656183242798e-01 -1.061530187726020813e-01 4.057354032993316650e-01 3.622080683708190918e-01 5.722557306289672852e-01 6.274598836898803711e-02
-1.835615038871765137e-01 -4.591390788555145264e-01 -7.406140565872192383e-01 2.308917939662933350e-01 3.056446649134159088e-02 -1.788017302751541138e-01 -3.475025296211242676e-01 -3.765921806916594505e-03
4.511148631572723389e-01 4.661502689123153687e-02 -5.436849594116210938e-01 1.209589019417762756e-01 2.020024657249450684e-01 -4.459963738918304443e-02 1.648622155189514160e-01 -6.435248851776123047e-01
-1.564806997776031494e-01 2.346685528755187988e-01 -7.596400380134582520e-01 -3.162477910518646240e-01 -2.801428437232971191e-01 4.905842617154121399e-02 1.524143815040588379e-01 -3.731783926486968994e-01
-2.315895557403564453e-01 1.504696011543273926e-01 -8.364455103874206543e-01 -1.178828254342079163e-01 3.579855859279632568e-01 -2.487210184335708618e-01 1.023321151733398438e-01 -9.849019348621368408e-02
-6.329024434089660645e-01 -1.174131557345390320e-01 -5.913567543029785156e-01 -2.413578629493713379e-01 -3.293655812740325928e-01 1.272192895412445068e-01 8.839663118124008179e-02 -2.126308828592300415e-01
-6.044856738299131393e-03 -6.285065412521362305e-01 -4.254796206951141357e-01 4.295526444911956787e-02 3.340685069561004639e-01 -5.457471609115600586e-01 1.106410324573516846e-01 -1.953956857323646545e-02
-2.015424817800521851e-01 -5.402571335434913635e-02 -7.888869643211364746e-01 -3.716135323047637939e-01 3.383504748344421387e-01 2.373161464929580688e-01 2.036102861166000366e-02 1.575063318014144897e-01
-3.656241297721862793e-01 -5.852898210287094116e-02 -6.595960259437561035e-01 5.615291371941566467e-02 -2.067210525274276733e-01 1.637614220380783081e-01 -5.226135626435279846e-02 -5.936249494552612305e-01
-2.143222689628601074e-01 1.040932834148406982e-01 -7.950093150138854980e-01 5.542097240686416626e-02 -4.245181009173393250e-02 4.486134946346282959e-01 -4.043732956051826477e-02 -3.216020166873931885e-01
3.525328040122985840e-01 -1.059406027197837830e-01 -3.389065265655517578e-01 -5.140466690063476562e-01 1.816899925470352173e-01 3.900917768478393555e-01 5.389888882637023926e-01 -9.850818663835525513e-02
3.442266583442687988e-01 -5.103213191032409668e-01 -7.038186192512512207e-01 -2.289671003818511963e-01 -1.308053079992532730e-02 9.084776788949966431e-02 -2.292748242616653442e-01 1.109153106808662415e-01
2.277156561613082886e-01 -1.719076484441757202e-01 -3.849216103553771973e-01 3.238149583339691162e-01 -3.170964717864990234e-01 2.078424692153930664e-01 5.333908200263977051e-01 -4.871529936790466309e-01
1.755645424127578735e-01 -2.864628434181213379e-01 -6.302067041397094727e-01 4.627673029899597168e-01 2.387775629758834839e-01 -4.295784980058670044e-02 2.626519203186035156e-01 3.846504390239715576e-01
2.528533637523651123e-01 -6.531049013137817383e-01 -3.460432887077331543e-01 -2.405749559402465820e-01 3.474870026111602783e-01 -4.442131221294403076e-01 1.138276383280754089e-01 -2.945671975612640381e-02
-4.145315587520599365e-01 2.568829953670501709e-01 -6.902676224708557129e-01 -2.667313516139984131e-01 -9.024830162525177002e-02 1.315121799707412720e-01 3.221452236175537109e-01 -2.921333014965057373e-01
1.068061739206314087e-01 -4.227906763553619385e-01 -5.549409389495849609e-01 3.743838369846343994e-01 6.198286265134811401e-02 -5.264853835105895996e-01 2.688857018947601318e-01 -9.159443527460098267e-02
4.244839549064636230e-01 -5.564908981323242188e-01 -6.043791770935058594e-01 -1.626625210046768188e-01 -2.760249376296997070e-01 1.139784753322601318e-01 -1.699750870466232300e-01 1.804153248667716980e-02
1.580180972814559937e-01 -5.012024044990539551e-01 -3.784537613391876221e-01 -8.735875040292739868e-02 2.448122650384902954e-01 -6.507319211959838867e-02 -1.917646378278732300e-01 -6.870418787002563477e-01
2.980418503284454346e-02 4.607379063963890076e-02 -7.648826241493225098e-01 2.225621640682220459e-01 4.969989657402038574e-01 3.085259497165679932e-01 -5.235914885997772217e-02 -1.321812123060226440e-01
-3.775153458118438721e-01 1.378866136074066162e-01 -5.910860300064086914e-01 -2.447568327188491821e-01 -1.063080802559852600e-01 2.665269970893859863e-01 4.339885711669921875e-01 -3.981164991855621338e-01
2.466287463903427124e-01 -2.230314165353775024e-01 -3.203143477439880371e-01 -4.523337483406066895e-01 1.033272743225097656e-01 4.582836031913757324e-01 5.872460007667541504e-01 1.290957480669021606e-01
-2.621003687381744385e-01 -6.921439170837402344e-01 -1.979514360427856445e-01 -1.091536656022071838e-01 -5.772404745221138000e-02 4.366634786128997803e-01 1.436181813478469849e-01 -4.318652749061584473e-01
-3.352928906679153442e-02 -1.206918433308601379e-01 -3.752122521400451660e-01 -3.756889328360557556e-02 -3.893497586250305176e-01 1.719828462228178978e-03 8.107804059982299805e-01 -1.820783764123916626e-01
7.911881804466247559e-02 -5.177741050720214844e-01 -5.365951061248779297e-01 -2.703587412834167480e-01 2.655920386314392090e-01 -5.262391567230224609e-01 5.150011554360389709e-02 1.204286217689514160e-01
-2.635047733783721924e-01 2.535888254642486572e-01 -7.117833495140075684e-01 -2.672216296195983887e-01 -9.694429486989974976e-02 1.022050976753234863e-01 1.803642958402633667e-01 -4.856332540512084961e-01
-3.421844542026519775e-01 -6.365948915481567383e-01 -1.427848786115646362e-01 -4.575002938508987427e-02 -1.115260347723960876e-01 4.103178381919860840e-01 3.831392824649810791e-01 -3.571856617927551270e-01
-2.290073484182357788e-01 -2.398955971002578735e-01 -4.978313744068145752e-01 2.710847556591033936e-01 3.184367716312408447e-01 -5.323918461799621582e-01 3.148592114448547363e-01 -2.910382747650146484e-01
2.873648107051849365e-01 -2.837152183055877686e-01 -6.618121266365051270e-01 -5.705429315567016602e-01 -5.401009228080511093e-03 -1.885221153497695923e-01 4.475943744182586670e-02 1.893129497766494751e-01
-1.716050505638122559e-01 -6.159555912017822266e-01 -5.172389149665832520e-01 -8.879213035106658936e-02 -7.263045758008956909e-02 -5.465067028999328613e-01 -2.678195014595985413e-03 1.085285395383834839e-01
-2.885910570621490479e-01 -5.420567393302917480e-01 -2.529924809932708740e-01 1.655989140272140503e-01 -1.063373088836669922e-01 3.055868148803710938e-01 4.585571289062500000e-01 -4.652914106845855713e-01
2.010601758956909180e-01 2.133250469341874123e-03 -7.904428839683532715e-01 -2.550388276576995850e-01 -8.077413588762283325e-02 -4.963792562484741211e-01 1.194917112588882446e-01 5.030287057161331177e-02
1.144287176430225372e-02 -5.625199079513549805e-01 -3.310461640357971191e-01 -2.248430252075195312e-01 1.179446503520011902e-01 -3.141311407089233398e-01 -1.342190802097320557e-01 -6.266502141952514648e-01
3.930565118789672852e-01 -6.627097725868225098e-01 -4.097433090209960938e-01 -7.423406839370727539e-02 -2.122315913438796997e-01 -4.081815183162689209e-01 1.319730579853057861e-01 6.205458194017410278e-02
3.321546316146850586e-01 -4.129612818360328674e-02 -8.435660004615783691e-01 -6.811667978763580322e-02 -1.767914444208145142e-01 -3.424550890922546387e-01 1.104896068572998047e-01 1.048128083348274231e-01
4.044982790946960449e-01 -3.352743089199066162e-01 -3.321307599544525146e-01 -2.867189943790435791e-01 -1.215766593813896179e-01 6.370439529418945312e-01 3.064918220043182373e-01 -1.300403326749801636e-01
-3.149445950984954834e-01 -1.924832314252853394e-01 -6.435955762863159180e-01 1.852384656667709351e-01 3.485246747732162476e-02 -5.425459742546081543e-01 2.873615920543670654e-01 1.925722956657409668e-01
2.034770399332046509e-01 -4.040112793445587158e-01 -6.468080878257751465e-01 -4.602431654930114746e-01 -2.443004250526428223e-01 -2.018622756004333496e-01 -2.064464688301086426e-01 -1.487818807363510132e-01
-4.306045770645141602e-01 -4.621754288673400879e-01 -2.132379859685897827e-01 -4.320603609085083008e-01 4.512739479541778564e-01 3.051978051662445068e-01 2.643994092941284180e-01 4.611017182469367981e-02
3.256157934665679932e-01 -2.107485681772232056e-01 -4.349838495254516602e-01 3.610863983631134033e-01 -1.204449832439422607e-01 2.531389296054840088e-01 6.537195444107055664e-01 -1.550148725509643555e-01
9.234853088855743408e-02 -1.949606388807296753e-01 -4.246365427970886230e-01 -2.575722038745880127e-01 -5.081036686897277832e-01 7.894840091466903687e-02 6.606328487396240234e-01 7.723128050565719604e-02
6.613204479217529297e-01 -2.001506537199020386e-01 -4.126899540424346924e-01 -1.891487240791320801e-01 1.346549093723297119e-01 5.978245288133621216e-02 5.426962971687316895e-01 -1.671900972723960876e-02
-4.691010415554046631e-01 -4.972190856933593750e-01 -2.834044992923736572e-01 -1.160760372877120972e-01 2.178029567003250122e-01 4.702726602554321289e-01 2.896454036235809326e-01 2.940009832382202148e-01
3.943521380424499512e-01 -4.876073896884918213e-01 -9.926197677850723267e-02 -8.727355301380157471e-02 4.171957671642303467e-01 2.530337274074554443e-01 5.216357707977294922e-01 -2.812003791332244873e-01
-1.372637748718261719e-01 -1.517825871706008911e-01 -3.270660638809204102e-01 -4.798201620578765869e-01 3.462473154067993164e-01 -5.927253887057304382e-02 6.914024353027343750e-01 1.395834088325500488e-01
-1.628722399473190308e-01 -2.024943679571151733e-01 -4.073657393455505371e-01 1.623046100139617920e-01 -2.946290373802185059e-01 2.244563102722167969e-01 7.383235096931457520e-01 -2.405631989240646362e-01
2.229947894811630249e-01 -5.987946391105651855e-01 -4.275030195713043213e-01 1.546403914690017700e-01 -8.035337179899215698e-02 -5.764967203140258789e-01 1.868689060211181641e-01 -1.064001619815826416e-01
-3.200542926788330078e-01 -2.592429518699645996e-01 -3.625928163528442383e-01 -2.008841373026371002e-02 -1.824968904256820679e-01 4.122117459774017334e-01 6.856332421302795410e-01 -1.586335897445678711e-01
2.829303741455078125e-01 -6.661412715911865234e-01 -2.422650158405303955e-02 -6.832396239042282104e-02 4.093679785728454590e-01 2.332529276609420776e-01 4.973135888576507568e-01 4.051466658711433411e-02
-3.829579055309295654e-02 -2.013216018676757812e-01 -7.842196226119995117e-01 3.401019871234893799e-01 2.594183087348937988e-01 3.855657577514648438e-01 2.706177718937397003e-02 1.031606718897819519e-01
-7.255943492054939270e-03 -3.519180417060852051e-01 -6.917633414268493652e-01 -3.354135155677795410e-01 4.718655943870544434e-01 5.745931714773178101e-02 -2.429267317056655884e-01 -9.495916776359081268e-03
1.467795670032501221e-01 -6.687348484992980957e-01 -1.504933983087539673e-01 -5.327706336975097656e-01 1.449776887893676758e-01 -3.766372501850128174e-01 1.513583511114120483e-01 -1.974160671234130859e-01
1.302957385778427124e-01 -3.918589949607849121e-01 -5.917118191719055176e-01 3.769935369491577148e-01 -3.007192909717559814e-02 -5.032179951667785645e-01 2.717764377593994141e-01 9.605888277292251587e-02
8.710460737347602844e-03 -3.904952108860015869e-02 -8.428589105606079102e-01 2.359107434749603271e-01 3.838529586791992188e-01 2.790728509426116943e-01 -1.384663674980401993e-02 -8.317349851131439209e-02
1.112354770302772522e-01 -2.814734578132629395e-01 -6.728521585464477539e-01 -1.875527948141098022e-01 -3.904122710227966309e-01 -5.057210326194763184e-01 1.094419434666633606e-01 1.844694092869758606e-02
2.912608683109283447e-01 -4.597728252410888672e-01 -1.496316939592361450e-01 -7.202180474996566772e-02 3.797421231865882874e-02 6.436299681663513184e-01 3.826971650123596191e-01 -3.376990854740142822e-01
-4.035093188285827637e-01 -1.831375658512115479e-01 -2.765038311481475830e-01 -3.134486675262451172e-01 4.175055623054504395e-01 -3.121966682374477386e-02 6.696688532829284668e-01 -7.207484543323516846e-02
-2.126909643411636353e-01 -4.475552141666412354e-01 -4.184853732585906982e-01 2.399345040321350098e-01 -8.525469899177551270e-02 4.802514612674713135e-01 2.317997813224792480e-01 -4.797054827213287354e-01
-5.398871004581451416e-02 1.312947571277618408e-01 -7.118183374404907227e-01 -4.137036204338073730e-01 4.590134024620056152e-01 8.213931322097778320e-02 2.829753160476684570e-01 6.704967468976974487e-02
-2.138452231884002686e-01 -2.005608528852462769e-01 -5.497993230819702148e-01 1.423801630735397339e-01 6.544802784919738770e-01 -2.454874962568283081e-01 3.094835579395294189e-01 -8.429536968469619751e-02
5.349172949790954590e-01 -4.098389446735382080e-01 -3.190599679946899414e-01 -2.261002957820892334e-01 4.824445396661758423e-02 5.074868798255920410e-01 3.588399291038513184e-01 6.586617231369018555e-02
3.253135830163955688e-02 -3.070159852504730225e-01 -4.330775141716003418e-01 2.172403037548065186e-01 -3.655222654342651367e-01 2.001113444566726685e-01 7.015082836151123047e-01 -6.456474214792251587e-02
5.968216061592102051e-01 -5.249790549278259277e-01 -2.143772840499877930e-01 -1.360208839178085327e-01 2.706526219844818115e-01 6.219205260276794434e-02 4.480946660041809082e-01 -1.607234925031661987e-01
-2.890585958957672119e-01 -1.573002785444259644e-01 -6.358824968338012695e-01 -9.198961406946182251e-02 -2.382522970438003540e-01 3.591211438179016113e-01 -8.885791152715682983e-02 -5.341023802757263184e-01
4.160539209842681885e-01 -7.373857498168945312e-01 -3.175661861896514893e-01 -1.762820631265640259e-01 4.666958749294281006e-02 -2.529887855052947998e-01 2.265738397836685181e-01 1.836321353912353516e-01
2.462034672498703003e-01 6.034588441252708435e-03 -7.900394797325134277e-01 -1.453252136707305908e-01 -1.258634924888610840e-01 -5.140252709388732910e-01 8.680538833141326904e-02 -8.041518181562423706e-02
-3.119316697120666504e-01 -3.292137086391448975e-01 -4.877391457557678223e-01 -2.578529417514801025e-01 -2.244713008403778076e-01 4.470251202583312988e-01 1.815801858901977539e-02 -4.892757833003997803e-01
-9.583919495344161987e-02 -2.487996220588684082e-01 -4.964770078659057617e-01 -1.804242730140686035e-01 -5.986262559890747070e-01 4.289463162422180176e-01 3.278499245643615723e-01 6.116381380707025528e-03
-4.031518399715423584e-01 -5.527602434158325195e-01 -1.962299048900604248e-01 1.475285738706588745e-01 -1.017293408513069153e-01 2.595260441303253174e-01 6.267633438110351562e-01 3.345033153891563416e-02
-2.487102299928665161e-01 -6.247679516673088074e-02 -3.621708452701568604e-01 -2.468134462833404541e-01 3.177739679813385010e-01 3.518775105476379395e-02 7.955633401870727539e-01 8.376108855009078979e-02
-1.737097501754760742e-01 -7.693701386451721191e-01 -6.709994375705718994e-02 1.018483191728591919e-02 8.203793317079544067e-02 4.039418697357177734e-01 2.565216422080993652e-01 -3.709257245063781738e-01
2.729332149028778076e-01 -1.449917554855346680e-01 -4.257059097290039062e-01 -1.760978698730468750e-01 3.486807644367218018e-01 5.829454660415649414e-01 4.804140031337738037e-01 6.886035203933715820e-03
-2.956155836582183838e-01 -2.716484069824218750e-01 -3.006979227066040039e-01 1.075587049126625061e-01 -2.562344074249267578e-01 5.417469143867492676e-02 7.675133943557739258e-01 -2.813585698604583740e-01
-6.460891664028167725e-02 -3.180250823497772217e-01 -2.815155982971191406e-01 1.527783721685409546e-01 -8.977398276329040527e-03 5.035169124603271484e-01 5.523576736450195312e-01 -4.830988347530364990e-01
-3.656213283538818359e-01 -2.301813960075378418e-01 -7.017027735710144043e-01 1.624983996152877808e-01 2.976127266883850098e-01 -4.168745875358581543e-01 1.486138105392456055e-01 -1.005048900842666626e-01
-5.414884090423583984e-01 -2.576151788234710693e-01 -4.747730493545532227e-01 -3.336776793003082275e-01 -2.608142495155334473e-01 1.734094023704528809e-01 -1.327279373072087765e-03 -4.534069299697875977e-01
-2.841667532920837402e-01 -3.081861138343811035e-01 -2.631643414497375488e-01 4.423167556524276733e-02 -2.374177575111389160e-01 5.045739933848381042e-02 8.072512149810791016e-01 -2.061339467763900757e-01
3.801330924034118652e-01 -6.945342421531677246e-01 -4.630937576293945312e-01 -3.277730643749237061e-01 -7.223727554082870483e-02 2.339957840740680695e-02 -1.799425929784774780e-01 -1.143895983695983887e-01
3.269377648830413818e-01 -3.740155994892120361e-01 -5.915713310241699219e-01 3.833600282669067383e-01 1.484201252460479736e-01 -1.176982074975967407e-01 3.354604542255401611e-01 3.284622132778167725e-01
2.350730150938034058e-01 -5.270279049873352051e-01 -6.613184809684753418e-01 -9.079404920339584351e-02 -3.493951857089996338e-01 -2.136529088020324707e-01 -2.258282750844955444e-01 -5.170681700110435486e-02
3.569299280643463135e-01 -2.364099323749542236e-01 -3.494331240653991699e-01 -3.909279704093933105e-01 -5.435555707663297653e-03 5.789353251457214355e-01 4.524704813957214355e-01 -4.310376942157745361e-02
3.197017908096313477e-01 -6.837060451507568359e-01 -5.794644355773925781e-01 5.596034601330757141e-02 -2.845720015466213226e-02 -2.936420738697052002e-01 -1.108537521213293076e-02 6.532824039459228516e-02
-2.937855124473571777e-01 -2.836430668830871582e-01 -4.567749500274658203e-01 -4.569654464721679688e-01 3.145500123500823975e-01 4.691144227981567383e-01 1.370556503534317017e-01 2.792517244815826416e-01
-2.091727554798126221e-01 -5.103493928909301758e-01 -1.836148500442504883e-01 -2.775202989578247070e-01 6.799778901040554047e-03 5.266435742378234863e-01 2.183089256286621094e-01 -5.099018812179565430e-01
5.864077806472778320e-01 -4.023146927356719971e-01 -3.359794020652770996e-01 -2.482675164937973022e-01 -8.185394108295440674e-02 4.900383651256561279e-01 2.573536038398742676e-01 -8.174055069684982300e-02
-1.203243434429168701e-01 -2.015971094369888306e-01 -2.618945837020874023e-01 -5.319293737411499023e-01 2.885547876358032227e-01 8.650612831115722656e-02 6.941918730735778809e-01 1.438525021076202393e-01
4.174441099166870117e-02 -3.875176906585693359e-01 -6.414915919303894043e-01 3.079041540622711182e-01 1.481128334999084473e-01 -4.754644930362701416e-01 3.026354908943176270e-01 -4.667953774333000183e-02
-6.804919987916946411e-02 -1.626815646886825562e-01 -7.675337791442871094e-01 3.884193003177642822e-01 4.399857521057128906e-01 1.876756101846694946e-01 -9.914764203131198883e-03 4.301058128476142883e-03
-2.838578522205352783e-01 -3.217070400714874268e-01 -3.889375627040863037e-01 2.210645526647567749e-01 -2.396657466888427734e-01 2.551453709602355957e-01 6.678682565689086914e-01 -2.172567397356033325e-01
1.512404382228851318e-01 -2.203402221202850342e-01 -4.403202533721923828e-01 -1.526744812726974487e-01 -4.248738288879394531e-01 2.204857468605041504e-01 6.880761981010437012e-01 9.383266419172286987e-02
-2.481445819139480591e-01 1.472370177507400513e-01 -6.480548977851867676e-01 -4.942749440670013428e-01 -1.505298167467117310e-01 3.622471690177917480e-01 2.325953096151351929e-01 -2.109026312828063965e-01
-1.676614433526992798e-01 -2.816120982170104980e-01 -5.892970561981201172e-01 3.335530161857604980e-01 1.147934868931770325e-01 -3.580534160137176514e-01 3.961358368396759033e-01 3.684457540512084961e-01
-4.436948299407958984e-01 -4.671595394611358643e-01 -3.737350702285766602e-01 7.499682903289794922e-02 -3.529690802097320557e-01 3.490989804267883301e-01 3.013728559017181396e-01 -3.198617696762084961e-01
-3.595559895038604736e-01 -2.688756585121154785e-01 -3.483646214008331299e-01 -4.133926928043365479e-01 -3.039061725139617920e-01 3.585201799869537354e-01 4.269795715808868408e-01 -3.208842575550079346e-01
4.861542955040931702e-03 -2.357015311717987061e-01 -7.007333636283874512e-01 4.008167684078216553e-01 4.193296432495117188e-01 -2.035405188798904419e-01 2.365167886018753052e-01 1.397619694471359253e-01
4.735906720161437988e-01 -5.776925086975097656e-01 -4.607848823070526123e-01 -2.639094889163970947e-01 3.456061705946922302e-02 7.478644698858261108e-02 1.453649699687957764e-01 3.634475171566009521e-01
-2.571530044078826904e-01 -2.178290933370590210e-01 -5.880133509635925293e-01 2.813285887241363525e-01 3.076044470071792603e-02 -4.533630609512329102e-01 4.532433748245239258e-01 2.227186560630798340e-01
7.193943113088607788e-02 1.131051406264305115e-01 -6.196308732032775879e-01 -5.675713419914245605e-01 3.055433034896850586e-01 -2.601184546947479248e-01 1.216989606618881226e-01 -3.164227306842803955e-01
1.338148862123489380e-01 -1.697284728288650513e-01 -6.126164793968200684e-01 1.780704110860824585e-01 3.204499483108520508e-01 -5.573493838310241699e-01 3.617690801620483398e-01 -4.554470255970954895e-02
5.434034466743469238e-01 -4.253116846084594727e-01 -2.659811079502105713e-01 -2.842249572277069092e-01 1.740630120038986206e-01 4.098635315895080566e-01 4.102709889411926270e-01 7.539636641740798950e-02
3.088175505399703979e-02 -3.570439815521240234e-01 -5.961235761642456055e-01 5.313082337379455566e-01 3.402469754219055176e-01 1.725055836141109467e-02 -3.187664598226547241e-02 -3.418075442314147949e-01
-8.703538775444030762e-02 2.929219901561737061e-01 -8.240894079208374023e-01 -2.948308289051055908e-01 3.212594091892242432e-01 -6.770964711904525757e-03 1.856051236391067505e-01 5.357547849416732788e-02
-3.315497636795043945e-01 -4.905746281147003174e-01 -2.487124353647232056e-01 -3.133867681026458740e-01 -1.193639859557151794e-01 4.954236745834350586e-01 2.115145772695541382e-01 -4.300133883953094482e-01
6.822308301925659180e-01 -2.481629252433776855e-01 -3.651392757892608643e-01 -1.527042239904403687e-01 8.127871900796890259e-02 1.160236597061157227e-01 5.442094206809997559e-01 -9.978601709008216858e-03
-3.328010141849517822e-01 -2.594716250896453857e-01 -3.301852047443389893e-01 -5.675480365753173828e-01 5.094728469848632812e-01 1.587734222412109375e-01 3.027488291263580322e-01 1.198183000087738037e-01
4.429861158132553101e-02 -1.614357829093933105e-01 -4.253619313240051270e-01 -2.833046019077301025e-01 -4.884582161903381348e-01 1.823864877223968506e-01 6.573666930198669434e-01 8.243023604154586792e-02
-3.955342248082160950e-02 -8.356437832117080688e-02 -3.740390837192535400e-01 -2.072688937187194824e-02 -2.318211346864700317e-01 1.731974333524703979e-01 8.654342889785766602e-01 -1.356574892997741699e-01
-4.507851302623748779e-01 4.253576323390007019e-02 -6.759236454963684082e-01 7.026411592960357666e-02 5.386260151863098145e-01 -8.925092965364456177e-02 1.739210784435272217e-01 -6.958008557558059692e-02
-4.556634649634361267e-02 -1.003050357103347778e-01 -3.414011001586914062e-01 3.160796761512756348e-01 4.425725340843200684e-01 -1.527072042226791382e-01 6.066292524337768555e-01 -4.291996657848358154e-01
2.601431906223297119e-01 2.673354372382164001e-02 -7.345417737960815430e-01 -5.648599267005920410e-01 2.480669915676116943e-01 -5.739646777510643005e-02 9.000751376152038574e-02 7.707078475505113602e-03
2.174077779054641724e-01 -1.056718528270721436e-01 -8.131559491157531738e-01 -1.613872945308685303e-01 -2.473978325724601746e-02 -4.658686518669128418e-01 7.999843358993530273e-02 1.739350557327270508e-01
-2.378247082233428955e-01 -2.070679664611816406e-01 -6.350817680358886719e-01 2.143810391426086426e-01 5.670112371444702148e-01 3.580876588821411133e-01 1.450211554765701294e-02 -3.654155880212783813e-02
7.701410353183746338e-02 1.321858763694763184e-01 -8.394625782966613770e-01 -2.878675162792205811e-01 3.615101575851440430e-01 1.874301284551620483e-01 8.687763661146163940e-02 1.251529157161712646e-01
-6.698755174875259399e-02 -1.422555595636367798e-01 -4.528506100177764893e-01 -1.868447363376617432e-01 -5.257582664489746094e-01 1.250609159469604492e-01 6.645908355712890625e-01 -3.935134410858154297e-02
2.952933907508850098e-01 -5.191271775402128696e-04 -5.464467406272888184e-01 -4.457478523254394531e-01 2.298724204301834106e-01 4.003826975822448730e-01 4.486473798751831055e-01 3.277825564146041870e-02
-5.107502937316894531e-01 -4.045546054840087891e-01 -4.715997874736785889e-01 2.262489944696426392e-01 2.075260728597640991e-01 -4.638582170009613037e-01 1.761537939310073853e-01 -1.123075708746910095e-01
-1.754186451435089111e-01 -4.867973625659942627e-01 -5.647751688957214355e-01 -2.919603511691093445e-02 4.623639285564422607e-01 2.232342958450317383e-01 -3.740973472595214844e-01 -9.418311715126037598e-02
-1.110551599413156509e-02 -4.325133562088012695e-01 -5.642844438552856445e-01 -4.150745645165443420e-02 1.930481940507888794e-01 -6.353182792663574219e-01 1.680950075387954712e-01 1.533495634794235229e-01
-2.738289833068847656e-01 -7.463974952697753906e-01 -1.136606559157371521e-01 6.680261343717575073e-02 -3.763805702328681946e-02 3.067274391651153564e-01 1.863516867160797119e-01 -4.693633019924163818e-01
-3.975357115268707275e-01 -2.527605295181274414e-01 -3.619303107261657715e-01 -4.237949550151824951e-01 -3.901204168796539307e-01 3.531878292560577393e-01 4.229378998279571533e-01 -1.080271825194358826e-01
3.835022747516632080e-01 -7.244227528572082520e-01 -3.525944650173187256e-01 -2.213216871023178101e-01 2.241806834936141968e-01 -1.061178147792816162e-01 1.480220258235931396e-01 2.672133445739746094e-01
4.925433918833732605e-02 -4.631811380386352539e-01 -4.763675332069396973e-01 -3.744747936725616455e-01 5.058915019035339355e-01 -2.955245375633239746e-01 1.153383553028106689e-01 2.435483783483505249e-01
2.064826637506484985e-01 -2.513117492198944092e-01 -3.813842833042144775e-01 -1.552144736051559448e-01 -3.076071143150329590e-01 2.106499671936035156e-01 7.518774867057800293e-01 1.426414400339126587e-01
6.153784394264221191e-01 -1.963342577219009399e-01 -3.441847562789916992e-01 -3.030962049961090088e-01 2.074907124042510986e-01 -4.796452075242996216e-02 5.717638731002807617e-01 -1.284563541412353516e-02
-3.009025454521179199e-01 -2.796992957592010498e-01 -1.819403916597366333e-01 -5.753374099731445312e-01 -1.023347750306129456e-01 2.498403787612915039e-01 4.269159436225891113e-01 -4.603917598724365234e-01
1.080216690897941589e-01 -6.873095873743295670e-03 -5.530762076377868652e-01 -3.932901844382286072e-02 2.641996741294860840e-01 5.350247025489807129e-01 9.310468286275863647e-02 -5.622479319572448730e-01
3.102625720202922821e-02 -1.024916321039199829e-01 -4.119621515274047852e-01 -2.000789642333984375e-01 -4.507730305194854736e-01 1.058835536241531372e-01 7.413278222084045410e-01 -1.217128410935401917e-01
-1.934915781021118164e-01 2.098550200462341309e-01 -7.901512384414672852e-01 1.432918161153793335e-01 3.007940351963043213e-01 -2.403204888105392456e-01 1.516401022672653198e-01 -3.200387954711914062e-01
5.224942564964294434e-01 -2.934299111366271973e-01 -6.548674702644348145e-01 2.703208625316619873e-01 -1.190591156482696533e-01 -2.078137695789337158e-01 4.547005146741867065e-02 -2.820367217063903809e-01
-4.038060903549194336e-01 -4.198270142078399658e-01 -3.688637316226959229e-01 -2.293001115322113037e-01 -2.473912686109542847e-01 4.727016091346740723e-01 2.559796571731567383e-01 -3.491020202636718750e-01
-3.190868496894836426e-01 1.047983765602111816e-01 -6.480272412300109863e-01 3.345175385475158691e-01 2.855494022369384766e-01 -2.151659876108169556e-01 4.256814420223236084e-01 -2.152209728956222534e-01
-1.805948168039321899e-01 -2.217000424861907959e-01 -4.347632527351379395e-01 5.092609301209449768e-02 -2.910315096378326416e-01 2.548320591449737549e-01 7.559800148010253906e-01 7.401122152805328369e-02
4.613047242164611816e-01 -4.096860289573669434e-01 -4.093336760997772217e-01 9.350967407226562500e-02 -4.218946099281311035e-01 -3.490723967552185059e-01 3.507721424102783203e-01 -1.420196741819381714e-01
-7.005968689918518066e-02 5.098531022667884827e-02 -6.981419324874877930e-01 3.152188360691070557e-01 3.293086588382720947e-01 2.276046276092529297e-01 -5.033950507640838623e-02 -4.928945004940032959e-01
-5.033946633338928223e-01 -4.822572767734527588e-01 -4.468657374382019043e-01 3.046590983867645264e-01 4.351769685745239258e-01 -1.474678665399551392e-01 -5.229981616139411926e-02 -8.748985081911087036e-02
-6.414100527763366699e-02 -2.110293954610824585e-01 -7.526288032531738281e-01 5.121737122535705566e-01 3.401878178119659424e-01 -9.303940460085868835e-03 -2.944775670766830444e-02 -7.680605351924896240e-02
-2.885340154170989990e-01 1.856130734086036682e-02 -5.611089468002319336e-01 1.676156818866729736e-01 3.395937383174896240e-01 -4.803671240806579590e-01 3.823971152305603027e-01 -2.848884463310241699e-01
1.301285694353282452e-03 -2.527702152729034424e-01 -8.561198115348815918e-01 1.496149599552154541e-01 -1.380622684955596924e-01 -7.125547155737876892e-03 -3.830448985099792480e-01 -1.222473159432411194e-01
4.564598500728607178e-01 -3.194210827350616455e-01 -7.249015569686889648e-01 6.807483732700347900e-02 -2.471706569194793701e-01 -2.613142430782318115e-01 -3.119025565683841705e-02 -1.707243174314498901e-01
-3.484330177307128906e-01 -5.666677355766296387e-01 -2.244285792112350464e-01 -1.204253435134887695e-01 3.603817820549011230e-01 4.491625130176544189e-01 3.497368693351745605e-01 1.966566890478134155e-01
-4.378234744071960449e-01 -5.824283361434936523e-01 -2.175744175910949707e-01 -2.618359923362731934e-01 4.112724363803863525e-01 3.395191431045532227e-01 1.740719676017761230e-01 1.961419135332107544e-01
3.515510559082031250e-01 -2.588842511177062988e-01 -5.515409708023071289e-01 -5.601186156272888184e-01 1.280570924282073975e-01 -3.786188662052154541e-01 5.180494114756584167e-02 -1.703699082136154175e-01
-3.921191394329071045e-01 -5.201712846755981445e-01 -4.889967143535614014e-01 4.929041489958763123e-03 1.806308776140213013e-01 -5.364459753036499023e-01 1.247744336724281311e-01 2.349071204662322998e-02
1.462138444185256958e-01 -5.672325491905212402e-01 -5.095962285995483398e-01 -1.389490813016891479e-01 -2.828433811664581299e-01 -2.839669287204742432e-01 -2.577968239784240723e-01 -3.883000016212463379e-01
-2.579237520694732666e-01 -7.031669020652770996e-01 -1.728297322988510132e-01 -1.920481324195861816e-01 -5.701461434364318848e-02 4.748327136039733887e-01 7.812528312206268311e-02 -3.707544505596160889e-01
5.011948198080062866e-02 -1.073071137070655823e-01 -7.045765519142150879e-01 3.483542203903198242e-01 4.610556066036224365e-01 3.940692543983459473e-01 -9.592670947313308716e-03 1.547246985137462616e-02
-2.842402160167694092e-01 4.319378733634948730e-02 -7.485286593437194824e-01 -2.660396993160247803e-01 2.645745277404785156e-01 4.408716261386871338e-01 -9.764721989631652832e-02 -1.112080067396163940e-01
3.822442293167114258e-01 -3.263877332210540771e-01 -7.952400296926498413e-02 -5.295306816697120667e-02 3.443348407745361328e-01 1.878078877925872803e-01 6.302583813667297363e-01 -4.326298832893371582e-01
2.722234129905700684e-01 -6.607322692871093750e-01 -2.734995484352111816e-01 -4.511892199516296387e-01 6.011657789349555969e-02 -3.973093330860137939e-01 2.209752053022384644e-01 2.559184283018112183e-02
4.880451858043670654e-01 -1.794812828302383423e-01 -4.284374713897705078e-01 5.115818977355957031e-02 1.566986292600631714e-01 -4.557617306709289551e-01 2.418634295463562012e-01 -5.026446580886840820e-01
-2.204493135213851929e-01 -3.806198537349700928e-01 -6.720913648605346680e-01 -1.696400642395019531e-01 -1.340333819389343262e-01 -3.912735879421234131e-01 -3.635727167129516602e-01 -1.509998887777328491e-01
-3.665443658828735352e-01 1.115287393331527710e-01 -7.340713143348693848e-01 7.969018071889877319e-02 3.237674236297607422e-01 -3.548089563846588135e-01 2.771149277687072754e-01 -2.208697050809860229e-02
-2.713468074798583984e-01 -1.521106064319610596e-01 -4.920685291290283203e-01 -4.211434423923492432e-01 5.144715309143066406e-01 4.243947863578796387e-01 1.939616948366165161e-01 3.642700240015983582e-02
1.394869685173034668e-01 -4.902056753635406494e-01 -2.666435539722442627e-01 5.094632878899574280e-02 -2.468808740377426147e-01 8.835900574922561646e-02 7.345568537712097168e-01 2.412804663181304932e-01
-2.298929095268249512e-01 -5.144273638725280762e-01 -2.892054021358489990e-01 -1.468595862388610840e-01 5.428734421730041504e-01 1.317740827798843384e-01 -2.166066765785217285e-01 -4.672385156154632568e-01
3.316177129745483398e-01 -7.058864831924438477e-01 -5.111940577626228333e-02 1.000946909189224243e-01 3.807360529899597168e-01 -8.072355389595031738e-02 4.729830920696258545e-01 -6.271009147167205811e-02
3.426069915294647217e-01 9.575215168297290802e-03 -5.009768009185791016e-01 1.153367310762405396e-01 1.485265046358108521e-01 -1.503561586141586304e-01 6.845766305923461914e-02 -7.542511820793151855e-01
-3.390555977821350098e-01 -5.757167190313339233e-02 -5.342223644256591797e-01 4.026192724704742432e-01 2.112922221422195435e-01 -3.634122014045715332e-01 4.367058575153350830e-01 -2.584686577320098877e-01
1.098343804478645325e-01 -9.058805555105209351e-02 -4.657106399536132812e-01 2.376338690519332886e-01 -3.313495516777038574e-01 2.513355910778045654e-01 4.262678623199462891e-01 -5.930494070053100586e-01
-2.387922108173370361e-01 -1.452448684722185135e-02 -5.418433547019958496e-01 -5.929849743843078613e-01 -2.179836779832839966e-01 3.900671303272247314e-01 2.668298780918121338e-01 -1.633230447769165039e-01
-4.983406662940979004e-01 3.631994500756263733e-02 -4.715820848941802979e-01 -1.234129592776298523e-01 1.996118575334548950e-01 -4.156711697578430176e-01 5.084596872329711914e-01 -2.038588821887969971e-01
-6.134066581726074219e-01 3.004861529916524887e-03 -5.538917183876037598e-01 -3.886784613132476807e-01 -9.301821701228618622e-03 6.939861178398132324e-02 1.378243863582611084e-01 -3.767731189727783203e-01
-2.999707758426666260e-01 -3.405699729919433594e-01 -5.573208928108215332e-01 3.774563670158386230e-01 5.020070672035217285e-01 9.243357926607131958e-02 1.550365835428237915e-01 2.373990118503570557e-01
-1.897375732660293579e-01 -4.612228870391845703e-01 -4.243511855602264404e-01 1.170505806803703308e-01 2.410839945077896118e-01 -6.714875698089599609e-01 1.532010585069656372e-01 -1.581479460000991821e-01
-3.844806924462318420e-02 -5.132496953010559082e-01 -4.530927836894989014e-01 4.588361978530883789e-01 3.132667541503906250e-01 -1.217182204127311707e-01 3.249323070049285889e-01 3.173964917659759521e-01
3.611974120140075684e-01 -5.098681449890136719e-01 -5.233128666877746582e-01 8.215832710266113281e-02 -3.998522162437438965e-01 -3.657667934894561768e-01 4.244181141257286072e-02 -1.830191612243652344e-01
-3.031286895275115967e-01 -2.046187072992324829e-01 -4.572298526763916016e-01 3.723436594009399414e-01 2.144391983747482300e-01 -3.829117715358734131e-01 5.701256394386291504e-01 -2.993711270391941071e-02
-2.501856684684753418e-01 -2.588815987110137939e-01 -5.012592077255249023e-01 4.236122965812683105e-01 2.461305633187294006e-02 -4.048609137535095215e-01 5.142309665679931641e-01 1.035743057727813721e-01
1.760731451213359833e-02 -3.700366914272308350e-01 -1.317903399467468262e-01 -2.272641658782958984e-01 5.891727805137634277e-01 1.280808299779891968e-01 6.431120038032531738e-01 -1.289293169975280762e-01
-2.349463254213333130e-01 -2.966880798339843750e-01 -2.335133403539657593e-01 -1.628452539443969727e-01 6.268804073333740234e-01 -6.177761033177375793e-02 6.143385171890258789e-01 3.901410102844238281e-02
-5.690035223960876465e-01 -3.574304282665252686e-02 -3.923529684543609619e-01 -3.397881090641021729e-01 1.664313673973083496e-01 -1.588490605354309082e-01 5.919889807701110840e-01 -4.666189104318618774e-02
2.573572099208831787e-01 -4.179048240184783936e-01 -4.480726122856140137e-01 5.199223160743713379e-01 -6.181063875555992126e-02 -3.546345531940460205e-01 2.589565813541412354e-01 -3.023075163364410400e-01
1.737088412046432495e-01 -6.298704147338867188e-01 -2.850183248519897461e-01 -2.303173243999481201e-01 4.265134334564208984e-01 -3.581748604774475098e-01 3.165841102600097656e-01 1.684591025114059448e-01
-6.656971760094165802e-03 -4.719807505607604980e-01 -7.256362438201904297e-01 8.164951577782630920e-03 -2.153440415859222412e-01 -3.321750760078430176e-01 -2.952519953250885010e-01 -8.178072422742843628e-02
-4.330863952636718750e-01 -1.606141924858093262e-01 -4.677978157997131348e-01 -5.963686108589172363e-01 -2.930600643157958984e-01 2.439235746860504150e-01 1.494672000408172607e-01 -2.107735127210617065e-01
2.410741150379180908e-01 -4.752579927444458008e-01 -5.672323107719421387e-01 1.528727412223815918e-01 3.126185536384582520e-01 -6.042167916893959045e-02 2.080718725919723511e-01 4.756211638450622559e-01
2.220971137285232544e-01 -3.182397484779357910e-01 -5.048333406448364258e-01 -7.178639769554138184e-01 -1.652139872312545776e-01 -2.053094655275344849e-01 -1.147999428212642670e-02 -9.814050793647766113e-02
1.839629560708999634e-01 -2.682358026504516602e-01 -4.564240276813507080e-01 -9.134621918201446533e-02 -3.141509592533111572e-01 3.539004623889923096e-01 6.343576908111572266e-01 2.262610048055648804e-01
6.797050833702087402e-01 -2.688539624214172363e-01 -4.848839938640594482e-01 -1.608027964830398560e-01 2.721306681632995605e-01 -4.625489190220832825e-02 3.573822379112243652e-01 -2.884152531623840332e-02
6.536287069320678711e-02 1.223796699196100235e-02 -7.619937658309936523e-01 2.336305081844329834e-01 2.972238659858703613e-01 4.912534356117248535e-01 -3.173816204071044922e-02 -1.722808182239532471e-01
3.026598393917083740e-01 -4.769297540187835693e-01 -4.336336553096771240e-01 5.007049441337585449e-01 6.440506875514984131e-02 -3.726444542407989502e-01 2.565542757511138916e-01 -1.826456189155578613e-01
-1.068855673074722290e-01 -2.996747195720672607e-01 -3.451337516307830811e-01 -2.819976210594177246e-02 -3.974451720714569092e-01 4.722199440002441406e-01 5.896210074424743652e-01 -2.241669595241546631e-01
6.977635025978088379e-01 -4.082498252391815186e-01 -3.533056378364562988e-01 -1.499513834714889526e-01 1.824167519807815552e-01 1.664777100086212158e-02 3.930302560329437256e-01 1.054614558815956116e-01
1.709176301956176758e-01 1.791624724864959717e-02 -6.620901823043823242e-01 -5.157417058944702148e-01 2.519549429416656494e-01 3.424628376960754395e-01 2.769931256771087646e-01 -9.287542104721069336e-02
1.532456427812576294e-01 -1.922884434461593628e-01 -4.081896245479583740e-01 -3.307410776615142822e-01 2.669347636401653290e-02 7.208099961280822754e-01 3.082183599472045898e-01 -2.196686118841171265e-01
6.686502695083618164e-01 -1.285021100193262100e-02 -5.730158090591430664e-01 9.427922219038009644e-02 1.486489176750183105e-01 3.237669169902801514e-02 1.748598366975784302e-01 -4.022255241870880127e-01
1.704039573669433594e-01 -6.199001073837280273e-01 -3.532139062881469727e-01 -4.490595161914825439e-01 4.754299521446228027e-01 -1.737602651119232178e-01 -3.099725395441055298e-02 -5.553916096687316895e-02
-1.432166900485754013e-02 -5.609670877456665039e-01 -4.267995655536651611e-01 -3.153176605701446533e-01 5.404773950576782227e-01 -3.330788910388946533e-01 1.683075726032257080e-02 1.367534883320331573e-02
-3.277705609798431396e-01 -3.203960657119750977e-01 -5.563565492630004883e-01 3.928027674555778503e-02 4.824702441692352295e-01 -3.580751419067382812e-01 2.918913960456848145e-01 -1.806694120168685913e-01
-3.466132283210754395e-01 -1.745241582393646240e-01 -6.377311348915100098e-01 2.750826776027679443e-01 4.733171463012695312e-01 -2.889413833618164062e-01 1.542863845825195312e-01 -1.889671981334686279e-01
2.114213258028030396e-01 -7.514827251434326172e-01 1.979723386466503143e-02 -3.569199144840240479e-01 3.559024035930633545e-01 7.630766928195953369e-02 3.488788008689880371e-01 -9.265619516372680664e-02
-6.354440003633499146e-02 -4.799707829952239990e-01 -5.023720860481262207e-01 1.739473938941955566e-01 3.341680169105529785e-01 -3.981619179248809814e-01 3.275521099567413330e-01 3.247510790824890137e-01
-1.101083680987358093e-01 -3.187791705131530762e-01 -6.065298914909362793e-01 3.517884612083435059e-01 -8.796913921833038330e-02 -4.739820659160614014e-01 3.222147226333618164e-01 2.416655719280242920e-01
5.195387601852416992e-01 -2.439682930707931519e-01 -5.902647376060485840e-01 3.193954378366470337e-02 -1.674368083477020264e-01 -3.832814991474151611e-01 7.166864722967147827e-02 -3.755663037300109863e-01
4.805548191070556641e-01 -3.526119291782379150e-01 -6.090280413627624512e-01 2.874516546726226807e-01 -1.418402194976806641e-01 -2.704308927059173584e-01 1.130696609616279602e-01 -2.918081879615783691e-01
5.427553653717041016e-01 -1.104076579213142395e-01 -4.237237274646759033e-01 -3.960335254669189453e-01 2.372092753648757935e-01 -1.490895748138427734e-01 5.258614420890808105e-01 4.261691495776176453e-02
3.748352453112602234e-02 -3.416543602943420410e-01 -6.487531065940856934e-01 -5.833517909049987793e-01 2.233340740203857422e-01 7.032517343759536743e-02 -2.547826766967773438e-01 -3.081218898296356201e-02
-8.035602420568466187e-02 1.689330935478210449e-01 -5.555540919303894043e-01 -1.143913790583610535e-01 2.765725851058959961e-01 -3.258402645587921143e-01 6.663110256195068359e-01 -1.290120929479598999e-01
-2.616232931613922119e-01 -1.973361819982528687e-01 -3.807221353054046631e-01 7.893525809049606323e-02 -3.808740079402923584e-01 1.095502898097038269e-01 7.116279602050781250e-01 -2.791967988014221191e-01
2.996677458286285400e-01 -6.966142654418945312e-01 -2.126695960760116577e-01 -1.897937804460525513e-01 2.517726421356201172e-01 -4.601912796497344971e-01 1.941995024681091309e-01 -1.754956245422363281e-01
3.418112099170684814e-01 -4.160221219062805176e-01 -6.649993658065795898e-01 -1.733551621437072754e-01 -2.172436267137527466e-01 -2.801509797573089600e-01 -1.419059336185455322e-01 -3.033115267753601074e-01
-1.260785609483718872e-01 -2.350230365991592407e-01 -3.273602128028869629e-01 2.845969423651695251e-02 -2.378309816122055054e-01 2.012210637331008911e-01 8.484498858451843262e-01 -6.303311139345169067e-02
-3.739086985588073730e-01 -4.534339159727096558e-02 -3.489070832729339600e-01 -2.110615223646163940e-01 4.005860686302185059e-01 3.502866625785827637e-01 5.922753810882568359e-01 -2.406097799539566040e-01
2.984388768672943115e-01 -2.904277145862579346e-01 -5.354769825935363770e-01 -5.958035588264465332e-01 2.222187370061874390e-01 -4.359258338809013367e-03 2.330548763275146484e-01 2.848750650882720947e-01
-8.955144137144088745e-02 5.312051996588706970e-02 -5.631867051124572754e-01 -2.557749748229980469e-01 -4.332607686519622803e-01 3.392786681652069092e-01 5.013955235481262207e-01 -2.287712097167968750e-01
-3.649820983409881592e-01 -3.179610073566436768e-01 -4.897235631942749023e-01 2.252081185579299927e-01 -2.667981386184692383e-01 3.628378212451934814e-01 3.226880133152008057e-01 -4.100984334945678711e-01
-2.273308783769607544e-01 2.666763365268707275e-01 -7.850152254104614258e-01 -1.854902952909469604e-01 1.577543281018733978e-02 -2.608655095100402832e-01 3.655796051025390625e-01 1.568461358547210693e-01
-5.220989584922790527e-01 -1.722455471754074097e-01 -3.712597787380218506e-01 -4.604174494743347168e-01 -5.482820793986320496e-02 3.607521951198577881e-01 4.358937740325927734e-01 -1.573989540338516235e-01
-3.189121484756469727e-01 -4.101921617984771729e-01 -4.938825368881225586e-01 4.846386909484863281e-01 4.922364056110382080e-01 9.394909441471099854e-02 -4.503941163420677185e-03 9.967748075723648071e-03
-3.158728480339050293e-01 -2.735723257064819336e-01 -4.293673038482666016e-01 1.800476461648941040e-01 -4.258320331573486328e-01 1.083731353282928467e-01 6.078511476516723633e-01 -2.145886719226837158e-01
3.219737708568572998e-01 1.376119907945394516e-02 -4.520243704319000244e-01 -3.247253596782684326e-01 2.882186472415924072e-01 4.442485570907592773e-01 5.141588449478149414e-01 -2.039238959550857544e-01
-3.451213836669921875e-01 -3.872007429599761963e-01 -3.607728481292724609e-01 4.493546187877655029e-01 4.431446194648742676e-01 -1.591143161058425903e-01 3.313410878181457520e-01 -2.596320509910583496e-01
-1.765837073326110840e-01 -1.874246299266815186e-01 -4.821664988994598389e-01 2.206308990716934204e-01 6.303035020828247070e-01 -2.204261273145675659e-01 4.457665979862213135e-01 -8.916080743074417114e-02
2.521377503871917725e-01 -1.229231879115104675e-01 -7.052760720252990723e-01 -3.228867948055267334e-01 3.715575933456420898e-01 -2.121582627296447754e-01 2.516334652900695801e-01 2.706674635410308838e-01
-1.175380870699882507e-01 -4.188980758190155029e-01 -5.377261638641357422e-01 -1.557751446962356567e-01 3.796334937214851379e-02 5.182068347930908203e-01 -9.162837266921997070e-02 -4.678874909877777100e-01
1.631493568420410156e-01 -2.324578464031219482e-01 -5.726727843284606934e-01 -2.268308997154235840e-01 -1.453021764755249023e-01 -6.156290769577026367e-01 2.840442955493927002e-02 -3.728547692298889160e-01
-2.422309070825576782e-01 4.826349020004272461e-02 -8.247040510177612305e-01 -2.720963954925537109e-01 -8.187594264745712280e-02 -3.591500818729400635e-01 2.150931209325790405e-01 5.351642891764640808e-02
8.308493345975875854e-02 -5.592517554759979248e-02 -7.147713303565979004e-01 -6.286619305610656738e-01 2.430744320154190063e-01 -8.625254034996032715e-02 4.581252858042716980e-02 1.234177798032760620e-01
2.980498783290386200e-02 -4.221639931201934814e-01 -3.718009293079376221e-01 -9.133609011769294739e-03 -3.965645432472229004e-01 2.632362544536590576e-01 6.691933274269104004e-01 9.051664173603057861e-02
1.811924576759338379e-01 -2.270431816577911377e-01 -5.006443858146667480e-01 4.046816229820251465e-01 -2.568258158862590790e-02 -4.513452053070068359e-01 5.317482352256774902e-01 -1.186613366007804871e-01
2.797963917255401611e-01 8.179007470607757568e-02 -5.270026326179504395e-01 -3.058976233005523682e-01 2.702530026435852051e-01 4.681469798088073730e-01 4.753598868846893311e-01 -1.598560810089111328e-01
2.702230401337146759e-02 -5.515542030334472656e-01 -2.819824218750000000e-01 -1.221877485513687134e-01 -3.165017664432525635e-01 2.494250088930130005e-01 5.854597091674804688e-01 3.089733421802520752e-01
1.964005455374717712e-02 -2.322662621736526489e-01 -8.487289547920227051e-01 5.305317044258117676e-02 -9.875604510307312012e-02 -8.683434873819351196e-02 -3.729673624038696289e-01 -2.571258246898651123e-01
-1.053480431437492371e-01 -1.441042125225067139e-01 -3.789821267127990723e-01 -2.212704420089721680e-01 -5.297365188598632812e-01 1.251537054777145386e-01 6.724894642829895020e-01 -1.643818914890289307e-01
4.521714150905609131e-01 -3.865844905376434326e-01 -3.747343420982360840e-01 -3.216495811939239502e-01 4.366458654403686523e-01 -1.416908949613571167e-01 4.194221496582031250e-01 1.247324720025062561e-01
-1.037465035915374756e-01 -1.562609076499938965e-01 -3.157527148723602295e-01 8.672648109495639801e-03 -3.346345722675323486e-01 -4.020669683814048767e-02 8.435919880867004395e-01 -1.994994282722473145e-01
1.283126026391983032e-01 -5.490349531173706055e-01 -5.128685832023620605e-01 -3.544996678829193115e-01 2.536119520664215088e-01 -9.911218658089637756e-03 -3.266664147377014160e-01 -3.496629595756530762e-01
-5.221472978591918945e-01 -9.404665231704711914e-02 -5.895878076553344727e-01 -1.182753443717956543e-01 -4.218612313270568848e-01 2.972247302532196045e-01 2.794518172740936279e-01 -1.118552312254905701e-01
-6.249620914459228516e-01 -3.624671697616577148e-02 -5.309779644012451172e-01 -3.911648094654083252e-01 -8.469051122665405273e-02 -1.235579885542392731e-02 2.693769894540309906e-02 -4.063374102115631104e-01
-1.078856363892555237e-01 1.180447041988372803e-01 -8.462514877319335938e-01 -2.349686473608016968e-01 -1.036018952727317810e-01 -3.824260830879211426e-01 2.144187390804290771e-01 1.076669897884130478e-02
-1.550704389810562134e-01 -3.918525278568267822e-01 -1.774263679981231689e-01 -2.113318741321563721e-01 1.001403853297233582e-01 3.659334480762481689e-01 7.751145362854003906e-01 3.905833140015602112e-02
1.621637865900993347e-02 -1.414864063262939453e-01 -7.309032678604125977e-01 3.802749514579772949e-01 3.438349664211273193e-01 3.805174529552459717e-01 -1.217291355133056641e-01 -1.518416255712509155e-01
2.874713540077209473e-01 -2.094675786793231964e-02 -4.665233194828033447e-01 -3.590428829193115234e-01 3.669244349002838135e-01 3.591710627079010010e-01 5.503136515617370605e-01 -6.231504306197166443e-02
2.069222331047058105e-01 -2.058747857809066772e-01 -5.273982882499694824e-01 1.061991751194000244e-01 4.348808228969573975e-01 6.316117644309997559e-01 1.613875031471252441e-01 -1.061641722917556763e-01
3.336604237556457520e-01 -6.125655174255371094e-01 -4.172145128250122070e-01 -3.436307311058044434e-01 4.275520443916320801e-01 -6.378611177206039429e-02 9.706822782754898071e-02 1.580902338027954102e-01
-1.455419510602951050e-01 -6.011515259742736816e-01 -3.804033100605010986e-01 -4.924302399158477783e-01 -2.114514447748661041e-02 -3.989706560969352722e-02 2.474476695060729980e-01 4.086207151412963867e-01
-2.347186803817749023e-01 -3.211058378219604492e-01 -7.507621049880981445e-01 -1.326394677162170410e-01 9.014828503131866455e-02 -2.529289722442626953e-01 -4.254421591758728027e-01 -8.637268841266632080e-02
5.458407402038574219e-01 -8.274088799953460693e-02 -6.062132120132446289e-01 -1.380943059921264648e-01 2.595032453536987305e-01 2.249677032232284546e-01 3.936048448085784912e-01 1.891298592090606689e-01
2.569309175014495850e-01 -8.103924393653869629e-01 -1.168949604034423828e-01 -4.373968839645385742e-01 -1.525515764951705933e-01 1.473432183265686035e-01 1.342235505580902100e-01 9.629248827695846558e-02
-3.016577959060668945e-01 -3.325728178024291992e-01 -5.734151601791381836e-01 4.753506481647491455e-01 4.208085238933563232e-01 2.253419905900955200e-01 -3.390529379248619080e-02 1.209388449788093567e-01
-1.414993107318878174e-01 -2.299354374408721924e-01 -5.904722213745117188e-01 2.104296684265136719e-01 3.441748321056365967e-01 -3.379713296890258789e-01 1.579203158617019653e-01 -5.258800387382507324e-01
4.187182486057281494e-01 -6.963241845369338989e-02 -3.628384470939636230e-01 -3.826254010200500488e-01 2.541350424289703369e-01 2.853554785251617432e-01 6.116800904273986816e-01 -1.469949930906295776e-01
4.356007874011993408e-01 -3.668075203895568848e-01 -6.439961194992065430e-01 -2.426153123378753662e-01 -2.803241312503814697e-01 -3.172901570796966553e-01 7.776428014039993286e-02 -1.296492367982864380e-01
-3.137344419956207275e-01 -3.368534147739410400e-01 -5.695345401763916016e-01 4.684168994426727295e-01 4.251286089420318604e-01 1.643739491701126099e-01 4.962166771292686462e-02 1.846647709608078003e-01
-1.241649873554706573e-02 -7.033866643905639648e-01 -6.875485181808471680e-02 -3.046742081642150879e-01 -7.872892171144485474e-02 3.201162219047546387e-01 3.229011893272399902e-01 -4.411367774009704590e-01
1.520486474037170410e-01 -6.985572725534439087e-02 -7.694141268730163574e-01 -4.350055158138275146e-01 1.676353365182876587e-01 -4.015932679176330566e-01 -2.423628605902194977e-02 -2.841168455779552460e-02
1.267691403627395630e-01 -5.675791501998901367e-01 -6.628588438034057617e-01 -8.694063127040863037e-02 -3.075425922870635986e-01 -1.530215293169021606e-01 -3.067353665828704834e-01 -5.252018198370933533e-02
-3.712598979473114014e-01 1.441830247640609741e-01 -6.711013317108154297e-01 -3.336298763751983643e-01 2.323083281517028809e-01 3.346357047557830811e-01 2.646896839141845703e-01 -2.090040147304534912e-01
1.965528428554534912e-01 -3.359903693199157715e-01 -6.004847884178161621e-01 4.843694269657135010e-01 1.088763251900672913e-01 -5.550980940461158752e-02 3.034353554248809814e-01 3.824570477008819580e-01
2.178402096033096313e-01 -2.550647258758544922e-01 -3.509764373302459717e-01 6.517766416072845459e-02 -1.149681210517883301e-01 4.423314332962036133e-02 8.413035869598388672e-01 1.925858855247497559e-01
-1.350320130586624146e-01 -1.689683645963668823e-01 -4.384095668792724609e-01 -1.609925776720046997e-01 -5.367069244384765625e-01 8.341836184263229370e-02 6.580774784088134766e-01 -8.375987410545349121e-02
6.022230982780456543e-01 -1.761471927165985107e-01 -3.942457437515258789e-01 2.450190186500549316e-01 5.571114644408226013e-02 -2.484712898731231689e-01 2.900328636169433594e-01 -4.918076694011688232e-01
-2.631048262119293213e-01 2.580456137657165527e-01 -6.763474941253662109e-01 -4.012148082256317139e-01 -1.842707544565200806e-01 7.546364516019821167e-02 3.657644391059875488e-01 -2.689515054225921631e-01
-8.141854405403137207e-02 -5.839244127273559570e-01 -5.363042354583740234e-01 -6.798656284809112549e-02 -2.553201615810394287e-01 -5.296637415885925293e-01 -2.808757685124874115e-02 -1.167812868952751160e-01
3.765098452568054199e-01 -1.188916787505149841e-01 -5.834217667579650879e-01 3.211022615432739258e-01 -1.628714054822921753e-01 -4.575670063495635986e-01 3.035520911216735840e-01 -2.694051563739776611e-01
4.089236259460449219e-01 -4.188648164272308350e-01 -1.104956865310668945e-01 -1.594300419092178345e-01 4.442852139472961426e-01 2.750194370746612549e-01 5.266946554183959961e-01 -2.631998360157012939e-01
4.693152308464050293e-01 4.470761865377426147e-02 -5.046830177307128906e-01 1.470810472965240479e-01 4.368220269680023193e-02 -2.211043983697891235e-01 2.683309316635131836e-01 -6.153129339218139648e-01
1.402168273925781250e-01 -9.843366593122482300e-02 -6.562299728393554688e-01 -4.149288833141326904e-01 2.060778737068176270e-01 -5.489142537117004395e-01 7.948352396488189697e-02 -1.332432031631469727e-01
-2.526707947254180908e-01 1.765415817499160767e-01 -7.651001214981079102e-01 -3.142224848270416260e-01 -5.622644908726215363e-03 -3.400701582431793213e-01 3.184497356414794922e-01 -6.153877452015876770e-02
-4.082397222518920898e-01 -5.032988786697387695e-01 -2.397665381431579590e-01 -3.042500019073486328e-01 3.444051146507263184e-01 4.594912827014923096e-01 2.462656497955322266e-01 1.989486515522003174e-01
-2.220779843628406525e-02 -5.589699149131774902e-01 -5.603910088539123535e-01 -4.468339979648590088e-01 -1.170440018177032471e-02 2.329827100038528442e-01 -3.212457001209259033e-01 1.254747211933135986e-01
4.988592267036437988e-01 -3.471143841743469238e-01 -6.195297837257385254e-01 -1.567549258470535278e-01 -4.500045254826545715e-02 -1.810908317565917969e-01 5.352235585451126099e-02 -4.296255111694335938e-01
6.664810329675674438e-02 -1.591658778488636017e-02 -7.499817013740539551e-01 -2.560486495494842529e-01 5.421178936958312988e-01 -9.616824984550476074e-02 2.379151284694671631e-01 8.676142990589141846e-02
1.107455715537071228e-01 -2.163145691156387329e-02 -7.343487143516540527e-01 2.776325941085815430e-01 4.110222756862640381e-01 4.422741532325744629e-01 7.573245465755462646e-02 -2.526731044054031372e-02
-2.023496329784393311e-01 -4.254404604434967041e-01 -5.285937190055847168e-01 3.845562338829040527e-01 4.625093638896942139e-01 1.039551496505737305e-01 1.537988036870956421e-01 3.199760317802429199e-01
-5.269716382026672363e-01 -4.873698949813842773e-01 -5.334019660949707031e-01 2.329680919647216797e-01 3.654999434947967529e-01 -9.901666641235351562e-02 1.716018095612525940e-02 -4.786353185772895813e-02
4.900097250938415527e-01 -1.053686663508415222e-01 -3.163144290447235107e-01 -1.103311926126480103e-01 3.543567955493927002e-01 3.036193251609802246e-01 5.655468106269836426e-01 -3.145849704742431641e-01
-2.568135969340801239e-02 -3.667257726192474365e-01 -6.396535634994506836e-01 -7.474026083946228027e-02 2.884028553962707520e-01 -5.705902576446533203e-01 6.568461656570434570e-02 1.924733519554138184e-01
6.658659577369689941e-01 -1.823991909623146057e-02 -5.370396375656127930e-01 8.218044787645339966e-02 -1.233747377991676331e-01 -1.189021691679954529e-01 2.114576101303100586e-01 -4.324943721294403076e-01
2.271726876497268677e-01 -4.947882592678070068e-01 -4.802337288856506348e-01 5.022729635238647461e-01 1.212291345000267029e-01 -2.789451777935028076e-01 3.407787382602691650e-01 1.097155883908271790e-01
-1.042331475764513016e-02 -2.133227139711380005e-01 -2.942824959754943848e-01 2.737587392330169678e-01 3.853894472122192383e-01 -3.047395646572113037e-01 6.130628585815429688e-01 -4.190480411052703857e-01
5.626707077026367188e-01 -8.089097589254379272e-02 -4.786982834339141846e-01 -3.088623881340026855e-01 3.219917714595794678e-01 2.233384400606155396e-01 4.239393472671508789e-01 -1.379382312297821045e-01
5.271450877189636230e-01 -3.552163243293762207e-01 -6.306384205818176270e-01 -2.859576418995857239e-02 -1.208591982722282410e-01 -2.760744988918304443e-01 2.143955081701278687e-01 2.462264001369476318e-01
-2.738332152366638184e-01 1.720378696918487549e-01 -7.565350532531738281e-01 1.021590232849121094e-01 3.248721659183502197e-01 -2.855313718318939209e-01 2.821557521820068359e-01 -2.143702656030654907e-01
-1.638159342110157013e-02 -6.109760999679565430e-01 -3.585789799690246582e-01 8.776246756315231323e-02 -2.066819220781326294e-01 -5.376232266426086426e-01 2.469150573015213013e-01 -3.121466040611267090e-01
-2.099567502737045288e-01 2.734443545341491699e-02 -6.151529550552368164e-01 -2.350180298089981079e-01 2.422736585140228271e-01 6.521823406219482422e-01 1.053561717271804810e-01 -1.624363213777542114e-01
5.249334573745727539e-01 -3.451916873455047607e-01 -5.624487996101379395e-01 4.731340408325195312e-01 -5.992883071303367615e-02 -4.410456120967864990e-02 2.388331890106201172e-01 5.005235597491264343e-02
-2.636194787919521332e-02 -6.323656439781188965e-01 -4.795118570327758789e-01 -3.847693502902984619e-01 4.035450518131256104e-01 -1.164962872862815857e-01 -1.980595439672470093e-01 7.610580325126647949e-02
3.400554507970809937e-02 -1.846455186605453491e-01 -6.806225776672363281e-01 -5.913367867469787598e-01 3.624967336654663086e-01 -9.316424280405044556e-02 -9.877362102270126343e-02 4.454065859317779541e-02
-4.203663468360900879e-01 -1.101015433669090271e-01 -6.329522132873535156e-01 -7.394109666347503662e-02 6.009411811828613281e-01 1.903982609510421753e-01 -5.066870525479316711e-02 7.159008830785751343e-02
6.041589975357055664e-01 -3.695853650569915771e-01 -2.577815949916839600e-01 -9.190013259649276733e-02 4.058961570262908936e-01 1.730032637715339661e-02 5.001777410507202148e-01 -9.095511585474014282e-02
-5.092652440071105957e-01 -1.637389808893203735e-01 -4.456431865692138672e-01 -5.442877411842346191e-01 -1.366478502750396729e-01 1.239562928676605225e-01 1.024418771266937256e-01 -4.176834225654602051e-01
-1.664062887430191040e-01 -4.956149756908416748e-01 -6.319594383239746094e-01 1.705548539757728577e-02 7.969148457050323486e-02 -5.601226687431335449e-01 -1.389858592301607132e-02 8.203685283660888672e-02
3.144013881683349609e-01 -7.089412212371826172e-01 -3.484331071376800537e-01 -1.999191790819168091e-01 -2.614309191703796387e-01 5.528084188699722290e-02 -1.872560977935791016e-01 -3.615436851978302002e-01
1.755350232124328613e-01 -3.677624762058258057e-01 -6.407208442687988281e-01 -6.035917401313781738e-01 5.768578499555587769e-02 -1.587540470063686371e-02 -2.265899181365966797e-01 -6.457018852233886719e-02
-7.090068608522415161e-02 -4.064961969852447510e-01 -1.223545521497726440e-01 -2.429914660751819611e-02 5.203138589859008789e-01 -1.382952481508255005e-01 7.214078903198242188e-01 -6.238292157649993896e-02
-3.879102692008018494e-02 -4.212853312492370605e-01 -2.497052997350692749e-01 1.227065324783325195e-01 -4.288280755281448364e-02 4.876260161399841309e-01 6.699441075325012207e-01 -2.348640412092208862e-01
8.556927740573883057e-02 -5.032294988632202148e-01 -5.343102216720581055e-01 -9.433704614639282227e-02 4.054000377655029297e-01 -5.038460493087768555e-01 1.075679957866668701e-01 1.235717982053756714e-01
-2.561961710453033447e-01 -2.975711524486541748e-01 -5.981031060218811035e-01 3.914783298969268799e-01 3.324257135391235352e-01 -2.510715723037719727e-01 3.078347444534301758e-01 2.579268813133239746e-01
-7.748335599899291992e-02 -5.342531800270080566e-01 -7.026972174644470215e-01 -1.680286228656768799e-01 5.335658788681030273e-02 5.560681596398353577e-02 -4.198594689369201660e-01 6.581629067659378052e-02
-4.554449915885925293e-01 -1.604271382093429565e-01 -5.663456916809082031e-01 1.327936649322509766e-01 5.958095192909240723e-01 2.683502435684204102e-01 -6.082784384489059448e-03 -3.759671002626419067e-02
5.972278714179992676e-01 -6.692326813936233521e-02 -4.229563474655151367e-01 1.731584370136260986e-01 2.444711476564407349e-01 6.499514728784561157e-02 4.240645170211791992e-01 -4.314429461956024170e-01
1.685863435268402100e-01 2.195166051387786865e-01 -7.940936684608459473e-01 -4.222583174705505371e-01 2.354066818952560425e-01 -3.589705005288124084e-02 2.356115877628326416e-01 4.781775921583175659e-02
-2.006605118513107300e-01 -5.142277479171752930e-01 -2.874398827552795410e-01 3.519479930400848389e-01 1.854742020368576050e-01 -5.006929636001586914e-01 1.798189580440521240e-01 -4.139893651008605957e-01
2.207615673542022705e-01 1.634870618581771851e-01 -4.881144165992736816e-01 1.347996294498443604e-01 5.772578343749046326e-02 -1.727592349052429199e-01 2.664159536361694336e-01 -7.509688138961791992e-01
-1.168307662010192871e-01 2.083453536033630371e-01 -7.474667429924011230e-01 -4.463130831718444824e-01 3.298814594745635986e-01 -3.017514757812023163e-02 2.731769382953643799e-01 -2.613028138875961304e-02
-2.508610114455223083e-02 -4.992942810058593750e-01 -4.424658119678497314e-01 3.510346412658691406e-01 5.692680478096008301e-01 1.177233010530471802e-01 2.288845777511596680e-01 2.018946111202239990e-01
-3.545418083667755127e-01 -6.116203069686889648e-01 -4.230065941810607910e-01 -2.476534806191921234e-02 2.768595814704895020e-01 -4.156893789768218994e-01 1.335954815149307251e-01 2.310326844453811646e-01
5.448269844055175781e-02 -2.690645456314086914e-01 -8.378243446350097656e-01 -1.788062453269958496e-01 -2.424630075693130493e-01 -1.933601647615432739e-01 -3.048369288444519043e-01 -4.015850648283958435e-02
-2.625063955783843994e-01 -1.881195902824401855e-01 -2.738321423530578613e-01 -6.073973774909973145e-01 2.768888473510742188e-01 7.516404241323471069e-02 6.031767129898071289e-01 7.514359056949615479e-02
3.627033904194831848e-02 -5.877447128295898438e-01 -4.788450598716735840e-01 -2.286099940538406372e-01 8.516104519367218018e-02 -5.509811043739318848e-01 1.789266169071197510e-01 1.698180735111236572e-01
5.965076684951782227e-01 -1.155691146850585938e-01 -6.288235783576965332e-01 -6.712453812360763550e-02 8.614008128643035889e-02 1.354654431343078613e-01 3.700648844242095947e-01 -2.611103355884552002e-01
-1.184996142983436584e-01 -4.811917543411254883e-01 -5.071488022804260254e-01 -4.911182820796966553e-01 4.584908187389373779e-01 -1.485789567232131958e-01 -1.489244997501373291e-01 3.933465108275413513e-02
4.991330504417419434e-01 1.297990232706069946e-01 -5.139923095703125000e-01 -1.510076075792312622e-01 1.814012974500656128e-01 3.277045488357543945e-01 3.369181156158447266e-01 -4.395637214183807373e-01
-3.988822102546691895e-01 -7.365778088569641113e-01 -2.905664443969726562e-01 1.950081139802932739e-01 -1.240282803773880005e-01 -3.216048181056976318e-01 1.123602688312530518e-01 2.108353972434997559e-01
5.744435191154479980e-01 -2.435232400894165039e-01 -4.994653761386871338e-01 -1.296802908182144165e-01 1.752054393291473389e-01 4.592202901840209961e-01 3.199400007724761963e-01 -2.205789834260940552e-02
5.268855765461921692e-02 -2.924967706203460693e-01 -4.655233919620513916e-01 -1.229421515017747879e-02 -3.754106462001800537e-01 2.321863621473312378e-01 6.406124830245971680e-01 2.992964684963226318e-01
3.603757917881011963e-01 -2.115242928266525269e-01 -8.488005399703979492e-01 -2.021947503089904785e-01 -1.160728856921195984e-01 -2.237616479396820068e-01 -2.234981767833232880e-02 -1.147239163401536644e-04
1.982245743274688721e-01 -1.646039038896560669e-01 -4.926020205020904541e-01 2.712871134281158447e-02 -5.507473349571228027e-01 2.072295546531677246e-01 5.034170746803283691e-01 -3.008728027343750000e-01
1.446526646614074707e-01 -6.520835757255554199e-01 -3.707498908042907715e-01 -3.786422610282897949e-01 4.647637605667114258e-01 1.174212433397769928e-02 1.117773577570915222e-01 2.107127159833908081e-01
-3.807609677314758301e-01 -1.668294370174407959e-01 -5.893488526344299316e-01 3.519398272037506104e-01 2.827564179897308350e-01 -2.823910713195800781e-01 4.236295819282531738e-01 1.297583132982254028e-01
-2.608534991741180420e-01 -5.216343402862548828e-01 -3.657777607440948486e-01 1.395238041877746582e-01 3.405699133872985840e-01 -4.672758281230926514e-01 2.526960372924804688e-01 -3.292459845542907715e-01
-3.558034896850585938e-01 1.212308853864669800e-01 -5.844827294349670410e-01 -5.789281129837036133e-01 -1.160452663898468018e-01 1.522963792085647583e-01 3.138082027435302734e-01 -2.163162231445312500e-01
1.150452345609664917e-01 -6.812520623207092285e-01 -2.541047036647796631e-01 -1.708341836929321289e-01 9.658563882112503052e-03 1.599670201539993286e-01 -2.467115223407745361e-01 -5.851129293441772461e-01
-9.991919994354248047e-02 -3.343173861503601074e-01 -5.335274934768676758e-01 4.490688443183898926e-01 5.551071763038635254e-01 -4.341743886470794678e-02 9.349279850721359253e-02 -2.704877257347106934e-01
-6.585932374000549316e-01 -1.634493023157119751e-01 -4.421476721763610840e-01 -3.268065452575683594e-01 1.831504404544830322e-01 2.331360280513763428e-01 3.769620656967163086e-01 8.511891216039657593e-02
4.861943721771240234e-01 -2.256445437669754028e-01 -3.036650717258453369e-01 -2.556911706924438477e-01 3.418666124343872070e-01 4.328354597091674805e-01 4.839513599872589111e-01 -1.291544437408447266e-01
4.670626297593116760e-02 -5.256359577178955078e-01 -6.887095570564270020e-01 2.432507723569869995e-01 -3.020980954170227051e-01 -2.384383231401443481e-01 6.892623752355575562e-02 -1.875267922878265381e-01
-2.192303836345672607e-01 1.886893808841705322e-01 -6.038576364517211914e-01 2.242066860198974609e-01 -7.945661246776580811e-02 3.274235129356384277e-02 3.579519391059875488e-01 -6.049020886421203613e-01
4.124103486537933350e-01 -1.442796140909194946e-01 -6.420470476150512695e-01 2.756504714488983154e-01 -2.375639826059341431e-01 -3.501321971416473389e-01 2.502651512622833252e-01 -2.814810574054718018e-01
2.836843729019165039e-01 -2.280599670484662056e-03 -4.626503288745880127e-01 3.263865709304809570e-01 3.311278223991394043e-01 -7.414426654577255249e-02 4.951433539390563965e-01 -4.885024726390838623e-01
4.882495477795600891e-02 -5.149918198585510254e-01 -5.257453322410583496e-01 3.399391770362854004e-01 -7.679127901792526245e-02 -4.859152734279632568e-01 3.132449686527252197e-01 -1.731763407588005066e-02
2.975132465362548828e-01 -6.318508982658386230e-01 -6.860584765672683716e-02 -4.939432740211486816e-01 3.509627580642700195e-01 -3.742335736751556396e-02 3.682506978511810303e-01 -5.813494697213172913e-02
-3.275857865810394287e-01 1.764901429414749146e-01 -7.304875850677490234e-01 3.083661794662475586e-01 1.862162798643112183e-01 -2.542920708656311035e-01 3.421584665775299072e-01 -1.281549036502838135e-01
-5.097266435623168945e-01 -5.061015486717224121e-02 -5.931982994079589844e-01 2.004176378250122070e-01 4.052438437938690186e-01 -2.869384586811065674e-01 2.936463356018066406e-01 -1.130562424659729004e-01
6.017447113990783691e-01 -3.502712249755859375e-01 -3.709045946598052979e-01 -2.376974560320377350e-02 7.280932366847991943e-02 4.709371030330657959e-01 3.817430138587951660e-01 6.532601267099380493e-02
4.970749020576477051e-01 -5.610302686691284180e-01 -5.153134465217590332e-01 -1.942231655120849609e-01 -8.857300132513046265e-02 -1.780071109533309937e-01 4.515179619193077087e-02 -3.054839372634887695e-01
-7.116334978491067886e-03 -3.819539248943328857e-01 -5.043534636497497559e-01 1.503694802522659302e-01 2.193332016468048096e-01 -3.587840795516967773e-01 -1.992558687925338745e-01 -6.004507541656494141e-01
-5.243714451789855957e-01 -1.399128437042236328e-01 -4.220063686370849609e-01 -3.841016292572021484e-01 2.591633498668670654e-01 9.251388907432556152e-02 5.254525542259216309e-01 1.673632711172103882e-01
-5.682662129402160645e-02 -1.364000141620635986e-01 -4.099410176277160645e-01 -1.914114505052566528e-01 -3.896248936653137207e-01 4.204568564891815186e-01 6.164088249206542969e-01 -2.548024654388427734e-01
2.053829729557037354e-01 -5.346808433532714844e-01 -6.277161240577697754e-01 -2.318750172853469849e-01 -3.829045593738555908e-01 8.491833508014678955e-02 -2.165304124355316162e-01 1.530631333589553833e-01
2.512660920619964600e-01 -3.365209698677062988e-01 -7.864062190055847168e-01 2.489527016878128052e-01 1.778217405080795288e-01 -7.338145375251770020e-02 -6.111480295658111572e-02 -3.201035857200622559e-01
-2.841471731662750244e-01 -2.129800319671630859e-01 -7.457957863807678223e-01 1.415336579084396362e-01 3.357800841331481934e-01 1.813021153211593628e-01 1.488330364227294922e-01 3.603981733322143555e-01
2.120408415794372559e-01 -2.601334750652313232e-01 -6.495391726493835449e-01 3.496869802474975586e-01 -1.953800469636917114e-01 -4.101702868938446045e-01 3.236660063266754150e-01 -1.789260953664779663e-01
-3.868287056684494019e-02 -3.824608922004699707e-01 -3.424770236015319824e-01 -2.088434100151062012e-01 4.554997980594635010e-01 5.515665411949157715e-01 -2.715100161731243134e-02 -4.229400455951690674e-01
-4.170711338520050049e-01 -4.644308090209960938e-01 -2.369814813137054443e-01 -3.796241581439971924e-01 1.764315515756607056e-01 5.296553969383239746e-01 3.129405975341796875e-01 2.205183915793895721e-02
-1.150230765342712402e-01 -1.703343391418457031e-01 -6.363772749900817871e-01 1.742191165685653687e-01 -1.066194381564855576e-02 -4.940774440765380859e-01 4.820971190929412842e-01 2.139714658260345459e-01
-2.288801372051239014e-01 -4.126745760440826416e-01 -3.592394888401031494e-01 3.202758356928825378e-02 -1.859996318817138672e-01 4.431346952915191650e-01 1.876217573881149292e-01 -6.173076033592224121e-01
1.010291501879692078e-01 -3.508469462394714355e-01 -7.116281986236572266e-01 8.061464130878448486e-02 -2.694583237171173096e-01 -5.163245797157287598e-01 7.346679270267486572e-02 9.586399793624877930e-02
-1.808397322893142700e-01 -2.708592712879180908e-01 -4.419873058795928955e-01 -4.126571714878082275e-01 4.496252909302711487e-02 3.615690171718597412e-01 5.761262774467468262e-01 -2.522265315055847168e-01
-1.239466890692710876e-01 -4.374568462371826172e-01 -4.804001450538635254e-01 2.497542351484298706e-01 6.200041174888610840e-01 1.268186718225479126e-01 1.823036521673202515e-01 2.576518654823303223e-01
-2.847659885883331299e-01 -3.608573600649833679e-02 -5.968526005744934082e-01 1.625418812036514282e-01 6.668207049369812012e-01 1.056859269738197327e-01 1.554156690835952759e-01 -2.344777882099151611e-01
-2.755707800388336182e-01 -4.758915305137634277e-01 -5.713942050933837891e-01 3.562988638877868652e-01 4.419991374015808105e-01 -1.018202528357505798e-01 1.059396192431449890e-01 -1.649062186479568481e-01
-1.588049083948135376e-01 -2.342275530099868774e-01 -4.370654523372650146e-01 -7.263435721397399902e-01 3.819753527641296387e-01 1.821733117103576660e-01 1.447575241327285767e-01 -3.564195707440376282e-02
-7.763911485671997070e-01 -1.190405488014221191e-01 -5.031430125236511230e-01 -1.939664334058761597e-01 5.701021850109100342e-02 -1.019911542534828186e-01 2.752617001533508301e-01 5.337418243288993835e-02
5.035551786422729492e-01 -2.332348078489303589e-01 -3.573012650012969971e-01 -2.693647146224975586e-01 4.061362445354461670e-01 2.258790433406829834e-01 5.251680612564086914e-01 -6.530316080898046494e-03
-2.342254109680652618e-02 -2.938195168972015381e-01 -6.422099471092224121e-01 5.478869378566741943e-02 5.828757882118225098e-01 -7.587137073278427124e-02 2.727690935134887695e-01 2.788948714733123779e-01
-2.376012355089187622e-01 -3.168683946132659912e-01 -1.638243645429611206e-01 -3.463047444820404053e-01 1.499615758657455444e-01 -1.273262966424226761e-02 8.205839395523071289e-01 1.913407072424888611e-02
-3.758947551250457764e-01 -9.335551410913467407e-02 -7.985541224479675293e-01 7.735960930585861206e-02 2.131387293338775635e-01 -1.131178587675094604e-01 2.983017563819885254e-01 2.431191951036453247e-01
-4.284892603754997253e-02 -3.194478526711463928e-02 -2.935460507869720459e-01 -7.206977903842926025e-02 4.511030912399291992e-01 -3.291025161743164062e-01 6.267656683921813965e-01 -4.484889507293701172e-01
4.409858882427215576e-01 -3.641323447227478027e-01 -6.626898050308227539e-01 -4.700677096843719482e-02 -9.567309170961380005e-02 -3.893077969551086426e-01 2.021335065364837646e-02 -2.654221951961517334e-01
-2.587948143482208252e-01 -3.343925178050994873e-01 -4.846941530704498291e-01 2.557420432567596436e-01 5.660179853439331055e-01 2.318189591169357300e-01 3.830162882804870605e-01 -7.516180165112018585e-03
-2.947948575019836426e-01 1.232247799634933472e-01 -7.438568472862243652e-01 -1.661716401576995850e-01 4.778278768062591553e-01 2.158902585506439209e-01 1.529099345207214355e-01 -1.366237252950668335e-01
-5.505173802375793457e-01 3.458146378397941589e-02 -5.256208181381225586e-01 -2.958889305591583252e-01 2.519604563713073730e-01 1.262473613023757935e-01 5.023242235183715820e-01 -1.245868764817714691e-02
-4.837465006858110428e-03 3.189316391944885254e-02 -8.333786725997924805e-01 -4.035470783710479736e-01 2.014007419347763062e-01 1.404909044504165649e-01 1.842682361602783203e-01 2.175645828247070312e-01
3.058127500116825104e-02 -2.758527398109436035e-01 -5.393832325935363770e-01 -1.088102981448173523e-01 -4.014177918434143066e-01 2.445882856845855713e-01 5.035454034805297852e-01 3.816785216331481934e-01
-5.422414466738700867e-02 -5.743464231491088867e-01 -5.035477280616760254e-01 3.956848978996276855e-01 -8.460152149200439453e-02 -2.959811985492706299e-01 3.678455352783203125e-01 1.642760634422302246e-01
-7.193847000598907471e-02 -2.592330873012542725e-01 -2.845135927200317383e-01 2.883066833019256592e-01 4.389027953147888184e-01 -1.878550201654434204e-01 6.214846968650817871e-01 -3.865047097206115723e-01
-1.318914890289306641e-01 -3.659885823726654053e-01 -6.994352340698242188e-01 -4.324654638767242432e-01 2.036016732454299927e-01 -9.177017211914062500e-02 -3.492734432220458984e-01 -2.353109791874885559e-02
8.890814497135579586e-04 -2.598830759525299072e-01 -3.626691699028015137e-01 -2.137949764728546143e-01 -5.048917531967163086e-01 3.065043389797210693e-01 6.253558993339538574e-01 -1.236607059836387634e-01
-4.518967568874359131e-01 -2.627047300338745117e-01 -4.085458815097808838e-01 -5.163549184799194336e-01 -2.288599610328674316e-01 2.557917833328247070e-01 1.397839486598968506e-01 -3.948388397693634033e-01
-6.706812977790832520e-02 -4.878247976303100586e-01 -2.243469953536987305e-01 -1.025653928518295288e-01 -2.500279806554317474e-02 5.328105092048645020e-01 2.124923765659332275e-01 -6.058155298233032227e-01
-2.877954244613647461e-01 -4.499211907386779785e-01 -4.130731225013732910e-01 -4.344472289085388184e-01 -5.357146263122558594e-01 1.643485873937606812e-01 1.139966771006584167e-01 -1.684490442276000977e-01
-2.637034356594085693e-01 -3.357561230659484863e-01 -4.066779911518096924e-01 -1.388554275035858154e-01 4.637949764728546143e-01 -4.999091848731040955e-02 5.211078524589538574e-01 3.793446719646453857e-01
-3.354001790285110474e-02 -4.688270092010498047e-01 -3.395052254199981689e-01 1.139297932386398315e-01 -4.305515587329864502e-01 2.835908830165863037e-01 6.188425421714782715e-01 -4.547559469938278198e-02
-1.868699342012405396e-01 -4.687642455101013184e-01 -6.586140394210815430e-01 1.334264576435089111e-01 1.540360301733016968e-01 -5.052337646484375000e-01 1.213829070329666138e-01 6.549571640789508820e-03
