# Supplementary material for: Where is your field going? A machine learning approach to study the relative motion of the domains of physics
Source: PLoS One. 2020 Jun 18;15(6):e0233997. doi: 10.1371/journal.pone.0233997 (PMC7302634; doi:10.1371/journal.pone.0233997)
Supplement: S18 Data — (ZIP) [file pone.0233997.s018.zip › 17/Pacs4Run_17_VS_500_embeddings1997-2001ED8.txt]

-8.525520563125610352e-02 -1.720830611884593964e-02 -6.254789233207702637e-01 2.020995132625102997e-02 1.655644178390502930e-02 1.482965201139450073e-01 4.270095229148864746e-01 6.294441223144531250e-01
-2.186203598976135254e-01 -1.585061778314411640e-03 -1.727235019207000732e-01 -5.942128896713256836e-01 -4.967597313225269318e-03 5.964522957801818848e-01 2.664099931716918945e-01 3.775262236595153809e-01
-7.407973408699035645e-01 -1.157276332378387451e-01 -4.605164825916290283e-01 -6.285265833139419556e-02 -1.247294470667839050e-01 3.838698267936706543e-01 2.424364686012268066e-01 1.057894807308912277e-02
-5.459785461425781250e-01 -9.905823320150375366e-02 -6.247615814208984375e-01 -1.868252754211425781e-01 4.363127350807189941e-01 2.338212430477142334e-01 4.943339899182319641e-02 1.392098814249038696e-01
-5.188492536544799805e-01 -1.185339912772178650e-01 -5.150457620620727539e-01 1.373426318168640137e-01 1.742029935121536255e-01 1.110249161720275879e-01 -1.373046487569808960e-01 6.091669797897338867e-01
2.478590048849582672e-02 5.625844001770019531e-02 -3.423708975315093994e-01 -4.910956025123596191e-01 5.605638027191162109e-02 -1.607472449541091919e-01 1.178471837192773819e-02 7.801967263221740723e-01
-1.839965730905532837e-01 4.055360853672027588e-01 -3.024596869945526123e-01 -4.018913805484771729e-01 -3.791416883468627930e-01 5.212236046791076660e-01 -1.745267957448959351e-02 3.646372556686401367e-01
-1.916292160749435425e-01 1.097214445471763611e-01 -3.173446655273437500e-01 1.971887424588203430e-02 -6.758195161819458008e-01 5.794790014624595642e-02 -5.384721606969833374e-02 6.222166419029235840e-01
-4.828974604606628418e-01 -2.347943037748336792e-01 -3.216514587402343750e-01 -2.679124772548675537e-01 4.057737439870834351e-02 3.395276963710784912e-01 6.442128419876098633e-01 -6.715156137943267822e-02
-3.788883090019226074e-01 -1.685661524534225464e-01 -3.564388155937194824e-01 9.549853205680847168e-02 -3.469075560569763184e-01 1.388975381851196289e-01 -8.201019465923309326e-02 7.385779619216918945e-01
-4.584616720676422119e-01 5.154206156730651855e-01 -3.812806904315948486e-01 -1.344102174043655396e-01 -3.989683985710144043e-01 3.810486197471618652e-02 -1.858109533786773682e-01 4.068904519081115723e-01
-5.443942919373512268e-02 6.713728904724121094e-01 6.647513806819915771e-02 -9.337052702903747559e-02 -9.639588743448257446e-02 2.522582113742828369e-01 3.848448097705841064e-01 5.586823821067810059e-01
-1.736541390419006348e-01 4.891238510608673096e-01 -3.998517692089080811e-01 -2.536628246307373047e-01 -3.959676921367645264e-01 3.947429656982421875e-01 -1.666182130575180054e-01 4.074331820011138916e-01
-2.697544097900390625e-01 -1.470305956900119781e-02 -3.046827316284179688e-01 7.485900819301605225e-02 -6.711084842681884766e-01 -9.368773549795150757e-03 4.703281912952661514e-03 6.148858070373535156e-01
-5.337050557136535645e-01 2.817416489124298096e-01 -1.626054644584655762e-01 -3.380165696144104004e-01 2.452813684940338135e-01 3.299380838871002197e-01 7.431244105100631714e-02 5.661628842353820801e-01
2.555588185787200928e-01 2.013277113437652588e-01 -6.627685427665710449e-01 -3.857506513595581055e-01 -3.834574818611145020e-01 8.469504304230213165e-03 -1.176970228552818298e-01 3.809557855129241943e-01
-3.237493336200714111e-01 3.332549333572387695e-01 -3.215166628360748291e-01 1.893175244331359863e-01 -5.574645996093750000e-01 1.287419497966766357e-01 5.624503493309020996e-01 3.495493531227111816e-02
-2.727570831775665283e-01 4.036958515644073486e-01 -6.355691552162170410e-01 2.108417898416519165e-01 -3.598699271678924561e-01 1.990463137626647949e-01 3.565519154071807861e-01 -1.340738981962203979e-01
9.183567017316818237e-02 4.557964205741882324e-01 4.327147826552391052e-02 -1.355614066123962402e-01 -3.041702806949615479e-01 5.725760459899902344e-01 4.233324229717254639e-01 4.049606621265411377e-01
-2.294288724660873413e-01 -4.455787241458892822e-01 -6.035043001174926758e-01 -2.358251065015792847e-01 1.474469304084777832e-01 4.847697019577026367e-01 1.520831137895584106e-01 2.216299623250961304e-01
-4.547235965728759766e-01 2.732799053192138672e-01 -5.753378272056579590e-01 3.235858380794525146e-01 -4.441168904304504395e-01 2.381530255079269409e-01 1.613565385341644287e-01 5.320293456315994263e-02
-5.172216296195983887e-01 4.048731029033660889e-01 -1.706991195678710938e-01 -4.865214526653289795e-01 -2.899105548858642578e-01 3.438637256622314453e-01 2.839922308921813965e-01 1.406276971101760864e-01
-2.021876126527786255e-01 2.795598506927490234e-01 -3.792565166950225830e-01 -7.459664940834045410e-01 -2.301077246665954590e-01 1.403062790632247925e-01 1.561530083417892456e-01 2.892161011695861816e-01
-4.723239541053771973e-01 4.099468290805816650e-01 -1.170982345938682556e-01 -3.320640325546264648e-01 -8.979072794318199158e-03 3.768756985664367676e-01 1.315367519855499268e-01 5.704886317253112793e-01
-1.215376630425453186e-01 4.144582152366638184e-01 -3.387230634689331055e-01 -7.220389842987060547e-01 -1.620058417320251465e-01 2.148461341857910156e-01 2.281663566827774048e-01 2.300319969654083252e-01
-4.063324630260467529e-02 1.130064949393272400e-01 -4.340200722217559814e-01 -5.131393074989318848e-01 4.305852651596069336e-01 4.956844151020050049e-01 1.213301718235015869e-01 2.967583239078521729e-01
-2.669123113155364990e-01 6.114733219146728516e-01 -5.645561218261718750e-01 -5.603536963462829590e-03 2.536727786064147949e-01 -3.094666898250579834e-01 1.876567751169204712e-01 2.019121795892715454e-01
-2.634630799293518066e-01 3.923054933547973633e-01 -3.565588295459747314e-01 -2.597506046295166016e-01 -5.209449529647827148e-01 2.611967921257019043e-01 -9.907616674900054932e-02 4.823437035083770752e-01
-7.763927429914474487e-02 3.525055348873138428e-01 -6.203493475914001465e-01 5.660691261291503906e-01 -2.201206237077713013e-02 2.609886825084686279e-01 -4.539975151419639587e-02 3.062411546707153320e-01
-3.405874073505401611e-01 1.844746619462966919e-01 -7.048605680465698242e-01 2.566529512405395508e-01 -5.135869979858398438e-01 1.288651674985885620e-01 8.271633833646774292e-02 -7.085393182933330536e-03
-9.685461968183517456e-02 2.140160053968429565e-01 -5.555183291435241699e-01 -5.294074416160583496e-01 6.105214357376098633e-03 5.729784369468688965e-01 -3.985732048749923706e-02 1.612861007452011108e-01
-8.248640298843383789e-01 -7.143495976924896240e-02 -1.345791220664978027e-01 -1.574182957410812378e-01 -2.832469046115875244e-01 -5.101478844881057739e-02 3.122467994689941406e-01 3.021174371242523193e-01
7.937268912792205811e-02 2.252009883522987366e-02 -6.339627504348754883e-01 2.825309634208679199e-01 -2.260657399892807007e-01 4.179874658584594727e-01 5.270542502403259277e-01 -8.862774819135665894e-02
-1.049318462610244751e-01 4.461413919925689697e-01 -3.397436738014221191e-01 -2.998675107955932617e-01 -2.365411631762981415e-02 3.865461051464080811e-01 -2.060005515813827515e-01 6.262485980987548828e-01
-9.473537094891071320e-03 4.489130973815917969e-01 -4.609988927841186523e-01 -2.853196300566196442e-02 6.352536380290985107e-02 -4.594948291778564453e-01 5.532820820808410645e-01 2.525093853473663330e-01
-1.995957344770431519e-01 2.754082679748535156e-01 1.700396090745925903e-01 -1.570533066987991333e-01 -3.908118605613708496e-01 1.073772311210632324e-01 5.220200419425964355e-01 6.276655793190002441e-01
2.193811237812042236e-01 2.870591282844543457e-01 -2.769072949886322021e-01 -4.289340972900390625e-01 -2.153012454509735107e-01 6.159036755561828613e-01 3.202019631862640381e-01 2.838762998580932617e-01
-5.425515174865722656e-01 -4.528893530368804932e-01 -3.880425989627838135e-01 -1.272075325250625610e-01 -3.850610554218292236e-01 1.247318312525749207e-01 3.904829323291778564e-01 1.321484297513961792e-01
-4.262065887451171875e-01 4.916537702083587646e-01 -2.211625874042510986e-01 -4.840444326400756836e-01 -3.671051561832427979e-01 2.185644209384918213e-01 1.720359772443771362e-01 2.850955128669738770e-01
-4.252463579177856445e-01 4.059990644454956055e-01 6.374558061361312866e-02 -1.953999847173690796e-01 -4.367824196815490723e-01 2.847373485565185547e-01 4.363008737564086914e-01 3.871340751647949219e-01
-2.885376214981079102e-01 2.900446355342864990e-01 -5.907014012336730957e-01 6.941678375005722046e-02 -4.466050565242767334e-01 -6.299589574337005615e-02 5.150197148323059082e-01 -1.010123938322067261e-01
-2.829473614692687988e-01 5.056359171867370605e-01 -2.347794324159622192e-01 -5.022317767143249512e-01 -1.653852760791778564e-01 4.650450050830841064e-01 1.474431008100509644e-01 3.025830388069152832e-01
1.356722414493560791e-01 3.578962981700897217e-01 -3.087186813354492188e-01 -6.130278706550598145e-01 -1.554298996925354004e-01 4.645101726055145264e-01 3.084019422531127930e-01 2.176077067852020264e-01
-5.219652652740478516e-01 1.060862019658088684e-01 -6.320235878229141235e-02 -2.416784465312957764e-01 1.210650727152824402e-01 5.375880002975463867e-01 1.480827778577804565e-01 5.729823112487792969e-01
2.667756974697113037e-01 3.133881092071533203e-01 -2.814990282058715820e-01 -5.752389430999755859e-01 1.091915965080261230e-01 4.660542309284210205e-02 2.657258808612823486e-01 5.794583559036254883e-01
-3.024391233921051025e-01 2.105079740285873413e-01 -1.627916991710662842e-01 -7.382947206497192383e-01 -1.126557514071464539e-01 7.922527194023132324e-02 2.946301102638244629e-01 4.322750270366668701e-01
1.256203055381774902e-01 -1.394653767347335815e-01 -2.544012069702148438e-01 -5.464226603507995605e-01 -8.244945108890533447e-02 1.979057490825653076e-01 1.510233879089355469e-01 7.298620343208312988e-01
-4.673489332199096680e-01 4.897817373275756836e-01 -3.132422268390655518e-01 1.910390853881835938e-01 -1.019208803772926331e-01 -3.132210075855255127e-01 4.604225158691406250e-01 2.942753732204437256e-01
-3.347423374652862549e-01 1.473275572061538696e-01 -1.439636200666427612e-01 -3.697746992111206055e-01 1.360072940587997437e-01 5.597682595252990723e-01 1.145021617412567139e-01 6.031866669654846191e-01
3.312563300132751465e-01 2.209992855787277222e-01 -4.596390128135681152e-01 -3.746623992919921875e-01 -2.676650583744049072e-01 3.889565542340278625e-02 4.542889073491096497e-02 6.438691616058349609e-01
-3.570760190486907959e-01 -2.748861908912658691e-01 -3.258652687072753906e-01 -5.225415229797363281e-01 2.456534467637538910e-02 -2.177804708480834961e-01 5.616098642349243164e-01 2.329356819391250610e-01
1.806733608245849609e-01 1.978215724229812622e-01 -4.054246246814727783e-01 -6.116918921470642090e-01 -3.200388550758361816e-01 1.391303837299346924e-01 5.997257307171821594e-02 5.141096711158752441e-01
8.298267424106597900e-02 3.963955640792846680e-01 -2.397988587617874146e-01 -5.951179265975952148e-01 1.716809719800949097e-01 3.615304231643676758e-01 3.280775249004364014e-01 3.956036865711212158e-01
-4.718347787857055664e-01 1.550496220588684082e-01 1.792463958263397217e-01 -7.524599879980087280e-02 -2.353256195783615112e-01 2.403406351804733276e-01 4.162101149559020996e-01 6.551091074943542480e-01
-4.846290051937103271e-01 1.036203876137733459e-01 -6.167569756507873535e-01 -5.383625626564025879e-01 -1.352109313011169434e-01 -1.275589764118194580e-01 2.200830727815628052e-01 -3.441242128610610962e-02
1.680442504584789276e-02 -1.329929977655410767e-01 -1.835653632879257202e-01 -5.552116632461547852e-01 -9.382501244544982910e-02 2.549648880958557129e-01 2.211441993713378906e-01 7.192767858505249023e-01
-2.012059092521667480e-01 1.739259213209152222e-01 -4.276793003082275391e-01 -5.796924829483032227e-01 2.521438300609588623e-01 5.366334319114685059e-01 2.107495218515396118e-01 1.197740212082862854e-01
-4.812221825122833252e-01 1.014445945620536804e-01 -4.672823846340179443e-01 -1.456782370805740356e-01 -5.219829678535461426e-01 -1.389111876487731934e-01 6.303366739302873611e-03 4.761900603771209717e-01
-4.444480836391448975e-01 -4.192679375410079956e-02 -3.480200469493865967e-01 2.284697145223617554e-01 -1.251686364412307739e-01 -9.511218965053558350e-02 -9.392292052507400513e-02 7.706211209297180176e-01
5.743895843625068665e-02 3.840619921684265137e-01 -5.297978520393371582e-01 3.751028776168823242e-01 -3.456634879112243652e-01 2.923189997673034668e-01 4.676523506641387939e-01 6.463029980659484863e-02
-6.663486957550048828e-01 -1.313540488481521606e-01 -5.285398364067077637e-01 -1.311361491680145264e-01 3.623238205909729004e-02 4.331982731819152832e-01 -4.458080977201461792e-02 2.263040393590927124e-01
4.738512635231018066e-02 6.861527264118194580e-02 -5.121112465858459473e-01 -6.123499274253845215e-01 2.454933375120162964e-01 4.723202884197235107e-01 1.309452205896377563e-01 2.351940572261810303e-01
-2.711044847965240479e-01 1.254113763570785522e-01 -1.840073317289352417e-01 -4.993450939655303955e-01 1.890129894018173218e-01 4.576371610164642334e-01 1.208932995796203613e-01 6.064628362655639648e-01
-6.636609137058258057e-02 4.207573831081390381e-01 -2.140713781118392944e-01 4.841811582446098328e-02 -1.510759890079498291e-01 -5.096459388732910156e-01 5.269066095352172852e-01 4.584695696830749512e-01
-3.154507279396057129e-01 2.764478027820587158e-01 -5.249720811843872070e-01 5.097179412841796875e-01 8.613034337759017944e-02 4.485563635826110840e-01 -3.308781597297638655e-04 2.829103469848632812e-01
-3.029666244983673096e-01 -1.518174111843109131e-01 -4.326689243316650391e-01 1.672371625900268555e-01 -4.888502657413482666e-01 -9.056546539068222046e-02 -1.435284875333309174e-02 6.500841975212097168e-01
1.698568277060985565e-02 4.051900804042816162e-01 -3.132983446121215820e-01 -7.322745323181152344e-01 -1.781146675348281860e-01 1.623492091894149780e-01 2.689034044742584229e-01 2.660064101219177246e-01
-3.055463433265686035e-01 2.688647210597991943e-01 -2.051745951175689697e-01 -3.456937670707702637e-01 1.808838844299316406e-01 6.025439500808715820e-01 9.366430342197418213e-02 5.178815722465515137e-01
-4.328782260417938232e-01 2.692946493625640869e-01 -9.503182768821716309e-02 -3.446560204029083252e-01 1.122851744294166565e-01 5.519181489944458008e-01 1.923275142908096313e-01 5.080027580261230469e-01
-3.554522991180419922e-01 -1.720809191465377808e-02 -3.538413941860198975e-01 2.402633428573608398e-02 -5.952979326248168945e-01 1.429733633995056152e-01 -1.530393362045288086e-01 5.910453796386718750e-01
1.454410403966903687e-01 3.743783533573150635e-01 -5.247732400894165039e-01 2.273428440093994141e-01 -4.528048634529113770e-01 7.667190395295619965e-03 5.487741827964782715e-01 7.329364120960235596e-02
-3.659686744213104248e-01 4.005460143089294434e-01 -1.446989029645919800e-01 -6.188768148422241211e-01 -1.090163812041282654e-01 3.099789917469024658e-01 3.480010032653808594e-01 2.694574296474456787e-01
-1.920321024954319000e-02 4.595203995704650879e-01 -3.946836590766906738e-01 2.740592360496520996e-01 3.470399230718612671e-02 4.308649003505706787e-01 6.078740358352661133e-01 -3.505590185523033142e-02
-2.651899755001068115e-01 2.788775861263275146e-01 -5.114699602127075195e-01 4.132234454154968262e-01 -3.767296671867370605e-01 4.858844280242919922e-01 1.446651518344879150e-01 1.435591280460357666e-01
-2.835850715637207031e-01 -1.997038424015045166e-01 -3.658586740493774414e-01 -2.205606549978256226e-01 -2.258218526840209961e-01 -1.678683608770370483e-01 6.556476932018995285e-03 7.861169576644897461e-01
-1.209796965122222900e-01 4.653382301330566406e-02 -4.140866994857788086e-01 -5.420187115669250488e-01 1.442203819751739502e-01 6.519048810005187988e-01 2.414408922195434570e-01 1.177850738167762756e-01
2.695183753967285156e-01 3.309065476059913635e-02 -5.731649398803710938e-01 -2.609888315200805664e-01 -5.869094133377075195e-01 -1.031696423888206482e-01 1.090025380253791809e-01 4.032906293869018555e-01
2.056673020124435425e-01 -4.579464197158813477e-01 -5.390253067016601562e-01 1.140327826142311096e-01 1.496571302413940430e-01 2.026148438453674316e-01 5.706449747085571289e-01 2.352624684572219849e-01
-1.737743467092514038e-01 4.083515703678131104e-01 -4.240040183067321777e-01 -1.284828037023544312e-01 5.162769556045532227e-01 -2.585348784923553467e-01 4.443365633487701416e-01 2.755848765373229980e-01
3.452283143997192383e-01 -1.140588000416755676e-01 -6.643663048744201660e-01 -1.651399880647659302e-01 -3.265622854232788086e-01 -3.180563449859619141e-02 -3.421473130583763123e-02 5.388218760490417480e-01
9.713547304272651672e-03 2.712563872337341309e-01 -6.589673161506652832e-01 1.188877597451210022e-01 -3.056076169013977051e-01 2.916899323463439941e-01 5.023014545440673828e-01 -2.171810120344161987e-01
4.254002869129180908e-01 -2.203367203474044800e-01 -5.489736795425415039e-01 -1.400839686393737793e-01 -4.540203809738159180e-01 3.210369050502777100e-01 7.871456444263458252e-02 3.661907017230987549e-01
1.414808481931686401e-01 -5.045489072799682617e-01 -5.126683712005615234e-01 1.372124999761581421e-01 -1.607744097709655762e-01 2.229118943214416504e-01 1.256352812051773071e-01 5.936624407768249512e-01
-2.662942409515380859e-01 1.452051103115081787e-01 -5.783575177192687988e-01 1.417062729597091675e-01 -2.999558746814727783e-01 -5.327455233782529831e-03 6.694205403327941895e-01 -1.236891821026802063e-01
-3.566975295543670654e-01 -2.285480499267578125e-01 -5.524303317070007324e-01 1.013513132929801941e-01 -1.218419894576072693e-01 -5.521053913980722427e-03 -1.870109438896179199e-01 6.747089624404907227e-01
-3.252270519733428955e-01 1.633786708116531372e-01 -3.374270498752593994e-01 5.171115398406982422e-01 -8.002843707799911499e-02 5.247148871421813965e-01 2.361952811479568481e-01 3.856875300407409668e-01
-9.530571848154067993e-02 1.462946236133575439e-01 -6.121742725372314453e-01 2.053064107894897461e-01 -1.768948584794998169e-01 -1.434391885995864868e-01 7.066462039947509766e-01 -3.729987516999244690e-02
-3.362087011337280273e-01 -1.263428013771772385e-02 -4.226589202880859375e-01 3.301550149917602539e-01 -2.807866036891937256e-01 -3.318296968936920166e-01 5.926601290702819824e-01 2.428231835365295410e-01
2.203941494226455688e-01 -2.097033197060227394e-03 -4.019469916820526123e-01 -2.978910803794860840e-01 4.029485397040843964e-03 1.243801042437553406e-01 6.206122692674398422e-03 8.280075788497924805e-01
-1.908779442310333252e-01 6.045897006988525391e-01 -2.629055678844451904e-01 -3.506789207458496094e-01 -4.697976112365722656e-01 1.351379752159118652e-01 8.238960802555084229e-02 4.002270996570587158e-01
-2.314377725124359131e-01 4.508620202541351318e-01 -2.836904823780059814e-01 -4.361329972743988037e-01 1.074772030115127563e-01 4.659521579742431641e-01 1.785985752940177917e-02 4.934431016445159912e-01
-1.194865107536315918e-01 -1.188231334090232849e-01 -6.470739841461181641e-01 -1.498237848281860352e-01 2.771957218647003174e-01 6.209668517112731934e-01 4.316084086894989014e-02 2.572003304958343506e-01
-4.580106139183044434e-01 4.030436575412750244e-01 -4.026018381118774414e-01 1.122858375310897827e-01 -1.659537255764007568e-01 -9.620688110589981079e-02 6.452044248580932617e-01 -9.054290130734443665e-04
-4.603255540132522583e-02 -2.927817404270172119e-01 -3.944535255432128906e-01 -5.865886807441711426e-01 -2.198324948549270630e-01 -7.164082676172256470e-02 1.434885710477828979e-01 5.817494392395019531e-01
1.196193974465131760e-02 -3.762971758842468262e-01 -6.254909038543701172e-01 1.860942319035530090e-02 2.297355979681015015e-01 -1.169618070125579834e-01 5.722348093986511230e-01 2.697421014308929443e-01
4.280373156070709229e-01 2.270400524139404297e-01 -3.398888707160949707e-01 -2.920979559421539307e-01 -8.294808119535446167e-02 4.710522294044494629e-02 1.265107989311218262e-01 7.343615889549255371e-01
-2.590034008026123047e-01 1.853838115930557251e-01 -5.090432167053222656e-01 1.899915635585784912e-01 -1.478633433580398560e-01 -9.063838981091976166e-03 7.582454085350036621e-01 -8.029060810804367065e-02
-4.020378887653350830e-01 -1.874074339866638184e-02 -2.479507774114608765e-01 9.005017578601837158e-02 -1.095596030354499817e-01 2.940680272877216339e-02 5.885964259505271912e-03 8.692083954811096191e-01
-1.775251626968383789e-01 4.493066668510437012e-01 -4.058661758899688721e-01 -5.466895103454589844e-01 1.570955216884613037e-01 4.269029796123504639e-01 1.940355636179447174e-02 3.093703687191009521e-01
4.953606426715850830e-02 -4.324902892112731934e-01 -3.665171563625335693e-01 3.065667152404785156e-01 -1.800011843442916870e-01 1.232053712010383606e-01 2.281725406646728516e-01 6.946495175361633301e-01
-2.180114090442657471e-01 2.708330154418945312e-01 1.361697912216186523e-01 -1.344984769821166992e-01 -1.031554937362670898e-01 4.896401464939117432e-01 3.706643283367156982e-01 6.743203997611999512e-01
1.022449694573879242e-02 5.384309291839599609e-01 -3.513028323650360107e-01 -3.784385323524475098e-01 -3.695820271968841553e-01 3.652905523777008057e-01 -3.405777364969253540e-02 4.149338006973266602e-01
-1.619533896446228027e-01 3.962982594966888428e-01 -6.193343400955200195e-01 1.298264563083648682e-01 -1.970474570989608765e-01 4.877200350165367126e-02 5.955105423927307129e-01 -1.430019587278366089e-01
-3.302397429943084717e-01 6.603661179542541504e-01 -2.720018029212951660e-01 -3.250321745872497559e-01 -2.306270003318786621e-01 3.458527326583862305e-01 5.550975352525711060e-02 3.151876926422119141e-01
-5.253163576126098633e-01 1.597442626953125000e-01 -5.169648528099060059e-01 -5.485016107559204102e-02 -4.949274063110351562e-01 1.174424737691879272e-01 4.013553559780120850e-01 9.182256460189819336e-02
-8.113427460193634033e-02 6.524614244699478149e-02 -5.270888805389404297e-01 4.777117669582366943e-01 -2.554489374160766602e-01 5.644938349723815918e-01 2.513142228126525879e-01 1.899018734693527222e-01
3.718751668930053711e-02 5.766465067863464355e-01 -2.265345491468906403e-02 -2.284256517887115479e-01 -2.847723364830017090e-01 5.360085368156433105e-01 3.451497256755828857e-01 3.547893762588500977e-01
-2.040844708681106567e-01 -7.568911463022232056e-02 -4.780055582523345947e-01 -7.170640230178833008e-01 -4.619371611624956131e-03 -1.970259100198745728e-01 3.065539300441741943e-01 2.777317762374877930e-01
5.404147133231163025e-02 -1.522320508956909180e-01 -7.239518761634826660e-01 -3.275905549526214600e-01 1.900620460510253906e-01 5.291087031364440918e-01 -4.076278302818536758e-03 1.624399870634078979e-01
1.346733272075653076e-01 -1.361724883317947388e-01 -2.511638402938842773e-01 -5.146489739418029785e-01 -3.859985992312431335e-02 1.942468136548995972e-01 1.025071367621421814e-01 7.652736306190490723e-01
-1.573339104652404785e-01 4.611035883426666260e-01 -2.663396000862121582e-01 9.833520650863647461e-02 -6.697338819503784180e-02 -3.013342916965484619e-01 7.289347052574157715e-01 2.353493869304656982e-01
1.012498512864112854e-01 4.074501991271972656e-01 -4.529680907726287842e-01 -4.136298894882202148e-01 -5.603527426719665527e-01 -3.054568544030189514e-03 2.476749382913112640e-02 3.644791841506958008e-01
8.372679003514349461e-04 3.720292747020721436e-01 -7.872842550277709961e-01 -3.507992252707481384e-02 -2.833494544029235840e-01 1.839004643261432648e-02 3.577666878700256348e-01 -1.786733567714691162e-01
1.414846535772085190e-02 4.469445049762725830e-01 9.733278304338455200e-02 -2.237963229417800903e-01 -3.392723500728607178e-01 2.276781648397445679e-01 4.689071476459503174e-01 5.946974158287048340e-01
-6.895756814628839493e-03 5.062938481569290161e-02 -5.029458999633789062e-01 -7.388234138488769531e-01 1.222064048051834106e-01 -4.460027068853378296e-02 9.125805646181106567e-02 4.163206219673156738e-01
1.063283979892730713e-01 -4.346676170825958252e-01 -5.057227015495300293e-01 6.783679872751235962e-02 -5.725749954581260681e-02 2.893954217433929443e-01 -2.840967662632465363e-02 6.719865202903747559e-01
2.875616550445556641e-01 1.261954288929700851e-02 -6.834239363670349121e-01 -2.538265287876129150e-01 -4.648997485637664795e-01 -2.135461121797561646e-01 1.492501050233840942e-02 3.517051637172698975e-01
1.889391094446182251e-01 -3.391146957874298096e-01 -4.369338452816009521e-01 -3.272448480129241943e-01 -3.097903430461883545e-01 6.393750756978988647e-02 4.598240181803703308e-02 6.701719164848327637e-01
-1.492721885442733765e-01 5.762962102890014648e-01 -2.699826657772064209e-01 -4.670082628726959229e-01 2.677434496581554413e-02 4.954113066196441650e-01 1.742628067731857300e-01 2.794573307037353516e-01
3.000079393386840820e-01 3.595273494720458984e-01 -3.838702440261840820e-01 -5.444904565811157227e-01 -3.753677010536193848e-01 -7.347941398620605469e-02 2.301524579524993896e-01 3.709969222545623779e-01
-2.043903768062591553e-01 -4.302511215209960938e-01 -6.022462248802185059e-01 -4.753026962280273438e-01 -1.760042309761047363e-01 1.451097726821899414e-01 3.571442067623138428e-01 -7.006464898586273193e-02
-1.878976523876190186e-01 3.339406549930572510e-01 -4.011590182781219482e-01 -2.097721993923187256e-01 -2.383661419153213501e-01 4.359942972660064697e-01 -2.761323750019073486e-01 5.701636075973510742e-01
-4.100749194622039795e-01 1.028284355998039246e-01 -7.097811698913574219e-01 1.166610606014728546e-02 -2.189897447824478149e-01 2.756444215774536133e-01 3.400710225105285645e-01 -2.788453400135040283e-01
4.177907109260559082e-01 3.423654437065124512e-01 -4.184418022632598877e-01 -4.910745620727539062e-01 -4.017083048820495605e-01 1.058813557028770447e-01 3.050156831741333008e-01 1.624007076025009155e-01
-6.137892603874206543e-01 -2.669643163681030273e-01 -6.568140815943479538e-03 -8.836925029754638672e-02 -3.943839669227600098e-01 -9.147247672080993652e-02 4.677001535892486572e-01 4.018598198890686035e-01
-2.547208070755004883e-01 1.003571376204490662e-01 -4.566276073455810547e-01 6.408780813217163086e-01 5.696864426136016846e-02 1.775696426630020142e-01 4.360292553901672363e-01 2.844544053077697754e-01
-1.007147654891014099e-01 -1.381115168333053589e-01 -9.365254640579223633e-02 -7.058414220809936523e-01 1.387182623147964478e-02 9.152130223810672760e-03 5.536112785339355469e-01 3.962793350219726562e-01
-1.980084031820297241e-01 -4.562937319278717041e-01 -5.115804672241210938e-01 -2.017298042774200439e-01 3.256628811359405518e-01 4.514218270778656006e-01 2.581263482570648193e-01 2.714995741844177246e-01
-2.672019898891448975e-01 4.005796313285827637e-01 -5.021916627883911133e-01 1.674202233552932739e-01 -3.839508891105651855e-01 -2.614935934543609619e-01 5.096004605293273926e-01 1.114596351981163025e-01
1.600212156772613525e-01 1.874582767486572266e-01 -2.913287281990051270e-01 5.127891898155212402e-01 -9.406578540802001953e-02 3.719736039638519287e-01 5.821744799613952637e-01 3.244806528091430664e-01
1.574060022830963135e-01 9.066849946975708008e-02 -2.075571566820144653e-01 -3.899084627628326416e-01 -2.074631899595260620e-01 -5.502073839306831360e-02 2.797306478023529053e-01 8.047214150428771973e-01
-5.865509435534477234e-02 4.020871818065643311e-01 -7.316392064094543457e-01 8.080437034368515015e-02 -2.726971805095672607e-01 5.763427168130874634e-02 4.359340071678161621e-01 -1.591741740703582764e-01
-7.023660838603973389e-02 -1.135540679097175598e-01 -7.943166494369506836e-01 -2.425480335950851440e-01 -2.860652208328247070e-01 -1.467494070529937744e-01 -2.605252265930175781e-01 3.480830490589141846e-01
-1.254666894674301147e-01 -6.583598256111145020e-02 -5.028577446937561035e-01 -1.459768787026405334e-02 2.490692436695098877e-01 6.876274347305297852e-01 2.466872185468673706e-01 3.621093332767486572e-01
2.348474413156509399e-02 4.202217459678649902e-01 -5.824645757675170898e-01 2.404289245605468750e-01 3.048072457313537598e-01 -3.080880343914031982e-01 3.549715578556060791e-01 3.346051871776580811e-01
-3.668439686298370361e-01 4.238034784793853760e-01 -3.323183655738830566e-01 -5.402384400367736816e-01 3.905530273914337158e-02 3.583636283874511719e-01 9.715060889720916748e-02 3.796513378620147705e-01
1.902686953544616699e-01 -2.739326059818267822e-01 -3.937900960445404053e-01 -4.212966859340667725e-01 -3.689299821853637695e-01 -4.929702356457710266e-02 2.005856782197952271e-01 6.143476963043212891e-01
-3.265785276889801025e-01 -2.536117732524871826e-01 -4.762347638607025146e-01 -4.218797087669372559e-01 6.264181435108184814e-02 -2.446265816688537598e-01 5.887158513069152832e-01 1.178692504763603210e-01
-4.176709353923797607e-01 3.873639404773712158e-01 -5.015514492988586426e-01 9.384702891111373901e-02 3.749277815222740173e-02 -2.816742658615112305e-01 5.688419938087463379e-01 1.039787903428077698e-01
-1.528596282005310059e-01 -2.052058465778827667e-02 -3.876506984233856201e-01 5.998679995536804199e-01 1.297867298126220703e-01 3.584257066249847412e-01 3.539690673351287842e-01 4.421431720256805420e-01
-9.140165895223617554e-02 1.411816775798797607e-01 -4.874705076217651367e-01 4.489630162715911865e-01 -4.874435663223266602e-01 4.245558977127075195e-01 1.804162114858627319e-01 2.865644991397857666e-01
-4.815231636166572571e-02 -2.788670659065246582e-01 -4.317578673362731934e-01 2.504543028771877289e-02 5.550776720046997070e-01 5.599955469369888306e-02 5.123949646949768066e-01 3.988440930843353271e-01
2.180304825305938721e-01 -5.526077747344970703e-02 -2.825681269168853760e-01 -3.026597797870635986e-01 -2.054823637008666992e-01 8.660019934177398682e-02 2.872056141495704651e-02 8.528855443000793457e-01
-2.788648903369903564e-01 1.607677787542343140e-01 -3.088178038597106934e-01 5.748385190963745117e-01 1.343435794115066528e-01 3.823692798614501953e-01 3.316472470760345459e-01 4.430981874465942383e-01
-3.729885518550872803e-01 -2.225653454661369324e-02 -5.377883315086364746e-01 4.813340008258819580e-01 -1.843516081571578979e-01 4.665184915065765381e-01 1.922309398651123047e-01 2.256274372339248657e-01
3.247797489166259766e-01 1.177354380488395691e-01 -6.578280329704284668e-01 -3.628871142864227295e-01 -2.297694683074951172e-01 4.535299539566040039e-01 -1.046330258250236511e-01 2.163340449333190918e-01
-4.804666638374328613e-01 3.524980247020721436e-01 -3.273666799068450928e-01 2.730225324630737305e-01 -2.502673566341400146e-01 -2.915452122688293457e-01 4.671134054660797119e-01 3.120245635509490967e-01
-3.500959575176239014e-01 2.460167407989501953e-01 1.795400977134704590e-01 -3.033911250531673431e-02 -3.292517960071563721e-01 3.072525262832641602e-01 3.964698612689971924e-01 6.509640812873840332e-01
-2.471568882465362549e-01 -2.308038622140884399e-01 -6.790946722030639648e-01 -3.001650273799896240e-01 1.472745090723037720e-01 1.389748752117156982e-01 5.107631683349609375e-01 -1.802544742822647095e-01
6.927682459354400635e-02 -1.160777881741523743e-01 -2.414102107286453247e-01 -6.479355692863464355e-01 -1.688474714756011963e-01 1.781741231679916382e-01 2.156541496515274048e-01 6.299723386764526367e-01
-4.344161450862884521e-01 6.348190829157829285e-03 -4.710910022258758545e-01 4.757245779037475586e-01 -2.324397265911102295e-01 4.591431021690368652e-01 2.341719567775726318e-01 2.081459164619445801e-01
-7.030045390129089355e-01 -9.431574493646621704e-02 -4.947260916233062744e-01 1.087264791131019592e-01 6.156013906002044678e-02 3.293994963169097900e-01 -9.327942878007888794e-02 3.454257845878601074e-01
-1.830410957336425781e-01 2.048577740788459778e-02 -4.667989015579223633e-01 5.997097492218017578e-01 5.521964654326438904e-02 1.928485184907913208e-01 5.379548668861389160e-01 2.426686733961105347e-01
-2.011922448873519897e-01 4.778679460287094116e-02 -4.150460958480834961e-01 6.647410988807678223e-01 -2.903369022533297539e-03 2.460378110408782959e-01 2.791780233383178711e-01 4.523393511772155762e-01
2.077196240425109863e-01 -8.820813149213790894e-02 -5.050390958786010742e-01 -1.884225159883499146e-01 -5.154915452003479004e-01 -1.263007987290620804e-02 5.932372529059648514e-03 6.265605688095092773e-01
1.289629340171813965e-01 -4.728922620415687561e-02 -2.931499183177947998e-01 -6.173098683357238770e-01 6.460563093423843384e-02 3.150210678577423096e-01 1.245813444256782532e-01 6.286424398422241211e-01
-3.907817900180816650e-01 1.884355098009109497e-01 -2.307538986206054688e-01 -4.977731108665466309e-01 1.767690628767013550e-01 5.948151350021362305e-01 2.898386716842651367e-01 2.041995674371719360e-01
-4.812590777873992920e-01 -6.636703014373779297e-02 -3.730132579803466797e-01 1.545752137899398804e-01 -4.599169790744781494e-01 2.261761017143726349e-02 -3.621248900890350342e-02 6.225801706314086914e-01
2.510517239570617676e-01 3.865922093391418457e-01 -3.682274222373962402e-01 -6.063325405120849609e-01 -3.471666872501373291e-01 -1.485703792423009872e-02 1.803767234086990356e-01 3.619498312473297119e-01
-2.220994234085083008e-01 3.770839571952819824e-01 -3.623442351818084717e-01 2.146113663911819458e-01 2.915390133857727051e-01 -1.919121295213699341e-01 6.569138169288635254e-01 2.788675427436828613e-01
-2.318857312202453613e-01 5.785152912139892578e-01 -3.147807419300079346e-01 -5.993919968605041504e-01 -1.408710330724716187e-01 2.538424134254455566e-01 2.070852220058441162e-01 1.613270789384841919e-01
2.366439104080200195e-01 -2.246752828359603882e-01 -2.961114048957824707e-01 1.196010857820510864e-01 -2.080165594816207886e-01 -2.480008173733949661e-03 1.746662855148315430e-01 8.472006320953369141e-01
4.534715041518211365e-02 2.524277567863464355e-01 -4.662837088108062744e-01 -6.168949604034423828e-01 1.569821238517761230e-01 5.044062137603759766e-01 1.572336554527282715e-01 1.801463812589645386e-01
-2.360649853944778442e-01 2.112571001052856445e-01 -8.045555353164672852e-01 -3.729405999183654785e-01 6.433919817209243774e-02 -8.780439198017120361e-02 1.908504068851470947e-01 -2.549052834510803223e-01
2.488623857498168945e-01 6.405147910118103027e-02 -5.926486253738403320e-01 -3.974893689155578613e-01 -3.995721638202667236e-01 4.793885350227355957e-01 3.948733955621719360e-02 1.835870742797851562e-01
3.682334125041961670e-01 2.799334824085235596e-01 -3.706263601779937744e-01 -2.585647106170654297e-01 9.619898349046707153e-02 8.165736496448516846e-02 -5.136308073997497559e-02 7.505075335502624512e-01
-1.745905913412570953e-02 2.426255345344543457e-01 1.229047253727912903e-01 -1.589004993438720703e-01 -3.034375011920928955e-01 3.188537955284118652e-01 3.864574730396270752e-01 7.465799450874328613e-01
8.036819845438003540e-02 1.833481788635253906e-01 -4.149860739707946777e-01 -7.222322225570678711e-01 5.057615227997303009e-03 -8.137310296297073364e-02 1.252836138010025024e-01 4.937088787555694580e-01
-5.519427359104156494e-02 5.333502292633056641e-01 -2.943803668022155762e-01 -4.687886834144592285e-01 -8.324561268091201782e-02 5.223672389984130859e-01 9.136444330215454102e-02 3.434004485607147217e-01
-1.618736535310745239e-01 -4.742831587791442871e-01 -4.482035040855407715e-01 2.640323340892791748e-02 -7.306005805730819702e-02 1.959932148456573486e-01 -5.746231880038976669e-03 7.095665931701660156e-01
2.014991194009780884e-01 2.723439633846282959e-01 -5.930779576301574707e-01 2.087385505437850952e-01 -3.959192931652069092e-01 6.299266964197158813e-02 5.735435485839843750e-01 -1.553638651967048645e-02
3.241081237792968750e-01 1.958034038543701172e-01 -2.855161130428314209e-01 -3.206191062927246094e-01 -4.680769443511962891e-01 -4.901998862624168396e-02 1.430805772542953491e-01 6.559938192367553711e-01
-3.288938999176025391e-01 -2.165247350931167603e-01 -3.529664278030395508e-01 -4.452756047248840332e-01 -1.178807765245437622e-01 -1.996600478887557983e-01 6.792296171188354492e-01 8.352982252836227417e-02
-2.210150957107543945e-01 -5.991174280643463135e-02 -7.610876560211181641e-01 -2.949614822864532471e-01 2.578558921813964844e-01 -1.653987765312194824e-01 4.140557944774627686e-01 -1.265602409839630127e-01
-1.697128564119338989e-01 3.145962059497833252e-01 -5.106084942817687988e-01 1.392687708139419556e-01 -3.854673206806182861e-01 -1.093622371554374695e-01 6.569358110427856445e-01 -2.640305028762668371e-04
6.719192862510681152e-02 -2.154164463281631470e-01 -1.150436922907829285e-01 -1.216369867324829102e-02 2.635757327079772949e-01 3.810141980648040771e-01 8.253712058067321777e-01 1.995410025119781494e-01
3.710367381572723389e-01 9.255038201808929443e-02 -5.209040641784667969e-01 -2.669067978858947754e-01 -3.565814793109893799e-01 5.500994324684143066e-01 -2.152022533118724823e-02 2.845402956008911133e-01
-1.572769582271575928e-01 4.180308282375335693e-01 -4.257667064666748047e-01 2.058762907981872559e-01 4.645565152168273926e-02 -1.778903007507324219e-01 7.307757735252380371e-01 9.495116770267486572e-02
8.737692236900329590e-02 3.355691134929656982e-01 -5.350473523139953613e-01 1.695819646120071411e-01 -2.529914081096649170e-01 -8.364988863468170166e-02 7.025572061538696289e-01 -1.168547570705413818e-02
-5.829333662986755371e-01 6.054785847663879395e-02 -5.322189331054687500e-01 1.328975558280944824e-01 -3.268516659736633301e-01 5.456724390387535095e-02 -3.151870891451835632e-02 4.947735667228698730e-01
-5.734126567840576172e-01 -1.556597501039505005e-01 -5.318715572357177734e-01 1.570438146591186523e-01 -2.124004364013671875e-01 2.457205802202224731e-01 -8.068588562309741974e-03 4.835910797119140625e-01
-4.619540870189666748e-01 3.613443076610565186e-01 -4.093185365200042725e-01 8.046345785260200500e-03 1.078436076641082764e-01 -1.517549008131027222e-01 6.728146076202392578e-01 3.290895372629165649e-02
-3.854745924472808838e-01 5.120720341801643372e-02 -2.035730928182601929e-01 -2.863416671752929688e-01 2.671647667884826660e-01 5.691602826118469238e-01 5.328011512756347656e-02 5.720090270042419434e-01
2.687125504016876221e-01 -3.318455815315246582e-02 -6.228534579277038574e-01 -2.768370211124420166e-01 -3.450243473052978516e-01 -2.918131835758686066e-02 -1.103377044200897217e-01 5.744905471801757812e-01
2.352281063795089722e-01 2.717081271111965179e-02 -1.070512607693672180e-01 -6.008634567260742188e-01 9.614073485136032104e-02 9.055981785058975220e-02 5.142354965209960938e-01 5.380987524986267090e-01
-1.585185378789901733e-01 -1.948616802692413330e-01 -3.120322823524475098e-01 -5.248982310295104980e-01 -7.800858467817306519e-02 -2.596886157989501953e-01 6.793635487556457520e-01 1.701775342226028442e-01
-1.813423484563827515e-01 2.999435961246490479e-01 -5.233032703399658203e-01 3.914608657360076904e-01 -3.013505041599273682e-01 5.363623499870300293e-01 2.005190998315811157e-01 1.770771592855453491e-01
-5.161245819181203842e-03 -3.213610649108886719e-01 -5.894555449485778809e-01 1.577906310558319092e-01 1.462290287017822266e-01 5.028408765792846680e-01 -2.423610538244247437e-02 4.995252788066864014e-01
1.428686529397964478e-01 -2.923083305358886719e-01 -6.042528748512268066e-01 -2.032547593116760254e-01 4.262474775314331055e-01 -1.178815662860870361e-01 4.325070679187774658e-01 3.241372406482696533e-01
-1.298435479402542114e-01 -2.204032391309738159e-01 -6.612121462821960449e-01 -6.222110390663146973e-01 -8.801451325416564941e-02 -3.902989905327558517e-03 3.179184496402740479e-01 -3.716133534908294678e-02
6.984324008226394653e-02 -4.127013087272644043e-01 -5.234728455543518066e-01 1.499367654323577881e-01 2.406778484582901001e-01 -2.637384273111820221e-02 6.016741991043090820e-01 3.281178474426269531e-01
-8.522028103470802307e-03 3.288632929325103760e-01 -6.153022646903991699e-01 1.947262436151504517e-01 3.961395025253295898e-01 -3.079991936683654785e-01 3.742318451404571533e-01 2.888282835483551025e-01
-3.202343732118606567e-02 -1.442344784736633301e-01 4.094995558261871338e-02 6.002293154597282410e-02 2.034574747085571289e-01 2.829409241676330566e-01 8.530495166778564453e-01 3.517772555351257324e-01
-4.857912957668304443e-01 2.475044131278991699e-01 -2.875483930110931396e-01 2.340001612901687622e-01 -5.046644061803817749e-02 -3.962877094745635986e-01 4.030072987079620361e-01 4.932571947574615479e-01
5.500729680061340332e-01 3.483776152133941650e-01 -4.157467484474182129e-01 -2.999387681484222412e-01 -1.570869535207748413e-01 3.320977985858917236e-01 1.940135359764099121e-01 3.750168681144714355e-01
4.516088068485260010e-01 -9.661077708005905151e-02 -6.056908369064331055e-01 2.104021422564983368e-02 -2.078869193792343140e-01 1.608479470014572144e-01 -1.148484721779823303e-01 5.806313157081604004e-01
1.820972263813018799e-01 -4.177348688244819641e-02 -3.033918738365173340e-01 2.051412463188171387e-01 -7.811599969863891602e-02 1.714552044868469238e-01 4.722881130874156952e-03 8.918770551681518555e-01
-3.753862977027893066e-01 2.358651310205459595e-01 -6.078272461891174316e-01 1.483133137226104736e-01 -4.225226044654846191e-01 3.174845501780509949e-02 4.758739769458770752e-01 -7.754148542881011963e-02
-2.704669833183288574e-01 5.024374648928642273e-02 -5.455008149147033691e-01 -3.798104822635650635e-01 -1.699209064245223999e-01 -2.499064505100250244e-01 6.149300932884216309e-01 -1.141522452235221863e-01
-1.246511787176132202e-01 -4.126619100570678711e-01 -5.818470120429992676e-01 -1.562624871730804443e-01 3.755931258201599121e-01 4.384884536266326904e-01 1.842433363199234009e-01 2.896900475025177002e-01
2.461986839771270752e-01 2.532591223716735840e-01 -4.613699316978454590e-01 5.325884222984313965e-01 -2.275513410568237305e-01 3.215970098972320557e-01 3.768365383148193359e-01 2.855230569839477539e-01
-8.416558615863323212e-03 3.804723620414733887e-01 -3.931570649147033691e-01 -7.287422567605972290e-02 -1.698080748319625854e-01 -3.214493095874786377e-01 7.495186924934387207e-01 3.666272759437561035e-02
-2.163617163896560669e-01 4.867235124111175537e-01 -1.414647102355957031e-01 -6.194397211074829102e-01 -1.589898020029067993e-01 2.448276728391647339e-01 3.258131444454193115e-01 3.481347858905792236e-01
-2.999961674213409424e-01 -1.871955841779708862e-01 -3.879614472389221191e-01 -6.370795369148254395e-01 -1.351476162672042847e-01 -1.500474214553833008e-01 4.867171943187713623e-01 2.022446095943450928e-01
-3.587806820869445801e-01 5.237190127372741699e-01 -3.831145167350769043e-01 9.181816130876541138e-02 1.270855367183685303e-01 -3.377746045589447021e-01 4.848159551620483398e-01 2.765837609767913818e-01
-3.285931348800659180e-01 1.119258105754852295e-01 -6.677677631378173828e-01 -5.263848900794982910e-01 2.646474633365869522e-03 -1.974544823169708252e-01 3.071824014186859131e-01 -1.521443575620651245e-01
-4.912976920604705811e-02 -3.970471918582916260e-01 -4.439413547515869141e-01 1.391368210315704346e-01 2.587158679962158203e-01 -1.628911495208740234e-01 5.826857089996337891e-01 4.364706277847290039e-01
-1.643914356827735901e-02 5.841950178146362305e-01 -6.677689552307128906e-01 1.025782749056816101e-01 3.456939756870269775e-01 -7.920629531145095825e-02 2.751962244510650635e-01 2.230524085462093353e-02
-4.793151021003723145e-01 2.352181673049926758e-01 -4.459325671195983887e-01 1.497524976730346680e-01 -2.101990431547164917e-01 1.673975726589560509e-03 6.695611476898193359e-01 -3.390159830451011658e-02
-8.095961064100265503e-02 -1.026824265718460083e-01 -2.460038810968399048e-01 -6.078438162803649902e-01 -3.437014296650886536e-02 2.307322323322296143e-01 1.314243376255035400e-01 6.936994194984436035e-01
-5.322288870811462402e-01 -2.016709744930267334e-01 -7.000757455825805664e-01 -2.093155235052108765e-01 1.230177283287048340e-01 -2.083896100521087646e-02 3.548168241977691650e-01 -2.606754563748836517e-02
-3.810731172561645508e-01 3.047854006290435791e-01 -3.285989463329315186e-01 1.052654460072517395e-01 9.949056804180145264e-02 -1.257798969745635986e-01 7.814453840255737305e-01 8.034487813711166382e-02
2.476544585078954697e-03 3.941463530063629150e-01 -5.713939666748046875e-01 3.139044344425201416e-01 -1.790242940187454224e-01 4.642577469348907471e-01 4.139053523540496826e-01 -2.669874578714370728e-02
-3.410130739212036133e-01 3.415680825710296631e-01 -2.906969189643859863e-01 6.244140490889549255e-02 1.182422116398811340e-01 -1.218956634402275085e-01 8.003776073455810547e-01 9.588319063186645508e-02
1.248585879802703857e-01 3.268381953239440918e-01 -5.370647311210632324e-01 3.646917343139648438e-01 1.692612022161483765e-01 2.205915898084640503e-01 6.135417222976684570e-01 4.904038459062576294e-02
-2.725289165973663330e-01 2.609284408390522003e-02 -7.983729839324951172e-01 -3.025293946266174316e-01 1.621892005205154419e-01 -1.228642761707305908e-01 3.335450887680053711e-01 -2.084957212209701538e-01
1.417438685894012451e-01 3.663257658481597900e-01 -3.968274295330047607e-01 -5.254377126693725586e-01 -2.284447401762008667e-01 -3.612330881878733635e-03 9.188932180404663086e-02 5.928858518600463867e-01
-1.473111752420663834e-02 5.552830696105957031e-01 -5.107219219207763672e-01 -5.062251091003417969e-01 -2.760025262832641602e-01 1.565532088279724121e-01 -6.678140908479690552e-02 2.630529403686523438e-01
-5.120152607560157776e-02 -4.252406209707260132e-02 -8.156590461730957031e-01 -4.101625382900238037e-01 -1.553029865026473999e-01 -1.697357594966888428e-01 -1.484180688858032227e-01 2.950929999351501465e-01
-1.471735090017318726e-01 -9.863292425870895386e-02 -2.182091325521469116e-01 6.940597668290138245e-03 4.944688677787780762e-01 4.428115785121917725e-01 6.627010703086853027e-01 2.029626816511154175e-01
-1.829862892627716064e-01 -1.177752017974853516e-01 -3.591887354850769043e-01 2.533935904502868652e-01 -8.245930075645446777e-02 2.363717406988143921e-01 -1.815171539783477783e-01 8.147396445274353027e-01
2.000752389430999756e-01 2.563583850860595703e-01 -5.068013072013854980e-01 2.045159786939620972e-01 -4.394114613533020020e-01 -1.508321911096572876e-01 6.054365634918212891e-01 1.148465871810913086e-01
-3.876097798347473145e-01 -5.913446098566055298e-02 -6.132957339286804199e-01 1.920130699872970581e-01 9.537640959024429321e-02 2.545029520988464355e-01 -2.013193517923355103e-01 5.646796822547912598e-01
5.564897879958152771e-02 -2.949683964252471924e-01 -5.420324206352233887e-01 -1.196687296032905579e-01 4.468827545642852783e-01 -9.538739174604415894e-02 5.898203253746032715e-01 2.123352289199829102e-01
-1.898711472749710083e-01 1.808403879404067993e-01 -4.334971308708190918e-01 4.721450805664062500e-01 3.863432705402374268e-01 4.555251002311706543e-01 2.199404686689376831e-01 3.395101726055145264e-01
-2.656365633010864258e-01 2.048392444849014282e-01 -6.361032128334045410e-01 -5.863263010978698730e-01 -1.850174069404602051e-01 -6.128711998462677002e-02 2.570370137691497803e-01 -1.871271729469299316e-01
3.318573236465454102e-01 -2.166515588760375977e-01 -6.850867867469787598e-01 -2.840272337198257446e-02 -1.406731456518173218e-01 -1.292156130075454712e-01 -3.954922035336494446e-02 5.785608291625976562e-01
2.735500931739807129e-01 -4.063180461525917053e-02 -5.679958462715148926e-01 -1.390983164310455322e-01 -3.087938427925109863e-01 -1.068570390343666077e-01 6.776054203510284424e-02 6.857026219367980957e-01
1.093703582882881165e-01 2.900598347187042236e-01 -6.135781407356262207e-01 2.584616839885711670e-01 -3.813279271125793457e-01 1.337099224328994751e-01 5.451066493988037109e-01 -1.386939268559217453e-02
-1.593105643987655640e-01 3.893332779407501221e-01 -7.046359777450561523e-01 1.071499511599540710e-01 -1.183308139443397522e-01 -6.078089587390422821e-03 5.202168226242065430e-01 -1.743055880069732666e-01
1.374746114015579224e-01 3.475508987903594971e-01 -5.425015687942504883e-01 1.861600726842880249e-01 -1.498188227415084839e-01 3.228159248828887939e-01 6.233528852462768555e-01 -1.269678622484207153e-01
-2.539164125919342041e-01 4.885302782058715820e-01 -1.319003254175186157e-01 1.669498085975646973e-01 1.639796793460845947e-01 -1.901030689477920532e-01 6.334240436553955078e-01 4.328281283378601074e-01
2.049041539430618286e-01 -4.149254858493804932e-01 -5.311555862426757812e-01 -2.499657273292541504e-01 -4.118272066116333008e-01 6.047832220792770386e-02 6.019124388694763184e-02 5.141590833663940430e-01
-1.891278922557830811e-01 -9.046045690774917603e-02 -7.439714074134826660e-01 -1.800295114517211914e-01 2.689814269542694092e-01 5.231677889823913574e-01 -1.135299354791641235e-01 1.058250069618225098e-01
-2.446246892213821411e-01 -2.733004987239837646e-01 -5.645346045494079590e-01 1.721779555082321167e-01 3.950040042400360107e-02 1.220192536711692810e-01 -2.164050191640853882e-01 6.736773252487182617e-01
4.876325428485870361e-01 -1.330660879611968994e-01 -6.206063032150268555e-01 2.151494286954402924e-02 -1.184782385826110840e-01 -3.224379196763038635e-02 2.768782898783683777e-03 5.863518714904785156e-01
2.950319051742553711e-01 1.201265156269073486e-01 -3.048577010631561279e-01 -5.373432040214538574e-01 4.025224223732948303e-02 5.372526049613952637e-01 3.480744659900665283e-01 3.247050344944000244e-01
-1.164429038763046265e-01 3.364630043506622314e-01 -5.622096061706542969e-01 1.418060213327407837e-01 3.825974762439727783e-01 -3.608835637569427490e-01 3.886747658252716064e-01 3.306955099105834961e-01
7.564312219619750977e-02 4.772350490093231201e-01 -5.647415518760681152e-01 2.339884787797927856e-01 3.189937472343444824e-01 -2.724102139472961426e-01 2.790256142616271973e-01 3.728557527065277100e-01
-1.528048217296600342e-01 -2.382782101631164551e-01 -6.357616782188415527e-01 9.888963401317596436e-02 2.787096202373504639e-01 6.058421730995178223e-01 -2.420181035995483398e-02 2.461557835340499878e-01
-5.029222741723060608e-02 -1.658458858728408813e-01 -3.643699288368225098e-01 -5.223219394683837891e-01 1.981024295091629028e-01 2.929120957851409912e-01 4.430227726697921753e-02 6.613436937332153320e-01
-4.047793447971343994e-01 3.437026739120483398e-01 -4.725531339645385742e-01 -1.277022436261177063e-02 -6.452476978302001953e-02 -2.792672812938690186e-01 6.421811580657958984e-01 -1.525125233456492424e-03
1.972879171371459961e-01 -1.791196018457412720e-01 -2.814507484436035156e-01 -2.469586133956909180e-01 1.036411523818969727e-01 7.107577323913574219e-01 4.582099616527557373e-01 2.508308589458465576e-01
-1.835204511880874634e-01 -2.444637566804885864e-01 -7.545160651206970215e-01 -3.487176597118377686e-01 2.140046209096908569e-01 2.656214833259582520e-01 3.099297285079956055e-01 -5.700921639800071716e-02
2.112409174442291260e-01 7.012883201241493225e-03 -5.513902306556701660e-01 1.417443901300430298e-01 7.635731250047683716e-02 1.645167171955108643e-01 -1.739775687456130981e-01 7.536849379539489746e-01
-1.927913725376129150e-01 1.955145448446273804e-01 -5.105255246162414551e-01 -7.727834582328796387e-01 6.959816813468933105e-02 6.786887347698211670e-02 8.060520887374877930e-02 2.254498600959777832e-01
3.773351311683654785e-01 -5.396620184183120728e-02 -3.925734162330627441e-01 -3.596203327178955078e-01 -1.432100832462310791e-01 2.583196461200714111e-01 -9.314646944403648376e-03 6.956582665443420410e-01
-3.652553260326385498e-01 3.891021609306335449e-01 -4.607982933521270752e-01 -1.534297317266464233e-01 -2.092079520225524902e-01 4.840847849845886230e-01 -2.645319402217864990e-01 3.622556328773498535e-01
-2.901589032262563705e-03 5.436186790466308594e-01 -4.111878573894500732e-01 2.196417301893234253e-01 3.598515093326568604e-01 2.564020454883575439e-01 5.388677716255187988e-01 3.923019394278526306e-02
-1.050781533122062683e-01 2.259041648358106613e-03 -4.234373271465301514e-01 -7.492243051528930664e-01 -3.487212234176695347e-05 -1.310069561004638672e-01 1.838073730468750000e-01 4.442626535892486572e-01
-5.231680274009704590e-01 2.189366519451141357e-01 -1.715860143303871155e-02 -6.328707188367843628e-02 1.960877478122711182e-01 3.773034811019897461e-01 7.085712999105453491e-02 6.987368464469909668e-01
-5.708013474941253662e-02 -2.383184134960174561e-01 -6.732975244522094727e-01 -2.264002412557601929e-01 -1.429587453603744507e-01 -1.214422434568405151e-01 -1.494329273700714111e-01 6.146902441978454590e-01
-1.386067867279052734e-01 -3.141098096966743469e-02 -5.114941000938415527e-01 -4.615069627761840820e-01 2.452038079500198364e-01 6.413383483886718750e-01 1.562021225690841675e-01 9.668330103158950806e-02
-1.623141467571258545e-01 -1.529413908720016479e-01 -7.016077041625976562e-01 -5.832455158233642578e-01 -1.696605086326599121e-01 -4.164947022218257189e-04 2.761708796024322510e-01 -1.130458191037178040e-01
-9.987271577119827271e-02 -3.962047696113586426e-01 -3.906297683715820312e-01 1.548274904489517212e-01 -2.260822057723999023e-01 -3.273661434650421143e-01 3.355724513530731201e-01 6.209616661071777344e-01
2.942844927310943604e-01 1.943378597497940063e-01 -4.961551725864410400e-01 4.640721082687377930e-01 3.930076956748962402e-02 1.248940974473953247e-01 6.007063388824462891e-01 1.900147944688796997e-01
3.370774090290069580e-01 1.526689529418945312e-01 -5.937380194664001465e-01 -3.237630426883697510e-01 -2.567944228649139404e-01 4.972696900367736816e-01 -1.373791098594665527e-01 2.713489830493927002e-01
3.605187237262725830e-01 1.587553769350051880e-01 -2.339487671852111816e-01 -5.972424149513244629e-01 2.461483515799045563e-02 3.562274854630231857e-03 4.088033139705657959e-01 5.154160857200622559e-01
2.879458963871002197e-01 3.905422985553741455e-01 -5.289584398269653320e-01 -4.172150790691375732e-01 -3.949464559555053711e-01 -2.727991342544555664e-01 2.205048352479934692e-01 1.779713481664657593e-01
4.306965470314025879e-01 -5.394499748945236206e-02 -5.753453373908996582e-01 -9.762756526470184326e-03 -2.762522101402282715e-01 1.294114589691162109e-01 -6.986024230718612671e-02 6.184899806976318359e-01
-5.116690397262573242e-01 -5.453802645206451416e-02 -6.654539704322814941e-01 1.703150123357772827e-01 -2.120891362428665161e-01 4.423683285713195801e-01 1.312063336372375488e-01 -7.414544373750686646e-02
2.103984169661998749e-02 -3.125272393226623535e-01 -3.353675305843353271e-01 -5.833685770630836487e-02 5.005595684051513672e-01 3.046452701091766357e-01 6.021970510482788086e-01 2.828421890735626221e-01
-3.536255955696105957e-01 -5.939613655209541321e-02 -5.709532499313354492e-01 -5.593122243881225586e-01 3.960896749049425125e-03 -8.573125302791595459e-02 4.577269852161407471e-01 -1.253950148820877075e-01
-5.642255544662475586e-01 5.205148458480834961e-01 -1.803842931985855103e-01 -2.020024061203002930e-01 2.263530194759368896e-01 4.630747735500335693e-01 1.557827740907669067e-01 2.177801281213760376e-01
1.405937820672988892e-01 3.086554408073425293e-01 -7.321447134017944336e-01 2.115744799375534058e-01 -7.872585207223892212e-02 1.684375554323196411e-01 4.995904862880706787e-01 -1.414422541856765747e-01
-3.567851707339286804e-02 -5.580986738204956055e-01 -4.314980506896972656e-01 1.548599004745483398e-01 -7.261136174201965332e-02 3.395579159259796143e-01 1.324031054973602295e-01 5.822181701660156250e-01
1.412193104624748230e-02 5.467901825904846191e-01 -4.898866415023803711e-01 2.827193737030029297e-01 2.843067646026611328e-01 -2.392763942480087280e-01 3.787199854850769043e-01 3.152611851692199707e-01
-7.996139116585254669e-03 -5.121510028839111328e-01 -3.129986226558685303e-01 2.122360765933990479e-01 -1.994336396455764771e-01 3.038504421710968018e-01 2.942502200603485107e-01 6.131418943405151367e-01
1.402659565210342407e-01 5.564904808998107910e-01 -4.283803999423980713e-01 -3.647661209106445312e-01 -4.042344689369201660e-01 9.315673261880874634e-02 7.824996113777160645e-02 4.193722903728485107e-01
-1.543529331684112549e-01 2.173529714345932007e-01 -5.662708878517150879e-01 5.023858696222305298e-02 3.348900973796844482e-01 -4.751200675964355469e-01 3.813664019107818604e-01 3.498791158199310303e-01
2.409294247627258301e-01 -4.485781788825988770e-01 -4.079347252845764160e-01 1.585770249366760254e-01 -3.173535466194152832e-01 8.732567727565765381e-02 2.607959508895874023e-01 6.105896830558776855e-01
-3.483971655368804932e-01 -1.073954850435256958e-01 -6.072261929512023926e-01 2.923374176025390625e-01 -4.748952686786651611e-01 3.617128729820251465e-01 -4.949097335338592529e-02 2.325718700885772705e-01
-1.102712899446487427e-01 -2.714227139949798584e-01 -6.543295979499816895e-01 -1.390220224857330322e-01 -2.222441881895065308e-01 9.049271792173385620e-02 -2.288599759340286255e-01 5.972748994827270508e-01
-5.086397007107734680e-02 5.457320213317871094e-01 -3.895340859889984131e-01 3.043131828308105469e-01 2.835385799407958984e-01 -2.128933221101760864e-01 4.129236340522766113e-01 3.987760841846466064e-01
-4.862903952598571777e-01 -2.258080989122390747e-01 4.131943359971046448e-02 -3.271965309977531433e-03 -5.109913945198059082e-01 5.890947952866554260e-02 5.131610631942749023e-01 4.276653230190277100e-01
6.045913696289062500e-02 -3.856375217437744141e-01 -4.610940814018249512e-01 3.325869739055633545e-01 -2.727550268173217773e-01 2.161228843033313751e-02 2.276889979839324951e-01 6.306361556053161621e-01
-6.512654572725296021e-02 -2.901556789875030518e-01 -6.115864515304565430e-01 -6.160634160041809082e-01 -7.783485203981399536e-02 7.276272028684616089e-02 3.803814351558685303e-01 -4.419775679707527161e-02
-3.100203573703765869e-01 -1.452482044696807861e-01 -5.020257234573364258e-01 2.025648206472396851e-01 -1.698036342859268188e-01 1.800272017717361450e-01 -2.291087359189987183e-01 6.899234056472778320e-01
-1.827705204486846924e-01 1.693855971097946167e-02 -5.298501849174499512e-01 2.955756783485412598e-01 8.049804717302322388e-02 7.254738807678222656e-01 1.820814907550811768e-01 1.795988529920578003e-01
1.568657532334327698e-02 5.153542160987854004e-01 -3.478771150112152100e-01 -1.083391457796096802e-01 -1.130377575755119324e-01 5.043149590492248535e-01 -2.095399647951126099e-01 5.388784408569335938e-01
-4.336426779627799988e-02 6.615356206893920898e-01 -1.097476109862327576e-01 -2.129119038581848145e-01 -3.479642868041992188e-01 2.566877603530883789e-01 1.946677267551422119e-01 5.274949073791503906e-01
-3.205176293849945068e-01 4.161594808101654053e-01 -3.367121815681457520e-01 5.091012120246887207e-01 -2.102683186531066895e-01 -1.340607702732086182e-01 4.355090856552124023e-01 3.157012462615966797e-01
-4.692043662071228027e-01 -1.632346585392951965e-02 1.119133457541465759e-01 1.496313363313674927e-01 4.997809231281280518e-02 3.744285702705383301e-01 3.387666344642639160e-01 6.980037689208984375e-01
-3.424892723560333252e-01 -1.430659443140029907e-01 -4.758723080158233643e-01 2.458930760622024536e-01 -5.902422964572906494e-02 1.552155613899230957e-01 -2.485865503549575806e-01 6.970971226692199707e-01
6.101292744278907776e-02 -7.843712717294692993e-02 -4.222339391708374023e-01 1.254611015319824219e-01 1.425185203552246094e-01 1.797282546758651733e-01 4.349721968173980713e-02 8.611603975296020508e-01
1.839535236358642578e-01 1.083883270621299744e-01 -4.093955755233764648e-01 5.976822376251220703e-01 -1.225651279091835022e-01 3.409062325954437256e-01 3.826074302196502686e-01 3.898164033889770508e-01
-1.315876543521881104e-01 4.659890830516815186e-01 -2.174113690853118896e-01 9.741238504648208618e-02 1.335965245962142944e-01 -2.793207764625549316e-01 6.804090738296508789e-01 3.872433900833129883e-01
5.821317061781883240e-02 2.571585178375244141e-01 -5.581016540527343750e-01 6.653701514005661011e-02 -5.106965899467468262e-01 -1.891974732279777527e-02 5.922376513481140137e-01 -5.158953368663787842e-02
2.863286621868610382e-02 -1.065047234296798706e-01 3.322681784629821777e-02 3.027574159204959869e-02 3.031088709831237793e-01 2.705450654029846191e-01 7.639673948287963867e-01 4.869296252727508545e-01
-1.782798469066619873e-01 -1.052697077393531799e-01 -4.543522372841835022e-02 5.590181425213813782e-02 1.980179548263549805e-01 1.868229359388351440e-01 9.118972420692443848e-01 2.151151746511459351e-01
-8.641123026609420776e-02 -1.139739528298377991e-01 -6.740849018096923828e-01 -5.208445191383361816e-01 7.841923832893371582e-02 -3.450975939631462097e-02 -1.838053315877914429e-01 4.612470269203186035e-01
-2.525715157389640808e-02 2.940578758716583252e-01 -2.239450812339782715e-01 3.516321778297424316e-01 3.140286803245544434e-01 5.431768298149108887e-01 5.450644493103027344e-01 2.198752462863922119e-01
-5.705949664115905762e-02 -1.494165956974029541e-01 -3.418766260147094727e-01 -5.695089697837829590e-01 -9.789595752954483032e-02 -3.985121846199035645e-01 4.062654972076416016e-01 4.469355344772338867e-01
9.896408021450042725e-02 -3.433468937873840332e-01 -4.121098518371582031e-01 3.150738179683685303e-01 -2.917956113815307617e-01 -1.415475606918334961e-01 2.697660326957702637e-01 6.521189212799072266e-01
6.734977662563323975e-02 1.855593323707580566e-01 -5.382611751556396484e-01 -8.404955267906188965e-02 -6.097710132598876953e-01 -3.180322349071502686e-01 5.045777559280395508e-02 4.344318211078643799e-01
1.634013056755065918e-01 -1.710674464702606201e-01 -2.583097517490386963e-01 -5.815210342407226562e-01 4.852955229580402374e-03 6.472789100371301174e-04 2.927675247192382812e-01 6.733561158180236816e-01
-3.316876590251922607e-01 -1.488610804080963135e-01 -4.891951084136962891e-01 1.667910516262054443e-01 -3.230693936347961426e-02 1.404043287038803101e-01 -2.848394215106964111e-01 7.062591910362243652e-01
-1.690615266561508179e-01 2.747958302497863770e-01 -5.169904232025146484e-01 -2.433893037959933281e-03 2.506135404109954834e-01 -5.332863926887512207e-01 3.082871139049530029e-01 4.317151606082916260e-01
-4.712686687707901001e-02 -5.031229257583618164e-01 -4.487619996070861816e-01 -1.665114015340805054e-01 7.206967473030090332e-02 -1.428248137235641479e-01 6.469634175300598145e-01 2.671672105789184570e-01
2.992686927318572998e-01 -2.748817205429077148e-01 -5.683954954147338867e-01 1.608268767595291138e-01 -2.273946702480316162e-01 -7.540824264287948608e-02 1.109562516212463379e-01 6.451618671417236328e-01
-1.026564687490463257e-01 2.733035087585449219e-01 -4.585663080215454102e-01 -3.416246175765991211e-01 -6.512444019317626953e-01 1.208822801709175110e-02 3.838992491364479065e-02 4.025384783744812012e-01
-5.444911122322082520e-02 -2.622261345386505127e-01 -1.816025078296661377e-01 -3.195753395557403564e-01 -6.725321412086486816e-01 -6.086564809083938599e-02 3.715605437755584717e-01 4.462103247642517090e-01
-2.458884008228778839e-02 -2.626447975635528564e-01 -4.092799127101898193e-01 -6.236847043037414551e-01 -1.367747634649276733e-01 -3.428792580962181091e-02 1.542099565267562866e-01 5.746797323226928711e-01
-2.704105973243713379e-01 -2.277409434318542480e-01 -4.178893268108367920e-01 -3.317134678363800049e-01 -2.408026009798049927e-01 -1.661123186349868774e-01 7.074867486953735352e-01 -6.503889709711074829e-02
2.604285776615142822e-01 3.133064806461334229e-01 -3.557488322257995605e-01 4.299750626087188721e-01 1.044741794466972351e-01 4.275227785110473633e-01 5.198807120323181152e-01 2.421025335788726807e-01
-5.062956362962722778e-02 -5.034672617912292480e-01 -4.317093193531036377e-01 -1.750750839710235596e-02 1.837245970964431763e-01 -1.165555939078330994e-01 5.026154518127441406e-01 5.072630643844604492e-01
2.044488638639450073e-01 -4.597178697586059570e-01 -4.738197624683380127e-01 2.021209001541137695e-01 -1.324632465839385986e-01 4.018101990222930908e-01 4.922354221343994141e-02 5.477966070175170898e-01
-4.459935128688812256e-01 -1.978297531604766846e-01 -3.904636502265930176e-01 1.379889547824859619e-01 -9.503849782049655914e-03 3.196427524089813232e-01 1.415756344795227051e-01 6.842109560966491699e-01
4.278026893734931946e-02 4.098133742809295654e-01 -3.778027594089508057e-01 -2.770687341690063477e-01 -2.897740602493286133e-01 4.775360226631164551e-01 -1.814029514789581299e-01 5.155621767044067383e-01
-2.683112919330596924e-01 -1.918275207281112671e-01 -6.451950073242187500e-01 -6.204431653022766113e-01 -2.239906638860702515e-01 4.168822988867759705e-02 1.756694614887237549e-01 8.494441211223602295e-02
3.352357745170593262e-01 1.736307442188262939e-01 -6.215842366218566895e-01 1.844186037778854370e-01 -3.757200539112091064e-01 1.404083818197250366e-01 5.248479247093200684e-01 -2.732522785663604736e-02
-3.673252165317535400e-01 9.714214503765106201e-02 -7.230430841445922852e-01 3.142466768622398376e-02 2.629394829273223877e-01 2.733567655086517334e-01 4.095206260681152344e-01 -1.424382776021957397e-01
3.933726996183395386e-02 5.854469537734985352e-02 -4.461076855659484863e-01 -3.005002737045288086e-01 -5.535774827003479004e-01 -3.132876753807067871e-01 3.773023933172225952e-02 5.474411845207214355e-01
2.774822711944580078e-01 -3.832972943782806396e-01 -6.297662854194641113e-01 3.308500051498413086e-01 -4.901526123285293579e-02 1.020246073603630066e-01 2.435244321823120117e-01 4.448638856410980225e-01
-6.828004717826843262e-01 -9.800485521554946899e-02 -5.324521660804748535e-01 5.510037019848823547e-02 -5.398521572351455688e-02 2.551690340042114258e-01 -1.726972162723541260e-01 3.738813400268554688e-01
2.553585171699523926e-01 -2.497171014547348022e-01 -6.420603394508361816e-01 3.546215891838073730e-01 2.217311412096023560e-01 1.913036406040191650e-02 4.385514855384826660e-01 3.042655885219573975e-01
-1.761431843042373657e-01 -2.128690630197525024e-01 -3.090187013149261475e-01 3.178821876645088196e-02 4.635849595069885254e-01 5.549263954162597656e-01 3.794243931770324707e-01 4.004248380661010742e-01
-9.183588624000549316e-02 -1.359452903270721436e-01 -8.046691417694091797e-01 -2.249846905469894409e-01 -2.731304466724395752e-01 -1.762510985136032104e-01 -2.091712057590484619e-01 3.543405234813690186e-01
-2.609292864799499512e-01 -1.435832381248474121e-01 -8.423551917076110840e-02 -6.287530064582824707e-01 8.818875066936016083e-03 3.205395340919494629e-01 3.612534403800964355e-01 5.249250531196594238e-01
-5.071922391653060913e-02 5.319436788558959961e-01 -3.215173184871673584e-01 -3.378633260726928711e-01 -1.923690438270568848e-01 3.286497592926025391e-01 8.141419291496276855e-02 5.876169800758361816e-01
-6.534768342971801758e-01 -2.025323063135147095e-01 -3.087978996336460114e-02 -2.392615675926208496e-01 -3.469429612159729004e-01 1.100508216768503189e-02 4.865869581699371338e-01 3.413087129592895508e-01
-1.937691122293472290e-01 3.052412569522857666e-01 -4.843950569629669189e-01 -7.951944135129451752e-03 4.830645322799682617e-01 -3.633635640144348145e-01 3.162958323955535889e-01 4.112812578678131104e-01
1.866560876369476318e-01 -3.710252046585083008e-01 -5.235697627067565918e-01 -3.225854337215423584e-01 -2.865425348281860352e-01 5.274821817874908447e-02 1.110079512000083923e-02 6.035735607147216797e-01
-2.579943537712097168e-01 3.064492642879486084e-01 -2.063281834125518799e-01 -3.737828433513641357e-01 2.903976738452911377e-01 6.042375564575195312e-01 1.468847244977951050e-01 4.315485060214996338e-01
-6.057241186499595642e-02 -1.504110693931579590e-01 -2.791877388954162598e-01 -5.178470015525817871e-01 1.751699298620223999e-01 2.094892114400863647e-01 1.470127552747726440e-01 7.289808988571166992e-01
-2.989509403705596924e-01 1.634697616100311279e-01 -3.647855520248413086e-01 -7.452735900878906250e-01 1.764259785413742065e-01 1.734020560979843140e-01 2.325788587331771851e-01 2.830502390861511230e-01
-6.713718175888061523e-01 8.271354436874389648e-02 -6.735413074493408203e-01 -5.900052562355995178e-02 -1.096993014216423035e-01 2.538751959800720215e-01 -9.974011220037937164e-03 9.323756396770477295e-02
-7.815349102020263672e-02 -3.490121066570281982e-01 -4.051568806171417236e-01 1.884275525808334351e-01 -2.351344674825668335e-01 1.723294109106063843e-01 5.440572649240493774e-02 7.645130157470703125e-01
1.847469359636306763e-01 4.875267148017883301e-01 -2.839493155479431152e-01 -5.588915944099426270e-01 2.058323174715042114e-01 2.757890522480010986e-01 3.755180835723876953e-01 2.752432823181152344e-01
3.677752315998077393e-01 -1.301454454660415649e-01 -6.752421259880065918e-01 7.825672626495361328e-02 -1.651048958301544189e-01 -1.967659890651702881e-01 -1.059610955417156219e-02 5.653659701347351074e-01
1.402738094329833984e-01 -3.137595579028129578e-02 -2.117482423782348633e-01 -6.626353859901428223e-01 -2.045982480049133301e-01 6.927790120244026184e-03 3.324324786663055420e-01 5.856587290763854980e-01
2.586630284786224365e-01 -1.331402659416198730e-01 -3.062141239643096924e-01 -2.137127071619033813e-01 -3.122703731060028076e-01 3.786351531744003296e-02 5.435726046562194824e-02 8.209907412528991699e-01
-5.475749373435974121e-01 3.345564901828765869e-01 -1.889198720455169678e-01 -3.123204410076141357e-01 3.146368265151977539e-01 4.090451300144195557e-01 1.492615491151809692e-01 4.079287052154541016e-01
-3.132319748401641846e-01 2.514526247978210449e-01 -5.743044614791870117e-01 1.570899486541748047e-01 -2.232574671506881714e-01 3.920055627822875977e-01 4.502613544464111328e-01 2.791179418563842773e-01
-1.608723253011703491e-01 -1.746827661991119385e-01 -5.320214629173278809e-01 -7.583468556404113770e-01 -8.154342323541641235e-02 -2.944106818176805973e-04 2.753714323043823242e-01 5.468548834323883057e-02
-5.881420373916625977e-01 1.713700890541076660e-01 -1.968438774347305298e-01 -2.658215761184692383e-01 3.457048237323760986e-01 5.133616924285888672e-01 1.823058277368545532e-01 3.146826028823852539e-01
2.765945158898830414e-02 -1.627557873725891113e-01 -1.064771339297294617e-01 -5.908246040344238281e-01 4.214277118444442749e-02 -7.528480142354965210e-02 6.975864171981811523e-01 3.438951075077056885e-01
1.507641226053237915e-01 -2.355054318904876709e-01 -5.862377882003784180e-01 -3.420928716659545898e-01 -4.516651853919029236e-02 -9.603543579578399658e-02 -4.927334189414978027e-02 6.688904166221618652e-01
-2.689973413944244385e-01 3.740896582603454590e-01 -3.748140037059783936e-01 5.001856088638305664e-01 2.179694175720214844e-01 1.450274586677551270e-01 4.857372343540191650e-01 3.042070269584655762e-01
-4.338970184326171875e-01 -9.751795977354049683e-02 -4.647732973098754883e-01 -1.830491982400417328e-02 3.677948713302612305e-01 5.391420722007751465e-01 3.503356575965881348e-01 1.928522586822509766e-01
3.188108801841735840e-01 5.214294195175170898e-01 -3.382263183593750000e-01 -3.341657519340515137e-01 -4.278740882873535156e-01 2.246113680303096771e-02 1.700818538665771484e-01 4.334729015827178955e-01
4.088298082351684570e-01 7.171001285314559937e-02 -3.161523938179016113e-01 -9.810968302190303802e-03 5.917636305093765259e-02 2.604883909225463867e-01 7.749580312520265579e-03 8.100933432579040527e-01
-1.893106549978256226e-01 1.344742476940155029e-01 -4.093089997768402100e-01 -5.165604948997497559e-01 3.804746866226196289e-01 5.275660753250122070e-01 2.919723689556121826e-01 5.809162557125091553e-02
1.603844463825225830e-01 -5.295114517211914062e-01 -4.950104653835296631e-01 1.514208465814590454e-01 -1.081950739026069641e-01 1.230949833989143372e-01 4.358786344528198242e-01 4.572551250457763672e-01
-1.125179827213287354e-01 -1.282221227884292603e-01 -3.184863030910491943e-01 3.421556055545806885e-01 -1.703168153762817383e-01 -9.735676646232604980e-02 3.974157571792602539e-02 8.439959883689880371e-01
-1.768614053726196289e-01 4.446657896041870117e-01 -6.095355749130249023e-01 1.796381473541259766e-01 1.134081855416297913e-01 -2.218513339757919312e-01 5.520075559616088867e-01 1.992931403219699860e-02
-4.283450841903686523e-01 -1.250395178794860840e-01 -4.539709985256195068e-01 2.177003473043441772e-01 -9.512455016374588013e-02 1.908518373966217041e-01 -2.671461403369903564e-01 6.561725735664367676e-01
-3.878496959805488586e-02 -2.927840314805507660e-02 -4.374180436134338379e-01 -6.324208378791809082e-01 2.350936830043792725e-01 4.137503206729888916e-01 4.004569649696350098e-01 1.397272646427154541e-01
4.153145551681518555e-01 -2.168229073286056519e-01 -3.903926908969879150e-01 9.303788840770721436e-02 2.635309696197509766e-01 4.357280731201171875e-01 1.693702340126037598e-01 5.757130384445190430e-01
3.574323654174804688e-01 -6.025800108909606934e-02 -5.970556735992431641e-01 -1.070153340697288513e-01 -4.706261754035949707e-01 -2.514766752719879150e-01 1.470045745372772217e-01 4.408441483974456787e-01
3.149390593171119690e-02 -2.783959209918975830e-01 -6.587705612182617188e-01 -5.110577940940856934e-01 1.725938022136688232e-01 3.502697050571441650e-01 5.810407549142837524e-02 2.655023038387298584e-01
-4.141754936426877975e-03 -3.856098055839538574e-01 -3.927721679210662842e-01 -1.371088251471519470e-02 4.529115557670593262e-01 -7.354240119457244873e-02 5.419569015502929688e-01 4.388341307640075684e-01
1.626616157591342926e-02 3.138108551502227783e-01 -5.567713379859924316e-01 -3.599775731563568115e-01 -5.226644873619079590e-01 -4.434533417224884033e-02 -1.682118885219097137e-02 4.315695762634277344e-01
-3.233861923217773438e-01 3.731696903705596924e-01 -4.759377837181091309e-01 1.097983568906784058e-01 2.059000879526138306e-01 -1.451615244150161743e-01 6.736983060836791992e-01 1.604010164737701416e-02
-3.030542135238647461e-01 3.742660880088806152e-01 -5.230962038040161133e-01 4.457231983542442322e-02 4.757507517933845520e-02 -2.827312648296356201e-01 6.405170559883117676e-01 2.050444949418306351e-03
4.137241244316101074e-01 3.198581635951995850e-01 -3.714510500431060791e-01 -2.289296984672546387e-01 -2.360181063413619995e-01 4.622564315795898438e-01 3.447622060775756836e-02 5.153293609619140625e-01
-8.172645419836044312e-02 5.618740320205688477e-01 -2.706418633460998535e-01 3.366949856281280518e-01 2.717988193035125732e-01 -1.866287738084793091e-02 5.550738573074340820e-01 3.296635448932647705e-01
3.067311272025108337e-02 3.705487772822380066e-02 -2.252543568611145020e-01 -4.826431870460510254e-01 -6.230624318122863770e-01 1.018537282943725586e-01 4.091909229755401611e-01 3.846865594387054443e-01
-5.100430548191070557e-02 5.145488381385803223e-01 -2.954246997833251953e-01 -4.989231005311012268e-02 1.915931999683380127e-01 -3.606132566928863525e-01 5.405883193016052246e-01 4.288210570812225342e-01
1.164652034640312195e-01 6.007473915815353394e-02 -5.411193966865539551e-01 -4.631954431533813477e-01 5.477821920067071915e-03 6.340804100036621094e-01 -6.378087401390075684e-02 2.632692754268646240e-01
-2.968055009841918945e-01 -2.900568544864654541e-01 -5.382971763610839844e-01 5.247422028332948685e-03 -8.925075642764568329e-03 7.336942479014396667e-03 -1.872870028018951416e-01 7.090642452239990234e-01
-2.856782078742980957e-01 3.754189312458038330e-01 -2.852300405502319336e-01 -3.553001582622528076e-02 1.237710341811180115e-01 -2.816841006278991699e-01 7.552415728569030762e-01 1.725541353225708008e-01
3.212766349315643311e-01 -2.982802689075469971e-01 -5.137731432914733887e-01 -3.015073537826538086e-01 -3.332361876964569092e-01 3.822267800569534302e-02 6.857778131961822510e-02 5.794225335121154785e-01
-9.084322303533554077e-02 -5.064850449562072754e-01 -4.539111256599426270e-01 8.029079437255859375e-02 -5.539543181657791138e-02 4.766860976815223694e-03 1.713746190071105957e-01 7.001986503601074219e-01
-1.032932549715042114e-01 -3.256980478763580322e-01 -5.911163687705993652e-01 -6.232843995094299316e-01 1.529530249536037445e-02 2.239399850368499756e-01 3.081659078598022461e-01 3.914687549695372581e-04
-2.891467213630676270e-01 3.895273804664611816e-01 -6.608349084854125977e-01 1.703710407018661499e-01 -1.934260278940200806e-01 7.612108602188527584e-04 5.004045367240905762e-01 -1.054271534085273743e-01
-2.322197109460830688e-01 5.072135925292968750e-01 -3.090325593948364258e-01 -8.364968001842498779e-02 -2.161842584609985352e-01 4.866872727870941162e-01 -1.417783498764038086e-01 5.316096544265747070e-01
-1.875590682029724121e-01 7.943190634250640869e-03 -2.322050482034683228e-01 -7.295873165130615234e-01 1.618473976850509644e-01 2.865359485149383545e-01 3.640686571598052979e-01 3.710770905017852783e-01
-4.232994019985198975e-01 -2.131841480731964111e-01 -7.141027450561523438e-01 -1.517748832702636719e-01 3.472696542739868164e-01 1.353790462017059326e-01 3.214439153671264648e-01 1.190690789371728897e-02
1.659661717712879181e-02 3.650862276554107666e-01 -3.896784782409667969e-01 -1.510797888040542603e-01 3.324959576129913330e-01 -3.927735686302185059e-01 5.405286550521850586e-01 3.671051561832427979e-01
-6.253737807273864746e-01 9.469050168991088867e-02 -3.930390179157257080e-01 2.535754442214965820e-01 -2.643415331840515137e-01 2.305474728345870972e-01 -1.256355643272399902e-01 4.922887980937957764e-01
-9.184543788433074951e-02 2.547565698623657227e-01 -2.502942085266113281e-01 5.350831747055053711e-01 -1.622042208909988403e-01 1.849578320980072021e-01 6.622930169105529785e-01 2.802687585353851318e-01
-1.443024873733520508e-01 2.708171904087066650e-01 -2.759344577789306641e-01 -9.888771921396255493e-02 2.837178297340869904e-02 6.481741666793823242e-01 -1.937424540519714355e-01 6.012033224105834961e-01
2.829124927520751953e-01 1.825126260519027710e-01 -5.633043050765991211e-01 2.870122194290161133e-01 2.520269751548767090e-01 2.023622840642929077e-01 6.078734993934631348e-01 1.139461174607276917e-01
-2.736009359359741211e-01 4.495064914226531982e-01 -1.823346614837646484e-01 1.738074570894241333e-01 2.268971055746078491e-01 -8.517178148031234741e-02 7.186167836189270020e-01 2.906631231307983398e-01
4.946890175342559814e-01 -1.944632641971111298e-02 -3.125111460685729980e-01 4.552899394184350967e-03 -2.919787541031837463e-03 5.654545426368713379e-01 2.786870002746582031e-01 5.097126364707946777e-01
1.998483389616012573e-01 1.308447420597076416e-01 -3.764781951904296875e-01 5.776411890983581543e-01 -2.033627629280090332e-01 3.572870790958404541e-01 2.746939361095428467e-01 4.723007678985595703e-01
-1.850093752145767212e-01 -2.819246649742126465e-01 -6.989379525184631348e-01 -2.328846454620361328e-01 1.862419992685317993e-01 4.368483126163482666e-01 -7.578963786363601685e-02 3.350727558135986328e-01
5.225782468914985657e-02 -7.857176242396235466e-04 -2.475857287645339966e-01 1.032719537615776062e-01 -2.049993723630905151e-01 2.501547038555145264e-01 2.158992737531661987e-01 8.798238039016723633e-01
1.722396761178970337e-01 2.139842808246612549e-01 -4.792650938034057617e-01 -2.407943010330200195e-01 -7.053604125976562500e-01 -3.947866335511207581e-02 5.110018327832221985e-02 3.676465749740600586e-01
-5.078791826963424683e-02 1.563640683889389038e-02 -5.230639576911926270e-01 -4.042861461639404297e-01 5.100347399711608887e-01 4.770619869232177734e-01 7.956993579864501953e-02 2.570564448833465576e-01
-3.883448243141174316e-01 -3.274234235286712646e-01 -6.157035231590270996e-01 -2.448175698518753052e-01 7.307935506105422974e-02 1.456090360879898071e-01 5.154529809951782227e-01 -1.035438477993011475e-01
-3.461708873510360718e-02 -3.843732774257659912e-01 -4.398473501205444336e-01 9.683904796838760376e-02 2.962146401405334473e-01 -1.364235877990722656e-01 5.609008669853210449e-01 4.767086505889892578e-01
4.642661809921264648e-01 7.419149577617645264e-02 -4.656863212585449219e-01 -1.940145529806613922e-02 1.289077550172805786e-01 5.505446791648864746e-01 1.358903050422668457e-01 4.727891683578491211e-01
-3.710961937904357910e-01 -3.389884233474731445e-01 -6.249190568923950195e-01 -2.660502493381500244e-01 1.982983052730560303e-01 1.869867742061614990e-01 4.556469917297363281e-01 -6.455576419830322266e-02
-2.152829617261886597e-01 3.498282730579376221e-01 9.044807404279708862e-02 -2.521074712276458740e-01 1.360529474914073944e-02 5.102996230125427246e-01 3.766499757766723633e-01 5.975603461265563965e-01
-1.414138823747634888e-01 -3.051369786262512207e-01 -5.764791369438171387e-01 3.380465209484100342e-01 2.104060649871826172e-01 1.581680215895175934e-02 6.121945381164550781e-01 1.448686420917510986e-01
-1.140260621905326843e-01 4.771053194999694824e-01 -4.025649130344390869e-01 -4.641187191009521484e-01 -2.817807793617248535e-01 4.106890559196472168e-01 -6.556917726993560791e-02 3.599149286746978760e-01
-4.384446740150451660e-01 -1.314709186553955078e-01 -3.988501131534576416e-01 2.585263252258300781e-01 -5.619951523840427399e-03 1.911190599203109741e-01 -1.861992925405502319e-01 7.023789882659912109e-01
4.419539272785186768e-01 2.430968284606933594e-01 -4.475879967212677002e-01 -4.567046165466308594e-01 1.821259260177612305e-01 1.290158331394195557e-01 3.812145888805389404e-01 3.762007951736450195e-01
-2.666305303573608398e-01 -2.199138402938842773e-01 -7.342202067375183105e-01 -5.477495789527893066e-01 -9.500528126955032349e-02 1.381542533636093140e-01 8.375979959964752197e-02 -7.942854613065719604e-02
-2.689281702041625977e-01 -1.958072632551193237e-01 -1.081987991929054260e-01 -2.504495382308959961e-01 -6.488314867019653320e-01 -1.874038279056549072e-01 4.642117917537689209e-01 3.785630464553833008e-01
-2.133912295103073120e-01 1.807945314794778824e-03 -3.642819821834564209e-01 -7.162613421678543091e-02 3.203209638595581055e-01 -8.826812356710433960e-02 8.380427956581115723e-01 6.258379667997360229e-02
-3.051863908767700195e-01 -3.671486973762512207e-01 -5.663567185401916504e-01 -3.183374404907226562e-01 7.443504780530929565e-02 1.118692606687545776e-01 5.710673332214355469e-01 -7.609961926937103271e-02
-2.607190608978271484e-01 -2.502891123294830322e-01 -1.463927179574966431e-01 -1.384078413248062134e-01 -6.712533831596374512e-01 -5.049312952905893326e-03 4.929513633251190186e-01 3.676758706569671631e-01
4.379977881908416748e-01 -5.129044502973556519e-02 -4.952796995639801025e-01 8.402621746063232422e-02 2.768316864967346191e-01 4.916490018367767334e-01 1.792351454496383667e-01 4.502055644989013672e-01
2.382659167051315308e-01 -5.080528929829597473e-02 -5.209573507308959961e-01 -4.211044013500213623e-01 -1.609922051429748535e-01 6.090911030769348145e-01 -2.402388118207454681e-02 3.073029518127441406e-01
4.766154587268829346e-01 3.849606513977050781e-01 -2.681586444377899170e-01 -9.525016695261001587e-02 -1.231459379196166992e-01 1.335870027542114258e-01 8.661533892154693604e-02 7.093297243118286133e-01
-2.147513329982757568e-01 1.941371858119964600e-01 -1.744521558284759521e-01 4.974491596221923828e-01 3.434037864208221436e-01 3.893898725509643555e-01 3.450017571449279785e-01 4.997264146804809570e-01
-1.253785341978073120e-01 5.573588609695434570e-01 -2.103248685598373413e-01 2.594627737998962402e-01 2.789954245090484619e-01 -9.908795356750488281e-02 5.694885849952697754e-01 3.874270021915435791e-01
3.760818541049957275e-01 -7.798746693879365921e-03 -2.496454417705535889e-01 -9.296759963035583496e-02 1.458124071359634399e-01 1.736733019351959229e-01 8.906554430723190308e-02 8.533342480659484863e-01
1.401991844177246094e-01 2.636404633522033691e-01 -2.113435566425323486e-01 -6.733066439628601074e-01 -1.511432528495788574e-01 7.279480993747711182e-02 6.165164709091186523e-01 6.777859479188919067e-02
-2.964968383312225342e-01 -2.529024481773376465e-01 -6.014900803565979004e-01 -7.657033205032348633e-02 2.947406098246574402e-02 -5.178130790591239929e-02 -1.668640524148941040e-01 6.701366305351257324e-01
-1.808096468448638916e-01 -2.953749299049377441e-01 -4.437272846698760986e-01 -6.670908331871032715e-01 2.235607951879501343e-01 7.245976477861404419e-02 2.440544217824935913e-01 3.512332737445831299e-01
-2.510904073715209961e-01 1.290376782417297363e-01 -3.289014995098114014e-01 8.683428168296813965e-02 1.999552845954895020e-01 -5.222348570823669434e-01 3.690052628517150879e-01 5.964145660400390625e-01
-7.091179490089416504e-02 -1.292062997817993164e-01 -5.057073011994361877e-02 1.104545146226882935e-01 3.249601721763610840e-01 2.613586485385894775e-01 8.080894351005554199e-01 3.695996701717376709e-01
-1.992352008819580078e-01 -8.948035538196563721e-02 -2.574138343334197998e-01 4.437895715236663818e-01 2.216514348983764648e-01 5.193027853965759277e-01 3.347570598125457764e-01 5.081541538238525391e-01
-1.298958510160446167e-01 1.852116733789443970e-01 -6.517669558525085449e-01 -3.499570190906524658e-01 -4.998132288455963135e-01 -2.191452682018280029e-01 -9.201648831367492676e-02 3.086238503456115723e-01
4.486965015530586243e-02 3.708307445049285889e-01 -1.886383742094039917e-01 1.207364574074745178e-01 -1.958874911069869995e-01 6.226958334445953369e-02 8.586817979812622070e-01 1.752879172563552856e-01
2.685827314853668213e-01 4.777782261371612549e-01 -4.871866106986999512e-01 -4.779028296470642090e-01 -1.869447082281112671e-01 1.491583287715911865e-01 2.072386890649795532e-01 3.656569421291351318e-01
-5.878140926361083984e-01 -3.294575810432434082e-01 -3.520241379737854004e-01 -2.661512494087219238e-01 -2.228693664073944092e-02 -4.198373481631278992e-02 5.777912139892578125e-01 1.227719858288764954e-01
-2.565647065639495850e-01 4.328729212284088135e-01 -2.002949863672256470e-01 -4.170103967189788818e-01 1.873168200254440308e-01 4.404357671737670898e-01 9.952558577060699463e-02 5.420360565185546875e-01
-8.914951235055923462e-02 -1.680060327053070068e-01 -6.657454371452331543e-01 -2.403431832790374756e-01 4.061267673969268799e-01 5.190516114234924316e-01 8.085767179727554321e-02 1.481660455465316772e-01
-4.156167507171630859e-01 -4.614650458097457886e-02 -5.166057944297790527e-01 3.672569692134857178e-01 1.797589808702468872e-01 4.852876961231231689e-01 3.913021087646484375e-01 4.939089715480804443e-02
7.872192561626434326e-02 -2.410415858030319214e-01 -4.341240525245666504e-01 5.161614716053009033e-02 -3.204378783702850342e-01 -4.200351238250732422e-01 3.337189853191375732e-01 5.950593948364257812e-01
-3.455593287944793701e-01 -3.119633793830871582e-01 -3.286128640174865723e-01 -4.374561905860900879e-01 -6.279817223548889160e-02 -1.412542462348937988e-01 6.689862608909606934e-01 1.116888523101806641e-01
1.928878575563430786e-01 2.470404952764511108e-01 -6.053314208984375000e-01 -6.681265234947204590e-01 -1.989816427230834961e-01 7.356896251440048218e-02 1.858917810022830963e-02 2.087926566600799561e-01
6.821411103010177612e-02 -4.632003307342529297e-01 -4.027100801467895508e-01 1.904903650283813477e-01 -1.873793303966522217e-01 2.856355607509613037e-01 2.254912704229354858e-01 6.440383195877075195e-01
-2.415129095315933228e-01 8.508253842592239380e-02 -7.477042824029922485e-02 -4.957723915576934814e-01 1.396239250898361206e-01 4.167535006999969482e-01 2.136197090148925781e-01 6.665132641792297363e-01
2.524539530277252197e-01 -1.680705249309539795e-01 -4.648534059524536133e-01 -3.388596177101135254e-01 -8.558364212512969971e-02 3.544026613235473633e-01 -1.420920342206954956e-01 6.511443853378295898e-01
2.877163887023925781e-01 1.540171205997467041e-01 -4.039684534072875977e-01 -2.807393968105316162e-01 -4.025779291987419128e-02 2.424657493829727173e-01 -8.863325417041778564e-02 7.636929750442504883e-01
1.264459490776062012e-01 -5.278462767601013184e-01 -4.593043327331542969e-01 2.105966359376907349e-01 -3.340623080730438232e-01 1.309688240289688110e-01 2.655017971992492676e-01 5.008361935615539551e-01
-6.085897088050842285e-01 -1.739999949932098389e-01 -6.730321049690246582e-01 -1.683119684457778931e-02 1.724291965365409851e-02 2.412432581186294556e-01 -1.276091039180755615e-01 2.670344412326812744e-01
-1.605216562747955322e-01 -1.283182296901941299e-02 -3.914632201194763184e-01 -4.452171027660369873e-01 1.786631345748901367e-01 6.734754443168640137e-01 4.262709617614746094e-02 3.678310513496398926e-01
4.535204172134399414e-01 3.258015513420104980e-01 -3.840941488742828369e-01 -1.556722521781921387e-01 -2.786639630794525146e-01 -1.394676715135574341e-01 2.009130567312240601e-01 6.155806183815002441e-01
4.352976977825164795e-01 3.049328327178955078e-01 -2.957883477210998535e-01 6.423368304967880249e-02 7.983934879302978516e-02 -5.267679225653409958e-03 3.342820703983306885e-02 7.863814234733581543e-01
2.937104105949401855e-01 2.722402215003967285e-01 -3.213870227336883545e-01 5.495026707649230957e-01 -9.520003199577331543e-02 3.459608852863311768e-01 3.557159006595611572e-01 4.231914281845092773e-01
1.139535754919052124e-01 3.276530653238296509e-02 -3.176268935203552246e-01 2.393639534711837769e-01 1.489207744598388672e-01 2.106988728046417236e-01 -5.098908767104148865e-02 8.709694743156433105e-01
-1.430714726448059082e-01 5.342352390289306641e-01 6.065411865711212158e-02 -3.201256990432739258e-01 -3.121331036090850830e-01 2.264901250600814819e-01 4.943641722202301025e-01 4.414101541042327881e-01
-3.770600557327270508e-01 -3.234360516071319580e-01 -5.342634916305541992e-01 -5.148937106132507324e-01 -7.815090566873550415e-02 2.245368212461471558e-01 3.788806498050689697e-01 -5.085908994078636169e-02
-7.219654917716979980e-01 -2.289580702781677246e-01 -2.790299355983734131e-01 -1.299085617065429688e-01 5.256975814700126648e-02 9.204658865928649902e-02 5.401101112365722656e-01 1.692777723073959351e-01
1.689840108156204224e-01 -2.025006711483001709e-02 -2.369534671306610107e-01 7.169611006975173950e-02 -3.311088085174560547e-01 -1.470180600881576538e-02 3.679273650050163269e-02 8.936129808425903320e-01
1.154891774058341980e-01 3.371340781450271606e-02 -4.417506456375122070e-01 -5.414722561836242676e-01 1.298431605100631714e-01 2.348273247480392456e-01 1.567870564758777618e-02 6.518748998641967773e-01
-3.194859325885772705e-01 -3.564380109310150146e-01 -3.490673005580902100e-02 1.837036758661270142e-01 -4.609792828559875488e-01 8.187951892614364624e-02 5.671864151954650879e-01 4.415978789329528809e-01
-9.766085445880889893e-02 3.519942462444305420e-01 -4.096067249774932861e-01 -5.474163889884948730e-01 -2.165608704090118408e-01 4.049692302942276001e-03 4.534680247306823730e-01 3.828470706939697266e-01
-7.616549730300903320e-01 3.769043087959289551e-02 -5.397309660911560059e-01 -2.125000953674316406e-01 1.247134655714035034e-01 1.322717219591140747e-01 9.822057187557220459e-02 1.982386708259582520e-01
-6.875798106193542480e-01 -1.313140541315078735e-01 -3.441460132598876953e-01 1.637069135904312134e-01 -2.304183542728424072e-01 2.865998744964599609e-01 -1.337205171585083008e-01 4.600448608398437500e-01
6.787994503974914551e-02 -3.638594150543212891e-01 -4.784463644027709961e-01 -1.781047433614730835e-01 1.512336730957031250e-01 -3.491584062576293945e-01 4.849904179573059082e-01 4.715588986873626709e-01
5.703305453062057495e-02 2.333522289991378784e-01 -2.016316503286361694e-01 4.497016668319702148e-01 2.707844972610473633e-01 5.066730380058288574e-01 3.789620995521545410e-01 4.751347601413726807e-01
-2.402635961771011353e-01 -1.864275485277175903e-01 -1.915366500616073608e-01 -2.766219973564147949e-01 -7.085759639739990234e-01 2.045039832592010498e-01 4.659640789031982422e-01 1.824496835470199585e-01
5.916081741452217102e-02 -2.108573764562606812e-01 -5.503281950950622559e-01 -2.046364732086658478e-02 3.504886031150817871e-01 6.542209386825561523e-01 2.382753342390060425e-01 2.028222382068634033e-01
-2.286288291215896606e-01 -7.046110183000564575e-02 -2.127291709184646606e-01 -3.887386322021484375e-01 1.579538285732269287e-01 5.364370942115783691e-01 8.411256223917007446e-02 6.531488895416259766e-01
-1.822197139263153076e-01 -1.367637366056442261e-01 -4.468219876289367676e-01 1.717207729816436768e-01 1.778968125581741333e-01 1.909461319446563721e-01 8.425776660442352295e-02 8.023383021354675293e-01
-2.782148718833923340e-01 -2.251423597335815430e-01 -4.708329737186431885e-01 -6.773989200592041016e-01 -1.747264117002487183e-01 -1.324983686208724976e-01 3.457041978836059570e-01 1.541362255811691284e-01
-4.313780963420867920e-01 3.049859106540679932e-01 -2.382366806268692017e-01 -2.186950743198394775e-01 7.675272971391677856e-02 6.327708959579467773e-01 -1.636392250657081604e-02 4.579897522926330566e-01
3.769856095314025879e-01 3.452728036791086197e-03 -4.676594734191894531e-01 -4.302917420864105225e-01 -6.421346962451934814e-02 1.430154144763946533e-01 6.733638048171997070e-02 6.518455147743225098e-01
-2.911697924137115479e-01 4.164550006389617920e-01 -2.628842592239379883e-01 -2.301649749279022217e-01 3.673648089170455933e-02 5.011994242668151855e-01 -1.135949939489364624e-01 5.951865315437316895e-01
-4.293601810932159424e-01 -2.404422163963317871e-01 -2.260048091411590576e-01 1.868273168802261353e-01 2.137641310691833496e-01 3.727613985538482666e-01 8.401495963335037231e-02 6.929286122322082520e-01
-1.593697816133499146e-01 4.023531377315521240e-01 -1.784233599901199341e-01 -4.440692365169525146e-01 1.997466385364532471e-01 6.149832010269165039e-01 2.986247241497039795e-01 2.764074206352233887e-01
-5.584056973457336426e-01 -2.791652977466583252e-01 -1.977211833000183105e-01 -2.732702791690826416e-01 -4.328247606754302979e-01 -2.336340099573135376e-01 4.037799835205078125e-01 3.025206923484802246e-01
-3.578581511974334717e-01 -8.649486303329467773e-02 -3.340990841388702393e-01 1.792292147874832153e-01 -1.553679257631301880e-01 1.260277479887008667e-01 -1.884834319353103638e-01 8.032201528549194336e-01
-3.908386826515197754e-01 -8.483242988586425781e-02 -2.910324931144714355e-01 -6.750138401985168457e-01 1.206728816032409668e-01 1.088842973113059998e-01 1.657117009162902832e-01 4.958092272281646729e-01
-3.479787409305572510e-01 4.645986016839742661e-03 -8.001709580421447754e-01 -4.456800222396850586e-01 -1.443590372800827026e-01 -9.013563394546508789e-02 8.018899708986282349e-02 6.775598973035812378e-02
6.140678375959396362e-02 -3.279953896999359131e-01 -5.937694907188415527e-01 7.026437669992446899e-02 3.020741045475006104e-01 -3.985048830509185791e-02 6.292115449905395508e-01 2.059248089790344238e-01
2.295820116996765137e-01 -3.581291139125823975e-01 -4.619944393634796143e-01 2.268881499767303467e-01 -1.771427839994430542e-01 -7.804763969033956528e-03 1.859583705663681030e-01 6.986396908760070801e-01
-4.219315648078918457e-01 -2.214613854885101318e-01 -4.461332857608795166e-01 -4.083096683025360107e-01 5.019538849592208862e-02 -1.126529723405838013e-01 6.260480284690856934e-01 -5.515794735401868820e-03
-3.047155141830444336e-01 -2.650714218616485596e-01 -3.128221035003662109e-01 1.503363102674484253e-01 3.446089923381805420e-01 4.674766063690185547e-01 8.406555652618408203e-02 6.099756360054016113e-01
-5.600392445921897888e-02 2.998242676258087158e-01 -1.204536557197570801e-01 -5.350013971328735352e-01 -1.266560852527618408e-01 1.063513904809951782e-01 5.104919075965881348e-01 5.641621351242065430e-01
-2.810949683189392090e-01 3.400188088417053223e-01 -5.418760776519775391e-01 -2.314634472131729126e-01 -9.435115009546279907e-02 5.015076994895935059e-01 -2.836798727512359619e-01 3.424639701843261719e-01
4.464384913444519043e-01 -1.992097496986389160e-01 -7.094714641571044922e-01 2.809043042361736298e-02 -2.234629690647125244e-01 2.283657714724540710e-02 5.218742787837982178e-02 4.513186216354370117e-01
5.332533270120620728e-02 -4.568798840045928955e-02 -6.282272934913635254e-01 -1.286483108997344971e-01 -3.505570590496063232e-01 -1.304796189069747925e-01 -1.327649056911468506e-01 6.529222130775451660e-01
-6.667308211326599121e-01 -5.998502951115369797e-03 -5.113338232040405273e-01 -3.567144870758056641e-01 -4.129264503717422485e-02 -5.531937628984451294e-02 4.023955762386322021e-01 -6.253127474337816238e-03
-1.940527707338333130e-01 4.675574600696563721e-01 -3.061704337596893311e-01 4.471088647842407227e-01 9.640444070100784302e-02 -8.938815444707870483e-03 5.662984251976013184e-01 3.464380502700805664e-01
2.411330491304397583e-01 -1.951458603143692017e-01 -3.711845576763153076e-01 3.412317633628845215e-01 2.237021774053573608e-01 1.707969605922698975e-01 6.765341758728027344e-01 3.356237113475799561e-01
1.229778751730918884e-01 4.305643439292907715e-01 -6.742495894432067871e-01 -4.217936098575592041e-01 -2.356168627738952637e-01 3.184266090393066406e-01 -2.118300460278987885e-02 9.802573919296264648e-02
-2.744466364383697510e-01 -1.962921209633350372e-02 -3.280345499515533447e-01 6.141501069068908691e-01 -1.323692947626113892e-01 1.133823618292808533e-01 4.031830430030822754e-01 4.965610504150390625e-01
1.966208666563034058e-01 -1.475488841533660889e-01 -3.753425478935241699e-01 -4.487105309963226318e-01 -1.277537047863006592e-01 3.525180816650390625e-01 2.541216835379600525e-02 6.753596067428588867e-01
-1.553447544574737549e-01 -2.956269085407257080e-01 -6.017626523971557617e-01 8.242335915565490723e-02 -3.756499588489532471e-01 -3.250909149646759033e-01 3.142407238483428955e-01 4.171529114246368408e-01
3.915031850337982178e-01 -1.245283111929893494e-01 -3.575623333454132080e-01 1.231825351715087891e-01 1.150056943297386169e-01 5.532126426696777344e-01 1.214384660124778748e-01 5.951263308525085449e-01
-6.186015531420707703e-02 5.838000178337097168e-01 -3.943946957588195801e-01 -5.680840015411376953e-01 -2.783863544464111328e-01 2.190106511116027832e-01 1.756230890750885010e-01 1.441396623849868774e-01
-1.849643886089324951e-01 4.492337703704833984e-01 -3.687052130699157715e-01 -3.774048089981079102e-01 -2.745926082134246826e-01 4.304851293563842773e-01 -1.319965273141860962e-01 4.554751813411712646e-01
-5.043197274208068848e-01 2.721576988697052002e-01 -5.773667097091674805e-01 7.583343982696533203e-02 -1.742942333221435547e-01 -2.892405390739440918e-01 4.667885899543762207e-01 2.363613620400428772e-02
-4.464390575885772705e-01 2.590122260153293610e-02 -7.200419902801513672e-01 -4.755511283874511719e-01 -8.590836822986602783e-02 -1.206082105636596680e-01 1.490779817104339600e-01 -1.061181575059890747e-01
-1.959380209445953369e-01 2.904767990112304688e-01 -5.641008019447326660e-01 6.247818470001220703e-02 1.569789946079254150e-01 -5.240385532379150391e-01 2.387530803680419922e-01 4.459332823753356934e-01
7.447938621044158936e-02 -4.749656021595001221e-01 -5.049943923950195312e-01 2.396901696920394897e-01 -5.663269013166427612e-02 1.691773682832717896e-01 1.522651910781860352e-01 6.335430741310119629e-01
1.399930715560913086e-01 -2.678776383399963379e-01 -6.062301993370056152e-01 1.604184657335281372e-01 -1.532137095928192139e-01 3.019144944846630096e-02 -9.449221938848495483e-02 6.943196058273315430e-01
4.159562885761260986e-01 1.912561357021331787e-01 -4.543853402137756348e-01 -2.334970235824584961e-01 -4.846330285072326660e-01 -1.741684526205062866e-01 2.747530043125152588e-01 4.344211220741271973e-01
-9.405020391568541527e-04 -2.672553956508636475e-01 -3.790025711059570312e-01 1.713861525058746338e-01 4.000301659107208252e-01 -9.584771096706390381e-02 5.698095560073852539e-01 5.115305185317993164e-01
-1.493735015392303467e-01 1.273102313280105591e-01 -3.992361128330230713e-01 -4.108440503478050232e-02 -2.303785681724548340e-01 1.683902591466903687e-01 1.765756160020828247e-01 8.293332457542419434e-01
-5.961160063743591309e-01 9.670755267143249512e-02 -2.504632174968719482e-01 -1.383261829614639282e-01 -5.525136366486549377e-02 5.914561152458190918e-01 4.431749880313873291e-01 6.442323327064514160e-02
-3.430155515670776367e-01 3.494715094566345215e-01 1.735505014657974243e-01 -5.434929206967353821e-02 -3.856857120990753174e-01 1.676977127790451050e-01 5.028060078620910645e-01 5.453866720199584961e-01
-4.642204046249389648e-01 4.056906402111053467e-01 -2.068542093038558960e-01 9.487906098365783691e-02 8.151693642139434814e-02 -1.829614937305450439e-01 6.761172413825988770e-01 2.662131190299987793e-01
-2.385376691818237305e-01 -2.630087435245513916e-01 -6.649075150489807129e-01 2.152159065008163452e-01 1.297787874937057495e-01 -6.246488541364669800e-02 -1.511619985103607178e-02 6.037657856941223145e-01
2.633322775363922119e-01 -1.845917850732803345e-02 -4.675207436084747314e-01 1.478189602494239807e-02 -7.226264104247093201e-03 -4.597049579024314880e-02 1.137576550245285034e-01 8.345147371292114258e-01
-2.558386623859405518e-01 4.664179682731628418e-02 -3.937269151210784912e-01 -1.387688368558883667e-01 4.889425933361053467e-01 5.700096487998962402e-01 3.826453685760498047e-01 2.184039950370788574e-01
-1.095576733350753784e-01 -1.056393235921859741e-01 -2.124103605747222900e-01 -6.616050004959106445e-01 1.221732869744300842e-01 -7.649399340152740479e-02 6.217117309570312500e-01 2.944403886795043945e-01
2.723225951194763184e-01 -3.700688779354095459e-01 -5.351442694664001465e-01 -4.255186021327972412e-02 -4.044644832611083984e-01 1.514691412448883057e-01 3.889108821749687195e-02 5.591532588005065918e-01
5.819527804851531982e-02 1.549869496375322342e-02 -4.704183936119079590e-01 2.231746017932891846e-01 -8.889010548591613770e-02 5.300459265708923340e-02 8.119974732398986816e-01 2.349934279918670654e-01
3.513738512992858887e-01 -7.684690505266189575e-02 -5.779292583465576172e-01 -1.337386518716812134e-01 -2.581792175769805908e-01 -1.582895070314407349e-01 3.822400420904159546e-02 6.523568630218505859e-01
-1.033524572849273682e-01 -3.728462159633636475e-01 -6.630070209503173828e-01 -1.669611185789108276e-01 1.164001529105007648e-03 2.498637139797210693e-01 -6.098324432969093323e-02 5.627587437629699707e-01
-4.322645962238311768e-01 -2.460735738277435303e-01 -4.890071451663970947e-01 5.474098771810531616e-02 1.514245122671127319e-01 1.997269690036773682e-02 -1.811088770627975464e-01 6.740488409996032715e-01
6.531145423650741577e-02 3.090565800666809082e-01 -3.993520438671112061e-01 -1.396352946758270264e-01 -5.637261271476745605e-01 -2.661646530032157898e-02 3.209567964076995850e-01 5.474755167961120605e-01
3.825386762619018555e-01 -1.352964621037244797e-02 -4.782316088676452637e-01 -7.882250100374221802e-02 -4.914026260375976562e-01 -1.050467714667320251e-01 2.652209699153900146e-01 5.437915921211242676e-01
2.145426124334335327e-01 1.789142638444900513e-01 -4.888741075992584229e-01 4.207003489136695862e-02 1.393103152513504028e-01 1.173232644796371460e-01 -1.997128725051879883e-01 7.798307538032531738e-01
-2.821480333805084229e-01 1.884697228670120239e-01 6.287402659654617310e-02 -5.770640913397073746e-03 -4.422208666801452637e-01 2.140403240919113159e-01 1.946382373571395874e-01 7.756472826004028320e-01
-5.339507386088371277e-02 -4.001145660877227783e-01 -6.319360136985778809e-01 -2.664931118488311768e-01 3.349449038505554199e-01 7.643339782953262329e-02 4.488137364387512207e-01 2.173282951116561890e-01
-1.206525489687919617e-01 3.627483248710632324e-01 -5.205031633377075195e-01 3.299864530563354492e-01 -4.727328717708587646e-01 2.132759541273117065e-01 4.509408473968505859e-01 4.160977527499198914e-02
-2.641984522342681885e-01 -3.219218552112579346e-01 -6.901579499244689941e-01 -4.909109771251678467e-01 -4.623807966709136963e-02 1.127389743924140930e-01 2.995458543300628662e-01 -6.839630752801895142e-02
-2.927568741142749786e-02 -5.298971012234687805e-02 -3.665661513805389404e-01 6.843411922454833984e-02 3.382498398423194885e-02 3.485675156116485596e-01 8.481642007827758789e-01 -1.235114634037017822e-01
2.174157649278640747e-01 3.864731788635253906e-01 -4.594618082046508789e-01 4.798150956630706787e-01 2.980798482894897461e-02 3.620149493217468262e-01 4.250531196594238281e-01 2.223237454891204834e-01
