# Supplementary material for: Where is your field going? A machine learning approach to study the relative motion of the domains of physics
Source: PLoS One. 2020 Jun 18;15(6):e0233997. doi: 10.1371/journal.pone.0233997 (PMC7302634; doi:10.1371/journal.pone.0233997)
Supplement: S18 Data — (ZIP) [file pone.0233997.s018.zip › 17/Pacs4Run_17_VS_500_embeddings1998-2002ED8.txt]

-1.028322204947471619e-01 -4.952434897422790527e-01 -4.542787671089172363e-01 -2.315704673528671265e-01 1.118269488215446472e-01 -1.140643656253814697e-01 5.355105996131896973e-01 -4.145814776420593262e-01
-3.844149410724639893e-01 -2.122608572244644165e-01 -1.478402912616729736e-01 3.609416261315345764e-02 6.626429557800292969e-01 -2.505290210247039795e-01 5.146923065185546875e-01 -1.313107162714004517e-01
-1.829082518815994263e-01 -3.467006981372833252e-01 -2.712194025516510010e-01 3.642055392265319824e-01 3.348567485809326172e-01 4.565558582544326782e-02 6.129407286643981934e-01 -3.875921666622161865e-01
-1.918452233076095581e-01 2.684090435504913330e-01 -2.124040424823760986e-01 5.117284506559371948e-02 2.122446447610855103e-01 -3.212071061134338379e-01 8.009251952171325684e-01 -2.317647337913513184e-01
1.003863587975502014e-01 3.073952719569206238e-02 -6.974694877862930298e-02 -3.188137710094451904e-01 4.928244948387145996e-01 3.916547000408172607e-01 6.766948699951171875e-01 -1.681829988956451416e-01
2.614852972328662872e-02 -3.982003629207611084e-01 -2.904915809631347656e-01 -4.513639211654663086e-01 3.181608319282531738e-01 5.176357030868530273e-01 3.549644649028778076e-01 2.397191375494003296e-01
-1.465795040130615234e-01 2.225162088871002197e-01 -3.906433582305908203e-01 -2.883844077587127686e-01 -1.672352105379104614e-02 5.001444816589355469e-01 5.427122712135314941e-01 -3.850615024566650391e-01
-1.246078163385391235e-01 1.562018413096666336e-02 -2.617151141166687012e-01 -2.665663063526153564e-01 6.827493309974670410e-01 -4.585761725902557373e-01 3.405052423477172852e-01 -2.286788076162338257e-01
-3.346362709999084473e-01 -2.896915376186370850e-01 -7.281922698020935059e-01 5.745273828506469727e-02 1.811166852712631226e-01 4.066859483718872070e-01 2.033430188894271851e-01 -1.760322451591491699e-01
-2.358168363571166992e-01 -3.866883814334869385e-01 -3.972230851650238037e-01 1.994922906160354614e-01 4.352396428585052490e-01 2.699037492275238037e-01 3.471911847591400146e-01 -4.630936980247497559e-01
8.096588775515556335e-03 -2.384673804044723511e-01 -2.593059241771697998e-01 -1.904184818267822266e-01 -2.500847876071929932e-01 3.203628659248352051e-01 7.266026139259338379e-01 3.826785385608673096e-01
-4.246435761451721191e-01 -9.986750781536102295e-02 -6.076362133026123047e-01 -9.744904190301895142e-02 3.175334632396697998e-01 4.026836752891540527e-01 3.950087130069732666e-01 1.094188839197158813e-01
-1.724072098731994629e-01 -3.294891119003295898e-01 -3.971581459045410156e-01 -3.368445038795471191e-01 2.605629563331604004e-01 6.192710995674133301e-01 3.630140125751495361e-01 8.570380508899688721e-02
-3.924558460712432861e-01 -3.105104267597198486e-01 -6.796159148216247559e-01 1.457795053720474243e-01 2.362207323312759399e-01 3.000501096248626709e-01 2.147131413221359253e-01 -2.729472219944000244e-01
-3.978134393692016602e-01 -3.297413587570190430e-01 -5.719172954559326172e-01 -4.349139332771301270e-01 -2.231252789497375488e-01 -8.596455305814743042e-02 2.934858500957489014e-01 2.710475623607635498e-01
-6.014240980148315430e-01 -4.463320970535278320e-01 -1.812209784984588623e-01 -3.440345823764801025e-01 -8.010485023260116577e-02 -5.132278054952621460e-02 5.269625782966613770e-01 -3.370046988129615784e-02
2.450568825006484985e-01 -3.890131413936614990e-02 -8.270765542984008789e-01 -1.195129752159118652e-01 2.625671327114105225e-01 3.595668971538543701e-01 1.477616727352142334e-01 -1.415323466062545776e-01
-1.180530115962028503e-01 -2.087665349245071411e-01 9.001763164997100830e-02 -1.064139157533645630e-01 2.326762229204177856e-01 3.328857421875000000e-01 8.706319332122802734e-01 1.009268034249544144e-02
3.145785629749298096e-01 9.942043572664260864e-02 -4.223299324512481689e-01 1.492007523775100708e-01 4.583191573619842529e-01 -2.888152301311492920e-01 5.901620388031005859e-01 -2.208404839038848877e-01
-1.436021924018859863e-01 -2.182624191045761108e-01 -2.656463980674743652e-01 -2.350851744413375854e-01 4.480928182601928711e-01 1.789882928133010864e-01 6.356781125068664551e-01 4.110917448997497559e-01
-7.151722311973571777e-01 -3.223738074302673340e-01 -3.988156020641326904e-01 -1.907499134540557861e-01 4.329948127269744873e-02 -1.004190817475318909e-01 4.203932881355285645e-01 -2.179571986198425293e-02
3.109386563301086426e-01 -4.967779219150543213e-01 -2.880153656005859375e-01 -2.064976841211318970e-01 -9.761047363281250000e-02 3.700303435325622559e-01 5.071861743927001953e-01 3.567162156105041504e-01
5.401763692498207092e-02 1.987349241971969604e-01 -4.080051481723785400e-01 -5.065055489540100098e-01 3.987718522548675537e-01 3.265569210052490234e-01 5.041208863258361816e-01 1.215495020151138306e-01
2.912790477275848389e-01 1.216983702033758163e-02 -3.012004494667053223e-01 -5.400636792182922363e-01 3.338735103607177734e-01 3.964631557464599609e-01 4.886691570281982422e-01 1.586376428604125977e-01
-3.752611950039863586e-02 -2.678171694278717041e-01 -1.670229434967041016e-01 -3.079269453883171082e-02 4.663029909133911133e-01 3.292729258537292480e-01 7.454947233200073242e-01 1.280602663755416870e-01
-9.769442677497863770e-02 -4.409672021865844727e-01 -5.276204347610473633e-01 -2.036873549222946167e-01 4.286076128482818604e-01 4.783434569835662842e-01 2.283231168985366821e-01 1.071621924638748169e-01
1.452924758195877075e-01 -6.313019394874572754e-01 1.395639218389987946e-02 -3.846689760684967041e-01 1.623534113168716431e-01 -3.691384792327880859e-01 4.655137956142425537e-01 2.299088984727859497e-01
-2.898369431495666504e-01 -5.653271675109863281e-01 -3.355807662010192871e-01 1.230971589684486389e-01 -3.051240146160125732e-01 -2.944488823413848877e-01 4.762884676456451416e-01 -2.489596754312515259e-01
-1.608261317014694214e-01 -2.813844084739685059e-01 4.816931858658790588e-02 1.215916723012924194e-01 3.516691923141479492e-01 -3.921207189559936523e-01 7.684335112571716309e-01 -9.966535866260528564e-02
-1.076430976390838623e-01 -1.315373480319976807e-01 -5.239790081977844238e-01 4.055736213922500610e-02 4.581104815006256104e-01 -4.756522476673126221e-01 4.607736468315124512e-01 2.156135141849517822e-01
-3.869431614875793457e-01 -8.393757790327072144e-02 -5.801017284393310547e-01 3.693102672696113586e-02 5.042766332626342773e-01 -2.059422433376312256e-01 4.008014798164367676e-01 2.190857678651809692e-01
1.662111282348632812e-02 -2.235537916421890259e-01 -2.024435400962829590e-01 -2.375885397195816040e-01 2.057866007089614868e-01 6.809395551681518555e-01 5.807209014892578125e-01 -9.514294564723968506e-02
-3.482895791530609131e-01 -1.448641270399093628e-01 -2.386849671602249146e-01 -4.842411279678344727e-01 -4.468809962272644043e-01 -2.340946719050407410e-02 6.047981977462768555e-01 -1.474050153046846390e-02
-7.311542630195617676e-01 -2.717947959899902344e-01 -3.442892134189605713e-01 -3.294684290885925293e-01 1.777306199073791504e-01 -6.965256482362747192e-02 2.769367396831512451e-01 -2.265453189611434937e-01
4.540118575096130371e-01 1.737800091505050659e-01 -1.081295460462570190e-01 -1.622510552406311035e-01 2.083367556333541870e-01 1.039113849401473999e-01 8.051264286041259766e-01 -1.524008214473724365e-01
2.668934464454650879e-01 2.104502767324447632e-01 -4.074729084968566895e-01 -1.392791122198104858e-01 4.561021327972412109e-01 1.773785650730133057e-01 6.776103973388671875e-01 1.993866637349128723e-02
5.271038040518760681e-02 -4.314520359039306641e-01 9.367888420820236206e-02 5.741490796208381653e-02 3.894836306571960449e-01 2.298506498336791992e-01 7.640083432197570801e-01 -1.037355586886405945e-01
-7.791351526975631714e-02 -7.701041102409362793e-01 -2.551078423857688904e-02 -3.995232284069061279e-01 2.713938057422637939e-01 -3.122678995132446289e-01 2.302380204200744629e-01 -1.281565278768539429e-01
3.193859010934829712e-02 -2.555758357048034668e-01 -6.055753231048583984e-01 2.502480447292327881e-01 -1.061490178108215332e-01 1.816473901271820068e-01 6.280983686447143555e-01 2.560161650180816650e-01
-1.019889861345291138e-01 -3.796151876449584961e-01 -4.649708271026611328e-01 1.098946332931518555e-01 1.804722547531127930e-01 6.755275279283523560e-02 5.928958058357238770e-01 4.780763685703277588e-01
5.603931546211242676e-01 -1.394924819469451904e-01 -5.015788078308105469e-01 -9.258889406919479370e-02 3.660275638103485107e-01 2.403581887483596802e-01 4.461740553379058838e-01 1.246109008789062500e-01
8.521805517375469208e-03 -1.784526407718658447e-01 -4.054546356201171875e-01 -3.328785896301269531e-01 3.496876060962677002e-01 2.696907818317413330e-01 5.563406348228454590e-01 4.339941740036010742e-01
1.535931974649429321e-01 -2.249025702476501465e-01 -2.939532399177551270e-01 -2.804224789142608643e-01 5.173842906951904297e-01 3.545758128166198730e-01 5.531564950942993164e-01 2.477702498435974121e-01
4.001997411251068115e-01 1.267322599887847900e-01 -5.281325578689575195e-01 -1.106729283928871155e-01 3.684258460998535156e-01 2.510262727737426758e-01 5.695957541465759277e-01 9.703446179628372192e-02
-5.238783359527587891e-01 -3.969546258449554443e-01 -3.643466830253601074e-01 -6.057335138320922852e-01 2.828845754265785217e-02 -3.752919286489486694e-02 2.451401948928833008e-01 7.755219936370849609e-02
3.387984931468963623e-01 1.380931138992309570e-01 -4.146826565265655518e-01 -3.951646983623504639e-01 -8.888282626867294312e-02 4.052401781082153320e-01 6.045572161674499512e-01 -2.049492858350276947e-02
3.447060286998748779e-02 6.911755353212356567e-02 -2.187257111072540283e-01 -3.916300237178802490e-01 1.338474336080253124e-03 5.965727567672729492e-01 3.949516415596008301e-01 -5.300299525260925293e-01
-1.352046132087707520e-01 2.601021230220794678e-01 -2.080170661211013794e-01 -4.247703850269317627e-01 1.565616428852081299e-01 3.023330867290496826e-01 7.385680675506591797e-01 1.701935976743698120e-01
3.610457181930541992e-01 -1.482278406620025635e-01 -6.491112709045410156e-01 -1.845792531967163086e-01 7.713083922863006592e-02 4.901943206787109375e-01 2.564926445484161377e-01 -2.832514941692352295e-01
-3.241314589977264404e-01 -4.627995193004608154e-01 -4.073096811771392822e-01 1.762080937623977661e-01 2.970342040061950684e-01 2.212474495172500610e-01 2.833377122879028320e-01 -5.160863995552062988e-01
1.267795264720916748e-01 1.065530031919479370e-01 -5.653157830238342285e-01 -4.190610945224761963e-01 1.874441504478454590e-01 5.236084461212158203e-01 3.921625316143035889e-01 -1.195272654294967651e-01
1.120024845004081726e-01 -2.593756616115570068e-01 6.516559422016143799e-02 -6.344485282897949219e-02 4.134404063224792480e-01 3.919455111026763916e-01 7.495805025100708008e-01 -1.596333831548690796e-01
5.606142431497573853e-02 -6.144505739212036133e-01 -5.209456086158752441e-01 -4.679804742336273193e-01 1.503399312496185303e-01 -3.236623704433441162e-01 -9.744753129780292511e-03 3.825151920318603516e-02
-1.416185051202774048e-01 4.601579010486602783e-01 -4.803960025310516357e-01 -5.178833603858947754e-01 1.472112089395523071e-01 -2.661240994930267334e-01 3.920454382896423340e-01 -1.517320871353149414e-01
-1.253694742918014526e-01 -3.422692418098449707e-01 -3.276875317096710205e-01 3.712264597415924072e-01 9.832403808832168579e-02 5.737023800611495972e-02 7.600268125534057617e-01 1.770493984222412109e-01
-1.610378921031951904e-01 1.293351501226425171e-01 -2.121992111206054688e-01 -6.137338280677795410e-01 5.730636715888977051e-01 -1.961508095264434814e-01 4.047341644763946533e-01 7.038956880569458008e-02
-3.891750872135162354e-01 -2.976845502853393555e-01 -6.923946142196655273e-01 -9.011328220367431641e-02 4.684680402278900146e-01 1.537056714296340942e-01 1.181863173842430115e-01 -1.238554120063781738e-01
2.913814187049865723e-01 1.629228144884109497e-01 -2.274746149778366089e-01 -1.862412244081497192e-01 5.269998311996459961e-01 5.605283007025718689e-02 7.218489050865173340e-01 -1.364244800060987473e-02
-3.982752561569213867e-01 -5.498704314231872559e-01 -2.596025764942169189e-01 -3.039474785327911377e-01 -3.943152427673339844e-01 3.315849229693412781e-02 4.395923316478729248e-01 -1.715121269226074219e-01
-2.481235414743423462e-01 -2.932474613189697266e-01 5.415813997387886047e-02 -5.023568272590637207e-01 -2.993433773517608643e-01 -2.780821025371551514e-01 4.908230304718017578e-01 -4.350882470607757568e-01
4.600186645984649658e-01 8.009468205273151398e-03 -1.864278018474578857e-01 -3.691660463809967041e-01 2.218026071786880493e-01 3.120823204517364502e-01 6.834443807601928711e-01 5.993281304836273193e-02
9.004400670528411865e-02 6.809173524379730225e-02 -5.005367398262023926e-01 -5.040209293365478516e-01 2.056702226400375366e-01 3.719015717506408691e-01 4.592426419258117676e-01 3.019383847713470459e-01
-2.741082012653350830e-01 -3.471393287181854248e-01 -4.846930801868438721e-01 1.094142943620681763e-01 -2.266563773155212402e-01 -4.392102062702178955e-01 5.094921588897705078e-01 -2.315149456262588501e-01
4.663186371326446533e-01 2.180665582418441772e-01 -2.094994783401489258e-01 -2.471684962511062622e-01 3.973160386085510254e-01 1.141701564192771912e-01 6.617158651351928711e-01 -1.457697302103042603e-01
-3.709964454174041748e-01 -4.626884758472442627e-01 -5.391151309013366699e-01 1.371286436915397644e-02 3.795343339443206787e-01 3.981994092464447021e-01 1.283338367938995361e-01 -1.958801746368408203e-01
1.379209607839584351e-01 -1.043106317520141602e-01 1.045601516962051392e-01 -2.619593143463134766e-01 3.943405449390411377e-01 4.008266329765319824e-01 7.166661620140075684e-01 -2.465051263570785522e-01
-2.070581465959548950e-01 -5.071537494659423828e-01 -6.716760396957397461e-01 1.222045645117759705e-01 3.723599612712860107e-01 9.060120582580566406e-02 5.624679848551750183e-02 -2.895085811614990234e-01
-6.077886819839477539e-01 -2.383517622947692871e-01 -4.574137628078460693e-01 -1.323173195123672485e-02 -1.927234232425689697e-01 -5.885731428861618042e-03 5.693861246109008789e-01 -5.478508770465850830e-02
1.399909406900405884e-01 -2.598096728324890137e-01 -1.275362726300954819e-02 -8.948002755641937256e-02 3.971286118030548096e-01 3.109557628631591797e-01 8.058229684829711914e-01 3.125108405947685242e-02
3.856717050075531006e-01 1.278903186321258545e-01 -2.289442867040634155e-01 -1.416862607002258301e-01 5.319659113883972168e-01 2.002254361286759377e-03 6.867465376853942871e-01 -8.830893784761428833e-02
1.294960454106330872e-02 -9.051116704940795898e-01 -2.766191363334655762e-01 -2.107995599508285522e-01 3.474922105669975281e-02 -1.939553469419479370e-01 1.430672854185104370e-01 -1.887184381484985352e-02
2.937377989292144775e-01 -1.052619963884353638e-01 -7.334924340248107910e-01 -1.963938772678375244e-01 1.939894556999206543e-01 2.355298250913619995e-01 1.921706274151802063e-02 -4.822665154933929443e-01
1.232266575098037720e-01 3.007126785814762115e-02 -3.102750778198242188e-01 -3.119674026966094971e-01 4.790774881839752197e-01 2.154546380043029785e-01 6.665778160095214844e-01 2.646784782409667969e-01
3.494732677936553955e-01 -2.764308154582977295e-01 -8.610626310110092163e-02 -5.717866867780685425e-02 4.716347157955169678e-01 3.151299655437469482e-01 6.789221167564392090e-01 -8.994074165821075439e-02
-3.273624777793884277e-01 -4.286424219608306885e-01 -4.658929407596588135e-01 -5.575126409530639648e-01 -3.562634587287902832e-01 3.769176825881004333e-02 1.275661289691925049e-01 -1.913254410028457642e-01
-4.334512948989868164e-01 -3.645440340042114258e-01 -6.935040652751922607e-02 -4.927453100681304932e-01 -3.129909634590148926e-01 3.655441105365753174e-02 5.757141113281250000e-01 -2.956406213343143463e-02
2.146244794130325317e-01 -1.256820745766162872e-02 -8.747914433479309082e-01 -2.358544617891311646e-01 1.913980245590209961e-01 2.062419652938842773e-01 -6.171567365527153015e-03 -2.316977083683013916e-01
2.920383810997009277e-01 -4.392329454421997070e-01 -2.592302560806274414e-01 -2.827221751213073730e-01 -4.464970901608467102e-02 3.757355213165283203e-01 5.100957751274108887e-01 4.138688445091247559e-01
-4.076119959354400635e-01 -4.610867202281951904e-01 -2.699118256568908691e-01 -6.454985141754150391e-01 -9.331389516592025757e-02 1.580031588673591614e-03 3.214723169803619385e-01 1.402728259563446045e-01
2.974484860897064209e-01 2.567102909088134766e-01 -8.027667999267578125e-01 -3.311289846897125244e-02 -2.990664541721343994e-02 1.150642856955528259e-01 2.976096570491790771e-01 -3.120699822902679443e-01
4.218404293060302734e-01 -2.071807235479354858e-01 -2.858400046825408936e-01 -8.189570158720016479e-02 6.637471169233322144e-02 -4.371127784252166748e-01 2.829589247703552246e-01 -6.443418264389038086e-01
3.544473350048065186e-01 -1.526363641023635864e-01 -3.623272478580474854e-01 -2.860736846923828125e-01 1.268431991338729858e-01 5.468053817749023438e-01 3.434670269489288330e-01 -4.526535570621490479e-01
-2.784585654735565186e-01 -7.791286800056695938e-03 -5.984294414520263672e-01 6.687130033969879150e-02 -3.063763678073883057e-01 -2.939884960651397705e-01 5.895050764083862305e-01 -1.788815259933471680e-01
2.174477577209472656e-01 -6.350923776626586914e-01 1.420240104198455811e-01 -5.504776835441589355e-01 3.219943940639495850e-01 -1.785611063241958618e-01 2.973571419715881348e-01 -4.681798070669174194e-02
-3.372575044631958008e-01 -6.175294518470764160e-02 -4.810368120670318604e-01 -7.527476549148559570e-02 3.901371061801910400e-01 2.567208707332611084e-01 2.562495470046997070e-01 -6.013358831405639648e-01
1.641070246696472168e-01 -8.037452399730682373e-02 6.167887896299362183e-02 -2.810330092906951904e-01 5.795943737030029297e-01 9.806489199399948120e-02 7.329350709915161133e-01 -3.294096514582633972e-02
3.067622780799865723e-01 5.516260489821434021e-02 -2.480525225400924683e-01 2.235763818025588989e-01 2.766203582286834717e-01 -1.199745461344718933e-01 7.826364636421203613e-01 -2.964880466461181641e-01
1.191209722310304642e-02 1.177598088979721069e-01 -1.790377646684646606e-01 -3.129075169563293457e-01 1.312522739171981812e-01 5.548477172851562500e-01 5.628974437713623047e-01 -4.626970887184143066e-01
-4.446457326412200928e-01 -1.448601782321929932e-01 -3.751989305019378662e-01 -1.109427288174629211e-01 -3.334542512893676758e-01 -1.950743794441223145e-01 5.505073070526123047e-01 -4.194271862506866455e-01
1.067447215318679810e-01 -1.508072391152381897e-02 -6.701335310935974121e-01 1.305150538682937622e-01 -1.059682294726371765e-02 2.723237499594688416e-02 2.616516351699829102e-01 -6.730152964591979980e-01
-2.323129773139953613e-01 -3.325847089290618896e-01 -4.048931300640106201e-01 -7.598018050193786621e-01 -1.764090210199356079e-01 -1.432039588689804077e-01 5.394955724477767944e-02 -1.991047561168670654e-01
-1.424244791269302368e-01 -1.352131962776184082e-01 -6.282548308372497559e-01 -9.564948827028274536e-02 2.951004207134246826e-01 4.049886465072631836e-01 4.856263101100921631e-01 2.657943069934844971e-01
-1.847398877143859863e-01 -4.336466193199157715e-01 -2.363630086183547974e-01 -4.194984957575798035e-02 4.400902390480041504e-01 1.501557528972625732e-01 1.065754890441894531e-01 -7.018617987632751465e-01
-3.126591444015502930e-01 -7.394699454307556152e-01 -5.062371492385864258e-01 -2.769713997840881348e-01 2.609263360500335693e-02 -1.419612020254135132e-01 2.273380011320114136e-02 -3.299383074045181274e-02
3.465369343757629395e-01 -2.775343954563140869e-01 -1.416639685630798340e-01 -1.731358319520950317e-01 4.392129778861999512e-01 4.423516094684600830e-01 6.026193499565124512e-01 -3.329965844750404358e-02
3.817160129547119141e-01 -2.738802134990692139e-01 -4.539074003696441650e-01 -2.886850237846374512e-01 -1.666894853115081787e-01 5.621818900108337402e-01 2.352799773216247559e-01 -3.011993169784545898e-01
-9.194513410329818726e-02 -4.869284331798553467e-01 -4.537807106971740723e-01 3.111479580402374268e-01 4.333139657974243164e-01 8.286594599485397339e-02 3.426046073436737061e-01 -3.737794458866119385e-01
-1.898524761199951172e-01 -3.779174089431762695e-01 -4.120104610919952393e-01 -6.755483746528625488e-01 3.148799389600753784e-02 -3.470992147922515869e-01 1.756760179996490479e-01 2.066027373075485229e-01
-2.521621882915496826e-01 -2.545738518238067627e-01 -3.834560513496398926e-01 -7.925304174423217773e-01 -1.277644932270050049e-01 -2.099763154983520508e-01 1.809673905372619629e-01 5.744867399334907532e-02
5.917834118008613586e-02 -2.873524427413940430e-01 -4.015893042087554932e-01 -4.512832760810852051e-01 2.076631337404251099e-01 6.014751791954040527e-01 3.375070095062255859e-01 1.737484931945800781e-01
-5.728554725646972656e-01 -3.168804645538330078e-01 -2.676787674427032471e-01 -3.069848418235778809e-01 2.331630140542984009e-01 7.996981590986251831e-02 5.669510364532470703e-01 1.527679413557052612e-01
4.376371204853057861e-01 2.058205157518386841e-01 -3.868041038513183594e-01 8.792842924594879150e-02 2.767520844936370850e-01 -8.718714118003845215e-02 6.804331541061401367e-01 -2.481538802385330200e-01
3.290088176727294922e-01 -1.141031533479690552e-01 -4.628054797649383545e-01 -2.088507562875747681e-01 2.554803788661956787e-01 -5.700349807739257812e-01 1.386898905038833618e-01 -4.598709344863891602e-01
1.330820471048355103e-01 -1.013324363157153130e-03 -1.998991668224334717e-01 -2.545945644378662109e-01 4.849629700183868408e-01 2.960777878761291504e-01 7.366244792938232422e-01 1.097416803240776062e-01
4.570813477039337158e-02 -4.580411612987518311e-01 -1.121961995959281921e-01 1.290303319692611694e-01 -4.753207042813301086e-02 2.403480559587478638e-01 8.076637387275695801e-01 2.156964242458343506e-01
-4.046439230442047119e-01 -3.903248012065887451e-01 -2.105560004711151123e-01 -6.876209378242492676e-01 -1.104106530547142029e-01 -1.731320619583129883e-01 3.529099524021148682e-01 6.544397212564945221e-03
3.593234121799468994e-01 6.641687452793121338e-02 -1.022187545895576477e-01 -6.623553633689880371e-01 4.071365296840667725e-01 2.533610165119171143e-01 3.165526688098907471e-01 -2.952196300029754639e-01
-2.105302736163139343e-02 -2.657153010368347168e-01 -3.520667254924774170e-01 -3.840767443180084229e-01 3.719310462474822998e-01 4.251008033752441406e-01 4.899787604808807373e-01 3.136299848556518555e-01
1.514354646205902100e-01 8.941318094730377197e-02 -2.254585921764373779e-01 -6.557103991508483887e-01 6.317515969276428223e-01 4.514759033918380737e-02 2.053784728050231934e-01 -2.120284438133239746e-01
-4.532699882984161377e-01 -3.153288960456848145e-01 -1.211379617452621460e-01 -7.184610366821289062e-01 -6.635060161352157593e-02 1.925076991319656372e-01 2.739783227443695068e-01 -2.184662371873855591e-01
1.382685005664825439e-01 -3.694411814212799072e-01 -6.496361494064331055e-01 2.863644957542419434e-01 -1.332616340368986130e-02 -1.531426161527633667e-01 1.810616999864578247e-01 -5.328692197799682617e-01
1.473112851381301880e-01 -9.159577637910842896e-02 -4.034058153629302979e-01 1.869097501039505005e-01 5.880238115787506104e-02 3.483980894088745117e-02 3.865536451339721680e-01 -7.862206101417541504e-01
5.190514028072357178e-03 6.719942390918731689e-02 -2.201129347085952759e-01 -2.058477997779846191e-01 -1.096898503601551056e-02 6.212649345397949219e-01 5.480069518089294434e-01 -4.671535193920135498e-01
-4.105216264724731445e-01 -4.317306578159332275e-01 -5.607432126998901367e-01 1.266492605209350586e-01 4.087894260883331299e-01 2.251138687133789062e-01 1.607921570539474487e-01 -2.663990855216979980e-01
-1.985456794500350952e-01 -3.521457612514495850e-01 -2.277048677206039429e-01 -2.659803330898284912e-01 3.424743115901947021e-01 6.571431756019592285e-01 3.857700824737548828e-01 -1.266241222620010376e-01
1.548136919736862183e-01 -2.276033759117126465e-01 -5.097402334213256836e-01 -8.146113902330398560e-02 -1.779618412256240845e-01 3.298352956771850586e-01 6.045420765876770020e-01 3.896478116512298584e-01
2.762106992304325104e-02 -2.509383670985698700e-02 -7.990345954895019531e-01 -2.452740520238876343e-01 2.284428179264068604e-01 3.977309465408325195e-01 2.217017263174057007e-01 2.011566162109375000e-01
5.382827669382095337e-02 -7.541024088859558105e-01 -2.304401248693466187e-01 -5.734498500823974609e-01 -1.196414679288864136e-01 -4.458150640130043030e-02 1.469057351350784302e-01 9.274638444185256958e-02
-2.015725821256637573e-01 2.989718019962310791e-01 -3.466929495334625244e-01 -4.467815458774566650e-01 2.049542516469955444e-01 3.874872922897338867e-01 3.554198145866394043e-01 -4.813510477542877197e-01
2.114042080938816071e-02 -2.961330413818359375e-01 -4.195522665977478027e-01 -2.152467519044876099e-01 5.516641139984130859e-01 1.984287947416305542e-01 3.762289416044950485e-03 -5.880320072174072266e-01
-1.642015129327774048e-01 2.113192714750766754e-02 -8.224517107009887695e-01 1.697214394807815552e-01 3.129948377609252930e-01 -2.107274532318115234e-01 3.118216395378112793e-01 1.665975451469421387e-01
2.691860496997833252e-01 1.604822129011154175e-01 -7.255519032478332520e-01 -4.197940528392791748e-01 -3.909774124622344971e-02 3.428019881248474121e-01 2.565842270851135254e-01 1.193921640515327454e-01
2.827281057834625244e-01 -1.075193732976913452e-01 -3.103660345077514648e-01 -1.491069346666336060e-01 4.198816716670989990e-01 3.003039658069610596e-01 6.894605755805969238e-01 2.193300724029541016e-01
2.046010494232177734e-01 -3.277396410703659058e-02 -7.825117111206054688e-01 -3.147113621234893799e-01 2.962605655193328857e-01 2.378145307302474976e-01 -7.189918309450149536e-02 -3.101627528667449951e-01
1.992398351430892944e-01 2.075240761041641235e-01 -3.247268497943878174e-01 -3.474444448947906494e-01 5.128121376037597656e-01 -4.695438146591186523e-01 4.553023576736450195e-01 -1.800571009516716003e-02
-1.321950927376747131e-02 1.145093366503715515e-01 -8.290815353393554688e-02 -3.691248893737792969e-01 1.824984550476074219e-01 5.416251420974731445e-01 5.224158167839050293e-01 -4.939675927162170410e-01
-2.290837913751602173e-01 -3.916079103946685791e-01 -5.190061330795288086e-01 -2.287161052227020264e-01 -2.819031774997711182e-01 -5.170246362686157227e-01 3.071571290493011475e-01 -1.770770102739334106e-01
-5.968559980392456055e-01 -1.297957748174667358e-01 -8.613284677267074585e-02 -4.114540815353393555e-01 2.103582322597503662e-01 -3.195802569389343262e-01 5.511649847030639648e-01 6.149312481284141541e-03
3.350209295749664307e-01 1.133047975599765778e-02 -7.016330957412719727e-02 3.870731685310602188e-03 3.975227177143096924e-01 -2.990004420280456543e-01 6.225504875183105469e-01 -4.976946413516998291e-01
1.865368187427520752e-01 6.267494708299636841e-02 -3.999509513378143311e-01 3.156539201736450195e-01 7.858297228813171387e-02 -1.208387911319732666e-01 7.894791364669799805e-01 -2.400480508804321289e-01
-1.714184880256652832e-01 -1.661177277565002441e-01 -3.202696740627288818e-01 -2.678606510162353516e-01 -5.638102889060974121e-01 -1.708574891090393066e-01 4.610786437988281250e-01 -4.571990072727203369e-01
4.046405255794525146e-01 1.254777312278747559e-01 -7.676455378532409668e-01 -3.506217002868652344e-01 5.590577796101570129e-02 1.749755740165710449e-01 2.245197594165802002e-01 1.554194688796997070e-01
-1.064992919564247131e-01 3.976564109325408936e-01 -1.891563087701797485e-01 -6.742036342620849609e-01 2.134082019329071045e-01 8.427853137254714966e-02 4.609998166561126709e-01 -2.739158570766448975e-01
2.733014523983001709e-01 -4.303470999002456665e-02 -2.548184394836425781e-01 -2.712571024894714355e-01 4.695720970630645752e-01 3.588054180145263672e-01 6.525427699089050293e-01 9.944888204336166382e-02
-4.520809650421142578e-01 -4.189279079437255859e-01 -1.407790631055831909e-01 -6.815984249114990234e-01 -9.723504632711410522e-02 7.310774922370910645e-02 3.311549425125122070e-01 -1.061319410800933838e-01
3.846406340599060059e-01 -2.009621262550354004e-01 -4.723463058471679688e-01 -3.268236815929412842e-01 6.854742765426635742e-02 4.989582598209381104e-01 4.111599028110504150e-01 -2.429617345333099365e-01
-2.371477037668228149e-01 -4.537748098373413086e-01 -5.902432799339294434e-01 -5.500034093856811523e-01 -5.152602493762969971e-02 -2.853669524192810059e-01 4.921120405197143555e-02 -2.115073800086975098e-02
3.883566558361053467e-01 1.033891737461090088e-01 -6.689473390579223633e-01 5.458217486739158630e-02 1.431394815444946289e-01 3.760449588298797607e-01 4.469525218009948730e-01 -1.623418033123016357e-01
1.878869235515594482e-01 -5.715639591217041016e-01 3.208374837413430214e-03 -4.676624536514282227e-01 1.697730720043182373e-01 -5.266925096511840820e-01 3.092357218265533447e-01 -1.320604830980300903e-01
-1.292284727096557617e-01 -4.453555680811405182e-03 -5.289350152015686035e-01 -1.198052614927291870e-01 -3.409796655178070068e-01 -4.599054157733917236e-01 3.921334743499755859e-01 -4.556380212306976318e-01
-1.454972196370363235e-02 -6.072772145271301270e-01 -2.149118036031723022e-01 -6.124160289764404297e-01 1.743912398815155029e-01 -2.797774076461791992e-01 2.211142927408218384e-01 2.284357696771621704e-01
-9.461010247468948364e-02 3.036614656448364258e-01 -3.216861188411712646e-01 -5.577096939086914062e-01 2.309445142745971680e-01 -4.866926670074462891e-01 3.927230834960937500e-01 -1.997001618146896362e-01
-6.088647246360778809e-01 -2.058051526546478271e-01 -5.304406881332397461e-01 -6.300396472215652466e-02 -2.022948265075683594e-01 -3.035287931561470032e-02 4.732852578163146973e-01 -1.890709698200225830e-01
2.389014512300491333e-01 -5.268064737319946289e-01 -4.538421034812927246e-01 1.521234214305877686e-01 -7.169225811958312988e-02 2.704592347145080566e-01 1.739240139722824097e-01 -5.724939107894897461e-01
-5.822339560836553574e-03 -4.972636401653289795e-01 -3.216153681278228760e-01 3.090341389179229736e-01 2.498084306716918945e-02 1.909658461809158325e-01 6.900327801704406738e-01 2.012940794229507446e-01
1.095031201839447021e-02 3.600578010082244873e-02 -4.352000951766967773e-01 -1.505035012960433960e-01 -5.202154442667961121e-02 5.861498117446899414e-01 3.897503018379211426e-01 -5.369823575019836426e-01
-1.765237003564834595e-01 -1.953086256980895996e-01 -4.215688705444335938e-01 -2.518743574619293213e-01 -3.185193240642547607e-01 -5.329418182373046875e-01 3.344987332820892334e-01 -4.383629858493804932e-01
-5.015146732330322266e-02 2.652640044689178467e-01 -5.909449458122253418e-01 -1.742722541093826294e-01 4.336797073483467102e-02 3.345090746879577637e-01 3.059705495834350586e-01 -5.832135081291198730e-01
1.602830141782760620e-01 1.362336426973342896e-01 -2.519205212593078613e-01 -3.072044253349304199e-01 1.551977694034576416e-01 5.068148374557495117e-01 6.147868037223815918e-01 -3.728282153606414795e-01
-8.302363008260726929e-02 -6.620690971612930298e-02 -5.312571525573730469e-01 4.982878640294075012e-02 -4.159948229789733887e-01 -4.263255298137664795e-01 5.549575090408325195e-01 -2.030361592769622803e-01
1.563699394464492798e-01 8.379869163036346436e-02 -1.285971254110336304e-01 -4.342543184757232666e-01 3.175767958164215088e-01 -5.982418060302734375e-01 5.492479801177978516e-01 -5.468570441007614136e-02
-2.503840029239654541e-01 -5.534485578536987305e-01 -5.467025637626647949e-01 -3.294883668422698975e-01 9.122396260499954224e-02 -4.140796363353729248e-01 1.182407438755035400e-01 1.726028621196746826e-01
1.325592678040266037e-02 1.814994364976882935e-01 -2.155226171016693115e-01 -4.368682801723480225e-01 1.237936839461326599e-01 5.603261590003967285e-01 4.654079675674438477e-01 -4.285833835601806641e-01
4.988668262958526611e-01 8.400052785873413086e-02 -3.687060475349426270e-01 -2.601177692413330078e-01 5.572556983679533005e-03 -4.730918407440185547e-01 3.206847608089447021e-01 -4.623686373233795166e-01
-5.451388359069824219e-01 5.499389767646789551e-02 -4.941940605640411377e-01 -9.041543304920196533e-02 -1.190682947635650635e-01 -2.403552681207656860e-01 5.344759821891784668e-01 -2.996399104595184326e-01
-5.071265697479248047e-01 -7.377905398607254028e-02 -4.563624560832977295e-01 -7.214495539665222168e-02 -1.131349503993988037e-01 -3.078605830669403076e-01 5.124669075012207031e-01 -3.920558989048004150e-01
1.518412530422210693e-01 1.603472232818603516e-01 -6.610463857650756836e-01 -4.517416059970855713e-01 5.455741658806800842e-02 4.272900521755218506e-01 3.172226846218109131e-01 1.549088805913925171e-01
-4.826697409152984619e-01 -2.547401189804077148e-01 -3.438571840524673462e-02 4.901761189103126526e-02 5.014880299568176270e-01 -4.995279759168624878e-02 4.851211309432983398e-01 -4.574105739593505859e-01
2.195369303226470947e-01 2.064636647701263428e-01 -2.715150415897369385e-01 -6.052742600440979004e-01 2.517787814140319824e-01 3.849042952060699463e-01 4.744439125061035156e-01 -1.801608800888061523e-01
3.559917211532592773e-01 1.092030927538871765e-01 -7.186105251312255859e-01 1.063544079661369324e-01 1.440722048282623291e-01 2.732900083065032959e-01 4.818499088287353516e-01 -7.751734554767608643e-02
-7.562173902988433838e-02 -1.374170631170272827e-01 -4.159160554409027100e-01 1.468057632446289062e-01 2.836411893367767334e-01 6.266754120588302612e-02 2.993789613246917725e-01 -7.790074348449707031e-01
1.549191474914550781e-01 -3.864833116531372070e-01 -3.878701925277709961e-01 1.626560389995574951e-01 -1.520199179649353027e-01 3.322878777980804443e-01 6.947020292282104492e-01 1.832871884107589722e-01
-2.046997100114822388e-01 -2.035658210515975952e-01 -6.310484409332275391e-01 -3.987410664558410645e-02 -3.048947751522064209e-01 -4.457259476184844971e-01 3.412790298461914062e-01 -3.297621309757232666e-01
-6.487865932285785675e-03 -7.657790929079055786e-02 -8.381472826004028320e-01 -1.851952224969863892e-01 1.136219426989555359e-01 3.366195261478424072e-01 5.307448282837867737e-02 -3.581423163414001465e-01
2.377452552318572998e-01 1.525450050830841064e-01 -7.325419783592224121e-01 7.263108342885971069e-02 3.745012357831001282e-02 3.521323800086975098e-01 4.963110089302062988e-01 -8.117732405662536621e-02
7.936229556798934937e-02 -2.381622791290283203e-01 -6.619759798049926758e-01 1.146771535277366638e-01 -4.463231563568115234e-02 1.543592959642410278e-01 1.802672296762466431e-01 -6.536836028099060059e-01
2.752635180950164795e-01 -6.072889566421508789e-01 -1.835165321826934814e-01 -5.892121195793151855e-01 -5.273692309856414795e-02 -3.645953238010406494e-01 1.657901704311370850e-01 -1.066939458250999451e-01
-7.432791590690612793e-02 3.293706178665161133e-01 -6.874591708183288574e-01 -2.460240721702575684e-01 8.549980074167251587e-02 3.002475202083587646e-01 2.503202259540557861e-01 -4.390256106853485107e-01
-3.121415376663208008e-01 -3.198532462120056152e-01 -4.321813285350799561e-01 3.280852138996124268e-01 3.771394193172454834e-01 -2.185026705265045166e-01 4.759660661220550537e-01 -2.988638579845428467e-01
3.309186398983001709e-01 -2.079759240150451660e-01 -4.057323634624481201e-01 -2.198305279016494751e-01 -2.374170273542404175e-01 5.922143459320068359e-01 3.524662554264068604e-01 -3.209013640880584717e-01
4.250779449939727783e-01 2.604429721832275391e-01 -3.116719722747802734e-01 -3.005399405956268311e-01 3.696613013744354248e-01 1.680027246475219727e-01 6.304294466972351074e-01 -4.121785983443260193e-02
2.673822343349456787e-01 -7.950494438409805298e-02 -2.969735562801361084e-01 -3.223588764667510986e-01 2.841753363609313965e-01 4.168840944766998291e-01 6.677013635635375977e-01 1.723484843969345093e-01
6.547815166413784027e-03 -3.095022216439247131e-02 -2.841710150241851807e-01 -5.532770752906799316e-01 3.251070976257324219e-01 3.356360197067260742e-01 5.250884890556335449e-01 3.436082303524017334e-01
-2.500689923763275146e-01 -2.010549455881118774e-01 1.080458145588636398e-02 -1.450319737195968628e-01 4.521951675415039062e-01 1.543915718793869019e-01 7.841567993164062500e-01 1.807547509670257568e-01
-1.553425751626491547e-02 -3.435291945934295654e-01 2.614681422710418701e-01 -2.745751440525054932e-01 4.826670587062835693e-01 1.534045934677124023e-01 6.918262243270874023e-01 -5.352715402841567993e-02
-3.912355601787567139e-01 -3.542710542678833008e-01 -5.453917384147644043e-01 1.216756030917167664e-01 4.473610520362854004e-01 -5.291593819856643677e-02 4.158903062343597412e-01 -1.824089735746383667e-01
4.764555394649505615e-01 3.744709491729736328e-02 -2.429498583078384399e-01 -3.419817388057708740e-01 1.469731926918029785e-01 -4.578911960124969482e-01 2.789406776428222656e-01 -5.352926850318908691e-01
-2.935053110122680664e-01 -2.936283312737941742e-02 5.818374082446098328e-02 -6.278557777404785156e-01 3.193270266056060791e-01 -3.240522146224975586e-01 5.538174510002136230e-01 4.136284068226814270e-02
6.262815594673156738e-01 -2.251587957143783569e-01 -3.117308318614959717e-01 -6.495574116706848145e-02 3.710175864398479462e-03 -5.177482962608337402e-01 4.204497635364532471e-01 -1.040411591529846191e-01
1.973011903464794159e-02 7.254297286272048950e-02 -7.960927486419677734e-01 -1.381741464138031006e-01 -2.275210320949554443e-01 4.503562152385711670e-01 2.802529036998748779e-01 -9.145697206258773804e-02
-2.322505414485931396e-01 2.189849019050598145e-01 -3.741465210914611816e-01 -5.911821722984313965e-01 4.082629680633544922e-01 -3.858202993869781494e-01 2.012967914342880249e-01 -2.292753309011459351e-01
3.232575654983520508e-01 2.001146674156188965e-01 -2.624470889568328857e-01 -5.703492760658264160e-01 -1.297657042741775513e-01 3.328194916248321533e-01 5.589584708213806152e-01 -1.457379609346389771e-01
-3.007721528410911560e-02 -4.100255072116851807e-01 -2.851031124591827393e-01 -7.330836057662963867e-01 1.084209904074668884e-01 -3.744201362133026123e-01 1.831337511539459229e-01 1.636935621500015259e-01
3.475171625614166260e-01 6.055374443531036377e-02 1.227765604853630066e-01 -3.044574856758117676e-01 4.764588773250579834e-01 1.766113936901092529e-02 7.064036726951599121e-01 -2.036311328411102295e-01
-5.282526612281799316e-01 -3.323760926723480225e-01 -3.105923235416412354e-01 -1.289085000753402710e-01 -2.908250391483306885e-01 -1.178049594163894653e-01 5.118175745010375977e-01 -3.701027333736419678e-01
-5.504090711474418640e-02 -5.646696686744689941e-01 -2.884941101074218750e-01 2.339841723442077637e-01 4.852002114057540894e-02 2.856259047985076904e-01 2.934675216674804688e-01 -6.083433628082275391e-01
-2.323235152289271355e-03 -5.680319070816040039e-01 -2.145974338054656982e-01 -6.041485667228698730e-01 -2.145794332027435303e-01 -2.940568625926971436e-01 3.091556429862976074e-01 1.954371184110641479e-01
-1.544468700885772705e-01 1.919146180152893066e-01 -1.939347088336944580e-01 -5.099421739578247070e-01 1.936412751674652100e-01 4.052419066429138184e-01 3.609537184238433838e-01 -5.564691424369812012e-01
-3.387881517410278320e-01 -4.281210899353027344e-01 -3.063114285469055176e-01 -6.018692851066589355e-01 -3.460265696048736572e-01 9.740322083234786987e-02 2.767629325389862061e-01 -2.001050263643264771e-01
-2.321892082691192627e-01 -4.580471813678741455e-01 -3.505724370479583740e-01 -6.771776676177978516e-01 -3.340831696987152100e-01 3.286148980259895325e-02 1.700494587421417236e-01 -1.148995533585548401e-01
7.692905515432357788e-02 3.621921315789222717e-02 5.398871144279837608e-04 -5.409039855003356934e-01 2.544332742691040039e-01 -5.729292035102844238e-01 5.396568775177001953e-01 -1.264088898897171021e-01
6.329376697540283203e-01 -3.163039684295654297e-01 -2.487888187170028687e-01 -1.104675158858299255e-01 -2.381227016448974609e-01 -4.010287225246429443e-01 4.499938488006591797e-01 -7.226248085498809814e-02
1.877946704626083374e-01 -5.878574773669242859e-02 -6.712694764137268066e-01 -2.586184442043304443e-01 2.437959015369415283e-01 4.161850810050964355e-01 2.049194835126399994e-02 -4.590478539466857910e-01
-2.774476110935211182e-01 -4.357752501964569092e-01 -4.764991998672485352e-01 -6.549844741821289062e-01 -1.859584450721740723e-01 -6.269498169422149658e-02 1.772201806306838989e-01 8.454860746860504150e-02
8.433903753757476807e-02 -5.831037461757659912e-02 -2.591701447963714600e-01 -3.800133764743804932e-01 1.324971914291381836e-01 3.280242979526519775e-01 7.055072784423828125e-01 3.937149047851562500e-01
-2.421572357416152954e-01 -3.221220970153808594e-01 -2.852548658847808838e-01 -1.740730404853820801e-01 -5.519610643386840820e-01 -5.489022284746170044e-02 4.855724275112152100e-01 -4.271663725376129150e-01
4.613198637962341309e-01 -1.336807161569595337e-01 -3.122744560241699219e-01 -2.140378504991531372e-01 3.587849065661430359e-02 -5.084619522094726562e-01 1.995124518871307373e-01 -5.712790489196777344e-01
2.431146502494812012e-01 2.486628107726573944e-02 -1.036143004894256592e-01 1.035492867231369019e-01 2.973442971706390381e-01 -3.224312663078308105e-01 6.894866824150085449e-01 -5.010499358177185059e-01
-4.091241210699081421e-02 3.645716607570648193e-01 -3.623347580432891846e-01 -7.170391678810119629e-01 1.765553802251815796e-01 -2.815826237201690674e-01 1.984064877033233643e-01 -2.648704051971435547e-01
1.803931742906570435e-01 3.339940309524536133e-01 -4.609745144844055176e-01 -4.346639811992645264e-01 4.864412844181060791e-01 -2.745176553726196289e-01 3.722963035106658936e-01 -6.234201043844223022e-02
6.915489584207534790e-02 -9.390494972467422485e-02 8.133316040039062500e-02 -9.215290658175945282e-03 3.403184711933135986e-01 3.146993815898895264e-01 8.215332031250000000e-01 -2.998838424682617188e-01
2.119182795286178589e-01 -5.811549425125122070e-01 -6.525891367346048355e-04 -4.664340615272521973e-01 1.440885514020919800e-01 -5.077154636383056641e-01 3.148286640644073486e-01 -1.487781703472137451e-01
-4.870128259062767029e-02 -7.391890287399291992e-01 -4.529287815093994141e-01 -9.062292426824569702e-02 3.794830739498138428e-01 -3.035945594310760498e-01 3.891534358263015747e-02 -1.339560840278863907e-02
-3.387007713317871094e-01 1.137144342064857483e-01 -2.887748479843139648e-01 -7.075444459915161133e-01 2.556596994400024414e-01 -3.701512813568115234e-01 2.925751805305480957e-01 -1.915233582258224487e-02
-3.559707850217819214e-02 -4.327136874198913574e-01 -5.021162703633308411e-02 -1.899424009025096893e-02 2.912409007549285889e-01 1.395099461078643799e-01 1.946506798267364502e-01 -8.163557648658752441e-01
-5.561648011207580566e-01 -3.280487060546875000e-01 -3.647873699665069580e-01 -6.153298020362854004e-01 4.719286784529685974e-02 -1.332177519798278809e-01 2.235539555549621582e-01 -3.759991750121116638e-02
-2.102328985929489136e-01 3.434805870056152344e-01 -5.612913966178894043e-01 -4.809840619564056396e-01 3.991741836071014404e-01 -1.852776557207107544e-01 3.003711700439453125e-01 -8.682682365179061890e-02
-1.232478618621826172e-01 -6.572830080986022949e-01 -1.973456293344497681e-01 -6.410940289497375488e-01 -1.465682126581668854e-02 -1.882965713739395142e-01 2.380925118923187256e-01 1.023902148008346558e-01
6.673879623413085938e-01 -1.422881186008453369e-01 -5.787352323532104492e-01 -9.763026982545852661e-02 9.433036297559738159e-02 3.077323138713836670e-01 2.875252366065979004e-01 -6.011175364255905151e-02
-4.789255261421203613e-01 -3.541884124279022217e-01 -7.997480034828186035e-02 -2.688964009284973145e-01 -3.318568766117095947e-01 -5.168152227997779846e-02 6.199917793273925781e-01 -2.632294893264770508e-01
-1.417190432548522949e-01 -4.079436063766479492e-01 -4.774467647075653076e-02 -4.968391954898834229e-01 -4.406561553478240967e-01 -2.887174785137176514e-01 5.241983532905578613e-01 -1.097709089517593384e-01
-8.940235525369644165e-02 1.467967480421066284e-01 -1.404060870409011841e-01 -6.339262127876281738e-01 3.672286272048950195e-01 -3.334756195545196533e-01 5.074166655540466309e-01 2.129487395286560059e-01
1.696973145008087158e-01 -4.421288892626762390e-02 1.157223880290985107e-01 -5.627598762512207031e-01 6.193778514862060547e-01 1.830418258905410767e-01 4.396212399005889893e-01 -1.695808768272399902e-01
3.201169073581695557e-01 6.183285266160964966e-03 -3.712253272533416748e-01 -2.846460044384002686e-01 -4.696910735219717026e-03 -4.976010620594024658e-01 2.192504853010177612e-01 -6.188341379165649414e-01
1.494836211204528809e-01 -7.612569332122802734e-01 -1.936641037464141846e-01 -4.362806081771850586e-01 1.996878385543823242e-01 -3.135600090026855469e-01 1.746056675910949707e-01 4.017203673720359802e-02
-1.523842960596084595e-01 -3.469919413328170776e-02 6.637889146804809570e-02 -5.911408662796020508e-01 2.773336172103881836e-01 -4.794901907444000244e-01 5.609660744667053223e-01 1.461294852197170258e-02
-1.836705207824707031e-01 -2.241115272045135498e-01 -1.071891486644744873e-01 6.498586386442184448e-02 -2.576160132884979248e-01 -4.381754398345947266e-01 6.833021640777587891e-01 -4.184031784534454346e-01
-8.129870146512985229e-02 -6.291622519493103027e-01 8.628924190998077393e-02 -4.856068789958953857e-01 -1.244288776069879532e-02 -3.447142839431762695e-01 4.837931990623474121e-01 3.530864045023918152e-02
-2.797153294086456299e-01 -4.593711197376251221e-01 -1.565112918615341187e-01 1.757398843765258789e-01 1.706988811492919922e-01 2.374467402696609497e-01 3.963721692562103271e-01 -6.424385905265808105e-01
4.255618751049041748e-01 -2.516754865646362305e-01 1.665319688618183136e-02 -7.079318165779113770e-02 -1.506709679961204529e-02 -4.415628314018249512e-01 7.252941727638244629e-01 -1.703266203403472900e-01
-3.407926857471466064e-01 -3.911472856998443604e-01 -1.046509370207786560e-01 7.928971201181411743e-02 2.849740087985992432e-01 -6.132794916629791260e-02 4.300749003887176514e-01 -6.661005020141601562e-01
2.844891569111496210e-04 -2.780903577804565430e-01 -3.264727890491485596e-01 -2.479517310857772827e-01 3.527011573314666748e-01 2.849645018577575684e-01 9.883563965559005737e-03 -7.408782243728637695e-01
6.556109189987182617e-01 -5.153084918856620789e-02 -2.472213357686996460e-01 -1.850987970829010010e-01 3.775481879711151123e-01 2.472176551818847656e-01 4.912298321723937988e-01 -1.648429185152053833e-01
1.126043796539306641e-01 -4.821316599845886230e-01 -2.767832577228546143e-01 -7.909150123596191406e-01 -5.045906454324722290e-02 -1.793610453605651855e-01 1.162530258297920227e-01 6.695254147052764893e-02
4.481884837150573730e-01 -1.718569546937942505e-01 -5.696439743041992188e-01 -1.284952908754348755e-01 4.351478442549705505e-02 2.832750082015991211e-01 7.533790171146392822e-02 -5.837577581405639648e-01
1.035170033574104309e-01 -1.702880114316940308e-01 -4.186201393604278564e-01 -5.174261331558227539e-01 3.122851550579071045e-01 5.544100403785705566e-01 3.188723623752593994e-01 1.036415100097656250e-01
-4.876718223094940186e-01 -4.229201972484588623e-01 -3.953303098678588867e-01 -5.354031324386596680e-01 1.169804930686950684e-01 -2.496046721935272217e-01 2.371784597635269165e-01 9.017563611268997192e-02
-2.002275735139846802e-01 7.123302668333053589e-03 -1.386168152093887329e-01 -3.343634307384490967e-01 3.666619360446929932e-01 -6.106417179107666016e-01 5.670217275619506836e-01 -2.590233692899346352e-03
3.369921445846557617e-01 -2.671206891536712646e-01 -5.221024751663208008e-01 -2.410777509212493896e-01 9.913650155067443848e-02 2.548160851001739502e-01 -5.294790491461753845e-02 -6.378171443939208984e-01
3.736026883125305176e-01 -1.042636763304471970e-02 -1.212901994585990906e-01 -4.115884900093078613e-01 1.346772760152816772e-01 -5.272589325904846191e-01 2.963299155235290527e-01 -5.405963063240051270e-01
2.933406531810760498e-01 -2.877320721745491028e-02 -6.258700489997863770e-01 -3.153722286224365234e-01 4.119832068681716919e-02 4.941827952861785889e-01 4.183639287948608398e-01 3.175055235624313354e-02
1.110991463065147400e-01 -7.630293071269989014e-02 -5.212110877037048340e-01 -3.053098618984222412e-01 6.708362102508544922e-01 1.802309304475784302e-01 7.384657859802246094e-02 -3.591685593128204346e-01
3.329123854637145996e-01 -7.857155799865722656e-01 -2.733483910560607910e-01 -4.030629098415374756e-01 -8.925093710422515869e-02 -1.356709003448486328e-01 8.226732164621353149e-02 -3.874270617961883545e-02
-8.898620307445526123e-02 6.994627416133880615e-02 -1.734166294336318970e-01 -6.846632361412048340e-01 5.238836407661437988e-01 -2.473870366811752319e-01 3.697959780693054199e-01 1.262863427400588989e-01
-2.760762870311737061e-01 -5.035567879676818848e-01 -1.712684482336044312e-01 1.015703529119491577e-01 2.348423898220062256e-01 2.919939458370208740e-01 2.701189517974853516e-01 -6.459004878997802734e-01
4.550146758556365967e-01 -2.773987650871276855e-01 -5.942448973655700684e-01 1.650854013860225677e-02 5.506260693073272705e-02 2.526427805423736572e-01 7.445535808801651001e-02 -5.387097001075744629e-01
1.552165299654006958e-01 -5.376802086830139160e-01 -2.627117931842803955e-01 -7.275691628456115723e-01 -1.140937805175781250e-01 -2.080358713865280151e-01 1.434472501277923584e-01 1.075169891119003296e-01
1.280886083841323853e-01 1.991042345762252808e-01 -2.421559691429138184e-01 1.919699609279632568e-01 2.971169650554656982e-01 -1.863619089126586914e-01 7.599070072174072266e-01 -3.846958875656127930e-01
2.281623482704162598e-01 -1.260154396295547485e-01 -8.192853331565856934e-01 -6.956008821725845337e-02 2.087606787681579590e-01 2.137186676263809204e-01 1.065429896116256714e-01 -3.941914439201354980e-01
-2.978663146495819092e-01 -3.600048124790191650e-01 -3.438370823860168457e-01 -2.186237573623657227e-01 4.828739166259765625e-01 4.888545572757720947e-01 3.763646781444549561e-01 4.307591915130615234e-02
-4.318472146987915039e-01 -5.101318359375000000e-01 -3.336005210876464844e-01 -4.243390560150146484e-01 -3.580611348152160645e-01 1.218623295426368713e-02 3.340858221054077148e-01 -1.481576412916183472e-01
-7.199483923614025116e-03 2.434335201978683472e-01 -7.213051915168762207e-01 -1.478628367185592651e-01 1.589933596551418304e-02 1.995688974857330322e-01 2.224061191082000732e-01 -5.558764934539794922e-01
-1.910299435257911682e-02 1.430622190237045288e-01 -2.935452945530414581e-02 -1.759472340345382690e-01 1.515152454376220703e-01 3.772626519203186035e-01 7.624529600143432617e-01 -4.480296969413757324e-01
-2.062677145004272461e-01 -4.642346501350402832e-01 -5.081233978271484375e-01 -5.375994443893432617e-01 -3.666426241397857666e-01 8.012516796588897705e-02 4.049826040863990784e-02 -2.285834997892379761e-01
-3.311385810375213623e-01 -4.435567557811737061e-01 -1.365918666124343872e-01 -7.415534257888793945e-01 -8.802730590105056763e-02 -1.298889368772506714e-01 3.096297681331634521e-01 -6.749323010444641113e-02
-3.251572847366333008e-01 -3.675905466079711914e-01 -8.441621810197830200e-02 -5.428995490074157715e-01 -4.078549444675445557e-01 -1.363789588212966919e-01 4.846498072147369385e-01 -1.935291588306427002e-01
2.506954073905944824e-01 -1.789812445640563965e-01 -7.066808342933654785e-01 -1.872018128633499146e-01 2.139015793800354004e-01 4.459095299243927002e-01 3.201817274093627930e-01 1.535244584083557129e-01
5.366172175854444504e-03 -4.752511680126190186e-01 -3.123415075242519379e-02 1.994169950485229492e-01 2.621978521347045898e-01 3.640374243259429932e-01 7.112183570861816406e-01 -1.620562672615051270e-01
1.128365695476531982e-01 -4.865110814571380615e-01 4.865137860178947449e-02 -4.872619807720184326e-01 -4.398827552795410156e-01 -2.213542610406875610e-01 5.173078179359436035e-01 -2.610699273645877838e-02
1.973028182983398438e-01 7.669564336538314819e-02 -3.105591237545013428e-01 2.503497600555419922e-01 2.599658370018005371e-01 -2.748907804489135742e-01 6.659829020500183105e-01 -4.575881659984588623e-01
1.784423440694808960e-01 9.322149306535720825e-02 2.794702909886837006e-02 -2.565039396286010742e-01 3.755196332931518555e-01 -3.787783682346343994e-01 6.886207461357116699e-01 -3.663416504859924316e-01
-5.852009654045104980e-01 -1.900627464056015015e-01 -2.604933977127075195e-01 -7.512555271387100220e-02 3.217896819114685059e-01 -3.821268379688262939e-01 5.444325804710388184e-01 -4.403416067361831665e-02
1.800787150859832764e-01 3.669544681906700134e-02 -4.196559190750122070e-01 -2.436831593513488770e-01 -8.189596235752105713e-02 5.966239571571350098e-01 3.879624605178833008e-01 -4.664231240749359131e-01
1.750176846981048584e-01 -5.507501959800720215e-01 1.778423786163330078e-02 -4.673892259597778320e-01 1.788519769906997681e-01 -5.169178843498229980e-01 3.672575950622558594e-01 -1.149066537618637085e-01
3.730314373970031738e-01 -2.338049858808517456e-01 -6.350437402725219727e-01 -1.504152566194534302e-01 -5.903879180550575256e-02 1.785021722316741943e-01 -1.758465915918350220e-02 -5.870432853698730469e-01
-1.937467008829116821e-01 -4.282730519771575928e-01 -1.205587014555931091e-01 7.612039893865585327e-02 2.950392663478851318e-01 2.161663770675659180e-01 2.594315111637115479e-01 -7.467495203018188477e-01
-3.227290883660316467e-02 -4.633990228176116943e-01 -2.078243196010589600e-01 -2.972398996353149414e-01 -5.836237072944641113e-01 -2.299436777830123901e-01 5.014347434043884277e-01 -8.803423494100570679e-02
-1.736933439970016479e-01 3.413655459880828857e-01 -2.756026089191436768e-01 -5.947549343109130859e-01 1.760447323322296143e-01 2.622264921665191650e-01 5.482196211814880371e-01 -1.526781469583511353e-01
3.726774454116821289e-01 1.800778508186340332e-01 -2.662997841835021973e-01 -4.014160856604576111e-02 4.396853744983673096e-01 -1.437684297561645508e-01 7.184526324272155762e-01 -1.612130254507064819e-01
3.363719582557678223e-01 2.156845480203628540e-01 -4.072103500366210938e-01 -5.417346954345703125e-01 -1.253197491168975830e-01 3.865636289119720459e-01 4.120446443557739258e-01 -2.147558182477951050e-01
4.032872319221496582e-01 9.870267659425735474e-02 -1.958331465721130371e-01 -1.352844852954149246e-02 1.112106740474700928e-01 -3.042717278003692627e-02 8.113520145416259766e-01 -3.427796363830566406e-01
-5.140662565827369690e-02 1.064381673932075500e-01 -3.844562768936157227e-01 -5.066733360290527344e-01 6.818828582763671875e-01 -2.151792198419570923e-01 2.555555701255798340e-01 -7.020586729049682617e-02
-5.938551574945449829e-02 -5.140097141265869141e-01 -3.503317236900329590e-01 -7.095416784286499023e-01 5.918053910136222839e-02 -1.315740346908569336e-01 1.472297459840774536e-01 2.521808445453643799e-01
3.642059266567230225e-01 5.691255629062652588e-02 -7.093645334243774414e-01 -1.500864513218402863e-02 2.399348616600036621e-01 3.843946456909179688e-01 3.720197081565856934e-01 -1.302498728036880493e-01
-1.106358245015144348e-01 -3.888415694236755371e-01 -1.058095768094062805e-01 4.231293201446533203e-01 1.006679683923721313e-01 -3.568965196609497070e-02 7.960786223411560059e-01 -3.433583676815032959e-02
-7.385591417551040649e-02 -1.795742064714431763e-01 1.785960793495178223e-01 -1.653573364019393921e-01 5.677685141563415527e-01 8.528663218021392822e-02 7.369531989097595215e-01 -1.741377264261245728e-01
-2.119793444871902466e-01 -4.969196319580078125e-01 -5.427811145782470703e-01 -2.804147303104400635e-01 1.601665653288364410e-02 -5.601835846900939941e-01 1.418224871158599854e-01 2.675910852849483490e-02
1.645894646644592285e-01 1.909657940268516541e-02 -8.342443704605102539e-01 -4.431529641151428223e-01 6.466610729694366455e-02 1.132652834057807922e-01 1.884480752050876617e-02 2.506625354290008545e-01
-3.632288873195648193e-01 -4.128609895706176758e-01 -1.984750293195247650e-02 -5.016479492187500000e-01 -3.317555785179138184e-01 -1.169719845056533813e-01 5.542257428169250488e-01 -1.210609599947929382e-01
1.633339673280715942e-01 8.451410382986068726e-02 -4.483104944229125977e-01 3.285971581935882568e-01 5.552774295210838318e-02 -1.262858808040618896e-01 6.204001903533935547e-01 -5.032822489738464355e-01
-1.122019216418266296e-01 -4.042149186134338379e-01 1.036551520228385925e-01 -2.259620428085327148e-01 4.413610994815826416e-01 3.948282003402709961e-01 6.395382881164550781e-01 -5.019629374146461487e-02
1.995486021041870117e-01 -3.880460858345031738e-01 -6.896649599075317383e-01 8.681082725524902344e-02 3.361071348190307617e-01 -2.875929176807403564e-01 -6.279636174440383911e-02 -3.560978174209594727e-01
5.336184501647949219e-01 3.732574358582496643e-02 -3.091921210289001465e-01 -2.132517993450164795e-01 1.494524721056222916e-02 -4.568302929401397705e-01 3.378491997718811035e-01 -4.997225403785705566e-01
-1.036821082234382629e-01 -3.658238053321838379e-01 -2.446279525756835938e-01 -2.551043927669525146e-01 2.262727022171020508e-01 6.663970947265625000e-01 4.845438301563262939e-01 2.085138857364654541e-02
-4.175473749637603760e-02 2.030932754278182983e-01 -2.054224312305450439e-01 -5.527960658073425293e-01 4.201132357120513916e-01 -4.488049447536468506e-01 4.780940115451812744e-01 5.227761715650558472e-02
1.734203994274139404e-01 -6.476964354515075684e-01 -8.352078497409820557e-02 -4.725871980190277100e-01 4.152796790003776550e-02 -4.625440835952758789e-01 3.160369992256164551e-01 -6.744786351919174194e-02
1.604893654584884644e-01 -5.643913745880126953e-01 -3.903427720069885254e-02 -4.895680844783782959e-01 2.067600637674331665e-01 -5.137533545494079590e-01 3.180918693542480469e-01 -8.142655342817306519e-02
1.339390724897384644e-01 -2.936860918998718262e-01 -3.937128484249114990e-01 -2.189088761806488037e-01 6.196487545967102051e-01 2.689067423343658447e-01 -3.148691961541771889e-03 -4.864079058170318604e-01
-6.202198863029479980e-01 -3.429508209228515625e-01 -4.232704043388366699e-01 1.766640841960906982e-01 2.003430724143981934e-01 -5.376845598220825195e-03 4.525667726993560791e-01 -2.058183252811431885e-01
1.713798046112060547e-01 -5.479851365089416504e-01 -5.771985277533531189e-02 -3.887968063354492188e-01 3.424946665763854980e-01 -5.408685207366943359e-01 2.794995903968811035e-01 -1.669888645410537720e-01
-1.261975616216659546e-01 -1.295893192291259766e-01 -3.501779139041900635e-01 3.919546902179718018e-01 -4.253942519426345825e-02 -1.778782606124877930e-01 8.013861179351806641e-01 -1.239266246557235718e-01
2.957683801651000977e-01 1.068376824259757996e-01 -1.415821760892868042e-01 -5.576562285423278809e-01 5.904731154441833496e-01 2.198349237442016602e-01 3.941690921783447266e-01 -1.331376582384109497e-01
-4.495936911553144455e-03 -1.266497373580932617e-01 -7.415669560432434082e-01 3.851970136165618896e-01 1.092212088406085968e-02 -1.529607027769088745e-01 3.498760163784027100e-01 -3.737802505493164062e-01
3.909177482128143311e-01 -4.462320804595947266e-01 -4.088575839996337891e-01 2.074858993291854858e-01 1.334110945463180542e-01 1.296808868646621704e-01 3.378606736660003662e-01 -5.376615524291992188e-01
-2.223175317049026489e-01 -1.735113747417926788e-02 -8.415961861610412598e-01 2.071238756179809570e-01 2.173809856176376343e-01 -1.415685266256332397e-01 3.290567994117736816e-01 1.533460766077041626e-01
1.059236526489257812e-01 1.269595772027969360e-01 -3.146669864654541016e-01 -3.297151327133178711e-01 4.590010941028594971e-01 3.555751144886016846e-01 3.942745923995971680e-01 -5.218869447708129883e-01
4.095869511365890503e-02 -3.058644235134124756e-01 -5.285516381263732910e-01 -1.436016708612442017e-01 -6.514273583889007568e-02 4.602960348129272461e-01 4.977332353591918945e-01 3.754021227359771729e-01
2.413104623556137085e-01 -6.457779407501220703e-01 -1.112680286169052124e-01 -4.643878042697906494e-01 -1.255405484698712826e-03 -4.707098305225372314e-01 2.491543740034103394e-01 -1.142646521329879761e-01
7.010632753372192383e-02 1.991803348064422607e-01 -6.764402389526367188e-01 -2.174502909183502197e-01 6.344819068908691406e-02 3.167482018470764160e-01 1.877831369638442993e-01 -5.576187968254089355e-01
-6.043013185262680054e-02 -1.528790444135665894e-01 -8.519573602825403214e-04 -1.164046823978424072e-01 -3.349496126174926758e-01 -3.292455077171325684e-01 7.712048292160034180e-01 -3.795717656612396240e-01
-1.106938645243644714e-01 -2.064960449934005737e-01 -3.600018322467803955e-01 -1.382749080657958984e-01 -5.773310661315917969e-01 -1.698421686887741089e-01 4.132565259933471680e-01 -5.132706165313720703e-01
-3.361178934574127197e-02 -2.254396677017211914e-01 -7.012149095535278320e-01 1.991883665323257446e-01 6.203154847025871277e-02 -1.946855038404464722e-01 1.905015856027603149e-01 -5.819171071052551270e-01
1.269301474094390869e-01 -8.877869695425033569e-02 -7.438324689865112305e-01 -8.998003788292407990e-03 -1.647638529539108276e-01 -3.496805205941200256e-03 1.125699058175086975e-01 -6.187148094177246094e-01
-1.879957690834999084e-02 9.276530146598815918e-02 -6.072136163711547852e-01 -2.331796884536743164e-01 8.210336416959762573e-02 3.523729741573333740e-01 1.668447405099868774e-01 -6.396993398666381836e-01
4.275847077369689941e-01 -2.524703927338123322e-02 -5.605345964431762695e-01 -2.498206943273544312e-01 6.577437371015548706e-02 -4.823822975158691406e-01 7.097747921943664551e-02 -4.448232352733612061e-01
2.454822212457656860e-01 7.292824797332286835e-03 7.443110644817352295e-02 -5.112728476524353027e-01 3.005616068840026855e-01 3.762173354625701904e-01 4.642039239406585693e-01 -4.747455716133117676e-01
-2.403972446918487549e-01 -4.549067020416259766e-01 -4.824809730052947998e-01 2.595825791358947754e-01 3.928298354148864746e-01 1.564978808164596558e-01 2.803650498390197754e-01 -4.215289950370788574e-01
8.693498373031616211e-02 -2.049933373928070068e-01 -4.467806816101074219e-01 2.671327590942382812e-01 1.361566483974456787e-01 -1.889043152332305908e-01 3.348779678344726562e-01 -7.162964344024658203e-01
6.081863045692443848e-01 -1.209002286195755005e-01 -1.796632856130599976e-01 -9.372366219758987427e-02 6.553459167480468750e-02 -4.723952114582061768e-01 4.771161079406738281e-01 -3.454528748989105225e-01
5.733586549758911133e-01 -3.553264439105987549e-01 -3.346536159515380859e-01 1.025366261601448059e-01 -9.531826525926589966e-02 -3.930436372756958008e-01 5.015053749084472656e-01 -8.613748103380203247e-02
5.700275897979736328e-01 -2.447882443666458130e-01 -4.591613113880157471e-01 -1.306022405624389648e-01 -5.470252409577369690e-02 -5.127182602882385254e-01 3.401999771595001221e-01 7.518471777439117432e-02
-1.286844629794359207e-02 -2.323061972856521606e-01 -9.208200573921203613e-01 -1.307964175939559937e-01 1.339766681194305420e-01 1.926293969154357910e-01 -1.100173443555831909e-01 -1.170113906264305115e-01
-1.359695941209793091e-02 -3.558949530124664307e-01 -7.345480918884277344e-01 3.429836034774780273e-02 -7.522884290665388107e-03 -1.270216107368469238e-01 -2.411333099007606506e-02 -5.618222355842590332e-01
1.203784644603729248e-01 3.878160715103149414e-01 -4.070735871791839600e-01 -4.742639064788818359e-01 3.585956692695617676e-01 -2.865641117095947266e-01 4.790660142898559570e-01 -6.525666266679763794e-02
-9.351076185703277588e-02 -2.437765747308731079e-01 -8.861340582370758057e-02 -2.439108192920684814e-01 -5.345637798309326172e-01 -1.824382096529006958e-01 5.801677703857421875e-01 -4.569977521896362305e-01
-9.802024066448211670e-02 2.882488667964935303e-01 -3.708355128765106201e-01 -5.755159258842468262e-01 3.333392441272735596e-01 1.050844117999076843e-01 1.836606711149215698e-01 -5.316747426986694336e-01
1.110259965062141418e-01 2.888961434364318848e-01 -1.602790206670761108e-01 -5.313552021980285645e-01 6.740060448646545410e-02 3.779559135437011719e-01 4.325492680072784424e-01 -5.115584731101989746e-01
1.803114861249923706e-01 6.489144265651702881e-02 -3.646722733974456787e-01 -4.326072931289672852e-01 2.833736836910247803e-01 -5.470008850097656250e-01 1.273516118526458740e-01 -4.974060356616973877e-01
-2.199266254901885986e-01 2.939884960651397705e-01 -8.714768886566162109e-01 -1.636633872985839844e-01 1.601311415433883667e-01 1.063755005598068237e-01 2.033978253602981567e-01 2.483829669654369354e-02
2.443075627088546753e-01 -7.611174583435058594e-01 -3.124862723052501678e-02 -2.445555925369262695e-01 2.839697599411010742e-01 -3.489280939102172852e-01 2.925395965576171875e-01 -1.107304468750953674e-01
-3.994373679161071777e-01 -3.406089842319488525e-01 -4.256357252597808838e-01 -6.394782662391662598e-01 -2.607198059558868408e-01 1.664513498544692993e-01 1.900818347930908203e-01 -5.024875327944755554e-02
3.842530548572540283e-01 -1.253875344991683960e-01 -3.480744063854217529e-01 -1.964031755924224854e-01 2.958252131938934326e-01 -3.836831748485565186e-01 1.144351512193679810e-01 -6.550396084785461426e-01
2.394808977842330933e-01 -2.012393027544021606e-01 -3.600459098815917969e-01 -2.048277407884597778e-01 -1.772039979696273804e-01 -4.708868861198425293e-01 1.755871176719665527e-01 -6.682795286178588867e-01
1.958509385585784912e-01 -8.208338618278503418e-01 -1.362907737493515015e-01 -4.308596551418304443e-01 -1.358410418033599854e-01 -1.397739350795745850e-01 2.103924453258514404e-01 -3.747638687491416931e-02
4.482482373714447021e-01 -4.225516021251678467e-01 -4.988859593868255615e-01 9.966201335191726685e-02 2.654463052749633789e-01 3.561455011367797852e-01 4.052390456199645996e-01 1.356429420411586761e-02
2.488994747400283813e-01 -1.078416556119918823e-01 -5.219896435737609863e-01 -5.999829992651939392e-02 -9.387535601854324341e-02 -1.798753887414932251e-01 1.894552260637283325e-01 -7.571560740470886230e-01
3.328914940357208252e-01 -3.761971592903137207e-01 -6.309881806373596191e-01 -6.409659516066312790e-03 5.123248696327209473e-02 8.536991477012634277e-02 -2.810128964483737946e-02 -5.820390582084655762e-01
-1.486386656761169434e-01 -3.619472682476043701e-01 -3.382461518049240112e-02 -4.363946616649627686e-01 4.782216250896453857e-01 5.307967662811279297e-01 3.737189471721649170e-01 -7.217499613761901855e-02
-1.201954483985900879e-01 -2.626131288707256317e-02 -8.497029542922973633e-01 -2.012193650007247925e-01 1.608934402465820312e-01 3.499835133552551270e-01 4.111392423510551453e-02 -2.689117491245269775e-01
3.702704980969429016e-02 4.901676997542381287e-02 1.132174879312515259e-01 -4.790284931659698486e-01 3.789926171302795410e-01 4.125596284866333008e-01 5.635790824890136719e-01 -3.499680459499359131e-01
6.317281723022460938e-02 -2.710375487804412842e-01 -4.237392246723175049e-01 -3.187592625617980957e-01 1.861873418092727661e-01 6.926758289337158203e-01 3.559002578258514404e-01 1.596191525459289551e-02
-2.820091545581817627e-01 -4.834976792335510254e-01 -1.193427965044975281e-01 1.439142972230911255e-01 2.934767007827758789e-01 1.734960824251174927e-01 3.612098395824432373e-01 -6.364313960075378418e-01
-3.489076793193817139e-01 -4.767908528447151184e-02 1.724845916032791138e-01 -3.990626037120819092e-01 5.133917182683944702e-02 -3.854826986789703369e-01 6.781654953956604004e-01 -2.754036784172058105e-01
-3.356846272945404053e-01 -3.483462929725646973e-01 -2.746073007583618164e-01 -5.437148213386535645e-01 -4.530960619449615479e-01 1.437073349952697754e-01 3.364339470863342285e-01 -2.362205982208251953e-01
-4.965136349201202393e-01 -4.517763853073120117e-01 -4.364491105079650879e-01 -8.986007422208786011e-02 1.004972830414772034e-01 1.003457326442003250e-02 5.650335550308227539e-01 -1.461043059825897217e-01
-4.882063865661621094e-01 -2.453033775091171265e-01 -2.826991677284240723e-01 4.675991833209991455e-02 4.717729389667510986e-01 -1.672658622264862061e-01 6.062554121017456055e-01 -3.580915927886962891e-02
1.763445138931274414e-01 -1.497359275817871094e-01 -6.253060698509216309e-01 3.171692788600921631e-01 -1.044262424111366272e-01 -7.458603382110595703e-02 3.732164502143859863e-01 -5.469181537628173828e-01
3.075146675109863281e-01 -3.017196953296661377e-01 -2.164089865982532501e-02 1.852181553840637207e-01 1.000643447041511536e-01 -3.937062919139862061e-01 7.233643531799316406e-01 -3.022454679012298584e-01
-9.449773281812667847e-02 -3.606083393096923828e-01 -1.111447438597679138e-01 -7.632227987051010132e-02 3.903638124465942383e-01 1.315502822399139404e-01 1.640990525484085083e-01 -8.038878440856933594e-01
6.329260766506195068e-02 3.343021869659423828e-01 -5.600200295448303223e-01 -3.321341872215270996e-01 5.118790864944458008e-01 -1.683763414621353149e-01 4.121179282665252686e-01 -9.407867677509784698e-03
9.763866662979125977e-02 3.362274765968322754e-01 -2.879023551940917969e-01 -6.028724312782287598e-01 5.062144398689270020e-01 -1.314115524291992188e-01 3.954128623008728027e-01 -3.466100990772247314e-02
-8.391154929995536804e-03 1.757297664880752563e-01 -4.344874322414398193e-01 -5.806635022163391113e-01 1.082097589969635010e-01 5.355980992317199707e-01 2.810989022254943848e-01 -2.559455335140228271e-01
9.557851403951644897e-02 1.263160407543182373e-01 -4.160891473293304443e-01 -2.515889406204223633e-01 1.787927150726318359e-01 3.072345554828643799e-01 2.933347821235656738e-01 -7.253115177154541016e-01
9.330186247825622559e-02 -3.492739796638488770e-01 -5.812433362007141113e-01 2.405490875244140625e-01 2.508949041366577148e-01 1.445523053407669067e-01 2.206369191408157349e-01 -5.840124487876892090e-01
2.508233189582824707e-01 2.299697697162628174e-02 -6.260877251625061035e-01 -3.007047623395919800e-02 3.482141718268394470e-02 -3.353801965713500977e-01 2.318976521492004395e-01 -6.133512854576110840e-01
3.566893637180328369e-01 -3.921552598476409912e-01 -5.552088022232055664e-01 2.437803000211715698e-01 3.661990538239479065e-02 2.767569720745086670e-01 2.206738740205764771e-01 -4.739924073219299316e-01
-1.710977405309677124e-01 -5.836310982704162598e-01 -2.684782631695270538e-02 -6.438101530075073242e-01 -1.966948807239532471e-02 -2.974555194377899170e-01 3.517455160617828369e-01 4.792102798819541931e-02
-5.046673119068145752e-02 -4.801434278488159180e-01 -2.926606833934783936e-01 -2.634721696376800537e-01 -2.247287034988403320e-01 -6.262615323066711426e-01 4.048036038875579834e-01 -7.262925803661346436e-02
-4.974796622991561890e-02 -6.137468218803405762e-01 -5.241529345512390137e-01 2.674297690391540527e-01 9.476277977228164673e-03 1.417438089847564697e-01 1.739580482244491577e-01 -4.734371602535247803e-01
-7.440012693405151367e-02 -5.397446155548095703e-01 -1.364284008741378784e-01 -7.592304348945617676e-01 2.209569513797760010e-01 -1.822375208139419556e-01 1.399908512830734253e-01 8.041676878929138184e-02
-1.532537937164306641e-01 1.478853374719619751e-01 -7.372871637344360352e-01 -2.492797560989856720e-02 3.729799985885620117e-01 -2.808285653591156006e-01 3.701319396495819092e-01 2.354844659566879272e-01
4.080397188663482666e-01 1.159629523754119873e-01 -1.961544156074523926e-01 -3.556692600250244141e-01 6.359390169382095337e-02 1.904299706220626831e-01 7.675232887268066406e-01 1.602476090192794800e-01
6.850928068161010742e-03 4.880078434944152832e-01 -3.967985808849334717e-01 -6.355156004428863525e-02 2.595075033605098724e-02 5.257637798786163330e-02 7.298939824104309082e-01 -2.532398104667663574e-01
-1.024026721715927124e-01 1.421909034252166748e-01 -4.474690258502960205e-01 -5.794166326522827148e-01 3.253702521324157715e-01 -5.366209745407104492e-01 1.945962905883789062e-01 -4.059140756726264954e-02
2.089935541152954102e-01 -6.764068603515625000e-01 -1.428132057189941406e-01 -4.356106817722320557e-01 -2.289990484714508057e-01 -3.870074450969696045e-01 2.714616060256958008e-01 -1.128554269671440125e-01
-1.209166273474693298e-01 4.796835035085678101e-02 -3.630180284380912781e-02 6.602625548839569092e-02 1.340328454971313477e-01 -3.230865299701690674e-01 8.755824565887451172e-01 -2.973325550556182861e-01
5.818843469023704529e-02 -5.783942714333534241e-02 -8.238307833671569824e-01 -7.400109618902206421e-02 2.740961611270904541e-01 3.678286671638488770e-01 2.884548008441925049e-01 1.243483275175094604e-01
4.060748815536499023e-01 -5.910012125968933105e-02 -3.207920193672180176e-01 1.673306375741958618e-01 -2.439580112695693970e-01 -1.016858846014656592e-06 6.071143150329589844e-01 -5.221112370491027832e-01
3.750930130481719971e-01 1.959498375654220581e-01 -5.310984253883361816e-01 2.651298604905605316e-02 1.661375463008880615e-01 3.168319761753082275e-01 6.175045371055603027e-01 -1.698359698057174683e-01
2.325799465179443359e-01 -7.424447536468505859e-01 2.163903973996639252e-02 -2.888300120830535889e-01 2.590276002883911133e-01 -3.660131096839904785e-01 3.120105266571044922e-01 -1.112655252218246460e-01
4.744196534156799316e-01 -1.661555320024490356e-01 -5.269665271043777466e-02 -1.643110066652297974e-02 3.603062033653259277e-01 2.564648687839508057e-01 7.349546551704406738e-01 -9.229610115289688110e-02
4.984234273433685303e-01 -5.537403821945190430e-01 -4.670039117336273193e-01 2.385877370834350586e-01 2.523539662361145020e-01 1.178880967199802399e-02 2.068589329719543457e-01 -2.516284286975860596e-01
2.447496168315410614e-02 1.331134587526321411e-01 -1.611196547746658325e-01 -1.253863126039505005e-01 1.302506029605865479e-01 3.542376458644866943e-01 7.107904553413391113e-01 -5.406736135482788086e-01
3.043928146362304688e-01 -1.810849308967590332e-01 -8.519493937492370605e-01 -1.246419325470924377e-01 2.194651067256927490e-01 4.423305392265319824e-02 -9.381218999624252319e-02 -2.725391685962677002e-01
-9.358283877372741699e-02 -1.636751592159271240e-01 -5.217134952545166016e-01 7.907538115978240967e-02 2.437443733215332031e-01 -1.435343474149703979e-01 1.737949997186660767e-01 -7.588128447532653809e-01
1.102432888001203537e-02 4.158196225762367249e-02 -6.483151316642761230e-01 -2.635738812386989594e-03 -2.203777581453323364e-01 4.103582501411437988e-01 3.277237415313720703e-01 -5.034549236297607422e-01
-4.260633885860443115e-02 -8.123420178890228271e-02 -4.611940681934356689e-01 5.279721692204475403e-02 4.325096011161804199e-01 2.524446547031402588e-01 2.468030452728271484e-01 -6.814643144607543945e-01
4.053758084774017334e-01 2.767234146595001221e-01 -2.855176031589508057e-01 -2.712222337722778320e-01 3.703435957431793213e-01 -5.251116678118705750e-02 6.683369874954223633e-01 -1.320109665393829346e-01
4.307119846343994141e-01 -1.834417283535003662e-01 -6.090861558914184570e-01 -4.059574007987976074e-02 -5.565115064382553101e-02 4.641477763652801514e-01 4.348687231540679932e-01 -2.369071170687675476e-02
8.981656283140182495e-02 1.312601864337921143e-01 6.489308178424835205e-02 -5.093243122100830078e-01 4.479066729545593262e-01 2.427669465541839600e-01 6.500038504600524902e-01 -1.703530997037887573e-01
-5.958679690957069397e-02 4.376392662525177002e-01 -3.773060142993927002e-01 -2.668299973011016846e-01 3.620091974735260010e-01 -2.924585044384002686e-01 5.940059423446655273e-01 -1.481131315231323242e-01
3.380157798528671265e-02 1.995535194873809814e-01 -2.634430229663848877e-01 8.161365985870361328e-02 3.449113368988037109e-01 -1.173478141427040100e-01 7.908951044082641602e-01 -3.531621396541595459e-01
-2.316860407590866089e-01 -3.040196895599365234e-01 -3.874857127666473389e-01 -3.580665588378906250e-01 -5.440794825553894043e-01 -2.582587301731109619e-01 3.736079931259155273e-01 -2.706169486045837402e-01
-1.878796964883804321e-01 1.097197309136390686e-01 7.490899413824081421e-02 -1.840393990278244019e-01 2.025663703680038452e-01 -4.439148008823394775e-01 7.432650923728942871e-01 -3.502064943313598633e-01
-4.437208771705627441e-01 -4.444853067398071289e-01 -1.995640993118286133e-01 1.714280396699905396e-01 3.986070454120635986e-01 1.750844419002532959e-01 3.826093375682830811e-01 -4.476594626903533936e-01
1.598346233367919922e-01 -8.174753785133361816e-01 1.531458273530006409e-02 -4.075199365615844727e-01 1.324693858623504639e-01 -1.767472475767135620e-01 2.823115885257720947e-01 -1.067350879311561584e-01
2.724387645721435547e-01 -6.856204867362976074e-01 -1.780621558427810669e-01 -6.248131990432739258e-01 -3.862310433760285378e-03 -1.125829368829727173e-01 1.405149400234222412e-01 3.420145437121391296e-02
1.980385482311248779e-01 -3.246920704841613770e-01 -6.268350481986999512e-01 -2.145652174949645996e-01 6.190285831689834595e-02 1.571323275566101074e-01 -1.405434459447860718e-01 -6.067293286323547363e-01
-5.059424042701721191e-01 -5.201966166496276855e-01 -3.888862133026123047e-01 1.435907632112503052e-01 4.466674923896789551e-01 -1.785653270781040192e-02 2.700035572052001953e-01 -1.698069572448730469e-01
3.061015903949737549e-01 2.711592018604278564e-01 -2.278616875410079956e-01 -7.511568665504455566e-01 1.702504903078079224e-01 -9.701006859540939331e-02 2.991291880607604980e-01 -2.978970408439636230e-01
-9.753794968128204346e-02 -1.560719460248947144e-01 -3.965612947940826416e-01 -3.424875140190124512e-01 3.911728262901306152e-01 5.799140334129333496e-01 4.460591077804565430e-01 5.730776488780975342e-02
3.408210352063179016e-02 1.621163785457611084e-01 -8.550574779510498047e-01 -1.897838860750198364e-01 2.457769662141799927e-01 1.437433212995529175e-01 3.093483746051788330e-01 1.692653894424438477e-01
-1.379142999649047852e-01 -1.882844716310501099e-01 -3.625652194023132324e-01 -2.384771592915058136e-02 -5.583665966987609863e-01 -4.428717121481895447e-02 5.238528251647949219e-01 -4.747106134891510010e-01
9.825361520051956177e-02 -5.047001242637634277e-01 -1.357685774564743042e-01 -7.894750833511352539e-01 4.210053011775016785e-02 -2.392477244138717651e-01 1.780957877635955811e-01 5.647841468453407288e-02
-2.914166748523712158e-01 -4.526437819004058838e-01 -1.624462008476257324e-01 -1.701614856719970703e-01 3.316928744316101074e-01 4.827376008033752441e-01 5.502967834472656250e-01 9.467689692974090576e-02
1.336748450994491577e-01 -1.208356097340583801e-01 -8.987436890602111816e-01 -3.118989430367946625e-02 2.724874913692474365e-01 2.678967118263244629e-01 1.095387563109397888e-01 2.828569151461124420e-02
-1.504732966423034668e-01 -3.924415707588195801e-01 1.385892927646636963e-01 -3.981680870056152344e-01 -2.973225414752960205e-01 -2.075863480567932129e-01 4.931939244270324707e-01 -5.204514265060424805e-01
-1.373763680458068848e-01 1.584672331809997559e-01 -1.220214664936065674e-01 -5.485721826553344727e-01 2.432419955730438232e-01 4.385474622249603271e-01 3.092885017395019531e-01 -5.413368344306945801e-01
-2.013725787401199341e-01 1.323411464691162109e-01 -8.796721100807189941e-01 -1.466045677661895752e-01 2.119241654872894287e-01 -1.388998180627822876e-01 1.185950487852096558e-01 2.614365816116333008e-01
4.548435807228088379e-01 -1.582058072090148926e-01 -2.652458548545837402e-01 1.516410410404205322e-01 -3.240676224231719971e-01 1.983563043177127838e-02 6.123191118240356445e-01 -4.408968389034271240e-01
5.393065810203552246e-01 -1.398026645183563232e-01 -4.689591526985168457e-01 1.096219643950462341e-01 -2.736238837242126465e-01 1.702481508255004883e-01 5.496187210083007812e-01 -2.274394482374191284e-01
1.565787345170974731e-01 3.007653653621673584e-01 -2.953833937644958496e-01 -3.591662347316741943e-01 5.738586187362670898e-01 -3.001880347728729248e-01 4.707524478435516357e-01 -1.665444225072860718e-01
3.132039904594421387e-01 -5.686008557677268982e-02 -7.789307236671447754e-01 -2.408424317836761475e-01 -8.132816106081008911e-02 3.364831209182739258e-01 2.660878002643585205e-01 2.080722451210021973e-01
-4.707334935665130615e-01 -2.189672440290451050e-01 -1.203812286257743835e-01 9.854239225387573242e-02 4.982117116451263428e-01 -4.341196641325950623e-02 5.381294488906860352e-01 -4.081399738788604736e-01
-4.741068482398986816e-01 -4.603691399097442627e-01 -1.564131379127502441e-01 -5.554396510124206543e-01 9.263417869806289673e-02 -2.781378030776977539e-01 3.720816969871520996e-01 7.692813128232955933e-02
3.239247202873229980e-01 -6.961024999618530273e-01 -2.337441146373748779e-01 -5.209934711456298828e-01 -1.386873573064804077e-01 -1.678465604782104492e-01 1.923324614763259888e-01 -6.716317497193813324e-03
2.969768941402435303e-01 1.278583258390426636e-01 -4.246546924114227295e-01 4.285418894141912460e-03 4.601213708519935608e-02 4.770250618457794189e-01 6.482189893722534180e-01 -2.554390430450439453e-01
2.905767261981964111e-01 -6.317362785339355469e-01 8.960675448179244995e-02 -4.805454313755035400e-01 3.401563465595245361e-01 -2.153171747922897339e-01 3.294915556907653809e-01 -8.299761265516281128e-02
-1.156368404626846313e-01 -4.214787483215332031e-01 -1.875952119007706642e-03 -1.442663073539733887e-01 2.647753953933715820e-01 6.073682904243469238e-01 5.734884142875671387e-01 -1.423949599266052246e-01
3.230246901512145996e-01 -2.310898303985595703e-01 -6.006060838699340820e-01 -2.128141969442367554e-01 -7.845810055732727051e-02 2.373467236757278442e-01 -1.357897301204502583e-03 -6.113461852073669434e-01
2.909066677093505859e-01 -2.682086527347564697e-01 -1.653567105531692505e-01 -2.063316106796264648e-01 -2.883454263210296631e-01 4.838856458663940430e-01 3.155470490455627441e-01 -5.972132682800292969e-01
1.720071882009506226e-01 -1.671407073736190796e-01 -8.354974389076232910e-01 6.213475763797760010e-02 3.393354713916778564e-01 2.377789020538330078e-01 2.501892447471618652e-01 7.923720777034759521e-02
-6.606206297874450684e-02 -3.537789881229400635e-01 -4.395940154790878296e-02 -1.722564548254013062e-01 3.877253830432891846e-01 1.630075126886367798e-01 1.788621991872787476e-01 -7.937112450599670410e-01
3.217966258525848389e-01 -1.783674806356430054e-01 -5.448180437088012695e-01 -3.787343949079513550e-02 -2.732214331626892090e-01 5.135752558708190918e-01 4.677215516567230225e-01 -9.590596705675125122e-02
-7.337773591279983521e-02 -2.340735197067260742e-01 -2.034081369638442993e-01 1.029113680124282837e-01 -4.227494299411773682e-01 -2.715525031089782715e-01 6.876195073127746582e-01 -4.032136797904968262e-01
4.670139551162719727e-01 -1.260663419961929321e-01 -4.546106159687042236e-01 2.337360084056854248e-01 -3.008459806442260742e-01 2.873809263110160828e-02 6.033154726028442383e-01 -2.222123444080352783e-01
2.721282541751861572e-01 -4.122905135154724121e-01 -4.187118411064147949e-01 -9.206169843673706055e-02 -4.354228377342224121e-01 4.732402563095092773e-01 2.317766398191452026e-01 -3.238798081874847412e-01
6.933186203241348267e-02 1.957371979951858521e-01 -1.876056641340255737e-01 -4.162775576114654541e-01 3.159300386905670166e-01 -5.683854818344116211e-01 5.505556464195251465e-01 -1.497061103582382202e-01
4.555804133415222168e-01 1.482001990079879761e-01 -1.864341497421264648e-01 4.225149750709533691e-02 2.622371912002563477e-01 -6.869257986545562744e-02 7.870324850082397461e-01 -2.025667428970336914e-01
2.960428595542907715e-01 -6.669434905052185059e-01 -9.852123260498046875e-02 -4.774049818515777588e-01 -2.188268154859542847e-01 -3.095887005329132080e-01 2.880028784275054932e-01 -5.698255077004432678e-02
-4.400091618299484253e-02 -2.064758837223052979e-01 -5.975386500358581543e-01 -1.967002451419830322e-01 3.995185792446136475e-01 3.251233398914337158e-01 3.566906787455081940e-03 -5.425450205802917480e-01
5.010453462600708008e-01 1.448675543069839478e-01 -4.644559621810913086e-01 -4.392422437667846680e-01 -1.672443896532058716e-01 -1.292363367974758148e-02 5.288292169570922852e-01 -1.073116213083267212e-01
2.167060524225234985e-01 -2.527314126491546631e-01 -7.747043371200561523e-01 -1.448190808296203613e-01 4.704525768756866455e-01 2.157916426658630371e-01 8.250170387327671051e-03 -8.142583072185516357e-03
2.521849870681762695e-01 1.875417530536651611e-01 -3.035078048706054688e-01 2.070007771253585815e-01 1.785809099674224854e-01 -1.822929680347442627e-01 7.953356504440307617e-01 -2.618854641914367676e-01
7.730142027139663696e-02 1.163824275135993958e-01 -9.111656248569488525e-02 -2.738045454025268555e-01 3.305235803127288818e-01 -5.820816159248352051e-01 6.522586345672607422e-01 -1.539558917284011841e-01
3.643597662448883057e-01 2.288549393415451050e-01 -5.749534368515014648e-01 -3.671288788318634033e-01 4.035678505897521973e-01 2.710892260074615479e-01 3.359489738941192627e-01 -1.715188100934028625e-02
4.594058990478515625e-01 -1.713512092828750610e-01 -7.860804796218872070e-01 -1.224636435508728027e-01 -6.033933535218238831e-02 2.259507030248641968e-01 2.682678401470184326e-01 1.668413868173956871e-03
1.250431686639785767e-02 1.759134582243859768e-03 -4.500066637992858887e-01 -1.327896118164062500e-02 -4.048408567905426025e-01 -4.899828732013702393e-01 5.584477782249450684e-01 -2.851579487323760986e-01
-1.109284758567810059e-01 -3.834086358547210693e-01 -7.630036771297454834e-02 2.443406432867050171e-01 -4.681439697742462158e-02 -3.597163856029510498e-01 6.246029138565063477e-01 -5.034404993057250977e-01
-2.706168778240680695e-02 7.930661737918853760e-02 -4.958389997482299805e-01 -2.281772196292877197e-01 5.507745146751403809e-01 -5.358281731605529785e-01 3.231170177459716797e-01 -1.371448673307895660e-02
-2.857568114995956421e-02 -2.886615507304668427e-02 -8.986200690269470215e-01 1.300022900104522705e-01 2.850992083549499512e-01 -1.702721118927001953e-01 2.304113656282424927e-01 1.028015315532684326e-01
1.672994717955589294e-02 1.011264324188232422e-01 -2.574152052402496338e-01 -3.087473213672637939e-01 4.241906106472015381e-01 -6.042724847793579102e-01 5.273429751396179199e-01 -6.879281252622604370e-02
1.971900016069412231e-01 -2.260789424180984497e-01 2.428801506757736206e-01 -3.229754865169525146e-01 5.224713683128356934e-01 2.726581394672393799e-01 5.064948201179504395e-01 -3.779479265213012695e-01
1.443271487951278687e-01 1.793942749500274658e-01 -3.250328302383422852e-01 -8.212221264839172363e-01 3.382726013660430908e-02 1.643828004598617554e-01 3.216035366058349609e-01 1.879903376102447510e-01
-3.668961524963378906e-01 -2.787828147411346436e-01 -6.193146109580993652e-02 6.849079579114913940e-02 8.957356959581375122e-02 -5.005972981452941895e-01 6.727771162986755371e-01 -2.605583369731903076e-01
2.970390021800994873e-01 -7.075446099042892456e-02 -6.717987656593322754e-01 -2.343047559261322021e-01 6.195189431309700012e-02 1.351436674594879150e-01 1.608058810234069824e-02 -6.149706244468688965e-01
3.196659088134765625e-01 -4.970947504043579102e-01 -4.369831979274749756e-01 1.757257878780364990e-01 2.424298524856567383e-01 -9.360898286104202271e-02 3.605281412601470947e-01 -4.810001850128173828e-01
3.573704976588487625e-03 -4.922403693199157715e-01 -3.757121264934539795e-01 3.193482756614685059e-01 4.574947953224182129e-01 1.187450019642710686e-03 4.976562261581420898e-01 -2.399566620588302612e-01
5.787475109100341797e-01 -3.274814486503601074e-01 -2.985423207283020020e-01 5.966472253203392029e-02 -1.360259801149368286e-01 -4.566899538040161133e-01 4.847027957439422607e-01 -5.580617487430572510e-02
2.075220048427581787e-01 -2.286104112863540649e-01 -1.460747718811035156e-01 1.015745550394058228e-01 1.675717383623123169e-01 2.302207946777343750e-01 8.778989315032958984e-01 1.456992328166961670e-01
-4.612248763442039490e-02 -2.784273922443389893e-01 -3.250105082988739014e-01 -1.139282993972301483e-02 -6.085518598556518555e-01 -8.565532416105270386e-02 5.371671915054321289e-01 -3.851860463619232178e-01
5.913075208663940430e-01 -1.773564517498016357e-01 -1.155294850468635559e-01 -2.027443200349807739e-01 8.561583608388900757e-02 -4.757725596427917480e-01 4.586398005485534668e-01 -3.469981253147125244e-01
4.504728615283966064e-01 -2.984383702278137207e-01 -2.378587722778320312e-01 -5.913995504379272461e-01 6.071667373180389404e-02 -5.053443312644958496e-01 2.055637389421463013e-01 -1.904528774321079254e-02
-3.721113204956054688e-01 1.301006525754928589e-01 -4.662370979785919189e-01 -8.682552725076675415e-02 3.784816265106201172e-01 -4.547690153121948242e-01 5.173060297966003418e-01 -4.497456550598144531e-02
3.600140213966369629e-01 -2.911109626293182373e-01 -4.214043319225311279e-01 -4.200680181384086609e-03 -2.713677883148193359e-01 4.200201034545898438e-01 3.744798898696899414e-01 -4.666393399238586426e-01
4.726926684379577637e-01 -3.374835550785064697e-01 -2.121210396289825439e-01 1.800580918788909912e-01 -1.568442881107330322e-01 1.012432798743247986e-01 5.148197412490844727e-01 -5.341914892196655273e-01
2.204639613628387451e-01 -3.485598564147949219e-01 -6.987593770027160645e-01 -5.296508222818374634e-02 3.104705810546875000e-01 -2.159461528062820435e-01 -1.121313944458961487e-01 -4.280578792095184326e-01
1.182277351617813110e-01 1.291894018650054932e-01 -4.952113702893257141e-02 -4.078557193279266357e-01 2.166790962219238281e-01 3.793299794197082520e-01 4.474766552448272705e-01 -6.398884654045104980e-01
-2.559868395328521729e-01 -5.386429429054260254e-01 -2.376126497983932495e-01 1.382957249879837036e-01 3.094712793827056885e-01 2.743360102176666260e-01 2.602349817752838135e-01 -5.744510293006896973e-01
2.671971619129180908e-01 -7.372941374778747559e-01 -1.762748956680297852e-01 -1.866516470909118652e-01 4.186053574085235596e-01 -3.288650214672088623e-01 1.279076784849166870e-01 -1.390979290008544922e-01
-1.217564917169511318e-03 3.723134100437164307e-02 2.475136369466781616e-01 -5.887178182601928711e-01 3.200140595436096191e-01 2.151165008544921875e-01 5.705860257148742676e-01 -3.413329422473907471e-01
-6.339192390441894531e-02 -3.962448984384536743e-02 -7.562365531921386719e-01 1.641696691513061523e-01 6.715296953916549683e-02 -1.650675088167190552e-01 2.266355156898498535e-01 -5.589682459831237793e-01
2.236113399267196655e-01 3.768377751111984253e-02 -3.700919747352600098e-01 -1.862748414278030396e-01 4.456194490194320679e-02 5.410724282264709473e-01 3.670940995216369629e-01 -5.894135832786560059e-01
4.485503733158111572e-01 -4.045284539461135864e-02 -8.040378801524639130e-03 -1.201287508010864258e-01 5.239084959030151367e-01 7.295133918523788452e-02 6.543864607810974121e-01 -2.732159197330474854e-01
5.940914899110794067e-02 4.726307690143585205e-01 -3.447432518005371094e-01 -3.675853610038757324e-01 3.863032162189483643e-01 -1.495550666004419327e-02 4.972568154335021973e-01 -3.498649001121520996e-01
1.891802549362182617e-01 -3.204068168997764587e-02 4.140159115195274353e-02 -2.635253965854644775e-01 2.173931002616882324e-01 4.780262410640716553e-01 7.452630996704101562e-01 -2.466546744108200073e-01
-4.987595975399017334e-02 2.637386620044708252e-01 -3.590446412563323975e-01 -5.580300092697143555e-01 5.490849018096923828e-01 -1.667704731225967407e-01 3.886834979057312012e-01 -8.521769940853118896e-02
4.740768298506736755e-02 -5.312414169311523438e-01 -1.093455404043197632e-01 -4.655178785324096680e-01 -2.197654992341995239e-01 -3.096532523632049561e-01 5.753478407859802246e-01 1.080022752285003662e-01
-2.796188183128833771e-02 3.295784294605255127e-01 -4.244737029075622559e-01 -2.650083899497985840e-01 5.125740170478820801e-01 -3.534311354160308838e-01 4.623970687389373779e-01 -1.968050897121429443e-01
-1.581492722034454346e-01 2.924464941024780273e-01 -3.888089358806610107e-01 -4.840476512908935547e-01 3.645486235618591309e-01 -4.789238870143890381e-01 3.068493902683258057e-01 -2.181034237146377563e-01
-8.313944563269615173e-03 -5.783331990242004395e-01 -2.158484905958175659e-01 -3.773626089096069336e-01 -1.683502942323684692e-01 -5.780138373374938965e-01 3.376480638980865479e-01 -4.520691465586423874e-03
3.883976936340332031e-01 -2.188878506422042847e-01 -3.773957788944244385e-01 -2.563174664974212646e-01 5.722256377339363098e-02 -6.457031965255737305e-01 2.163854688405990601e-01 -3.550765514373779297e-01
-3.437785431742668152e-02 -1.469211578369140625e-01 -5.916287302970886230e-01 2.496610283851623535e-01 1.316771935671567917e-02 -1.443467289209365845e-01 4.173274636268615723e-01 -6.080342531204223633e-01
4.124787747859954834e-01 -3.448908329010009766e-01 -1.049611195921897888e-01 -1.782829910516738892e-01 5.730973482131958008e-01 3.090139627456665039e-01 4.941419959068298340e-01 -1.865873928181827068e-03
3.145846426486968994e-01 -2.143057435750961304e-01 -3.560748398303985596e-01 -2.014743536710739136e-01 -1.600772514939308167e-02 6.464658975601196289e-01 3.390977680683135986e-01 -3.931497633457183838e-01
-1.736968904733657837e-01 -8.982587605714797974e-02 -4.313662648200988770e-01 -4.249953627586364746e-01 6.713258028030395508e-01 -1.930901259183883667e-01 3.270680904388427734e-01 1.128008216619491577e-02
2.037881873548030853e-03 -1.026874780654907227e-01 -8.772748708724975586e-01 2.425078749656677246e-01 8.360916376113891602e-02 -3.324484229087829590e-01 2.077078521251678467e-01 1.936032064259052277e-02
3.161028325557708740e-01 -1.903219670057296753e-01 -5.085287094116210938e-01 -3.279395997524261475e-01 3.599860072135925293e-01 -3.185030817985534668e-01 -1.493987068533897400e-02 -5.161912441253662109e-01
2.901619374752044678e-01 -2.576236426830291748e-02 -4.738408029079437256e-01 -2.533257007598876953e-01 -1.761744022369384766e-01 4.472271203994750977e-01 4.388831257820129395e-01 -4.503059387207031250e-01
1.142744533717632294e-02 2.981753647327423096e-01 -2.120181471109390259e-01 -5.449165701866149902e-01 2.164167463779449463e-01 4.197865426540374756e-01 4.695147871971130371e-01 -3.543641269207000732e-01
7.181726396083831787e-02 -4.339408278465270996e-01 -5.668584108352661133e-01 2.463846057653427124e-01 -1.700090765953063965e-01 3.339569270610809326e-01 2.997439801692962646e-01 -4.407118856906890869e-01
1.240342706441879272e-01 -3.259446620941162109e-01 -3.199974596500396729e-01 -2.304018288850784302e-01 -2.631266601383686066e-02 2.446541339159011841e-01 6.384842395782470703e-01 5.046603679656982422e-01
4.580247104167938232e-01 -1.334072202444076538e-01 5.126350373029708862e-02 -5.526444315910339355e-01 2.592992484569549561e-01 2.480507194995880127e-01 4.620162546634674072e-01 -3.494967818260192871e-01
3.979303240776062012e-01 4.311752039939165115e-03 -2.088650017976760864e-01 1.360602229833602905e-01 2.765116989612579346e-01 -2.868209779262542725e-01 6.308452486991882324e-01 -4.720223546028137207e-01
2.327854931354522705e-01 -1.679285243153572083e-02 -7.320794463157653809e-01 -3.727007508277893066e-01 2.795925438404083252e-01 4.107864946126937866e-02 3.727366328239440918e-01 2.277956008911132812e-01
-5.039229057729244232e-03 9.521235525608062744e-02 -7.478833794593811035e-01 -2.279374375939369202e-02 5.706679075956344604e-02 1.314894556999206543e-01 1.797117292881011963e-01 -6.149941086769104004e-01
4.349245429039001465e-01 -2.633662708103656769e-02 -6.409292817115783691e-01 1.010193750262260437e-01 1.851897835731506348e-01 1.596158891916275024e-01 5.686079859733581543e-01 7.787398993968963623e-02
1.715724766254425049e-01 -4.564965665340423584e-01 -1.750803440809249878e-01 2.682931423187255859e-01 -2.159170657396316528e-01 2.903172373771667480e-01 4.999350309371948242e-01 -5.279206633567810059e-01
3.473291993141174316e-01 -4.275291264057159424e-01 -2.133644521236419678e-01 1.499874982982873917e-02 4.075804352760314941e-01 4.806239902973175049e-01 4.962804019451141357e-01 -8.611928671598434448e-02
3.827686905860900879e-01 -1.659725308418273926e-01 -1.195077449083328247e-01 -3.447342813014984131e-01 1.258011311292648315e-01 -5.007948279380798340e-01 2.992801666259765625e-01 -5.801959633827209473e-01
-9.977911412715911865e-02 -7.433425635099411011e-02 -5.075168013572692871e-01 -9.131696075201034546e-02 -2.510849572718143463e-02 -5.924178659915924072e-02 1.248831301927566528e-01 -8.359847068786621094e-01
3.538830578327178955e-01 -3.055954575538635254e-01 -5.990068912506103516e-01 -1.194919571280479431e-01 1.745247393846511841e-01 2.899969518184661865e-01 5.104054808616638184e-01 1.822627484798431396e-01
1.187337860465049744e-01 3.345429003238677979e-01 -1.684254407882690430e-01 -2.127528786659240723e-01 3.172387182712554932e-01 2.393648028373718262e-01 7.425429821014404297e-01 -3.017389774322509766e-01
2.665214240550994873e-02 -3.939680457115173340e-01 6.121383607387542725e-02 -1.062781363725662231e-02 3.781495094299316406e-01 9.894549846649169922e-02 3.450257480144500732e-01 -7.539156079292297363e-01
9.594777971506118774e-02 -6.012102961540222168e-01 -4.641669392585754395e-01 -4.512638449668884277e-01 1.634926944971084595e-01 -3.842417299747467041e-01 1.213443428277969360e-01 1.454445272684097290e-01
2.517710030078887939e-01 -4.142604470252990723e-01 -4.129884243011474609e-01 4.195664543658494949e-03 -1.411713659763336182e-01 4.825742542743682861e-01 2.790293097496032715e-01 -5.135737061500549316e-01
2.999201416969299316e-01 -6.485761702060699463e-02 -2.974631823599338531e-02 -2.695083618164062500e-01 2.087829411029815674e-01 2.425577491521835327e-01 8.366630673408508301e-01 1.728940606117248535e-01
-1.601718068122863770e-01 1.595636904239654541e-01 -8.025091886520385742e-01 -1.117604225873947144e-01 3.980713784694671631e-01 -2.682015001773834229e-01 2.002182453870773315e-01 1.479623168706893921e-01
7.397315651178359985e-02 -4.804511368274688721e-01 -4.075847864151000977e-01 3.014849722385406494e-01 -1.793412715196609497e-01 2.380665838718414307e-01 4.474449157714843750e-01 -4.665087163448333740e-01
1.410328596830368042e-01 -5.410959944128990173e-02 -8.561797142028808594e-01 -2.214479073882102966e-02 3.993217349052429199e-01 -1.578037440776824951e-01 1.247704699635505676e-01 2.090942114591598511e-01
2.119616791605949402e-02 -3.443711400032043457e-01 -1.001975163817405701e-01 -2.103807032108306885e-01 4.258685708045959473e-01 -4.150115698575973511e-02 1.425867378711700439e-01 -7.894569039344787598e-01
-3.226265311241149902e-01 -3.135899007320404053e-01 -1.118844449520111084e-01 -1.035962998867034912e-01 2.483665794134140015e-01 -1.123183667659759521e-01 7.938830852508544922e-01 2.641431689262390137e-01
-7.645455747842788696e-02 -5.075543522834777832e-01 -4.622397944331169128e-02 3.560395836830139160e-01 1.644805073738098145e-01 -1.233705207705497742e-01 5.684730410575866699e-01 -4.921451807022094727e-01
2.721272110939025879e-01 8.517255634069442749e-02 -2.875628173351287842e-01 -2.661733627319335938e-01 1.752682626247406006e-01 5.053350925445556641e-01 4.205939471721649170e-01 -5.496999025344848633e-01
-9.104120731353759766e-02 1.945507675409317017e-01 -4.281669259071350098e-01 -7.879338264465332031e-01 2.039427608251571655e-01 -2.385854125022888184e-01 1.829252094030380249e-01 1.331077069044113159e-01
-4.506628513336181641e-01 3.354945033788681030e-02 -2.517547309398651123e-01 -5.213335156440734863e-01 5.658159255981445312e-01 -1.211999431252479553e-01 3.545529246330261230e-01 7.968503050506114960e-03
-1.026303693652153015e-02 -7.071064412593841553e-02 -3.540988862514495850e-01 -1.975189149379730225e-01 5.486639142036437988e-01 4.952766001224517822e-01 5.115102529525756836e-01 -1.500703096389770508e-01
-4.702702760696411133e-01 -4.211217164993286133e-01 -3.579030036926269531e-01 -3.343130052089691162e-01 -3.785282969474792480e-01 3.196031227707862854e-02 4.012088775634765625e-01 -2.374213337898254395e-01
-3.386659026145935059e-01 -5.304430723190307617e-01 -1.067971587181091309e-01 1.103832870721817017e-01 3.061102330684661865e-01 2.050809860229492188e-01 3.325256705284118652e-01 -5.779364109039306641e-01
-2.259305715560913086e-01 2.229726612567901611e-01 -2.824375927448272705e-01 -4.340689778327941895e-01 4.435873627662658691e-01 -4.723285436630249023e-01 4.018433392047882080e-01 -2.229565083980560303e-01
-3.455478847026824951e-01 -3.891743123531341553e-01 -2.973431050777435303e-01 -5.261157751083374023e-01 1.659924685955047607e-01 -5.263004899024963379e-01 1.955084651708602905e-01 -1.454653292894363403e-01
1.962693631649017334e-01 -4.731467068195343018e-01 1.395122148096561432e-02 2.726757228374481201e-01 1.725236326456069946e-01 -1.307723224163055420e-01 5.511479377746582031e-01 -5.589578747749328613e-01
-2.058949768543243408e-01 -2.757488787174224854e-01 -2.454382181167602539e-01 2.740808427333831787e-01 4.264370501041412354e-01 -2.535521090030670166e-01 6.091497540473937988e-01 -3.591779172420501709e-01
6.777603924274444580e-02 1.770909875631332397e-01 -3.381555676460266113e-01 -3.206672072410583496e-01 5.302619338035583496e-01 -4.788427054882049561e-01 4.617922604084014893e-01 -1.521464884281158447e-01
-1.684777289628982544e-01 -2.711266279220581055e-01 -7.409420013427734375e-01 -4.043776169419288635e-02 -2.839644551277160645e-01 -3.892399966716766357e-01 1.999104022979736328e-01 -2.745316028594970703e-01
-6.238455697894096375e-02 -3.034947514533996582e-01 -3.450578153133392334e-01 -1.364752501249313354e-01 3.250732719898223877e-01 2.436231225728988647e-01 1.056529134511947632e-01 -7.681936025619506836e-01
3.564336895942687988e-01 -2.931028306484222412e-01 -2.105180919170379639e-02 9.205029904842376709e-02 2.615342140197753906e-01 -2.008193731307983398e-01 8.152810931205749512e-01 -6.868331134319305420e-02
4.941799491643905640e-02 -2.489588260650634766e-01 -4.572202265262603760e-01 1.868540197610855103e-01 -1.201648339629173279e-01 -9.984677284955978394e-02 3.194667100906372070e-01 -7.517609000205993652e-01
2.773070931434631348e-01 -3.272338807582855225e-01 -1.318870335817337036e-01 -1.283870935440063477e-01 -2.023326307535171509e-01 -4.264359176158905029e-01 3.823272287845611572e-01 -6.427916884422302246e-01
1.134221721440553665e-02 4.401702433824539185e-03 -3.367096483707427979e-01 -6.551406979560852051e-01 1.343590766191482544e-01 4.548748135566711426e-01 4.067634344100952148e-01 2.585522830486297607e-01
-7.418628782033920288e-02 -4.214416444301605225e-01 -3.549938499927520752e-01 -1.120049282908439636e-01 4.353131726384162903e-02 1.389365196228027344e-01 6.100596785545349121e-01 5.338037610054016113e-01
-7.422970980405807495e-02 -4.184266030788421631e-01 -2.431913018226623535e-01 -2.252732664346694946e-01 -5.953245759010314941e-01 -1.611522287130355835e-01 5.406551361083984375e-01 -1.919106692075729370e-01
-1.303117722272872925e-01 1.104419231414794922e-01 -7.124679684638977051e-01 -6.723316013813018799e-02 3.648271858692169189e-01 3.076771497726440430e-01 3.199089765548706055e-01 -3.585870265960693359e-01
-4.499024748802185059e-01 -1.502568423748016357e-01 -3.628830313682556152e-01 -1.453713029623031616e-01 5.352857708930969238e-01 -4.155515432357788086e-01 3.863362073898315430e-01 -1.171506196260452271e-01
9.062427282333374023e-02 -1.889012171886861324e-03 -9.225016236305236816e-01 7.133787125349044800e-02 -1.818145960569381714e-01 1.728046685457229614e-01 2.693308889865875244e-01 -1.510335877537727356e-02
-1.881827116012573242e-01 1.638883948326110840e-01 -2.041534334421157837e-01 -3.902128934860229492e-01 3.692013621330261230e-01 -3.950569629669189453e-01 6.540558934211730957e-01 1.536690145730972290e-01
3.818390965461730957e-01 -2.941448688507080078e-01 -6.315342187881469727e-01 1.721723526716232300e-01 4.664608836174011230e-01 1.281078308820724487e-01 3.006946444511413574e-01 -1.215900406241416931e-01
-2.902050688862800598e-02 -1.709211319684982300e-01 -2.014069557189941406e-01 -1.210556924343109131e-01 5.190662741661071777e-01 2.167603373527526855e-01 3.106067776679992676e-01 -7.084016799926757812e-01
1.548302173614501953e-01 -2.057173848152160645e-01 -8.343432545661926270e-01 -1.200558990240097046e-01 3.398885726928710938e-01 -2.583263218402862549e-01 -1.007729768753051758e-01 -1.753680706024169922e-01
9.691658429801464081e-03 -1.146232038736343384e-01 -3.147447705268859863e-01 -3.998127877712249756e-01 -9.531049430370330811e-02 -4.778951406478881836e-01 2.736982107162475586e-01 -6.445732116699218750e-01
