# Supplementary material for: Where is your field going? A machine learning approach to study the relative motion of the domains of physics
Source: PLoS One. 2020 Jun 18;15(6):e0233997. doi: 10.1371/journal.pone.0233997 (PMC7302634; doi:10.1371/journal.pone.0233997)
Supplement: S18 Data — (ZIP) [file pone.0233997.s018.zip › 17/Pacs4Run_17_VS_500_embeddings1999-2003ED8.txt]

2.330957055091857910e-01 -6.495568156242370605e-01 1.376079320907592773e-01 4.904853552579879761e-02 5.807451605796813965e-01 -2.341296523809432983e-02 3.957779705524444580e-01 -8.914728462696075439e-02
-4.268373847007751465e-01 -3.576447367668151855e-01 5.666124224662780762e-01 3.266898542642593384e-02 5.345137119293212891e-01 -7.477486133575439453e-02 1.150727868080139160e-01 -2.514865398406982422e-01
-1.134504824876785278e-01 -4.943647682666778564e-01 -7.403715047985315323e-03 -2.911531329154968262e-01 5.263441205024719238e-01 -3.841585218906402588e-01 3.930639624595642090e-01 -2.806996405124664307e-01
-4.538881406188011169e-02 -4.985560178756713867e-01 -9.303070604801177979e-02 -1.228634081780910492e-02 5.791842937469482422e-01 -1.485466212034225464e-01 -1.131097748875617981e-01 -6.084914803504943848e-01
9.116884320974349976e-02 -1.614972054958343506e-01 -4.516907632350921631e-01 5.104964971542358398e-02 7.709277272224426270e-01 2.970586121082305908e-01 1.935841292142868042e-01 1.973021030426025391e-01
7.338555157184600830e-02 -5.038037430495023727e-03 1.686590909957885742e-01 -2.955115735530853271e-01 6.224823594093322754e-01 4.048545062541961670e-01 4.334305226802825928e-01 3.735809624195098877e-01
3.588342666625976562e-02 -1.809774935245513916e-01 4.991478025913238525e-01 2.403760105371475220e-01 6.550785899162292480e-01 -2.564284503459930420e-01 -1.579882502555847168e-01 -3.730770945549011230e-01
1.456732209771871567e-02 -3.104443848133087158e-01 -4.853172600269317627e-01 8.025662042200565338e-03 6.683200001716613770e-01 1.208046823740005493e-01 2.941395342350006104e-01 3.464843332767486572e-01
-2.100479453802108765e-01 -2.106873691082000732e-01 2.665479183197021484e-01 -1.796965301036834717e-01 8.103889226913452148e-01 1.732481122016906738e-01 -2.822326719760894775e-01 2.043318748474121094e-01
-5.507393553853034973e-02 -4.924502670764923096e-01 1.518466621637344360e-01 -1.728599965572357178e-01 4.026832580566406250e-01 1.448891013860702515e-01 -1.344349384307861328e-01 7.073204517364501953e-01
-2.399307638406753540e-01 -5.939479470252990723e-01 2.241657227277755737e-01 -1.851288229227066040e-01 3.506120443344116211e-01 -3.587117493152618408e-01 4.612690210342407227e-01 2.019013911485671997e-01
-3.014041781425476074e-01 -2.203169763088226318e-01 -6.604439765214920044e-02 1.852210462093353271e-01 6.927919983863830566e-01 -1.139064803719520569e-01 3.827853202819824219e-01 4.271852374076843262e-01
-7.744403183460235596e-02 -3.640748560428619385e-01 2.728143148124217987e-02 9.971227496862411499e-02 4.310874044895172119e-01 -2.671549320220947266e-01 5.882573127746582031e-01 4.975040555000305176e-01
-1.660679429769515991e-01 -3.226732611656188965e-01 4.863090813159942627e-01 3.133171200752258301e-01 3.672866523265838623e-01 4.757612645626068115e-01 3.548300564289093018e-01 2.156073749065399170e-01
-1.382370293140411377e-01 -3.968637585639953613e-01 4.080545902252197266e-02 1.242683604359626770e-01 3.587329387664794922e-01 -1.729927510023117065e-01 6.762337088584899902e-01 4.363189935684204102e-01
-2.313495427370071411e-01 -3.632033467292785645e-01 -4.580596089363098145e-02 -2.201415784657001495e-02 6.839296221733093262e-01 -4.007888734340667725e-01 1.864677965641021729e-01 -3.857671320438385010e-01
-2.483621388673782349e-01 -4.249134659767150879e-01 2.331221997737884521e-01 4.248322248458862305e-01 4.333972334861755371e-01 5.134062767028808594e-01 2.634988427162170410e-01 -4.566662013530731201e-02
3.854241967201232910e-01 -2.854200601577758789e-01 -1.331192851066589355e-01 5.553106218576431274e-02 4.733210206031799316e-01 -4.317606687545776367e-01 3.062095344066619873e-01 4.949391782283782959e-01
9.303440898656845093e-02 -3.805614709854125977e-01 1.370316296815872192e-01 -1.446917504072189331e-01 6.225847601890563965e-01 -5.749147534370422363e-01 -6.204279884696006775e-02 -2.912320196628570557e-01
-2.585071921348571777e-01 2.668786607682704926e-02 9.378445148468017578e-02 1.495661437511444092e-01 9.278744459152221680e-01 1.158899664878845215e-01 9.848446398973464966e-02 1.312081217765808105e-01
-3.431201875209808350e-01 -4.202142655849456787e-01 1.739503890275955200e-01 3.281882703304290771e-01 4.367766976356506348e-01 3.326494097709655762e-01 5.129532217979431152e-01 -5.631747841835021973e-02
1.206032857298851013e-01 -1.028025336563587189e-02 9.251631051301956177e-02 1.515228152275085449e-01 8.409090042114257812e-01 -1.004217565059661865e-01 -2.885162234306335449e-01 3.916331827640533447e-01
3.443003594875335693e-01 3.747944906353950500e-02 -1.917985826730728149e-01 -2.274356335401535034e-01 6.354253292083740234e-01 4.998275637626647949e-01 3.706306517124176025e-01 2.406005002558231354e-02
-3.379580378532409668e-01 -2.859694063663482666e-01 1.305534988641738892e-01 -3.317568898200988770e-01 8.093757033348083496e-01 9.592921286821365356e-02 -2.648676373064517975e-02 1.091143712401390076e-01
1.575289070606231689e-01 -4.076186195015907288e-02 -1.613770872354507446e-01 7.569231092929840088e-02 8.782238364219665527e-01 2.170722931623458862e-01 -1.639211773872375488e-01 3.106180429458618164e-01
-1.397960931062698364e-01 -1.329787224531173706e-01 2.731775939464569092e-01 4.446234703063964844e-01 6.428296566009521484e-01 -4.765873849391937256e-01 1.897084712982177734e-01 -1.187557503581047058e-01
-6.142234057188034058e-02 -7.974522113800048828e-01 4.018005728721618652e-01 4.179903864860534668e-02 4.393135383725166321e-02 2.983710169792175293e-01 3.129566013813018799e-01 -9.060597419738769531e-02
2.354433992877602577e-03 -1.681936085224151611e-01 -3.901343047618865967e-01 8.631852269172668457e-02 7.340637445449829102e-01 -1.552712321281433105e-01 4.677767455577850342e-01 1.740001142024993896e-01
-2.405725270509719849e-01 -1.361113190650939941e-01 1.295937970280647278e-02 -2.261385023593902588e-01 9.125076532363891602e-01 4.986158385872840881e-02 1.376164108514785767e-01 1.348969638347625732e-01
-3.285965919494628906e-01 -3.846756219863891602e-01 -3.675187705084681511e-03 -3.917097449302673340e-01 7.259180545806884766e-01 1.882687360048294067e-01 6.670887023210525513e-02 -1.540994346141815186e-01
4.083711504936218262e-01 1.736050099134445190e-02 6.516454815864562988e-01 9.387328475713729858e-02 5.361039638519287109e-01 3.056442141532897949e-01 4.612939432263374329e-02 -1.285448670387268066e-01
-1.384671926498413086e-01 -9.286536835134029388e-03 1.726189106702804565e-01 3.286108672618865967e-01 7.426165342330932617e-01 -2.419474422931671143e-01 4.389251768589019775e-01 -2.007119059562683105e-01
-1.298210322856903076e-01 -4.048168957233428955e-01 -2.246785461902618408e-01 -3.577938377857208252e-01 6.599056720733642578e-01 1.925944089889526367e-01 9.620409458875656128e-02 3.986847996711730957e-01
1.293080151081085205e-01 -4.462035298347473145e-01 7.325920462608337402e-02 1.527743190526962280e-01 3.448571860790252686e-01 7.316624522209167480e-01 3.180122077465057373e-01 9.318735450506210327e-03
-1.779216974973678589e-01 -4.496762156486511230e-01 9.592615999281406403e-03 5.480365753173828125e-01 4.085158109664916992e-01 1.726853996515274048e-01 5.176004171371459961e-01 -3.291615471243858337e-02
2.123686075210571289e-01 -1.171399205923080444e-01 -1.207605078816413879e-01 -1.792418360710144043e-01 9.006296992301940918e-01 -2.135454416275024414e-01 -1.942363679409027100e-01 -1.932100509293377399e-03
6.756708770990371704e-02 1.462004631757736206e-01 1.065884083509445190e-01 -6.128205358982086182e-02 8.107806444168090820e-01 1.088968142867088318e-01 5.355653166770935059e-01 -5.375293642282485962e-02
2.148497700691223145e-01 -3.003844320774078369e-01 8.039921522140502930e-01 2.317253202199935913e-01 3.165189921855926514e-01 1.975749880075454712e-01 2.626828476786613464e-02 -1.536182314157485962e-01
-1.508105546236038208e-02 5.717514827847480774e-02 -9.856776893138885498e-02 1.054905205965042114e-01 8.996248841285705566e-01 3.139617145061492920e-01 1.316200047731399536e-01 2.245858013629913330e-01
3.774807155132293701e-01 -8.195028454065322876e-02 -3.497374430298805237e-02 -2.814191281795501709e-01 8.369279503822326660e-01 -2.169771790504455566e-01 1.921623945236206055e-02 1.499191522598266602e-01
-6.456679850816726685e-02 -3.238102048635482788e-02 -1.025576069951057434e-01 -7.857266068458557129e-02 9.439502954483032227e-01 2.390781641006469727e-01 3.796216472983360291e-02 1.686691045761108398e-01
1.602861583232879639e-01 -2.569060921669006348e-01 1.158308982849121094e-01 -3.661269843578338623e-01 7.726072669029235840e-01 -1.428962647914886475e-01 -3.672403693199157715e-01 9.292528033256530762e-02
3.010123670101165771e-01 -2.603723853826522827e-02 -3.940927237272262573e-02 -1.870764940977096558e-01 8.418888449668884277e-01 -3.337179422378540039e-01 -9.617002308368682861e-02 2.068079262971878052e-01
4.946539402008056641e-01 -2.653805911540985107e-01 -9.125211276113986969e-03 -2.499426156282424927e-01 5.951110124588012695e-01 1.243281830102205276e-02 -2.677399218082427979e-01 4.431021213531494141e-01
2.651591319590806961e-03 -2.215988636016845703e-01 2.637727856636047363e-01 6.081698536872863770e-01 4.659629762172698975e-01 3.895698189735412598e-01 3.758821487426757812e-01 3.558930009603500366e-02
-3.172586560249328613e-01 -6.441820263862609863e-01 1.190132424235343933e-01 -6.217263266444206238e-02 3.275700509548187256e-01 -3.195844292640686035e-01 4.848119616508483887e-01 1.478780657052993774e-01
-2.414561659097671509e-01 -3.087684512138366699e-01 -4.090527445077896118e-02 -1.056039482355117798e-01 8.381924033164978027e-01 1.353254020214080811e-01 -3.018045425415039062e-01 -1.468678116798400879e-01
3.358601331710815430e-01 -1.951731592416763306e-01 -1.193253993988037109e-01 -3.472958877682685852e-02 6.695173382759094238e-01 -1.230019629001617432e-01 -4.114439710974693298e-02 6.071122288703918457e-01
4.368079081177711487e-02 -4.960908591747283936e-01 1.510174125432968140e-01 -2.646528780460357666e-01 3.837766647338867188e-01 1.296162307262420654e-01 -1.952705234289169312e-01 6.759608387947082520e-01
2.488670051097869873e-01 6.231008470058441162e-02 2.320566326379776001e-01 -3.772914111614227295e-01 6.152174472808837891e-01 -6.842075381428003311e-04 5.877714753150939941e-01 1.183863952755928040e-01
-2.356825023889541626e-02 4.537582024931907654e-02 3.233858942985534668e-01 1.826453767716884613e-02 7.904409766197204590e-01 7.763244956731796265e-02 -2.428429722785949707e-01 4.501965343952178955e-01
-1.630854159593582153e-01 1.464534644037485123e-02 3.825690150260925293e-01 -3.249990940093994141e-01 6.831557750701904297e-01 5.535042658448219299e-02 4.935860633850097656e-01 -8.838815242052078247e-02
1.271851733326911926e-02 -1.855537593364715576e-01 -5.753964558243751526e-02 5.793345570564270020e-01 7.575313448905944824e-01 -6.713417917490005493e-02 -2.189864963293075562e-01 -1.236151531338691711e-02
4.107932448387145996e-01 -3.647244572639465332e-01 -1.299836188554763794e-01 -7.712680846452713013e-02 4.797185957431793213e-01 -2.597306966781616211e-01 1.159992069005966187e-01 6.036016941070556641e-01
4.540824890136718750e-01 -1.025913804769515991e-01 6.106398701667785645e-01 2.801213562488555908e-01 3.181122243404388428e-01 1.221100836992263794e-01 4.539602994918823242e-01 9.873680025339126587e-02
-3.163049817085266113e-01 -3.604226112365722656e-01 6.214426830410957336e-02 -4.004586637020111084e-01 7.496768832206726074e-01 1.772050261497497559e-01 -6.944291293621063232e-02 8.705281466245651245e-02
1.735740079311653972e-05 -4.182235002517700195e-01 3.034145534038543701e-01 5.656810998916625977e-01 5.056754350662231445e-01 -1.931814402341842651e-01 -3.440765738487243652e-01 4.022579640150070190e-02
-1.959780454635620117e-01 -3.611605465412139893e-01 1.186885386705398560e-01 3.324116170406341553e-01 4.973504245281219482e-01 -3.282829821109771729e-01 5.564398765563964844e-01 2.044958472251892090e-01
2.799131348729133606e-02 -1.120271459221839905e-01 5.782523006200790405e-02 -8.803807199001312256e-02 9.029462337493896484e-01 -2.564966976642608643e-01 -2.920148968696594238e-01 -9.590090811252593994e-02
3.123145103454589844e-01 -6.501764059066772461e-01 -6.360022723674774170e-02 3.689551055431365967e-01 2.039994150400161743e-01 5.021340250968933105e-01 2.227412536740303040e-02 -2.128542512655258179e-01
2.866708040237426758e-01 -1.498217284679412842e-01 -9.911962598562240601e-02 -2.852788567543029785e-01 8.202170729637145996e-01 1.846603751182556152e-01 -2.951071262359619141e-01 1.010991483926773071e-01
2.309151589870452881e-01 -4.221132025122642517e-03 -1.373047828674316406e-01 1.765847653150558472e-01 8.561074733734130859e-01 1.155457347631454468e-01 -4.566163942217826843e-02 3.850581943988800049e-01
-3.285510540008544922e-01 -5.307235717773437500e-01 1.303745210170745850e-01 5.006805062294006348e-02 4.020467698574066162e-01 4.721558690071105957e-01 4.472911655902862549e-01 -7.899457961320877075e-02
3.271766006946563721e-01 5.014158040285110474e-02 -1.602434962987899780e-01 -2.216216772794723511e-01 6.797770261764526367e-01 4.995905458927154541e-01 3.039890527725219727e-01 1.074727177619934082e-01
-2.234389036893844604e-01 -3.894834816455841064e-01 -1.239847689867019653e-01 6.363297253847122192e-02 4.837968349456787109e-01 -2.575643062591552734e-01 6.260040998458862305e-01 2.944082915782928467e-01
-1.712485216557979584e-02 -7.099356651306152344e-01 1.141857281327247620e-01 2.953371703624725342e-01 1.788642853498458862e-01 5.474145412445068359e-01 2.220085263252258301e-01 1.203855574131011963e-01
-5.679208319634199142e-03 -7.458844780921936035e-01 3.225837945938110352e-01 1.147217601537704468e-01 1.719454526901245117e-01 1.396385282278060913e-01 3.870346546173095703e-01 -3.571312725543975830e-01
5.454139900393784046e-04 -4.507810175418853760e-01 6.680959463119506836e-02 1.817835271358489990e-01 3.569436669349670410e-01 -3.895979821681976318e-01 6.512159109115600586e-01 2.366640716791152954e-01
2.261585742235183716e-01 -2.221742421388626099e-01 7.595418021082878113e-03 -2.150135636329650879e-01 7.942252159118652344e-01 -1.710262298583984375e-01 -4.379963576793670654e-01 3.630387410521507263e-02
-2.157787084579467773e-01 -2.208534330129623413e-01 1.886417903006076813e-02 -3.666580915451049805e-01 8.562409877777099609e-01 1.915945708751678467e-01 1.044585602357983589e-03 3.352726111188530922e-03
4.394708275794982910e-01 -5.925164222717285156e-01 -1.938522905111312866e-01 3.061042726039886475e-02 2.721287012100219727e-01 -4.352884590625762939e-01 1.009234115481376648e-01 3.788911402225494385e-01
1.571403890848159790e-01 -1.440233141183853149e-01 5.962854623794555664e-02 -2.512335479259490967e-01 8.302674889564514160e-01 -3.524317443370819092e-01 -2.642075419425964355e-01 -6.732208281755447388e-02
1.658634543418884277e-01 -3.898944556713104248e-01 1.622517555952072144e-01 -4.197950363159179688e-01 6.051675677299499512e-01 -3.126430511474609375e-01 -1.528071165084838867e-01 -3.613790273666381836e-01
-1.313085705041885376e-01 -2.684566080570220947e-01 -1.053021922707557678e-01 -4.289895594120025635e-01 8.315229415893554688e-01 1.512818336486816406e-01 -1.181344222277402878e-02 3.335522115230560303e-02
4.311112165451049805e-01 -3.772520124912261963e-01 -1.812020242214202881e-01 2.613669931888580322e-01 3.750805556774139404e-01 -4.281110465526580811e-01 1.871371269226074219e-01 4.601003825664520264e-01
-1.898307502269744873e-01 -3.412497043609619141e-01 9.991771727800369263e-02 -3.337464332580566406e-01 7.400032877922058105e-01 1.689829081296920776e-01 -2.959251105785369873e-01 2.498218417167663574e-01
-5.252217128872871399e-02 -7.331765294075012207e-01 -3.705028444528579712e-02 6.946418434381484985e-02 2.193714976310729980e-01 3.905226290225982666e-01 4.754849076271057129e-01 -1.636393368244171143e-01
-1.410724967718124390e-01 -4.560900628566741943e-01 2.170682549476623535e-01 -2.110771238803863525e-01 5.234997868537902832e-01 3.547474276274442673e-03 -3.071484565734863281e-01 5.585726499557495117e-01
4.684968888759613037e-01 -3.985154330730438232e-01 6.747636944055557251e-02 -1.796363443136215210e-01 3.742089569568634033e-01 -5.772310495376586914e-01 -3.186618536710739136e-02 3.326113522052764893e-01
2.997358739376068115e-01 -5.739114284515380859e-01 -4.326452687382698059e-02 -3.084510564804077148e-01 3.992286622524261475e-01 -1.399575620889663696e-01 4.537815228104591370e-02 5.502177476882934570e-01
4.935390502214431763e-02 -4.736525714397430420e-01 1.275258213281631470e-01 2.864081859588623047e-01 4.231327176094055176e-01 6.937037110328674316e-01 1.132479161024093628e-01 -4.282114654779434204e-02
2.475881427526473999e-01 -2.298457920551300049e-01 8.796914219856262207e-01 2.125538699328899384e-02 2.344277203083038330e-01 1.026715263724327087e-01 1.960626393556594849e-01 8.731382340192794800e-02
-2.303648740053176880e-02 1.209479756653308868e-02 7.972720265388488770e-02 1.733522862195968628e-02 9.481556415557861328e-01 5.260297283530235291e-02 -1.608511060476303101e-01 2.550033032894134521e-01
-2.059957236051559448e-01 -4.719003736972808838e-01 6.464678794145584106e-02 1.085655987262725830e-01 4.420926570892333984e-01 -3.580602407455444336e-01 5.647662281990051270e-01 2.762178778648376465e-01
1.115316078066825867e-01 -1.914941966533660889e-01 2.279219627380371094e-01 4.849194884300231934e-01 5.124170780181884766e-01 5.578629374504089355e-01 2.697223722934722900e-01 1.313877701759338379e-01
1.396604493493214250e-04 -5.677697062492370605e-01 1.479091793298721313e-01 -6.785002350807189941e-02 3.081998825073242188e-01 2.502067983150482178e-01 6.049764156341552734e-01 -3.571688532829284668e-01
1.224744468927383423e-01 -5.496363639831542969e-01 2.203489840030670166e-01 4.622820317745208740e-01 1.766748428344726562e-01 4.536686837673187256e-01 3.172079622745513916e-01 2.880825400352478027e-01
5.655625462532043457e-01 -4.701488018035888672e-01 -1.536777317523956299e-01 2.022760547697544098e-02 2.980479300022125244e-01 -3.643033802509307861e-01 2.953640520572662354e-01 -3.553642034530639648e-01
3.722872734069824219e-01 -2.183293700218200684e-01 2.323011606931686401e-01 -3.969154655933380127e-01 6.057546734809875488e-01 -4.279370009899139404e-01 -2.219526022672653198e-01 -5.382414534687995911e-02
1.379238720983266830e-02 -5.476911067962646484e-01 -2.472238689661026001e-01 1.486707329750061035e-01 5.406585335731506348e-01 -5.356506910175085068e-03 -4.339026212692260742e-01 3.687951862812042236e-01
-4.123327881097793579e-02 -2.927987873554229736e-01 -1.647152900695800781e-01 -3.604777455329895020e-01 8.302336335182189941e-01 1.194531917572021484e-01 -1.157521232962608337e-01 1.963108927011489868e-01
3.628769516944885254e-01 -2.757776379585266113e-01 1.712459027767181396e-01 6.219487786293029785e-01 3.131665587425231934e-01 3.696631193161010742e-01 2.719198167324066162e-01 2.597252726554870605e-01
1.314529627561569214e-01 -2.316048592329025269e-01 -4.356049597263336182e-01 -1.710523664951324463e-02 6.977835297584533691e-01 2.752411663532257080e-01 1.767871230840682983e-01 3.809484243392944336e-01
2.062388882040977478e-02 -2.750082314014434814e-02 -1.730451434850692749e-01 9.561660699546337128e-03 8.608102202415466309e-01 -1.286630332469940186e-01 3.362944722175598145e-01 3.132731318473815918e-01
-2.755467295646667480e-01 -5.166630148887634277e-01 2.665325999259948730e-01 -1.601150929927825928e-01 4.435213506221771240e-01 -3.466136157512664795e-01 4.808327257633209229e-01 1.113758310675621033e-01
-7.992133498191833496e-02 -1.825532764196395874e-01 -1.856414079666137695e-01 -1.359322816133499146e-01 9.357198476791381836e-01 4.198453947901725769e-02 -1.439286917448043823e-01 9.641963988542556763e-02
1.672173440456390381e-01 -4.860509932041168213e-01 5.029746890068054199e-01 5.411923527717590332e-01 1.226461157202720642e-01 -2.614383399486541748e-02 4.076102674007415771e-01 8.971294015645980835e-02
6.097760200500488281e-01 -2.178224176168441772e-01 5.292459726333618164e-01 2.167578190565109253e-01 3.729715645313262939e-01 1.553937941789627075e-01 -2.976263761520385742e-01 -4.248489439487457275e-02
5.256354212760925293e-01 -3.318190574645996094e-01 4.836597293615341187e-02 -3.012558221817016602e-01 3.634070456027984619e-01 6.744620203971862793e-02 1.909742653369903564e-01 5.894272327423095703e-01
5.295073613524436951e-02 -4.536878466606140137e-01 3.675969084724783897e-03 6.284311413764953613e-01 4.205749332904815674e-01 4.233452081680297852e-01 3.276846185326576233e-02 1.981064230203628540e-01
3.419893085956573486e-01 -6.416437625885009766e-01 3.301798701286315918e-01 -2.402646690607070923e-01 1.025767028331756592e-01 -4.760716259479522705e-01 2.019388973712921143e-01 1.632340550422668457e-01
-2.012968808412551880e-01 -6.004720330238342285e-01 2.504263222217559814e-01 1.117168739438056946e-01 3.482594788074493408e-01 -4.353852868080139160e-01 1.215339824557304382e-01 4.450880885124206543e-01
1.799533665180206299e-01 -3.245771825313568115e-01 3.719040453433990479e-01 5.895071625709533691e-01 3.938848972320556641e-01 4.108661115169525146e-01 8.558862656354904175e-02 2.124934345483779907e-01
5.862822756171226501e-02 -2.678366303443908691e-01 -7.605415582656860352e-02 5.158848762512207031e-01 6.352826356887817383e-01 -3.464274108409881592e-01 -2.742978632450103760e-01 2.325285971164703369e-01
-1.336562633514404297e-01 -3.150296807289123535e-01 2.265084534883499146e-01 3.548533916473388672e-01 6.791107058525085449e-01 3.663307726383209229e-01 3.284455239772796631e-01 -4.898051917552947998e-02
-4.688709974288940430e-01 -4.195258915424346924e-01 -1.403017435222864151e-02 -1.495658755302429199e-01 7.304190993309020996e-01 1.058172658085823059e-01 -1.915076225996017456e-01 -1.437419466674327850e-02
3.172237798571586609e-02 -4.233433604240417480e-01 3.520113825798034668e-01 5.252778530120849609e-01 4.073998034000396729e-01 4.997379183769226074e-01 6.488445401191711426e-02 4.759299568831920624e-03
-1.168488860130310059e-01 -4.616824686527252197e-01 -4.263540804386138916e-01 -1.609911173582077026e-01 6.249207854270935059e-01 8.461528271436691284e-02 2.034239172935485840e-01 3.555741012096405029e-01
-1.256285905838012695e-01 -8.215510249137878418e-01 -4.665680229663848877e-02 -8.680950105190277100e-02 2.544920444488525391e-01 -4.485686719417572021e-01 1.793774068355560303e-01 3.744753077626228333e-02
-7.507523894309997559e-02 -9.188085794448852539e-02 -2.544580698013305664e-01 9.151801466941833496e-03 8.885200023651123047e-01 2.524599134922027588e-01 1.517489999532699585e-01 2.117957919836044312e-01
1.857837289571762085e-01 -1.688688993453979492e-01 4.818046391010284424e-01 5.951102972030639648e-01 4.776616394519805908e-01 2.732621431350708008e-01 2.111356854438781738e-01 5.713754147291183472e-02
-1.024900376796722412e-01 -4.133291542530059814e-01 -5.793559923768043518e-02 -1.788046360015869141e-01 7.598975896835327148e-01 -2.333297431468963623e-01 -3.831411600112915039e-01 -6.813807785511016846e-02
1.705862395465373993e-02 -7.856765389442443848e-01 -3.647647500038146973e-01 1.361568570137023926e-01 2.454517334699630737e-01 -3.225905001163482666e-01 2.986233681440353394e-02 2.561767995357513428e-01
5.714773535728454590e-01 -4.640377461910247803e-01 -5.941420048475265503e-02 3.089618980884552002e-01 2.857263982295989990e-01 -3.852701485157012939e-01 2.117949873208999634e-01 -2.901127934455871582e-01
2.817482687532901764e-02 -4.979548454284667969e-01 1.008396670222282410e-01 -3.548812270164489746e-01 4.394827187061309814e-01 -3.639479167759418488e-03 -1.499485969543457031e-01 6.320561170578002930e-01
2.357035130262374878e-01 -6.545025110244750977e-01 3.055593371391296387e-01 -4.385112822055816650e-01 1.303281635046005249e-01 -3.855993151664733887e-01 2.168084830045700073e-01 1.331672072410583496e-01
2.742219567298889160e-01 -9.627433866262435913e-02 -2.559872567653656006e-01 2.155034840106964111e-01 6.777141094207763672e-01 -1.646159589290618896e-01 2.446595728397369385e-01 5.072567462921142578e-01
3.014854788780212402e-01 -6.899110674858093262e-01 3.640916943550109863e-01 -5.140227079391479492e-02 2.595353871583938599e-02 -3.507353961467742920e-01 4.115124940872192383e-01 6.995081901550292969e-02
2.790080010890960693e-01 7.434742152690887451e-02 8.956609666347503662e-02 -3.274386525154113770e-01 7.432999610900878906e-01 2.285430282354354858e-01 3.706261217594146729e-01 2.435127347707748413e-01
2.707943320274353027e-01 -5.684102773666381836e-01 6.664576381444931030e-02 -4.704713523387908936e-01 1.729317307472229004e-01 -1.698440760374069214e-01 4.877493381500244141e-01 2.848565876483917236e-01
4.459797739982604980e-01 -1.308583654463291168e-03 -2.008301950991153717e-02 1.127666309475898743e-01 6.270697712898254395e-01 -4.299684613943099976e-02 3.400705754756927490e-02 6.259067654609680176e-01
4.188126623630523682e-01 -2.116280198097229004e-01 7.091083526611328125e-01 2.925113439559936523e-01 3.000334501266479492e-01 2.457906007766723633e-01 1.318817436695098877e-01 1.535776704549789429e-01
1.356639415025711060e-01 -3.753992319107055664e-01 1.345269531011581421e-01 3.234449625015258789e-01 5.713286399841308594e-01 -4.984528124332427979e-01 -3.493922650814056396e-01 -1.449483633041381836e-01
7.693182211369276047e-03 -1.037508249282836914e-01 9.031975269317626953e-02 -5.272375941276550293e-01 7.029087543487548828e-01 1.776388734579086304e-01 4.193048477172851562e-01 3.983360156416893005e-02
1.834958791732788086e-02 1.255708374083042145e-02 2.058243155479431152e-01 2.940445542335510254e-01 6.497686505317687988e-01 -4.263372123241424561e-01 4.974660277366638184e-01 -1.387255787849426270e-01
-4.281593561172485352e-01 -1.417141705751419067e-01 1.391273736953735352e-01 2.396674081683158875e-02 8.801030516624450684e-01 -5.798656959086656570e-03 4.101238399744033813e-02 -1.920844987034797668e-02
2.224449217319488525e-01 -4.307954907417297363e-01 1.933308988809585571e-01 -2.736445069313049316e-01 5.220142602920532227e-01 -4.243459701538085938e-01 -1.651001870632171631e-01 -4.157511293888092041e-01
4.130042493343353271e-01 -2.659376263618469238e-01 -1.503309160470962524e-01 -4.200523793697357178e-01 5.739137530326843262e-01 -3.520347177982330322e-01 6.845609843730926514e-02 3.188567757606506348e-01
2.227366715669631958e-01 -4.320668578147888184e-01 1.148795150220394135e-02 -4.532195031642913818e-01 5.972765684127807617e-01 -3.047834634780883789e-01 4.743602126836776733e-02 -3.260126709938049316e-01
3.993634581565856934e-01 -5.065354704856872559e-01 -2.845685482025146484e-01 2.491007894277572632e-01 2.992446720600128174e-01 -3.772732913494110107e-01 1.575724780559539795e-01 4.291718900203704834e-01
-5.583605542778968811e-02 -2.792321741580963135e-01 4.211570620536804199e-01 -2.889449298381805420e-01 5.345126390457153320e-01 -1.081981882452964783e-02 -2.126067578792572021e-01 5.718626379966735840e-01
-1.736571341753005981e-01 -5.507060885429382324e-01 2.012387961149215698e-01 6.713602691888809204e-02 3.810110092163085938e-01 2.211315743625164032e-02 -3.692927360534667969e-01 5.826888084411621094e-01
5.931785702705383301e-01 3.297617658972740173e-03 -1.212972477078437805e-01 1.459986716508865356e-01 6.098641753196716309e-01 -2.141809463500976562e-01 -7.995310239493846893e-03 4.407130479812622070e-01
2.756391763687133789e-01 -7.118232250213623047e-01 -1.845947355031967163e-01 -5.225484818220138550e-02 1.123363599181175232e-01 5.217584967613220215e-01 2.958582043647766113e-01 -9.022995829582214355e-02
4.285205528140068054e-02 -7.166761904954910278e-02 -9.399981051683425903e-02 -2.043357640504837036e-01 9.572610259056091309e-01 -1.017013639211654663e-01 -1.983059011399745941e-02 1.239086836576461792e-01
-1.965194344520568848e-01 -4.021401703357696533e-01 3.254815936088562012e-01 4.099634587764739990e-01 5.303939580917358398e-01 3.481538593769073486e-01 6.877422798424959183e-03 -3.508261740207672119e-01
4.719932749867439270e-02 -1.047635152935981750e-01 -5.060274153947830200e-02 -1.918371617794036865e-01 9.421357512474060059e-01 8.233711123466491699e-02 -1.498446166515350342e-01 1.748777776956558228e-01
2.784114778041839600e-01 -3.966096341609954834e-01 2.511618137359619141e-01 4.507713764905929565e-02 2.645984888076782227e-01 3.921672999858856201e-01 5.635293126106262207e-01 -3.983729481697082520e-01
2.379830628633499146e-01 -2.283081710338592529e-01 3.772704303264617920e-01 5.299755930900573730e-01 3.655001223087310791e-01 2.767480611801147461e-01 4.615658819675445557e-01 2.116826027631759644e-01
1.103614419698715210e-01 -2.339485138654708862e-01 4.387977123260498047e-01 1.924353539943695068e-01 5.151293873786926270e-01 -4.708696529269218445e-02 -5.138754844665527344e-01 4.145722389221191406e-01
3.254054188728332520e-01 -4.677670300006866455e-01 3.734787926077842712e-02 -1.446750164031982422e-01 5.111075043678283691e-01 1.637660525739192963e-02 -5.353295244276523590e-03 6.256611347198486328e-01
-2.442386299371719360e-01 -6.784384846687316895e-01 6.848408281803131104e-02 -2.497093081474304199e-01 3.074536323547363281e-01 -3.664988577365875244e-01 4.226396381855010986e-01 7.450184971094131470e-02
1.531018596142530441e-02 -4.594327509403228760e-01 2.630583476275205612e-03 -2.563912272453308105e-01 6.088872551918029785e-01 -1.197663173079490662e-01 -2.908214926719665527e-01 5.032684803009033203e-01
-2.981831133365631104e-01 -4.121025502681732178e-01 -1.106658875942230225e-01 1.324977278709411621e-01 7.130140066146850586e-01 3.039714507758617401e-02 -4.229947030544281006e-01 1.523748785257339478e-01
3.104051053524017334e-01 -7.611642032861709595e-02 6.391419768333435059e-01 4.293742775917053223e-01 4.729263484477996826e-01 2.082766145467758179e-01 1.947356462478637695e-01 5.450088530778884888e-03
9.128201752901077271e-03 -4.455718696117401123e-01 1.008285954594612122e-01 5.796645283699035645e-01 4.294260144233703613e-01 4.991826713085174561e-01 2.463548630475997925e-02 1.449410915374755859e-01
2.599048316478729248e-01 -6.226958036422729492e-01 1.569632813334465027e-02 -2.135200947523117065e-01 1.974612772464752197e-01 1.573126167058944702e-01 4.975280463695526123e-01 -4.331165850162506104e-01
1.313223242759704590e-01 -5.520839095115661621e-01 1.259148716926574707e-01 5.563800930976867676e-01 4.329550266265869141e-01 -1.879016906023025513e-01 -3.058382570743560791e-01 -1.903950423002243042e-01
-9.549871832132339478e-02 -4.764311313629150391e-01 3.638921678066253662e-01 2.355051413178443909e-02 3.565247952938079834e-01 -1.696327626705169678e-01 -2.442563325166702271e-01 6.444959044456481934e-01
-1.740947961807250977e-01 -5.611131787300109863e-01 1.091276388615369797e-02 1.616884320974349976e-01 3.522740304470062256e-01 3.603083193302154541e-01 6.092769503593444824e-01 -5.867827311158180237e-02
5.219321325421333313e-02 1.450262218713760376e-02 2.160528898239135742e-01 -3.805255293846130371e-01 7.062654495239257812e-01 1.295660287141799927e-01 5.363799929618835449e-01 -4.780624061822891235e-02
3.446378707885742188e-01 -5.942899584770202637e-01 1.055041551589965820e-01 2.056939005851745605e-01 1.831364780664443970e-01 1.851695328950881958e-01 4.630814790725708008e-01 -4.385564625263214111e-01
6.103226542472839355e-01 -2.320695370435714722e-01 4.342566430568695068e-01 1.654015332460403442e-01 4.095719158649444580e-01 2.339199781417846680e-01 -1.155094150453805923e-02 -3.675764203071594238e-01
-2.369159087538719177e-02 -7.307208180427551270e-01 3.827205300331115723e-01 -1.889998614788055420e-01 1.627810746431350708e-01 -4.480671584606170654e-01 1.139852702617645264e-01 2.074496448040008545e-01
1.957385390996932983e-01 -5.740926861763000488e-01 2.633160054683685303e-01 -1.924484074115753174e-01 2.240536808967590332e-01 1.931359469890594482e-01 4.626792371273040771e-01 -4.734539091587066650e-01
3.366772234439849854e-01 -1.390385478734970093e-01 -1.837807334959506989e-02 -2.377226501703262329e-01 6.648017764091491699e-01 -5.219457149505615234e-01 1.128931790590286255e-01 2.886753082275390625e-01
4.144849479198455811e-01 -2.633311972022056580e-02 6.398380547761917114e-02 6.494527310132980347e-02 6.060624718666076660e-01 -1.295548770576715469e-02 -3.768868371844291687e-02 6.710418462753295898e-01
1.804790049791336060e-01 -2.974559962749481201e-01 -1.109348703175783157e-02 1.279886960983276367e-01 6.610493063926696777e-01 -7.294283062219619751e-02 -4.242175817489624023e-01 4.900772273540496826e-01
2.100061178207397461e-01 -9.027390182018280029e-02 5.863075256347656250e-01 3.217057585716247559e-01 4.048849046230316162e-01 1.517650932073593140e-01 5.531041026115417480e-01 -8.722648024559020996e-02
1.719732582569122314e-02 -5.044937133789062500e-01 2.340077608823776245e-01 -3.027261495590209961e-01 3.127770721912384033e-01 -1.302562654018402100e-01 8.604217320680618286e-02 6.903536319732666016e-01
-5.936701968312263489e-02 -5.885209441184997559e-01 9.840778261423110962e-02 -4.139316380023956299e-01 3.111882209777832031e-01 -3.270681202411651611e-01 4.974580407142639160e-01 1.334878951311111450e-01
1.796654015779495239e-01 -1.928938031196594238e-01 -3.217570781707763672e-01 -1.868049502372741699e-01 8.578487634658813477e-01 1.410201787948608398e-01 -4.460291191935539246e-02 1.852241307497024536e-01
-4.755998849868774414e-01 -6.322833895683288574e-01 1.277947127819061279e-01 -2.291242964565753937e-02 4.511883854866027832e-01 -2.588236331939697266e-01 1.420640647411346436e-01 -2.577267587184906006e-01
3.504341840744018555e-01 -1.773436367511749268e-01 -5.058096721768379211e-02 -3.395023047924041748e-01 6.370843648910522461e-01 -4.223300814628601074e-01 1.287211328744888306e-01 3.565340638160705566e-01
2.871442437171936035e-01 -2.842881083488464355e-01 1.065857633948326111e-01 4.011649489402770996e-01 5.907789468765258789e-01 -1.950017660856246948e-01 -3.410445749759674072e-01 -4.013451039791107178e-01
-2.438243012875318527e-03 -2.954898178577423096e-01 2.160101234912872314e-01 -1.833152770996093750e-01 5.409163236618041992e-01 1.194357573986053467e-01 -1.995164155960083008e-01 6.969597339630126953e-01
2.074595093727111816e-01 -5.595368146896362305e-01 2.347329705953598022e-01 -6.129147857427597046e-02 1.760464459657669067e-01 1.427477002143859863e-01 6.394174098968505859e-01 -3.532689511775970459e-01
-1.265791952610015869e-01 -9.389420151710510254e-01 9.874594956636428833e-02 -1.890026181936264038e-01 8.481886237859725952e-02 -2.143357843160629272e-01 4.918970540165901184e-02 3.659049049019813538e-02
6.849627494812011719e-01 -2.456166148185729980e-01 5.154888033866882324e-01 2.627602517604827881e-01 2.582830786705017090e-01 2.283407449722290039e-01 1.021689772605895996e-01 -8.024214953184127808e-02
-2.459591031074523926e-01 -5.477348566055297852e-01 2.843978106975555420e-01 1.212213095277547836e-02 4.570410847663879395e-01 -2.755874991416931152e-01 4.471474289894104004e-01 -2.714511752128601074e-01
-1.613781452178955078e-01 -5.013168454170227051e-01 -4.383372887969017029e-02 7.252269238233566284e-02 4.398129582405090332e-01 3.350818157196044922e-01 5.044478178024291992e-01 -3.940491676330566406e-01
3.131698071956634521e-01 -6.548126339912414551e-01 3.232418000698089600e-01 -3.093391358852386475e-01 1.215434744954109192e-01 -2.776594758033752441e-01 2.971526384353637695e-01 3.046337962150573730e-01
2.523500621318817139e-01 -4.842295944690704346e-01 -6.938904523849487305e-02 -2.033069496974349022e-03 3.067595660686492920e-01 -2.785272300243377686e-01 3.346981108188629150e-01 6.429002285003662109e-01
2.633915245532989502e-01 -1.125853583216667175e-01 4.033219069242477417e-03 -1.588713675737380981e-01 8.324935436248779297e-01 -1.035745292901992798e-01 -3.954193294048309326e-01 1.804534494876861572e-01
-2.046542614698410034e-01 -6.403645873069763184e-01 5.478152632713317871e-02 4.352782294154167175e-02 3.922549486160278320e-01 2.384222745895385742e-01 4.785554707050323486e-01 -3.216049969196319580e-01
4.095120131969451904e-01 -3.432624340057373047e-01 1.038552746176719666e-01 -4.626125991344451904e-01 3.915492296218872070e-01 4.531539976596832275e-02 7.414378225803375244e-02 5.734220743179321289e-01
1.125984266400337219e-01 -8.017262220382690430e-01 -8.882747590541839600e-02 7.897178828716278076e-02 1.275749504566192627e-01 4.937100410461425781e-01 2.572859525680541992e-01 -6.487530469894409180e-02
7.463452219963073730e-02 -8.844922780990600586e-01 -2.164569348096847534e-01 -5.095686390995979309e-02 1.274790763854980469e-01 -2.336765825748443604e-01 5.975394975394010544e-03 3.029214441776275635e-01
-2.559263110160827637e-01 -4.787324666976928711e-01 -3.879740461707115173e-02 1.398485302925109863e-01 5.126267075538635254e-01 -2.760821580886840820e-01 5.875747799873352051e-01 1.660830690525472164e-03
4.634431898593902588e-01 -2.373066544532775879e-01 1.721957772970199585e-01 -1.923462599515914917e-01 5.521525740623474121e-01 9.094458073377609253e-02 -4.277786314487457275e-01 4.075776934623718262e-01
4.742831736803054810e-02 1.873563975095748901e-02 -6.868340820074081421e-02 1.684359908103942871e-01 8.764348626136779785e-01 2.305512428283691406e-01 -7.445092499256134033e-02 3.707781136035919189e-01
1.089952215552330017e-01 1.271593421697616577e-01 1.118853092193603516e-01 -2.522483095526695251e-02 8.654490709304809570e-01 3.216465711593627930e-01 -1.093029975891113281e-02 3.259108364582061768e-01
3.509511351585388184e-01 -1.114157885313034058e-01 5.458129644393920898e-01 5.561417341232299805e-01 4.707359671592712402e-01 1.497282236814498901e-01 9.542135894298553467e-02 -6.401658803224563599e-02
6.323536038398742676e-01 -5.199592113494873047e-01 -1.795525550842285156e-01 2.399396151304244995e-01 2.803631424903869629e-01 -2.511809766292572021e-01 -1.463337391614913940e-01 -2.772221267223358154e-01
4.197001755237579346e-01 -1.428145170211791992e-01 9.666750580072402954e-02 -8.678819239139556885e-02 4.594848453998565674e-01 -1.382373571395874023e-01 2.727862298488616943e-01 6.942123174667358398e-01
4.229417815804481506e-02 -4.000564515590667725e-01 3.286330103874206543e-01 6.446478366851806641e-01 4.499391019344329834e-01 -2.282528579235076904e-01 -2.429479062557220459e-01 -3.205439448356628418e-02
-2.068549394607543945e-01 -7.637249231338500977e-01 2.001818828284740448e-02 1.426379978656768799e-01 2.759114801883697510e-01 3.966032862663269043e-01 3.196026682853698730e-01 -1.327478140592575073e-01
3.131235539913177490e-01 -3.009976744651794434e-01 5.638467669486999512e-01 3.510610461235046387e-01 3.229846656322479248e-01 5.013747811317443848e-01 1.179975122213363647e-01 2.382935956120491028e-02
9.977939724922180176e-02 -4.115698039531707764e-01 -3.102173469960689545e-02 5.380708575248718262e-01 4.849522411823272705e-01 2.371384352445602417e-01 -3.480007052421569824e-01 -3.430073559284210205e-01
5.178427696228027344e-01 -5.736859440803527832e-01 -2.230473756790161133e-01 -2.525405287742614746e-01 2.135234326124191284e-01 -2.302927821874618530e-01 2.617711424827575684e-01 3.493497371673583984e-01
6.730192303657531738e-01 -5.189107060432434082e-01 1.477609723806381226e-01 1.411857903003692627e-01 1.951473653316497803e-01 -3.154999911785125732e-01 -1.008020937442779541e-01 -2.970295548439025879e-01
2.015647441148757935e-01 -4.485205411911010742e-01 1.541363298892974854e-01 -2.903141379356384277e-01 5.160577893257141113e-01 -4.364552795886993408e-01 -8.292010426521301270e-02 -4.318286776542663574e-01
-3.475271463394165039e-01 -4.618488252162933350e-01 -2.481314241886138916e-01 -2.265899926424026489e-01 7.114049792289733887e-01 2.107781469821929932e-01 1.436591148376464844e-02 -4.772477224469184875e-02
9.868974983692169189e-02 -2.974380254745483398e-01 4.020814001560211182e-01 4.967044889926910400e-01 3.880076408386230469e-01 4.269150793552398682e-01 2.938430309295654297e-01 2.724995911121368408e-01
1.295716613531112671e-01 -5.430364608764648438e-01 9.425762295722961426e-02 4.719912111759185791e-01 2.452117353677749634e-01 5.273298025131225586e-01 2.214124947786331177e-01 2.635021209716796875e-01
3.777932822704315186e-01 -3.423890769481658936e-01 5.115005373954772949e-02 3.895545005798339844e-01 5.172833204269409180e-01 -1.158704701811075211e-02 -3.575378954410552979e-01 -4.360314011573791504e-01
2.401048392057418823e-01 -8.656479418277740479e-02 6.309269368648529053e-02 -5.108588337898254395e-01 5.600526332855224609e-01 2.457120567560195923e-01 5.258274078369140625e-01 1.391791850328445435e-01
1.707844287157058716e-01 -3.646008074283599854e-01 2.902477607131004333e-02 3.976090848445892334e-01 6.340494751930236816e-01 -3.250684440135955811e-01 -4.079644083976745605e-01 -6.957215070724487305e-02
-2.598604857921600342e-01 -7.752395272254943848e-01 2.857019565999507904e-02 -2.539879977703094482e-01 2.530131936073303223e-01 -2.194961011409759521e-01 3.816350102424621582e-01 9.116342663764953613e-02
1.532981395721435547e-01 -9.530182182788848877e-02 8.518980145454406738e-01 3.433653712272644043e-02 2.898354530334472656e-01 -6.876952201128005981e-02 3.797500133514404297e-01 8.697268366813659668e-02
5.000098422169685364e-02 -7.581694722175598145e-01 9.501079469919204712e-02 -8.884346485137939453e-02 2.217363417148590088e-01 2.139264494180679321e-01 -3.800223814323544502e-03 -5.575057864189147949e-01
1.525329947471618652e-01 -5.433307886123657227e-01 1.948650777339935303e-01 5.469163060188293457e-01 3.532417416572570801e-01 -1.626163423061370850e-01 -4.390415549278259277e-01 2.131525799632072449e-02
1.924449056386947632e-01 -4.680671989917755127e-01 2.598733007907867432e-01 5.168706178665161133e-01 2.651862204074859619e-01 4.468036592006683350e-01 1.635916829109191895e-01 3.353641927242279053e-01
3.118204772472381592e-01 -6.253949999809265137e-01 -2.511281073093414307e-01 -4.042764753103256226e-02 2.451726943254470825e-01 -2.693743407726287842e-01 7.384985685348510742e-02 5.557187795639038086e-01
6.662214994430541992e-01 -4.941191375255584717e-01 -1.305082887411117554e-01 1.512099504470825195e-01 2.255496531724929810e-01 -3.033893108367919922e-01 1.833302974700927734e-01 -3.091444969177246094e-01
-1.194233819842338562e-01 -6.679447293281555176e-01 1.584785617887973785e-02 1.520142555236816406e-01 3.221637308597564697e-01 6.156265735626220703e-01 1.585113108158111572e-01 -9.119756519794464111e-02
2.864263653755187988e-01 -2.306667566299438477e-01 -1.116032227873802185e-01 -2.838436365127563477e-01 7.755469083786010742e-01 -3.178489506244659424e-01 -1.484295427799224854e-01 2.172509729862213135e-01
3.286118432879447937e-02 -3.049762845039367676e-01 1.781373471021652222e-01 6.043042540550231934e-01 5.917052030563354492e-01 -2.978822290897369385e-01 -2.420005947351455688e-01 1.076101958751678467e-01
2.144286334514617920e-01 -5.487182736396789551e-01 2.532505095005035400e-01 -1.093770936131477356e-01 2.355652451515197754e-01 -2.918822169303894043e-01 9.411930106580257416e-03 6.603444218635559082e-01
6.375172734260559082e-01 -2.515719830989837646e-01 4.425771832466125488e-01 1.951171904802322388e-01 3.565978407859802246e-01 2.124751657247543335e-01 -2.610333450138568878e-02 -3.512107729911804199e-01
3.533147573471069336e-01 -4.962071180343627930e-01 1.832944601774215698e-01 2.188283205032348633e-01 2.446683496236801147e-01 6.667332053184509277e-01 1.546792536973953247e-01 -1.383580863475799561e-01
1.717561781406402588e-01 -1.499239504337310791e-01 -1.880148500204086304e-01 6.244262456893920898e-01 6.549109220504760742e-01 -2.963758818805217743e-02 -2.533515393733978271e-01 -1.696794331073760986e-01
2.409843504428863525e-01 -2.632540762424468994e-01 6.985508203506469727e-01 3.667249679565429688e-01 3.226037919521331787e-01 3.627512753009796143e-01 3.878147806972265244e-03 1.203601881861686707e-01
7.247720956802368164e-01 -1.151412650942802429e-01 2.333981394767761230e-01 -8.690362423658370972e-02 4.624199271202087402e-01 -2.755721509456634521e-01 6.701487302780151367e-02 -3.242804706096649170e-01
1.092598438262939453e-01 -4.095302522182464600e-01 1.654678881168365479e-01 7.057710289955139160e-01 4.328681826591491699e-01 1.046089902520179749e-01 -3.039969801902770996e-01 -6.420879065990447998e-02
-7.970099896192550659e-02 -3.208128511905670166e-01 2.932025194168090820e-01 6.519773006439208984e-01 4.364016950130462646e-01 3.250201642513275146e-01 2.819689214229583740e-01 6.398139148950576782e-02
5.736526846885681152e-01 -3.129361867904663086e-01 6.549738645553588867e-01 1.532438844442367554e-01 1.605674177408218384e-01 1.739090979099273682e-01 1.796012818813323975e-01 1.795448958873748779e-01
-2.288942337036132812e-01 -8.856529593467712402e-01 6.111567467451095581e-02 -1.929574161767959595e-01 2.647707760334014893e-01 -1.238038837909698486e-01 1.404882669448852539e-01 -1.307310312986373901e-01
5.954326391220092773e-01 -6.398354768753051758e-01 3.742641210556030273e-02 2.115040123462677002e-01 1.299408227205276489e-01 -2.647389769554138184e-01 7.773455977439880371e-02 -3.113229870796203613e-01
-4.053501188755035400e-01 -4.704346656799316406e-01 -3.564789146184921265e-02 -2.083594799041748047e-01 7.155944705009460449e-01 4.183382540941238403e-02 -1.525609791278839111e-01 -1.805481463670730591e-01
1.792284399271011353e-01 -4.578584730625152588e-01 1.523402631282806396e-01 -3.708827495574951172e-01 5.542118549346923828e-01 -3.705909550189971924e-01 -2.024318277835845947e-01 -3.346851170063018799e-01
-2.276646941900253296e-01 -3.561578094959259033e-01 1.846130341291427612e-01 -5.119433403015136719e-01 6.965594887733459473e-01 1.327486485242843628e-01 -1.480292826890945435e-01 -2.055397816002368927e-02
2.108722925186157227e-01 -3.923727273941040039e-01 4.775886982679367065e-02 4.831551909446716309e-01 5.263848900794982910e-01 1.300401389598846436e-01 -3.209578394889831543e-01 -4.109153151512145996e-01
2.567137181758880615e-01 -3.851243853569030762e-01 3.273852467536926270e-01 5.508178845047950745e-02 3.118198812007904053e-01 -3.190988302230834961e-01 -7.962105423212051392e-02 6.856870651245117188e-01
3.378878235816955566e-01 -2.848546802997589111e-01 5.317469239234924316e-01 1.706134378910064697e-01 4.031220972537994385e-01 5.370174646377563477e-01 -4.301432520151138306e-02 -2.002014517784118652e-01
5.462580323219299316e-01 -1.181058362126350403e-01 7.019052505493164062e-01 1.270445883274078369e-01 3.479821085929870605e-01 1.480805128812789917e-01 1.859288662672042847e-01 3.539529070258140564e-02
5.930640697479248047e-01 -2.038551717996597290e-01 -3.426662683486938477e-01 -1.931568086147308350e-01 5.823240876197814941e-01 -1.894508749246597290e-01 2.102969959378242493e-02 2.766825854778289795e-01
1.091578677296638489e-01 -5.785249471664428711e-01 -3.599500656127929688e-01 2.188886702060699463e-01 4.556661844253540039e-01 -4.608439803123474121e-01 -4.250640794634819031e-02 2.325976043939590454e-01
3.850616216659545898e-01 -7.503275871276855469e-01 -2.130406796932220459e-01 -9.748200327157974243e-02 1.293327659368515015e-01 -2.526799440383911133e-01 1.318173557519912720e-01 3.686421215534210205e-01
-9.754204005002975464e-02 -8.190169930458068848e-01 -1.061205714941024780e-01 -2.724273800849914551e-01 2.264215946197509766e-01 -3.212327063083648682e-01 2.824174165725708008e-01 1.264635939151048660e-03
3.540424406528472900e-01 -1.462289392948150635e-01 -2.281950227916240692e-02 -1.164121106266975403e-01 6.464548707008361816e-01 2.386933751404285431e-02 2.506397478282451630e-02 6.481486558914184570e-01
2.536036372184753418e-01 -1.719455793499946594e-02 -1.160665601491928101e-01 8.673638105392456055e-02 7.819136381149291992e-01 -1.414112746715545654e-01 2.543316781520843506e-01 4.672517776489257812e-01
6.041619181632995605e-01 -1.540312618017196655e-01 2.558439373970031738e-01 -2.543554902076721191e-01 5.428207516670227051e-01 -4.433642327785491943e-02 -7.254754193127155304e-03 -4.294614791870117188e-01
-1.175927519798278809e-01 -3.340409398078918457e-01 4.983395934104919434e-01 5.458140373229980469e-01 4.277198314666748047e-01 2.639056742191314697e-01 2.732446491718292236e-01 -3.286702185869216919e-02
-1.108473688364028931e-01 -2.955059111118316650e-01 -4.866601228713989258e-01 5.172268301248550415e-02 7.539201378822326660e-01 -1.211763098835945129e-01 2.784134745597839355e-01 -1.680387184023857117e-02
5.481055974960327148e-01 -5.538338422775268555e-01 -1.220940127968788147e-01 3.070726990699768066e-01 1.854371279478073120e-01 -3.595653474330902100e-01 1.805848330259323120e-01 -2.955717146396636963e-01
-8.030925877392292023e-03 -6.172426342964172363e-01 -1.362862735986709595e-01 -1.478003710508346558e-01 5.045797228813171387e-01 -7.556457817554473877e-02 -4.146703481674194336e-01 3.824473023414611816e-01
1.492709964513778687e-01 -1.269746869802474976e-01 -5.863987654447555542e-02 6.049386858940124512e-01 6.931784749031066895e-01 6.553661078214645386e-02 -3.137997984886169434e-01 -9.457445144653320312e-02
7.461949437856674194e-02 -4.161750972270965576e-01 8.801204711198806763e-02 4.667273163795471191e-01 5.591790080070495605e-01 -1.687838584184646606e-01 -1.447535902261734009e-01 -4.832460880279541016e-01
4.996706247329711914e-01 -2.131484895944595337e-01 4.293880462646484375e-01 6.021657586097717285e-01 3.334555029869079590e-01 1.544293612241744995e-01 1.094529926776885986e-01 1.043952181935310364e-01
2.500082738697528839e-02 -7.334455847740173340e-01 -3.411461412906646729e-01 1.072055473923683167e-01 3.181402981281280518e-01 -4.302642643451690674e-01 -6.530085578560829163e-03 2.171993702650070190e-01
-2.076125890016555786e-01 -5.138090848922729492e-01 -4.491590857505798340e-01 2.874906733632087708e-02 6.578087210655212402e-01 4.729846119880676270e-02 -6.943560391664505005e-02 2.248467206954956055e-01
6.545597910881042480e-01 -5.161687135696411133e-01 7.046742737293243408e-02 9.981830418109893799e-02 2.400636225938796997e-01 -3.574965596199035645e-01 -1.567816883325576782e-01 -2.831556797027587891e-01
-4.554052278399467468e-02 -6.063635349273681641e-01 1.116544678807258606e-01 -4.739596843719482422e-01 4.408195018768310547e-01 5.747299641370773315e-02 -3.670920431613922119e-01 2.465017586946487427e-01
-3.029520511627197266e-01 -4.106260836124420166e-01 -1.537530450150370598e-03 -5.280311703681945801e-01 6.175161004066467285e-01 6.602855026721954346e-02 2.740304768085479736e-01 -2.853132085874676704e-03
6.748590469360351562e-01 -3.971118927001953125e-01 -8.819762617349624634e-02 3.089242875576019287e-01 3.212867975234985352e-01 -2.498303055763244629e-01 -1.473450213670730591e-01 -3.103276491165161133e-01
5.488097071647644043e-01 -1.681966483592987061e-01 5.016205906867980957e-01 4.693254828453063965e-01 3.342606723308563232e-01 2.140797674655914307e-01 7.854180037975311279e-02 1.868128925561904907e-01
2.162514328956604004e-01 -1.901178210973739624e-01 -4.147298634052276611e-01 1.360928863286972046e-01 7.502782940864562988e-01 -1.674549281597137451e-02 4.653727263212203979e-02 4.015029668807983398e-01
2.519292533397674561e-01 -4.794444143772125244e-01 -1.124056987464427948e-02 -3.404733538627624512e-01 4.285631179809570312e-01 -1.407807022333145142e-01 -5.667243897914886475e-02 6.196119189262390137e-01
2.965972721576690674e-01 -5.175659060478210449e-01 2.166802436113357544e-01 -3.094758465886116028e-02 2.039052993059158325e-01 -2.833079099655151367e-01 2.511376142501831055e-02 6.883138418197631836e-01
-2.336426228284835815e-01 -2.221133857965469360e-01 3.140223622322082520e-01 -4.127359688282012939e-01 5.867873430252075195e-01 -3.012444078922271729e-02 4.034371376037597656e-01 -3.451481461524963379e-01
3.856208622455596924e-01 -4.756373465061187744e-01 -1.474967896938323975e-01 -1.302376296371221542e-02 4.150949418544769287e-01 -4.663493633270263672e-01 2.106863111257553101e-01 4.110552370548248291e-01
2.276895344257354736e-01 -4.695126116275787354e-01 2.534007728099822998e-01 -2.842002362012863159e-02 4.892501533031463623e-01 -1.953146606683731079e-01 -3.755740225315093994e-01 -4.940915405750274658e-01
5.209437608718872070e-01 -3.430011570453643799e-01 2.068430632352828979e-01 -6.237884610891342163e-02 2.453252375125885010e-01 6.813504099845886230e-01 1.913452446460723877e-01 -5.706732720136642456e-02
1.327860951423645020e-01 -3.218241333961486816e-01 2.783459424972534180e-01 6.102501153945922852e-01 4.473053812980651855e-01 4.759370088577270508e-01 4.654481634497642517e-02 1.227912213653326035e-02
2.448255941271781921e-02 -5.823053121566772461e-01 1.274403482675552368e-01 3.823641538619995117e-01 2.476715743541717529e-01 5.379385948181152344e-01 3.109101653099060059e-01 2.247074842453002930e-01
3.526898026466369629e-01 -6.039212346076965332e-01 1.724721938371658325e-01 -8.867216110229492188e-02 1.176839172840118408e-01 -2.991464138031005859e-01 4.610511288046836853e-02 6.064783334732055664e-01
3.001605868339538574e-01 -5.674709677696228027e-01 1.957197338342666626e-01 -8.271610736846923828e-02 2.073311656713485718e-01 -2.644823789596557617e-01 -1.224046945571899414e-02 6.554731726646423340e-01
3.249531388282775879e-01 -6.108266115188598633e-01 2.545905113220214844e-01 4.154382646083831787e-02 1.250516623258590698e-01 6.163701415061950684e-01 2.392137944698333740e-01 -4.450770094990730286e-02
1.528370529413223267e-01 -4.704464375972747803e-01 2.261806577444076538e-01 -4.239965379238128662e-01 4.384101033210754395e-01 -3.704557716846466064e-01 6.132544204592704773e-02 -4.372512102127075195e-01
-3.703664839267730713e-01 -4.646137952804565430e-01 3.137797117233276367e-01 3.447881340980529785e-01 4.738383889198303223e-01 8.675060421228408813e-02 2.287114262580871582e-01 -3.811413049697875977e-01
6.096135973930358887e-01 -2.557211220264434814e-01 4.197471737861633301e-01 1.813237667083740234e-01 3.979905545711517334e-01 2.126389443874359131e-01 -2.067689551040530205e-03 -3.876801133155822754e-01
7.532662153244018555e-01 -9.136016666889190674e-02 3.277533948421478271e-01 6.445772945880889893e-02 4.196995198726654053e-01 -2.023102939128875732e-01 2.410108745098114014e-01 -1.936571747064590454e-01
2.115472555160522461e-01 -1.779730319976806641e-01 1.297519654035568237e-01 -2.758496403694152832e-01 7.715892791748046875e-01 -3.459536433219909668e-01 -3.195695877075195312e-01 -1.161298304796218872e-01
5.378992557525634766e-01 -3.125066161155700684e-01 4.895653575658798218e-03 -1.239588409662246704e-01 4.255940318107604980e-01 1.792429238557815552e-01 -4.207419157028198242e-01 4.553374648094177246e-01
-6.315390020608901978e-02 -3.458820879459381104e-01 -4.361916780471801758e-01 -1.619305461645126343e-01 7.190523743629455566e-01 9.028050303459167480e-02 2.540275454521179199e-01 2.649071812629699707e-01
3.083303272724151611e-01 -1.802226752042770386e-01 3.263741135597229004e-01 4.133556485176086426e-01 3.463182449340820312e-01 1.720428019762039185e-01 6.238458752632141113e-01 -2.373827099800109863e-01
1.227900087833404541e-01 -4.860969185829162598e-01 1.314388066530227661e-01 -3.861709237098693848e-01 4.603150784969329834e-01 -4.410829246044158936e-01 4.100177288055419922e-01 8.757554739713668823e-02
5.786978006362915039e-01 5.640929937362670898e-02 -3.272405639290809631e-02 3.270519673824310303e-01 5.212296843528747559e-01 -1.283410340547561646e-01 2.021922618150711060e-01 4.741935133934020996e-01
4.133726060390472412e-01 -2.608587145805358887e-01 -2.507479190826416016e-01 -2.240851521492004395e-01 6.376251578330993652e-01 -4.063581228256225586e-01 -1.847957447171211243e-02 2.755957841873168945e-01
-6.482669711112976074e-02 -2.701041102409362793e-01 -3.634892404079437256e-01 -2.023454904556274414e-01 7.991962432861328125e-01 1.754455864429473877e-01 1.339260786771774292e-01 2.496820986270904541e-01
2.128394842147827148e-01 -5.701391696929931641e-01 2.049762159585952759e-01 3.812845647335052490e-01 2.623528540134429932e-01 6.068205237388610840e-01 2.665627934038639069e-02 -6.690807640552520752e-02
2.084681242704391479e-01 -5.667685866355895996e-01 1.995232999324798584e-01 4.869384765625000000e-01 1.421192586421966553e-01 3.254215121269226074e-01 2.416317313909530640e-01 4.170285165309906006e-01
5.308932662010192871e-01 -6.634382605552673340e-01 -6.052157655358314514e-02 -1.234315410256385803e-01 1.031858623027801514e-01 -2.481259107589721680e-01 2.337409853935241699e-01 3.636695146560668945e-01
9.014288336038589478e-02 -4.346132874488830566e-01 -4.388990253210067749e-02 4.541293680667877197e-01 6.055874824523925781e-01 -3.330639600753784180e-01 -3.393707275390625000e-01 -4.455829784274101257e-02
7.187995314598083496e-02 -2.978894412517547607e-01 2.186750322580337524e-01 1.090175285935401917e-01 6.217883825302124023e-01 1.135876774787902832e-01 -4.740305840969085693e-01 4.713421761989593506e-01
3.460156172513961792e-02 -6.889387369155883789e-01 -2.742707431316375732e-01 -1.665588468313217163e-01 4.426508247852325439e-01 -1.959876120090484619e-01 -2.900110781192779541e-01 3.205350041389465332e-01
1.750027239322662354e-01 -6.850944161415100098e-01 1.564839184284210205e-01 -1.239503845572471619e-01 2.088120877742767334e-01 3.676807880401611328e-01 -9.547344595193862915e-02 -5.217873454093933105e-01
1.478329151868820190e-01 -5.141131877899169922e-01 1.220407038927078247e-01 3.128464221954345703e-01 3.499295711517333984e-01 6.877560019493103027e-01 6.203014869242906570e-03 -7.462377101182937622e-02
2.193783521652221680e-01 7.565933745354413986e-03 -2.562477290630340576e-01 -1.060679256916046143e-01 7.336652874946594238e-01 1.872451603412628174e-01 4.755443334579467773e-01 2.746538817882537842e-01
-4.699977114796638489e-02 -4.708290994167327881e-01 2.262713313102722168e-01 -2.825158238410949707e-01 4.316853582859039307e-01 1.667588800191879272e-01 3.288055360317230225e-01 -5.681754350662231445e-01
2.849502563476562500e-01 -3.094072341918945312e-01 2.908852398395538330e-01 -1.903907656669616699e-01 2.420323342084884644e-01 -3.536577522754669189e-01 7.181561589241027832e-01 -5.297326669096946716e-02
5.002140998840332031e-01 -5.780572295188903809e-01 -7.364227622747421265e-02 -2.760920822620391846e-01 2.131642997264862061e-01 -3.498461544513702393e-01 2.391801625490188599e-01 3.300713598728179932e-01
3.037219345569610596e-01 -6.997089982032775879e-01 2.412056922912597656e-01 1.260922849178314209e-01 -3.640492632985115051e-02 -2.772042751312255859e-01 4.367809593677520752e-01 2.741088867187500000e-01
2.707443535327911377e-01 -5.928091406822204590e-01 -1.860364079475402832e-01 -3.414932489395141602e-01 5.111228823661804199e-01 -7.619282230734825134e-03 -3.416804373264312744e-01 -2.144702374935150146e-01
6.541326045989990234e-01 -2.531665563583374023e-01 5.187397599220275879e-01 1.499606817960739136e-01 2.912142574787139893e-01 2.622518837451934814e-01 1.545236408710479736e-01 -1.974304318428039551e-01
3.050345778465270996e-01 -7.037789225578308105e-01 -1.894823834300041199e-02 -1.400972455739974976e-01 4.609549790620803833e-02 4.116728901863098145e-01 4.632080793380737305e-01 -7.417315989732742310e-02
3.156795799732208252e-01 -5.003228783607482910e-01 1.243854463100433350e-01 -1.017738133668899536e-02 1.001893207430839539e-01 -3.307132422924041748e-01 7.110494375228881836e-01 9.719916433095932007e-02
3.887982070446014404e-01 -6.534064412117004395e-01 1.862730272114276886e-02 -1.057281196117401123e-01 1.282354146242141724e-01 5.817620158195495605e-01 1.352307945489883423e-01 -1.928518563508987427e-01
-4.087401628494262695e-01 -6.112492084503173828e-01 1.979054808616638184e-01 1.627743393182754517e-01 3.415557146072387695e-01 8.886488527059555054e-02 5.140370130538940430e-01 -6.965901702642440796e-02
2.482070028781890869e-01 -4.116828143596649170e-01 3.922192379832267761e-02 2.502716481685638428e-01 2.768646478652954102e-01 -5.405557751655578613e-01 5.795522928237915039e-01 -8.865216514095664024e-04
4.518822953104972839e-02 3.223973140120506287e-02 2.135959565639495850e-01 2.318392693996429443e-01 6.108145117759704590e-01 -3.334367573261260986e-01 6.284845471382141113e-01 -1.351985931396484375e-01
7.506122440099716187e-02 -2.593388855457305908e-01 -5.253274575807154179e-04 5.736218690872192383e-01 6.487147808074951172e-01 -1.219247579574584961e-01 -3.853285014629364014e-01 -1.178651005029678345e-01
-1.210871264338493347e-01 -5.310127735137939453e-01 2.054471373558044434e-01 -1.190888695418834686e-02 3.328598141670227051e-01 1.075381934642791748e-01 -3.333046734333038330e-01 6.538811922073364258e-01
6.128095388412475586e-01 -2.401776164770126343e-01 5.986849665641784668e-01 1.534751206636428833e-01 3.261378109455108643e-01 -1.673754071816802025e-03 -2.513780444860458374e-02 -2.789267897605895996e-01
2.969644069671630859e-01 -8.814969658851623535e-02 5.450203418731689453e-01 5.474296212196350098e-01 4.605148434638977051e-01 2.061973065137863159e-01 1.839086562395095825e-01 1.374840587377548218e-01
7.310157269239425659e-02 -6.430546641349792480e-01 1.225050166249275208e-01 2.807625532150268555e-01 3.143044412136077881e-01 -3.217282295227050781e-01 -3.764963746070861816e-01 3.784914314746856689e-01
3.326284289360046387e-01 -2.404915094375610352e-01 -9.304986149072647095e-02 3.348882198333740234e-01 3.197049200534820557e-01 -2.276197522878646851e-01 5.225451588630676270e-01 5.325772166252136230e-01
4.647753834724426270e-01 -7.161671519279479980e-01 1.629393845796585083e-01 -1.533170491456985474e-01 -6.272764410823583603e-03 -2.624889314174652100e-01 3.133310079574584961e-01 2.322004586458206177e-01
6.519536375999450684e-01 -2.079840749502182007e-01 4.724038839340209961e-01 1.626707315444946289e-01 3.755647540092468262e-01 2.780149281024932861e-01 3.520789369940757751e-02 -2.499821335077285767e-01
4.679340720176696777e-01 -5.656765699386596680e-01 4.662738740444183350e-02 5.102638006210327148e-01 1.984612941741943359e-01 -3.473436832427978516e-01 -1.330521851778030396e-01 -1.441077440977096558e-01
-1.800000816583633423e-01 -5.554844737052917480e-01 1.226999238133430481e-01 6.163422018289566040e-02 3.154940009117126465e-01 -3.833977282047271729e-01 6.267288327217102051e-01 2.938640862703323364e-02
5.841006636619567871e-01 -1.799929440021514893e-01 5.200863480567932129e-01 1.988246291875839233e-01 4.403271377086639404e-01 1.456377208232879639e-01 -4.108275845646858215e-02 -3.156294822692871094e-01
-6.272504478693008423e-02 -9.175109863281250000e-01 -4.404006153345108032e-02 -1.366287022829055786e-01 1.472138315439224243e-01 -3.262903094291687012e-01 6.262969970703125000e-02 3.965440765023231506e-02
9.232142567634582520e-02 -4.491018354892730713e-01 3.032894134521484375e-01 -1.572444438934326172e-01 3.747607171535491943e-01 1.548378467559814453e-01 -3.981114625930786133e-01 5.917442440986633301e-01
3.704546391963958740e-02 -5.384156107902526855e-01 3.774734959006309509e-02 2.000962346792221069e-01 4.444035291671752930e-01 3.264813721179962158e-01 -1.342030763626098633e-01 -5.875183343887329102e-01
2.347708195447921753e-01 -1.987265944480895996e-01 -3.038342297077178955e-01 -3.426336348056793213e-01 7.190690040588378906e-01 -1.493713110685348511e-01 3.581368029117584229e-01 1.674613505601882935e-01
-2.303364574909210205e-01 -8.024007081985473633e-01 1.851890818215906620e-03 -1.706161797046661377e-01 2.670804560184478760e-01 -3.359478712081909180e-01 2.977348566055297852e-01 -3.385338559746742249e-02
4.855690896511077881e-01 -3.904032111167907715e-01 6.872265338897705078e-01 1.545976698398590088e-01 1.462571769952774048e-01 2.734843492507934570e-01 2.462036162614822388e-02 1.372463554143905640e-01
1.578431427478790283e-01 -6.552891135215759277e-01 4.817903935909271240e-01 -3.527725040912628174e-01 1.305629760026931763e-01 -3.316313326358795166e-01 2.299845367670059204e-01 -9.587692469358444214e-02
6.291200518608093262e-01 -5.685577988624572754e-01 -8.052679896354675293e-02 9.258001297712326050e-02 9.724895656108856201e-02 -1.430556625127792358e-01 3.643701374530792236e-01 -3.212575912475585938e-01
2.842157520353794098e-02 1.728592556901276112e-03 3.512622714042663574e-01 3.367537260055541992e-01 5.658981204032897949e-01 -3.700373172760009766e-01 2.182776331901550293e-01 5.075310468673706055e-01
1.937783509492874146e-01 -4.050147831439971924e-01 -3.237297758460044861e-02 1.979666054248809814e-01 3.859400153160095215e-01 -3.479237258434295654e-01 2.656661272048950195e-01 6.462159156799316406e-01
6.367666125297546387e-01 -1.686773300170898438e-01 6.594345569610595703e-01 -7.206810638308525085e-03 3.441209197044372559e-01 4.649459943175315857e-02 -4.527086019515991211e-02 -9.241265803575515747e-02
1.419770866632461548e-01 -3.894780576229095459e-01 8.811306208372116089e-02 3.455413877964019775e-01 5.614289045333862305e-01 -2.710980474948883057e-01 -5.474144220352172852e-01 -1.123719587922096252e-01
1.478441506624221802e-01 -7.928967475891113281e-01 8.757750689983367920e-02 -1.382860988378524780e-01 1.486514806747436523e-01 -1.940122544765472412e-01 -1.544708907604217529e-01 4.889424741268157959e-01
1.439645588397979736e-01 -2.805429697036743164e-01 -3.586855828762054443e-01 -2.390225678682327271e-01 6.601412296295166016e-01 1.377756148576736450e-01 2.101280689239501953e-01 4.646078646183013916e-01
4.470920860767364502e-01 -5.363684296607971191e-01 1.307965815067291260e-01 2.207861691713333130e-01 2.350245863199234009e-01 -5.889285206794738770e-01 1.238102689385414124e-01 -1.707651615142822266e-01
3.421842306852340698e-02 2.078967168927192688e-02 1.082494761794805527e-02 -3.146075904369354248e-01 8.016681075096130371e-01 2.374102622270584106e-01 4.255677759647369385e-01 -1.384141147136688232e-01
5.958503484725952148e-01 -6.049868464469909668e-01 1.387448515743017197e-02 -2.148163169622421265e-01 6.607482582330703735e-02 -1.998931169509887695e-01 4.313259124755859375e-01 -4.742791131138801575e-02
4.666128158569335938e-01 -6.997510194778442383e-01 -7.361716032028198242e-02 -1.590053439140319824e-01 7.914414256811141968e-02 -3.287819027900695801e-01 2.700170278549194336e-01 2.732183337211608887e-01
5.589721798896789551e-01 -6.695700287818908691e-01 -1.343528032302856445e-01 -2.040175050497055054e-01 9.159979969263076782e-02 -1.833807229995727539e-01 1.520624309778213501e-01 3.382460176944732666e-01
1.537057310342788696e-01 -2.735856175422668457e-01 -7.493136078119277954e-02 -4.851934313774108887e-01 6.982446312904357910e-01 -3.437484800815582275e-01 -5.391265824437141418e-02 2.277781665325164795e-01
-3.932990729808807373e-01 -3.036012947559356689e-01 4.598222672939300537e-01 1.574915051460266113e-01 6.420096158981323242e-01 -6.699338555335998535e-03 2.157157063484191895e-01 -2.411383688449859619e-01
-2.224045097827911377e-01 -5.613129734992980957e-01 7.925730198621749878e-02 9.984284639358520508e-02 5.781450271606445312e-01 1.777453422546386719e-01 4.849990606307983398e-01 1.347020566463470459e-01
-3.261285722255706787e-01 -5.745103955268859863e-01 -2.906508045271039009e-03 -1.704127788543701172e-01 4.424957334995269775e-01 -3.379698693752288818e-01 4.702350795269012451e-01 -5.815257504582405090e-02
1.253894269466400146e-01 -4.337116777896881104e-01 3.361487388610839844e-01 -4.814752042293548584e-01 5.467845201492309570e-01 -2.552415728569030762e-01 -2.812137603759765625e-01 -9.030244499444961548e-02
-3.799437358975410461e-02 -3.298920989036560059e-01 -2.077027708292007446e-01 1.487937122583389282e-01 7.557690143585205078e-01 -1.246188301593065262e-02 -4.520744085311889648e-01 2.207586765289306641e-01
3.600770831108093262e-01 -5.496561527252197266e-01 4.140370190143585205e-01 -3.048622310161590576e-01 1.237723305821418762e-01 -3.986298441886901855e-01 3.469365835189819336e-01 9.625332802534103394e-02
2.113076113164424896e-02 -4.022733569145202637e-01 -6.732439249753952026e-02 4.106951653957366943e-01 6.081359982490539551e-01 -9.860939532518386841e-02 -5.336986184120178223e-01 -1.178646832704544067e-02
4.709098935127258301e-01 -3.761353790760040283e-01 3.600512742996215820e-01 1.235094219446182251e-01 2.455527037382125854e-01 3.774347007274627686e-01 3.336367011070251465e-01 -4.216727912425994873e-01
6.203871965408325195e-01 -3.409896790981292725e-01 4.861989617347717285e-01 5.491241347044706345e-03 1.942626833915710449e-01 4.040436148643493652e-01 2.269017100334167480e-01 -9.976261109113693237e-02
3.641975820064544678e-01 -2.744683921337127686e-01 2.208410650491714478e-01 -3.416376411914825439e-01 4.946321249008178711e-01 -1.519907861948013306e-01 1.406754255294799805e-01 -5.822271704673767090e-01
2.099919319152832031e-01 -2.648640871047973633e-01 8.717647939920425415e-02 1.243161633610725403e-01 5.739107728004455566e-01 -1.023688390851020813e-01 -2.084485292434692383e-01 6.923816204071044922e-01
-2.961285412311553955e-01 -3.400353789329528809e-01 2.348265349864959717e-01 -1.479637771844863892e-01 6.172679066658020020e-01 2.607778906822204590e-01 -3.191033899784088135e-01 4.108471870422363281e-01
6.763343811035156250e-01 -3.030487298965454102e-01 1.232805475592613220e-01 -3.356575220823287964e-02 3.931103348731994629e-01 -3.147497773170471191e-01 5.251261219382286072e-02 -4.219570159912109375e-01
-4.331348836421966553e-02 -6.175233125686645508e-01 1.647233963012695312e-01 -2.640843987464904785e-01 2.166028916835784912e-01 -2.744514048099517822e-01 6.056037545204162598e-01 1.758356988430023193e-01
1.631268858909606934e-01 -7.369945645332336426e-01 -3.926204741001129150e-01 9.384802728891372681e-02 2.790139317512512207e-01 -3.013511002063751221e-01 1.187756098806858063e-02 3.137964308261871338e-01
-4.882108792662620544e-02 -6.846466660499572754e-01 -8.156060427427291870e-02 -1.896546930074691772e-01 3.790127038955688477e-01 -1.036532968282699585e-02 -3.627899885177612305e-01 4.592165946960449219e-01
6.050171852111816406e-01 -2.338239997625350952e-01 6.055529117584228516e-01 5.655223131179809570e-02 3.607854247093200684e-01 1.374024301767349243e-01 -6.126672774553298950e-02 -2.378842979669570923e-01
-1.574847660958766937e-02 -5.855629444122314453e-01 1.996371299028396606e-01 -2.286183983087539673e-01 4.268867373466491699e-01 7.961966842412948608e-02 -2.386067062616348267e-01 -5.650151371955871582e-01
2.839465439319610596e-01 -1.727561801671981812e-01 5.723443031311035156e-01 5.409085154533386230e-01 4.568014740943908691e-01 2.180637568235397339e-01 5.577266588807106018e-02 -1.001978740096092224e-01
7.367756962776184082e-02 -4.730249345302581787e-01 -7.635672390460968018e-02 2.035867720842361450e-01 6.538497209548950195e-01 -2.904883623123168945e-01 -3.738456368446350098e-01 -2.681001424789428711e-01
1.484925448894500732e-01 -2.836727201938629150e-01 -7.401421666145324707e-02 3.659884035587310791e-01 6.923397779464721680e-01 -4.459519386291503906e-01 -2.825162112712860107e-01 -5.589858628809452057e-03
9.459771960973739624e-02 -2.954922914505004883e-01 8.107095211744308472e-02 -2.536384463310241699e-01 5.059411525726318359e-01 -3.851802349090576172e-01 6.474896669387817383e-01 9.616397321224212646e-02
-2.524073719978332520e-01 -3.544996082782745361e-01 6.284695863723754883e-02 -8.653154224157333374e-02 7.218500971794128418e-01 1.892034262418746948e-01 -4.054664075374603271e-01 2.791321575641632080e-01
1.331573724746704102e-01 -5.871580243110656738e-01 -2.466099336743354797e-02 3.633404672145843506e-01 2.343800216913223267e-01 5.987907052040100098e-01 1.468243598937988281e-01 2.642885148525238037e-01
5.293408408761024475e-02 8.028981834650039673e-02 1.803457885980606079e-01 3.642455041408538818e-01 7.517842650413513184e-01 -3.643289804458618164e-01 3.069805204868316650e-01 -1.827563047409057617e-01
3.261854052543640137e-01 -3.266589045524597168e-01 2.822612822055816650e-01 -3.436091840267181396e-01 5.802437067031860352e-01 -2.997874915599822998e-01 -3.943414688110351562e-01 8.424951881170272827e-02
7.224476337432861328e-01 -3.186792507767677307e-02 3.328664004802703857e-01 7.487554848194122314e-02 4.382377862930297852e-01 -2.251041531562805176e-01 2.843384444713592529e-01 -1.925485730171203613e-01
1.054036393761634827e-01 1.076007038354873657e-01 3.097549080848693848e-01 4.283624887466430664e-01 5.873925089836120605e-01 -3.505938053131103516e-01 4.365276694297790527e-01 1.984116137027740479e-01
4.794510900974273682e-01 -4.461442232131958008e-01 -9.861187636852264404e-02 2.085163444280624390e-01 2.457291036844253540e-01 -4.747376143932342529e-01 2.582332193851470947e-01 4.067377150058746338e-01
1.416784226894378662e-01 -6.944802999496459961e-01 2.495724558830261230e-01 -3.064303100109100342e-01 1.921662539243698120e-01 -3.678384721279144287e-01 3.865241706371307373e-01 1.407286375761032104e-01
3.359421193599700928e-01 -3.005962073802947998e-01 4.599348306655883789e-01 4.734108746051788330e-01 3.907938599586486816e-01 4.215943515300750732e-01 3.044377267360687256e-02 -1.724491417407989502e-01
5.029218792915344238e-01 -5.560319423675537109e-01 2.025186568498611450e-01 4.467475041747093201e-02 1.486529707908630371e-01 -4.906982183456420898e-01 3.589507341384887695e-01 -5.621585249900817871e-02
5.331125110387802124e-02 -7.590374350547790527e-01 3.614004552364349365e-01 -1.681608334183692932e-02 7.342194020748138428e-02 -4.211769700050354004e-01 3.183383643627166748e-01 7.750403136014938354e-02
8.012352883815765381e-02 -5.253394246101379395e-01 2.358533293008804321e-01 1.121777892112731934e-01 4.151026606559753418e-01 3.183355554938316345e-02 -3.058999478816986084e-01 -6.184574961662292480e-01
-6.296104192733764648e-02 -8.655555248260498047e-01 -1.374229416251182556e-02 -1.808914542198181152e-01 2.468436658382415771e-01 -3.882103264331817627e-01 -4.695579037070274353e-02 9.748226031661033630e-03
5.189198851585388184e-01 -5.322955250740051270e-01 1.946831047534942627e-01 -5.864446759223937988e-01 2.322657257318496704e-01 -9.248211234807968140e-02 3.613562509417533875e-02 -4.193719476461410522e-02
4.652249515056610107e-01 -4.460885822772979736e-01 1.820391267538070679e-01 -6.901418566703796387e-01 2.343559563159942627e-01 5.402005836367607117e-02 9.752887487411499023e-02 -8.822664618492126465e-02
5.043178200721740723e-01 -1.680246293544769287e-01 -1.416088640689849854e-01 -3.691962361335754395e-01 6.213911771774291992e-01 -1.279007941484451294e-01 2.151508182287216187e-01 3.351073563098907471e-01
3.940446972846984863e-01 -2.253035902976989746e-01 -3.395570516586303711e-01 -1.934058368206024170e-01 7.424176931381225586e-01 5.432980507612228394e-02 -2.925048172473907471e-01 3.959104418754577637e-02
-1.810557954013347626e-02 -2.261888682842254639e-01 8.222769014537334442e-03 -4.868384599685668945e-01 8.281117677688598633e-01 9.542230516672134399e-02 -9.733319282531738281e-02 -8.416208624839782715e-02
3.728883266448974609e-01 -4.239193499088287354e-01 3.257133066654205322e-01 -5.288105607032775879e-01 1.933358162641525269e-01 1.017175614833831787e-01 1.162205114960670471e-01 4.840295314788818359e-01
4.729415476322174072e-02 -3.471467792987823486e-01 1.362578421831130981e-01 4.791183173656463623e-01 3.840282261371612549e-01 5.073401331901550293e-01 2.922755777835845947e-01 3.726060390472412109e-01
7.610253989696502686e-02 -4.792795479297637939e-01 3.904066681861877441e-01 -4.141168594360351562e-01 5.537027716636657715e-01 -6.588587909936904907e-02 -3.365403711795806885e-01 1.280715912580490112e-01
-5.622500926256179810e-02 -4.109112918376922607e-01 3.104657530784606934e-01 3.308054804801940918e-02 4.416391253471374512e-01 8.868151158094406128e-02 -4.516872465610504150e-01 5.688377618789672852e-01
-4.090870022773742676e-01 -5.829116702079772949e-01 -1.409709267318248749e-02 -2.216825783252716064e-01 5.254352688789367676e-01 2.760945260524749756e-01 -3.016653060913085938e-01 -1.441314443945884705e-02
5.391454696655273438e-01 -7.072780728340148926e-01 -1.049748212099075317e-01 -3.317255526781082153e-02 6.804602593183517456e-02 -2.140866965055465698e-01 2.417894452810287476e-01 2.967056632041931152e-01
2.319167554378509521e-02 -6.054044365882873535e-01 -2.472366094589233398e-01 -1.002576500177383423e-01 5.822496414184570312e-01 -1.477513276040554047e-02 -3.442451357841491699e-01 3.225406706333160400e-01
-1.609644293785095215e-02 -4.715252518653869629e-01 3.936714828014373779e-01 6.158214807510375977e-01 4.194283187389373779e-01 -1.061439439654350281e-01 -2.138946056365966797e-01 -1.012617349624633789e-01
4.869823753833770752e-01 -2.452718466520309448e-01 3.332062661647796631e-01 -3.340958058834075928e-01 1.911636739969253540e-01 3.978271782398223877e-02 3.697943091392517090e-01 5.524215102195739746e-01
1.391644477844238281e-01 -6.955564618110656738e-01 2.169232070446014404e-02 -3.030665814876556396e-01 6.016753241419792175e-02 4.573609232902526855e-01 4.347898364067077637e-01 5.170394480228424072e-02
3.386121094226837158e-01 -6.890087574720382690e-02 -1.329457014799118042e-01 1.449642330408096313e-01 5.727643966674804688e-01 -3.609891533851623535e-01 4.481114447116851807e-01 4.274683892726898193e-01
2.641357481479644775e-01 -1.995049230754375458e-02 9.760338068008422852e-02 2.673271894454956055e-01 7.772018313407897949e-01 -3.245412409305572510e-01 1.843125373125076294e-01 3.248127102851867676e-01
-3.812784552574157715e-01 -4.838531017303466797e-01 -2.488944306969642639e-02 1.423874646425247192e-01 4.631625711917877197e-01 -2.476990222930908203e-01 5.655343532562255859e-01 -6.257556378841400146e-02
2.906076312065124512e-01 -3.400310575962066650e-01 3.731997013092041016e-01 2.355765402317047119e-01 4.538911581039428711e-01 -8.641791343688964844e-02 -5.640169382095336914e-01 2.712035477161407471e-01
4.344632476568222046e-02 -8.767257928848266602e-01 7.316765934228897095e-02 -2.274484485387802124e-01 1.262681782245635986e-01 2.299803346395492554e-01 1.970417648553848267e-01 -2.543974220752716064e-01
6.581297516822814941e-01 -8.139734715223312378e-02 3.413072228431701660e-01 -1.981357336044311523e-01 4.098414480686187744e-01 -2.648987472057342529e-01 2.379129528999328613e-01 -3.312816917896270752e-01
-3.066374920308589935e-02 -2.894117534160614014e-01 -3.059815168380737305e-01 -5.365176871418952942e-02 7.995525002479553223e-01 -6.941601634025573730e-02 9.841265529394149780e-02 4.062137603759765625e-01
2.498371154069900513e-01 -2.869196832180023193e-01 5.185442045331001282e-02 -5.738623142242431641e-01 5.808792114257812500e-01 -2.632885277271270752e-01 -1.179812569171190262e-02 3.411319851875305176e-01
5.327211022377014160e-01 -3.058527708053588867e-01 6.632217764854431152e-01 1.809173822402954102e-01 2.887249886989593506e-01 2.247699648141860962e-01 -1.156854256987571716e-01 -5.292816832661628723e-02
3.836123049259185791e-01 -4.792069792747497559e-01 8.382390439510345459e-02 4.010389000177383423e-02 2.276488542556762695e-01 5.495331287384033203e-01 4.838565587997436523e-01 -1.632165759801864624e-01
7.202048301696777344e-01 -1.912738829851150513e-01 8.731509000062942505e-02 -4.879702627658843994e-02 4.595916271209716797e-01 -2.146181166172027588e-01 1.062917783856391907e-01 -4.075917601585388184e-01
4.968008995056152344e-01 -4.363649189472198486e-01 -1.729340553283691406e-01 -5.753065347671508789e-01 4.309468269348144531e-01 -1.714400760829448700e-02 1.194570958614349365e-01 4.014452174305915833e-02
-1.812607496976852417e-01 -5.010140538215637207e-01 3.662751019001007080e-01 1.272567212581634521e-01 4.239953160285949707e-01 9.092579036951065063e-02 1.196018531918525696e-01 -6.028544902801513672e-01
-3.947181999683380127e-02 -2.660636901855468750e-01 -4.898391067981719971e-01 -4.269548133015632629e-02 7.802078127861022949e-01 7.717570289969444275e-03 2.762672603130340576e-01 2.792054787278175354e-02
1.874176263809204102e-01 -5.733633041381835938e-01 3.628010675311088562e-02 -1.587391495704650879e-01 3.625609874725341797e-01 -4.170509576797485352e-01 5.506035089492797852e-01 3.269172832369804382e-02
2.023979723453521729e-01 -3.727999031543731689e-01 8.964601159095764160e-02 1.767935156822204590e-01 5.817196369171142578e-01 -3.707237243652343750e-01 -5.412063002586364746e-01 -1.096571609377861023e-01
7.090335488319396973e-01 -2.180166542530059814e-01 4.907853901386260986e-01 1.191941425204277039e-01 3.565406501293182373e-01 8.448361605405807495e-02 -2.179731279611587524e-01 -1.135412976145744324e-01
2.409832030534744263e-01 -2.621919810771942139e-01 8.437576889991760254e-02 -1.779086291790008545e-01 7.642446756362915039e-01 -2.479777932167053223e-01 -4.345583319664001465e-01 -2.831093035638332367e-03
5.115739703178405762e-01 -2.581435739994049072e-01 5.956781506538391113e-01 4.230003356933593750e-01 2.741732597351074219e-01 1.766417771577835083e-01 -3.657724708318710327e-02 1.737265288829803467e-01
7.129913568496704102e-01 -3.150734901428222656e-01 4.332607090473175049e-01 5.921684578061103821e-02 1.753980070352554321e-01 3.593683838844299316e-01 2.029880285263061523e-01 -6.035579368472099304e-03
-3.090388700366020203e-02 -3.618870079517364502e-01 2.977236211299896240e-01 -2.572796940803527832e-01 6.095405817031860352e-01 -4.324480891227722168e-02 -5.309898853302001953e-01 2.406043708324432373e-01
-1.793916076421737671e-01 -4.742550253868103027e-01 -4.167503416538238525e-01 -2.677375376224517822e-01 6.728727817535400391e-01 1.695833727717399597e-02 1.045506820082664490e-01 1.831948906183242798e-01
6.594777107238769531e-01 -3.619627654552459717e-01 5.402274727821350098e-01 2.534463703632354736e-01 1.391392052173614502e-01 1.569650620222091675e-01 9.149926900863647461e-02 1.600675582885742188e-01
4.626890718936920166e-01 -3.709799051284790039e-01 -3.243539109826087952e-02 -6.745617985725402832e-01 4.017854630947113037e-01 -1.882686279714107513e-02 1.706255525350570679e-01 3.616603091359138489e-02
-2.795713841915130615e-01 -5.943587422370910645e-01 9.533556550741195679e-02 -2.000375539064407349e-01 4.164495766162872314e-01 -3.959121406078338623e-01 4.336550831794738770e-01 3.521682322025299072e-02
4.548799991607666016e-01 -4.886896014213562012e-01 7.101646065711975098e-02 -6.908896565437316895e-01 2.489215582609176636e-01 -7.082032971084117889e-03 9.776563942432403564e-02 1.801594905555248260e-02
4.958346486091613770e-01 -1.983070522546768188e-01 4.965948462486267090e-01 5.193867683410644531e-01 3.660968542098999023e-01 2.509351074695587158e-01 2.497880347073078156e-02 -2.888175658881664276e-02
3.281172811985015869e-01 -2.717291116714477539e-01 2.462151348590850830e-01 -3.800670504570007324e-01 5.839262008666992188e-01 -3.244920372962951660e-01 -1.910691112279891968e-01 -3.614654242992401123e-01
1.845745742321014404e-01 -8.741927333176136017e-03 -5.046396516263484955e-03 2.140026539564132690e-01 6.890255808830261230e-01 -3.868515789508819580e-01 3.263640701770782471e-01 4.348670244216918945e-01
2.006549686193466187e-01 -4.010427594184875488e-01 1.516671180725097656e-01 3.427377641201019287e-01 5.311967730522155762e-01 -1.499900817871093750e-01 -4.107628166675567627e-01 -4.301593899726867676e-01
4.626964330673217773e-01 -1.561147868633270264e-01 -2.899013634305447340e-04 -4.181782305240631104e-01 5.460033416748046875e-01 1.090188696980476379e-01 2.167791575193405151e-01 4.792380034923553467e-01
4.639217257499694824e-01 -7.111768126487731934e-01 4.593252390623092651e-02 1.128921285271644592e-01 9.050397574901580811e-02 4.591276645660400391e-01 1.344877928495407104e-01 -1.645407825708389282e-01
2.561858296394348145e-01 -1.009999141097068787e-01 -5.018037278205156326e-03 3.615307435393333435e-02 6.230983138084411621e-01 -4.056191742420196533e-01 3.692802786827087402e-01 4.834142923355102539e-01
1.670906394720077515e-01 -3.259808719158172607e-01 3.283368051052093506e-02 -3.494536280632019043e-01 7.093539237976074219e-01 -2.100352793931961060e-01 -3.715639710426330566e-01 -2.392989248037338257e-01
2.467576414346694946e-01 -3.398216366767883301e-01 1.917619407176971436e-01 -2.921782732009887695e-01 3.039548695087432861e-01 -8.040166646242141724e-02 3.195631504058837891e-01 7.074726819992065430e-01
-5.153413489460945129e-02 -2.285295575857162476e-01 2.395150214433670044e-01 3.537982404232025146e-01 6.127300262451171875e-01 -1.431542038917541504e-01 1.874319761991500854e-01 -5.757740736007690430e-01
2.753204107284545898e-01 -5.762547254562377930e-01 1.298673730343580246e-02 -3.604997098445892334e-01 3.170972764492034912e-01 -1.024461314082145691e-01 -1.092520877718925476e-01 5.822530388832092285e-01
4.475864022970199585e-02 -3.552335500717163086e-01 3.491548001766204834e-01 5.590553879737854004e-01 4.417546689510345459e-01 4.141991436481475830e-01 2.649652063846588135e-01 -2.095870301127433777e-02
3.686490654945373535e-01 -1.364704966545104980e-01 -2.923548519611358643e-01 1.615589112043380737e-01 7.117017507553100586e-01 -2.190695703029632568e-01 -1.748095899820327759e-01 3.857873380184173584e-01
6.592391729354858398e-01 -1.939385831356048584e-01 -1.324062496423721313e-01 -6.659087538719177246e-02 4.844455420970916748e-01 -1.281794309616088867e-01 3.254372477531433105e-01 3.857445418834686279e-01
2.508240342140197754e-01 -7.415308356285095215e-01 8.732997626066207886e-02 -2.630883157253265381e-01 -3.897262038663029671e-03 4.107971191406250000e-01 3.763079643249511719e-01 -5.266210646368563175e-04
3.968740403652191162e-01 -2.331677824258804321e-01 -5.316303670406341553e-02 1.073908582329750061e-01 5.660305023193359375e-01 -3.784562051296234131e-01 3.499417901039123535e-01 4.332270920276641846e-01
-6.228639930486679077e-02 -2.929637432098388672e-01 1.512518227100372314e-01 -3.720719218254089355e-01 7.846356034278869629e-01 -1.398485004901885986e-01 -3.287075459957122803e-01 -7.562103867530822754e-02
4.964200556278228760e-01 -2.954565286636352539e-01 4.686913490295410156e-01 1.059558019042015076e-01 2.469746470451354980e-01 3.879603445529937744e-01 3.875117599964141846e-01 -2.714757621288299561e-01
2.150073833763599396e-02 -3.152779936790466309e-01 1.727236509323120117e-01 4.899759292602539062e-01 5.897078514099121094e-01 -4.620158672332763672e-01 -2.663654647767543793e-02 -2.613503038883209229e-01
3.342533707618713379e-01 -1.132420822978019714e-01 -3.154500201344490051e-02 3.724816441535949707e-01 6.196726560592651367e-01 2.595942616462707520e-01 -3.939056694507598877e-01 3.593999147415161133e-01
4.052560925483703613e-01 -4.412153065204620361e-01 3.474115431308746338e-01 -1.764637678861618042e-01 1.298044770956039429e-01 -3.176352381706237793e-01 5.981435179710388184e-01 1.172403916716575623e-01
4.898683428764343262e-01 -2.955004945397377014e-02 -1.552563458681106567e-01 8.019109815359115601e-02 6.350224018096923828e-01 -1.367181092500686646e-01 2.072407752275466919e-01 5.135431885719299316e-01
7.180525660514831543e-01 -2.765194475650787354e-01 6.004824116826057434e-02 -1.066161692142486572e-01 4.756559133529663086e-01 4.420786350965499878e-02 -3.828663825988769531e-01 1.348152011632919312e-01
-1.253292411565780640e-01 -2.525824308395385742e-01 1.698767691850662231e-01 -3.693833351135253906e-01 7.207664847373962402e-01 3.108845949172973633e-01 -1.647395044565200806e-01 3.345142602920532227e-01
-2.694584988057613373e-02 -7.206304669380187988e-01 2.353143393993377686e-01 -2.915708720684051514e-01 2.057076543569564819e-01 -5.385196208953857422e-02 2.594977021217346191e-01 -4.764710068702697754e-01
2.087072283029556274e-01 -3.032465279102325439e-01 1.856020092964172363e-01 2.450797259807586670e-01 6.238805055618286133e-01 -2.510996758937835693e-01 -2.792616486549377441e-01 -4.895974695682525635e-01
-3.575349450111389160e-01 -5.034710764884948730e-01 -3.071578741073608398e-01 -1.692187339067459106e-01 6.581799983978271484e-01 2.441014200448989868e-01 -2.811939269304275513e-02 4.612691327929496765e-02
-1.993585973978042603e-01 -1.539397686719894409e-01 5.100870132446289062e-02 -4.131125807762145996e-01 7.406018376350402832e-01 1.747785061597824097e-01 3.827170431613922119e-01 -1.943806260824203491e-01
4.797395765781402588e-01 -2.949197888374328613e-01 7.699528336524963379e-01 3.275587037205696106e-02 2.268563657999038696e-01 -1.234011352062225342e-01 8.732664585113525391e-02 -1.210551857948303223e-01
-3.054406642913818359e-01 -7.608578801155090332e-01 5.021420493721961975e-02 -1.233376115560531616e-01 2.960700988769531250e-01 -3.295007348060607910e-01 3.041478991508483887e-01 1.460602879524230957e-01
2.119458019733428955e-01 -6.690016984939575195e-01 1.168199703097343445e-01 -2.344614267349243164e-01 1.929437667131423950e-01 1.618388593196868896e-01 2.585058808326721191e-01 -5.555647015571594238e-01
3.293352425098419189e-01 -4.432564079761505127e-01 1.125114783644676208e-01 3.155359923839569092e-01 2.151467949151992798e-01 -5.618480443954467773e-01 4.625252783298492432e-01 8.336289972066879272e-02
3.812761008739471436e-01 -6.894786953926086426e-01 1.105240434408187866e-01 -6.801246851682662964e-02 9.186877310276031494e-02 -3.659608662128448486e-01 1.732171475887298584e-01 4.359298944473266602e-01
4.383785128593444824e-01 -6.758581995964050293e-01 -1.427139639854431152e-01 8.630070835351943970e-03 8.992732316255569458e-02 -2.551362514495849609e-01 2.731822133064270020e-01 4.275374412536621094e-01
4.010286927223205566e-01 -3.288987278938293457e-01 4.111357331275939941e-01 2.450967021286487579e-02 3.967237472534179688e-01 6.234462857246398926e-01 4.386252537369728088e-02 -1.156260743737220764e-01
5.063618421554565430e-01 -5.540765523910522461e-01 1.369796693325042725e-01 3.890032172203063965e-01 1.314481943845748901e-01 -4.873576760292053223e-01 1.009333357214927673e-01 -3.906843066215515137e-02
-1.074737980961799622e-01 -1.306781768798828125e-01 1.129447221755981445e-01 -4.754745066165924072e-01 8.455329537391662598e-01 9.762374311685562134e-02 8.983082324266433716e-02 3.747569397091865540e-03
2.599402070045471191e-01 1.411948204040527344e-01 -1.840238831937313080e-02 -1.246095299720764160e-01 7.816146612167358398e-01 3.329740762710571289e-01 3.875193893909454346e-01 1.570495069026947021e-01
-2.759104073047637939e-01 -6.134982705116271973e-01 -5.408606678247451782e-02 3.460511565208435059e-02 5.116348862648010254e-01 1.614354401826858521e-01 -4.992169141769409180e-01 7.950577139854431152e-02
2.244482636451721191e-01 -5.591200590133666992e-01 4.976496994495391846e-01 -2.527529299259185791e-01 1.760967820882797241e-01 -3.169138431549072266e-01 4.281766414642333984e-01 1.033863052725791931e-01
1.221605390310287476e-01 6.815181579440832138e-03 2.135461717844009399e-01 2.606801986694335938e-01 5.983316898345947266e-01 -5.107470750808715820e-01 4.939430952072143555e-01 9.290377050638198853e-02
-4.641699418425559998e-02 -1.496660290285944939e-03 -7.777635008096694946e-03 -2.179532200098037720e-01 7.263942360877990723e-01 6.362849473953247070e-02 6.427191495895385742e-01 -7.412109524011611938e-02
-2.782518789172172546e-02 -4.944673478603363037e-01 -4.325599968433380127e-02 4.556201100349426270e-01 5.356565713882446289e-01 -3.514046967029571533e-01 -3.657557666301727295e-01 3.281310573220252991e-02
2.177111804485321045e-01 -6.107474565505981445e-01 -8.728493005037307739e-03 -4.766666293144226074e-01 2.505286335945129395e-01 2.883213758468627930e-02 2.328843772411346436e-01 4.842219650745391846e-01
-4.631771445274353027e-01 -5.873180031776428223e-01 2.214789986610412598e-01 -8.820965141057968140e-02 4.550716280937194824e-01 -3.218188285827636719e-01 2.267852872610092163e-01 -1.469738334417343140e-01
6.634932011365890503e-02 -3.437782526016235352e-01 2.167623788118362427e-01 3.461723029613494873e-01 6.268551349639892578e-01 -3.353922069072723389e-01 -2.511160373687744141e-01 -3.769596219062805176e-01
2.968142330646514893e-01 -4.174944460391998291e-01 1.652360260486602783e-01 -4.179784953594207764e-01 3.660475015640258789e-01 -3.384769558906555176e-01 5.092524886131286621e-01 1.664191782474517822e-01
2.525814110413193703e-03 -4.515107870101928711e-01 8.748549968004226685e-02 3.122494518756866455e-01 6.035050153732299805e-01 -2.996638715267181396e-01 -4.095278978347778320e-01 -2.631511390209197998e-01
1.907205581665039062e-01 -5.455271601676940918e-01 1.636756509542465210e-01 -4.077615439891815186e-01 2.166248410940170288e-01 -2.118138521909713745e-01 5.630002021789550781e-01 2.533887624740600586e-01
2.336895093321800232e-02 -4.225746393203735352e-01 -1.425590217113494873e-01 3.739777803421020508e-01 7.187508344650268555e-01 -3.619945049285888672e-01 -5.718361958861351013e-02 -9.894147515296936035e-02
1.260178685188293457e-01 -5.644057989120483398e-01 4.496488720178604126e-02 -6.213939785957336426e-01 2.858016490936279297e-01 -1.504346132278442383e-01 4.156574606895446777e-01 1.814218424260616302e-02
3.743201196193695068e-01 -7.924425005912780762e-01 2.175306975841522217e-01 -1.607798635959625244e-01 -7.465584576129913330e-02 -1.682774722576141357e-01 2.988092899322509766e-01 1.886045634746551514e-01
2.568547427654266357e-01 -3.503233194351196289e-01 9.247469156980514526e-02 6.471791267395019531e-01 4.322568476200103760e-01 7.073359191417694092e-02 -4.250417947769165039e-01 1.067568063735961914e-01
-1.107054278254508972e-01 -6.020476818084716797e-01 -2.104814648628234863e-01 1.831165887415409088e-02 5.448206663131713867e-01 -1.995203197002410889e-01 -2.428642809391021729e-01 4.301443994045257568e-01
4.054001569747924805e-01 -4.880689680576324463e-01 -1.296602934598922729e-02 -3.620512187480926514e-01 4.636761844158172607e-01 -8.168908208608627319e-02 -9.457144886255264282e-02 4.853634834289550781e-01
3.059872984886169434e-01 -2.975634336471557617e-01 3.402563929557800293e-01 -4.694647192955017090e-01 5.186296701431274414e-01 -3.336193859577178955e-01 -5.616745352745056152e-02 -3.134050369262695312e-01
2.974499464035034180e-01 -3.832633495330810547e-01 -1.256238669157028198e-01 -2.272472232580184937e-01 5.246460437774658203e-01 -1.398221701383590698e-01 8.256743103265762329e-02 6.289587020874023438e-01
3.692058473825454712e-02 -4.551901221275329590e-01 -3.928935900330543518e-02 3.402116522192955017e-02 7.218285202980041504e-01 -4.313861429691314697e-01 1.002555713057518005e-01 2.675001621246337891e-01
5.848587155342102051e-01 -1.122574135661125183e-01 4.254186451435089111e-01 3.519217967987060547e-01 3.566868007183074951e-01 1.852122694253921509e-01 3.940469622611999512e-01 1.539689302444458008e-01
6.717404127120971680e-01 -5.303456634283065796e-02 3.152865171432495117e-01 -1.992562562227249146e-01 4.152596890926361084e-01 -2.346905767917633057e-01 2.697708904743194580e-01 -3.264151811599731445e-01
-2.415140271186828613e-01 -7.931386232376098633e-01 -5.150120705366134644e-02 8.884380012750625610e-02 3.311972022056579590e-01 -1.830700635910034180e-01 -3.856710195541381836e-01 1.005400940775871277e-01
6.816141009330749512e-01 -2.034105360507965088e-01 2.786570787429809570e-01 5.429726839065551758e-01 3.128886818885803223e-01 -5.939767882227897644e-02 6.488354504108428955e-02 -1.261746138334274292e-01
5.610793456435203552e-02 -4.548137187957763672e-01 2.918487191200256348e-01 5.530403256416320801e-01 4.478108882904052734e-01 -2.681978642940521240e-01 -2.951935529708862305e-01 -1.984020918607711792e-01
8.400569111108779907e-02 -5.621300339698791504e-01 1.063376590609550476e-01 1.403918564319610596e-01 4.606797993183135986e-01 -4.027274250984191895e-01 -5.108190178871154785e-01 1.028789058327674866e-01
-1.153196915984153748e-01 -6.255374550819396973e-01 6.362606585025787354e-02 3.654171824455261230e-01 3.113999068737030029e-01 5.140727758407592773e-01 3.049425482749938965e-01 5.996197834610939026e-02
1.965524256229400635e-01 -2.670954167842864990e-02 3.232450485229492188e-01 1.507934331893920898e-01 4.006161093711853027e-01 -3.327289521694183350e-01 7.310025691986083984e-01 -1.669170856475830078e-01
3.754362165927886963e-01 -8.130589872598648071e-02 -2.551240026950836182e-01 -1.361129283905029297e-01 8.222375512123107910e-01 -2.623860258609056473e-03 2.808293700218200684e-01 1.177939102053642273e-01
-1.227050903253257275e-03 -8.649433255195617676e-01 -2.488462813198566437e-02 -2.302689850330352783e-01 2.111755311489105225e-01 -1.988544017076492310e-01 1.628037989139556885e-01 2.959477007389068604e-01
3.828503191471099854e-01 -4.852224588394165039e-01 4.466229379177093506e-01 -3.324059247970581055e-01 1.201936677098274231e-01 -2.398266345262527466e-01 4.846046566963195801e-01 3.484300896525382996e-02
4.284254088997840881e-02 -8.903989195823669434e-01 -2.178257554769515991e-01 1.281435489654541016e-01 1.512685716152191162e-01 -3.108843564987182617e-01 -1.455874294042587280e-01 -2.754268608987331390e-02
6.258568912744522095e-02 -8.611045032739639282e-02 4.311040043830871582e-02 -3.462735712528228760e-01 8.629624247550964355e-01 2.950506806373596191e-01 -1.866767257452011108e-01 -1.723136380314826965e-02
6.756399869918823242e-01 -3.020093142986297607e-01 -7.578805834054946899e-02 3.041109740734100342e-01 3.924986720085144043e-01 -1.762746870517730713e-01 1.152039468288421631e-01 -3.945553004741668701e-01
-3.896282985806465149e-02 -2.564004659652709961e-01 -2.359473258256912231e-01 -2.504535019397735596e-01 8.977254629135131836e-01 7.079487293958663940e-02 2.996370382606983185e-02 -5.021720752120018005e-02
-1.045533791184425354e-01 -2.887559831142425537e-01 -1.981324106454849243e-01 -4.909671545028686523e-01 7.312468886375427246e-01 -1.201353222131729126e-02 2.471128404140472412e-01 1.716172099113464355e-01
6.863277554512023926e-01 -3.915750384330749512e-01 1.545876264572143555e-01 1.664275228977203369e-01 2.513918280601501465e-01 -4.617090821266174316e-01 1.639908105134963989e-01 -1.440895199775695801e-01
-1.367953489534556866e-03 -3.514389097690582275e-01 1.497950255870819092e-01 1.059347093105316162e-01 6.631249189376831055e-01 -3.276598751544952393e-01 -5.431144833564758301e-01 -2.755460143089294434e-02
3.145411908626556396e-01 4.856091737747192383e-02 -7.839154452085494995e-03 3.259522914886474609e-01 6.728152632713317871e-01 -4.872817099094390869e-01 3.055164217948913574e-01 9.452652931213378906e-02
-1.380888861604034901e-03 -5.758880376815795898e-01 6.334963440895080566e-02 -3.190331161022186279e-01 4.264741539955139160e-01 -5.798092484474182129e-02 -1.995518058538436890e-01 5.809413790702819824e-01
1.554524004459381104e-01 -4.601411521434783936e-01 3.074266612529754639e-01 -4.198814630508422852e-01 4.608220458030700684e-01 -1.518612504005432129e-01 -4.475802928209304810e-02 -5.058369040489196777e-01
9.444054216146469116e-02 -4.217063784599304199e-01 1.471215188503265381e-01 4.493221640586853027e-01 3.493911623954772949e-01 6.068702936172485352e-01 2.524812817573547363e-01 1.886717379093170166e-01
1.375620067119598389e-02 5.355228483676910400e-02 1.310114562511444092e-01 -2.260823547840118408e-01 7.379930615425109863e-01 3.879345059394836426e-01 4.791961312294006348e-01 6.252784281969070435e-02
-1.290381252765655518e-01 -8.820900917053222656e-01 4.359959438443183899e-02 -2.895690798759460449e-01 1.973162591457366943e-01 -2.694711685180664062e-01 -9.951739571988582611e-03 -8.869956433773040771e-02
4.865503311157226562e-01 -4.864080548286437988e-01 -1.349763274192810059e-01 -6.178175210952758789e-01 3.124862313270568848e-01 6.692723929882049561e-02 9.917621314525604248e-02 -1.216389387845993042e-01
-8.634119480848312378e-02 -5.980788469314575195e-01 3.017875254154205322e-01 -1.811992079019546509e-01 4.726010859012603760e-01 -2.628143131732940674e-01 3.199607729911804199e-01 3.407931327819824219e-01
1.782308071851730347e-01 -8.175736069679260254e-01 3.333870172500610352e-01 1.472408231347799301e-02 5.962852388620376587e-02 -3.925006985664367676e-01 -4.366249591112136841e-02 1.700730323791503906e-01
4.464421570301055908e-01 -1.711762994527816772e-01 -1.271975785493850708e-01 -7.766693830490112305e-02 5.959197282791137695e-01 -3.634602427482604980e-01 1.905806809663772583e-01 4.750076532363891602e-01
3.357423543930053711e-01 2.003188431262969971e-02 -7.824766449630260468e-03 -1.151872202754020691e-01 8.218430280685424805e-01 -3.967337906360626221e-01 1.648924350738525391e-01 1.163329184055328369e-01
-3.090799972414970398e-02 -9.286758899688720703e-01 -1.268012672662734985e-01 5.595798790454864502e-02 8.639963716268539429e-02 -2.467483431100845337e-01 -6.441029906272888184e-02 2.118905633687973022e-01
5.691518783569335938e-01 -2.350229471921920776e-01 2.264491766691207886e-01 -2.075866907835006714e-01 5.734192132949829102e-01 -3.168500065803527832e-01 -2.497514337301254272e-01 -1.867601871490478516e-01
2.872650921344757080e-01 -4.817857742309570312e-01 2.632444500923156738e-01 3.253199532628059387e-02 1.504191160202026367e-01 5.175217613577842712e-02 7.376889586448669434e-01 -2.133447080850601196e-01
-8.585991337895393372e-03 -3.678175806999206543e-01 -3.571953177452087402e-01 3.654322028160095215e-01 6.962241530418395996e-01 -2.208220027387142181e-02 2.233736664056777954e-01 -2.615259885787963867e-01
2.540661096572875977e-01 -1.564369201660156250e-01 1.661307513713836670e-01 -3.157457411289215088e-01 7.088283300399780273e-01 -2.459665089845657349e-01 1.542735993862152100e-01 -4.437857866287231445e-01
2.082426100969314575e-01 -6.003015041351318359e-01 2.591744959354400635e-01 1.966632753610610962e-01 2.190704345703125000e-01 -5.417482852935791016e-01 3.688952028751373291e-01 1.133953705430030823e-01
5.920684933662414551e-01 -6.183381676673889160e-01 4.041380807757377625e-02 8.307078480720520020e-02 1.288441568613052368e-01 -1.213688105344772339e-01 2.986501455307006836e-01 -3.715584576129913330e-01
-4.476467370986938477e-01 -5.588327646255493164e-01 5.131235718727111816e-02 -2.248147875070571899e-01 6.468744277954101562e-01 -9.087070822715759277e-02 1.688493881374597549e-03 -8.623661845922470093e-02
6.354639530181884766e-01 -2.483617216348648071e-01 -2.820321023464202881e-01 1.803887784481048584e-01 2.487212121486663818e-01 5.458729863166809082e-01 2.260776460170745850e-01 1.070936992764472961e-01
-9.052322059869766235e-02 -3.224136829376220703e-01 2.068914920091629028e-01 4.567568600177764893e-01 6.198901534080505371e-01 -3.644090592861175537e-01 2.635566517710685730e-02 -3.444876968860626221e-01
-4.482920840382575989e-02 -3.243970572948455811e-01 3.861767351627349854e-01 2.831256687641143799e-01 6.154382228851318359e-01 -4.136919081211090088e-01 -2.492905706167221069e-01 -2.267448455095291138e-01
1.594846546649932861e-01 -3.456541895866394043e-01 2.417490482330322266e-01 4.997021555900573730e-01 5.378910303115844727e-01 -1.405487209558486938e-01 -3.440061807632446289e-01 -3.457193076610565186e-01
2.864269912242889404e-01 -6.566148996353149414e-01 3.817195296287536621e-01 -2.121581584215164185e-01 1.537837982177734375e-01 -3.899566531181335449e-01 2.547457814216613770e-01 -2.355515509843826294e-01
-1.046919152140617371e-01 -2.811977565288543701e-01 3.097820654511451721e-02 6.113569140434265137e-01 6.943868398666381836e-01 -1.317923069000244141e-01 -8.861345052719116211e-02 -1.669011265039443970e-01
