# Supplementary material for: Where is your field going? A machine learning approach to study the relative motion of the domains of physics
Source: PLoS One. 2020 Jun 18;15(6):e0233997. doi: 10.1371/journal.pone.0233997 (PMC7302634; doi:10.1371/journal.pone.0233997)
Supplement: S18 Data — (ZIP) [file pone.0233997.s018.zip › 17/Pacs4Run_17_VS_500_embeddings2000-2004ED8.txt]

-4.390205070376396179e-02 7.655999064445495605e-02 9.325535595417022705e-02 1.629307270050048828e-01 -6.956812143325805664e-01 -1.936316937208175659e-01 -4.236185550689697266e-01 5.060138702392578125e-01
-6.484014540910720825e-02 3.042240142822265625e-01 -1.840476542711257935e-01 2.994026839733123779e-01 -2.813358902931213379e-01 -6.716777682304382324e-01 -4.976707994937896729e-01 -4.184473305940628052e-02
-4.995577782392501831e-02 6.470014452934265137e-01 -2.427717670798301697e-02 8.728263527154922485e-02 -5.184352397918701172e-01 -2.762660384178161621e-01 -2.214911729097366333e-01 4.201544225215911865e-01
-6.346736550331115723e-01 2.396266013383865356e-01 7.311575114727020264e-02 -5.578562989830970764e-02 -3.147042989730834961e-01 -6.079713106155395508e-01 -1.269276440143585205e-01 2.157128900289535522e-01
1.978712081909179688e-01 -2.465847581624984741e-01 -6.932336091995239258e-01 -1.443938612937927246e-01 -2.316749691963195801e-01 -1.804001480340957642e-01 -2.611817717552185059e-01 4.941527247428894043e-01
-2.887023389339447021e-01 -9.219422936439514160e-02 -4.104511141777038574e-01 -4.690302014350891113e-01 -1.932567954063415527e-01 9.166229516267776489e-02 -3.971081078052520752e-01 5.623582005500793457e-01
2.326470613479614258e-01 -1.507310718297958374e-01 -7.205288410186767578e-01 -1.083132531493902206e-02 -2.505812346935272217e-01 -8.097444474697113037e-02 -2.638589441776275635e-01 5.146911144256591797e-01
-5.715935304760932922e-02 8.773154579102993011e-03 2.723768912255764008e-02 2.452346384525299072e-01 -5.245301127433776855e-01 -7.682097554206848145e-01 -2.278541624546051025e-01 -1.363034695386886597e-01
3.204718464985489845e-03 4.851408898830413818e-01 -1.740350723266601562e-01 -3.156639933586120605e-01 -3.053010404109954834e-01 -6.054956912994384766e-01 -2.596096992492675781e-01 3.278186917304992676e-01
3.326751664280891418e-02 4.878967106342315674e-01 -9.853447228670120239e-02 5.029944181442260742e-01 -4.698200821876525879e-01 -4.893337562680244446e-02 -3.997675478458404541e-01 3.394089639186859131e-01
1.570736467838287354e-01 1.142753064632415771e-01 -6.553937196731567383e-01 1.849507242441177368e-01 -4.473697841167449951e-01 -6.203299015760421753e-02 -5.295524597167968750e-01 1.187755689024925232e-01
-2.754552364349365234e-01 -2.614161670207977295e-01 -3.232401311397552490e-01 6.518467068672180176e-01 -2.792506217956542969e-01 1.345014572143554688e-01 -1.009589135646820068e-01 4.691839814186096191e-01
1.703180074691772461e-01 1.913062781095504761e-01 -3.684064447879791260e-01 3.388594388961791992e-01 -5.522353053092956543e-01 2.773733735084533691e-01 -4.780630469322204590e-01 2.709256410598754883e-01
-5.882666707038879395e-01 -1.421580612659454346e-01 -5.013789534568786621e-01 2.582868337631225586e-01 -1.249340698122978210e-01 -3.449735045433044434e-01 -1.441896110773086548e-01 4.002931416034698486e-01
3.394562900066375732e-01 -2.547611594200134277e-01 9.633553214371204376e-03 2.539790272712707520e-01 -2.237568944692611694e-01 -1.199217960238456726e-01 -7.891333103179931641e-01 2.609374225139617920e-01
-1.782472431659698486e-01 3.209694325923919678e-01 -8.851755410432815552e-02 1.048250645399093628e-01 -5.436291098594665527e-01 -6.341850161552429199e-01 2.270547896623611450e-01 3.116179704666137695e-01
2.826647274196147919e-02 2.619895339012145996e-01 -2.455140650272369385e-01 4.573338925838470459e-01 -5.610311031341552734e-01 1.736343801021575928e-01 -5.377284884452819824e-01 1.645427793264389038e-01
-2.540917396545410156e-01 -1.750301569700241089e-01 -6.762302517890930176e-01 -1.461806595325469971e-01 -2.932242751121520996e-01 -3.409554660320281982e-01 -4.521843194961547852e-01 1.394417583942413330e-01
-2.322458475828170776e-01 -3.257966041564941406e-01 -6.591501235961914062e-01 3.032138049602508545e-01 -5.007949471473693848e-01 -2.321298271417617798e-01 -9.316219389438629150e-02 1.191240455955266953e-02
-5.986022576689720154e-02 -2.775117456912994385e-01 -6.884165108203887939e-02 1.823275834321975708e-01 -1.507015060633420944e-02 -4.257129132747650146e-01 -8.049336671829223633e-01 2.281328886747360229e-01
1.239242553710937500e-01 -9.675968438386917114e-02 -3.029248416423797607e-01 2.178908437490463257e-01 -8.039821982383728027e-01 1.524408608675003052e-01 1.712829917669296265e-01 3.702391088008880615e-01
-4.919837415218353271e-02 8.726632222533226013e-03 4.223041702061891556e-03 1.936256885528564453e-01 -1.726688891649246216e-01 -2.460551261901855469e-01 -9.195566773414611816e-01 1.550892144441604614e-01
-1.363267898559570312e-01 2.360682338476181030e-01 -1.403974294662475586e-01 -1.741225719451904297e-01 -7.180930376052856445e-01 -4.097229838371276855e-01 -3.959085643291473389e-01 -1.881022304296493530e-01
-3.011179268360137939e-01 -4.921486973762512207e-01 -6.532638669013977051e-01 2.765814960002899170e-02 -3.592004776000976562e-01 -2.032071352005004883e-01 -7.406181842088699341e-02 2.525780797004699707e-01
2.930777706205844879e-02 1.066901683807373047e-01 1.271777451038360596e-01 -3.813820704817771912e-02 5.916074849665164948e-03 -1.650175601243972778e-01 -6.831737756729125977e-01 6.900270581245422363e-01
-3.455349802970886230e-01 -1.932701319456100464e-01 -4.512731432914733887e-01 -4.076603427529335022e-02 -1.289208233356475830e-01 2.247200161218643188e-01 -4.662042856216430664e-01 5.945390462875366211e-01
-2.505846619606018066e-01 2.879303991794586182e-01 -4.569823741912841797e-01 1.822776496410369873e-01 1.015023048967123032e-02 -4.859480857849121094e-01 -4.032190740108489990e-01 4.619643986225128174e-01
2.739365994930267334e-01 1.448641121387481689e-01 -6.312658786773681641e-01 -1.049702838063240051e-01 -4.838271141052246094e-01 -4.706417396664619446e-02 -3.128023445606231689e-01 4.003860652446746826e-01
-3.163743317127227783e-01 1.300539970397949219e-01 -5.498549342155456543e-01 1.721304506063461304e-01 -3.219419345259666443e-02 -4.511987268924713135e-01 -2.620216310024261475e-01 5.270217657089233398e-01
-3.244673013687133789e-01 2.272071093320846558e-01 -2.101008445024490356e-01 3.059156611561775208e-02 -6.665842533111572266e-01 -1.971208006143569946e-01 -5.261412858963012695e-01 -1.949458271265029907e-01
6.355892866849899292e-02 -2.781919538974761963e-01 1.340843886137008667e-01 -6.002284288406372070e-01 -5.123930573463439941e-01 -3.061432242393493652e-01 -2.589092552661895752e-01 3.420712351799011230e-01
-2.908137142658233643e-01 1.481206119060516357e-01 -6.696561574935913086e-01 2.353035472333431244e-02 -2.245892137289047241e-01 -3.519842326641082764e-01 -3.208189904689788818e-01 4.089457094669342041e-01
-3.483410477638244629e-01 -8.190068602561950684e-02 -5.102260112762451172e-01 1.211685314774513245e-01 -5.372304469347000122e-02 -6.884233951568603516e-01 -1.284443289041519165e-01 3.219122588634490967e-01
-2.300004363059997559e-01 -6.442065536975860596e-02 -2.726063132286071777e-02 2.176224291324615479e-01 -2.668814659118652344e-01 -1.713378727436065674e-01 -8.901091217994689941e-01 4.438880458474159241e-02
8.043761551380157471e-02 -2.879497110843658447e-01 2.467920631170272827e-01 4.641117751598358154e-01 3.473528102040290833e-02 -4.116753339767456055e-01 -5.375404953956604004e-01 4.179424047470092773e-01
9.951598942279815674e-03 -6.790827214717864990e-02 -6.672278046607971191e-01 2.684177756309509277e-01 -5.864692106842994690e-02 -6.507338583469390869e-02 -1.972966194152832031e-01 6.568475365638732910e-01
-4.696224033832550049e-01 4.175333306193351746e-02 -4.403652250766754150e-01 -1.533488780260086060e-01 -4.116427302360534668e-01 3.165559470653533936e-02 -5.822916030883789062e-01 2.252968549728393555e-01
-1.595812588930130005e-01 9.762798435986042023e-03 -5.795424580574035645e-01 -4.726020246744155884e-02 -4.401990771293640137e-01 -4.845476150512695312e-01 2.328597009181976318e-01 3.918547928333282471e-01
-1.835290938615798950e-01 -2.803265154361724854e-01 -6.870446205139160156e-01 -8.679933100938796997e-02 -2.885003387928009033e-01 -1.265276521444320679e-01 -4.597723484039306641e-01 3.123095929622650146e-01
4.366475045680999756e-01 -1.422885805368423462e-01 -2.983620390295982361e-02 -3.675955533981323242e-01 -4.032885134220123291e-01 -4.881618022918701172e-01 -4.194346666336059570e-01 2.760564386844635010e-01
-2.328312247991561890e-01 -1.193159744143486023e-01 -7.637368440628051758e-01 -2.742381207644939423e-02 -2.607789039611816406e-01 -2.830080091953277588e-01 -2.989427745342254639e-01 3.317246735095977783e-01
-2.207187116146087646e-01 -5.948984250426292419e-02 -5.190958976745605469e-01 -2.271688729524612427e-01 -5.835480093955993652e-01 -1.600285321474075317e-01 1.947843134403228760e-01 4.718046486377716064e-01
-5.446749925613403320e-01 -2.404201775789260864e-01 -3.507618606090545654e-01 1.057158932089805603e-01 -5.524755120277404785e-01 3.518411144614219666e-02 1.911341547966003418e-01 4.102658331394195557e-01
1.585556715726852417e-01 5.168774127960205078e-01 -6.831772625446319580e-02 4.613105952739715576e-01 -4.362796247005462646e-01 -8.892583847045898438e-02 -3.905424773693084717e-01 3.734324872493743896e-01
-1.967053860425949097e-01 -4.023293778300285339e-02 -5.931376814842224121e-01 -4.837935045361518860e-02 -6.131199598312377930e-01 -2.636262774467468262e-01 2.203769236803054810e-01 3.339979350566864014e-01
4.874176532030105591e-02 -4.248845577239990234e-01 1.150614693760871887e-01 1.838565468788146973e-01 -3.725668787956237793e-01 -3.313938379287719727e-01 -7.220932841300964355e-01 2.872053999453783035e-03
-5.858381092548370361e-02 -3.159221410751342773e-01 -5.720441341400146484e-01 2.339638173580169678e-01 -5.544167160987854004e-01 8.355554193258285522e-02 1.119821891188621521e-01 4.334606230258941650e-01
-2.694287002086639404e-01 -1.485908627510070801e-01 -4.909431636333465576e-01 6.423875689506530762e-01 -1.970246136188507080e-01 -7.816377282142639160e-02 -6.763587892055511475e-02 4.495987892150878906e-01
-3.352296352386474609e-01 -3.763559088110923767e-02 -4.411373734474182129e-01 1.351198405027389526e-01 -2.856397628784179688e-01 -5.253279805183410645e-01 2.899992167949676514e-01 4.813376665115356445e-01
-5.277962684631347656e-01 -3.086968064308166504e-01 -5.926179289817810059e-01 2.179027199745178223e-01 -3.416773676872253418e-01 -8.769251406192779541e-02 -2.809333205223083496e-01 1.552503556013107300e-01
-1.191417053341865540e-01 -3.598171472549438477e-01 -3.683958947658538818e-01 1.404430717229843140e-01 -5.580808520317077637e-01 -5.663650035858154297e-01 -2.130871117115020752e-01 -1.525364816188812256e-01
-3.660135269165039062e-01 -2.704539000988006592e-01 -4.961440563201904297e-01 -3.653069585561752319e-02 -1.922734975814819336e-01 2.325536906719207764e-01 -4.245638847351074219e-01 5.235366821289062500e-01
-3.092121519148349762e-02 -8.380613289773464203e-03 -3.757860660552978516e-01 2.439618259668350220e-01 -7.679351568222045898e-01 1.709634065628051758e-01 7.838714867830276489e-02 4.161052405834197998e-01
-1.647229343652725220e-01 -1.916123032569885254e-01 -3.940789401531219482e-01 5.820334553718566895e-01 -1.836186945438385010e-01 1.364439874887466431e-01 3.003569133579730988e-02 6.235823631286621094e-01
-5.903805494308471680e-01 -2.593748271465301514e-01 3.012611716985702515e-02 1.326843500137329102e-01 -5.714502334594726562e-01 -4.602343440055847168e-01 -1.278379857540130615e-01 -1.046393215656280518e-01
1.127055957913398743e-01 1.538982391357421875e-01 -2.823500335216522217e-01 2.749595046043395996e-01 -7.347595691680908203e-01 -3.882048279047012329e-02 -5.165479779243469238e-01 -9.388346225023269653e-03
-4.937284886837005615e-01 4.066168665885925293e-01 -3.156753182411193848e-01 -1.509692519903182983e-01 -2.760751247406005859e-01 -8.614089339971542358e-02 -5.056235194206237793e-01 3.593875467777252197e-01
-1.133997440338134766e-01 -6.886697560548782349e-02 -4.612106680870056152e-01 2.977287769317626953e-01 -2.342111021280288696e-01 -6.631777286529541016e-01 2.271453589200973511e-01 3.671315610408782959e-01
2.338111251592636108e-01 -3.443947136402130127e-01 1.856071352958679199e-01 -2.762562334537506104e-01 -6.648300290107727051e-01 -1.422888878732919693e-02 -4.880201816558837891e-01 1.886587291955947876e-01
-1.423474252223968506e-01 -3.524540662765502930e-01 -7.191817760467529297e-01 -6.296321749687194824e-02 -5.066710114479064941e-01 -1.535854637622833252e-01 -9.945140033960342407e-02 2.100761532783508301e-01
-1.509187370538711548e-01 4.912231490015983582e-02 7.464740425348281860e-02 3.258052170276641846e-01 -5.614760145545005798e-02 -1.629414558410644531e-01 -8.201144337654113770e-01 4.009975194931030273e-01
-2.388301491737365723e-01 4.276685882359743118e-03 -4.972088634967803955e-01 2.573425173759460449e-01 1.086533516645431519e-01 -6.029000878334045410e-01 -3.395348489284515381e-01 3.727224171161651611e-01
-3.544476926326751709e-01 1.327790766954421997e-01 -5.476599335670471191e-01 1.596873849630355835e-01 -2.376537211239337921e-02 -3.916353881359100342e-01 -2.146085202693939209e-01 5.755913853645324707e-01
-1.875309497117996216e-01 3.397006392478942871e-01 -6.254040449857711792e-02 1.942383684217929840e-02 -3.114091753959655762e-01 -5.953576564788818359e-01 2.438799142837524414e-01 5.781377553939819336e-01
1.920911818742752075e-01 3.766116797924041748e-01 -2.671237289905548096e-01 3.650963008403778076e-01 -5.560613870620727539e-01 3.040463291108608246e-02 -5.378833413124084473e-01 1.310229301452636719e-01
-2.606174945831298828e-01 1.675680093467235565e-02 3.162372112274169922e-01 2.506979107856750488e-01 -8.323070406913757324e-02 -2.792538106441497803e-01 -6.361184716224670410e-01 5.285694599151611328e-01
-1.266989409923553467e-01 -3.433494567871093750e-01 4.454961121082305908e-01 -2.000138536095619202e-02 -9.217455983161926270e-02 -5.021207332611083984e-01 -4.493166208267211914e-01 4.524213671684265137e-01
7.745607197284698486e-02 2.340590655803680420e-01 3.289996087551116943e-01 4.919646680355072021e-02 -1.750856637954711914e-01 -2.959347963333129883e-01 -6.374431848526000977e-01 5.513526797294616699e-01
-4.470992088317871094e-01 -7.910119742155075073e-02 -5.546271204948425293e-01 8.834940940141677856e-02 -5.230953097343444824e-01 -2.749259173870086670e-01 1.651936173439025879e-01 3.192593157291412354e-01
-2.828194200992584229e-01 -7.086159288883209229e-02 -5.330409407615661621e-01 7.803370803594589233e-02 -3.856218457221984863e-01 -6.231382489204406738e-01 1.578606516122817993e-01 2.506878674030303955e-01
2.219616770744323730e-01 3.552368879318237305e-01 -3.876944482326507568e-01 3.366955220699310303e-01 -5.204619169235229492e-01 4.405787587165832520e-02 -4.963107407093048096e-01 2.042620927095413208e-01
2.770701646804809570e-01 -3.931765630841255188e-02 -7.802582532167434692e-02 4.559814929962158203e-01 -6.781170368194580078e-01 1.013205051422119141e-01 1.609672009944915771e-01 4.600653648376464844e-01
-4.446004703640937805e-02 -4.709493517875671387e-01 9.706503152847290039e-02 2.949015498161315918e-01 7.113839685916900635e-02 -5.093362331390380859e-01 -5.584324002265930176e-01 3.217309117317199707e-01
-1.653095334768295288e-01 -4.133717417716979980e-01 2.074723243713378906e-01 1.034183800220489502e-01 -4.545728117227554321e-02 -1.456658542156219482e-01 -6.872231364250183105e-01 5.024896264076232910e-01
-1.645768582820892334e-01 1.455063968896865845e-01 -1.841311901807785034e-01 5.050406232476234436e-02 -4.779586791992187500e-01 -5.018538236618041992e-01 4.414444267749786377e-01 4.900127351284027100e-01
-2.512974105775356293e-02 -4.324857890605926514e-01 -4.389946460723876953e-01 5.512196421623229980e-01 -3.608946204185485840e-01 -3.762559592723846436e-01 1.228959858417510986e-01 1.698484867811203003e-01
1.997302770614624023e-01 2.863722443580627441e-01 -1.182196289300918579e-01 3.103038072586059570e-01 -7.583960294723510742e-01 1.018610969185829163e-01 -4.200239777565002441e-01 7.664194703102111816e-02
-2.949019670486450195e-01 -7.897519320249557495e-02 -4.820663630962371826e-01 1.162248998880386353e-01 -4.182696044445037842e-01 -5.209965109825134277e-01 2.854841649532318115e-01 3.647074997425079346e-01
-1.397360414266586304e-01 2.947889268398284912e-02 -5.230864882469177246e-01 3.513979911804199219e-02 -4.109187424182891846e-01 -6.090572476387023926e-01 2.216045856475830078e-01 3.403483331203460693e-01
-3.445997238159179688e-01 1.206577792763710022e-01 -5.937894582748413086e-01 1.151442527770996094e-01 -6.553338468074798584e-02 -3.915286660194396973e-01 -3.674784898757934570e-01 4.563101530075073242e-01
1.535643786191940308e-01 -1.658172160387039185e-01 -9.805481880903244019e-02 2.893745005130767822e-01 -6.342948675155639648e-01 9.470339119434356689e-02 3.601100742816925049e-01 5.608853697776794434e-01
2.641750276088714600e-01 -2.391800433397293091e-01 -2.319921702146530151e-01 3.074018359184265137e-01 -8.121707439422607422e-01 1.183182746171951294e-01 1.153271272778511047e-01 1.943385750055313110e-01
-1.123682484030723572e-01 2.281153202056884766e-01 4.085504710674285889e-01 1.590299606323242188e-01 -2.685636878013610840e-01 -1.124388650059700012e-01 -6.313375830650329590e-01 5.096830129623413086e-01
-2.534095048904418945e-01 -1.184711754322052002e-01 -3.808560669422149658e-01 3.374424278736114502e-01 -4.982185661792755127e-01 1.699424535036087036e-01 8.309713006019592285e-02 6.154853105545043945e-01
7.709144800901412964e-02 -5.643396377563476562e-01 2.970109693706035614e-02 3.087139129638671875e-01 -2.521804571151733398e-01 -3.215598762035369873e-01 -6.373201608657836914e-01 7.885793596506118774e-02
-4.198275208473205566e-01 1.841704100370407104e-01 -2.464100122451782227e-01 -2.446082383394241333e-01 -4.920678436756134033e-01 2.322666943073272705e-01 -4.064864814281463623e-01 4.560320973396301270e-01
-2.751984298229217529e-01 1.822221279144287109e-01 -5.574547648429870605e-01 1.165548712015151978e-01 -1.424034088850021362e-01 -4.093769192695617676e-01 -1.019821092486381531e-01 6.070021986961364746e-01
-1.186085268855094910e-01 -1.322846859693527222e-01 5.428050160408020020e-01 5.233960151672363281e-01 -3.642365634441375732e-01 -3.361820280551910400e-01 9.043101966381072998e-02 3.820834159851074219e-01
5.001748800277709961e-01 -2.144385688006877899e-02 4.046048969030380249e-02 -3.515282869338989258e-01 -5.493667721748352051e-01 -1.434118598699569702e-01 -3.900014162063598633e-01 3.868901431560516357e-01
-3.747121393680572510e-01 -2.562646567821502686e-01 -6.791118383407592773e-01 2.874058485031127930e-02 -3.245559036731719971e-01 -3.729702532291412354e-01 -2.297988384962081909e-01 1.861442625522613525e-01
-9.694531559944152832e-02 -1.433578785508871078e-02 -7.488713860511779785e-01 7.847123779356479645e-03 -3.322007060050964355e-01 -4.699316918849945068e-01 -1.094720363616943359e-01 2.938519716262817383e-01
-1.226777806878089905e-01 -5.867452025413513184e-01 8.728630095720291138e-02 8.144582808017730713e-02 -2.038256973028182983e-01 -3.895469605922698975e-01 -6.226220130920410156e-01 2.132552266120910645e-01
1.429649889469146729e-01 5.648188591003417969e-01 -2.033827267587184906e-02 2.904096841812133789e-01 -4.985572993755340576e-01 -5.745850875973701477e-02 -2.432126402854919434e-01 5.145638585090637207e-01
1.314464211463928223e-01 -2.900920212268829346e-01 -6.773766279220581055e-01 -2.150683477520942688e-02 -2.453926354646682739e-01 2.965109422802925110e-02 -2.209458500146865845e-01 5.738930106163024902e-01
-1.871715337038040161e-01 -2.365465909242630005e-01 -2.671439647674560547e-01 1.297699362039566040e-01 -6.258968710899353027e-01 3.293860554695129395e-01 7.145716995000839233e-02 5.616567730903625488e-01
-2.206223309040069580e-01 -2.498395182192325592e-02 -7.190065979957580566e-01 1.030573919415473938e-01 -2.004640698432922363e-01 -3.564933836460113525e-01 -9.863155335187911987e-02 4.960935413837432861e-01
-3.278453946113586426e-01 -7.035281509160995483e-02 -5.782249569892883301e-01 3.003952503204345703e-01 -7.261489052325487137e-03 -3.758046925067901611e-01 -1.259711384773254395e-01 5.530244112014770508e-01
-2.935822904109954834e-01 -3.390375077724456787e-01 -2.832607924938201904e-01 7.752173542976379395e-01 -2.148615419864654541e-01 -3.680085390806198120e-02 -1.299864649772644043e-01 2.307555377483367920e-01
-2.649951577186584473e-01 1.248673126101493835e-01 -5.768002867698669434e-01 1.480080336332321167e-01 -1.807142794132232666e-01 -4.751947820186614990e-01 -5.269477367401123047e-01 1.530980467796325684e-01
-2.964987233281135559e-02 -6.687229275703430176e-01 2.364579886198043823e-01 1.048109680414199829e-01 -3.947598040103912354e-01 -1.109007745981216431e-01 -5.395980477333068848e-01 1.604132801294326782e-01
-7.977786660194396973e-02 5.396969914436340332e-01 -1.243724972009658813e-01 2.996671497821807861e-01 -5.452153086662292480e-01 -1.373504251241683960e-01 -4.522853791713714600e-01 2.764177024364471436e-01
-6.560475379228591919e-02 -5.817200541496276855e-01 1.681503504514694214e-01 9.366866946220397949e-02 -1.760712265968322754e-01 1.117020323872566223e-01 -6.604145765304565430e-01 3.749982714653015137e-01
2.588260471820831299e-01 -6.496750712394714355e-01 5.515189096331596375e-02 1.132875680923461914e-01 -3.328830301761627197e-01 -2.586171925067901611e-01 -5.432651042938232422e-01 1.490790247917175293e-01
3.202460408210754395e-01 2.341658435761928558e-02 -6.295827031135559082e-01 2.933392524719238281e-01 -1.204230561852455139e-01 -1.506859660148620605e-01 -1.843199431896209717e-01 5.859094858169555664e-01
-2.165748924016952515e-01 1.853924542665481567e-01 2.704820334911346436e-01 4.365175962448120117e-01 -7.047623395919799805e-01 1.019370257854461670e-01 6.105010211467742920e-02 3.797481060028076172e-01
4.537873268127441406e-01 -4.884601384401321411e-02 -1.171789318323135376e-01 7.031958699226379395e-01 -4.125497937202453613e-01 -1.999401897192001343e-01 -2.279748767614364624e-02 2.697823941707611084e-01
-5.368652567267417908e-02 -2.292634248733520508e-01 -2.426846474409103394e-01 1.390119940042495728e-01 -3.330156207084655762e-01 -3.266670405864715576e-01 -8.009814620018005371e-01 8.457980304956436157e-02
5.715727061033248901e-02 -4.044343829154968262e-01 -3.332785367965698242e-01 5.279448032379150391e-01 -4.485450685024261475e-01 -4.849993586540222168e-01 1.678413897752761841e-02 -8.165128529071807861e-02
-3.683657199144363403e-02 -2.876412570476531982e-01 -5.892531275749206543e-01 4.318372607231140137e-01 -1.313012093305587769e-01 -5.642123818397521973e-01 -6.278783082962036133e-02 2.066038250923156738e-01
-4.110281541943550110e-02 2.122543901205062866e-01 -6.800212860107421875e-01 -1.288963258266448975e-01 -5.439983010292053223e-01 -1.366074532270431519e-01 -3.220941424369812012e-01 2.363790273666381836e-01
3.607658445835113525e-01 -3.796798884868621826e-01 -3.124610148370265961e-02 -4.033326506614685059e-01 -4.764806628227233887e-01 -4.555594027042388916e-01 -3.402601554989814758e-02 3.554032742977142334e-01
2.295017242431640625e-01 -2.211852818727493286e-01 3.262593448162078857e-01 1.350219994783401489e-01 -6.418174505233764648e-01 -7.547401636838912964e-02 -5.964858531951904297e-01 -1.756455935537815094e-02
-7.104652374982833862e-02 3.121330440044403076e-01 4.947900772094726562e-02 9.871783852577209473e-02 -5.993299484252929688e-01 2.856944799423217773e-01 -3.245315328240394592e-02 6.659286618232727051e-01
1.157243456691503525e-02 -5.578691363334655762e-01 5.001071840524673462e-02 4.155166819691658020e-02 -1.706982851028442383e-01 -3.941940069198608398e-01 -6.838923096656799316e-01 1.794013977050781250e-01
-2.500296831130981445e-01 3.041072487831115723e-01 2.269159257411956787e-01 4.581242203712463379e-01 -5.437825322151184082e-01 5.416858568787574768e-02 6.859157979488372803e-02 5.294305086135864258e-01
3.975252807140350342e-01 3.414836525917053223e-01 -4.401988815516233444e-03 5.869069099426269531e-01 -4.039274454116821289e-01 -1.938791424036026001e-01 -1.895988285541534424e-01 3.797226846218109131e-01
-3.836221247911453247e-02 -1.913105398416519165e-01 -7.626388072967529297e-01 -4.357163980603218079e-02 -2.214189022779464722e-01 -1.687268912792205811e-01 -4.287701547145843506e-01 3.421595394611358643e-01
8.239861926995217800e-04 1.240130662918090820e-01 -1.875914335250854492e-01 7.178220748901367188e-01 -5.924652218818664551e-01 -6.678941845893859863e-02 -2.801948487758636475e-01 1.326909475028514862e-02
-2.382159829139709473e-01 -4.966736957430839539e-02 -3.075705766677856445e-01 5.873684287071228027e-01 -2.061029374599456787e-01 1.628152579069137573e-01 6.337124854326248169e-02 6.543561816215515137e-01
-1.150176599621772766e-01 2.614821791648864746e-01 3.873332738876342773e-01 3.648062646389007568e-01 -6.890335083007812500e-01 1.536305993795394897e-01 -1.619729548692703247e-01 3.326900303363800049e-01
2.488200366497039795e-01 -5.364589691162109375e-01 -7.390622049570083618e-02 -1.415787935256958008e-01 -3.698542416095733643e-01 -2.868086695671081543e-01 -6.311239600181579590e-01 8.616815507411956787e-02
5.842355266213417053e-02 -1.523689478635787964e-01 4.934405386447906494e-01 3.894867002964019775e-01 -6.058888435363769531e-01 -4.271247088909149170e-01 4.132555332034826279e-03 1.692128032445907593e-01
-9.664285182952880859e-02 -4.946615099906921387e-01 -4.840048253536224365e-01 6.982785463333129883e-02 -6.217063069343566895e-01 2.176398485898971558e-01 2.324698865413665771e-02 2.690859735012054443e-01
-3.354587256908416748e-01 2.522351443767547607e-01 1.257266616448760033e-03 5.573600903153419495e-02 -3.661737740039825439e-01 -4.746201038360595703e-01 2.501449286937713623e-01 6.315194368362426758e-01
1.474886983633041382e-01 -1.187880113720893860e-01 -6.512008905410766602e-01 -5.625531822443008423e-02 -6.773298978805541992e-01 6.277819722890853882e-02 -8.704143017530441284e-02 2.581011354923248291e-01
1.504581570625305176e-01 -4.822203516960144043e-02 -4.394671320915222168e-01 2.289144136011600494e-02 -4.880598187446594238e-01 -1.227413490414619446e-01 3.716570138931274414e-01 6.244876980781555176e-01
-1.307681202888488770e-01 -8.891817927360534668e-02 -8.968792855739593506e-02 1.283345222473144531e-01 -7.175406813621520996e-01 -6.364466547966003418e-01 1.202366203069686890e-01 -1.268616616725921631e-01
-3.945689201354980469e-01 1.724340170621871948e-01 -6.305019557476043701e-02 -1.215108484029769897e-02 -8.129369616508483887e-01 1.711807399988174438e-02 -3.624460697174072266e-01 -1.339115947484970093e-01
-2.752523720264434814e-01 -1.845884472131729126e-01 4.868353009223937988e-01 2.489613741636276245e-01 -4.549739882349967957e-02 -1.936589330434799194e-01 -3.870310187339782715e-01 6.338816285133361816e-01
4.062488973140716553e-01 -3.981853425502777100e-01 3.848671540617942810e-02 -3.651360571384429932e-01 -4.392351210117340088e-01 -1.253547072410583496e-01 -4.410177469253540039e-01 3.721112906932830811e-01
-3.618672192096710205e-01 -9.478171914815902710e-02 -4.158886671066284180e-01 -2.833940982818603516e-01 -3.800594806671142578e-01 2.305903136730194092e-01 -3.012656271457672119e-01 5.642827153205871582e-01
-4.705723002552986145e-02 -4.619269073009490967e-01 -4.197315573692321777e-01 -1.083417907357215881e-01 -6.959688663482666016e-01 8.844843506813049316e-02 1.354230940341949463e-01 2.931920289993286133e-01
-2.804805636405944824e-01 1.910848915576934814e-01 9.621157497167587280e-02 3.385782837867736816e-01 -3.164381682872772217e-01 -6.529881358146667480e-01 2.630277574062347412e-01 4.064664244651794434e-01
3.296560607850551605e-03 1.624119430780410767e-01 -5.719594359397888184e-01 1.458787173032760620e-02 4.275909438729286194e-02 -5.024597644805908203e-01 -3.129509687423706055e-01 5.422440171241760254e-01
-9.298881143331527710e-02 -1.062045246362686157e-01 3.925855159759521484e-01 -2.727766335010528564e-01 -3.136265575885772705e-01 -1.037399470806121826e-01 -6.016374826431274414e-01 5.295771360397338867e-01
-1.952283233404159546e-01 -2.189475446939468384e-01 -5.038180351257324219e-01 5.623270273208618164e-01 -2.126661837100982666e-01 -1.684983521699905396e-01 9.191890060901641846e-02 5.116990208625793457e-01
3.845282793045043945e-01 -2.378682941198348999e-01 -2.237715572118759155e-01 4.144512116909027100e-01 -7.297877669334411621e-01 1.029716711491346359e-02 1.005368083715438843e-01 1.758102774620056152e-01
-6.847732067108154297e-01 -3.449213802814483643e-01 -2.303407490253448486e-01 3.695304393768310547e-01 -3.825948238372802734e-01 -2.691631317138671875e-01 -2.891373634338378906e-02 5.330765247344970703e-02
-2.142812460660934448e-01 -6.187037378549575806e-02 -7.218415141105651855e-01 -8.555878698825836182e-02 -3.761186599731445312e-01 -3.895860016345977783e-01 -1.026217415928840637e-01 3.436661064624786377e-01
2.008487284183502197e-01 -4.063173234462738037e-01 8.781194686889648438e-03 -3.947752118110656738e-01 -5.417843461036682129e-01 -2.591712176799774170e-01 -4.966398477554321289e-01 1.768902093172073364e-01
-3.719508349895477295e-01 -7.663026452064514160e-02 -6.993119120597839355e-01 8.164825290441513062e-02 -4.007965028285980225e-01 -3.135147392749786377e-01 -1.334862112998962402e-01 2.886675298213958740e-01
3.413844481110572815e-02 -5.382562801241874695e-02 1.010598093271255493e-01 1.609500795602798462e-01 -1.796419918537139893e-01 -7.725499868392944336e-01 -5.748173594474792480e-01 -1.730954647064208984e-02
-2.562779784202575684e-01 2.419492602348327637e-01 4.632108509540557861e-01 -1.026844829320907593e-01 -3.251073360443115234e-01 -1.422987133264541626e-01 -4.212993681430816650e-01 5.892681479454040527e-01
-1.166494935750961304e-02 -5.853773355484008789e-01 -2.727875486016273499e-02 1.136787310242652893e-01 -1.223735660314559937e-01 -3.117299675941467285e-01 -6.745752692222595215e-01 2.762748301029205322e-01
-3.491750657558441162e-01 9.088827297091484070e-03 -3.793739676475524902e-01 3.302047252655029297e-01 -7.336570620536804199e-01 5.578856170177459717e-02 9.005536884069442749e-02 2.748810648918151855e-01
-8.959159255027770996e-02 3.188154697418212891e-01 1.548473238945007324e-01 6.961243152618408203e-01 -4.985186159610748291e-01 -8.908604830503463745e-02 -7.019858062267303467e-02 3.469556868076324463e-01
1.881375163793563843e-01 -7.047451287508010864e-02 -3.876241743564605713e-01 -2.040005475282669067e-02 -6.075649261474609375e-01 -8.393713831901550293e-02 3.551310002803802490e-01 5.537783503532409668e-01
4.689514264464378357e-02 -5.077531933784484863e-01 6.955842673778533936e-02 -7.539731264114379883e-02 -4.579934477806091309e-01 4.556588083505630493e-02 -6.970049142837524414e-01 1.783663779497146606e-01
-1.265604514628648758e-02 2.239975333213806152e-01 5.192726254463195801e-01 7.133890688419342041e-02 -3.056985139846801758e-01 -1.238462328910827637e-01 -4.481007754802703857e-01 6.044400930404663086e-01
-1.459952741861343384e-01 7.044954597949981689e-02 5.687888264656066895e-01 -4.745550826191902161e-02 -3.801083266735076904e-01 -1.758097559213638306e-01 -4.756099581718444824e-01 4.963397681713104248e-01
-4.515154361724853516e-01 2.687663435935974121e-01 -3.236943483352661133e-01 -1.089464873075485229e-01 -2.540154755115509033e-01 6.280639022588729858e-02 -5.365995168685913086e-01 5.008428096771240234e-01
1.995250880718231201e-01 3.517519235610961914e-01 1.899184435606002808e-01 5.766734480857849121e-01 -2.194506078958511353e-01 -2.245089411735534668e-01 -1.238385587930679321e-01 5.949289202690124512e-01
2.727594226598739624e-02 5.482426285743713379e-01 -1.078071421943604946e-03 2.581733763217926025e-01 -5.085742473602294922e-01 1.309798210859298706e-01 -2.102235406637191772e-01 5.586000680923461914e-01
-4.001922011375427246e-01 -3.439074754714965820e-01 1.111663430929183960e-01 1.739004403352737427e-01 -5.841534733772277832e-01 -5.495131611824035645e-01 -1.241071224212646484e-01 -1.427299678325653076e-01
-2.712851762771606445e-01 6.597933173179626465e-02 1.065596118569374084e-01 3.381046950817108154e-01 -1.334339678287506104e-01 -8.401543647050857544e-02 -8.147760629653930664e-01 3.281131684780120850e-01
-3.128425180912017822e-01 -2.158334702253341675e-01 2.790486216545104980e-01 1.934193968772888184e-01 8.954189717769622803e-02 -1.250011175870895386e-01 -5.339411497116088867e-01 6.569095849990844727e-01
1.020724792033433914e-02 4.940750598907470703e-01 1.397155672311782837e-01 2.677432596683502197e-01 -5.595028400421142578e-01 -3.627013862133026123e-01 -4.429951608180999756e-01 1.540717929601669312e-01
3.025647401809692383e-01 -1.750228106975555420e-01 -3.952572643756866455e-01 -4.237442836165428162e-02 -4.542801678180694580e-01 -4.524637013673782349e-02 3.120071589946746826e-01 6.434527039527893066e-01
3.348637521266937256e-01 -3.175354003906250000e-01 2.757884263992309570e-01 -2.755324542522430420e-01 -4.529350996017456055e-01 -4.894663989543914795e-01 -9.396328032016754150e-02 4.260324239730834961e-01
1.964500844478607178e-01 1.371939387172460556e-02 -1.345970947295427322e-02 2.624507248401641846e-01 -6.045145988464355469e-01 1.826403588056564331e-01 2.373217493295669556e-01 6.610904335975646973e-01
-4.681308865547180176e-01 2.036567032337188721e-01 -3.333572447299957275e-01 -1.488156467676162720e-01 -1.264037191867828369e-01 4.259077832102775574e-02 -3.636149168014526367e-01 6.753490567207336426e-01
3.520935177803039551e-01 4.803052172064781189e-02 9.525254368782043457e-03 6.843647956848144531e-01 -3.701121509075164795e-01 -3.423492982983589172e-02 4.753427056130021811e-04 5.168385505676269531e-01
2.094609290361404419e-01 -1.861274987459182739e-01 1.033128052949905396e-01 -2.771197855472564697e-01 -6.055545210838317871e-01 -1.405065655708312988e-01 -6.637679934501647949e-01 8.359198272228240967e-02
-1.216618940234184265e-01 -5.110931992530822754e-01 -4.897869825363159180e-01 1.117192134261131287e-01 -5.570096373558044434e-01 1.983066052198410034e-01 3.347168117761611938e-02 3.477124869823455811e-01
7.516060024499893188e-02 -1.134857162833213806e-01 -6.953444480895996094e-01 6.606926023960113525e-02 -1.035100668668746948e-01 -1.157689243555068970e-01 -2.036875337362289429e-01 6.542151570320129395e-01
-2.253910005092620850e-01 -5.197151899337768555e-01 -5.038219094276428223e-01 4.150525033473968506e-01 -3.626306056976318359e-01 -2.336969673633575439e-01 7.470118254423141479e-02 2.475773394107818604e-01
-1.287282705307006836e-01 7.588440924882888794e-02 -7.203581333160400391e-01 4.291952401399612427e-02 -4.800634682178497314e-01 -2.564569115638732910e-01 -1.101605221629142761e-02 4.006997942924499512e-01
2.735221385955810547e-01 -1.155646815896034241e-01 -6.386836171150207520e-01 3.383672237396240234e-01 -4.563846439123153687e-02 -3.601801395416259766e-01 -1.768515408039093018e-01 4.757440984249114990e-01
-8.190191537141799927e-02 1.922388225793838501e-01 4.691681563854217529e-01 -4.566252976655960083e-02 -3.369682431221008301e-01 -1.145559474825859070e-01 -5.609722733497619629e-01 5.410840511322021484e-01
2.270159721374511719e-01 4.156711697578430176e-01 -2.005912736058235168e-02 5.142801403999328613e-01 -2.681766748428344727e-01 -1.018241699784994125e-02 -3.282165229320526123e-01 5.753663182258605957e-01
-1.075743883848190308e-01 -1.760192960500717163e-02 -2.587166428565979004e-01 6.321400403976440430e-01 -3.276389539241790771e-01 2.811610102653503418e-01 -6.635364145040512085e-02 5.751354098320007324e-01
3.868993818759918213e-01 -4.341391324996948242e-01 2.275130450725555420e-01 -3.035209476947784424e-01 -4.808870553970336914e-01 -2.051067799329757690e-01 -2.672912776470184326e-01 4.161479473114013672e-01
-3.365143239498138428e-01 1.896689236164093018e-01 2.698578238487243652e-01 2.065323144197463989e-01 -2.135701775550842285e-01 -2.495039403438568115e-01 -7.149267196655273438e-01 3.410575389862060547e-01
-8.716335147619247437e-02 -2.965750992298126221e-01 -4.301866888999938965e-01 5.944152474403381348e-01 -1.879372149705886841e-01 -3.369431495666503906e-01 1.739610135555267334e-01 4.323682188987731934e-01
3.835660172626376152e-03 5.999002456665039062e-01 -9.987744688987731934e-02 1.612860709428787231e-01 -3.626939952373504639e-01 -4.723435044288635254e-01 -4.279769957065582275e-01 2.574815750122070312e-01
-2.558333277702331543e-01 1.186802610754966736e-01 1.571100205183029175e-01 4.228053092956542969e-01 -6.515604853630065918e-01 2.973864972591400146e-01 -3.330240398645401001e-02 4.504860639572143555e-01
-1.648520827293395996e-01 -2.757598757743835449e-01 6.315889209508895874e-02 -8.839236944913864136e-02 -4.892765879631042480e-01 -8.011072278022766113e-01 -3.802619501948356628e-02 -4.866016656160354614e-02
1.696826368570327759e-01 -3.874415159225463867e-02 -3.037794828414916992e-01 4.085291326045989990e-01 -6.529978513717651367e-01 3.390200138092041016e-01 -1.018907278776168823e-01 3.985049724578857422e-01
6.412762403488159180e-02 4.472310841083526611e-01 -1.005403771996498108e-01 2.103564888238906860e-01 -6.169074773788452148e-01 -2.700445353984832764e-01 -5.297511816024780273e-01 8.589910715818405151e-02
-4.033900201320648193e-01 -3.924827873706817627e-01 -5.994471311569213867e-01 -1.642696708440780640e-01 -2.553629279136657715e-01 -1.191119179129600525e-01 -2.960160970687866211e-01 3.604011833667755127e-01
-3.912621140480041504e-01 -3.348364531993865967e-01 -4.507795274257659912e-01 5.290688276290893555e-01 -2.112040519714355469e-01 6.172550469636917114e-02 -7.250716537237167358e-02 4.449809789657592773e-01
-3.138987421989440918e-01 -1.390182822942733765e-01 -2.876629233360290527e-01 2.026409804821014404e-01 -4.242668151855468750e-01 2.781659364700317383e-01 1.414078027009963989e-01 6.935079693794250488e-01
-2.599708735942840576e-01 1.837817579507827759e-01 -4.134332239627838135e-01 2.924410998821258545e-01 -5.825117696076631546e-03 -6.657968163490295410e-01 -2.778190374374389648e-01 3.488376438617706299e-01
-2.078965455293655396e-01 2.084729224443435669e-01 2.635789215564727783e-01 1.703400164842605591e-01 -1.923902928829193115e-01 -3.380514085292816162e-01 -7.443509697914123535e-01 3.308736085891723633e-01
-2.713559567928314209e-01 -1.744149774312973022e-01 -2.202908992767333984e-01 8.207882642745971680e-01 -3.674480020999908447e-01 -7.636442035436630249e-02 -1.499610841274261475e-01 1.019119098782539368e-01
1.403287239372730255e-02 -3.438602387905120850e-01 3.592877984046936035e-01 3.365300595760345459e-01 -5.834072828292846680e-01 -4.384909272193908691e-01 2.650732994079589844e-01 1.905799061059951782e-01
5.426562856882810593e-03 -2.057011127471923828e-01 4.752452075481414795e-01 2.472521662712097168e-01 -7.615265250205993652e-01 -2.184891253709793091e-01 1.019633710384368896e-01 1.805807799100875854e-01
1.890011876821517944e-01 -4.925301373004913330e-01 1.125379186123609543e-02 -2.913542985916137695e-01 -5.532162189483642578e-01 -3.919202983379364014e-01 -4.207180142402648926e-01 5.031982436776161194e-03
-2.875944226980209351e-02 -2.401745170354843140e-01 3.440892994403839111e-01 1.845014095306396484e-01 -6.703662276268005371e-01 -3.947068452835083008e-01 3.451122045516967773e-01 2.544875144958496094e-01
-3.210531771183013916e-01 -1.973252147436141968e-01 -5.221344828605651855e-01 1.077784597873687744e-01 -4.171521663665771484e-01 -4.636590182781219482e-01 2.421294599771499634e-01 3.551404774188995361e-01
-6.338543295860290527e-01 -1.888159066438674927e-01 -2.965100407600402832e-01 1.679529398679733276e-01 -5.547154545783996582e-01 1.926539652049541473e-02 2.025904357433319092e-01 3.119737207889556885e-01
1.235456094145774841e-01 2.851276993751525879e-01 3.485763967037200928e-01 3.676377609372138977e-02 -5.084199458360671997e-02 -5.809133052825927734e-01 -2.843859791755676270e-01 5.997174382209777832e-01
-2.999865114688873291e-01 -3.734141588211059570e-01 4.236482679843902588e-01 3.023224510252475739e-02 -3.638790845870971680e-01 -3.672505021095275879e-01 2.701628506183624268e-01 4.999093413352966309e-01
-1.328356266021728516e-01 -4.184725582599639893e-01 -7.204791307449340820e-01 -5.777388066053390503e-02 -3.285325169563293457e-01 -1.806324273347854614e-01 -2.455775737762451172e-01 2.897195219993591309e-01
-4.185032248497009277e-01 -3.379993140697479248e-01 1.009649187326431274e-01 2.020455151796340942e-01 -5.956357121467590332e-01 -4.721203148365020752e-01 -2.166236937046051025e-01 -1.870560199022293091e-01
-2.600886821746826172e-01 -3.766584396362304688e-01 -7.318147271871566772e-02 -1.580153852701187134e-01 -2.460994571447372437e-01 -7.571854591369628906e-01 -3.541343808174133301e-01 -2.918991073966026306e-02
-2.834969758987426758e-01 -1.801071465015411377e-01 -4.377022087574005127e-01 5.399455502629280090e-02 -4.360302388668060303e-01 -3.622789978981018066e-01 2.981588840484619141e-01 5.314368605613708496e-01
-2.603180110454559326e-01 3.086423575878143311e-01 1.300303936004638672e-01 1.360910832881927490e-01 -4.097117185592651367e-01 -6.234335303306579590e-01 2.265236824750900269e-01 4.401131570339202881e-01
-3.971257712692022324e-03 -2.519147098064422607e-01 -3.507895767688751221e-01 1.953722685575485229e-01 -5.697492957115173340e-01 4.192200303077697754e-01 -1.185495499521493912e-02 5.242130756378173828e-01
2.940530776977539062e-01 -4.771373867988586426e-01 2.172274440526962280e-01 -2.053801864385604858e-01 -3.085841238498687744e-01 -3.352824449539184570e-01 -5.218328237533569336e-01 3.414027988910675049e-01
-3.967244643718004227e-03 -2.144013047218322754e-01 -7.700450718402862549e-02 6.489653587341308594e-01 -6.324910521507263184e-01 2.281948924064636230e-01 4.158427938818931580e-02 2.703394293785095215e-01
-2.195447236299514771e-01 -3.483521286398172379e-03 1.482017636299133301e-01 1.587991565465927124e-01 -6.754920352250337601e-03 -2.810482084751129150e-01 -7.384336590766906738e-01 5.294232964515686035e-01
-7.504159118980169296e-03 -7.279669046401977539e-01 1.679194122552871704e-01 1.108866482973098755e-01 -2.576062679290771484e-01 -5.923997238278388977e-02 -5.266048908233642578e-01 2.869351506233215332e-01
-2.424454241991043091e-01 -3.838490247726440430e-01 1.328697651624679565e-01 -1.757566817104816437e-02 -4.725836515426635742e-01 -7.432615160942077637e-01 1.165759563446044922e-02 -2.829435979947447777e-03
5.007275938987731934e-01 -2.024644613265991211e-02 -2.167762219905853271e-01 6.478921175003051758e-01 -3.070653378963470459e-01 -2.797983586788177490e-01 -3.862513974308967590e-02 3.286907374858856201e-01
-9.448662400245666504e-02 -6.060464978218078613e-01 1.143929213285446167e-01 1.986970603466033936e-01 -1.126028895378112793e-01 -4.777864739298820496e-02 -6.444770097732543945e-01 3.753675520420074463e-01
-1.664580963551998138e-02 -2.526041269302368164e-01 5.159820318222045898e-01 3.835464119911193848e-01 -5.413312911987304688e-01 -3.568205237388610840e-01 1.311638802289962769e-01 2.915550470352172852e-01
3.445586888119578362e-03 -1.361943483352661133e-01 -6.563300490379333496e-01 -1.168961636722087860e-02 -6.604628562927246094e-01 1.317262500524520874e-01 -1.965851932764053345e-01 2.415059208869934082e-01
-4.566881358623504639e-01 -4.542806446552276611e-01 2.356422878801822662e-02 3.010644614696502686e-01 -5.497223138809204102e-01 -3.889571726322174072e-01 -9.473533928394317627e-02 -1.772377490997314453e-01
1.898372322320938110e-01 -5.889384150505065918e-01 6.438882648944854736e-02 1.564595550298690796e-01 -3.263029754161834717e-01 -1.237267106771469116e-01 -6.616565585136413574e-01 1.700486242771148682e-01
3.215638399124145508e-01 4.506240785121917725e-01 8.455199422314763069e-04 4.701206684112548828e-01 -3.405459225177764893e-01 -1.610095798969268799e-01 -1.246968284249305725e-01 5.613161921501159668e-01
-2.095890492200851440e-01 -2.460692077875137329e-01 -1.909670233726501465e-01 1.956676393747329712e-01 -6.793870925903320312e-01 -5.816689133644104004e-01 6.670728325843811035e-02 -1.281124055385589600e-01
4.273309111595153809e-01 1.368725299835205078e-01 9.518459439277648926e-02 -1.886410862207412720e-01 -6.715112328529357910e-01 -1.225315108895301819e-01 -5.125133395195007324e-01 1.593660414218902588e-01
4.507219195365905762e-01 -3.321985304355621338e-01 1.273620575666427612e-01 -3.413276076316833496e-01 -4.843300879001617432e-01 -8.408582210540771484e-02 -3.110265433788299561e-01 4.640955626964569092e-01
-1.237878128886222839e-01 -2.039448022842407227e-01 1.257835477590560913e-01 2.060027867555618286e-01 1.154322922229766846e-01 -4.432781934738159180e-01 -6.641287207603454590e-01 4.836708307266235352e-01
-4.317024350166320801e-01 -1.416124701499938965e-01 -1.125545278191566467e-01 2.376264333724975586e-01 -6.797046661376953125e-01 -3.721735179424285889e-01 -2.451836466789245605e-01 -2.526213824748992920e-01
2.806967496871948242e-01 -1.184465661644935608e-01 -2.539239525794982910e-01 5.095543265342712402e-01 -5.318522453308105469e-01 9.120969474315643311e-02 1.824201792478561401e-01 5.085209608078002930e-01
-3.479639291763305664e-01 2.488201260566711426e-01 -5.014812573790550232e-02 2.126197516918182373e-01 -3.451701402664184570e-01 -5.715929269790649414e-01 2.994051873683929443e-01 4.835113286972045898e-01
-4.594763815402984619e-01 5.511124134063720703e-01 -1.772415786981582642e-01 -5.651021748781204224e-02 -2.346715033054351807e-01 -2.372821569442749023e-01 -3.630186915397644043e-01 4.554034471511840820e-01
-2.353718280792236328e-01 -3.415704369544982910e-01 -3.211969733238220215e-01 7.539988756179809570e-01 -2.410435825586318970e-01 -4.015374928712844849e-02 -8.154471963644027710e-02 2.998066842555999756e-01
3.793578743934631348e-01 -2.643997371196746826e-01 2.767545282840728760e-01 -2.795168757438659668e-01 -4.323241114616394043e-01 -4.759606719017028809e-01 -8.923985064029693604e-02 4.583133757114410400e-01
-4.678906202316284180e-01 -2.517372667789459229e-01 3.567063510417938232e-01 -1.902575977146625519e-02 -2.046339213848114014e-01 -4.769937396049499512e-01 1.806212216615676880e-01 5.367339253425598145e-01
9.184342622756958008e-02 -4.560558199882507324e-01 2.738282680511474609e-01 -6.854803860187530518e-02 -4.255270212888717651e-02 -4.015479981899261475e-01 -5.055897831916809082e-01 5.340642929077148438e-01
1.249974370002746582e-01 4.178597927093505859e-01 1.501571387052536011e-01 3.702432215213775635e-01 -2.335782051086425781e-01 -4.577436447143554688e-01 -1.976344585418701172e-01 5.890623927116394043e-01
-1.878686547279357910e-01 -4.908824265003204346e-01 -2.408042252063751221e-01 -1.706105321645736694e-01 -4.713089764118194580e-01 -6.248102784156799316e-01 -8.409748971462249756e-02 -1.305866092443466187e-01
3.634431362152099609e-01 -5.286652445793151855e-01 8.679100871086120605e-02 -2.093676626682281494e-01 -3.796945810317993164e-01 -3.951241672039031982e-01 -4.154821038246154785e-01 2.532551288604736328e-01
-4.248889684677124023e-01 -7.076240330934524536e-02 -3.865106105804443359e-01 5.778502821922302246e-01 -2.977907657623291016e-01 3.897390794008970261e-03 -2.792894467711448669e-02 4.916158020496368408e-01
-4.674787819385528564e-01 1.682708114385604858e-01 -4.311297833919525146e-01 2.617315016686916351e-02 -1.494368016719818115e-01 6.823991984128952026e-02 -4.798658490180969238e-01 5.561758875846862793e-01
2.175132930278778076e-02 -1.614763140678405762e-01 6.059384942054748535e-01 2.634284496307373047e-01 -5.819174051284790039e-01 -3.593285977840423584e-01 -3.094083815813064575e-02 2.611397504806518555e-01
-3.791512846946716309e-01 -5.310342311859130859e-01 2.942060120403766632e-02 -1.998801715672016144e-02 -4.513497352600097656e-01 -4.757296442985534668e-01 -3.475954830646514893e-01 -1.487410664558410645e-01
3.062850534915924072e-01 -1.104438677430152893e-01 1.142859384417533875e-01 4.460738301277160645e-01 -5.042578577995300293e-01 1.926484107971191406e-01 1.447967439889907837e-01 6.079416275024414062e-01
-2.449124604463577271e-01 4.470018744468688965e-01 -3.642446100711822510e-01 1.449716091156005859e-01 -3.839559480547904968e-02 -2.559524178504943848e-01 -3.872114121913909912e-01 6.079455018043518066e-01
6.163787841796875000e-02 -3.647983074188232422e-01 5.286301672458648682e-02 1.695633977651596069e-01 -3.298875391483306885e-01 -3.022736310958862305e-01 -7.943373322486877441e-01 2.024417556822299957e-02
4.401923418045043945e-01 -7.471541315317153931e-02 -2.812846601009368896e-01 5.398008823394775391e-01 -5.539756417274475098e-01 -3.186528980731964111e-01 2.455143816769123077e-02 1.452952772378921509e-01
-5.389828979969024658e-02 -1.919872164726257324e-01 -2.294113673269748688e-02 6.581519842147827148e-01 -6.076977849006652832e-01 2.344995141029357910e-01 9.074912406504154205e-03 3.196508884429931641e-01
-1.594098657369613647e-01 -3.951955735683441162e-01 8.286622352898120880e-03 -1.166683882474899292e-01 -3.699798882007598877e-01 -7.946680188179016113e-01 -1.905976682901382446e-01 -4.355730488896369934e-03
1.741434037685394287e-01 -3.031514286994934082e-01 7.941227406263351440e-02 -4.671956598758697510e-01 -1.097329556941986084e-01 -5.150795578956604004e-01 -3.849665820598602295e-01 4.771246016025543213e-01
-3.643005490303039551e-01 -4.250618815422058105e-01 4.494758248329162598e-01 -8.491051197052001953e-02 -4.787671864032745361e-01 -1.961642503738403320e-01 1.657683104276657104e-01 4.268389642238616943e-01
3.030996620655059814e-01 2.888023257255554199e-01 -5.981610417366027832e-01 -1.448554247617721558e-01 -3.959452211856842041e-01 -2.828233540058135986e-01 -2.328108847141265869e-01 3.936770260334014893e-01
-1.256520897150039673e-01 -2.668704390525817871e-01 4.740113615989685059e-01 2.059420794248580933e-01 -5.905966162681579590e-01 -4.083831310272216797e-01 2.338331490755081177e-01 2.750156819820404053e-01
2.762712538242340088e-01 -3.447901904582977295e-01 1.607862412929534912e-01 -4.387407004833221436e-01 -5.931397080421447754e-01 -1.594467610120773315e-01 -2.882851958274841309e-01 3.551082015037536621e-01
5.528426915407180786e-02 -3.144998550415039062e-01 3.723025023937225342e-01 2.496348321437835693e-01 -5.431830883026123047e-01 -5.891042947769165039e-01 1.687370836734771729e-01 1.629201918840408325e-01
-7.503437250852584839e-02 -4.696619808673858643e-01 -3.034900724887847900e-01 8.994788862764835358e-03 -4.763469696044921875e-01 -6.302086114883422852e-01 -1.578694134950637817e-01 -1.805769056081771851e-01
-8.437818288803100586e-02 -1.010830402374267578e-01 -3.943408727645874023e-01 -1.059839427471160889e-01 -7.287228703498840332e-01 3.634041920304298401e-02 2.838971018791198730e-01 4.505218267440795898e-01
-4.935366213321685791e-01 5.822831019759178162e-02 -2.521463632583618164e-01 -1.494045257568359375e-01 -2.394823431968688965e-01 2.540539503097534180e-01 -3.424642086029052734e-01 6.541824340820312500e-01
2.410399615764617920e-01 -1.660378724336624146e-01 -7.028636932373046875e-01 -1.858642883598804474e-02 -5.393126606941223145e-01 -1.681839525699615479e-01 1.171009056270122528e-02 3.173124492168426514e-01
-1.989107877016067505e-01 -3.650109767913818359e-01 -5.440871715545654297e-01 1.654307097196578979e-01 -5.028159618377685547e-01 2.122618407011032104e-01 -3.571377694606781006e-02 4.523814618587493896e-01
-9.630122780799865723e-02 -1.939816176891326904e-01 -3.430164456367492676e-01 4.603155553340911865e-01 -3.514296412467956543e-01 2.462154328823089600e-01 8.928093314170837402e-02 6.568488478660583496e-01
-3.358386158943176270e-01 2.440838143229484558e-02 -2.565531730651855469e-01 4.759661257266998291e-01 -1.243492774665355682e-02 -2.968439757823944092e-01 1.330291032791137695e-01 6.987745761871337891e-01
-2.646020352840423584e-01 -5.862864851951599121e-02 8.508323132991790771e-02 -1.394965797662734985e-01 -5.325857400894165039e-01 -7.548853158950805664e-01 -2.112599164247512817e-01 -4.147110879421234131e-02
-1.188282072544097900e-01 -1.662797927856445312e-01 2.671567797660827637e-01 -3.871571719646453857e-01 -4.795136153697967529e-01 -3.992983698844909668e-02 -6.779448390007019043e-01 2.140803933143615723e-01
-2.211297303438186646e-01 4.016360938549041748e-01 1.517128497362136841e-01 1.967771649360656738e-01 -4.726583957672119141e-01 -5.162850022315979004e-01 1.658880412578582764e-01 4.588865935802459717e-01
-1.030281558632850647e-01 7.998524233698844910e-04 3.701919317245483398e-02 4.719430208206176758e-02 -3.843663036823272705e-01 -8.787134885787963867e-01 1.606049537658691406e-01 2.002948522567749023e-01
4.662879742681980133e-03 8.276845514774322510e-02 -2.386466115713119507e-01 4.098049104213714600e-01 -8.157597780227661133e-01 1.452075392007827759e-01 4.654803872108459473e-02 2.819918096065521240e-01
-1.247487291693687439e-01 -4.813714027404785156e-01 1.578205972909927368e-01 2.286243140697479248e-01 -1.123872697353363037e-01 -9.405948221683502197e-02 -7.171422243118286133e-01 3.738608360290527344e-01
-1.982125192880630493e-01 4.032481312751770020e-01 1.332945078611373901e-01 -1.100743748247623444e-02 -1.761946380138397217e-01 -5.803610682487487793e-01 -2.721343040466308594e-01 5.816301703453063965e-01
2.294852286577224731e-01 3.025861643254756927e-02 -6.737842559814453125e-01 7.792729884386062622e-02 -1.813264787197113037e-01 -1.137119084596633911e-01 -1.282685995101928711e-01 6.512299180030822754e-01
-4.082171916961669922e-01 1.970181316137313843e-01 -4.503308832645416260e-01 2.465119957923889160e-01 -5.385038629174232483e-02 -4.032736122608184814e-01 -9.930270910263061523e-02 5.963103175163269043e-01
-4.986026138067245483e-02 2.179904282093048096e-01 1.425976753234863281e-01 1.537988781929016113e-01 -2.664920389652252197e-01 -6.223261952400207520e-01 -6.690935492515563965e-01 -3.443405264988541603e-03
1.504645347595214844e-01 -3.210284411907196045e-01 2.437445521354675293e-02 6.842786073684692383e-02 -4.193583726882934570e-01 -3.009544312953948975e-01 -7.756835222244262695e-01 -3.007679805159568787e-02
2.130842506885528564e-01 -6.431604027748107910e-01 1.061793565750122070e-01 -2.432769685983657837e-01 -5.224248766899108887e-01 -1.820066422224044800e-01 -3.622478544712066650e-01 1.822213977575302124e-01
-3.509949892759323120e-02 -6.588189005851745605e-01 -1.349107245914638042e-03 -4.380407929420471191e-02 -2.674547731876373291e-01 -3.364052772521972656e-01 -6.021947264671325684e-01 1.243628114461898804e-01
-1.071168258786201477e-01 -2.434061616659164429e-01 7.289722561836242676e-02 6.206867694854736328e-01 -5.594548583030700684e-01 2.670776546001434326e-01 1.108481213450431824e-01 3.769690990447998047e-01
2.575351595878601074e-01 -1.203155592083930969e-01 -3.402359783649444580e-01 6.100757718086242676e-01 -2.487219423055648804e-01 -3.111953735351562500e-01 1.857412457466125488e-01 4.878952205181121826e-01
9.246464073657989502e-02 1.588787585496902466e-01 3.657839894294738770e-01 8.071076124906539917e-02 1.028998102992773056e-02 -6.320228576660156250e-01 -2.185868769884109497e-01 6.152697205543518066e-01
8.004017919301986694e-02 -6.509472131729125977e-01 1.452976465225219727e-01 -2.744221687316894531e-01 -5.413947701454162598e-01 -1.914562135934829712e-01 -3.504444062709808350e-01 1.444553285837173462e-01
3.335209786891937256e-01 -4.277767539024353027e-01 1.643296480178833008e-01 -1.276220679283142090e-01 1.622546091675758362e-02 -3.040944933891296387e-01 -2.913089096546173096e-01 6.963344216346740723e-01
-3.209923505783081055e-01 -8.914422243833541870e-02 4.323282539844512939e-01 1.526948362588882446e-01 -4.335504025220870972e-02 -4.325944557785987854e-02 -3.536330461502075195e-01 7.416106462478637695e-01
-2.104902416467666626e-01 9.623371809720993042e-02 -3.433907032012939453e-01 5.751172825694084167e-02 -4.204562604427337646e-01 -6.468470096588134766e-01 2.870405912399291992e-01 3.842150568962097168e-01
6.890447437763214111e-02 -5.706185102462768555e-02 1.824899464845657349e-01 3.373573720455169678e-01 -6.124252080917358398e-01 3.393332958221435547e-01 1.244445741176605225e-01 5.823964476585388184e-01
-5.115810632705688477e-01 -2.837360501289367676e-01 -2.779565155506134033e-01 2.384804785251617432e-01 -6.044663190841674805e-01 5.594632774591445923e-02 2.372412383556365967e-01 3.144090771675109863e-01
1.074758619070053101e-01 -2.932379543781280518e-01 4.192066192626953125e-01 9.759440273046493530e-02 -3.059133887290954590e-02 -2.424578964710235596e-01 -3.988904058933258057e-01 7.059507369995117188e-01
-6.878895312547683716e-02 -4.998241066932678223e-01 -2.755452394485473633e-01 -5.027300864458084106e-02 -7.676128149032592773e-01 2.558454275131225586e-01 -7.970680482685565948e-03 1.106422841548919678e-01
-1.107892915606498718e-01 3.449472412467002869e-02 -6.109870672225952148e-01 -1.775766313076019287e-01 -5.093811750411987305e-01 1.822849959135055542e-01 -2.958420813083648682e-01 4.488627314567565918e-01
1.961611397564411163e-02 -1.968189775943756104e-01 4.771520197391510010e-01 8.083585649728775024e-02 2.550747990608215332e-02 -2.909792959690093994e-01 -3.377532958984375000e-01 7.261350750923156738e-01
2.706636115908622742e-02 2.124636061489582062e-02 3.183666467666625977e-01 4.339875876903533936e-01 -6.954192519187927246e-01 2.751333713531494141e-01 -2.417639940977096558e-01 3.022535443305969238e-01
-7.178945839405059814e-02 -4.780675172805786133e-01 1.923754811286926270e-01 1.263453960418701172e-01 3.958049044013023376e-02 -4.858869016170501709e-01 -5.498412251472473145e-01 4.163510203361511230e-01
-5.663750171661376953e-01 -4.377043247222900391e-01 -3.530471622943878174e-01 3.813592493534088135e-01 -3.641695678234100342e-01 -1.549224704504013062e-01 -2.754304790869355202e-03 2.468384206295013428e-01
-5.105946213006973267e-02 -2.564552426338195801e-01 -1.970987021923065186e-01 2.966168522834777832e-01 -5.786306262016296387e-01 -6.518316864967346191e-01 -5.332009121775627136e-02 -2.055557221174240112e-01
3.769056797027587891e-01 -1.991541087627410889e-01 3.013597130775451660e-01 -2.970881462097167969e-01 -4.216607511043548584e-01 -4.769939482212066650e-01 -1.722490489482879639e-01 4.518963694572448730e-01
-1.305764466524124146e-01 -6.556495428085327148e-01 1.804628968238830566e-01 1.649878323078155518e-01 -2.450817227363586426e-01 1.452151834964752197e-01 -5.285170078277587891e-01 3.644216656684875488e-01
1.757635921239852905e-01 8.425571955740451813e-03 -5.804632902145385742e-01 1.060822606086730957e-01 -5.273646116256713867e-01 -1.033712401986122131e-01 2.493616342544555664e-01 5.194852352142333984e-01
-1.883700937032699585e-01 3.198773413896560669e-02 3.197403252124786377e-01 3.590068519115447998e-01 -6.982089877128601074e-01 2.793897390365600586e-01 -5.229390412569046021e-02 4.050736427307128906e-01
4.365199208259582520e-01 -3.039330840110778809e-01 2.260049432516098022e-01 -3.320271968841552734e-01 -3.620330691337585449e-01 -2.702918052673339844e-01 -2.373124063014984131e-01 5.434261560440063477e-01
-7.364260554313659668e-01 1.156845614314079285e-01 -8.337842673063278198e-02 8.473867177963256836e-02 -3.215740025043487549e-01 -2.752261757850646973e-01 1.579942107200622559e-01 4.754363298416137695e-01
2.528156898915767670e-02 3.243049085140228271e-01 5.483923852443695068e-02 4.124394357204437256e-01 -2.749488055706024170e-01 -2.248343974351882935e-01 -7.330700755119323730e-01 2.398634701967239380e-01
-3.944076299667358398e-01 2.249070256948471069e-01 2.775764763355255127e-01 1.107943430542945862e-01 -7.533504366874694824e-01 1.964285671710968018e-01 -2.232012450695037842e-01 2.204440236091613770e-01
1.729345768690109253e-01 -6.359096616506576538e-02 1.288436800241470337e-01 3.060938715934753418e-01 -5.259118676185607910e-01 2.344110161066055298e-01 2.096802890300750732e-01 6.930065155029296875e-01
4.294346272945404053e-01 -1.251105815172195435e-01 -2.142859548330307007e-01 5.740290880203247070e-01 -4.491276443004608154e-01 -1.185151860117912292e-01 1.682260781526565552e-01 4.247869849205017090e-01
2.813844084739685059e-01 3.000956773757934570e-01 7.743977755308151245e-02 6.453688144683837891e-01 -2.590812742710113525e-01 -1.826470941305160522e-01 -3.122323565185070038e-02 5.539039969444274902e-01
-1.540131717920303345e-01 -1.880966275930404663e-01 -5.398039147257804871e-02 7.348907589912414551e-01 -4.831958711147308350e-01 1.955129355192184448e-01 4.413372650742530823e-02 3.525195419788360596e-01
6.780885905027389526e-02 6.290611028671264648e-01 -1.293888837099075317e-01 2.657376229763031006e-01 -4.318021833896636963e-01 -1.390111297369003296e-01 -3.955406248569488525e-01 3.874229490756988525e-01
7.276181876659393311e-02 1.494958251714706421e-01 2.215143144130706787e-01 2.647036314010620117e-01 -9.028669595718383789e-01 4.244565963745117188e-02 -1.862878650426864624e-01 3.932716697454452515e-02
-1.942044645547866821e-01 -1.267075240612030029e-01 -1.813040077686309814e-01 8.095671534538269043e-01 -3.945023715496063232e-01 1.270716357976198196e-02 2.049096859991550446e-02 3.189768791198730469e-01
-5.446584895253181458e-02 -2.526107728481292725e-01 -2.819727957248687744e-01 7.264694571495056152e-01 -1.768803745508193970e-01 -1.891374886035919189e-01 2.121914327144622803e-01 4.624607264995574951e-01
-4.383317530155181885e-01 1.889753341674804688e-01 -8.623007684946060181e-02 -8.618357591331005096e-03 -7.099589705467224121e-01 1.285430341958999634e-01 -4.803477525711059570e-01 -1.155201122164726257e-01
-1.386989653110504150e-01 1.074260026216506958e-01 2.613245844841003418e-01 3.744421005249023438e-01 -7.154198884963989258e-01 3.167861104011535645e-01 -3.022933006286621094e-01 2.390912175178527832e-01
-2.847697436809539795e-01 -3.103115260601043701e-01 -8.792746812105178833e-02 7.267634868621826172e-01 -4.572890400886535645e-01 -2.770396471023559570e-01 -1.237807050347328186e-02 -2.605875022709369659e-02
1.469592005014419556e-01 4.873238801956176758e-01 6.535227596759796143e-02 2.930437624454498291e-01 -5.776944756507873535e-01 3.994147479534149170e-02 -4.601879417896270752e-01 3.219839930534362793e-01
-1.103252097964286804e-01 4.775936901569366455e-01 -7.951392978429794312e-02 1.469425559043884277e-01 -6.775219440460205078e-01 -2.068257518112659454e-02 -3.388379141688346863e-02 5.207746624946594238e-01
2.138920724391937256e-01 -1.825426071882247925e-01 -6.523997187614440918e-01 4.302961751818656921e-02 -2.508817911148071289e-01 1.766947656869888306e-02 -4.237425699830055237e-02 6.545243263244628906e-01
1.474261134862899780e-01 -2.024755179882049561e-01 -2.940041124820709229e-01 5.070408582687377930e-01 -6.975271701812744141e-01 2.361661344766616821e-01 -1.397895961999893188e-01 1.785510629415512085e-01
1.149202659726142883e-01 9.753128513693809509e-03 -5.542104840278625488e-01 1.543090343475341797e-01 1.335091590881347656e-01 -4.731751084327697754e-01 -2.927142977714538574e-01 5.730066299438476562e-01
-5.507281422615051270e-01 -3.341486454010009766e-01 -2.326057255268096924e-01 5.744779109954833984e-01 -2.941172122955322266e-01 1.478944160044193268e-02 -2.422155812382698059e-02 3.370500206947326660e-01
-2.262351214885711670e-01 1.868574768304824829e-01 -1.388708949089050293e-01 2.786701917648315430e-01 -2.520509660243988037e-01 -4.554363489151000977e-01 3.329804241657257080e-01 6.596451997756958008e-01
-2.036476582288742065e-01 -2.660095095634460449e-01 4.469272196292877197e-01 4.100678861141204834e-01 -5.730720758438110352e-01 -4.353594779968261719e-01 -3.557242825627326965e-02 2.553494460880756378e-02
3.631380498409271240e-01 4.563750028610229492e-01 3.301161527633666992e-02 3.609494864940643311e-01 -3.763765692710876465e-01 -2.373547255992889404e-01 -2.039551734924316406e-01 5.374794006347656250e-01
-5.297827720642089844e-02 1.448418945074081421e-01 -5.934843420982360840e-01 -1.919163018465042114e-01 -5.697014927864074707e-01 -8.949241600930690765e-03 -5.240677669644355774e-02 5.096786022186279297e-01
1.154005900025367737e-01 -9.099517762660980225e-02 6.467027664184570312e-01 3.528186678886413574e-01 -4.534313082695007324e-01 -2.605433464050292969e-01 -8.930774033069610596e-02 3.927320837974548340e-01
-3.079258203506469727e-01 8.444128558039665222e-03 2.474807053804397583e-01 6.622172147035598755e-02 -8.639399893581867218e-03 -7.822707295417785645e-01 -3.669456839561462402e-01 3.046427071094512939e-01
3.720147609710693359e-01 -3.209299445152282715e-01 2.478432208299636841e-01 -3.176206946372985840e-01 -4.346870779991149902e-01 -3.999818563461303711e-01 -1.862519830465316772e-01 4.611633718013763428e-01
-1.070943661034107208e-02 -2.822034060955047607e-02 4.703443348407745361e-01 3.694579303264617920e-01 -5.727112889289855957e-01 1.116096451878547668e-01 5.834273528307676315e-03 5.485225319862365723e-01
-2.926790118217468262e-01 2.918079793453216553e-01 3.576108813285827637e-01 5.158606171607971191e-01 -4.940607547760009766e-01 -5.775269493460655212e-02 -2.121395617723464966e-02 4.327908158302307129e-01
-1.254920614883303642e-03 -4.990214705467224121e-01 2.408130168914794922e-01 2.578443288803100586e-02 -3.073827177286148071e-02 -3.801794350147247314e-01 -5.866868495941162109e-01 4.501529335975646973e-01
4.410209059715270996e-01 -1.297900229692459106e-01 2.531904578208923340e-01 -2.890691459178924561e-01 -6.130286455154418945e-01 -3.574423491954803467e-01 -9.630779176950454712e-02 3.579729199409484863e-01
2.760278880596160889e-01 -2.373969703912734985e-01 -2.792116105556488037e-01 2.481676787137985229e-01 -7.618837952613830566e-01 2.823590934276580811e-01 -2.484152764081954956e-01 7.746926695108413696e-02
3.525866270065307617e-01 -1.466153711080551147e-01 2.088614553213119507e-01 -4.095824956893920898e-01 -6.327169537544250488e-01 -2.515041530132293701e-01 -2.393727563321590424e-02 4.226674139499664307e-01
-1.196301057934761047e-01 -2.493684440851211548e-01 -1.268806904554367065e-01 6.340193748474121094e-01 -6.260364651679992676e-01 2.301685661077499390e-01 2.482594735920429230e-02 2.447632998228073120e-01
1.174621284008026123e-01 -5.903170108795166016e-01 5.532992072403430939e-03 -2.574593126773834229e-01 -5.281032323837280273e-01 -1.900427490472793579e-01 -5.029080510139465332e-01 5.904912203550338745e-02
4.515929818153381348e-01 -3.355116844177246094e-01 3.981628268957138062e-02 -4.012513160705566406e-01 -3.731619119644165039e-01 -2.711221575736999512e-01 -3.025682866573333740e-01 4.654062986373901367e-01
3.587297499179840088e-01 -3.351035118103027344e-01 2.128833085298538208e-01 -3.478902578353881836e-01 -4.966337680816650391e-01 -4.380240440368652344e-01 -1.121806278824806213e-01 3.762671947479248047e-01
-6.957055628299713135e-02 -3.492862582206726074e-01 -4.429762661457061768e-01 4.772698879241943359e-01 -2.607643902301788330e-01 -3.351045250892639160e-01 1.896310746669769287e-01 4.825883507728576660e-01
-1.623721867799758911e-01 -4.369287192821502686e-02 -3.810101151466369629e-01 5.082733035087585449e-01 1.837685555219650269e-01 -5.154709815979003906e-01 -2.499057501554489136e-01 4.541825950145721436e-01
-2.563057541847229004e-01 -3.297241628170013428e-01 -1.671135872602462769e-01 6.503029912710189819e-02 -5.723757147789001465e-01 -6.313418745994567871e-01 -1.406975239515304565e-01 -2.177869230508804321e-01
-2.514239847660064697e-01 2.923369407653808594e-01 -3.780959248542785645e-01 -1.703697293996810913e-01 -1.059693749994039536e-02 -2.082657217979431152e-01 -4.304710030555725098e-01 6.712306141853332520e-01
-3.156656324863433838e-01 -5.916468501091003418e-01 3.962782025337219238e-01 -1.181331090629100800e-02 -4.309989809989929199e-01 -2.586277723312377930e-01 8.229874819517135620e-02 3.656663000583648682e-01
-3.113971948623657227e-01 -2.288025468587875366e-01 -1.121848225593566895e-01 2.543728649616241455e-01 -6.024463176727294922e-01 -6.273404359817504883e-01 8.325098454952239990e-02 -9.980903565883636475e-02
1.679548025131225586e-01 7.330446690320968628e-02 2.309273481369018555e-01 3.574614226818084717e-01 -6.831260919570922852e-01 2.232287079095840454e-01 1.386922150850296021e-01 4.995836615562438965e-01
-8.349151164293289185e-02 -2.553880959749221802e-02 4.279950559139251709e-01 5.163666605949401855e-01 -6.173774600028991699e-01 -3.138515651226043701e-01 1.131060868501663208e-01 2.238569855690002441e-01
1.769783049821853638e-01 4.896009564399719238e-01 -5.730254203081130981e-02 4.698710441589355469e-01 -4.058071672916412354e-01 -6.437212973833084106e-02 -3.679201602935791016e-01 4.480165839195251465e-01
-7.796792685985565186e-02 -3.367583453655242920e-01 4.202434420585632324e-01 1.656768769025802612e-01 -3.131377696990966797e-01 -5.254591107368469238e-01 2.846884727478027344e-01 4.703736007213592529e-01
-2.644259333610534668e-01 -3.873700797557830811e-01 -2.896753549575805664e-01 2.750900089740753174e-01 -5.170409083366394043e-01 -5.724596977233886719e-01 1.033157557249069214e-01 -1.213320046663284302e-01
-3.889885544776916504e-01 3.318393528461456299e-01 -4.001183211803436279e-01 -1.332701891660690308e-01 -3.252037763595581055e-01 -1.750556635670363903e-03 -5.552477836608886719e-01 3.829546272754669189e-01
-3.806411325931549072e-01 4.168748389929533005e-03 2.246637940406799316e-01 8.038426190614700317e-02 -1.466899812221527100e-01 -8.365536928176879883e-01 -2.069322019815444946e-01 1.843863427639007568e-01
1.043570488691329956e-01 -1.047217026352882385e-01 -5.006126761436462402e-01 7.552374899387359619e-02 -2.627633512020111084e-01 -2.951507866382598877e-01 3.452448248863220215e-01 6.681867837905883789e-01
-2.609280049800872803e-01 -1.630312949419021606e-01 -3.014665246009826660e-01 3.140852153301239014e-01 -7.245869636535644531e-01 2.011772394180297852e-01 -3.627901375293731689e-01 -1.367131173610687256e-01
3.358298242092132568e-01 2.674835920333862305e-01 -4.535094776656478643e-04 5.858421325683593750e-01 -3.643241226673126221e-01 -2.616415917873382568e-01 8.469748497009277344e-02 5.139042139053344727e-01
-4.808103442192077637e-01 -3.983791172504425049e-01 -3.078182935714721680e-01 6.230005621910095215e-01 -2.696789801120758057e-01 -6.597005575895309448e-02 -7.422547042369842529e-02 2.112950682640075684e-01
-3.016836345195770264e-01 1.927100270986557007e-01 2.533530592918395996e-01 4.406644403934478760e-02 -1.616030782461166382e-01 -5.635660290718078613e-01 1.533822119235992432e-01 6.621722579002380371e-01
3.689475655555725098e-01 -2.627166509628295898e-01 1.267975419759750366e-01 -4.042086303234100342e-01 -2.535659372806549072e-01 -1.645665168762207031e-01 -3.095512986183166504e-01 6.543667912483215332e-01
-4.125833809375762939e-01 -2.000302523374557495e-01 -4.994815289974212646e-01 4.843892753124237061e-01 3.082151710987091064e-02 -2.475054413080215454e-01 -2.165363878011703491e-01 4.433408081531524658e-01
-3.100387454032897949e-01 -3.162936270236968994e-01 -5.730517506599426270e-01 4.442720115184783936e-01 -8.057609945535659790e-02 -3.908849656581878662e-01 -8.872305601835250854e-02 3.330361545085906982e-01
-8.473667502403259277e-02 -7.858680188655853271e-02 3.455810546875000000e-01 -4.735760092735290527e-01 -3.572476208209991455e-01 -9.497902542352676392e-02 -4.923418164253234863e-01 5.137081146240234375e-01
-2.374687343835830688e-01 3.539854288101196289e-01 1.125962063670158386e-01 -1.307860855013132095e-02 -9.887705743312835693e-02 -7.324903607368469238e-01 -1.611395031213760376e-01 4.828760921955108643e-01
-3.095505535602569580e-01 -6.112589966505765915e-03 3.231337368488311768e-01 2.822782695293426514e-01 4.622871801257133484e-02 -3.983413428068161011e-02 -3.383105099201202393e-01 7.758007645606994629e-01
-1.275753974914550781e-01 3.727370798587799072e-01 -5.909616872668266296e-02 1.398230344057083130e-01 -3.648947179317474365e-01 -6.569416522979736328e-01 -4.993004798889160156e-01 8.790492266416549683e-02
-3.393473923206329346e-01 2.054077386856079102e-01 1.352985948324203491e-01 -2.112017124891281128e-01 -4.285157620906829834e-01 4.988524690270423889e-02 1.887943893671035767e-01 7.469815611839294434e-01
2.892454564571380615e-01 -4.431990981101989746e-01 -7.494777441024780273e-02 -2.259079813957214355e-01 -4.959429204463958740e-01 -4.384161531925201416e-01 -4.724496006965637207e-01 4.339919611811637878e-02
-3.270507752895355225e-01 -1.045308858156204224e-01 -2.133083939552307129e-01 1.947834193706512451e-01 -6.551485061645507812e-01 -5.987730622291564941e-01 8.410869538784027100e-02 -6.202489510178565979e-02
-5.106628537178039551e-01 -6.433752179145812988e-02 -2.830411195755004883e-01 4.305082857608795166e-01 -2.769349515438079834e-01 -3.844889700412750244e-01 2.326803803443908691e-01 4.370008707046508789e-01
-3.640933930873870850e-01 -2.971281111240386963e-01 3.876095116138458252e-01 -5.932612344622612000e-03 -3.616752922534942627e-01 -3.470275998115539551e-01 2.725866734981536865e-01 5.507578849792480469e-01
-3.521871864795684814e-01 7.052470464259386063e-03 4.116170406341552734e-01 2.553133368492126465e-01 -7.582642436027526855e-01 8.902954310178756714e-02 -1.164365676231682301e-03 2.416786402463912964e-01
-1.464260667562484741e-01 2.966859936714172363e-01 3.661816120147705078e-01 1.534613966941833496e-01 -4.141398519277572632e-02 -2.452061772346496582e-01 -2.787779271602630615e-01 7.702850699424743652e-01
-2.606213791295886040e-03 4.696221053600311279e-01 -1.570916771888732910e-01 -1.867888867855072021e-02 -6.250662207603454590e-01 2.801164984703063965e-02 -3.130383193492889404e-01 5.147196650505065918e-01
2.083808332681655884e-01 -9.704475104808807373e-02 2.305977940559387207e-01 3.326147198677062988e-01 -6.678269505500793457e-01 2.483885884284973145e-01 6.803987175226211548e-02 5.206080079078674316e-01
-3.557619452476501465e-01 2.951888740062713623e-01 3.406816422939300537e-01 2.349384874105453491e-01 -6.725183129310607910e-01 9.984160959720611572e-02 -1.613581553101539612e-02 3.905477225780487061e-01
2.325386367738246918e-02 4.792099595069885254e-01 7.959399372339248657e-02 2.547144293785095215e-01 -6.107968688011169434e-01 1.422000974416732788e-01 -2.729136943817138672e-01 4.804446697235107422e-01
3.859253525733947754e-01 -2.274492196738719940e-02 1.195190921425819397e-01 -4.693432748317718506e-01 -4.696202874183654785e-01 -3.254469037055969238e-01 -1.355251818895339966e-01 5.207211971282958984e-01
-2.487992346286773682e-01 -7.428687065839767456e-02 -3.467361032962799072e-01 -2.456821501255035400e-02 -7.104354500770568848e-01 -5.340287685394287109e-01 1.476798057556152344e-01 -6.031576078385114670e-03
-4.688570499420166016e-01 3.555638715624809265e-02 -1.558971256017684937e-01 -9.974014759063720703e-02 -7.664374113082885742e-01 -1.362185031175613403e-01 -3.215150237083435059e-01 -1.878913491964340210e-01
-6.777195334434509277e-01 -4.801332354545593262e-01 4.224498942494392395e-02 3.081588745117187500e-01 -3.981514573097229004e-01 -1.943971961736679077e-01 6.777362525463104248e-02 1.118645220994949341e-01
-1.617036610841751099e-01 2.983389794826507568e-01 1.471929550170898438e-01 5.840263962745666504e-01 -5.889132618904113770e-01 7.820842415094375610e-02 -1.666749566793441772e-01 3.760020136833190918e-01
-3.591860234737396240e-01 2.191925048828125000e-02 -6.645014882087707520e-02 2.420947998762130737e-01 -3.627700805664062500e-01 -3.806104660034179688e-01 4.356200098991394043e-01 5.841645598411560059e-01
-1.579365879297256470e-01 3.128677010536193848e-01 1.885606199502944946e-01 8.360696583986282349e-02 -1.317090690135955811e-01 -7.399443984031677246e-01 -4.548261165618896484e-01 2.507845163345336914e-01
-4.687445759773254395e-01 1.783239096403121948e-01 1.185910403728485107e-01 -8.769154548645019531e-02 -5.152353644371032715e-01 8.667018264532089233e-02 2.104547917842864990e-01 6.398869752883911133e-01
5.353645235300064087e-02 -9.643470495939254761e-02 -3.904059529304504395e-01 1.577794104814529419e-01 -2.920297980308532715e-01 -9.794197231531143188e-02 3.817518353462219238e-01 7.549269199371337891e-01
-4.410186111927032471e-01 -3.897206783294677734e-01 9.142932295799255371e-02 1.620088964700698853e-01 -5.678121447563171387e-01 -4.107853472232818604e-01 -2.975882887840270996e-01 -1.982429176568984985e-01
1.227694973349571228e-01 4.772074818611145020e-01 -1.559990346431732178e-01 3.196463584899902344e-01 -3.682757616043090820e-01 -2.039341926574707031e-01 -6.570510864257812500e-01 1.475083976984024048e-01
1.072714105248451233e-02 3.989061415195465088e-01 1.765249371528625488e-01 1.752980351448059082e-01 -7.280760407447814941e-01 -7.481206208467483521e-02 -1.186337694525718689e-01 4.786468148231506348e-01
-2.916297018527984619e-01 -3.246629536151885986e-01 -4.619244933128356934e-01 3.622073829174041748e-01 -6.102273464202880859e-01 1.007954925298690796e-01 8.757288008928298950e-02 2.734442949295043945e-01
1.891986429691314697e-01 -6.623254716396331787e-02 -3.485507965087890625e-01 2.130862325429916382e-02 -8.790798187255859375e-01 1.971413046121597290e-01 -1.105363667011260986e-01 1.183691397309303284e-01
-3.784761130809783936e-01 8.834479004144668579e-02 -5.086534023284912109e-01 2.049481123685836792e-02 -5.913622975349426270e-01 -2.674151062965393066e-01 2.099925279617309570e-01 3.528254032135009766e-01
-3.645625114440917969e-01 2.676523327827453613e-01 8.363297209143638611e-03 -2.752554230391979218e-02 -4.325654804706573486e-01 -5.292270183563232422e-01 3.031777441501617432e-01 4.853017330169677734e-01
-1.481601744890213013e-01 3.202165365219116211e-01 2.606506049633026123e-01 5.625513195991516113e-01 -6.038701534271240234e-01 4.499159008264541626e-02 -1.487355083227157593e-01 3.198459148406982422e-01
-3.569609522819519043e-01 -4.589193686842918396e-02 -2.913532778620719910e-02 2.246168106794357300e-01 -3.361270129680633545e-01 3.202810585498809814e-01 1.117985621094703674e-01 7.688374519348144531e-01
7.860451005399227142e-03 1.037001311779022217e-01 -1.038538943976163864e-02 1.938089132308959961e-01 -7.451705932617187500e-01 1.958526819944381714e-01 2.581916451454162598e-01 5.396428108215332031e-01
-3.149026632308959961e-01 1.118851751089096069e-01 -4.943940937519073486e-01 1.249815989285707474e-02 -7.946676760911941528e-02 -5.076760649681091309e-01 2.433933317661285400e-02 6.157062053680419922e-01
-3.207305371761322021e-01 -5.363823473453521729e-02 -1.643968522548675537e-01 -7.701945025473833084e-03 -7.917961478233337402e-01 1.310979425907135010e-01 -4.197888374328613281e-01 -2.163767963647842407e-01
2.084263414144515991e-01 -4.568190276622772217e-01 1.764529794454574585e-01 -2.611811757087707520e-01 -3.708609044551849365e-01 -4.658150672912597656e-01 -5.062901973724365234e-01 1.940937489271163940e-01
2.455776482820510864e-01 -4.665822684764862061e-01 1.356905847787857056e-01 -2.792756259441375732e-01 -5.419033169746398926e-01 -4.819635152816772461e-01 8.513531833887100220e-02 3.039571642875671387e-01
-2.168729305267333984e-01 -9.257315099239349365e-02 -4.121887087821960449e-01 2.039619237184524536e-01 -8.007927536964416504e-01 2.059654742479324341e-01 -2.216127514839172363e-01 -9.663430042564868927e-03
-2.954151630401611328e-01 2.709389925003051758e-01 6.435174494981765747e-02 -2.542070150375366211e-01 -4.621191918849945068e-01 6.276433169841766357e-02 1.746022999286651611e-01 7.228970527648925781e-01
-3.575334548950195312e-01 1.827535629272460938e-01 -8.998315781354904175e-02 -2.864893674850463867e-01 -5.328931808471679688e-01 1.321733295917510986e-01 1.403250545263290405e-01 6.538055539131164551e-01
-7.993972301483154297e-02 -5.585486292839050293e-01 1.090996265411376953e-01 2.800728678703308105e-01 -9.816208481788635254e-02 -1.482164710760116577e-01 -6.853789091110229492e-01 2.999022305011749268e-01
-3.144227266311645508e-01 -1.249404326081275940e-01 -5.405574664473533630e-02 5.664889514446258545e-02 -5.902279615402221680e-01 5.197342038154602051e-01 -3.589989617466926575e-02 5.095249414443969727e-01
-1.288372129201889038e-01 -5.888290405273437500e-01 2.153172492980957031e-01 2.151297032833099365e-01 -3.854542598128318787e-02 -2.300602197647094727e-01 -5.511248111724853516e-01 4.311463236808776855e-01
-1.743381172418594360e-01 9.382918477058410645e-03 -3.466021418571472168e-01 -1.207204833626747131e-01 -6.536545157432556152e-01 1.962398290634155273e-01 1.439468115568161011e-01 5.901834368705749512e-01
-2.292287349700927734e-01 5.397795885801315308e-02 -1.131907925009727478e-01 -1.985329687595367432e-01 -5.488759875297546387e-01 1.013337895274162292e-01 2.717334628105163574e-01 7.119975686073303223e-01
-9.720302373170852661e-02 1.171549782156944275e-01 -2.552245259284973145e-01 5.665228143334388733e-02 -1.498572230339050293e-01 -2.844570875167846680e-01 -8.286129832267761230e-01 3.442454636096954346e-01
1.346652358770370483e-01 -1.205371022224426270e-01 -5.183742940425872803e-02 3.143161237239837646e-01 -8.955654501914978027e-01 1.851302087306976318e-01 4.946123063564300537e-02 1.646126508712768555e-01
1.682054549455642700e-01 1.617980450391769409e-01 -5.378984808921813965e-01 1.260771453380584717e-01 -2.004972891882061958e-03 -9.836180508136749268e-02 -1.471381336450576782e-01 7.803648710250854492e-01
-2.345334291458129883e-01 -2.487957626581192017e-01 4.701018333435058594e-01 6.188782304525375366e-02 -1.291758567094802856e-01 -1.146818697452545166e-01 -5.258616805076599121e-01 5.932116508483886719e-01
-1.381835937500000000e-01 -1.838472038507461548e-01 -3.099571764469146729e-01 -1.489447057247161865e-01 -7.364845275878906250e-01 1.641101241111755371e-01 1.276953816413879395e-01 4.931532442569732666e-01
2.021628022193908691e-01 3.523195683956146240e-01 -5.695377588272094727e-01 -1.451986581087112427e-01 -2.548464238643646240e-01 -3.659991323947906494e-01 -2.272324115037918091e-01 4.888849258422851562e-01
-2.480675280094146729e-01 1.206893473863601685e-03 -2.994575202465057373e-01 -2.169523015618324280e-02 -5.457485318183898926e-01 3.051858544349670410e-01 7.802278548479080200e-02 6.717500090599060059e-01
-1.428773999214172363e-01 -6.662444025278091431e-02 3.684397935867309570e-01 1.152957156300544739e-01 4.436758533120155334e-02 4.133729636669158936e-02 -3.521294891834259033e-01 8.357235789299011230e-01
2.389880120754241943e-01 -6.282678246498107910e-02 -7.162621021270751953e-01 -1.209156680852174759e-02 -3.659864366054534912e-01 -1.760496646165847778e-01 -8.546262979507446289e-02 5.035044550895690918e-01
4.670908749103546143e-01 -4.216192066669464111e-01 5.001878738403320312e-02 -2.965741753578186035e-01 -4.904987514019012451e-01 -1.100723370909690857e-01 -3.037252426147460938e-01 4.106716513633728027e-01
3.156748712062835693e-01 -4.126366674900054932e-01 2.289298027753829956e-01 -2.988532483577728271e-01 -2.946057021617889404e-01 -1.381063759326934814e-01 -2.850951552391052246e-01 6.334138512611389160e-01
-8.023544400930404663e-02 -2.553802728652954102e-01 4.159218966960906982e-01 1.142207980155944824e-01 -4.115663170814514160e-01 -5.254898667335510254e-01 3.212928771972656250e-01 4.399434030055999756e-01
-1.417089253664016724e-01 -7.759832590818405151e-02 -1.362206488847732544e-01 2.889991998672485352e-01 -5.847341418266296387e-01 -7.065185308456420898e-01 1.751480549573898315e-01 7.834511809051036835e-03
-6.677107419818639755e-03 -1.003424972295761108e-01 1.101233139634132385e-01 5.419921278953552246e-01 -6.958962082862854004e-01 2.208976298570632935e-01 1.502225995063781738e-01 3.582876622676849365e-01
1.681342273950576782e-01 -6.684435904026031494e-02 -2.275161743164062500e-01 7.877163290977478027e-01 -1.103774607181549072e-01 -5.073763132095336914e-01 -3.435857594013214111e-02 1.555880159139633179e-01
-3.839108943939208984e-01 2.719971835613250732e-01 -3.566287159919738770e-01 3.482037186622619629e-01 -5.471336841583251953e-01 -2.649030387401580811e-01 1.565806865692138672e-01 3.689901828765869141e-01
2.724841833114624023e-01 -5.667709112167358398e-01 1.202416867017745972e-01 -2.298118025064468384e-01 -5.518054962158203125e-01 -2.672753632068634033e-01 -3.684339523315429688e-01 1.599455177783966064e-01
-1.980251073837280273e-01 1.482771933078765869e-01 -4.327631294727325439e-01 2.533921003341674805e-01 -1.865693032741546631e-01 -6.174727678298950195e-01 1.671289801597595215e-01 4.932501912117004395e-01
2.678649127483367920e-01 -1.566110104322433472e-01 2.314512878656387329e-01 -4.189368784427642822e-01 -3.266590833663940430e-01 -1.183462888002395630e-01 -5.069742798805236816e-01 5.448931455612182617e-01
-3.968127071857452393e-01 -2.314641475677490234e-01 1.215241029858589172e-01 4.413686692714691162e-02 -4.739228785037994385e-01 -7.391906976699829102e-01 -3.303676471114158630e-02 -1.227542012929916382e-02
4.987435936927795410e-01 -2.140763849020004272e-01 -8.305910229682922363e-02 -3.927288353443145752e-01 -4.840539395809173584e-01 -3.474810123443603516e-01 -2.079882770776748657e-01 3.820744752883911133e-01
-4.339733719825744629e-01 -6.452906131744384766e-02 -3.435088098049163818e-01 1.034325212240219116e-01 -3.974276483058929443e-01 -5.091403126716613770e-01 3.083708584308624268e-01 4.080948829650878906e-01
-4.641616046428680420e-01 1.435024589300155640e-01 1.561457067728042603e-01 1.785785146057605743e-02 -5.776175260543823242e-01 -5.145196318626403809e-01 -3.723817765712738037e-01 -4.711622744798660278e-02
1.035111472010612488e-01 -3.287910223007202148e-01 -4.670726358890533447e-01 6.435053944587707520e-01 -3.834404647350311279e-01 -2.415000796318054199e-01 4.010299220681190491e-02 2.048627585172653198e-01
2.666477300226688385e-02 -1.120760813355445862e-01 -2.820722162723541260e-01 5.687615275382995605e-01 -3.717865049839019775e-01 8.663942664861679077e-02 2.334187924861907959e-01 6.192395091056823730e-01
1.974840760231018066e-01 -5.237877964973449707e-01 1.197027564048767090e-01 -3.125865757465362549e-01 -4.634897410869598389e-01 -3.763944208621978760e-01 -4.229757785797119141e-01 1.979986578226089478e-01
-3.133518621325492859e-02 -6.787372827529907227e-01 5.957844480872154236e-02 3.051797449588775635e-01 -2.569910883903503418e-01 -6.208753213286399841e-02 -5.815180540084838867e-01 1.832672357559204102e-01
-4.976363778114318848e-01 -7.804940640926361084e-02 -1.751241236925125122e-01 2.658001482486724854e-01 -5.066217184066772461e-01 -5.923478007316589355e-01 1.841433644294738770e-01 5.914304032921791077e-02
-2.254495769739151001e-01 3.486564457416534424e-01 -4.384739995002746582e-01 2.547484934329986572e-01 -7.034886479377746582e-01 -2.407979667186737061e-01 -3.303538635373115540e-02 1.283890157938003540e-01
-9.627851098775863647e-02 -3.718404769897460938e-01 -6.391391158103942871e-01 3.134010136127471924e-01 -2.925739586353302002e-01 -4.883403778076171875e-01 2.723480388522148132e-02 1.446676403284072876e-01
-2.091853022575378418e-01 -1.336237341165542603e-01 1.011859253048896790e-02 1.621478646993637085e-01 -7.517532110214233398e-01 -5.446900725364685059e-01 -9.153534471988677979e-02 -2.044335454702377319e-01
4.334643781185150146e-01 -7.868351787328720093e-02 -3.967904746532440186e-01 2.868995442986488342e-02 -7.398324608802795410e-01 -1.222469005733728409e-02 -8.376440964639186859e-03 3.163544535636901855e-01
-5.741811171174049377e-02 -1.874902099370956421e-02 -2.445470392704010010e-01 4.465496242046356201e-01 -5.601319670677185059e-01 4.066353440284729004e-01 -1.286524683237075806e-01 4.914166033267974854e-01
-3.180322945117950439e-01 -5.539404228329658508e-02 7.383808493614196777e-02 3.271301742643117905e-03 -4.699084460735321045e-01 -8.143619298934936523e-01 4.341680184006690979e-02 6.663303077220916748e-02
1.936978697776794434e-01 -3.358659520745277405e-02 -4.892184436321258545e-01 2.842768281698226929e-02 -7.719716429710388184e-01 1.379837542772293091e-01 -2.678860537707805634e-02 3.248275518417358398e-01
-1.769057810306549072e-01 -2.144369482994079590e-01 -2.033638954162597656e-01 3.603920638561248779e-01 -6.390303373336791992e-01 -5.153083205223083496e-01 -1.320902258157730103e-01 -2.452176064252853394e-01
1.968845576047897339e-01 -2.188451141119003296e-01 5.225326418876647949e-01 2.625966370105743408e-01 -1.398169845342636108e-01 -4.918065965175628662e-01 -2.763261795043945312e-01 4.832879602909088135e-01
-1.964225172996520996e-01 -5.556940436363220215e-01 2.349786646664142609e-02 -8.359353058040142059e-03 -1.188315749168395996e-01 -3.446503579616546631e-01 2.332191467285156250e-01 6.816923022270202637e-01
-2.178570479154586792e-01 1.030316054821014404e-01 3.676686584949493408e-01 4.078316986560821533e-01 -6.904882192611694336e-01 2.182492911815643311e-01 -2.080506384372711182e-01 2.696739137172698975e-01
-1.584610193967819214e-01 4.019985198974609375e-01 -2.466012835502624512e-01 2.854442894458770752e-01 -1.132478341460227966e-01 -6.025960445404052734e-01 -3.984356224536895752e-01 3.691866099834442139e-01
-3.143769204616546631e-01 -2.936739325523376465e-01 -5.303314328193664551e-01 -2.514060437679290771e-01 -3.452954292297363281e-01 1.616458892822265625e-01 -3.763258457183837891e-01 4.283540248870849609e-01
1.853521317243576050e-01 -3.679986298084259033e-01 2.248263955116271973e-01 1.813825070858001709e-01 -3.000100255012512207e-01 -4.392446279525756836e-01 -6.786007881164550781e-01 5.774222314357757568e-02
-4.078874588012695312e-01 5.380436778068542480e-03 -2.969450056552886963e-01 1.043710038065910339e-01 -3.623621463775634766e-01 -6.094102263450622559e-01 2.866448760032653809e-01 3.868809044361114502e-01
-1.436008810997009277e-01 4.098671078681945801e-01 1.198429800570011139e-02 2.905251681804656982e-01 -7.044711112976074219e-01 9.329921752214431763e-02 -1.974801421165466309e-01 4.276171624660491943e-01
-7.812082022428512573e-02 4.806304872035980225e-01 4.062771797180175781e-01 1.830872148275375366e-01 -3.836794197559356689e-01 -3.035710752010345459e-01 -2.963335514068603516e-01 4.869605302810668945e-01
-9.983125142753124237e-03 -3.144921660423278809e-01 -6.315945982933044434e-01 1.218648999929428101e-01 -6.386676430702209473e-01 -2.201227992773056030e-01 1.197878643870353699e-01 1.285791397094726562e-01
-1.262776553630828857e-01 4.876470863819122314e-01 -4.881548229604959488e-03 1.307469047605991364e-02 -3.669050335884094238e-01 1.318136453628540039e-01 -2.171837724745273590e-03 7.707533836364746094e-01
1.352502219378948212e-02 -4.416261613368988037e-02 -3.155055642127990723e-01 -3.293308988213539124e-02 -8.134549856185913086e-01 2.348017990589141846e-01 1.620475947856903076e-01 3.926042020320892334e-01
-1.064544469118118286e-01 4.098512232303619385e-02 -1.405159682035446167e-01 3.648468554019927979e-01 -3.685711622238159180e-01 2.174300700426101685e-01 1.223678290843963623e-01 7.975181937217712402e-01
-2.594344317913055420e-01 1.861924976110458374e-01 3.575573265552520752e-01 4.254910051822662354e-01 -6.252976059913635254e-01 1.366440206766128540e-01 -1.495606154203414917e-01 3.963575363159179688e-01
-3.831773996353149414e-01 -2.288531512022018433e-01 -5.002503395080566406e-01 4.049410820007324219e-01 -1.377634145319461823e-02 -1.771256923675537109e-01 -3.268939629197120667e-02 5.949301719665527344e-01
-5.219352841377258301e-01 -5.714249610900878906e-01 -1.514028292149305344e-02 -5.710233747959136963e-02 -4.825806915760040283e-01 -3.197526037693023682e-01 -2.130029946565628052e-01 -1.306566298007965088e-01
4.819893538951873779e-01 5.440103635191917419e-02 1.765842884778976440e-01 -2.664383351802825928e-01 -6.665846109390258789e-01 -2.242881059646606445e-01 -1.218444555997848511e-01 3.912405073642730713e-01
-9.083717316389083862e-02 -3.027378320693969727e-01 1.018773913383483887e-01 -3.882584869861602783e-01 -7.985362410545349121e-02 -3.394434154033660889e-01 -3.212007284164428711e-01 7.170819044113159180e-01
-1.739611774682998657e-01 -2.857473194599151611e-01 -3.418503701686859131e-01 5.456222295761108398e-01 5.156475678086280823e-02 -6.222445368766784668e-01 -1.303408741950988770e-01 2.582341730594635010e-01
1.151893287897109985e-02 -2.481797188520431519e-01 5.007562637329101562e-01 3.931921124458312988e-01 -5.244161486625671387e-01 -3.104636073112487793e-01 2.441921085119247437e-01 3.191981017589569092e-01
-3.689126670360565186e-01 1.743330061435699463e-01 4.211096558719873428e-03 2.569001540541648865e-02 -7.203440666198730469e-01 -4.645280241966247559e-01 -2.694389224052429199e-01 -1.598581522703170776e-01
-5.012199878692626953e-01 -6.784842014312744141e-01 -3.141329288482666016e-01 -4.017049446702003479e-02 -4.073241353034973145e-01 -6.311765313148498535e-02 -1.004576086997985840e-01 9.030954539775848389e-02
7.170728594064712524e-02 3.061548769474029541e-01 4.541648328304290771e-01 -3.290730295702815056e-03 -2.331472784280776978e-01 -1.761960089206695557e-01 -3.007176518440246582e-01 7.204284071922302246e-01
1.283819694072008133e-02 -1.524933148175477982e-03 2.034817337989807129e-01 3.967665135860443115e-01 -8.853186964988708496e-01 -4.611802101135253906e-02 -1.184310540556907654e-01 -3.259025514125823975e-02
-3.847701251506805420e-01 2.325118184089660645e-01 1.618349552154541016e-01 1.926570534706115723e-01 -3.104026317596435547e-01 -5.421182513236999512e-01 2.606668174266815186e-01 5.257313847541809082e-01
1.367167979478836060e-01 4.273403882980346680e-01 -6.023319065570831299e-02 5.815257430076599121e-01 -2.927602529525756836e-01 -4.892462119460105896e-02 -3.469536602497100830e-01 4.984070062637329102e-01
2.305971682071685791e-01 1.120177954435348511e-01 6.405235826969146729e-02 8.183266520500183105e-01 -3.636773824691772461e-01 -2.290834039449691772e-01 -7.549445331096649170e-02 2.647185623645782471e-01
2.762073874473571777e-01 3.632562234997749329e-02 2.982847206294536591e-02 7.259172797203063965e-01 -3.626459836959838867e-01 -4.498263895511627197e-01 -3.271867707371711731e-02 2.441678941249847412e-01
-5.746996030211448669e-02 4.518039524555206299e-02 3.662413656711578369e-01 5.339904427528381348e-01 -5.876817107200622559e-01 1.769025772809982300e-01 -7.310120761394500732e-02 4.397378563880920410e-01
-4.297102987766265869e-01 -2.535170316696166992e-01 6.390240043401718140e-02 2.002761811017990112e-01 -5.175511240959167480e-01 -6.226397752761840820e-01 -1.466436386108398438e-01 -1.727437824010848999e-01
2.486383467912673950e-01 1.602144539356231689e-01 1.986561343073844910e-02 6.315157413482666016e-01 -3.818625211715698242e-01 -9.382970631122589111e-02 2.313154935836791992e-02 5.984526872634887695e-01
-2.403118014335632324e-01 -3.752286136150360107e-01 4.042285978794097900e-01 -5.783676728606224060e-02 -4.198228716850280762e-01 -3.128108978271484375e-01 2.650253474712371826e-01 5.388576388359069824e-01
-2.398589253425598145e-01 1.652542203664779663e-01 1.720615923404693604e-01 -3.765058144927024841e-02 -8.164783716201782227e-01 1.887202560901641846e-01 -4.231827557086944580e-01 -5.291564017534255981e-02
-3.481684029102325439e-01 -7.939779013395309448e-02 -8.421453088521957397e-02 2.008968740701675415e-01 -6.368475556373596191e-01 -6.383349299430847168e-01 5.891828611493110657e-02 -9.222521632909774780e-02
-3.168673440814018250e-02 1.971905380487442017e-01 -3.287936747074127197e-01 -2.946599014103412628e-02 -7.528769969940185547e-01 -4.965426027774810791e-01 -1.753221303224563599e-01 -8.379674702882766724e-02
-3.155853152275085449e-01 2.367006689310073853e-01 5.027028545737266541e-02 -3.045947551727294922e-01 -3.332225084304809570e-01 -5.950806662440299988e-03 1.929737329483032227e-01 7.750885486602783203e-01
-1.297537684440612793e-01 3.119315505027770996e-01 5.290466919541358948e-02 3.513949811458587646e-01 -4.870016872882843018e-01 3.252276778221130371e-01 -2.044519633054733276e-01 6.122425794601440430e-01
-1.169742867350578308e-01 7.080021500587463379e-02 -2.373886406421661377e-01 -3.889416903257369995e-02 -8.827523589134216309e-01 1.241271942853927612e-01 -3.296549320220947266e-01 -1.417969316244125366e-01
-2.682344317436218262e-01 2.077897638082504272e-01 4.018491208553314209e-01 1.627626568078994751e-01 -7.142609357833862305e-01 1.479105949401855469e-01 -4.101173207163810730e-02 4.039441943168640137e-01
4.726956784725189209e-01 -3.986222743988037109e-01 -8.508090674877166748e-02 -2.791845202445983887e-01 -5.860893130302429199e-01 -4.851900786161422729e-02 -3.100662827491760254e-01 3.007999956607818604e-01
-1.548637449741363525e-01 -2.147002220153808594e-01 -2.636112868785858154e-01 3.080116808414459229e-01 -4.372425377368927002e-01 -1.172875612974166870e-02 3.053404390811920166e-01 6.935470700263977051e-01
-1.273610889911651611e-01 -4.015026092529296875e-01 5.089541077613830566e-01 2.964378297328948975e-01 -4.654509127140045166e-01 -4.635267257690429688e-01 8.703305572271347046e-02 1.912821531295776367e-01
-4.926275908946990967e-01 -3.780503943562507629e-02 -1.535480469465255737e-01 3.534795641899108887e-01 -6.163734197616577148e-01 -4.389048218727111816e-01 1.865613460540771484e-01 2.277379855513572693e-03
2.274344587931409478e-04 -1.279041767120361328e-01 3.844266831874847412e-01 4.016177654266357422e-01 -7.856462001800537109e-01 -2.364927977323532104e-01 3.418026119470596313e-02 -1.491467002779245377e-02
-4.495668709278106689e-01 1.595854014158248901e-01 -5.223838686943054199e-01 -1.302291266620159149e-02 -1.570592671632766724e-01 -4.210863411426544189e-01 -1.575533300638198853e-01 5.220758914947509766e-01
-2.498012334108352661e-01 6.325407419353723526e-03 1.960103213787078857e-01 7.369871139526367188e-01 -5.770834684371948242e-01 -1.003657206892967224e-01 -5.670266225934028625e-02 9.836334735155105591e-02
-2.788826227188110352e-01 1.954734772443771362e-01 -4.795437455177307129e-01 -1.810172796249389648e-01 -7.470516562461853027e-01 -7.554342504590749741e-03 -2.003828994929790497e-02 2.504806220531463623e-01
-4.168415442109107971e-02 -1.486818045377731323e-01 -4.652769565582275391e-01 2.578651905059814453e-01 -5.804367661476135254e-01 1.290669292211532593e-01 1.933539956808090210e-01 5.497527122497558594e-01
-1.325896382331848145e-01 -3.868251740932464600e-01 2.260698080062866211e-01 3.086092174053192139e-01 -5.469016730785369873e-02 -2.673380970954895020e-01 -7.062041163444519043e-01 3.365328907966613770e-01
1.544591337442398071e-01 -5.442559719085693359e-01 3.144205808639526367e-01 -9.047503024339675903e-02 -6.605329513549804688e-01 -3.568322956562042236e-01 -2.371208928525447845e-02 9.320067614316940308e-02
2.488960325717926025e-02 1.413626479916274548e-03 2.969967126846313477e-01 4.528569877147674561e-01 -8.096913695335388184e-01 3.153675002977252007e-03 -2.092700600624084473e-01 8.178042620420455933e-02
-2.550083100795745850e-01 2.908916771411895752e-01 1.669628471136093140e-01 -5.793075077235698700e-03 -2.950147390365600586e-01 -6.119894981384277344e-01 1.556949764490127563e-01 5.802041888236999512e-01
4.696676135063171387e-02 1.893593370914459229e-01 1.912934519350528717e-02 3.415874838829040527e-01 -6.835123300552368164e-01 -2.417371124029159546e-01 1.068071927875280380e-03 5.650330185890197754e-01
-2.662468254566192627e-01 1.657522916793823242e-01 -1.592206954956054688e-01 -1.138036698102951050e-01 -1.354018300771713257e-01 -6.835914850234985352e-01 7.522818446159362793e-02 6.099557280540466309e-01
3.552839457988739014e-01 -1.389586329460144043e-01 -4.773509129881858826e-02 6.281700730323791504e-01 -2.513176202774047852e-01 -7.520087063312530518e-02 1.514478772878646851e-01 6.048431992530822754e-01
3.585667312145233154e-01 1.563353687524795532e-01 -3.758654892444610596e-01 1.808399101719260216e-04 -1.591140478849411011e-01 -6.459451913833618164e-01 -3.949226438999176025e-01 3.273955881595611572e-01
-3.700833022594451904e-01 2.059245482087135315e-02 -3.792110681533813477e-01 6.068643331527709961e-01 -3.662099540233612061e-01 -9.742987342178821564e-03 2.544897794723510742e-02 4.644097983837127686e-01
-3.180512785911560059e-01 -4.413371160626411438e-02 -2.547669410705566406e-02 -2.430252265185117722e-03 -5.246689915657043457e-01 -7.878515124320983887e-01 -1.375352032482624054e-02 -7.997306063771247864e-03
-3.861187696456909180e-01 -1.420816928148269653e-01 -6.286904811859130859e-01 -8.152423799037933350e-02 -9.648004174232482910e-02 -4.038660824298858643e-01 -1.587152928113937378e-01 4.808537662029266357e-01
-4.417471885681152344e-01 -5.528458952903747559e-02 -4.022696316242218018e-01 -1.054423674941062927e-01 -2.536298036575317383e-01 1.578024923801422119e-01 -6.528394222259521484e-01 3.368008136749267578e-01
-1.665892899036407471e-01 1.451841741800308228e-01 -6.263484358787536621e-01 -1.344914734363555908e-02 -9.084256738424301147e-02 -4.219858944416046143e-01 -2.607792913913726807e-01 5.516756772994995117e-01
-5.612521246075630188e-02 2.004710584878921509e-01 -6.032983064651489258e-01 1.373078078031539917e-01 -8.937264233827590942e-02 -8.624634146690368652e-02 -2.348685413599014282e-01 7.094012498855590820e-01
-9.923662245273590088e-02 -2.497406154870986938e-01 1.104039624333381653e-01 1.191458180546760559e-01 -1.978543698787689209e-01 -6.212048530578613281e-01 3.686043024063110352e-01 5.835117101669311523e-01
-1.469405293464660645e-01 -1.048145294189453125e-01 6.797282099723815918e-01 1.862027198076248169e-01 -3.492358624935150146e-01 -2.957451939582824707e-01 -7.644735276699066162e-02 5.054160952568054199e-01
6.341182440519332886e-02 3.779807090759277344e-01 1.039452701807022095e-01 6.154344677925109863e-01 -2.466907501220703125e-01 -3.322035670280456543e-01 -1.720113446936011314e-03 5.406726598739624023e-01
-2.740832045674324036e-02 4.129145294427871704e-02 4.802266359329223633e-01 1.227089464664459229e-01 -5.440756082534790039e-01 1.163746416568756104e-01 -5.096775889396667480e-01 4.272424578666687012e-01
1.868516206741333008e-01 -1.595022827386856079e-01 -4.635069370269775391e-01 -4.305874183773994446e-02 -3.569638729095458984e-01 -7.114496082067489624e-02 3.155953586101531982e-01 7.006194591522216797e-01
1.628934741020202637e-01 -6.883987039327621460e-02 6.489410996437072754e-01 1.992693245410919189e-01 -4.826208651065826416e-01 -3.034389913082122803e-01 -6.166061386466026306e-02 4.231950044631958008e-01
1.387348920106887817e-01 -6.617053151130676270e-01 3.354286774992942810e-02 -1.459987908601760864e-01 -4.249551892280578613e-02 -8.516965061426162720e-02 -2.146643847227096558e-01 6.821419000625610352e-01
7.236099988222122192e-02 -4.326492547988891602e-02 -4.696102142333984375e-01 5.589654669165611267e-02 -6.966903805732727051e-01 3.182674050331115723e-01 -2.786852717399597168e-01 3.238775730133056641e-01
-1.465846151113510132e-01 4.196159541606903076e-01 2.727236747741699219e-01 9.200521558523178101e-02 -5.664609074592590332e-01 -3.379599750041961670e-01 -1.019977554678916931e-01 5.235397219657897949e-01
-3.886583074927330017e-02 -3.390963971614837646e-01 -5.067901015281677246e-01 -9.934025257825851440e-02 -6.597479581832885742e-01 1.664989888668060303e-01 -3.112634457647800446e-02 3.909479975700378418e-01
-3.722212314605712891e-01 -1.859620213508605957e-01 8.878114074468612671e-02 1.962494552135467529e-01 -5.187379121780395508e-01 -6.706740260124206543e-01 -2.129290550947189331e-01 -1.274438649415969849e-01
-2.913089692592620850e-01 2.028028815984725952e-01 -4.387501776218414307e-01 -2.229128181934356689e-01 -7.235535383224487305e-01 -4.739397764205932617e-02 3.448827937245368958e-02 3.238098621368408203e-01
5.507661029696464539e-02 -5.682119727134704590e-02 -3.662970960140228271e-01 -2.846040762960910797e-02 -8.989904522895812988e-01 -3.011070378124713898e-02 -1.915820240974426270e-01 -1.138433888554573059e-01
-1.870330274105072021e-01 5.970744788646697998e-02 -9.596540033817291260e-02 5.222490802407264709e-02 -5.945319533348083496e-01 -7.714138031005859375e-01 -2.300860919058322906e-02 -2.097914181649684906e-02
