# Supplementary material for: Where is your field going? A machine learning approach to study the relative motion of the domains of physics
Source: PLoS One. 2020 Jun 18;15(6):e0233997. doi: 10.1371/journal.pone.0233997 (PMC7302634; doi:10.1371/journal.pone.0233997)
Supplement: S18 Data — (ZIP) [file pone.0233997.s018.zip › 17/Pacs4Run_17_VS_500_embeddings2001-2005ED8.txt]

-3.699611723423004150e-01 -1.461018174886703491e-01 -5.513399839401245117e-01 -3.500614166259765625e-01 4.515523090958595276e-02 -3.437685966491699219e-01 -3.839626014232635498e-01 3.842151463031768799e-01
-4.718477725982666016e-01 -3.105101287364959717e-01 -1.409987509250640869e-01 -1.373600512742996216e-01 4.005940854549407959e-01 -8.894278109073638916e-02 -2.151283472776412964e-01 6.538564562797546387e-01
-5.687602162361145020e-01 1.382970362901687622e-01 -2.612280845642089844e-01 -1.674131453037261963e-01 -6.658576894551515579e-03 -6.711236387491226196e-02 -4.572397768497467041e-01 5.894930958747863770e-01
-5.526667237281799316e-01 -9.786539524793624878e-02 -2.894905507564544678e-01 2.315435260534286499e-01 2.835212051868438721e-01 -2.878746688365936279e-01 -4.331344664096832275e-01 4.435122907161712646e-01
-2.733877003192901611e-01 -3.059384226799011230e-01 -4.900675117969512939e-01 6.542912870645523071e-02 -1.764366752468049526e-03 2.276611477136611938e-01 -3.930921256542205811e-01 6.171381473541259766e-01
-4.842288419604301453e-02 1.397314071655273438e-01 -7.650166153907775879e-01 -3.732185363769531250e-01 2.047530710697174072e-01 3.078685402870178223e-01 1.922878921031951904e-01 2.826775014400482178e-01
1.099116429686546326e-01 -4.048096835613250732e-01 -5.427104234695434570e-01 -4.620685577392578125e-01 -2.897081710398197174e-02 -5.371326953172683716e-02 4.225473999977111816e-01 3.656993210315704346e-01
1.745101660490036011e-01 3.822593018412590027e-02 -7.629460096359252930e-01 -3.255770206451416016e-01 3.249276578426361084e-01 1.954843699932098389e-01 2.481621801853179932e-01 2.731690704822540283e-01
-4.375255703926086426e-01 -4.807150959968566895e-01 -2.651285827159881592e-01 -7.045788317918777466e-02 5.299510955810546875e-01 -6.523446738719940186e-02 -4.636664092540740967e-01 4.622526094317436218e-02
-5.601862668991088867e-01 2.783675193786621094e-01 -1.436354964971542358e-01 -6.069586277008056641e-01 1.064992025494575500e-01 -1.253980100154876709e-01 -1.467438489198684692e-01 4.136091768741607666e-01
-3.008346557617187500e-01 2.330155484378337860e-02 -4.749343991279602051e-01 -5.063068866729736328e-01 4.476353228092193604e-01 3.438653647899627686e-01 6.750024110078811646e-02 3.222873806953430176e-01
-2.250079214572906494e-01 2.355678379535675049e-01 -2.921391427516937256e-01 -8.122401833534240723e-01 1.996434926986694336e-01 1.033246517181396484e-01 7.137110829353332520e-02 3.052415847778320312e-01
-2.196940481662750244e-01 4.844870269298553467e-01 -6.034662723541259766e-01 -2.459131479263305664e-01 1.576873660087585449e-01 -4.349857568740844727e-01 2.782690525054931641e-01 2.916257083415985107e-02
1.157892048358917236e-01 2.609583735466003418e-02 -4.420854151248931885e-02 -6.236085295677185059e-01 5.017010569572448730e-01 -5.035331249237060547e-01 -2.462147772312164307e-01 1.708758473396301270e-01
-7.205806374549865723e-01 -2.376859486103057861e-01 -4.898003339767456055e-01 1.184262484312057495e-01 7.253497838973999023e-02 -2.810946665704250336e-02 -3.776462674140930176e-01 1.472137868404388428e-01
-1.514719128608703613e-01 -3.419246077537536621e-01 -3.146978318691253662e-01 -2.241809666156768799e-01 4.318903386592864990e-01 3.222997784614562988e-01 -5.032008290290832520e-01 4.089429974555969238e-01
-3.872722736559808254e-04 -2.794449329376220703e-01 -4.759940803050994873e-01 -1.643827110528945923e-01 6.568017005920410156e-01 7.385934703052043915e-03 2.190358489751815796e-01 4.346247017383575439e-01
-1.265003085136413574e-01 5.685231834650039673e-02 -6.251055598258972168e-01 -8.703656494617462158e-02 6.869119405746459961e-01 -2.024433761835098267e-01 2.568538486957550049e-01 -6.023486703634262085e-02
-2.297064512968063354e-01 2.951482236385345459e-01 -1.423587501049041748e-01 -7.934226393699645996e-01 2.601435482501983643e-01 6.766990758478641510e-03 -9.880330413579940796e-02 3.644919097423553467e-01
-3.752644956111907959e-01 2.760923206806182861e-01 -6.202221512794494629e-01 -5.147794485092163086e-01 1.724319905042648315e-01 1.243988722562789917e-01 -8.018778264522552490e-02 -2.857243716716766357e-01
-2.596516311168670654e-01 3.768767789006233215e-02 -5.917075276374816895e-01 7.946144789457321167e-02 3.800376057624816895e-01 -4.958581030368804932e-01 3.830203711986541748e-01 1.942175477743148804e-01
1.055969148874282837e-01 -3.223416507244110107e-01 -1.148848906159400940e-01 -2.646270394325256348e-01 4.677338898181915283e-01 -5.951827168464660645e-01 -2.050197720527648926e-01 4.320515990257263184e-01
-7.303134351968765259e-02 -2.901558279991149902e-01 4.551155492663383484e-03 -4.437879621982574463e-01 3.464505672454833984e-01 -4.025957286357879639e-01 -1.258321553468704224e-01 6.446412801742553711e-01
-1.833556443452835083e-01 -9.629093110561370850e-02 -5.448189377784729004e-01 4.818458855152130127e-02 9.320874512195587158e-02 -1.461710631847381592e-01 1.346358060836791992e-01 7.808832526206970215e-01
-4.407436847686767578e-01 -1.022904925048351288e-02 -6.691089272499084473e-01 1.808847039937973022e-01 3.559023141860961914e-01 -1.127705648541450500e-01 8.538538217544555664e-02 4.225400090217590332e-01
-6.710848212242126465e-02 -1.079797968268394470e-01 -7.595747113227844238e-01 -9.459224343299865723e-02 4.901904761791229248e-01 -1.668686568737030029e-01 3.574667870998382568e-01 -4.495449736714363098e-02
-4.091397672891616821e-02 -4.674401283264160156e-01 -1.692433059215545654e-01 -5.229664444923400879e-01 -2.039517760276794434e-01 -5.481650829315185547e-01 5.634487047791481018e-02 3.639125823974609375e-01
-1.610720753669738770e-01 -5.417255163192749023e-01 -6.603534221649169922e-01 -3.386146426200866699e-01 1.596647128462791443e-02 1.451065391302108765e-01 2.838427424430847168e-01 1.672880947589874268e-01
7.210583239793777466e-02 1.696009188890457153e-01 -5.650401115417480469e-01 -5.751096606254577637e-01 3.449611961841583252e-01 2.413004934787750244e-01 1.634698510169982910e-01 3.347660303115844727e-01
-1.504201740026473999e-01 -2.108901739120483398e-02 -2.505413889884948730e-01 -2.990634441375732422e-01 6.095515489578247070e-01 2.598698139190673828e-01 -4.253900945186614990e-01 4.524123966693878174e-01
-3.807419911026954651e-02 -2.494074404239654541e-01 -5.840968489646911621e-01 -3.093306124210357666e-01 5.589541792869567871e-01 4.226547852158546448e-02 3.283125460147857666e-01 2.783635556697845459e-01
4.440061151981353760e-01 -1.356678456068038940e-01 -5.534331202507019043e-01 -3.702087700366973877e-01 9.698334336280822754e-02 6.997412443161010742e-02 -5.716314315795898438e-01 6.739816628396511078e-03
-1.914933919906616211e-01 -4.353350400924682617e-01 -2.869654893875122070e-01 -5.362337827682495117e-01 3.972212970256805420e-01 -1.011685468256473541e-02 2.997041046619415283e-01 3.952318727970123291e-01
-5.926543474197387695e-01 -2.656549811363220215e-01 -6.826318502426147461e-01 1.030437573790550232e-01 2.128145843744277954e-01 -1.632083803415298462e-01 1.712038516998291016e-01 -1.860691793262958527e-02
-4.302034899592399597e-02 -2.315554618835449219e-01 -9.526608139276504517e-02 -3.976445794105529785e-01 2.669125795364379883e-01 -8.299526572227478027e-01 -1.228528246283531189e-01 4.667002335190773010e-02
-2.671494483947753906e-01 4.022143185138702393e-01 -6.220004558563232422e-01 -9.327715635299682617e-02 2.435736954212188721e-01 -4.163458943367004395e-01 3.415090739727020264e-01 1.482199132442474365e-01
-2.738059163093566895e-01 -1.681212522089481354e-02 -5.423666238784790039e-01 -1.654556989669799805e-01 4.034239351749420166e-01 -1.262398064136505127e-01 3.647761642932891846e-01 5.398718118667602539e-01
-1.685083210468292236e-01 2.306557446718215942e-01 -8.201349377632141113e-01 -2.181966006755828857e-01 9.247852116823196411e-02 8.294156938791275024e-02 3.015101552009582520e-01 3.030376136302947998e-01
-4.236194193363189697e-01 -1.297075897455215454e-01 -7.454046607017517090e-01 3.541547954082489014e-01 2.118651568889617920e-01 -1.430313736200332642e-01 -5.414188280701637268e-02 2.332224845886230469e-01
4.255582019686698914e-02 -1.176865845918655396e-01 -1.189374178647994995e-01 -4.017512798309326172e-01 3.181671202182769775e-01 -4.568443596363067627e-01 -3.074431978166103363e-02 7.056249380111694336e-01
-2.914273738861083984e-01 1.828629672527313232e-01 -5.478910207748413086e-01 9.325584024190902710e-02 2.481543570756912231e-01 -1.895042806863784790e-01 1.241125538945198059e-01 6.781251430511474609e-01
-2.472277730703353882e-01 5.208178609609603882e-02 -6.266093254089355469e-01 1.699852570891380310e-02 1.672791391611099243e-01 -1.709117740392684937e-01 2.726424336433410645e-01 6.416469216346740723e-01
-1.772045791149139404e-01 -9.898789227008819580e-02 -6.989033222198486328e-01 -1.973614692687988281e-01 4.613272845745086670e-01 -1.199471950531005859e-02 3.687532246112823486e-01 2.871184051036834717e-01
4.169272184371948242e-01 -2.838572561740875244e-01 -5.601081252098083496e-01 -2.172511816024780273e-01 2.573567070066928864e-02 6.987239420413970947e-02 -4.870904982089996338e-01 3.766642510890960693e-01
-4.297252595424652100e-01 2.756597399711608887e-01 -1.842546463012695312e-01 -5.983251929283142090e-01 -4.581017792224884033e-02 -1.083831414580345154e-01 -1.054238677024841309e-01 5.678427219390869141e-01
9.074859321117401123e-03 1.896383315324783325e-01 -8.968456983566284180e-01 -1.002768799662590027e-01 2.041718065738677979e-01 -2.166432738304138184e-01 1.907826960086822510e-01 -1.566805988550186157e-01
-4.233394861221313477e-01 -2.113635540008544922e-01 -8.410484790802001953e-01 -1.086229011416435242e-01 1.360373497009277344e-01 1.008924692869186401e-01 1.395264714956283569e-01 -9.378011524677276611e-02
-3.276730775833129883e-01 2.059314101934432983e-01 -6.858532428741455078e-01 -3.717864155769348145e-01 3.353024125099182129e-01 -1.139907166361808777e-01 2.411274015903472900e-01 -2.409122139215469360e-01
-4.987583756446838379e-01 -1.440849453210830688e-01 -7.507901787757873535e-01 -7.097267359495162964e-02 3.286092281341552734e-01 1.755496300756931305e-02 1.931567043066024780e-01 -1.271016895771026611e-01
2.898957729339599609e-01 1.852626912295818329e-02 -2.413050979375839233e-01 -2.636300325393676758e-01 5.202107429504394531e-01 -5.090054869651794434e-01 -2.405451834201812744e-01 4.475719928741455078e-01
-1.423652917146682739e-01 -5.493155121803283691e-01 -6.700322628021240234e-01 -2.974941134452819824e-01 1.415552347898483276e-01 1.338520199060440063e-01 3.005547225475311279e-01 1.106854230165481567e-01
-2.900524809956550598e-02 -1.015738863497972488e-02 -5.386521816253662109e-01 3.969400376081466675e-02 7.647637128829956055e-01 -5.772915855050086975e-02 -3.178533017635345459e-01 1.345612704753875732e-01
-2.657514512538909912e-01 3.930557519197463989e-02 -4.581388235092163086e-01 -1.774814128875732422e-01 5.935489535331726074e-01 -3.738435804843902588e-01 4.346845149993896484e-01 7.369086146354675293e-02
-5.648937821388244629e-01 1.084166094660758972e-01 -2.922887206077575684e-01 -6.126500964164733887e-01 -2.278259247541427612e-01 2.337379008531570435e-02 -1.297981292009353638e-01 3.729201555252075195e-01
-2.446574270725250244e-01 1.949509084224700928e-01 -2.811976075172424316e-01 -6.942763924598693848e-01 4.599343240261077881e-01 7.044683396816253662e-02 -1.422365754842758179e-01 3.229730725288391113e-01
-6.621425747871398926e-01 -2.661607265472412109e-01 -5.463665723800659180e-01 1.743066012859344482e-01 -1.560580581426620483e-01 -3.043954074382781982e-01 -1.578181236982345581e-01 1.410997807979583740e-01
-3.475307524204254150e-01 2.401092052459716797e-01 -1.099444404244422913e-01 -7.335840463638305664e-01 2.092102169990539551e-01 2.404962480068206787e-02 -1.924501657485961914e-01 4.358349740505218506e-01
-3.104448616504669189e-01 2.273845225572586060e-01 -7.152895927429199219e-01 -4.424274265766143799e-01 1.229675114154815674e-01 -9.828938543796539307e-02 9.461013227701187134e-02 -3.328756093978881836e-01
-1.362932026386260986e-01 4.906186759471893311e-01 -7.643943428993225098e-01 8.970242738723754883e-02 3.325973451137542725e-01 -1.351506412029266357e-01 -1.390831172466278076e-01 -1.189018040895462036e-02
-2.609455287456512451e-01 1.038362011313438416e-01 -2.228811085224151611e-01 1.205257233232259750e-02 7.027064561843872070e-01 -2.554899156093597412e-01 -5.367273092269897461e-01 1.554242372512817383e-01
-1.089515015482902527e-01 -1.357411742210388184e-01 -5.860588550567626953e-01 -2.321978211402893066e-01 6.484784483909606934e-01 -1.381851136684417725e-01 3.436586260795593262e-01 -1.208408102393150330e-01
-3.877339363098144531e-01 -2.961274385452270508e-01 -3.507447838783264160e-01 -3.801014721393585205e-01 6.094040349125862122e-02 -8.844878524541854858e-03 2.822693884372711182e-01 6.410958766937255859e-01
-1.331932097673416138e-01 5.535593032836914062e-01 -6.693937778472900391e-01 -1.698453426361083984e-01 4.435520619153976440e-02 -3.965065479278564453e-01 1.992684304714202881e-01 -1.891015330329537392e-03
-7.306149005889892578e-01 -1.998675018548965454e-01 -6.090251803398132324e-01 8.912324905395507812e-02 -1.847362890839576721e-02 -2.111753374338150024e-01 -4.037219285964965820e-02 -2.887926250696182251e-02
-2.389275133609771729e-01 -4.143508672714233398e-01 2.443979308009147644e-02 -4.434202909469604492e-01 1.990565806627273560e-01 -5.465037226676940918e-01 -2.177618443965911865e-01 4.339333772659301758e-01
-8.721417188644409180e-02 -3.609271645545959473e-01 -1.240561157464981079e-01 -4.926742315292358398e-01 -1.126734539866447449e-01 -5.658238530158996582e-01 -3.088904619216918945e-01 4.192163944244384766e-01
-5.551245808601379395e-01 1.704736202955245972e-01 -4.443148076534271240e-01 -5.340903997421264648e-01 1.864928938448429108e-02 -2.018996924161911011e-01 -9.075241535902023315e-02 -3.616077303886413574e-01
-1.524333953857421875e-01 -2.022040039300918579e-01 -4.956781864166259766e-01 -2.598979510366916656e-02 5.131565928459167480e-01 -5.391619727015495300e-02 1.721591949462890625e-01 6.273993849754333496e-01
-2.053290158510208130e-01 3.007257282733917236e-01 -1.719933897256851196e-01 -6.857345700263977051e-01 3.586986958980560303e-01 1.081379354000091553e-01 1.787348277866840363e-02 4.763533771038055420e-01
-2.320697158575057983e-01 5.542672872543334961e-01 -4.612295031547546387e-01 -1.259686648845672607e-01 3.397043645381927490e-01 -5.311612486839294434e-01 1.054395362734794617e-01 4.100953042507171631e-02
-2.076918035745620728e-01 3.134976625442504883e-01 -6.438944935798645020e-01 1.454547494649887085e-01 5.659545063972473145e-01 -1.388307213783264160e-01 -1.437061931937932968e-02 2.881683707237243652e-01
4.874014854431152344e-01 5.809515342116355896e-02 -3.890534043312072754e-01 -6.298276185989379883e-01 6.949547678232192993e-02 -7.980610430240631104e-02 -2.282649725675582886e-01 3.843382596969604492e-01
2.682340741157531738e-01 -5.141980648040771484e-01 -2.766557633876800537e-01 -4.125574827194213867e-01 1.031481474637985229e-01 -6.265278458595275879e-01 -8.630167692899703979e-02 7.927168905735015869e-02
-2.009649425745010376e-01 -5.890254378318786621e-01 -1.003934741020202637e-01 -5.659115314483642578e-01 -5.864774063229560852e-02 -2.847039401531219482e-01 -8.721428364515304565e-02 4.361480474472045898e-01
1.497801393270492554e-01 -2.403379082679748535e-01 -2.331123501062393188e-01 -2.205767333507537842e-01 2.642018198966979980e-01 -7.758499979972839355e-01 -3.422982096672058105e-01 1.670159101486206055e-01
-2.979273796081542969e-01 -3.156049922108650208e-02 -5.740969777107238770e-01 -2.056610397994518280e-02 3.158518671989440918e-01 -1.710248887538909912e-01 3.179264664649963379e-01 5.917294621467590332e-01
-9.790025651454925537e-02 -1.359492242336273193e-01 -8.896491527557373047e-01 7.087661325931549072e-02 3.127019703388214111e-01 -1.374748349189758301e-01 2.423856258392333984e-01 -1.357438392005860806e-03
1.210153102874755859e-01 -2.153093069791793823e-01 -2.251635938882827759e-01 -2.247152328491210938e-01 4.573593661189079285e-02 -8.203492164611816406e-01 -1.571459323167800903e-01 3.715404868125915527e-01
-5.657546520233154297e-01 -2.100829929113388062e-01 -7.052566409111022949e-01 1.732890903949737549e-01 3.084416985511779785e-01 -5.725549161434173584e-02 5.059204623103141785e-02 8.600387722253799438e-02
-2.704184949398040771e-01 2.680840492248535156e-01 -1.862729042768478394e-01 -7.653332948684692383e-01 1.983966231346130371e-01 7.008177787065505981e-02 -3.624573945999145508e-01 2.427428513765335083e-01
-4.083705246448516846e-01 -1.937774270772933960e-01 -7.401164174079895020e-01 2.655459642410278320e-01 3.979966044425964355e-01 -5.851154401898384094e-02 8.870743215084075928e-03 1.244716122746467590e-01
-3.288809061050415039e-01 -1.515062176622450352e-03 -6.355760693550109863e-01 2.294454723596572876e-02 9.360907226800918579e-02 -1.641500592231750488e-01 3.150465786457061768e-01 5.936238765716552734e-01
-3.907878398895263672e-01 -1.588846892118453979e-01 -8.104026317596435547e-01 3.300537467002868652e-01 1.209853813052177429e-01 -1.887013912200927734e-01 5.466021224856376648e-02 5.585067346692085266e-02
-1.902765780687332153e-01 -1.432238072156906128e-01 -7.647579908370971680e-01 1.062793773598968983e-03 4.098798632621765137e-01 1.174162104725837708e-01 1.961227953433990479e-01 3.717172443866729736e-01
-4.094423949718475342e-01 -1.026717200875282288e-01 -8.254905939102172852e-01 2.994070351123809814e-01 2.073456794023513794e-01 -8.052294701337814331e-02 -3.447668999433517456e-02 8.435796946287155151e-03
3.342664241790771484e-01 -1.844447553157806396e-01 -3.883711397647857666e-01 -1.641459017992019653e-01 4.239409565925598145e-01 -6.684181690216064453e-01 2.006148360669612885e-02 2.226178944110870361e-01
2.219113856554031372e-01 3.299098089337348938e-02 -2.645172476768493652e-01 -1.758737862110137939e-01 4.047850668430328369e-01 -6.485319137573242188e-01 -3.947669565677642822e-01 3.293634355068206787e-01
-5.314497947692871094e-01 -7.661946117877960205e-02 -4.948240220546722412e-01 -4.548580646514892578e-01 -2.033566236495971680e-01 -2.711206376552581787e-01 1.276800185441970825e-01 -3.588612973690032959e-01
-1.844034940004348755e-01 2.230638451874256134e-02 -7.411001324653625488e-01 3.010565787553787231e-02 1.224833428859710693e-01 1.260736286640167236e-01 1.048238202929496765e-01 6.111277937889099121e-01
-2.833631336688995361e-01 4.257638454437255859e-01 -7.717457413673400879e-01 -3.373492360115051270e-01 3.173213079571723938e-02 -1.290887296199798584e-01 3.130742907524108887e-02 -1.018998697400093079e-01
-3.250137865543365479e-01 -5.497834682464599609e-01 -2.668328350409865379e-03 -5.729949474334716797e-01 7.283455133438110352e-02 -3.587318360805511475e-01 -2.857257127761840820e-01 2.194118648767471313e-01
-3.387664556503295898e-01 1.724922209978103638e-01 -4.057524800300598145e-01 -6.573728919029235840e-01 3.296355307102203369e-01 -5.021671950817108154e-02 -9.903465956449508667e-02 -3.711065649986267090e-01
-3.483634889125823975e-01 -3.958126902580261230e-02 -7.287293672561645508e-01 7.945047318935394287e-02 1.464681327342987061e-01 -1.569353342056274414e-01 2.741430401802062988e-01 4.674200117588043213e-01
6.289801746606826782e-02 2.131104022264480591e-01 -7.194936871528625488e-01 -5.631357431411743164e-01 -7.583229988813400269e-02 -2.029236406087875366e-01 1.621113270521163940e-01 -2.064612358808517456e-01
-3.418168425559997559e-01 -3.859122991561889648e-01 -3.579773306846618652e-01 -3.529023528099060059e-01 -1.103916764259338379e-01 -1.813687533140182495e-01 -5.346941351890563965e-01 -3.880286514759063721e-01
-1.843477785587310791e-01 2.859247326850891113e-01 -7.514791488647460938e-01 -3.434222638607025146e-01 5.644288659095764160e-02 2.010765969753265381e-01 1.808635294437408447e-01 3.539408147335052490e-01
-1.811959967017173767e-02 -1.187165677547454834e-01 -1.290909796953201294e-01 -3.132824003696441650e-01 5.382757782936096191e-01 -4.255840182304382324e-01 -4.927801899611949921e-03 6.323614120483398438e-01
8.380188792943954468e-02 1.853553950786590576e-02 -7.817668318748474121e-01 -4.365515112876892090e-01 2.455954402685165405e-01 1.879165619611740112e-01 2.843648493289947510e-01 1.200157180428504944e-01
-6.082386374473571777e-01 1.288616061210632324e-01 -8.503367006778717041e-02 -5.813896656036376953e-01 2.421993762254714966e-01 -4.530959725379943848e-01 3.899277187883853912e-03 -6.499203294515609741e-02
3.339254558086395264e-01 3.382328897714614868e-02 -4.308088421821594238e-01 -4.279879927635192871e-01 -1.261059343814849854e-01 -5.914696305990219116e-02 -6.220393180847167969e-01 3.350313901901245117e-01
-4.415933489799499512e-01 3.190140724182128906e-01 -2.791537642478942871e-01 -2.622946202754974365e-01 6.098975241184234619e-02 -4.899774864315986633e-02 -2.833811044692993164e-01 6.856200098991394043e-01
-2.272496521472930908e-01 -2.355753481388092041e-01 -5.788239836692810059e-01 -1.389573663473129272e-01 6.188608407974243164e-01 -1.407828032970428467e-01 3.433982133865356445e-01 1.333590596914291382e-01
-3.476386368274688721e-01 5.982976872473955154e-03 -6.571861505508422852e-01 -6.551224738359451294e-02 3.862686157226562500e-01 -1.437633484601974487e-01 3.665198683738708496e-01 3.724485337734222412e-01
4.516641199588775635e-01 1.353359520435333252e-01 -4.040504395961761475e-01 -2.876089513301849365e-01 2.786130309104919434e-01 -5.954355597496032715e-01 -7.389394193887710571e-02 3.067232370376586914e-01
-2.695068717002868652e-01 2.850519120693206787e-01 -5.623393058776855469e-01 1.407693233340978622e-02 6.266602873802185059e-01 -5.683977156877517700e-02 -3.289741873741149902e-01 -1.597805321216583252e-01
2.407652735710144043e-01 3.857085108757019043e-02 -1.757447123527526855e-01 -4.898853898048400879e-01 7.485377043485641479e-02 -7.162603735923767090e-01 -4.526658728718757629e-02 3.859914541244506836e-01
4.332608282566070557e-01 1.591247320175170898e-02 -3.404375314712524414e-01 -3.652194142341613770e-01 4.028329253196716309e-01 -4.873363673686981201e-01 -3.694706857204437256e-01 1.626938879489898682e-01
-2.952197492122650146e-01 2.860331833362579346e-01 -4.555021524429321289e-01 -6.347021460533142090e-01 -4.158500134944915771e-01 -3.475884348154067993e-02 -1.780851632356643677e-01 1.218503713607788086e-01
-3.500471711158752441e-01 -1.481256335973739624e-01 -5.392680764198303223e-01 -4.196617901325225830e-01 4.414521157741546631e-01 2.853260934352874756e-01 1.367996931076049805e-01 3.059327006340026855e-01
-4.420226216316223145e-01 2.660371959209442139e-01 -4.962391555309295654e-01 -3.173776566982269287e-01 -4.358583092689514160e-01 -1.319389790296554565e-01 -4.132057428359985352e-01 -9.348339587450027466e-02
-7.040827274322509766e-01 -2.665941715240478516e-01 -4.582536220550537109e-01 5.579013377428054810e-02 -1.166652888059616089e-01 -4.430599212646484375e-01 7.317303866147994995e-02 6.941896677017211914e-02
-6.272418051958084106e-02 7.143096625804901123e-02 -8.284955620765686035e-01 -2.300550192594528198e-01 1.809238344430923462e-01 1.221450269222259521e-01 3.125900924205780029e-01 3.259873986244201660e-01
4.216910600662231445e-01 -3.853515982627868652e-01 -6.445965766906738281e-01 -2.972843945026397705e-01 -1.366542577743530273e-01 7.268793135881423950e-02 -2.790672481060028076e-01 2.606949508190155029e-01
-3.470999002456665039e-01 1.007530018687248230e-01 -6.297183036804199219e-01 -4.962613880634307861e-01 3.949437439441680908e-01 1.043037399649620056e-01 2.129835933446884155e-01 -1.197004467248916626e-01
2.062009871006011963e-01 2.329874783754348755e-01 -1.748547852039337158e-01 -3.587768077850341797e-01 1.722896248102188110e-01 -3.542500436305999756e-01 -3.623827993869781494e-01 6.763172745704650879e-01
-8.915733546018600464e-02 2.670944109559059143e-02 -6.618714928627014160e-01 -4.451278746128082275e-01 3.626519739627838135e-01 -1.061063632369041443e-01 2.757367789745330811e-01 -3.692139089107513428e-01
-3.608883023262023926e-01 -2.488668709993362427e-01 -4.511875212192535400e-01 2.324465513229370117e-01 5.124874114990234375e-01 -1.209766343235969543e-01 -5.189725160598754883e-01 6.010138988494873047e-02
-4.267477691173553467e-01 -3.030729107558727264e-02 -8.030526041984558105e-01 -2.250970304012298584e-01 -1.856741607189178467e-01 1.664825156331062317e-02 1.881065219640731812e-01 -2.264275699853897095e-01
-1.153593137860298157e-01 2.998187839984893799e-01 -8.028379082679748535e-01 -9.188491851091384888e-02 1.898500621318817139e-01 2.395838350057601929e-01 3.299333900213241577e-02 3.863641321659088135e-01
-2.266475856304168701e-01 8.561331033706665039e-02 -6.828503012657165527e-01 9.547282755374908447e-02 2.124918997287750244e-01 -3.182754814624786377e-01 3.268003463745117188e-01 4.611412882804870605e-01
-1.017574104480445385e-03 -5.743397399783134460e-02 -6.475110054016113281e-01 -3.289856314659118652e-01 4.928804337978363037e-01 8.895570039749145508e-02 3.235907256603240967e-01 3.371100425720214844e-01
-6.962434649467468262e-01 6.527355313301086426e-02 -1.398046463727951050e-01 -5.868856310844421387e-01 -6.936696916818618774e-02 -2.952901422977447510e-01 -7.271547615528106689e-02 2.229547947645187378e-01
-2.740884721279144287e-01 5.401709079742431641e-01 -6.358952522277832031e-01 -2.684018611907958984e-01 -4.941857885569334030e-03 -2.926815748214721680e-01 2.246825098991394043e-01 1.432461142539978027e-01
3.762294352054595947e-01 -1.456471979618072510e-01 -3.034673631191253662e-01 -2.016687691211700439e-01 4.088067412376403809e-01 -6.170673966407775879e-01 -2.856574952602386475e-01 2.738254070281982422e-01
-2.388848364353179932e-01 1.495772898197174072e-01 -3.350869715213775635e-01 -5.904802680015563965e-01 -3.908275067806243896e-01 -1.621889881789684296e-02 -5.468688607215881348e-01 8.680764585733413696e-02
-5.389423966407775879e-01 3.011810779571533203e-01 -4.709101915359497070e-01 -2.979548573493957520e-01 -3.129543662071228027e-01 -9.364551305770874023e-02 -4.480963945388793945e-01 2.823710814118385315e-02
-3.910724818706512451e-01 4.267269968986511230e-01 -7.650172710418701172e-01 1.833565160632133484e-02 1.982972770929336548e-01 -1.735601574182510376e-01 5.612536892294883728e-02 8.236519992351531982e-02
4.680611491203308105e-01 -6.894292891956865788e-05 -3.298524320125579834e-01 -4.462336599826812744e-01 5.197334885597229004e-01 -2.518005967140197754e-01 -2.937671244144439697e-01 2.305781692266464233e-01
-8.857103437185287476e-02 -2.675763070583343506e-01 -1.360605359077453613e-01 -5.610660314559936523e-01 -2.022255659103393555e-01 -6.497998833656311035e-01 -3.459907472133636475e-01 6.637741625308990479e-02
-2.650472521781921387e-01 -1.210472062230110168e-01 -3.235565423965454102e-01 -3.903307914733886719e-01 4.451919496059417725e-01 4.245851337909698486e-01 -5.141198039054870605e-01 1.235429346561431885e-01
-2.641077339649200439e-01 -4.087767601013183594e-01 -3.763505220413208008e-01 -6.376568078994750977e-01 -3.026112541556358337e-02 -4.806725680828094482e-02 3.720882833003997803e-01 2.706047892570495605e-01
-2.346557676792144775e-01 -2.375963479280471802e-01 -3.639920353889465332e-01 -2.816626131534576416e-01 1.386632919311523438e-01 -1.461032778024673462e-01 -6.966282129287719727e-01 -3.883248567581176758e-01
-3.369538784027099609e-01 4.675334990024566650e-01 -7.596955895423889160e-01 6.963661313056945801e-02 1.843524426221847534e-01 -1.870049685239791870e-01 3.692835941910743713e-02 1.247696131467819214e-01
-1.548517197370529175e-01 -1.287481635808944702e-01 -6.840306520462036133e-01 -3.853710591793060303e-01 3.561599552631378174e-01 4.066303744912147522e-02 1.106109768152236938e-01 -4.497753977775573730e-01
-3.580298125743865967e-01 5.871761441230773926e-01 -2.070963978767395020e-01 -3.932995796203613281e-01 3.870843350887298584e-01 -2.171996086835861206e-01 -2.609183490276336670e-01 2.537261247634887695e-01
-1.307270079851150513e-01 -3.867896497249603271e-01 -5.335001349449157715e-01 -5.585103034973144531e-01 2.508400008082389832e-02 -5.198003351688385010e-02 4.664164185523986816e-01 1.259866505861282349e-01
-5.336168408393859863e-01 -1.465832889080047607e-01 -6.810676455497741699e-01 -3.108387887477874756e-01 -1.016689613461494446e-01 -7.140795886516571045e-02 2.309718430042266846e-01 -2.539858818054199219e-01
-4.551163315773010254e-01 2.261269092559814453e-01 -5.345314741134643555e-01 -5.094331502914428711e-01 -2.256747633218765259e-01 -1.494369804859161377e-01 -1.578378081321716309e-01 -3.135546445846557617e-01
5.548861622810363770e-01 1.002935394644737244e-01 -5.148481130599975586e-01 -3.656651675701141357e-01 3.017106652259826660e-02 -2.651959955692291260e-01 -4.053644835948944092e-01 2.184112071990966797e-01
-7.004774808883666992e-01 -2.145007252693176270e-01 -4.712992012500762939e-01 1.504814922809600830e-01 -3.218526020646095276e-02 -1.898417919874191284e-01 -4.195289313793182373e-01 7.397758215665817261e-02
5.420029759407043457e-01 -1.196157410740852356e-01 -4.264028072357177734e-01 -3.646846711635589600e-01 3.127603828907012939e-01 -3.452958539128303528e-02 -4.598091244697570801e-01 2.582149505615234375e-01
-1.258850693702697754e-01 1.894691437482833862e-01 -4.469997286796569824e-01 6.149415671825408936e-02 6.773267984390258789e-01 -5.217473506927490234e-01 2.562892250716686249e-02 -1.140845492482185364e-01
-5.819311141967773438e-01 3.366482853889465332e-01 -3.184886276721954346e-01 -3.165577352046966553e-01 -2.793168723583221436e-01 -2.612974047660827637e-01 -3.759580850601196289e-01 2.423667907714843750e-01
-1.262998431921005249e-01 -5.894264578819274902e-01 -1.822220832109451294e-01 -5.513826012611389160e-01 -2.002372741699218750e-01 -2.394527941942214966e-01 -3.600471317768096924e-01 2.689433693885803223e-01
-4.230157732963562012e-01 -2.223592698574066162e-01 -6.766996979713439941e-01 -1.189836785197257996e-01 3.961813151836395264e-01 5.580854043364524841e-02 2.969164550304412842e-01 2.264969795942306519e-01
1.721289902925491333e-01 -5.543919801712036133e-01 -1.623116880655288696e-01 -6.579713821411132812e-01 5.103009939193725586e-02 -2.363392114639282227e-01 -3.003891408443450928e-01 2.346399575471878052e-01
3.129876852035522461e-01 -2.139882743358612061e-01 -3.601913154125213623e-01 -1.917909383773803711e-01 4.033260345458984375e-01 -6.725382804870605469e-01 -9.991845488548278809e-02 2.544853389263153076e-01
-6.400893330574035645e-01 6.950693577527999878e-02 -1.472654938697814941e-01 -4.941111207008361816e-01 -2.803131341934204102e-01 -3.853614926338195801e-01 -1.900263726711273193e-01 2.375553995370864868e-01
-2.506769597530364990e-01 -6.243850588798522949e-01 -1.002777516841888428e-01 -6.102614998817443848e-01 -6.836952269077301025e-02 -2.746770977973937988e-01 -2.839029133319854736e-01 6.408511102199554443e-02
-1.319867186248302460e-02 -3.354527354240417480e-01 -2.040316015481948853e-01 -4.149430692195892334e-01 -2.450511008501052856e-01 -7.115631699562072754e-01 -2.346977740526199341e-01 2.281126827001571655e-01
-7.053952664136886597e-02 3.855124413967132568e-01 -8.125615119934082031e-01 -2.556182742118835449e-01 1.504668742418289185e-01 -2.623795270919799805e-01 1.269249171018600464e-01 -1.149540096521377563e-01
-4.154348075389862061e-01 2.108535468578338623e-01 -4.147756099700927734e-01 -5.888222455978393555e-01 3.061011433601379395e-01 -5.594579502940177917e-02 -1.070554628968238831e-01 -3.948614001274108887e-01
-2.265982925891876221e-01 -6.064769253134727478e-02 -6.384726762771606445e-01 -1.286036372184753418e-01 5.623986124992370605e-01 -1.628593057394027710e-01 3.534461557865142822e-01 2.303243726491928101e-01
-6.387792229652404785e-01 2.844072282314300537e-01 -1.961280852556228638e-01 -5.089113712310791016e-01 -6.393368355929851532e-03 -4.586159586906433105e-01 -2.504058554768562317e-02 -5.118807777762413025e-02
4.049233626574277878e-03 -4.437713325023651123e-01 -1.039281561970710754e-01 -6.637679338455200195e-01 -5.209849402308464050e-02 -3.214362263679504395e-01 -4.850235283374786377e-01 1.018738746643066406e-01
7.602978497743606567e-03 1.131122708320617676e-01 -6.533530950546264648e-01 -4.818360805511474609e-01 3.674085140228271484e-01 -9.334867447614669800e-02 2.891259193420410156e-01 -3.175134360790252686e-01
-5.425945520401000977e-01 2.492203861474990845e-01 -3.751799762248992920e-01 -5.620380043983459473e-01 -2.101275622844696045e-01 5.646632984280586243e-02 -1.594350934028625488e-01 3.377454280853271484e-01
-3.557249307632446289e-01 -3.078868091106414795e-01 -3.619672954082489014e-01 -4.530377686023712158e-01 -5.067317932844161987e-02 -7.071785628795623779e-02 3.396496772766113281e-01 5.652177929878234863e-01
-3.572551608085632324e-01 -4.727895185351371765e-02 -7.828139066696166992e-01 -3.396090269088745117e-01 -2.192033380270004272e-01 5.605832487344741821e-02 2.528482675552368164e-01 -1.639409065246582031e-01
-3.607001602649688721e-01 1.079863980412483215e-01 -5.316945910453796387e-01 1.586672216653823853e-01 2.762558460235595703e-01 -1.178440451622009277e-01 -4.133573547005653381e-02 6.770868897438049316e-01
-3.156273439526557922e-02 -5.545370578765869141e-01 -1.458207666873931885e-01 -8.299108594655990601e-02 5.508680939674377441e-01 -3.381454348564147949e-01 -3.052210509777069092e-01 3.903630077838897705e-01
-1.658697426319122314e-01 -1.617681118659675121e-03 -3.383090794086456299e-01 8.833706378936767578e-02 5.695026516914367676e-01 -3.221879601478576660e-01 -6.481262445449829102e-01 4.496727511286735535e-02
-4.012294113636016846e-01 -3.311488032341003418e-01 -5.249420404434204102e-01 -3.376897275447845459e-01 -4.568636044859886169e-02 -3.156811371445655823e-02 3.651095628738403320e-01 4.509636163711547852e-01
-6.249762177467346191e-01 1.427404135465621948e-01 -8.590452373027801514e-02 -6.418688893318176270e-01 -1.461306493729352951e-02 -1.614507138729095459e-01 -2.735576331615447998e-01 2.618032395839691162e-01
-4.358994662761688232e-01 -9.884751588106155396e-02 -8.820386976003646851e-02 -4.566901326179504395e-01 1.746371686458587646e-01 -9.316536039113998413e-02 -4.697879254817962646e-01 5.692068338394165039e-01
4.247756302356719971e-01 7.060387730598449707e-02 -3.048040568828582764e-01 -5.544149279594421387e-01 2.550855875015258789e-01 -4.159547388553619385e-01 -1.970005631446838379e-01 3.706792891025543213e-01
-2.697694003582000732e-01 -1.382340583950281143e-02 -2.776198685169219971e-01 -3.449816107749938965e-01 1.417606920003890991e-01 -3.076713979244232178e-01 -7.209418416023254395e-01 -3.105375170707702637e-01
-2.062040269374847412e-01 4.707365632057189941e-01 -4.603712856769561768e-01 -1.164596602320671082e-01 3.124804794788360596e-01 -6.068104505538940430e-01 2.107140719890594482e-01 -1.091037876904010773e-02
-3.541925251483917236e-01 -4.759864509105682373e-02 -4.749439060688018799e-01 6.731535308063030243e-03 2.096258476376533508e-02 -3.287987112998962402e-01 -6.456956863403320312e-01 -3.481296598911285400e-01
3.886210024356842041e-01 -1.693910807371139526e-01 -2.785032987594604492e-01 -5.724315643310546875e-01 3.411867320537567139e-01 6.970865186303853989e-03 -3.256739675998687744e-01 4.387685060501098633e-01
4.875136613845825195e-01 -9.554366767406463623e-02 -7.506871223449707031e-01 -7.204623520374298096e-02 -1.360602080821990967e-01 -5.174489691853523254e-02 -3.264154791831970215e-01 2.382082641124725342e-01
-1.448361724615097046e-01 -3.024822175502777100e-01 -1.367286196909844875e-03 -5.512560009956359863e-01 1.314406841993331909e-01 -5.214562416076660156e-01 -1.577410101890563965e-01 5.191980004310607910e-01
-3.109557330608367920e-01 5.404868125915527344e-01 -5.256662964820861816e-01 -4.250587522983551025e-01 -4.123925790190696716e-02 -2.647259533405303955e-01 -1.153577119112014771e-01 -2.628546059131622314e-01
-1.032745838165283203e-01 5.912658758461475372e-03 -8.589028120040893555e-01 -1.526135206222534180e-01 3.366288542747497559e-01 2.538976073265075684e-01 1.519650667905807495e-01 1.655845344066619873e-01
-8.900506794452667236e-02 -5.078747868537902832e-01 -1.361085176467895508e-01 -6.507488489151000977e-01 -1.996726691722869873e-01 -2.181124538183212280e-01 -2.817262709140777588e-01 3.540195822715759277e-01
-2.010948657989501953e-01 5.497967600822448730e-01 -5.267602205276489258e-01 -4.939287900924682617e-01 -3.854994103312492371e-02 -2.884295284748077393e-01 2.078987210988998413e-01 8.912190049886703491e-02
-2.570592164993286133e-01 4.077266156673431396e-01 -5.188435912132263184e-01 -4.567933678627014160e-01 -3.809794485569000244e-01 -1.669729053974151611e-01 -3.417530357837677002e-01 -5.779804196208715439e-04
-4.803235530853271484e-01 -3.702302277088165283e-01 -3.227573633193969727e-01 -2.415571361780166626e-01 -3.517542406916618347e-02 5.843975394964218140e-02 1.260199677199125290e-02 6.818249225616455078e-01
3.152581304311752319e-02 -3.372924625873565674e-01 -5.894070267677307129e-01 -2.244250923395156860e-01 4.341365694999694824e-01 -2.183431684970855713e-01 4.769992530345916748e-01 1.542598903179168701e-01
5.592629313468933105e-01 -3.216882050037384033e-02 -6.287786960601806641e-01 -3.058706521987915039e-01 -1.580649614334106445e-01 -1.847885251045227051e-01 -2.736967206001281738e-01 2.514547705650329590e-01
-2.908644974231719971e-01 -7.528057694435119629e-01 -1.377601623535156250e-01 -4.506900906562805176e-01 2.428168058395385742e-02 -3.017594516277313232e-01 -1.810065060853958130e-01 4.658621177077293396e-02
-2.397059798240661621e-01 -2.061399370431900024e-01 -5.083199143409729004e-01 1.827353537082672119e-01 -1.499898433685302734e-01 -5.907045602798461914e-01 -4.496599733829498291e-01 -1.861262023448944092e-01
-5.875676274299621582e-01 -1.643702238798141479e-01 -1.358508169651031494e-01 -3.151816725730895996e-01 1.223346143960952759e-01 -1.931377686560153961e-02 -3.051967024803161621e-01 6.336150169372558594e-01
4.652507305145263672e-01 3.220917284488677979e-02 -4.743976891040802002e-01 -2.187398225069046021e-01 4.499561190605163574e-01 -1.118703708052635193e-01 -4.752012789249420166e-01 2.623211443424224854e-01
-2.753051221370697021e-01 4.167391955852508545e-01 -4.835000932216644287e-01 -6.838292479515075684e-01 1.781919598579406738e-01 -9.669419378042221069e-03 1.907523907721042633e-02 -1.301194876432418823e-01
-6.921060085296630859e-01 1.870352774858474731e-01 -1.647090911865234375e-01 -4.746151566505432129e-01 3.303738832473754883e-01 -3.472656011581420898e-01 5.801528692245483398e-02 -2.263686619699001312e-02
-4.760498106479644775e-01 2.612051740288734436e-02 -1.620027422904968262e-01 -5.569593906402587891e-01 3.762036561965942383e-01 5.408941768109798431e-03 -2.898523211479187012e-01 4.589911103248596191e-01
-4.327620863914489746e-01 2.127109169960021973e-01 -8.515986204147338867e-01 8.370766788721084595e-02 1.288285553455352783e-01 1.029259189963340759e-01 -8.709697425365447998e-02 -2.162228338420391083e-02
-1.558437049388885498e-01 3.809497654438018799e-01 -7.355071902275085449e-01 5.074025690555572510e-02 5.032991766929626465e-01 -1.581397056579589844e-01 -3.423647955060005188e-02 -8.691574633121490479e-02
-1.976536363363265991e-01 3.773410618305206299e-01 -6.166670918464660645e-01 -2.385994195938110352e-01 2.433486878871917725e-01 -4.158541858196258545e-01 3.859263062477111816e-01 -1.569286733865737915e-02
-2.988436520099639893e-01 -4.267466962337493896e-01 -2.343431860208511353e-02 -3.823249340057373047e-01 9.254597872495651245e-02 -4.441603422164916992e-01 -4.028729796409606934e-01 4.622859954833984375e-01
3.434934094548225403e-02 2.060738056898117065e-01 -7.972633838653564453e-01 3.672889247536659241e-02 1.741514205932617188e-01 -4.254038631916046143e-01 2.918001264333724976e-02 -3.274557590484619141e-01
-2.264900505542755127e-01 -4.250273406505584717e-01 -1.521984301507472992e-02 -4.107890725135803223e-01 7.524589449167251587e-02 -4.007720947265625000e-01 -3.723075389862060547e-01 5.423850417137145996e-01
-4.500763863325119019e-02 3.703389465808868408e-01 -7.787666320800781250e-01 -3.310516774654388428e-01 -1.038723364472389221e-01 -2.793454527854919434e-01 1.823030561208724976e-01 -1.506418734788894653e-01
-8.083924651145935059e-02 -4.263380467891693115e-01 -5.242344141006469727e-01 2.029692381620407104e-01 3.939653635025024414e-01 -7.410175353288650513e-02 -5.715453624725341797e-01 -9.120723605155944824e-02
-2.101396918296813965e-01 -5.922177061438560486e-02 -5.844623446464538574e-01 2.667532116174697876e-02 -9.398000314831733704e-03 -7.728465646505355835e-02 -6.655843257904052734e-01 -4.012013077735900879e-01
4.790050387382507324e-01 -8.761983364820480347e-02 -3.447712063789367676e-01 -3.855969905853271484e-01 1.957145035266876221e-01 -3.657072186470031738e-01 -5.553077459335327148e-01 1.221154332160949707e-01
-5.537118017673492432e-02 2.840443253517150879e-01 -6.269738674163818359e-01 -6.772905588150024414e-01 -1.155889593064785004e-02 -1.994369179010391235e-02 1.961968541145324707e-01 -1.594031155109405518e-01
2.314995042979717255e-02 -1.479840576648712158e-01 -6.834222078323364258e-01 -2.337831556797027588e-01 5.569245219230651855e-01 -7.478278130292892456e-02 3.709950149059295654e-01 4.949526116251945496e-02
-2.124047726392745972e-01 -4.318005591630935669e-02 -6.009339690208435059e-01 -5.637436509132385254e-01 4.032326936721801758e-01 1.228881552815437317e-01 2.999845743179321289e-01 -8.001594245433807373e-02
-1.243616640567779541e-01 5.903365090489387512e-02 -2.402788996696472168e-01 -6.609994173049926758e-02 7.325134277343750000e-01 -2.027496546506881714e-01 -5.813288688659667969e-01 5.761433392763137817e-02
2.201301157474517822e-01 -4.166685342788696289e-01 -4.893911480903625488e-01 2.212561815977096558e-01 5.496007800102233887e-01 -2.277206182479858398e-01 -3.113104701042175293e-01 1.965713948011398315e-01
-3.946617245674133301e-01 -1.551614105701446533e-01 -7.763497233390808105e-01 1.386746466159820557e-01 3.689900040626525879e-01 -1.683565974235534668e-01 1.541672348976135254e-01 -9.976252913475036621e-02
-7.828980088233947754e-01 -2.137297391891479492e-01 -4.656983315944671631e-01 9.320873767137527466e-02 3.380082547664642334e-02 -3.342926502227783203e-01 -5.033779889345169067e-02 1.998550444841384888e-02
3.465434908866882324e-01 1.359420567750930786e-01 -3.812846243381500244e-01 -6.521584838628768921e-02 1.440423876047134399e-01 -7.203364372253417969e-01 -3.064340949058532715e-01 2.797531187534332275e-01
-2.486833333969116211e-01 -2.306492030620574951e-01 -4.107507169246673584e-01 -2.454826980829238892e-01 -9.147942066192626953e-03 -2.538833320140838623e-01 -6.369581818580627441e-01 -4.309567213058471680e-01
2.666067481040954590e-01 6.558962631970643997e-03 -3.160009384155273438e-01 -2.609089314937591553e-01 2.047935724258422852e-01 -7.884896993637084961e-01 -1.033353507518768311e-01 2.943012118339538574e-01
-6.673057377338409424e-02 -4.601631462574005127e-01 -1.692686378955841064e-01 -3.810476958751678467e-01 -7.087168842554092407e-02 -6.024231314659118652e-01 -1.708350330591201782e-01 4.613315463066101074e-01
-6.474944949150085449e-01 -1.953073292970657349e-01 -4.878393113613128662e-01 1.692502498626708984e-01 -1.008403971791267395e-01 -1.758531481027603149e-01 -4.668940901756286621e-01 1.299612969160079956e-01
-1.822838038206100464e-01 -1.255261991173028946e-02 -3.327508270740509033e-01 -1.065136566758155823e-01 8.048857450485229492e-01 -3.725046291947364807e-02 -4.364831447601318359e-01 6.928575038909912109e-02
-4.150335118174552917e-02 -4.167918860912322998e-01 -5.154833197593688965e-01 1.912929713726043701e-01 4.062764942646026611e-01 -1.609710752964019775e-01 -5.673697590827941895e-01 -9.677512198686599731e-02
-4.064686298370361328e-01 3.922030031681060791e-01 -4.614657759666442871e-01 -5.481713414192199707e-01 -4.976936429738998413e-02 -2.161651998758316040e-01 -2.114444077014923096e-01 -2.713013589382171631e-01
-5.836604237556457520e-01 1.412390321493148804e-01 -5.078785493969917297e-02 -5.534324049949645996e-01 -9.043221175670623779e-02 -3.463228046894073486e-01 -2.156609594821929932e-01 3.948391973972320557e-01
-4.044887125492095947e-01 8.085828274488449097e-02 -4.363813698291778564e-01 -1.678372323513031006e-01 -1.004947572946548462e-01 -8.024879544973373413e-02 1.853371560573577881e-01 7.485745549201965332e-01
-3.399112224578857422e-01 4.635156393051147461e-01 -4.735998213291168213e-01 -5.093930363655090332e-01 -5.604842305183410645e-02 -3.163704276084899902e-01 -1.182926297187805176e-01 -2.619364559650421143e-01
-1.220225989818572998e-01 3.155855834484100342e-02 -4.054217636585235596e-01 5.204690620303153992e-02 -6.941219419240951538e-02 -7.207458615303039551e-01 -4.995674192905426025e-01 -2.077943682670593262e-01
-3.710614144802093506e-01 -2.615923285484313965e-01 -4.085578620433807373e-01 1.479876041412353516e-01 -3.580838069319725037e-02 -7.135599851608276367e-01 -2.819267809391021729e-01 -1.230048462748527527e-01
-2.701159715652465820e-01 -3.334594666957855225e-01 -5.729067921638488770e-01 -3.561473190784454346e-01 -1.286094784736633301e-01 1.932900771498680115e-02 3.702281117439270020e-01 4.547484219074249268e-01
4.515958428382873535e-01 8.328813314437866211e-02 -5.282023549079895020e-01 -4.077221751213073730e-01 -1.935050338506698608e-01 -1.907628327608108521e-01 -4.386717677116394043e-01 2.786063849925994873e-01
7.955387979745864868e-02 -4.810770750045776367e-01 -2.046049982309341431e-01 -3.242789506912231445e-01 9.183502942323684692e-02 -6.895115375518798828e-01 -2.477910220623016357e-01 2.644915282726287842e-01
3.540334701538085938e-01 6.566102057695388794e-02 -2.589544355869293213e-01 -4.044135510921478271e-01 4.138161540031433105e-01 -5.311681032180786133e-01 -3.195682466030120850e-01 2.902307808399200439e-01
1.450322717428207397e-01 -2.512338459491729736e-01 -5.720827579498291016e-01 1.821490526199340820e-01 6.357734203338623047e-01 -1.965848729014396667e-02 -3.871178627014160156e-01 3.059046901762485504e-02
-2.023441046476364136e-01 1.240299418568611145e-01 -7.607482671737670898e-01 -3.324427828192710876e-02 5.658200755715370178e-02 8.938852697610855103e-02 1.417779773473739624e-01 5.766605734825134277e-01
3.833654820919036865e-01 -4.502511024475097656e-01 -4.064754247665405273e-01 -2.425917536020278931e-01 2.669479884207248688e-02 -3.016521632671356201e-01 -5.618732571601867676e-01 1.371994167566299438e-01
3.584707677364349365e-01 -3.759210407733917236e-01 -2.885330319404602051e-01 -4.631159603595733643e-01 1.072569563984870911e-01 -5.568651556968688965e-01 -3.327219784259796143e-01 1.215585693717002869e-02
2.273227870464324951e-01 7.784239202737808228e-02 -3.013944923877716064e-01 -5.128301978111267090e-01 -9.068495780229568481e-02 8.317826688289642334e-02 -3.286960422992706299e-01 6.820909976959228516e-01
-3.706043958663940430e-01 -4.588953778147697449e-02 -4.632437825202941895e-01 1.556652635335922241e-01 6.521471738815307617e-01 -1.538868397474288940e-01 -4.155163168907165527e-01 -9.441749192774295807e-03
2.494429200887680054e-01 -1.765378862619400024e-01 -3.868237733840942383e-01 3.685384755954146385e-03 6.741086244583129883e-01 -2.741536200046539307e-01 -4.688498973846435547e-01 8.696943521499633789e-02
-6.606311798095703125e-01 -1.856539249420166016e-01 -1.026070564985275269e-01 -5.917009115219116211e-01 1.013562679290771484e-01 -3.372092545032501221e-01 -7.519327849149703979e-02 1.970373243093490601e-01
-9.783221036195755005e-02 1.796342730522155762e-01 -3.988771438598632812e-01 6.734112650156021118e-02 6.273291707038879395e-01 -3.347532749176025391e-01 -5.280805826187133789e-01 -1.002588719129562378e-01
-5.507187843322753906e-01 2.886022627353668213e-01 -4.185929000377655029e-01 -5.192894935607910156e-01 1.109402924776077271e-01 -2.961082756519317627e-01 1.191275641322135925e-01 -2.331456094980239868e-01
4.152349233627319336e-01 -1.922284364700317383e-01 -7.324295043945312500e-01 -1.024927124381065369e-01 -2.067424952983856201e-01 -7.518966495990753174e-02 -3.482398390769958496e-01 2.720359861850738525e-01
-6.161726713180541992e-01 1.820885986089706421e-01 -2.844726443290710449e-01 -4.255962967872619629e-01 5.163245797157287598e-01 -2.098312824964523315e-01 -4.690551385283470154e-02 -1.108948141336441040e-01
2.163137793540954590e-01 -4.733990728855133057e-01 -4.953752458095550537e-01 1.607175022363662720e-01 4.754881262779235840e-01 -2.098171561956405640e-01 -4.251447916030883789e-01 8.375329524278640747e-02
6.786017864942550659e-02 -2.611934244632720947e-01 -5.330950021743774414e-01 6.908377259969711304e-02 7.490262389183044434e-01 -9.479574859142303467e-02 -2.549129724502563477e-01 -5.659532174468040466e-02
4.752617180347442627e-01 -1.908287033438682556e-02 -4.387824833393096924e-01 -2.517139315605163574e-01 1.094236075878143311e-01 -3.584519326686859131e-01 -6.054459810256958008e-01 1.041451171040534973e-01
-7.633649557828903198e-02 4.805912449955940247e-02 -6.780758500099182129e-01 -2.534090876579284668e-01 2.452097684144973755e-01 4.794621169567108154e-01 -1.508846431970596313e-01 3.938049376010894775e-01
-2.261118590831756592e-01 -1.686136424541473389e-01 -2.348964959383010864e-01 -4.202454984188079834e-01 1.134885549545288086e-01 -3.146685063838958740e-01 -6.647257804870605469e-01 -3.672926127910614014e-01
-2.785093188285827637e-01 6.004540920257568359e-01 -3.047041893005371094e-01 -1.566813290119171143e-01 3.881026506423950195e-01 -5.200861692428588867e-01 -4.549388960003852844e-02 1.459820270538330078e-01
2.118254899978637695e-01 -2.685755304992198944e-02 -1.650404483079910278e-01 -3.680091500282287598e-01 4.762854576110839844e-01 -4.915291965007781982e-01 -2.661663889884948730e-01 5.024403333663940430e-01
-6.724970340728759766e-01 2.170492410659790039e-01 -3.160378038883209229e-01 -4.610779881477355957e-01 1.829925179481506348e-01 -3.275131285190582275e-01 1.602963171899318695e-02 -2.171559482812881470e-01
3.289557099342346191e-01 -3.837871849536895752e-01 -2.161107659339904785e-01 -6.148446798324584961e-01 2.335208505392074585e-01 -8.418206125497817993e-02 -1.586931496858596802e-01 4.826546907424926758e-01
-1.994572579860687256e-01 -3.117238283157348633e-01 -4.707584083080291748e-01 -7.650619000196456909e-02 1.797051131725311279e-01 -1.437520086765289307e-01 -6.485005021095275879e-01 -4.025751650333404541e-01
4.978294372558593750e-01 -6.265008356422185898e-03 -6.015266180038452148e-01 -4.688892662525177002e-01 -5.043336004018783569e-02 -7.932591252028942108e-03 -3.341174423694610596e-01 2.370534390211105347e-01
-4.997431039810180664e-01 5.014958381652832031e-01 -5.744464993476867676e-01 -9.680190682411193848e-02 1.340246051549911499e-01 -3.702714145183563232e-01 4.792472347617149353e-02 -4.515718296170234680e-02
-1.832420080900192261e-01 9.539201110601425171e-02 -6.566317081451416016e-01 -3.554758727550506592e-01 2.842629253864288330e-01 -3.346168994903564453e-01 3.938764333724975586e-01 -2.277759760618209839e-01
-7.564674615859985352e-01 -3.258390426635742188e-01 -3.918034136295318604e-01 -5.788759142160415649e-02 -1.157433986663818359e-01 -1.351431906223297119e-01 -3.365842401981353760e-01 1.406266689300537109e-01
3.279964029788970947e-01 -4.058177769184112549e-02 -2.578684985637664795e-01 -2.989234328269958496e-01 4.876272976398468018e-01 -3.123049437999725342e-01 -3.743617534637451172e-01 5.093709230422973633e-01
-3.863864243030548096e-01 3.308010101318359375e-01 -6.428331732749938965e-01 -3.190438151359558105e-01 -1.014438122510910034e-01 -3.116077780723571777e-01 3.407884538173675537e-01 -5.221001431345939636e-02
-3.241178113967180252e-03 2.890473045408725739e-02 -8.637262582778930664e-01 -2.397851645946502686e-01 3.297198414802551270e-01 2.705392241477966309e-01 1.124578937888145447e-01 -3.287256136536598206e-02
-5.687355399131774902e-01 1.771843284368515015e-01 -5.576514601707458496e-01 6.201191619038581848e-02 4.152864962816238403e-02 -4.867702126502990723e-01 2.105310857295989990e-01 2.175583988428115845e-01
-2.747544050216674805e-01 -2.184184938669204712e-01 -5.485332012176513672e-01 -2.897455394268035889e-01 -1.384616196155548096e-01 3.137215226888656616e-02 2.876655757427215576e-01 6.237425804138183594e-01
-1.855194270610809326e-01 -7.818728685379028320e-01 -1.690750867128372192e-01 -3.867799639701843262e-01 8.941846340894699097e-02 -3.704818785190582275e-01 -1.685038506984710693e-01 -4.925435781478881836e-02
-1.713851541280746460e-01 1.854167878627777100e-01 -8.302127718925476074e-01 -2.257384061813354492e-01 2.674399875104427338e-02 2.908760607242584229e-01 1.244204416871070862e-01 3.085969984531402588e-01
-1.370378732681274414e-01 -3.532699644565582275e-01 -3.870053887367248535e-01 1.573689877986907959e-01 4.337951540946960449e-01 -1.351247578859329224e-01 -6.601426005363464355e-01 1.991423517465591431e-01
-2.454533129930496216e-01 -4.536412060260772705e-01 -6.733185797929763794e-02 -1.113608255982398987e-01 3.455854654312133789e-01 -2.922888696193695068e-01 -3.632964491844177246e-01 6.165881752967834473e-01
-3.527618348598480225e-01 2.317745089530944824e-01 -3.842257857322692871e-01 -5.778996944427490234e-01 -2.728362083435058594e-01 -3.625700473785400391e-01 -1.103270277380943298e-01 -3.495336771011352539e-01
-1.301169544458389282e-01 -3.047206401824951172e-01 -1.786186546087265015e-01 -5.248060822486877441e-01 -3.571042120456695557e-01 -5.999681949615478516e-01 -2.878310382366180420e-01 1.120580360293388367e-01
5.743468403816223145e-01 2.086636722087860107e-01 -5.596936345100402832e-01 -2.442169487476348877e-01 2.645416259765625000e-01 -2.250699847936630249e-01 -3.305554687976837158e-01 1.542098820209503174e-01
-4.294718503952026367e-01 -4.619504809379577637e-01 -4.807930290699005127e-01 2.359611839056015015e-01 1.666302233934402466e-01 -2.817380726337432861e-01 -4.542655944824218750e-01 4.262406751513481140e-02
-3.501254022121429443e-01 3.630911111831665039e-01 -4.827857017517089844e-01 -5.905274748802185059e-01 1.908498108386993408e-01 -1.058035716414451599e-01 -2.021008878946304321e-01 -2.744256556034088135e-01
-5.800542831420898438e-01 -3.144835829734802246e-01 -6.560055613517761230e-01 2.543825507164001465e-01 1.506583094596862793e-01 -1.935926675796508789e-01 -3.854425624012947083e-02 8.900333195924758911e-02
-3.482871055603027344e-01 -1.126719117164611816e-01 -8.180766105651855469e-01 -2.187889069318771362e-01 6.290770322084426880e-02 2.016426771879196167e-01 -1.314024720340967178e-02 -3.226349949836730957e-01
-6.669576764106750488e-01 7.892599701881408691e-02 -3.908492624759674072e-01 -2.143007367849349976e-01 3.457224369049072266e-01 -4.275922477245330811e-01 2.184519469738006592e-01 -1.303051877766847610e-02
4.475786983966827393e-01 -8.413216471672058105e-02 -4.306184053421020508e-01 -1.210971996188163757e-01 4.390718936920166016e-01 -5.256891846656799316e-01 -2.646257579326629639e-01 2.309509813785552979e-01
1.180803030729293823e-01 1.307986211031675339e-03 -2.227137833833694458e-01 -2.262119501829147339e-01 1.390577405691146851e-01 -8.074732422828674316e-01 -1.323573738336563110e-01 4.431857764720916748e-01
-5.641006827354431152e-01 1.727159321308135986e-01 -1.990223824977874756e-01 -5.733745098114013672e-01 2.948974259197711945e-02 7.772571593523025513e-02 -2.700784206390380859e-01 4.513734579086303711e-01
3.021473623812198639e-02 -5.033292770385742188e-01 -2.131635397672653198e-01 -5.722232460975646973e-01 -1.395633220672607422e-01 -5.331383943557739258e-01 -2.483746111392974854e-01 -8.639467507600784302e-02
-1.547325849533081055e-01 2.814799547195434570e-01 -3.141590356826782227e-01 -6.794760227203369141e-01 -2.183971256017684937e-01 -1.221292167901992798e-01 -5.214138031005859375e-01 -4.425121843814849854e-02
-3.701271414756774902e-01 3.989805579185485840e-01 -5.239742398262023926e-01 -4.141721725463867188e-01 -2.550102770328521729e-01 -3.479276299476623535e-01 -7.615005970001220703e-02 -2.566127181053161621e-01
-3.126915097236633301e-01 2.605891227722167969e-01 -4.868845939636230469e-01 -5.706371665000915527e-01 -2.946250438690185547e-01 -1.680423617362976074e-01 -2.268092781305313110e-01 -3.242674469947814941e-01
-3.445675671100616455e-01 -4.610196128487586975e-02 -3.608520627021789551e-01 5.713501200079917908e-02 7.807632088661193848e-01 -1.867234855890274048e-01 -3.181233704090118408e-01 3.160726744681596756e-03
-5.400175452232360840e-01 -3.777930140495300293e-01 -1.799988746643066406e-01 -7.668419182300567627e-02 -6.219577044248580933e-02 -5.409057140350341797e-01 -1.275337040424346924e-01 4.633156955242156982e-01
1.745906472206115723e-01 -3.872406184673309326e-01 -2.211250066757202148e-01 -5.473088622093200684e-01 -5.866907909512519836e-02 -6.487061381340026855e-01 -1.854183673858642578e-01 -1.117056161165237427e-01
-2.253796011209487915e-01 5.083276033401489258e-01 -7.972695827484130859e-01 3.668019175529479980e-02 1.178052499890327454e-01 -1.478669196367263794e-01 -1.211254820227622986e-01 -5.838486924767494202e-02
5.630459189414978027e-01 2.129793316125869751e-01 -5.597274303436279297e-01 -2.855062186717987061e-01 2.217030972242355347e-01 -2.817600071430206299e-01 -3.155862092971801758e-01 1.211404949426651001e-01
1.027379631996154785e-01 2.153657227754592896e-01 -8.299821615219116211e-01 5.666497722268104553e-02 1.039870455861091614e-01 -3.638145029544830322e-01 1.238925475627183914e-02 -3.281057476997375488e-01
7.692174613475799561e-02 -8.411470800638198853e-02 -5.044013857841491699e-01 -5.954670906066894531e-01 3.818691968917846680e-01 4.921908676624298096e-02 -1.187870837748050690e-02 -4.791849553585052490e-01
-5.216592922806739807e-02 -3.094139099121093750e-01 -6.574900746345520020e-01 -5.183678865432739258e-01 1.886092275381088257e-01 2.086174041032791138e-01 3.374584317207336426e-01 8.700871467590332031e-02
-3.101165592670440674e-01 -3.162830173969268799e-01 -3.350776731967926025e-01 -5.572372674942016602e-01 6.510727852582931519e-02 2.950691431760787964e-02 3.225183188915252686e-01 5.214160680770874023e-01
-7.415708899497985840e-01 -2.966471910476684570e-01 -4.494217336177825928e-01 3.897975757718086243e-02 7.460913062095642090e-02 -3.749504387378692627e-01 1.094379723072052002e-01 -2.104223333299160004e-02
-1.255882829427719116e-01 7.736404240131378174e-02 -8.575830459594726562e-01 -3.506987690925598145e-01 4.023537412285804749e-02 2.465034276247024536e-01 2.307261973619461060e-01 6.470389664173126221e-02
-2.679671645164489746e-01 2.500106692314147949e-01 -5.064699649810791016e-01 -5.048702359199523926e-01 -3.941727578639984131e-01 -1.094879508018493652e-01 -3.811183273792266846e-01 -2.041356116533279419e-01
-3.207430839538574219e-01 -5.985227972269058228e-02 1.099781766533851624e-01 -5.683661103248596191e-01 1.946848928928375244e-01 -3.602325022220611572e-01 -1.983601003885269165e-01 5.927815437316894531e-01
-6.649880409240722656e-01 1.637095361948013306e-01 -1.395960152149200439e-01 -4.648811817169189453e-01 -1.746493130922317505e-01 -4.827146232128143311e-01 -1.029562726616859436e-01 1.458514332771301270e-01
3.730866611003875732e-01 -2.917899191379547119e-01 -3.426234424114227295e-01 -4.571716189384460449e-01 -5.279771611094474792e-02 -5.318187475204467773e-01 -3.841536641120910645e-01 -1.267891675233840942e-01
5.108860135078430176e-01 -1.545652896165847778e-01 -6.229734420776367188e-01 -2.827264666557312012e-01 -2.140941768884658813e-01 -1.832796633243560791e-01 -3.194527328014373779e-01 2.561195492744445801e-01
-2.842109203338623047e-01 -9.402756392955780029e-02 -3.973628580570220947e-01 -5.465053915977478027e-01 -2.929906249046325684e-01 2.422198802232742310e-01 -5.561506152153015137e-01 2.084373700199648738e-04
-4.555919468402862549e-01 5.215017795562744141e-01 -4.064802229404449463e-01 -1.702212989330291748e-01 8.536698669195175171e-02 -5.551399588584899902e-01 2.995510585606098175e-02 9.952453523874282837e-02
-2.911643087863922119e-01 -3.427498042583465576e-01 -5.300561785697937012e-01 -4.887773692607879639e-01 -2.513889968395233154e-01 -3.483334928750991821e-02 3.717178702354431152e-01 2.744071781635284424e-01
-1.515224874019622803e-01 1.086080595850944519e-01 -5.580770373344421387e-01 2.665114821866154671e-03 5.562490224838256836e-01 -5.500453710556030273e-01 1.744428873062133789e-01 -1.067476645112037659e-01
2.346589267253875732e-01 -3.690606653690338135e-01 -2.813394665718078613e-01 -2.776617705821990967e-01 1.482017785310745239e-01 -7.304137349128723145e-01 -3.010282814502716064e-01 7.997122406959533691e-02
-3.922126293182373047e-01 2.127047479152679443e-01 -1.680570393800735474e-01 -7.035520672798156738e-01 3.785161674022674561e-02 4.863740131258964539e-02 -2.968353629112243652e-01 4.310311973094940186e-01
-2.108154594898223877e-01 -1.731725633144378662e-01 -1.792247146368026733e-01 -3.142245709896087646e-01 3.899670839309692383e-01 -3.010472059249877930e-01 -6.718860864639282227e-01 -3.171354532241821289e-01
-3.134997487068176270e-01 4.402423799037933350e-01 -3.485172092914581299e-01 -8.007169514894485474e-02 5.383374094963073730e-01 -4.847132563591003418e-01 -2.171737104654312134e-01 -9.005846828222274780e-02
-5.315130352973937988e-01 7.020629942417144775e-02 -7.378082275390625000e-01 -2.978410124778747559e-01 7.056882232427597046e-02 1.047079488635063171e-01 3.932282328605651855e-02 -2.490075528621673584e-01
4.569232165813446045e-01 -2.452727705240249634e-01 -6.593880653381347656e-01 -1.381610780954360962e-01 -1.921908855438232422e-01 -1.107560247182846069e-01 -3.561049997806549072e-01 3.180665969848632812e-01
2.993767261505126953e-01 2.236757874488830566e-01 -3.546014428138732910e-01 -1.484865248203277588e-01 7.662105560302734375e-02 -7.392520308494567871e-01 -1.827839016914367676e-01 3.560591936111450195e-01
-3.077099025249481201e-01 -1.438419371843338013e-01 -3.020427525043487549e-01 -1.521152406930923462e-01 7.609203457832336426e-02 -4.862951636314392090e-01 -6.305972933769226074e-01 -3.610117733478546143e-01
-1.686096340417861938e-01 4.238729551434516907e-02 -3.296754658222198486e-01 -7.829244136810302734e-01 -2.752466201782226562e-01 1.269465498626232147e-02 -4.131613075733184814e-01 -3.864325582981109619e-02
-5.614067912101745605e-01 1.186030954122543335e-01 -2.382195591926574707e-01 -6.056193709373474121e-01 -1.237899735569953918e-01 4.436845704913139343e-02 -2.796638011932373047e-01 3.895227611064910889e-01
-2.369350939989089966e-01 2.648693621158599854e-01 -4.443722069263458252e-01 1.160117536783218384e-01 2.707659602165222168e-01 -3.942730724811553955e-01 1.652944236993789673e-01 6.377247571945190430e-01
-1.991534829139709473e-01 2.955247759819030762e-01 -2.675458490848541260e-01 -5.224649310111999512e-01 1.876994520425796509e-01 1.648216098546981812e-01 -6.823300123214721680e-01 -2.192950434982776642e-02
-2.140109539031982422e-01 9.167194366455078125e-04 -3.099570572376251221e-01 5.567068234086036682e-02 4.907716438174247742e-02 -7.373835444450378418e-01 -5.434534549713134766e-01 -1.163666322827339172e-01
-1.380652338266372681e-01 4.064474105834960938e-01 -4.335647523403167725e-01 -9.703957289457321167e-02 4.459062814712524414e-01 -6.119648218154907227e-01 1.895895302295684814e-01 -9.521482884883880615e-02
-2.884257137775421143e-01 4.738258421421051025e-01 -4.741754829883575439e-01 -5.948532819747924805e-01 3.179982602596282959e-01 8.812788873910903931e-03 -5.430423095822334290e-02 -9.724885970354080200e-02
-1.767789721488952637e-01 -2.987719476222991943e-01 -5.300499796867370605e-01 8.421918749809265137e-02 -1.454622000455856323e-01 -4.683204591274261475e-01 -5.081865787506103516e-01 -3.044696152210235596e-01
-6.930990517139434814e-02 4.321319758892059326e-01 -6.070034503936767578e-01 -3.081710077822208405e-02 1.725766360759735107e-01 -5.949075818061828613e-01 2.334388494491577148e-01 -2.938847802579402924e-02
-7.938959002494812012e-01 7.524235546588897705e-02 -1.925698965787887573e-01 -4.107570350170135498e-01 -2.924076467752456665e-02 -3.334022760391235352e-01 -1.856425851583480835e-01 1.085737943649291992e-01
-7.429320365190505981e-02 -6.026293039321899414e-01 -2.156000286340713501e-01 -8.761131763458251953e-02 2.795827090740203857e-01 -3.763687312602996826e-01 -5.137123465538024902e-01 3.056781291961669922e-01
-4.612161517143249512e-01 1.191218122839927673e-01 -4.470086097717285156e-01 -2.725390493869781494e-01 -5.269874930381774902e-01 -1.656737476587295532e-01 -3.860722184181213379e-01 2.116133123636245728e-01
-1.966711729764938354e-01 1.284295320510864258e-01 -8.085116147994995117e-01 3.113539218902587891e-01 -2.933954596519470215e-01 -7.427369058132171631e-02 -2.393096834421157837e-01 2.129024118185043335e-01
-4.057076275348663330e-01 4.358456283807754517e-02 -7.561736106872558594e-01 -2.396783381700515747e-01 -7.587650418281555176e-02 3.950800895690917969e-01 -4.200811311602592468e-02 2.016116827726364136e-01
-5.731725096702575684e-01 3.114552982151508331e-02 -4.995436370372772217e-01 1.797475218772888184e-01 2.311762869358062744e-01 -5.650504231452941895e-01 1.211245805025100708e-01 -3.542160242795944214e-02
-3.283428847789764404e-01 -2.449720054864883423e-01 -3.207974731922149658e-01 -4.876514673233032227e-01 3.267276883125305176e-01 4.835547208786010742e-01 -3.741015791893005371e-01 1.045783162117004395e-01
1.279618777334690094e-02 1.461889743804931641e-01 -2.044667750597000122e-01 -8.445621132850646973e-01 4.307620227336883545e-01 8.714906871318817139e-03 -1.094459835439920425e-02 -1.939629912376403809e-01
-5.509425401687622070e-01 2.342241555452346802e-01 -4.896547496318817139e-01 -3.618475198745727539e-01 -1.438273489475250244e-01 5.792082473635673523e-02 -4.089894592761993408e-01 2.821213901042938232e-01
5.030978918075561523e-01 -9.842027723789215088e-02 -7.049203515052795410e-01 -1.772303581237792969e-01 -1.546105891466140747e-01 -1.137119084596633911e-01 -3.359624743461608887e-01 2.432634085416793823e-01
-1.323595643043518066e-01 -3.254942297935485840e-01 -3.106359839439392090e-01 -4.633390009403228760e-01 -1.215136051177978516e-01 -1.817434728145599365e-01 -6.626017093658447266e-01 -2.802127301692962646e-01
2.943045794963836670e-01 -8.252069354057312012e-02 -6.449210047721862793e-01 -3.176816999912261963e-01 -3.517991602420806885e-01 9.975279867649078369e-02 -3.982588648796081543e-01 3.121009767055511475e-01
-2.486602365970611572e-01 -1.122088134288787842e-01 -4.624821543693542480e-01 -5.390642285346984863e-01 -4.959478080272674561e-01 -9.209991991519927979e-02 -3.804952502250671387e-01 -1.478983014822006226e-01
-3.427653908729553223e-01 -5.286952480673789978e-02 -3.144040405750274658e-01 8.857717365026473999e-02 -9.348844736814498901e-02 -7.384751439094543457e-01 -4.627564251422882080e-01 -6.922285258769989014e-02
-6.850813627243041992e-01 -1.046806499361991882e-01 -1.201570853590965271e-01 -5.836147665977478027e-01 -1.527854949235916138e-01 -1.876747012138366699e-01 -1.949287801980972290e-01 2.609584033489227295e-01
1.542016416788101196e-01 -4.702186584472656250e-02 -2.187032550573348999e-01 -2.006191015243530273e-01 2.565433382987976074e-01 -8.255488872528076172e-01 -1.569506675004959106e-01 3.375688791275024414e-01
-3.923220932483673096e-01 -1.971472054719924927e-03 -8.844351172447204590e-01 -4.560128599405288696e-02 -1.841608732938766479e-01 4.891333356499671936e-02 1.541926413774490356e-01 -4.112585633993148804e-02
-3.948777616024017334e-01 3.407461941242218018e-01 -4.300593733787536621e-01 -5.205006599426269531e-01 -1.891032457351684570e-01 -2.000540941953659058e-01 -3.337487280368804932e-01 -2.914130687713623047e-01
-4.004370272159576416e-01 -1.596468500792980194e-02 -3.408504724502563477e-01 -2.329761385917663574e-01 -8.640538901090621948e-03 -2.703562080860137939e-01 -7.149661779403686523e-01 -2.908515632152557373e-01
-2.463829964399337769e-01 8.033284544944763184e-02 -4.991439878940582275e-01 2.365867644548416138e-01 6.506704092025756836e-01 -2.527267634868621826e-01 -3.747913241386413574e-01 3.568871645256876945e-03
-1.828903108835220337e-01 -2.409411072731018066e-01 -1.728297472000122070e-01 -4.791085124015808105e-01 -3.657496869564056396e-01 -6.409316658973693848e-01 -2.892205417156219482e-01 1.444598585367202759e-01
4.832394123077392578e-01 6.389189511537551880e-02 -3.843128979206085205e-01 -3.489173948764801025e-01 4.080533385276794434e-01 -3.011394739151000977e-01 -4.378464519977569580e-01 2.098944932222366333e-01
4.464357793331146240e-01 -1.427217870950698853e-01 -6.965615749359130859e-01 -2.286014407873153687e-01 -2.040050178766250610e-01 -5.229042097926139832e-02 -3.601307570934295654e-01 2.623401582241058350e-01
-2.239564061164855957e-01 -6.004505753517150879e-01 -2.232633680105209351e-01 1.465357542037963867e-01 3.335619270801544189e-01 -3.597964346408843994e-01 -4.967736005783081055e-01 1.745922118425369263e-01
-2.052889019250869751e-01 2.213626503944396973e-01 -6.403756141662597656e-01 1.316786110401153564e-01 3.637367486953735352e-01 -4.121082127094268799e-01 2.883261740207672119e-01 3.101055622100830078e-01
-2.978661954402923584e-01 -2.270291596651077271e-01 -6.869950294494628906e-01 -4.375737532973289490e-02 -5.916528105735778809e-01 -1.615967750549316406e-01 -7.297113537788391113e-02 6.606969982385635376e-02
4.753115475177764893e-01 -4.812551289796829224e-02 -5.272557735443115234e-01 -4.028338789939880371e-01 -1.461026817560195923e-01 -1.482151448726654053e-01 -4.585913419723510742e-01 2.790511250495910645e-01
-4.553918838500976562e-01 -1.250975131988525391e-01 -3.711568415164947510e-01 1.681166887283325195e-01 6.455487608909606934e-01 -2.401336580514907837e-01 -3.545815348625183105e-01 -1.040326505899429321e-01
3.617828786373138428e-01 -6.242777779698371887e-02 -6.370772123336791992e-01 -2.315181344747543335e-01 -2.144102454185485840e-01 4.876437038183212280e-02 -3.786840736865997314e-01 4.625977277755737305e-01
-5.823948979377746582e-01 -6.292104721069335938e-01 -1.931368261575698853e-01 -1.074548885226249695e-01 2.383449226617813110e-01 -3.578721582889556885e-01 -1.272583603858947754e-01 1.224192976951599121e-01
-3.392015695571899414e-01 1.696502268314361572e-01 -6.514022350311279297e-01 5.290253087878227234e-02 -3.516917675733566284e-02 -2.221622467041015625e-01 2.554240226745605469e-01 5.596455335617065430e-01
-2.463071793317794800e-01 2.048220485448837280e-01 -5.972742438316345215e-01 1.087720990180969238e-01 1.573208272457122803e-01 -5.134782195091247559e-01 3.377866148948669434e-01 3.553915321826934814e-01
-3.351873159408569336e-01 1.786238700151443481e-01 -4.585697352886199951e-01 -6.529488563537597656e-01 -1.576516181230545044e-01 -1.264561414718627930e-01 -2.508908212184906006e-01 -3.395927250385284424e-01
-2.797011733055114746e-01 5.606300830841064453e-01 -6.889148354530334473e-01 -5.772245675325393677e-02 3.034283220767974854e-01 4.106196761131286621e-02 -1.460592150688171387e-01 1.201564446091651917e-01
-3.215797245502471924e-01 1.567649096250534058e-01 -6.189036965370178223e-01 -3.460493981838226318e-01 -1.593852192163467407e-01 3.736365139484405518e-01 -2.390315383672714233e-01 3.835038542747497559e-01
-8.671358972787857056e-02 -2.397135458886623383e-02 -3.710477948188781738e-01 -3.040236188098788261e-03 8.146172165870666504e-01 -1.169025897979736328e-01 -4.200471043586730957e-01 2.265525609254837036e-02
-6.043538451194763184e-01 3.411708474159240723e-01 -1.590220183134078979e-01 -1.377808153629302979e-01 3.609403669834136963e-01 -5.544523596763610840e-01 5.589838605374097824e-03 1.906847655773162842e-01
-5.193269848823547363e-01 -1.921734213829040527e-01 -3.598083257675170898e-01 1.957382559776306152e-01 -1.239239200949668884e-01 -6.282686591148376465e-01 -3.173311054706573486e-01 1.217194646596908569e-01
-5.003142356872558594e-01 -1.748641431331634521e-01 -3.933402001857757568e-01 1.995968073606491089e-01 5.799598693847656250e-01 -2.977570295333862305e-01 -3.104239404201507568e-01 5.636749416589736938e-02
-4.273173511028289795e-01 -3.898048996925354004e-01 -6.492597609758377075e-02 -6.534786820411682129e-01 -1.275867223739624023e-01 -4.190060496330261230e-01 -1.952225416898727417e-01 6.516025215387344360e-02
-3.029534518718719482e-01 -4.950883984565734863e-01 -1.229753196239471436e-01 4.063106328248977661e-02 1.858811378479003906e-01 -4.779952466487884521e-01 -2.697337865829467773e-01 5.572658777236938477e-01
-3.734222054481506348e-01 4.486136138439178467e-02 -8.069498538970947266e-01 -1.135992929339408875e-01 -2.969434261322021484e-01 -1.507168412208557129e-01 2.681702077388763428e-01 -1.080010756850242615e-01
2.512651979923248291e-01 -5.635102987289428711e-01 -2.754346132278442383e-01 -6.169818043708801270e-01 -2.517875470221042633e-02 -1.437908560037612915e-01 -3.523266315460205078e-01 1.317086368799209595e-01
4.512873888015747070e-01 -2.620675861835479736e-01 -5.128828883171081543e-01 -5.180964469909667969e-01 -2.555631697177886963e-01 -1.717360913753509521e-01 -2.423450946807861328e-01 2.065203040838241577e-01
-3.983864486217498779e-01 -8.041746914386749268e-02 -5.111219882965087891e-01 -1.347121130675077438e-02 6.870853900909423828e-01 -4.331204667687416077e-02 -2.847213447093963623e-01 -1.355194300413131714e-01
1.695561408996582031e-01 3.365921974182128906e-01 -4.923364222049713135e-01 -6.591507196426391602e-01 -2.133766561746597290e-01 -2.663151621818542480e-01 -2.878935448825359344e-02 -2.525852620601654053e-01
-3.294715583324432373e-01 1.891171932220458984e-01 -8.666839003562927246e-01 -3.850187361240386963e-02 -2.617883980274200439e-01 2.593724057078361511e-02 -1.644131690263748169e-01 -8.259624242782592773e-02
-4.622622728347778320e-01 -2.318491339683532715e-01 -1.431691944599151611e-01 -1.620529890060424805e-01 4.150821566581726074e-01 -2.285514920949935913e-01 -2.567429542541503906e-01 6.287724971771240234e-01
-6.628417968750000000e-01 -2.852515876293182373e-01 -4.573629498481750488e-01 2.428385168313980103e-01 3.041018731892108917e-02 -3.810391426086425781e-01 -2.265322953462600708e-01 1.169976517558097839e-01
-6.205549463629722595e-02 3.670787438750267029e-02 -6.075549721717834473e-01 -4.369139373302459717e-01 4.766659140586853027e-01 3.186796307563781738e-01 -3.049646914005279541e-01 -1.140799522399902344e-01
-4.334824383258819580e-01 -1.205804408527910709e-03 -1.646713586524128914e-03 -5.905053019523620605e-01 2.846959531307220459e-01 -5.713373050093650818e-02 -9.481175243854522705e-02 6.083475947380065918e-01
-1.828786879777908325e-01 6.853963434696197510e-02 -7.618506550788879395e-01 -2.037427853792905807e-03 -4.984495043754577637e-01 3.272945806384086609e-02 -3.561257719993591309e-01 7.133494317531585693e-02
5.022782683372497559e-01 -1.505710929632186890e-01 -4.529334008693695068e-01 -2.639259397983551025e-01 4.243781566619873047e-01 -1.073226481676101685e-01 -4.199748039245605469e-01 2.867845892906188965e-01
-1.952681839466094971e-01 -3.041967153549194336e-01 -3.436388075351715088e-01 -3.023033142089843750e-01 5.528940558433532715e-01 3.850620090961456299e-01 -4.452380836009979248e-01 8.751157671213150024e-02
-1.192052885890007019e-01 3.567512929439544678e-01 -4.586231708526611328e-01 -5.387837886810302734e-01 4.526129662990570068e-01 2.354286611080169678e-01 -3.123833835124969482e-01 -5.175874102860689163e-03
-3.348336517810821533e-01 4.199312627315521240e-01 -3.339825272560119629e-01 -5.431084036827087402e-01 -1.098031178116798401e-01 1.053186058998107910e-01 -4.244430959224700928e-01 3.189551234245300293e-01
-3.644057810306549072e-01 3.493043780326843262e-01 -3.648390471935272217e-01 -4.314678609371185303e-01 -3.625742495059967041e-01 -2.074005603790283203e-01 -4.546669125556945801e-01 2.114845365285873413e-01
-2.933090329170227051e-01 -7.047124207019805908e-02 -7.062371373176574707e-01 -1.323539763689041138e-01 -6.122989654541015625e-01 -6.728419661521911621e-02 -8.053284883499145508e-02 8.241751790046691895e-02
-3.859900236129760742e-01 1.197260990738868713e-01 -4.194207191467285156e-01 7.638216018676757812e-02 6.060256808996200562e-02 8.438750170171260834e-03 -2.158852368593215942e-01 7.775468230247497559e-01
-4.926685988903045654e-01 1.884707361459732056e-01 -3.723583817481994629e-01 -5.325566530227661133e-01 -3.711909055709838867e-01 -2.067090719938278198e-01 -2.999214529991149902e-01 1.703669279813766479e-01
-2.345019131898880005e-01 -5.710509419441223145e-02 -5.068589448928833008e-01 -3.614947199821472168e-01 -3.152755498886108398e-01 -4.697301983833312988e-02 -6.516354680061340332e-01 -1.671216785907745361e-01
2.868937551975250244e-01 -2.224706262350082397e-01 -5.946775674819946289e-01 -3.001410663127899170e-01 -3.371480107307434082e-01 8.935739845037460327e-02 -3.928482532501220703e-01 3.853431046009063721e-01
-2.262009978294372559e-01 -2.058216035366058350e-01 -8.174875378608703613e-01 -1.175241246819496155e-01 -4.027688205242156982e-01 1.887359619140625000e-01 -1.347744911909103394e-01 9.145874530076980591e-02
7.537780702114105225e-02 5.058877468109130859e-01 -6.644076704978942871e-01 -2.550862729549407959e-01 -3.250596821308135986e-01 -3.512117862701416016e-01 6.469076033681631088e-03 -5.323324352502822876e-02
-2.966481745243072510e-01 -4.667146597057580948e-03 -5.219693779945373535e-01 -6.706443428993225098e-01 2.610814571380615234e-01 2.820842266082763672e-01 -6.156225502490997314e-02 -1.955430656671524048e-01
-4.343466162681579590e-01 3.452797532081604004e-01 -5.293103456497192383e-01 -4.501207470893859863e-01 -2.301900535821914673e-01 -1.860475242137908936e-01 -2.486820071935653687e-01 -2.447511106729507446e-01
2.081899903714656830e-02 2.024440467357635498e-01 -5.550483465194702148e-01 2.091467380523681641e-01 3.568931818008422852e-01 -6.386674046516418457e-01 -1.649890244007110596e-01 -2.104084789752960205e-01
-6.351549625396728516e-01 4.780245572328567505e-02 -5.075314640998840332e-01 -2.585217952728271484e-01 3.437297344207763672e-01 2.722387015819549561e-01 -2.141734361648559570e-01 1.781495511531829834e-01
-4.082185626029968262e-01 5.386026948690414429e-02 -4.522730708122253418e-01 -3.635717928409576416e-01 -4.752071201801300049e-01 -4.168992862105369568e-02 -5.155472159385681152e-01 1.930133067071437836e-02
-5.195630192756652832e-01 -1.184579799883067608e-03 -4.680023491382598877e-01 2.608157694339752197e-01 4.959645569324493408e-01 -3.583138883113861084e-01 -2.607977390289306641e-01 2.483646757900714874e-02
3.748605549335479736e-01 -3.404946923255920410e-01 -3.529332578182220459e-01 -2.910575270652770996e-01 1.405001580715179443e-01 -6.895631551742553711e-01 -1.797832697629928589e-01 8.189561963081359863e-02
-4.153622984886169434e-01 2.917720973491668701e-01 -3.117215335369110107e-01 -4.040627479553222656e-01 -2.643527463078498840e-02 -1.412867903709411621e-01 -6.561446189880371094e-01 1.752700209617614746e-01
-1.779138892889022827e-01 2.139168828725814819e-01 -6.806777119636535645e-01 -2.836943864822387695e-01 4.757794439792633057e-01 -1.264428049325942993e-01 8.344916999340057373e-02 -3.598110675811767578e-01
-1.667477339506149292e-01 1.656020879745483398e-01 -8.085703849792480469e-01 -3.568921089172363281e-01 -2.342220544815063477e-01 -1.574855744838714600e-01 2.416751980781555176e-01 -1.598259061574935913e-01
-2.090325206518173218e-01 3.908813893795013428e-01 -4.066721796989440918e-01 -6.127147674560546875e-01 1.472236961126327515e-01 -5.445174127817153931e-02 -3.602764308452606201e-01 -3.290538191795349121e-01
-6.959672272205352783e-02 -3.175719678401947021e-01 -1.794579625129699707e-01 -6.105534434318542480e-01 -2.946394681930541992e-01 -6.242979168891906738e-01 -1.037828251719474792e-01 4.463935270905494690e-02
-3.545190766453742981e-02 5.188256502151489258e-02 -2.515431046485900879e-01 -4.588492587208747864e-02 6.779997348785400391e-01 -2.215458601713180542e-01 -6.421377062797546387e-01 9.780165553092956543e-02
-7.014502584934234619e-02 -1.641641706228256226e-01 -9.331644773483276367e-01 2.777452170848846436e-01 1.411362886428833008e-01 -1.385615672916173935e-02 -7.965822704136371613e-03 -4.085206892341375351e-03
-1.184115260839462280e-01 7.325717061758041382e-02 -7.095286250114440918e-01 -1.178618073463439941e-01 6.470869481563568115e-02 3.814888596534729004e-01 -5.476237088441848755e-02 5.572879314422607422e-01
-6.138399243354797363e-01 4.209664762020111084e-01 -1.044027730822563171e-01 -3.185587525367736816e-01 2.029346227645874023e-01 -4.812642931938171387e-01 -2.018765211105346680e-01 1.416197866201400757e-01
-4.982640147209167480e-01 -4.415225237607955933e-02 -6.910184621810913086e-01 7.612274587154388428e-02 8.419665694236755371e-02 -1.431053429841995239e-01 2.543646097183227539e-01 4.173883199691772461e-01
-8.667717128992080688e-02 -1.132521480321884155e-01 -2.947168648242950439e-01 -5.124750137329101562e-01 5.171610116958618164e-01 4.079207479953765869e-01 -4.411641955375671387e-01 4.113014787435531616e-02
-6.451808810234069824e-01 -1.430356949567794800e-01 -5.895670056343078613e-01 -2.960037672892212868e-03 3.246149048209190369e-02 -4.046791493892669678e-01 9.193480014801025391e-02 -2.059452086687088013e-01
-6.060368195176124573e-02 3.295915126800537109e-01 -7.838922739028930664e-01 -1.857177317142486572e-01 -1.148071363568305969e-01 1.522236168384552002e-01 1.531124114990234375e-01 4.229923486709594727e-01
-3.179782629013061523e-01 -1.090445443987846375e-01 -3.173356950283050537e-01 -1.444692164659500122e-01 5.098035335540771484e-01 2.563266754150390625e-01 -6.398488879203796387e-01 1.744023859500885010e-01
-2.619195282459259033e-01 -7.030232995748519897e-02 -8.669111728668212891e-01 -2.553652822971343994e-01 -1.479438692331314087e-01 1.961901187896728516e-01 1.030479744076728821e-02 -2.218674868345260620e-01
-1.032258868217468262e-01 -1.247480809688568115e-01 -7.850255966186523438e-01 -4.300971925258636475e-01 1.070837676525115967e-01 6.408204324543476105e-03 5.636037513613700867e-02 -3.973024487495422363e-01
-2.979600131511688232e-01 -3.378188014030456543e-01 -1.756576597690582275e-01 -1.884701848030090332e-01 5.132116675376892090e-01 4.376320913434028625e-02 -6.192014813423156738e-01 2.863732874393463135e-01
1.723654866218566895e-01 -2.065962851047515869e-01 -2.666280567646026611e-01 -3.509703576564788818e-01 -3.093290030956268311e-01 -5.599297285079956055e-01 -4.650851190090179443e-01 3.283708095550537109e-01
4.672564566135406494e-01 1.372493058443069458e-01 -5.490958094596862793e-01 -4.087384343147277832e-01 -1.745252758264541626e-01 -1.990607529878616333e-01 -2.894272804260253906e-01 3.747111856937408447e-01
5.139153003692626953e-01 -1.247605383396148682e-01 -5.246526598930358887e-01 -5.546826720237731934e-01 -2.508952319622039795e-01 -2.153582125902175903e-01 -1.249267235398292542e-01 1.116168051958084106e-01
-4.988557696342468262e-01 -7.336185872554779053e-02 -4.877361059188842773e-01 2.738600373268127441e-01 5.308601260185241699e-01 -2.344803363084793091e-01 -3.083350062370300293e-01 3.180125728249549866e-02
-5.366423130035400391e-01 -5.266648903489112854e-02 -6.288858056068420410e-01 3.039464950561523438e-01 5.325523391366004944e-02 -2.681573331356048584e-01 1.481186319142580032e-02 3.826180100440979004e-01
4.414931833744049072e-01 -2.920872271060943604e-01 -3.459153175354003906e-01 -6.783092021942138672e-01 -1.256128549575805664e-01 -1.660496145486831665e-01 -2.227800488471984863e-01 2.168548554182052612e-01
4.345469921827316284e-02 -5.216042995452880859e-01 -5.467607378959655762e-01 -4.354208707809448242e-01 3.210008442401885986e-01 4.446062445640563965e-02 3.594810962677001953e-01 5.707028880715370178e-02
5.222367048263549805e-01 -2.378212064504623413e-01 -4.905868768692016602e-01 -1.749983578920364380e-01 2.501645386219024658e-01 -2.975543141365051270e-01 -4.654828906059265137e-01 1.778061091899871826e-01
-3.858569860458374023e-01 1.849198043346405029e-01 -3.986350595951080322e-01 -5.227356553077697754e-01 -3.577298820018768311e-01 -2.764590680599212646e-01 -4.220729768276214600e-01 -4.701757431030273438e-02
-4.975940585136413574e-01 3.942709565162658691e-01 -5.584384799003601074e-01 -3.210199177265167236e-01 -1.009981054812669754e-02 -3.805652558803558350e-01 7.135473191738128662e-02 -1.789400726556777954e-01
-1.585955172777175903e-01 1.478180438280105591e-01 -8.516674637794494629e-01 -2.203222662210464478e-01 2.998657524585723877e-01 2.132692784070968628e-01 1.621048152446746826e-01 1.320490241050720215e-01
-5.414599180221557617e-01 1.936752498149871826e-01 -4.507926702499389648e-01 -4.502947628498077393e-01 -3.864980340003967285e-01 5.156785249710083008e-02 -1.498490422964096069e-01 2.980552613735198975e-01
-3.232298493385314941e-01 -1.910630464553833008e-01 -4.387803971767425537e-01 -1.996488273143768311e-01 -5.656931921839714050e-02 -2.965017855167388916e-01 -5.643768906593322754e-01 -4.658272564411163330e-01
-5.386881828308105469e-01 -1.652301698923110962e-01 -6.487917900085449219e-01 2.074239552021026611e-01 3.987699449062347412e-01 -2.224760651588439941e-01 3.420209512114524841e-02 -9.421049803495407104e-02
-4.045826494693756104e-01 -6.613913923501968384e-02 -2.944605946540832520e-01 -1.011668983846902847e-02 6.499937772750854492e-01 -1.355379819869995117e-01 -5.502286553382873535e-01 3.892598301172256470e-02
-3.401358127593994141e-01 2.893780171871185303e-01 -4.729740321636199951e-01 -4.809693694114685059e-01 -4.295834898948669434e-01 -2.230434715747833252e-01 -1.764231175184249878e-01 2.830487489700317383e-01
-3.306727111339569092e-01 -2.278273738920688629e-02 -6.478817462921142578e-01 -5.357181429862976074e-01 1.124602630734443665e-01 2.116730995476245880e-02 9.599249809980392456e-02 -4.013500511646270752e-01
-3.369119465351104736e-01 -2.770927846431732178e-01 -1.978185325860977173e-01 -4.896956682205200195e-01 2.798083424568176270e-01 -2.188991159200668335e-01 7.158577442169189453e-02 6.320140957832336426e-01
1.884322762489318848e-01 -1.362474113702774048e-01 -2.846064865589141846e-01 -1.612504422664642334e-01 1.096495315432548523e-01 -8.842158317565917969e-01 -1.314606964588165283e-01 1.666880548000335693e-01
5.480261445045471191e-01 4.093176871538162231e-02 -4.987260699272155762e-01 -2.976383268833160400e-01 7.048537582159042358e-02 -2.554845511913299561e-01 -4.590365886688232422e-01 2.823484838008880615e-01
4.327193498611450195e-01 -1.461838036775588989e-01 -6.600094437599182129e-01 -1.078331694006919861e-01 1.135942712426185608e-02 -1.556520164012908936e-01 -5.628972053527832031e-01 -5.416575446724891663e-02
-2.986816763877868652e-01 -2.414276003837585449e-01 -4.708164930343627930e-01 2.898120582103729248e-01 4.485635757446289062e-01 -2.270019501447677612e-01 -5.401346683502197266e-01 -4.856229946017265320e-02
4.011855721473693848e-01 -2.482440620660781860e-01 -5.547454953193664551e-01 -3.467219769954681396e-01 -1.464888900518417358e-01 3.308364376425743103e-02 -4.147868454456329346e-01 3.935283720493316650e-01
-4.413671493530273438e-01 4.356572404503822327e-02 -7.669307589530944824e-01 6.150060147047042847e-02 8.322677016258239746e-02 -4.299263060092926025e-01 -1.719304919242858887e-02 1.388279199600219727e-01
-2.343899458646774292e-01 -2.776636555790901184e-02 -4.189522862434387207e-01 -6.276878714561462402e-01 -5.091183185577392578e-01 9.260738268494606018e-03 -3.372152745723724365e-01 -4.213974624872207642e-02
5.819060802459716797e-01 4.003139957785606384e-02 -5.361121296882629395e-01 -3.398956954479217529e-01 2.574179172515869141e-01 -1.665270030498504639e-01 -3.593618273735046387e-01 1.835790723562240601e-01
1.720445901155471802e-01 -1.054272651672363281e-01 -4.251310229301452637e-01 -7.174164056777954102e-02 7.340374588966369629e-01 -2.024719864130020142e-01 -4.109840095043182373e-01 -1.571259051561355591e-01
1.834164857864379883e-01 -2.471974641084671021e-01 -2.180027365684509277e-01 -5.764884948730468750e-01 1.261986675672233105e-03 -6.064426898956298828e-01 -3.383545875549316406e-01 -2.076767086982727051e-01
-3.014386892318725586e-01 -8.593297749757766724e-02 -4.011801481246948242e-01 5.452700331807136536e-02 -1.564222872257232666e-01 -7.163857817649841309e-01 -4.109088778495788574e-01 -1.769434213638305664e-01
-6.356707215309143066e-01 1.943872570991516113e-01 -3.037293627858161926e-02 -3.128339946269989014e-01 3.291518688201904297e-01 -5.504446029663085938e-01 -2.095238268375396729e-01 6.417363882064819336e-02
-1.339345276355743408e-01 -4.671128988265991211e-01 -6.532496213912963867e-01 3.063402697443962097e-02 3.742102533578872681e-02 -4.339623153209686279e-01 4.205948114395141602e-02 -3.803960978984832764e-01
-3.138186931610107422e-01 4.362027049064636230e-01 -5.190491676330566406e-01 -4.507432579994201660e-01 -2.275753021240234375e-01 -4.149191975593566895e-01 1.194468885660171509e-01 -2.115735784173011780e-02
-3.931182026863098145e-01 5.625391602516174316e-01 -3.717910647392272949e-01 -2.566276192665100098e-01 4.762306436896324158e-02 -2.067811191082000732e-01 -5.285243391990661621e-01 2.360383793711662292e-02
-9.356001019477844238e-02 4.934129416942596436e-01 -6.513492465019226074e-01 -5.373317003250122070e-01 -1.662726253271102905e-01 3.635399276390671730e-03 7.968806475400924683e-02 -2.826636657118797302e-02
-4.361227154731750488e-01 -1.120352447032928467e-01 -5.675870180130004883e-01 -6.067047119140625000e-01 1.105399206280708313e-01 6.488475203514099121e-02 1.883397102355957031e-01 -2.347307801246643066e-01
-2.845107316970825195e-01 2.224018871784210205e-01 -4.296008646488189697e-01 1.429613232612609863e-01 6.040402054786682129e-01 -1.385150104761123657e-01 -4.922074079513549805e-01 1.956455558538436890e-01
-3.523560166358947754e-01 1.122857853770256042e-01 -5.862818360328674316e-01 -7.578430324792861938e-02 7.536104321479797363e-02 -4.895763397216796875e-01 4.714643657207489014e-01 2.147658765316009521e-01
-3.903607726097106934e-01 7.347254455089569092e-02 -4.899280369281768799e-01 -6.931810975074768066e-01 2.738115191459655762e-01 3.527927771210670471e-02 6.172755733132362366e-02 -2.041154652833938599e-01
3.480707705020904541e-01 -2.046911865472793579e-01 -2.841360867023468018e-01 -3.102092444896697998e-01 4.127243757247924805e-01 -5.426346063613891602e-01 -3.506513237953186035e-01 2.687660157680511475e-01
-5.280727148056030273e-01 -8.224740624427795410e-02 -6.756505966186523438e-01 3.497014045715332031e-01 1.341138035058975220e-01 -3.000793755054473877e-01 -1.068253964185714722e-01 1.270192414522171021e-01
-4.258940219879150391e-01 -4.117609858512878418e-01 -6.648226827383041382e-02 -5.358250141143798828e-01 -1.445925384759902954e-01 -2.007365524768829346e-01 -4.734757244586944580e-01 2.686215043067932129e-01
-7.821916788816452026e-02 3.692089319229125977e-01 -5.253677368164062500e-01 2.726512253284454346e-01 3.978648185729980469e-01 -3.942367136478424072e-01 -1.230246275663375854e-01 4.223297238349914551e-01
-1.830866634845733643e-01 -2.882547974586486816e-01 -4.086842238903045654e-01 -6.396021693944931030e-02 1.043114885687828064e-01 -3.906533420085906982e-01 -6.348131895065307617e-01 -3.818328678607940674e-01
-3.850744664669036865e-01 -2.892132997512817383e-01 -4.644685983657836914e-01 2.703018486499786377e-01 4.030787348747253418e-01 -1.466407030820846558e-01 -5.293518900871276855e-01 1.228407248854637146e-01
3.225758969783782959e-01 -5.187654495239257812e-01 -5.386654734611511230e-01 -1.865827292203903198e-01 8.416759222745895386e-02 -5.098383426666259766e-01 -1.712865531444549561e-01 -7.412943989038467407e-02
-1.911782175302505493e-01 1.597486436367034912e-01 -2.201172411441802979e-01 -5.379865765571594238e-01 2.373251318931579590e-01 6.930711865425109863e-02 -7.295057773590087891e-01 -8.212611824274063110e-02
-2.105785459280014038e-01 -1.087984591722488403e-01 -7.573314905166625977e-01 1.968684792518615723e-02 -5.825760960578918457e-01 -1.177416965365409851e-01 -7.754198461771011353e-02 1.030058562755584717e-01
4.728008806705474854e-01 3.262314200401306152e-01 -6.512983441352844238e-01 -3.249738514423370361e-01 3.098188200965523720e-03 -6.877943873405456543e-02 -3.339119851589202881e-01 1.549108624458312988e-01
2.570338547229766846e-01 1.396095752716064453e-01 -5.761445164680480957e-01 -2.585285902023315430e-01 -3.208362758159637451e-01 7.683183252811431885e-02 -4.042432010173797607e-01 4.933675825595855713e-01
-5.525010228157043457e-01 3.911391794681549072e-01 -3.508227467536926270e-01 -4.548583328723907471e-01 8.876472711563110352e-03 -4.278577268123626709e-01 1.131850704550743103e-01 1.258106827735900879e-01
-5.790715217590332031e-01 1.295548528432846069e-01 -4.286659061908721924e-01 1.415593773126602173e-01 5.088023543357849121e-01 -3.234799504280090332e-01 -2.801500558853149414e-01 -4.577017575502395630e-02
-4.431961774826049805e-01 -4.858152009546756744e-03 -3.494576811790466309e-01 -5.018521547317504883e-01 -3.463945984840393066e-01 -2.419496476650238037e-01 -4.983275830745697021e-01 5.213559418916702271e-02
-2.443445771932601929e-01 -9.727862663567066193e-03 -5.930800437927246094e-01 -2.591226249933242798e-02 4.510427117347717285e-01 3.173341155052185059e-01 -5.041776895523071289e-01 1.716101169586181641e-01
-1.882437765598297119e-01 -2.675234675407409668e-01 -3.376391828060150146e-01 -5.462709069252014160e-01 3.056209161877632141e-02 4.230383336544036865e-01 -5.469438433647155762e-01 3.924623876810073853e-02
-1.928323805332183838e-01 4.608549550175666809e-02 -4.559818506240844727e-01 -5.477402806282043457e-01 -4.823791086673736572e-01 -1.096956133842468262e-01 -4.560967385768890381e-01 2.452243119478225708e-03
-2.121579200029373169e-01 -5.835882574319839478e-02 -3.685239255428314209e-01 1.497062742710113525e-01 6.904560327529907227e-01 -1.798175573348999023e-01 -5.294815897941589355e-01 6.282485276460647583e-02
-2.839745283126831055e-01 1.403716206550598145e-02 -6.946840882301330566e-01 -2.742753028869628906e-01 5.049819350242614746e-01 -3.157265484333038330e-02 2.156927436590194702e-01 -2.425315082073211670e-01
-4.254346191883087158e-01 -2.102682888507843018e-01 -5.963717103004455566e-01 -6.956835743039846420e-03 1.086107417941093445e-01 -1.652586609125137329e-01 3.543503284454345703e-01 5.043950676918029785e-01
-7.251601815223693848e-01 -3.090511262416839600e-01 -4.252035319805145264e-01 1.148570142686367035e-02 -9.001687914133071899e-02 -2.808099091053009033e-01 -3.324505388736724854e-01 -1.482242345809936523e-02
-6.022078394889831543e-01 2.720023691654205322e-01 -3.028645515441894531e-01 -3.857080340385437012e-01 -1.172139495611190796e-02 -5.378632545471191406e-01 8.863129466772079468e-02 -1.599154025316238403e-01
-2.514287531375885010e-01 -2.256320267915725708e-01 -1.430613696575164795e-01 -5.217226147651672363e-01 3.604028001427650452e-02 -3.214457929134368896e-01 -6.407442688941955566e-01 -2.793444097042083740e-01
-1.319135874509811401e-01 -1.358834803104400635e-01 -9.064493179321289062e-01 -1.921958774328231812e-01 1.269857287406921387e-01 2.838991582393646240e-01 -3.024239651858806610e-02 8.891640603542327881e-02
1.897157430648803711e-01 -1.683077812194824219e-01 -5.434060692787170410e-01 -9.101103246212005615e-02 6.491062641143798828e-01 -3.248892128467559814e-01 1.518839448690414429e-01 -2.866123616695404053e-01
-4.669246077537536621e-01 1.476192623376846313e-01 -1.008163541555404663e-01 -7.025570869445800781e-01 -9.015852957963943481e-02 -1.892727464437484741e-01 -1.312675327062606812e-01 4.418775141239166260e-01
-1.322162449359893799e-01 3.919686675071716309e-01 -4.142407178878784180e-01 -5.043245553970336914e-01 -8.172569423913955688e-02 1.795044983737170696e-03 -6.287477612495422363e-01 3.057532198727130890e-02
-2.817201316356658936e-01 3.223455548286437988e-01 -4.751311540603637695e-01 -5.957608819007873535e-01 -4.037530422210693359e-01 -3.963352367281913757e-02 -1.838410347700119019e-01 1.940658837556838989e-01
-1.159412562847137451e-01 -6.201053857803344727e-01 -1.022266075015068054e-01 -6.908243894577026367e-01 -6.888315826654434204e-02 -2.648772597312927246e-01 -1.813420951366424561e-01 8.092258870601654053e-02
-2.264671921730041504e-01 -4.780077561736106873e-02 -3.858629465103149414e-01 -5.567812323570251465e-01 4.265185594558715820e-01 4.092953205108642578e-01 -3.653837442398071289e-01 -6.772102415561676025e-02
-6.371881961822509766e-01 -3.628344535827636719e-01 -3.861466348171234131e-01 3.641369193792343140e-02 4.522823914885520935e-02 -4.518769979476928711e-01 1.217524930834770203e-01 3.014052808284759521e-01
1.694170087575912476e-01 2.315863734111189842e-03 -5.634818673133850098e-01 9.964518994092941284e-02 2.826211601495742798e-02 -5.422171354293823242e-01 -5.836989283561706543e-01 -9.137266129255294800e-02
-2.162457406520843506e-01 3.448370397090911865e-01 -8.893607854843139648e-01 -8.524207770824432373e-02 -8.149208873510360718e-02 -1.668360978364944458e-01 -2.203554473817348480e-02 -3.369588777422904968e-02
-1.891932040452957153e-01 -4.844927787780761719e-01 -3.580470979213714600e-01 -4.927627444267272949e-01 3.313116729259490967e-01 6.517819315195083618e-02 2.985041439533233643e-01 3.941314220428466797e-01
-2.892527580261230469e-01 3.609817475080490112e-02 -3.337242901325225830e-01 -3.701650500297546387e-01 7.010748237371444702e-02 -9.842374920845031738e-02 -7.808220982551574707e-01 -2.057918310165405273e-01
-6.541503071784973145e-01 -3.596543967723846436e-01 -2.881491482257843018e-01 1.071073487401008606e-01 -5.360727012157440186e-02 -5.083688497543334961e-01 -2.254493534564971924e-01 1.899849474430084229e-01
-2.487050294876098633e-01 -3.352719545364379883e-01 -6.397330760955810547e-01 -6.274411827325820923e-02 2.006010860204696655e-01 1.688115894794464111e-01 -2.961581349372863770e-01 5.060587525367736816e-01
2.335547804832458496e-01 1.047314628958702087e-01 -2.360889911651611328e-01 -2.352411597967147827e-01 4.577692747116088867e-01 -7.191843390464782715e-01 -1.641082018613815308e-01 2.640018463134765625e-01
-4.315962493419647217e-01 1.798254698514938354e-01 -1.887290626764297485e-01 -6.269100904464721680e-01 1.295095384120941162e-01 -4.458115994930267334e-01 -2.847288548946380615e-01 2.369836717844009399e-01
-4.604108035564422607e-01 -2.405262924730777740e-02 -3.043299019336700439e-01 1.288501173257827759e-01 6.274873614311218262e-01 -2.028246223926544189e-01 -4.810918271541595459e-01 1.090721040964126587e-01
-4.644024968147277832e-01 -4.421592056751251221e-01 -5.188336372375488281e-01 5.583858117461204529e-02 4.349883645772933960e-02 -4.368478059768676758e-01 -9.535233676433563232e-02 -3.386724293231964111e-01
-1.933798640966415405e-01 3.730011880397796631e-01 -7.929934859275817871e-01 -3.458866775035858154e-01 1.011805385351181030e-01 1.256957557052373886e-02 -1.334378216415643692e-02 -2.538195550441741943e-01
-3.584071993827819824e-01 -2.685834765434265137e-01 -3.735170662403106689e-01 -7.471626996994018555e-02 -2.089766785502433777e-02 -5.293022394180297852e-01 -5.197708606719970703e-01 -3.217923939228057861e-01
-7.668036222457885742e-01 -5.682130903005599976e-02 -1.132717356085777283e-01 -3.723937273025512695e-01 -9.250552207231521606e-02 -3.076474070549011230e-01 -2.711025178432464600e-01 2.838575839996337891e-01
-4.529434740543365479e-01 8.890897966921329498e-03 -1.202593892812728882e-01 -1.594876796007156372e-01 2.070980699500069022e-04 -4.375942647457122803e-01 -5.353175401687622070e-01 5.261281132698059082e-01
-2.851862907409667969e-01 -3.674495965242385864e-02 -8.363543152809143066e-01 -2.525632977485656738e-01 -2.009109407663345337e-01 -9.928419254720211029e-03 2.883583605289459229e-01 -1.744342446327209473e-01
-6.124240905046463013e-02 -2.654280662536621094e-01 -1.723141372203826904e-01 -1.464093178510665894e-01 2.226026952266693115e-01 -8.035460114479064941e-01 -1.002716124057769775e-01 4.115542769432067871e-01
-2.345120161771774292e-01 -3.061036765575408936e-01 -2.191440910100936890e-01 -5.006569623947143555e-01 -1.690791994333267212e-01 -4.299102425575256348e-01 -5.225489139556884766e-01 -2.572064697742462158e-01
-2.994839847087860107e-01 1.912556886672973633e-01 -5.416223406791687012e-01 -3.117621541023254395e-01 1.469229012727737427e-01 -7.328359782695770264e-02 3.752530217170715332e-01 5.616123676300048828e-01
-3.013839721679687500e-01 5.806806087493896484e-01 -5.657172799110412598e-01 -1.535516679286956787e-01 1.201030537486076355e-01 -3.706571161746978760e-01 1.595463156700134277e-01 2.260467112064361572e-01
-2.546904683113098145e-01 -3.301103413105010986e-01 -6.957944631576538086e-01 4.701057821512222290e-02 3.505958020687103271e-01 -1.164247244596481323e-01 3.422032892704010010e-01 2.936746478080749512e-01
-2.587329447269439697e-01 -9.824036061763763428e-02 -7.154091000556945801e-01 -1.046543121337890625e-01 1.133568212389945984e-01 -5.759451538324356079e-03 3.245286345481872559e-01 5.314525365829467773e-01
-2.402412593364715576e-01 -1.157455742359161377e-01 -6.667309403419494629e-01 -2.843267619609832764e-01 3.241877853870391846e-01 -2.509055286645889282e-02 -2.854722738265991211e-02 -5.449522733688354492e-01
-9.609052538871765137e-02 1.659149676561355591e-01 -4.284240007400512695e-01 -8.219130039215087891e-01 9.332738816738128662e-02 -2.244595140218734741e-01 -1.302940249443054199e-01 -1.675775945186614990e-01
-9.899843484163284302e-02 -1.865032613277435303e-01 -1.159199625253677368e-01 -7.412781119346618652e-01 -2.721596360206604004e-01 -2.090359032154083252e-01 -4.504825770854949951e-01 2.679248750209808350e-01
-1.612852513790130615e-01 3.710148334503173828e-01 -6.199890971183776855e-01 -4.285339415073394775e-01 4.745151996612548828e-01 -1.076274141669273376e-01 7.228662073612213135e-02 -1.622759401798248291e-01
-2.387317419052124023e-01 4.162120819091796875e-01 -5.212683081626892090e-01 -4.645616710186004639e-01 -2.014925330877304077e-01 -4.625156819820404053e-01 1.418316513299942017e-01 -8.717851340770721436e-02
-3.326169848442077637e-01 -4.039834439754486084e-01 -3.762612938880920410e-01 1.035764664411544800e-01 4.531509876251220703e-01 -7.634469866752624512e-02 -5.941628217697143555e-01 9.827965497970581055e-02
-6.033537983894348145e-01 -2.511900365352630615e-01 -6.293845772743225098e-01 -3.014097213745117188e-01 1.217632442712783813e-01 2.632464468479156494e-01 1.609533093869686127e-02 3.887208923697471619e-02
-2.228752970695495605e-01 3.200626969337463379e-01 -4.755108356475830078e-01 -4.792919456958770752e-01 -4.476439356803894043e-01 -2.941336929798126221e-01 -3.241682052612304688e-01 8.391214534640312195e-03
-9.962722659111022949e-02 2.701847814023494720e-02 -2.638787031173706055e-01 -1.468462347984313965e-01 8.087952136993408203e-01 4.630229994654655457e-02 -4.405581951141357422e-01 2.185488343238830566e-01
-7.636354863643646240e-02 -1.236489266157150269e-01 -5.831927657127380371e-01 2.473889589309692383e-01 4.289500415325164795e-01 5.211788043379783630e-02 -5.893220901489257812e-01 2.086849808692932129e-01
3.742752671241760254e-01 -3.380236029624938965e-01 -3.274668157100677490e-01 -6.061325669288635254e-01 1.422749459743499756e-01 -3.634667396545410156e-01 3.894973546266555786e-02 -3.422856926918029785e-01
-3.892605304718017578e-01 1.573581993579864502e-01 -5.978365540504455566e-01 -3.500335812568664551e-01 -2.234411835670471191e-01 2.864747047424316406e-01 -2.221876084804534912e-01 4.030153751373291016e-01
-1.956256181001663208e-01 -1.723004877567291260e-01 -4.511996805667877197e-01 -5.464642047882080078e-01 4.501304328441619873e-01 3.597855269908905029e-01 -1.845740824937820435e-01 -2.524047195911407471e-01
-3.683023154735565186e-01 -3.432029485702514648e-01 -5.292435288429260254e-01 2.285724133253097534e-01 4.024792015552520752e-01 -7.226816564798355103e-02 -4.793791770935058594e-01 1.311654746532440186e-01
