# Supplementary material for: Where is your field going? A machine learning approach to study the relative motion of the domains of physics
Source: PLoS One. 2020 Jun 18;15(6):e0233997. doi: 10.1371/journal.pone.0233997 (PMC7302634; doi:10.1371/journal.pone.0233997)
Supplement: S18 Data — (ZIP) [file pone.0233997.s018.zip › 17/Pacs4Run_17_VS_500_embeddings2002-2006ED8.txt]

-6.715722382068634033e-03 1.931978911161422729e-01 2.832265794277191162e-01 1.059940978884696960e-01 1.566405892372131348e-01 -9.140681028366088867e-01 -6.595287472009658813e-02 -8.228600025177001953e-02
3.554055839776992798e-02 5.326427221298217773e-01 2.470175623893737793e-01 -5.166204646229743958e-02 1.360730230808258057e-01 -4.627219140529632568e-01 -5.675262212753295898e-01 3.108513057231903076e-01
1.066221371293067932e-01 5.165514945983886719e-01 -1.191547811031341553e-01 -3.559558987617492676e-01 -6.256236135959625244e-02 -6.962007880210876465e-01 -2.482443600893020630e-01 1.751258224248886108e-01
2.944777011871337891e-01 4.412469565868377686e-01 4.555204212665557861e-01 2.739278972148895264e-02 -1.398296654224395752e-01 -5.066305398941040039e-01 -4.380576312541961670e-01 2.054594457149505615e-01
4.438252747058868408e-01 5.994336307048797607e-02 1.636086553335189819e-01 -1.315367817878723145e-01 -2.160777337849140167e-02 -7.667096257209777832e-01 -3.158816993236541748e-01 2.593540549278259277e-01
2.371357679367065430e-01 9.412511438131332397e-02 1.424848735332489014e-01 2.686251401901245117e-01 1.094891056418418884e-01 -4.923289716243743896e-01 -5.400697588920593262e-01 -5.444215536117553711e-01
-1.655839383602142334e-01 3.410485684871673584e-01 4.086501300334930420e-01 5.165950655937194824e-01 3.114767968654632568e-01 -1.516430675983428955e-01 -4.901646077632904053e-01 -2.492547780275344849e-01
2.695182152092456818e-02 1.274050623178482056e-01 -1.213504839688539505e-02 2.994113564491271973e-01 2.523602247238159180e-01 -3.827059864997863770e-01 -4.886334240436553955e-01 -6.665846109390258789e-01
6.358704715967178345e-02 7.310077548027038574e-01 2.576637566089630127e-01 -4.662923142313957214e-02 -1.390499025583267212e-01 -5.676110982894897461e-01 -8.724731951951980591e-02 2.094997465610504150e-01
4.501198232173919678e-01 1.148307621479034424e-01 1.084124296903610229e-01 2.880456149578094482e-01 4.453930854797363281e-01 -4.697456657886505127e-01 -5.005242824554443359e-01 -1.411448270082473755e-01
2.217539101839065552e-01 -2.378491610288619995e-01 1.835934668779373169e-01 2.290162593126296997e-01 1.197017058730125427e-01 -6.732979416847229004e-01 -5.079360604286193848e-01 2.871243655681610107e-01
2.646718323230743408e-01 5.765673518180847168e-01 2.279412299394607544e-01 2.312181890010833740e-01 1.367055177688598633e-01 -4.307754337787628174e-01 -2.464259266853332520e-01 4.765693247318267822e-01
2.724903449416160583e-02 1.937365084886550903e-01 1.223317719995975494e-02 1.717162281274795532e-01 5.918419361114501953e-01 -6.375753879547119141e-01 3.961078226566314697e-01 -1.356728076934814453e-01
2.312657982110977173e-01 3.781064450740814209e-01 2.602417171001434326e-01 -2.677100598812103271e-01 -3.118855357170104980e-01 -7.157936692237854004e-01 -2.334221899509429932e-01 -6.182620301842689514e-03
1.062015220522880554e-01 3.454789519309997559e-01 -9.252437204122543335e-02 6.707416176795959473e-01 -2.395901679992675781e-01 -4.346366524696350098e-01 -1.284524947404861450e-01 -3.848350048065185547e-01
5.077167153358459473e-01 -1.581083089113235474e-01 2.475749552249908447e-01 4.556676447391510010e-01 2.747440636157989502e-01 -5.624338388442993164e-01 -2.326719909906387329e-01 -4.844302684068679810e-02
1.430739909410476685e-01 5.944228768348693848e-01 -7.347083091735839844e-02 4.749437272548675537e-01 2.483220994472503662e-01 -3.079467713832855225e-01 -4.585414826869964600e-01 -1.687198877334594727e-01
-1.017297878861427307e-01 -1.788749694824218750e-01 1.666228175163269043e-01 6.421296000480651855e-01 -4.355797767639160156e-01 -4.864711761474609375e-01 -2.596794366836547852e-01 -1.540907472372055054e-01
2.024469077587127686e-01 -3.015893995761871338e-01 -1.430067569017410278e-01 4.960910677909851074e-01 1.610806286334991455e-01 -6.356766223907470703e-01 -9.933054447174072266e-02 -4.019992649555206299e-01
-1.684283465147018433e-01 3.853180706501007080e-01 9.515198320150375366e-02 3.962536752223968506e-01 -4.778967201709747314e-01 -3.831940293312072754e-01 -4.678199291229248047e-01 -2.510234117507934570e-01
4.795951247215270996e-01 -1.589288562536239624e-01 1.239252984523773193e-01 3.959068059921264648e-01 3.550737500190734863e-01 -6.010332107543945312e-01 -2.856637835502624512e-01 6.089694797992706299e-02
-1.155311167240142822e-01 3.586397469043731689e-01 -3.236243501305580139e-02 3.464092016220092773e-01 -1.138910204172134399e-01 -4.201981425285339355e-01 -7.154738903045654297e-01 1.885279119014739990e-01
-1.500804536044597626e-02 4.979385435581207275e-01 -1.949204951524734497e-01 1.219918057322502136e-01 -2.373221516609191895e-01 -5.311461091041564941e-01 -5.829132795333862305e-01 -1.439794003963470459e-01
-1.336430907249450684e-01 4.997494816780090332e-01 2.225306928157806396e-01 5.265795439481735229e-02 6.216962933540344238e-01 -4.747636914253234863e-01 1.544738840311765671e-02 -2.606756687164306641e-01
3.368064761161804199e-02 3.871655166149139404e-01 -1.201349273324012756e-01 6.365085840225219727e-01 -1.113690435886383057e-01 -3.706044256687164307e-01 -1.702418476343154907e-01 -5.006594657897949219e-01
-4.250156283378601074e-01 9.757816791534423828e-03 5.533242821693420410e-01 -5.876869335770606995e-02 4.479378759860992432e-01 -4.990459084510803223e-01 -2.443486005067825317e-01 1.560579799115657806e-02
7.746771723031997681e-02 3.727737665176391602e-01 2.752797901630401611e-01 1.338150817900896072e-02 7.136607170104980469e-01 -5.020033121109008789e-01 -1.231448352336883545e-01 -5.095926672220230103e-02
-1.985906437039375305e-02 4.833504855632781982e-01 -9.403087198734283447e-02 5.954001098871231079e-02 -4.607888460159301758e-01 -5.661094188690185547e-01 -3.940231204032897949e-01 -2.559895217418670654e-01
-3.629570826888084412e-02 2.784467339515686035e-01 -2.443635761737823486e-01 3.043454587459564209e-01 -1.783448904752731323e-01 -5.179668068885803223e-01 -6.845548748970031738e-01 9.928980842232704163e-03
3.473035991191864014e-01 9.906323999166488647e-02 2.190853357315063477e-01 3.353169858455657959e-01 3.124640583992004395e-01 -4.774744808673858643e-01 -4.771967232227325439e-01 -3.947132825851440430e-01
4.235269129276275635e-01 5.966418981552124023e-01 8.086711913347244263e-02 1.687831580638885498e-01 3.338935673236846924e-01 -4.704485833644866943e-01 -1.761317700147628784e-01 2.564896941184997559e-01
1.688763499259948730e-01 4.890676736831665039e-01 -5.207693576812744141e-02 5.588520169258117676e-01 2.066396921873092651e-01 -3.351025581359863281e-01 -3.073270916938781738e-01 -4.096612632274627686e-01
1.773255504667758942e-02 4.326792955398559570e-01 8.358216285705566406e-02 -3.629540279507637024e-02 -2.583114206790924072e-01 -5.408022403717041016e-01 -3.311804234981536865e-01 -5.790495872497558594e-01
-5.393961910158395767e-03 1.991803497076034546e-01 1.524575203657150269e-01 8.109354376792907715e-01 1.584416627883911133e-01 -2.635387480258941650e-01 -4.159330725669860840e-01 -1.090045943856239319e-01
-7.489965856075286865e-02 2.375347912311553955e-02 2.302968055009841919e-01 5.251899361610412598e-01 -5.441189408302307129e-01 -4.440344870090484619e-01 -3.915430307388305664e-01 -1.357448250055313110e-01
-6.068891286849975586e-01 4.253946840763092041e-01 5.596607923507690430e-02 2.861335575580596924e-01 1.684613078832626343e-01 -3.970703184604644775e-01 -1.977047324180603027e-01 3.749523162841796875e-01
1.992795318365097046e-01 5.290017724037170410e-01 3.621826171875000000e-01 5.789528489112854004e-01 2.477237731218338013e-01 -2.177980989217758179e-01 -3.241042792797088623e-01 -1.534784212708473206e-02
-6.002351269125938416e-02 3.129175007343292236e-01 1.402438580989837646e-01 3.653255850076675415e-02 7.443522810935974121e-01 -4.794230461120605469e-01 -2.996608912944793701e-01 -6.142719089984893799e-02
-3.732298314571380615e-01 1.390743702650070190e-01 3.377193808555603027e-01 1.893371790647506714e-01 5.423961281776428223e-01 -4.682742357254028320e-01 2.182130664587020874e-01 -3.610590994358062744e-01
6.409870088100433350e-02 3.496434688568115234e-01 -5.217048525810241699e-02 4.415987432003021240e-01 7.117114216089248657e-02 -4.009766578674316406e-01 -7.037380337715148926e-01 -1.217154189944267273e-01
9.897086769342422485e-02 2.456772699952125549e-02 2.759545147418975830e-01 3.828899860382080078e-01 -1.182584986090660095e-01 -4.554185569286346436e-01 -5.900530815124511719e-01 -4.441753327846527100e-01
3.859433904290199280e-02 3.470285236835479736e-01 -2.246157675981521606e-01 6.004745960235595703e-01 1.212484687566757202e-01 -3.632361888885498047e-01 -4.244250655174255371e-01 -3.745416104793548584e-01
-4.156195819377899170e-01 3.452202677726745605e-01 -1.527189910411834717e-01 5.132085680961608887e-01 1.007101982831954956e-01 -4.919958710670471191e-01 5.391602590680122375e-02 4.077595174312591553e-01
1.160608083009719849e-01 -2.998042702674865723e-01 5.177796483039855957e-01 1.360677480697631836e-01 3.219709731638431549e-03 -6.341329813003540039e-01 -3.860895931720733643e-01 2.425634115934371948e-01
3.477733433246612549e-01 3.333203494548797607e-01 -1.575824022293090820e-01 3.053711950778961182e-01 2.581566944718360901e-02 -6.190869808197021484e-01 -1.282647103071212769e-01 -4.994802474975585938e-01
1.202922407537698746e-02 1.784310638904571533e-01 1.553783267736434937e-01 5.088542103767395020e-01 -3.029630780220031738e-01 -4.573986530303955078e-01 -2.552964491769671440e-03 -6.196256279945373535e-01
2.410832941532135010e-01 -2.391203492879867554e-01 2.481022179126739502e-01 1.075996756553649902e-01 1.886061131954193115e-01 -6.897175312042236328e-01 -4.258933365345001221e-01 3.448189496994018555e-01
-1.149260327219963074e-01 2.602574229240417480e-01 -3.325475845485925674e-03 3.135209083557128906e-01 -2.031243443489074707e-01 -4.491948783397674561e-01 -7.573009729385375977e-01 -6.489454954862594604e-02
1.576215773820877075e-01 -1.023024022579193115e-01 5.932715162634849548e-02 5.638862848281860352e-01 -1.638995707035064697e-01 -5.773285627365112305e-01 -8.156753331422805786e-02 -5.257163047790527344e-01
-1.865367293357849121e-01 3.539450168609619141e-01 -2.200288176536560059e-01 1.785476356744766235e-01 6.356069445610046387e-01 -5.683063864707946777e-01 3.180841356515884399e-02 -1.779183894395828247e-01
3.306937813758850098e-01 4.474868178367614746e-01 -4.999359697103500366e-02 2.796550989151000977e-01 -2.178014069795608521e-01 -5.381585955619812012e-01 -2.074992358684539795e-01 -4.791481792926788330e-01
1.265576332807540894e-01 3.242950141429901123e-01 3.139755725860595703e-01 -2.900697588920593262e-01 -3.648183345794677734e-01 -6.661050915718078613e-01 -1.931192725896835327e-01 -2.863766849040985107e-01
1.701715290546417236e-01 6.283097267150878906e-01 -2.692076265811920166e-01 4.385126829147338867e-01 -1.442728340625762939e-01 -4.938366115093231201e-01 2.115555852651596069e-01 -4.536015912890434265e-02
2.355310600250959396e-03 2.225742191076278687e-01 1.131830736994743347e-01 8.442651033401489258e-01 1.730064898729324341e-01 -2.289349138736724854e-01 -3.336304128170013428e-01 -1.766617447137832642e-01
-1.204463988542556763e-01 1.947770416736602783e-01 -1.187463663518428802e-02 1.584693193435668945e-01 -2.104360237717628479e-02 -4.300448596477508545e-01 -8.275045752525329590e-01 -2.283759713172912598e-01
1.728302985429763794e-01 3.316819369792938232e-01 -1.509805917739868164e-01 4.398877918720245361e-01 -4.546265006065368652e-01 -5.534985065460205078e-01 -3.353354930877685547e-01 -1.353697478771209717e-01
4.773540794849395752e-01 -6.405270844697952271e-02 2.454189360141754150e-01 2.630476057529449463e-01 3.338873684406280518e-01 -5.968198776245117188e-01 -3.041415214538574219e-01 2.800520360469818115e-01
1.287943683564662933e-02 4.659650921821594238e-01 1.837086975574493408e-01 6.231336593627929688e-01 -3.062604665756225586e-01 -2.793973982334136963e-01 -3.027923703193664551e-01 -3.116480112075805664e-01
4.537537693977355957e-01 3.347436338663101196e-02 1.444634497165679932e-01 4.476389586925506592e-01 3.008669018745422363e-01 -6.535709500312805176e-01 -1.347175091505050659e-01 1.895051002502441406e-01
2.119005769491195679e-01 8.354212343692779541e-02 -1.525780856609344482e-01 5.074352025985717773e-01 -5.172771215438842773e-01 -6.233696341514587402e-01 -6.176882609724998474e-02 -8.583410084247589111e-02
-5.721531808376312256e-02 1.851014345884323120e-01 1.177017241716384888e-01 -2.481882125139236450e-01 -4.594627320766448975e-01 -6.882345676422119141e-01 -2.528158724308013916e-01 -3.719193935394287109e-01
-1.393797099590301514e-01 -6.156991422176361084e-02 1.325522661209106445e-01 6.627521514892578125e-01 -5.303120613098144531e-01 -4.608836174011230469e-01 -1.619901657104492188e-01 9.295952506363391876e-03
2.516572773456573486e-01 5.890235304832458496e-01 -4.452455416321754456e-02 2.637293636798858643e-01 1.477636247873306274e-01 -4.185363352298736572e-01 -5.665909647941589355e-01 -1.234032493084669113e-02
5.997460801154375076e-03 3.413875997066497803e-01 5.547758340835571289e-01 7.204994559288024902e-02 6.006548404693603516e-01 -4.282074570655822754e-01 -5.326436832547187805e-02 -1.531865894794464111e-01
2.088746577501296997e-01 4.334259331226348877e-01 1.523568183183670044e-01 4.582148492336273193e-01 -4.917720705270767212e-02 -3.736258149147033691e-01 -1.487958729267120361e-01 -6.092496514320373535e-01
1.821758449077606201e-01 -3.909485042095184326e-01 -1.915193200111389160e-01 2.826313376426696777e-01 -1.325498372316360474e-01 -8.203362822532653809e-01 1.810031943023204803e-02 -8.100944012403488159e-02
-1.867235153913497925e-01 1.435339152812957764e-01 6.590793728828430176e-01 -1.665004491806030273e-01 2.898002266883850098e-01 -6.016911268234252930e-01 1.029018089175224304e-01 -1.606837958097457886e-01
2.184335142374038696e-01 6.172978878021240234e-01 2.498437017202377319e-01 3.512553572654724121e-01 -1.977151781320571899e-01 -4.764203131198883057e-01 2.759025990962982178e-01 2.079381793737411499e-01
2.954732775688171387e-01 -1.749804317951202393e-01 -1.003714203834533691e-01 5.321567654609680176e-01 -5.996013432741165161e-02 -6.533815860748291016e-01 4.647292941808700562e-02 -3.951576650142669678e-01
-1.522668004035949707e-01 -2.513610720634460449e-01 2.531626224517822266e-01 5.795499086380004883e-01 -3.748079836368560791e-01 -4.362420737743377686e-01 -3.226454257965087891e-01 -2.806689143180847168e-01
1.259967982769012451e-01 4.768404662609100342e-01 -3.948955237865447998e-02 2.162045687437057495e-01 -6.459007412195205688e-02 -4.677847325801849365e-01 -6.002491712570190430e-01 -3.537664711475372314e-01
-2.076600678265094757e-02 3.939337432384490967e-01 4.435015022754669189e-01 3.256413936614990234e-01 1.688121259212493896e-01 -2.503831088542938232e-01 -6.564515829086303711e-01 1.397544145584106445e-01
-1.977750062942504883e-01 1.446048021316528320e-01 5.850355029106140137e-01 -1.535270083695650101e-02 4.473350048065185547e-01 -5.578241944313049316e-01 -1.166363060474395752e-01 2.694287598133087158e-01
4.394850432872772217e-01 -1.056132912635803223e-01 2.093545049428939819e-01 1.712576448917388916e-01 4.577209055423736572e-01 -5.824360847473144531e-01 -4.151448011398315430e-01 3.814321756362915039e-02
-3.631445169448852539e-01 3.920263051986694336e-02 -2.090847343206405640e-01 4.774722158908843994e-01 5.134388804435729980e-01 -5.019748806953430176e-01 -5.702586844563484192e-02 2.757587432861328125e-01
4.602503962814807892e-03 3.082275092601776123e-01 -2.641545236110687256e-01 3.924325406551361084e-01 -1.484255492687225342e-02 -4.413344860076904297e-01 -6.966602802276611328e-01 -2.935641817748546600e-02
-4.403531253337860107e-01 2.824440896511077881e-01 1.424064487218856812e-01 2.236362844705581665e-01 5.504981875419616699e-01 -4.044226109981536865e-01 4.958263784646987915e-02 -4.323856532573699951e-01
-4.354994893074035645e-01 4.420156776905059814e-01 -1.496466249227523804e-01 -1.173451915383338928e-01 3.560591936111450195e-01 -5.372156500816345215e-01 -1.038144454360008240e-01 -3.906944692134857178e-01
-5.844965577125549316e-01 3.713248372077941895e-01 4.148141741752624512e-01 4.962679743766784668e-02 2.907238006591796875e-01 -4.371912777423858643e-01 1.833584755659103394e-01 -1.914968937635421753e-01
-2.478895485401153564e-01 3.674708306789398193e-01 -2.142120599746704102e-01 2.963227033615112305e-01 -1.242051273584365845e-01 -4.049588143825531006e-01 -3.893128335475921631e-01 -5.820987224578857422e-01
6.422884017229080200e-02 2.826183289289474487e-02 -6.422536820173263550e-02 4.012787044048309326e-01 6.426043808460235596e-02 -4.580247104167938232e-01 -6.513801217079162598e-01 -4.378520548343658447e-01
5.087905749678611755e-02 5.217471122741699219e-01 4.837114363908767700e-02 5.751954019069671631e-02 -4.557028710842132568e-01 -5.453095436096191406e-01 -3.535934090614318848e-01 -2.991439700126647949e-01
1.271564960479736328e-01 -2.142145335674285889e-01 5.328403040766716003e-02 3.675239682197570801e-01 -2.567876279354095459e-01 -7.039890289306640625e-01 -2.186311036348342896e-01 -4.366810619831085205e-01
-2.675605714321136475e-01 2.672014236450195312e-01 -1.733392179012298584e-01 2.420172989368438721e-01 6.003514528274536133e-01 -5.310434699058532715e-01 9.129095822572708130e-02 -3.429763615131378174e-01
6.769121438264846802e-02 -2.877793014049530029e-01 9.826637804508209229e-02 5.876584649085998535e-01 -5.063373595476150513e-02 -6.158020496368408203e-01 6.038400158286094666e-02 -4.149456024169921875e-01
2.806272804737091064e-01 -2.802288234233856201e-01 4.205163568258285522e-02 1.572992056608200073e-01 -3.053963780403137207e-01 -7.808766961097717285e-01 6.053385138511657715e-02 -3.309216797351837158e-01
-3.800440728664398193e-01 1.572521179914474487e-01 3.017775118350982666e-01 -1.357074379920959473e-01 4.881607890129089355e-01 -6.045244932174682617e-01 1.913659507408738136e-04 -3.429303765296936035e-01
6.102587282657623291e-02 -1.529993563890457153e-01 2.547122836112976074e-01 2.615838646888732910e-01 8.316875994205474854e-02 -4.730582833290100098e-01 -6.660386323928833008e-01 -4.065144658088684082e-01
-1.652424968779087067e-02 4.157171547412872314e-01 -1.930768787860870361e-01 7.907407730817794800e-02 -4.452984929084777832e-01 -5.868793725967407227e-01 -2.621692419052124023e-01 -4.146371781826019287e-01
1.052134409546852112e-01 5.729068517684936523e-01 5.693072080612182617e-02 1.500968635082244873e-01 5.198816657066345215e-01 -5.174091458320617676e-01 -2.124710679054260254e-01 -2.276067435741424561e-01
8.366941660642623901e-02 -2.664600908756256104e-01 -3.519509434700012207e-01 3.709760010242462158e-01 -1.565408557653427124e-01 -7.188695669174194336e-01 -1.528958529233932495e-01 3.095966875553131104e-01
-4.497904330492019653e-02 2.083730995655059814e-01 7.452325820922851562e-01 1.518767774105072021e-01 3.700224161148071289e-01 -4.743744432926177979e-01 -3.191586211323738098e-02 1.146865040063858032e-01
5.153929442167282104e-02 5.885755419731140137e-01 -1.825551390647888184e-01 7.625084370374679565e-02 -2.865540981292724609e-01 -5.183628201484680176e-01 -3.417071402072906494e-01 -3.797432482242584229e-01
2.023053318262100220e-01 1.137646064162254333e-01 2.007125318050384521e-01 2.467695623636245728e-01 -2.001311182975769043e-01 -5.201618075370788574e-01 -6.732262969017028809e-01 -2.847720384597778320e-01
2.646979987621307373e-01 -2.400738149881362915e-01 -2.745945155620574951e-01 5.025985836982727051e-01 4.605418816208839417e-02 -6.982489228248596191e-01 1.893526166677474976e-01 -1.369865238666534424e-01
3.738283216953277588e-01 -2.773182988166809082e-01 9.559329599142074585e-02 2.332105338573455811e-01 4.109752774238586426e-01 -7.089234590530395508e-01 -1.784905195236206055e-01 1.284124702215194702e-01
-1.202429980039596558e-01 2.242493182420730591e-01 -3.518582880496978760e-01 3.103887140750885010e-01 -4.254342243075370789e-02 -4.929001033306121826e-01 -6.389916539192199707e-01 -2.490737289190292358e-01
-2.328543215990066528e-01 2.316359132528305054e-01 -1.546619087457656860e-01 2.723971605300903320e-01 -1.444323807954788208e-01 -4.379065334796905518e-01 -7.592105865478515625e-01 -7.056588679552078247e-02
1.227493584156036377e-01 7.749832421541213989e-02 1.142672151327133179e-01 4.117511808872222900e-01 2.220539003610610962e-01 -3.794939815998077393e-01 -3.971148133277893066e-01 -6.673130393028259277e-01
-1.761592775583267212e-01 -1.779853738844394684e-02 8.208271861076354980e-02 -1.629752814769744873e-01 -1.972049474716186523e-01 -8.367366790771484375e-01 4.265473484992980957e-01 1.199655234813690186e-01
2.742856144905090332e-01 -1.073212455958127975e-02 -1.600136458873748779e-01 4.514992237091064453e-02 2.097958177328109741e-01 -6.720617413520812988e-01 -5.253672003746032715e-01 3.540018200874328613e-01
-1.296274662017822266e-01 3.739264607429504395e-01 -1.243975833058357239e-01 -4.854150861501693726e-02 -4.452651143074035645e-01 -5.743221044540405273e-01 -3.056578636169433594e-01 -4.516760408878326416e-01
3.222049474716186523e-01 3.213376402854919434e-01 -9.823998063802719116e-02 5.048354268074035645e-01 -4.469078481197357178e-01 -5.538975000381469727e-01 1.406367719173431396e-01 4.591628536581993103e-02
-4.439119398593902588e-01 2.598671019077301025e-01 -3.194154500961303711e-01 -2.669592946767807007e-02 4.455741643905639648e-01 -6.483286023139953613e-01 6.228632852435112000e-02 -9.963176399469375610e-02
1.163898967206478119e-02 2.033819556236267090e-01 -4.022763669490814209e-01 4.204820394515991211e-01 -8.199911564588546753e-02 -4.891587793827056885e-01 -5.745836496353149414e-01 -2.090991437435150146e-01
-4.058861434459686279e-01 4.722612723708152771e-02 -1.142691671848297119e-01 2.847327589988708496e-01 1.939657330513000488e-01 -6.037198901176452637e-01 7.151636481285095215e-02 5.759176015853881836e-01
-4.026596248149871826e-01 4.096564054489135742e-01 -2.276208549737930298e-01 1.408088803291320801e-01 4.329507648944854736e-01 -5.968256592750549316e-01 1.908092200756072998e-01 -1.354730129241943359e-01
-4.093853235244750977e-01 -8.026339858770370483e-02 -9.735154360532760620e-02 3.925786539912223816e-02 5.836924314498901367e-01 -6.355244517326354980e-01 8.579894900321960449e-02 -2.509850263595581055e-01
9.827115386724472046e-02 2.213779687881469727e-01 3.009369671344757080e-01 -3.451763689517974854e-01 -2.119991481304168701e-01 -6.684322953224182129e-01 -1.915472149848937988e-01 -4.507648944854736328e-01
6.548506021499633789e-02 -3.969657421112060547e-02 -8.996082842350006104e-02 4.414904713630676270e-01 -5.329363942146301270e-01 -6.004084944725036621e-01 -3.482758700847625732e-01 -1.591277420520782471e-01
2.771290242671966553e-01 8.290096372365951538e-02 -1.063953153789043427e-02 6.467062830924987793e-01 -2.519203536212444305e-02 -4.843421578407287598e-01 1.482143998146057129e-01 -4.907088279724121094e-01
1.138068959116935730e-01 6.110513210296630859e-01 -7.708217948675155640e-02 5.535414218902587891e-01 -9.992897510528564453e-02 -3.437782526016235352e-01 -2.407568544149398804e-01 -3.393838405609130859e-01
1.255491375923156738e-01 -5.097482204437255859e-01 1.213330700993537903e-01 6.302437186241149902e-02 1.545116603374481201e-01 -7.589688897132873535e-01 -2.951819896697998047e-01 -1.366025060415267944e-01
2.887035012245178223e-01 2.584826052188873291e-01 2.245087176561355591e-01 3.324981331825256348e-01 1.985286474227905273e-01 -4.016476869583129883e-01 -5.347042083740234375e-01 -4.497052729129791260e-01
-3.896209970116615295e-02 -1.018458083271980286e-01 -1.488061100244522095e-01 1.220826283097267151e-01 -1.978541761636734009e-01 -6.374294161796569824e-01 -9.097699820995330811e-02 -7.052109241485595703e-01
-6.767759472131729126e-02 5.412867665290832520e-01 1.568313390016555786e-01 1.576445996761322021e-01 -5.100756287574768066e-01 -5.213601589202880859e-01 -1.485981978476047516e-02 3.475142121315002441e-01
-1.323408931493759155e-01 -4.757001698017120361e-01 3.631540834903717041e-01 1.114816032350063324e-02 -1.979721337556838989e-01 -7.636218070983886719e-01 -4.233459755778312683e-02 9.323242120444774628e-03
3.569036424160003662e-01 -5.671094730496406555e-02 -1.369617693126201630e-02 5.415418744087219238e-01 1.436007171869277954e-01 -5.389620661735534668e-01 -1.629689186811447144e-01 -4.881478250026702881e-01
-2.257474958896636963e-01 8.151457458734512329e-02 -1.482737213373184204e-01 -2.400638908147811890e-02 6.474894285202026367e-01 -6.438422203063964844e-01 -1.073839366436004639e-01 2.729933261871337891e-01
3.522768989205360413e-02 2.939596772193908691e-01 3.887029588222503662e-01 6.162534952163696289e-01 -2.180173806846141815e-02 -2.669838368892669678e-01 -5.543292760848999023e-01 4.951668903231620789e-02
-6.243193149566650391e-01 2.471854537725448608e-01 -1.113992109894752502e-01 5.615577697753906250e-01 5.232447758316993713e-03 -3.711086809635162354e-01 -1.640152037143707275e-01 2.381553798913955688e-01
1.699367314577102661e-01 3.592746853828430176e-01 -1.369894389063119888e-02 4.886224269866943359e-01 1.813999861478805542e-01 -3.701236844062805176e-01 -5.456287860870361328e-01 -3.680970072746276855e-01
1.725365072488784790e-01 1.072409152984619141e-01 7.178153097629547119e-02 4.526658058166503906e-01 -5.266168713569641113e-01 -5.916720628738403320e-01 -3.216948509216308594e-01 -1.333525031805038452e-01
-3.998976051807403564e-01 5.022593736648559570e-01 -5.785960331559181213e-02 5.661524832248687744e-03 4.601051509380340576e-01 -5.676329135894775391e-01 1.760457754135131836e-01 -1.397921144962310791e-01
2.748815901577472687e-02 -2.854366004467010498e-01 3.137756586074829102e-01 4.912244379520416260e-01 -3.638434410095214844e-01 -5.086580514907836914e-01 -3.616227507591247559e-01 -2.369130104780197144e-01
-2.696773409843444824e-01 4.473982453346252441e-01 -2.802747488021850586e-01 3.156322836875915527e-01 4.858859777450561523e-01 -5.178604722023010254e-01 2.098982334136962891e-01 2.468586899340152740e-02
2.573157660663127899e-02 -4.489298462867736816e-01 3.220763206481933594e-01 -6.769874691963195801e-02 -2.393135279417037964e-01 -7.874844074249267578e-01 -1.093373149633407593e-01 -1.124409679323434830e-02
-3.481677472591400146e-01 4.542488977313041687e-02 7.005999684333801270e-01 1.137357652187347412e-01 2.021653950214385986e-01 -4.528345167636871338e-01 2.312530428171157837e-01 -2.711674869060516357e-01
4.306909814476966858e-02 -2.805461287498474121e-01 1.080377772450447083e-01 1.657596230506896973e-01 -1.460097879171371460e-01 -6.999585628509521484e-01 -3.468356132507324219e-01 4.987332224845886230e-01
2.812747061252593994e-01 -3.798501193523406982e-02 -1.032161340117454529e-01 1.372750252485275269e-01 -6.796181946992874146e-02 -6.872931718826293945e-01 6.271555088460445404e-03 -6.425835490226745605e-01
6.163313388824462891e-01 3.319787979125976562e-01 4.310115799307823181e-02 2.503815293312072754e-01 3.275302648544311523e-01 -5.386142134666442871e-01 1.959819532930850983e-02 2.182014137506484985e-01
-1.202796772122383118e-01 2.457128167152404785e-01 1.688348203897476196e-01 -3.344372510910034180e-01 -4.667647480964660645e-01 -7.460568547248840332e-01 -8.683785051107406616e-02 5.285411328077316284e-02
3.134654760360717773e-01 1.069146916270256042e-01 -8.439113944768905640e-02 4.676038324832916260e-01 4.391000140458345413e-03 -5.669916272163391113e-01 2.506260573863983154e-01 -5.293592810630798340e-01
-2.232049405574798584e-01 2.377622574567794800e-01 -1.424501836299896240e-01 4.023495912551879883e-01 -3.122973442077636719e-01 -4.288259148597717285e-01 -6.174067258834838867e-01 -2.210408747196197510e-01
-1.690740287303924561e-01 1.554994583129882812e-01 6.729785203933715820e-01 1.753232255578041077e-02 1.918295770883560181e-01 -5.984488725662231445e-01 2.030599415302276611e-01 2.405275553464889526e-01
-9.006385505199432373e-02 -4.232455193996429443e-01 1.167886853218078613e-01 -1.232586354017257690e-01 1.842909008264541626e-01 -8.468737602233886719e-01 3.983371425420045853e-03 1.809563040733337402e-01
-3.868118226528167725e-01 4.676081240177154541e-01 -1.780042052268981934e-01 3.872116804122924805e-01 3.801500499248504639e-01 -4.532518386840820312e-01 4.086586460471153259e-02 3.138142228126525879e-01
3.045000776182860136e-04 -4.097239077091217041e-01 -1.633896082639694214e-01 2.949915230274200439e-01 -2.002345323562622070e-01 -7.582106590270996094e-01 -1.690667867660522461e-01 2.735857069492340088e-01
-4.218679964542388916e-01 3.353100270032882690e-02 6.198526024818420410e-01 6.514941900968551636e-02 3.693176805973052979e-01 -4.336535930633544922e-01 2.907765842974185944e-02 -3.273301422595977783e-01
9.826968610286712646e-02 -4.910300076007843018e-01 -9.674266725778579712e-02 1.299709528684616089e-01 -8.134447038173675537e-02 -7.917460799217224121e-01 -1.400435566902160645e-01 -2.643676698207855225e-01
5.774860084056854248e-02 3.188787400722503662e-01 4.304420053958892822e-01 6.986362934112548828e-01 1.329452991485595703e-01 -2.115778475999832153e-01 -2.832907438278198242e-01 -2.809182703495025635e-01
-1.814288944005966187e-01 -9.894791990518569946e-02 1.758662015199661255e-01 6.749434471130371094e-01 -5.139489769935607910e-01 -4.124509990215301514e-01 -1.755258291959762573e-01 -7.580740749835968018e-02
3.009015619754791260e-01 -8.884464204311370850e-02 2.174906134605407715e-01 5.537034273147583008e-01 -1.682825386524200439e-01 -5.812745094299316406e-01 -1.326483041048049927e-01 4.048218131065368652e-01
-2.162979096174240112e-01 1.614390909671783447e-01 7.480419278144836426e-01 1.095057278871536255e-01 2.042986899614334106e-01 -4.939295947551727295e-01 1.277129501104354858e-01 2.314721941947937012e-01
-5.764502286911010742e-01 1.679384112358093262e-01 -2.019634395837783813e-01 2.652010321617126465e-01 3.006048798561096191e-01 -6.108595132827758789e-01 2.588495053350925446e-02 2.533738017082214355e-01
-4.106470048427581787e-01 3.823031485080718994e-01 -1.472603529691696167e-01 -4.867904260754585266e-02 4.462046921253204346e-01 -5.527607798576354980e-01 -2.841732278466224670e-02 -3.945980668067932129e-01
-1.717590838670730591e-01 -2.769354283809661865e-01 2.430128157138824463e-01 3.369951248168945312e-02 -1.464224457740783691e-01 -6.968063116073608398e-01 -2.614676058292388916e-01 5.082036852836608887e-01
1.141087710857391357e-01 9.125012904405593872e-02 3.569528087973594666e-02 3.462998569011688232e-02 -1.118348911404609680e-01 -8.244518637657165527e-01 5.012504458427429199e-01 1.808298826217651367e-01
1.240456104278564453e-02 4.292433559894561768e-01 3.227137327194213867e-01 5.821461677551269531e-01 -4.739309847354888916e-01 -3.517413437366485596e-01 7.179862260818481445e-02 -1.380956023931503296e-01
-3.106545507907867432e-01 2.090213000774383545e-01 4.747988879680633545e-01 2.619878351688385010e-01 4.299893677234649658e-01 -4.929749965667724609e-01 2.725791633129119873e-01 2.520268857479095459e-01
1.103495135903358459e-01 -9.038459509611129761e-02 -2.150124497711658478e-02 2.062504738569259644e-01 -4.425617307424545288e-02 -5.619796514511108398e-01 -1.040424555540084839e-01 -7.797740101814270020e-01
1.670387983322143555e-01 4.688908159732818604e-01 -2.924203574657440186e-01 3.791615664958953857e-01 2.225772012025117874e-03 -4.792247116565704346e-01 -3.958582282066345215e-01 -3.695958852767944336e-01
-5.773457884788513184e-02 -3.430096805095672607e-01 3.814901709556579590e-01 7.216680794954299927e-02 -2.825573682785034180e-01 -7.276188135147094727e-01 -1.871050745248794556e-01 2.898139357566833496e-01
2.394273579120635986e-01 -3.523863554000854492e-01 4.066075980663299561e-01 5.482733622193336487e-02 -1.518227439373731613e-02 -7.097736597061157227e-01 -3.754540681838989258e-01 7.202520221471786499e-02
-1.840964406728744507e-01 7.952145338058471680e-01 3.009786009788513184e-01 -8.898682892322540283e-02 1.884651184082031250e-01 -4.416734874248504639e-01 6.800826638936996460e-02 3.999597392976284027e-03
1.427948921918869019e-01 -1.181500218808650970e-02 2.365121152251958847e-03 7.429531812667846680e-01 1.903276890516281128e-02 -3.933695554733276367e-01 1.637888257391750813e-03 -5.219008922576904297e-01
2.010498195886611938e-01 -2.563316524028778076e-01 3.333217501640319824e-01 2.664597630500793457e-01 2.726013585925102234e-02 -6.831227540969848633e-01 -1.620551943778991699e-01 4.670194983482360840e-01
-2.035272568464279175e-01 8.917345851659774780e-02 4.683919847011566162e-01 1.058219894766807556e-01 3.279919624328613281e-01 -6.586657166481018066e-01 3.999103009700775146e-01 1.367044746875762939e-01
1.385588645935058594e-01 -2.337152361869812012e-01 -3.849233984947204590e-01 5.881930589675903320e-01 4.982991889119148254e-02 -6.211822032928466797e-01 1.030605137348175049e-01 -1.818511784076690674e-01
-7.718922942876815796e-02 -6.270717829465866089e-02 -1.189086586236953735e-01 6.997632384300231934e-01 -5.254253000020980835e-02 -5.428534746170043945e-01 -2.303686887025833130e-01 -3.684850931167602539e-01
-1.904388703405857086e-02 3.613581061363220215e-01 -2.656693160533905029e-01 5.596206784248352051e-01 3.925677388906478882e-02 -4.078748822212219238e-01 -3.996285200119018555e-01 -3.971100747585296631e-01
-9.604923427104949951e-02 3.399769067764282227e-01 4.145393073558807373e-01 1.139120459556579590e-01 1.162497028708457947e-01 -3.251783847808837891e-01 -6.930708289146423340e-01 3.012796640396118164e-01
-4.397961497306823730e-02 3.821876347064971924e-01 -2.990488894283771515e-02 1.208613142371177673e-01 -2.072603702545166016e-01 -5.151156187057495117e-01 -7.155883312225341797e-01 1.269998252391815186e-01
3.368729352951049805e-01 2.216055393218994141e-01 2.728347182273864746e-01 -1.139277592301368713e-01 3.005070388317108154e-01 -6.964992284774780273e-01 -2.091573029756546021e-01 3.617001771926879883e-01
5.737495422363281250e-02 1.807796806097030640e-01 2.339980900287628174e-01 -7.258567214012145996e-02 -4.443067908287048340e-01 -7.430026531219482422e-01 3.891831934452056885e-01 -5.547970533370971680e-02
4.163541644811630249e-02 2.873909473419189453e-01 4.563687145709991455e-01 5.321006178855895996e-01 1.451361328363418579e-01 -2.527148127555847168e-01 -5.650064349174499512e-01 1.418024748563766479e-01
5.817946046590805054e-02 5.938850641250610352e-01 8.873669058084487915e-02 2.697396874427795410e-01 -1.874705404043197632e-01 -5.727574229240417480e-01 3.385333120822906494e-01 2.923712134361267090e-01
-1.577720940113067627e-01 -5.086746215820312500e-01 1.461093872785568237e-01 5.380150675773620605e-01 -2.125264406204223633e-01 -5.908091068267822266e-01 5.333744734525680542e-02 -9.209785610437393188e-02
-1.302376110106706619e-02 3.042681813240051270e-01 4.588481038808822632e-02 1.635045558214187622e-01 -8.975968696177005768e-03 -4.413590133190155029e-01 -4.888456761837005615e-01 -6.667560935020446777e-01
-2.590710520744323730e-01 2.811283171176910400e-01 1.957083493471145630e-01 -1.606830507516860962e-01 -3.084824979305267334e-01 -6.605038642883300781e-01 3.848581016063690186e-01 -3.319421112537384033e-01
-6.364072114229202271e-02 1.279038637876510620e-01 2.731616608798503876e-02 1.668362915515899658e-01 -9.187663346529006958e-02 -4.752343893051147461e-01 -8.170246481895446777e-01 -2.217917144298553467e-01
-1.272253096103668213e-01 3.798851370811462402e-01 -3.075166046619415283e-02 4.699560105800628662e-01 5.708837509155273438e-01 -4.344314932823181152e-01 9.321942180395126343e-02 3.071934878826141357e-01
6.109562888741493225e-02 2.469800263643264771e-01 5.514187812805175781e-01 9.576633572578430176e-02 6.061860322952270508e-01 -4.842201471328735352e-01 -1.103662513196468353e-02 -1.413575410842895508e-01
2.757901549339294434e-01 6.886427849531173706e-02 2.596228569746017456e-02 7.834429293870925903e-02 -3.524066507816314697e-02 -8.101254105567932129e-01 5.020329356193542480e-01 5.294940993189811707e-02
-5.334948301315307617e-01 1.730905473232269287e-01 1.493605524301528931e-01 6.125921010971069336e-01 1.394372284412384033e-01 -3.687506616115570068e-01 1.243325509130954742e-02 3.636907041072845459e-01
-3.118081390857696533e-01 1.549328118562698364e-01 -2.078611254692077637e-01 2.333652824163436890e-01 6.262707710266113281e-01 -6.149137020111083984e-01 1.012752652168273926e-01 2.270326949656009674e-02
5.759668350219726562e-02 -2.253925800323486328e-01 -4.203125238418579102e-01 4.401895999908447266e-01 -1.616759300231933594e-01 -6.598338484764099121e-01 -2.275239974260330200e-01 2.493278533220291138e-01
-3.947972059249877930e-01 2.881760895252227783e-01 7.208518981933593750e-01 -2.109396271407604218e-02 3.471817821264266968e-02 -4.310545921325683594e-01 -1.451637968420982361e-02 2.319335341453552246e-01
-1.677723973989486694e-01 4.778980836272239685e-02 5.688074231147766113e-01 1.028272509574890137e-01 3.798563182353973389e-01 -6.188377737998962402e-01 1.963113397359848022e-01 2.639391422271728516e-01
3.706907108426094055e-02 3.255620300769805908e-01 6.562069654464721680e-01 -9.734458476305007935e-02 3.954670131206512451e-01 -5.440151691436767578e-01 -1.349135860800743103e-02 -4.793764557689428329e-03
5.185898542404174805e-01 1.371072828769683838e-01 -2.348178997635841370e-02 4.663173556327819824e-01 2.453565150499343872e-01 -5.221320390701293945e-01 -1.091832295060157776e-01 -3.866783678531646729e-01
-1.578907817602157593e-01 -5.524334311485290527e-01 1.061170250177383423e-01 8.616784960031509399e-02 2.125384844839572906e-02 -7.905151247978210449e-01 -1.273365169763565063e-01 -9.809042513370513916e-02
8.565337210893630981e-02 -3.641886413097381592e-01 3.728131651878356934e-01 5.577985048294067383e-01 -2.525539100170135498e-01 -5.180265307426452637e-01 -2.497807592153549194e-01 -1.239995658397674561e-01
3.302823603153228760e-01 2.034832239151000977e-01 -3.972317278385162354e-01 2.740982770919799805e-01 -3.190520405769348145e-01 -6.730385422706604004e-01 -1.677624136209487915e-01 -1.834830045700073242e-01
-6.015102267265319824e-01 1.059102192521095276e-01 -9.312420338392257690e-02 4.933951795101165771e-01 3.003594279289245605e-01 -4.721984267234802246e-01 -3.610578551888465881e-02 2.456965595483779907e-01
-1.063872873783111572e-01 5.747843384742736816e-01 1.156511753797531128e-01 5.979404449462890625e-01 2.553725987672805786e-02 -2.121551036834716797e-01 -3.273464441299438477e-01 -3.668502569198608398e-01
3.044244274497032166e-02 4.270715415477752686e-01 6.973807215690612793e-01 -7.282476872205734253e-02 3.222829699516296387e-01 -4.656932055950164795e-01 -2.254176326096057892e-02 -6.160621345043182373e-02
2.111375629901885986e-01 -4.182120263576507568e-01 -2.382805570960044861e-02 5.176041126251220703e-01 1.677063554525375366e-01 -6.307258009910583496e-01 -2.166008055210113525e-01 -1.979432851076126099e-01
-1.503739058971405029e-01 2.095480561256408691e-01 1.194979995489120483e-01 -3.734810650348663330e-01 -4.070861339569091797e-01 -6.679905652999877930e-01 -3.199901282787322998e-01 -2.557053565979003906e-01
-3.171778321266174316e-01 5.707942247390747070e-01 -3.130995929241180420e-01 2.965267002582550049e-01 3.079798221588134766e-01 -4.782398939132690430e-01 7.410948723554611206e-02 2.420242130756378174e-01
-5.205062627792358398e-01 3.665620088577270508e-01 1.315924711525440216e-02 1.619913876056671143e-01 3.895343244075775146e-01 -5.589798688888549805e-01 2.752372026443481445e-01 1.683454662561416626e-01
-2.386453151702880859e-01 2.676490247249603271e-01 4.286409914493560791e-01 6.707381457090377808e-02 -2.292193919420242310e-01 -5.255534052848815918e-01 4.984831213951110840e-01 -3.254949450492858887e-01
-2.305518463253974915e-02 1.998375914990901947e-02 3.841568529605865479e-01 6.414978504180908203e-01 -4.259186089038848877e-01 -3.502907752990722656e-01 -2.033275812864303589e-01 -3.074424862861633301e-01
-1.917748600244522095e-01 1.884554177522659302e-01 2.375655770301818848e-01 5.499161481857299805e-01 -3.971598744392395020e-01 -3.658458590507507324e-01 7.606775313615798950e-02 -5.210528969764709473e-01
4.237559437751770020e-01 1.888949126005172729e-01 4.841456711292266846e-01 8.753761649131774902e-02 2.399361729621887207e-01 -6.333193182945251465e-01 -2.060589790344238281e-01 2.038789540529251099e-01
1.481385976076126099e-01 5.735840797424316406e-01 2.167843431234359741e-01 4.292899668216705322e-01 -1.466723531484603882e-01 -4.322245419025421143e-01 2.617033720016479492e-01 3.754350543022155762e-01
1.067784279584884644e-01 2.253053933382034302e-01 2.858835160732269287e-01 -3.336850702762603760e-01 -4.156748950481414795e-01 -7.402433753013610840e-01 -1.540261059999465942e-01 -1.705835014581680298e-02
1.944152861833572388e-01 -2.292361557483673096e-01 3.813335597515106201e-01 4.132799208164215088e-01 -1.765048056840896606e-01 -5.590463876724243164e-01 3.022226132452487946e-02 -4.988366067409515381e-01
2.114272676408290863e-02 4.026846289634704590e-01 -7.667491585016250610e-02 5.865633487701416016e-01 1.231399923563003540e-01 -3.086930811405181885e-01 -2.701177000999450684e-01 -5.514016747474670410e-01
-6.831721216440200806e-02 7.822032570838928223e-01 7.238351553678512573e-02 6.305294483900070190e-02 -2.436789721250534058e-01 -4.969089627265930176e-01 2.553821206092834473e-01 5.251383781433105469e-02
1.092512533068656921e-01 -3.024737536907196045e-01 -3.468514084815979004e-01 4.023474156856536865e-01 -2.094122916460037231e-01 -7.456488013267517090e-01 -1.014950051903724670e-01 6.509683281183242798e-02
1.283885836601257324e-01 1.159114241600036621e-01 3.239150941371917725e-01 -1.984878033399581909e-01 1.868955194950103760e-01 -5.745220184326171875e-01 -5.936143398284912109e-01 3.292096555233001709e-01
-1.555188745260238647e-02 4.675024151802062988e-01 -5.812618881464004517e-02 1.502072364091873169e-01 -3.382834792137145996e-01 -5.039119124412536621e-01 -2.116318196058273315e-01 -5.849000215530395508e-01
4.408519249409437180e-03 1.587081998586654663e-01 -7.991569489240646362e-02 5.037337541580200195e-04 -4.050930440425872803e-01 -7.833886742591857910e-01 4.365832209587097168e-01 1.602498581632971764e-03
-1.920872926712036133e-01 8.828231692314147949e-01 8.921047672629356384e-03 2.116145640611648560e-01 6.536994595080614090e-03 -3.291653692722320557e-01 1.664975434541702271e-01 -5.245339125394821167e-02
2.769236564636230469e-01 -2.445642948150634766e-01 2.581544220447540283e-01 5.436084866523742676e-01 1.199454292654991150e-01 -5.262027382850646973e-01 -1.094221137464046478e-02 -4.582048058509826660e-01
-3.576401174068450928e-01 1.573876440525054932e-01 -8.119688928127288818e-02 -1.673741489648818970e-01 5.002783536911010742e-01 -6.598962545394897461e-01 -2.173246582970023155e-03 -3.563277125358581543e-01
5.059937760233879089e-02 -4.519580900669097900e-01 -3.009515702724456787e-01 2.045273333787918091e-01 -1.051960736513137817e-01 -7.845178246498107910e-01 -1.657314598560333252e-01 -8.227436989545822144e-02
-1.744573935866355896e-03 3.782568499445915222e-02 -9.999294579029083252e-02 2.834315896034240723e-01 7.449464499950408936e-02 -4.686932563781738281e-01 -8.039054274559020996e-01 1.916955560445785522e-01
-1.673827320337295532e-01 2.666747272014617920e-01 3.654132485389709473e-01 3.403398096561431885e-01 7.850088924169540405e-02 -2.642444372177124023e-01 -7.584996819496154785e-01 1.415298227220773697e-02
-1.703725755214691162e-01 3.580384552478790283e-01 3.252791166305541992e-01 -2.298278808593750000e-01 -2.096271812915802002e-01 -6.578474640846252441e-01 2.556208074092864990e-01 -3.769688308238983154e-01
2.736230194568634033e-01 6.492789387702941895e-01 4.788878932595252991e-02 3.472403585910797119e-01 -1.493530720472335815e-01 -5.038596391677856445e-01 2.420465648174285889e-01 2.143144905567169189e-01
-4.235228896141052246e-02 3.418977931141853333e-02 4.539402574300765991e-02 -4.356570541858673096e-02 -1.850009709596633911e-01 -8.305340409278869629e-01 5.173432826995849609e-01 3.771877661347389221e-02
1.620724350214004517e-01 2.396456748247146606e-01 -2.208401113748550415e-01 5.813992023468017578e-01 -4.778044819831848145e-01 -5.345918536186218262e-01 1.489775441586971283e-02 -1.232867315411567688e-01
-4.556114673614501953e-01 1.178711876273155212e-01 -2.436957806348800659e-01 -1.088477298617362976e-01 4.034566283226013184e-01 -7.002141475677490234e-01 1.077905073761940002e-01 -2.063810974359512329e-01
-1.755257397890090942e-01 6.867675185203552246e-01 1.136380713433027267e-02 2.115669660270214081e-02 -2.292616516351699829e-01 -5.782282948493957520e-01 3.147134184837341309e-01 1.049336716532707214e-01
-2.498964034020900726e-02 -2.385852932929992676e-01 -8.169921115040779114e-03 5.011848807334899902e-01 -5.086590647697448730e-01 -5.829807519912719727e-01 -2.834093272686004639e-01 -1.108069717884063721e-01
-5.949526429176330566e-01 1.105287298560142517e-02 -1.740219146013259888e-01 2.766556441783905029e-01 2.466466277837753296e-01 -5.613291859626770020e-01 -1.542220115661621094e-01 3.733335733413696289e-01
9.790044277906417847e-02 -1.752228289842605591e-01 2.856196463108062744e-01 3.977651149034500122e-02 -1.097491011023521423e-01 -7.578456997871398926e-01 -2.215546965599060059e-01 4.910095036029815674e-01
-1.317534409463405609e-02 7.459337115287780762e-01 -2.174202799797058105e-01 3.740597367286682129e-01 -1.495765596628189087e-01 -4.198614656925201416e-01 2.383553981781005859e-01 2.733145840466022491e-02
-2.337513118982315063e-01 1.964389681816101074e-01 5.861446261405944824e-01 -6.963362544775009155e-02 4.622664153575897217e-01 -5.368481278419494629e-01 -1.185167729854583740e-01 -2.059498131275177002e-01
-4.102986454963684082e-01 2.993186116218566895e-01 4.917890727519989014e-01 2.913748659193515778e-02 4.577564299106597900e-01 -3.928917646408081055e-01 -1.247979030013084412e-01 -3.462347388267517090e-01
5.225949361920356750e-02 2.029598057270050049e-01 6.214495301246643066e-01 6.499782204627990723e-01 1.884218305349349976e-01 -1.894933730363845825e-01 -2.739356756210327148e-01 -3.088532947003841400e-02
-1.911553293466567993e-01 3.390465974807739258e-01 -2.111902534961700439e-01 8.768677711486816406e-02 5.608490705490112305e-01 -6.624097824096679688e-01 1.723958849906921387e-01 -1.147078797221183777e-01
-7.258809208869934082e-01 4.651131331920623779e-01 2.058704793453216553e-01 2.522385418415069580e-01 2.188152670860290527e-01 -2.880456447601318359e-01 -1.053160727024078369e-01 9.390425682067871094e-02
-3.936751931905746460e-02 6.952615380287170410e-01 1.079392433166503906e-01 3.646041750907897949e-01 1.313700675964355469e-01 -4.164079427719116211e-01 4.229446053504943848e-01 3.063951432704925537e-02
-1.454145163297653198e-01 8.407940864562988281e-01 -4.581339284777641296e-02 1.177336871623992920e-01 -6.410373747348785400e-02 -4.538122415542602539e-01 2.142112404108047485e-01 -4.302078858017921448e-03
-6.197906732559204102e-01 3.282049596309661865e-01 2.919548749923706055e-01 9.589979797601699829e-02 3.730313181877136230e-01 -4.738081991672515869e-01 2.224193066358566284e-01 -2.428539283573627472e-02
-5.253921151161193848e-01 9.824074059724807739e-02 1.397686749696731567e-01 6.284545063972473145e-01 1.007670685648918152e-01 -3.868449926376342773e-01 -7.698561530560255051e-03 3.741114139556884766e-01
-2.517366409301757812e-01 -7.192602846771478653e-03 -1.177429556846618652e-01 3.284888565540313721e-01 4.130318760871887207e-01 -5.326824784278869629e-01 -2.189916372299194336e-01 5.590218305587768555e-01
-1.549165509641170502e-02 5.124429464340209961e-01 -2.564936280250549316e-01 2.492609620094299316e-01 -4.542883038520812988e-01 -6.047598123550415039e-01 7.140428572893142700e-02 1.789733469486236572e-01
-1.992495507001876831e-01 2.206979244947433472e-01 2.226720154285430908e-01 4.035436213016510010e-01 6.605411767959594727e-01 -4.227618873119354248e-01 6.073778495192527771e-02 2.836027443408966064e-01
-6.696143001317977905e-02 -2.800023369491100311e-02 6.139310002326965332e-01 9.464257955551147461e-02 -6.099085137248039246e-02 -6.460979580879211426e-01 -1.429245769977569580e-01 4.089914560317993164e-01
-6.699469685554504395e-02 -4.756451845169067383e-01 1.347176730632781982e-01 4.912721514701843262e-01 -2.502263188362121582e-01 -6.515651345252990723e-01 7.966993749141693115e-02 -1.275880336761474609e-01
-7.132084667682647705e-02 -4.877053499221801758e-01 7.538242638111114502e-02 9.734603017568588257e-02 2.441359460353851318e-01 -8.170862793922424316e-01 7.131183892488479614e-02 9.787939488887786865e-02
-5.319260358810424805e-01 2.982603907585144043e-01 6.197050213813781738e-01 -7.225391268730163574e-02 -4.591229557991027832e-02 -4.620085060596466064e-01 5.929986760020256042e-02 1.405855715274810791e-01
-1.941653154790401459e-02 7.512807250022888184e-01 -2.006762623786926270e-01 4.187652766704559326e-01 -1.221000701189041138e-01 -3.811521530151367188e-01 2.436748594045639038e-01 1.423393259756267071e-03
1.987965703010559082e-01 -9.513252228498458862e-02 -4.737077057361602783e-01 3.594875633716583252e-01 -2.047736495733261108e-01 -7.344287633895874023e-01 -2.793390490114688873e-02 1.253052055835723877e-01
-5.206422805786132812e-01 3.954464197158813477e-01 -2.447598576545715332e-01 8.822170644998550415e-02 2.111394107341766357e-01 -6.028423309326171875e-01 2.461397945880889893e-01 1.904725432395935059e-01
3.737049996852874756e-01 2.081825584173202515e-01 2.639726102352142334e-01 -5.441924557089805603e-03 1.891079246997833252e-01 -5.239092111587524414e-01 -5.386658310890197754e-01 -3.832623362541198730e-01
1.910936981439590454e-01 3.693389594554901123e-01 4.583770930767059326e-01 4.888424873352050781e-01 2.098572850227355957e-01 -2.646641135215759277e-01 -5.069020986557006836e-01 8.341810852289199829e-02
2.792575359344482422e-01 2.107803151011466980e-02 -8.348359167575836182e-02 4.516112804412841797e-01 -4.900072515010833740e-01 -6.766383051872253418e-01 -5.244519189000129700e-02 -9.975857287645339966e-02
2.534562954679131508e-03 -5.868732184171676636e-02 3.693494200706481934e-01 6.824166327714920044e-02 -1.477458775043487549e-01 -7.579675912857055664e-01 4.964462220668792725e-01 1.125655919313430786e-01
1.008559390902519226e-01 -4.073710143566131592e-01 -2.195628583431243896e-01 4.831533133983612061e-01 -1.601618528366088867e-01 -7.064440250396728516e-01 -7.253296673297882080e-02 -1.107064187526702881e-01
1.417943537235260010e-01 4.797193780541419983e-02 2.693769335746765137e-01 1.746631860733032227e-01 -2.623862959444522858e-02 -4.753697216510772705e-01 -6.273239254951477051e-01 -5.043032169342041016e-01
-4.147273302078247070e-02 5.326592922210693359e-01 6.605740636587142944e-02 -1.242007985711097717e-01 -4.459522962570190430e-01 -5.573986172676086426e-01 -2.813982665538787842e-01 -3.255961835384368896e-01
-7.345868647098541260e-02 4.032914042472839355e-01 -1.097716838121414185e-01 -5.329273641109466553e-03 6.489319205284118652e-01 -6.235162615776062012e-01 4.013630002737045288e-02 -9.157257527112960815e-02
3.300686134025454521e-03 -5.071140527725219727e-01 -1.212176531553268433e-01 1.271102279424667358e-01 -6.698053330183029175e-02 -8.122532963752746582e-01 -2.261178940534591675e-02 -2.173032015562057495e-01
1.668027341365814209e-01 5.887237191200256348e-01 4.609117507934570312e-01 -1.675917506217956543e-01 3.593160808086395264e-01 -4.913407564163208008e-01 -1.188274100422859192e-01 2.027467265725135803e-02
8.602015674114227295e-02 5.116461515426635742e-01 2.272311151027679443e-01 4.709636867046356201e-01 -3.263779580593109131e-01 -4.079288244247436523e-01 3.676460385322570801e-01 2.220042645931243896e-01
1.823827922344207764e-01 4.844398237764835358e-03 1.076190471649169922e-01 7.072184681892395020e-01 -1.737076938152313232e-01 -4.538545608520507812e-01 -1.892870217561721802e-01 -4.277678430080413818e-01
-6.030811667442321777e-01 5.328347906470298767e-02 5.767416357994079590e-01 8.039262890815734863e-02 1.165150105953216553e-01 -4.879201948642730713e-01 1.972310543060302734e-01 -6.179120764136314392e-02
-9.783551841974258423e-02 7.508853673934936523e-01 5.783294513821601868e-02 1.703660748898983002e-02 -1.441434323787689209e-01 -5.433064699172973633e-01 1.917545944452285767e-01 2.650199532508850098e-01
-1.116973832249641418e-01 1.197252571582794189e-01 2.532095015048980713e-01 -4.258311390876770020e-01 -3.492594063282012939e-01 -7.099117636680603027e-01 -3.175281584262847900e-01 3.100376576185226440e-02
-8.510441333055496216e-02 2.379704564809799194e-01 4.381307959556579590e-02 8.922462351620197296e-03 -3.148776292800903320e-01 -7.475745081901550293e-01 5.132384896278381348e-01 1.126889511942863464e-01
-7.538646459579467773e-02 -1.492744963616132736e-02 2.312577217817306519e-01 6.705250740051269531e-01 -5.013967156410217285e-01 -4.239674806594848633e-01 -8.479725569486618042e-02 2.295050323009490967e-01
-1.970238834619522095e-01 5.443620681762695312e-01 1.261928975582122803e-01 -1.765712499618530273e-01 -3.946012556552886963e-01 -6.628472208976745605e-01 -1.368009578436613083e-02 1.499529778957366943e-01
-5.866970494389533997e-02 -3.593610227108001709e-01 1.354737430810928345e-01 4.621604681015014648e-01 -3.204899132251739502e-01 -5.849575400352478027e-01 -3.400128781795501709e-01 -2.738142609596252441e-01
-2.462422400712966919e-01 5.542069077491760254e-01 -2.601791918277740479e-01 4.711262509226799011e-02 4.854333400726318359e-01 -5.705795288085937500e-01 2.710240893065929413e-02 1.911630481481552124e-02
-3.324035108089447021e-01 -4.271179065108299255e-02 7.361186146736145020e-01 8.942035585641860962e-02 1.848477721214294434e-01 -4.965424835681915283e-01 1.575570255517959595e-01 -1.796381473541259766e-01
1.153082475066184998e-01 -3.764406740665435791e-01 -1.936978548765182495e-01 5.007026195526123047e-01 5.389561131596565247e-02 -7.389299869537353516e-01 -7.046177983283996582e-02 -5.373308435082435608e-02
4.673893749713897705e-02 4.856025874614715576e-01 -2.685033082962036133e-01 2.049679756164550781e-01 -3.455092310905456543e-01 -6.596097946166992188e-01 6.742632389068603516e-02 2.981469333171844482e-01
-3.663794323801994324e-02 6.434448808431625366e-02 1.959784924983978271e-01 1.232799068093299866e-01 -6.034882664680480957e-01 -5.603635311126708984e-01 -4.798492789268493652e-01 -1.801423132419586182e-01
-9.599653631448745728e-02 -5.646398067474365234e-01 -6.530713289976119995e-02 9.128139168024063110e-02 -1.447590161114931107e-02 -7.843006849288940430e-01 -1.370042413473129272e-01 -1.589396893978118896e-01
-5.215460062026977539e-01 2.840475142002105713e-01 -1.474414616823196411e-01 3.852099776268005371e-01 3.334583938121795654e-01 -4.641210138797760010e-01 -1.312263906002044678e-01 3.651821017265319824e-01
3.644611835479736328e-01 -1.335290074348449707e-01 4.533786475658416748e-01 1.422632038593292236e-01 2.325782552361488342e-02 -7.044527530670166016e-01 -2.122012078762054443e-01 2.858728170394897461e-01
6.588193029165267944e-02 -5.857530236244201660e-02 -2.382910102605819702e-01 3.167727887630462646e-01 -4.835045039653778076e-01 -7.408374547958374023e-01 -2.252653986215591431e-01 4.170995205640792847e-02
1.682220995426177979e-01 3.676206618547439575e-02 5.472011491656303406e-02 2.276192754507064819e-01 1.146120727062225342e-01 -5.207304358482360840e-01 -3.403443098068237305e-01 -7.179238796234130859e-01
1.112069264054298401e-01 1.556060910224914551e-01 1.424791663885116577e-01 3.451026678085327148e-01 1.315290778875350952e-01 -4.401810765266418457e-01 -3.545960187911987305e-01 -6.980158090591430664e-01
-3.135022893548011780e-02 2.270611971616744995e-01 4.019652307033538818e-01 -1.557408869266510010e-01 -4.392294287681579590e-01 -5.951606631278991699e-01 -2.822322845458984375e-01 -3.671992719173431396e-01
1.250335872173309326e-01 2.413905709981918335e-01 5.008217692375183105e-01 -4.011116027832031250e-01 7.961954921483993530e-02 -6.499360799789428711e-01 -1.973074078559875488e-01 -2.160970419645309448e-01
1.663422137498855591e-01 1.744454205036163330e-01 2.761020064353942871e-01 5.635059475898742676e-01 3.161204457283020020e-01 -3.043593466281890869e-01 -3.725405931472778320e-01 -4.655909836292266846e-01
-4.520543515682220459e-01 5.168310999870300293e-01 -1.626877486705780029e-01 1.697849333286285400e-01 4.369118511676788330e-01 -4.835144579410552979e-01 1.022410243749618530e-01 -1.952096670866012573e-01
-2.758844792842864990e-01 5.553484335541725159e-02 3.690961375832557678e-02 -1.905287355184555054e-01 5.342093706130981445e-01 -6.721450090408325195e-01 1.442206092178821564e-02 -3.818031847476959229e-01
2.323530614376068115e-01 8.278503268957138062e-02 -4.904277026653289795e-01 2.839438915252685547e-01 4.404963925480842590e-02 -6.366589665412902832e-01 1.754498668015003204e-02 -4.587291777133941650e-01
-9.834830462932586670e-02 -3.156990110874176025e-01 -3.793582320213317871e-02 1.198054328560829163e-01 -2.518831491470336914e-01 -7.536146044731140137e-01 -1.947136670351028442e-01 4.534046053886413574e-01
-1.662727892398834229e-01 -3.008313775062561035e-01 2.717744186520576477e-02 4.917462170124053955e-01 -4.727776944637298584e-01 -5.863105058670043945e-01 -2.637752592563629150e-01 4.944314435124397278e-02
-4.624346196651458740e-01 3.257506787776947021e-01 -4.660525918006896973e-01 2.093185633420944214e-01 2.514189183712005615e-01 -5.762742757797241211e-01 9.258215129375457764e-02 1.230704933404922485e-01
1.403257399797439575e-01 -2.829869091510772705e-01 4.751540124416351318e-01 2.379639446735382080e-01 -1.092510018497705460e-02 -6.543185114860534668e-01 -2.887189686298370361e-01 3.259114623069763184e-01
-1.387921422719955444e-01 1.698430627584457397e-01 -2.785103917121887207e-01 4.406433701515197754e-01 -2.752781510353088379e-01 -4.812448322772979736e-01 -5.860403776168823242e-01 1.712818890810012817e-01
-2.140346616506576538e-01 -5.200431942939758301e-01 4.412743449211120605e-02 2.176139038056135178e-03 -6.332027912139892578e-02 -8.217266798019409180e-01 3.237454593181610107e-02 3.872862458229064941e-02
-3.276375532150268555e-01 1.939136087894439697e-01 -2.238589152693748474e-02 3.201181069016456604e-02 5.525082945823669434e-01 -6.006802916526794434e-01 1.181779056787490845e-01 -4.165058135986328125e-01
-6.174873709678649902e-01 9.678079187870025635e-02 6.643332308158278465e-04 5.372698307037353516e-01 2.550293207168579102e-01 -4.137741029262542725e-01 -3.184644505381584167e-02 2.888261079788208008e-01
-1.610085219144821167e-01 -5.301394462585449219e-01 1.515514850616455078e-01 3.227845132350921631e-01 -2.782205641269683838e-01 -6.771572828292846680e-01 8.513415604829788208e-02 -1.505798548460006714e-01
3.314525485038757324e-01 1.382422298192977905e-01 3.982235193252563477e-01 -1.601696610450744629e-01 4.843872487545013428e-01 -6.282223463058471680e-01 -2.380162924528121948e-01 2.908474951982498169e-02
3.195721507072448730e-01 -1.187065690755844116e-01 1.937432438135147095e-01 -1.265378147363662720e-01 3.752635121345520020e-01 -8.128700256347656250e-01 3.595361858606338501e-02 1.654115468263626099e-01
-1.794513016939163208e-01 5.350778251886367798e-02 1.110461875796318054e-01 5.349532365798950195e-01 -3.641662001609802246e-01 -4.541347026824951172e-01 1.547995656728744507e-01 -5.510078668594360352e-01
-5.356789231300354004e-01 2.344693243503570557e-01 -4.623005092144012451e-01 1.880316585302352905e-01 2.367753684520721436e-01 -5.781313180923461914e-01 6.465208530426025391e-02 1.204833611845970154e-01
3.743900656700134277e-01 1.132523864507675171e-01 -1.181532442569732666e-02 6.511070132255554199e-01 1.762651354074478149e-01 -4.115929305553436279e-01 3.462001383304595947e-01 -3.203020691871643066e-01
3.083820343017578125e-01 -2.330452650785446167e-01 2.416751384735107422e-01 2.202117592096328735e-01 2.773304581642150879e-01 -6.761839985847473145e-01 -3.279365301132202148e-01 3.193912506103515625e-01
-2.151477783918380737e-01 3.432720899581909180e-01 1.557669639587402344e-01 -7.091276347637176514e-02 -1.319373697042465210e-01 -6.516353487968444824e-01 4.943559765815734863e-01 -3.466410636901855469e-01
-1.539183408021926880e-01 2.554861009120941162e-01 2.321470230817794800e-01 -1.153083071112632751e-01 -3.115050792694091797e-01 -6.829136610031127930e-01 4.595632255077362061e-01 -2.631408870220184326e-01
-2.711442112922668457e-01 2.647045850753784180e-01 1.189208477735519409e-01 6.986084580421447754e-02 -6.730265021324157715e-01 -5.104787945747375488e-01 -1.911751627922058105e-01 -2.954461872577667236e-01
-1.572385281324386597e-01 3.347663581371307373e-01 2.442296892404556274e-01 -2.604669928550720215e-01 -1.963810175657272339e-01 -6.782281994819641113e-01 3.077296316623687744e-01 -3.774384856224060059e-01
-4.901500046253204346e-02 1.439124196767807007e-01 3.808452188968658447e-01 6.435023546218872070e-01 -5.444959402084350586e-01 -3.456235527992248535e-01 -1.108322478830814362e-02 -4.116014391183853149e-02
-2.260002493858337402e-02 2.388434708118438721e-01 1.665132939815521240e-01 2.115124315023422241e-01 -1.707206815481185913e-01 -6.703241467475891113e-01 5.510987639427185059e-01 2.962920069694519043e-01
-5.978358983993530273e-01 5.287820473313331604e-02 4.510659575462341309e-01 -1.021182443946599960e-02 3.005758821964263916e-01 -5.483307242393493652e-01 1.918853819370269775e-01 -9.164512157440185547e-02
1.417764127254486084e-01 1.822790950536727905e-01 7.583387941122055054e-02 6.377620100975036621e-01 -4.426689445972442627e-01 -5.161386132240295410e-01 1.518935263156890869e-01 2.208078503608703613e-01
6.064159795641899109e-02 1.597574651241302490e-01 2.175800800323486328e-01 -2.176969870924949646e-02 -1.991441100835800171e-01 -7.570083737373352051e-01 5.454319715499877930e-01 -1.129996851086616516e-01
-3.687554597854614258e-01 4.048147425055503845e-02 -2.599940299987792969e-01 -1.864562630653381348e-01 4.181968867778778076e-01 -7.416518926620483398e-01 6.559180468320846558e-02 -1.754405498504638672e-01
1.132071912288665771e-01 -3.909457921981811523e-01 1.634308136999607086e-02 -1.174780055880546570e-01 3.623667657375335693e-01 -8.284853696823120117e-01 3.327398374676704407e-02 3.837210685014724731e-02
3.433291316032409668e-01 -8.925459533929824829e-02 -1.412210017442703247e-01 9.876918792724609375e-02 -1.383497864007949829e-01 -7.673318982124328613e-01 -1.671441346406936646e-01 -4.567098915576934814e-01
-5.794548392295837402e-01 2.070607990026473999e-01 5.584368854761123657e-02 5.741781592369079590e-01 2.023294121026992798e-01 -3.778059184551239014e-01 -3.501013666391372681e-02 3.219608664512634277e-01
-1.751877069473266602e-01 4.224523007869720459e-01 1.849251985549926758e-01 5.540536642074584961e-01 -4.714879393577575684e-01 -3.926481306552886963e-01 5.113056674599647522e-02 -2.656743824481964111e-01
-3.932826220989227295e-02 -1.476527098566293716e-02 -3.096013367176055908e-01 4.443735480308532715e-01 -4.041986465454101562e-01 -5.813623070716857910e-01 -1.819755882024765015e-01 4.128445088863372803e-01
-5.212411880493164062e-01 1.801435798406600952e-01 1.437436789274215698e-01 6.294571757316589355e-01 1.541070044040679932e-01 -3.395490050315856934e-01 -7.359609007835388184e-03 3.740063011646270752e-01
-3.010644912719726562e-01 7.433856129646301270e-01 4.209521114826202393e-01 6.283471733331680298e-02 1.447017937898635864e-01 -3.687616288661956787e-01 1.240213364362716675e-01 5.730643868446350098e-02
-5.833841562271118164e-01 2.631788849830627441e-01 2.533586025238037109e-01 1.584977060556411743e-01 4.552327692508697510e-01 -3.976538777351379395e-01 2.441392466425895691e-02 -3.675952553749084473e-01
-1.081514656543731689e-01 2.721366882324218750e-01 3.501909375190734863e-01 6.204246282577514648e-01 4.043513163924217224e-02 -2.202187180519104004e-01 -5.903149843215942383e-01 8.989588171243667603e-02
-3.267513513565063477e-01 -1.251432001590728760e-01 7.443982362747192383e-01 1.317407041788101196e-01 1.823686808347702026e-01 -4.356323778629302979e-01 1.038059517741203308e-01 -2.688469588756561279e-01
7.169587910175323486e-02 -1.644009351730346680e-01 -9.859865903854370117e-02 -3.793475404381752014e-02 -3.262276649475097656e-01 -8.074111342430114746e-01 -2.813984453678131104e-01 3.451795876026153564e-01
3.799186646938323975e-01 -1.177485734224319458e-01 -9.805098921060562134e-02 -1.231098845601081848e-01 3.385620117187500000e-01 -8.282068967819213867e-01 7.834975421428680420e-02 1.016742289066314697e-01
2.543637156486511230e-01 -3.405919671058654785e-01 9.062825702130794525e-03 6.594239473342895508e-01 1.005234420299530029e-01 -6.050908565521240234e-01 -7.908216863870620728e-02 4.336314648389816284e-02
-1.430395692586898804e-01 -3.880169689655303955e-01 2.736007869243621826e-01 -8.309167623519897461e-02 6.294009834527969360e-02 -8.078938126564025879e-01 2.359182238578796387e-01 -1.868415474891662598e-01
-2.748850882053375244e-01 1.389377564191818237e-01 -4.268742501735687256e-01 -1.666820347309112549e-01 -2.683162987232208252e-01 -6.352533102035522461e-01 -3.459640741348266602e-01 -3.160673081874847412e-01
-6.790830940008163452e-02 -4.193573072552680969e-02 -1.305692344903945923e-01 -4.060968756675720215e-01 -3.065654542297124863e-03 -7.875665426254272461e-01 -1.852698177099227905e-01 -3.963224291801452637e-01
-7.000263035297393799e-02 -9.425251185894012451e-02 2.788757979869842529e-01 -1.246908400207757950e-02 6.795392930507659912e-02 -7.838571071624755859e-01 5.124473571777343750e-01 1.632080078125000000e-01
-7.939572334289550781e-01 4.494840651750564575e-02 1.981803029775619507e-01 2.632209956645965576e-01 3.139232993125915527e-01 -3.732844889163970947e-01 -1.371778547763824463e-02 -1.448218077421188354e-01
4.863961338996887207e-01 1.697916239500045776e-01 -3.884533047676086426e-01 1.862219870090484619e-01 1.669292002916336060e-01 -6.273244023323059082e-01 -2.824300229549407959e-01 -2.187399715185165405e-01
4.188160598278045654e-01 -1.447228789329528809e-01 -1.285137832164764404e-01 6.062219142913818359e-01 3.193789422512054443e-01 -5.341395735740661621e-01 1.525209844112396240e-01 -9.516819566488265991e-02
-5.628258585929870605e-01 2.153797261416912079e-02 4.356531717348843813e-04 3.813956081867218018e-01 5.591123178601264954e-02 -4.943086504936218262e-01 -1.891872733831405640e-01 5.040252804756164551e-01
-2.612307667732238770e-01 7.254098653793334961e-01 2.427983880043029785e-01 -1.698053628206253052e-01 -3.869322314858436584e-02 -5.238041877746582031e-01 8.877909183502197266e-02 1.844025254249572754e-01
-3.185825645923614502e-01 -3.955418169498443604e-01 1.864798814058303833e-01 -2.386896908283233643e-01 -1.060939058661460876e-01 -7.256656885147094727e-01 -3.119821548461914062e-01 1.229824870824813843e-01
-1.849145591259002686e-01 4.581788778305053711e-01 4.162523746490478516e-01 -3.228777050971984863e-01 -1.632629632949829102e-01 -6.400989294052124023e-01 -1.871639192104339600e-01 8.337311446666717529e-02
5.567605048418045044e-02 3.748219907283782959e-01 2.489573061466217041e-01 -3.195544481277465820e-01 -4.052649140357971191e-01 -6.647789478302001953e-01 -1.654286682605743408e-01 -2.424388080835342407e-01
4.151038825511932373e-01 8.848167210817337036e-02 -2.224334180355072021e-01 4.952908754348754883e-01 -3.290974795818328857e-01 -6.307021379470825195e-01 -1.355366259813308716e-01 -2.469089068472385406e-02
-4.554410278797149658e-01 6.426496803760528564e-02 9.353234618902206421e-02 5.383135080337524414e-01 1.615029722452163696e-01 -4.146291017532348633e-01 -1.790079176425933838e-01 5.097739696502685547e-01
-1.721547544002532959e-02 5.632711052894592285e-01 -1.702956855297088623e-01 3.290607929229736328e-01 -4.578496515750885010e-01 -5.213381052017211914e-01 4.376706480979919434e-02 2.486208975315093994e-01
1.069443151354789734e-01 9.397127665579319000e-03 -1.828679144382476807e-01 4.905129596590995789e-02 -2.754641771316528320e-01 -6.643013954162597656e-01 -3.120078444480895996e-01 -5.814654231071472168e-01
-8.922006934881210327e-02 6.048274636268615723e-01 -1.469379812479019165e-01 -7.737251371145248413e-02 -3.528409302234649658e-01 -6.425533890724182129e-01 -4.887722432613372803e-02 2.426637411117553711e-01
3.005546703934669495e-02 -1.184829417616128922e-02 2.363653481006622314e-01 -1.399400178343057632e-02 -2.976281046867370605e-01 -8.266966938972473145e-01 3.837932050228118896e-01 1.535728722810745239e-01
-2.900316119194030762e-01 -5.925298482179641724e-02 1.974642425775527954e-01 6.403504014015197754e-01 -5.223000645637512207e-01 -3.776279687881469727e-01 -9.963867813348770142e-02 -1.949407160282135010e-01
-6.682955622673034668e-01 1.779009699821472168e-01 -1.687765121459960938e-01 2.860162854194641113e-01 1.870094537734985352e-01 -5.219182968139648438e-01 -8.197550475597381592e-02 3.120099902153015137e-01
7.571608573198318481e-02 -4.630848169326782227e-01 -1.756601035594940186e-01 7.314134389162063599e-02 6.242479383945465088e-02 -8.153579831123352051e-01 -2.218724638223648071e-01 -1.602514982223510742e-01
4.554241895675659180e-02 -1.659737080335617065e-01 4.266164600849151611e-01 1.077301651239395142e-01 -1.319121122360229492e-01 -6.886424422264099121e-01 -1.971943527460098267e-01 4.962423145771026611e-01
5.342818498611450195e-01 2.682356536388397217e-01 7.724570482969284058e-02 5.908969044685363770e-01 2.744685113430023193e-01 -4.519114792346954346e-01 7.660587131977081299e-02 4.517954215407371521e-02
1.844748482108116150e-02 1.492538005113601685e-01 4.358491674065589905e-02 9.452247060835361481e-03 -1.220778748393058777e-01 -5.966235399246215820e-01 -7.462555170059204102e-01 2.182521671056747437e-01
-3.030765336006879807e-03 5.693135857582092285e-01 -1.007231473922729492e-01 3.375954180955886841e-02 -5.229247212409973145e-01 -6.091525554656982422e-01 -1.244838833808898926e-01 6.763662397861480713e-02
4.219372272491455078e-01 -5.348840728402137756e-02 -1.864680498838424683e-01 1.065016239881515503e-01 2.773673832416534424e-01 -7.151697278022766113e-01 -4.093388020992279053e-01 1.305229663848876953e-01
5.085978507995605469e-01 3.055303692817687988e-01 1.878226399421691895e-01 2.982034385204315186e-01 4.104663729667663574e-01 -5.071400403976440430e-01 -1.774888932704925537e-01 2.580715715885162354e-01
2.706987261772155762e-01 1.816032379865646362e-01 1.787483878433704376e-02 -2.119375020265579224e-02 2.224944978952407837e-01 -6.648451685905456543e-01 -5.808265805244445801e-01 -2.531628906726837158e-01
1.151592060923576355e-01 -1.216875165700912476e-01 -1.532093584537506104e-01 -3.293838202953338623e-01 -5.338422209024429321e-02 -8.482391238212585449e-01 -1.561401635408401489e-01 -3.053266406059265137e-01
4.113308489322662354e-01 -9.987271390855312347e-03 1.566995531320571899e-01 -2.942095324397087097e-02 4.065568745136260986e-01 -6.437427997589111328e-01 -4.030376374721527100e-01 2.513050138950347900e-01
-1.270583271980285645e-01 2.427642792463302612e-01 6.465627998113632202e-02 5.952035784721374512e-01 -4.579013586044311523e-01 -3.657423853874206543e-01 -4.672701060771942139e-01 -6.849452108144760132e-02
-6.877838633954524994e-03 -2.844224572181701660e-01 -7.746931165456771851e-02 3.613055050373077393e-01 -2.205146402120590210e-01 -6.963967680931091309e-01 -9.416934102773666382e-02 4.899493157863616943e-01
-3.610405921936035156e-01 9.041351079940795898e-02 -1.045822799205780029e-01 1.364826261997222900e-01 -1.232721433043479919e-01 -4.186820089817047119e-01 -7.830614447593688965e-01 -1.680307984352111816e-01
-5.480960011482238770e-01 2.050813138484954834e-01 1.071957871317863464e-01 5.532004833221435547e-01 1.280897855758666992e-01 -3.940639495849609375e-01 -7.613708078861236572e-02 4.031382203102111816e-01
3.312526643276214600e-01 -7.147333025932312012e-02 -1.617773324251174927e-01 2.951992303133010864e-02 -2.350419312715530396e-01 -8.339693546295166016e-01 -8.027774281799793243e-03 -3.275755345821380615e-01
-3.163597583770751953e-01 1.788412928581237793e-01 -2.219462022185325623e-02 5.238041281700134277e-01 -4.781538844108581543e-01 -3.569718897342681885e-01 -4.709750711917877197e-01 -1.232533976435661316e-01
-1.504776030778884888e-01 -9.507852792739868164e-02 1.094441190361976624e-01 1.648932844400405884e-01 -3.647002577781677246e-01 -5.288741588592529297e-01 -9.543127566576004028e-02 -7.122691273689270020e-01
2.187066227197647095e-01 1.078656315803527832e-01 -9.885082393884658813e-02 -2.883175313472747803e-01 5.442855879664421082e-02 -7.909457683563232422e-01 -2.007303833961486816e-01 -4.228280484676361084e-01
-7.428736090660095215e-01 2.075081132352352142e-02 8.487625420093536377e-02 4.029618203639984131e-01 2.366016656160354614e-01 -4.302338361740112305e-01 -4.042270407080650330e-02 1.881766170263290405e-01
2.204057723283767700e-01 -3.114061057567596436e-01 5.453068614006042480e-01 3.930542469024658203e-01 -1.499865800142288208e-01 -5.434964299201965332e-01 2.163518965244293213e-01 -1.946887075901031494e-01
-4.337724745273590088e-01 4.678456783294677734e-01 -2.503325939178466797e-01 2.466439455747604370e-01 4.441916644573211670e-01 -5.095508098602294922e-01 9.770497679710388184e-02 5.447704344987869263e-02
3.838788270950317383e-01 -9.833041578531265259e-02 2.797844409942626953e-01 -1.289923675358295441e-03 1.484437845647335052e-02 -8.153240084648132324e-01 -3.151510953903198242e-01 1.982851140201091766e-02
-8.081662654876708984e-02 -5.276778936386108398e-01 -1.409936249256134033e-01 -3.167225047945976257e-02 9.328325837850570679e-02 -8.068756461143493652e-01 -1.087125688791275024e-01 -1.502459496259689331e-01
6.525690108537673950e-02 6.076395511627197266e-01 -1.797725856304168701e-01 4.494345784187316895e-01 -2.075631618499755859e-01 -4.911159574985504150e-01 2.256395667791366577e-01 2.387793958187103271e-01
5.384510755538940430e-01 5.534202456474304199e-01 -3.083523362874984741e-02 3.240310251712799072e-01 2.250474244356155396e-01 -4.825046062469482422e-01 9.263454005122184753e-03 1.196112185716629028e-01
3.041050434112548828e-01 6.173616051673889160e-01 2.023231238126754761e-01 1.260789632797241211e-01 1.324105914682149887e-02 -5.480534434318542480e-01 -6.849206238985061646e-02 4.053702354431152344e-01
-6.062918305397033691e-01 1.872074604034423828e-01 5.860829260200262070e-03 3.566892445087432861e-01 1.237219050526618958e-01 -4.149236381053924561e-01 -2.799571752548217773e-01 4.519480466842651367e-01
-9.645374119281768799e-02 5.621961355209350586e-01 -1.466555446386337280e-01 2.121059447526931763e-01 -4.419429898262023926e-01 -5.536425113677978516e-01 9.840832650661468506e-02 3.108337819576263428e-01
-1.467433571815490723e-01 -3.883404657244682312e-02 8.035671114921569824e-01 5.387386307120323181e-02 3.012027218937873840e-02 -5.614492297172546387e-01 -2.425004728138446808e-03 1.104427576065063477e-01
-2.108410894870758057e-01 5.240817666053771973e-01 4.434032142162322998e-01 -3.193132877349853516e-01 2.252518683671951294e-01 -5.544148087501525879e-01 -1.512628346681594849e-01 3.636672347784042358e-02
-8.006027899682521820e-03 3.276303410530090332e-01 4.034193754196166992e-01 -3.778811395168304443e-01 -1.834903955459594727e-01 -6.648855209350585938e-01 3.732665628194808960e-02 -3.315388560295104980e-01
-3.941153585910797119e-01 2.545754313468933105e-01 4.927405714988708496e-01 2.903920114040374756e-01 2.752717137336730957e-01 -4.845105111598968506e-01 2.065313756465911865e-01 3.155368268489837646e-01
-3.874714374542236328e-01 4.834427535533905029e-01 -2.999088168144226074e-01 4.645287096500396729e-01 3.724485039710998535e-01 -4.033407270908355713e-01 6.927996128797531128e-02 6.492714583873748779e-02
2.964452505111694336e-01 -1.029115244746208191e-01 1.403604298830032349e-01 -8.804275095462799072e-02 1.560968756675720215e-01 -9.152376055717468262e-01 3.715384379029273987e-02 1.032971218228340149e-01
7.420095149427652359e-03 -2.557317316532135010e-01 2.044724822044372559e-01 -7.885517925024032593e-02 1.053843181580305099e-02 -9.040403962135314941e-01 2.539166212081909180e-01 -6.815706938505172729e-02
-7.211193442344665527e-02 1.892840117216110229e-01 4.992884695529937744e-01 7.388635277748107910e-01 1.088920086622238159e-01 -1.911217272281646729e-01 -3.395665884017944336e-01 8.531840518116950989e-03
1.778027713298797607e-01 6.224694848060607910e-01 -1.774211823940277100e-01 2.749520540237426758e-01 -3.481053709983825684e-01 -5.916516184806823730e-01 3.981474786996841431e-02 3.204238414764404297e-02
5.541218817234039307e-02 -2.680172622203826904e-01 1.998808681964874268e-01 -3.138363659381866455e-01 1.191761866211891174e-01 -8.762643337249755859e-01 -6.712012737989425659e-02 -1.016965415328741074e-02
2.279865443706512451e-01 4.614803493022918701e-01 2.345172613859176636e-01 -4.964458942413330078e-02 5.098818540573120117e-01 -5.761892199516296387e-01 -2.922310531139373779e-01 -1.492019463330507278e-02
5.796187743544578552e-02 -7.158436626195907593e-02 3.841401338577270508e-01 5.059415474534034729e-02 -1.038717702031135559e-01 -4.942611157894134521e-01 -6.719540953636169434e-01 -3.671334981918334961e-01
-1.839924976229667664e-02 -4.386214911937713623e-01 2.199346274137496948e-01 -1.252392828464508057e-01 -9.818708896636962891e-02 -8.276661038398742676e-01 -1.892146021127700806e-01 1.128827780485153198e-01
-6.875868886709213257e-02 -5.163927674293518066e-01 6.124017760157585144e-02 1.573515981435775757e-01 -2.143156081438064575e-01 -8.014845848083496094e-01 3.658764436841011047e-02 -1.022426933050155640e-01
1.325905323028564453e-01 1.010911092162132263e-01 2.069976925849914551e-01 5.899003148078918457e-01 -1.635365784168243408e-01 -4.598083496093750000e-01 8.493951754644513130e-04 -5.858337879180908203e-01
-1.029530167579650879e-01 -4.144735336303710938e-01 4.589945673942565918e-01 3.307820558547973633e-01 -2.863681316375732422e-01 -5.663810968399047852e-01 -1.969887129962444305e-02 -3.071434497833251953e-01
3.978473246097564697e-01 1.124984174966812134e-01 1.251276135444641113e-01 7.715232968330383301e-01 -1.585593819618225098e-02 -4.384037256240844727e-01 -1.829894445836544037e-02 1.592871099710464478e-01
2.319604605436325073e-01 -3.687086999416351318e-01 3.665771782398223877e-01 1.588214933872222900e-02 1.590368300676345825e-01 -7.188366055488586426e-01 -3.470347523689270020e-01 1.147400364279747009e-01
-2.402391284704208374e-02 -4.298650026321411133e-01 1.195816546678543091e-01 4.617467522621154785e-01 -3.532790839672088623e-01 -6.476882100105285645e-01 -8.730711042881011963e-02 -1.876182854175567627e-01
-2.892924845218658447e-01 4.468062818050384521e-01 -6.363574415445327759e-02 5.407000333070755005e-02 -2.020396888256072998e-01 -4.095260798931121826e-01 -3.482726216316223145e-01 -6.163403391838073730e-01
3.763236999511718750e-01 6.795641183853149414e-01 2.679125070571899414e-01 -1.859182678163051605e-02 1.379137039184570312e-01 -5.376322269439697266e-01 3.893303871154785156e-02 1.219257712364196777e-01
2.961233556270599365e-01 -2.985319197177886963e-01 4.681342840194702148e-01 -1.071955189108848572e-01 -2.947930619120597839e-02 -7.309790849685668945e-01 -2.332711219787597656e-01 -5.416860803961753845e-02
1.948204934597015381e-01 -1.469056308269500732e-01 9.720249474048614502e-02 3.659734129905700684e-01 -2.236283123493194580e-01 -6.920518279075622559e-01 -7.260878384113311768e-02 -5.127002000808715820e-01
-1.604378968477249146e-01 -2.614537477493286133e-01 1.786186825484037399e-03 -2.361120283603668213e-01 -8.590193092823028564e-02 -8.098684549331665039e-01 -2.262876629829406738e-01 -3.683443069458007812e-01
3.314153850078582764e-02 -3.919563293457031250e-01 1.188163384795188904e-01 -6.667367368936538696e-02 7.860729843378067017e-02 -8.650694489479064941e-01 -2.200058549642562866e-01 1.542151719331741333e-01
-2.780242860317230225e-01 3.387960493564605713e-01 -2.701669633388519287e-01 -5.985439941287040710e-02 -4.525375962257385254e-01 -5.874502062797546387e-01 -4.077517986297607422e-01 -1.232782453298568726e-01
-5.003123879432678223e-01 6.164739653468132019e-02 1.865826547145843506e-01 5.291277170181274414e-01 4.434361457824707031e-01 -3.998128473758697510e-01 1.513599455356597900e-01 2.273812294006347656e-01
2.561536431312561035e-01 -2.310547046363353729e-02 -5.619631707668304443e-02 3.828013539314270020e-01 1.025434881448745728e-01 -6.256157755851745605e-01 -3.916449844837188721e-02 -6.170191168785095215e-01
-4.543347656726837158e-01 -1.693369299173355103e-01 5.632209181785583496e-01 5.086367204785346985e-02 2.827953994274139404e-01 -5.627704858779907227e-01 1.236516386270523071e-01 -1.820067763328552246e-01
-1.825523376464843750e-01 3.497414588928222656e-01 4.099190831184387207e-01 5.013655424118041992e-01 -4.626206457614898682e-01 -3.017701208591461182e-01 2.701674997806549072e-01 -2.165200412273406982e-01
2.069546282291412354e-01 -3.787798285484313965e-01 6.895731389522552490e-02 3.402734920382499695e-02 1.012693345546722412e-01 -7.936415076255798340e-01 -4.078886508941650391e-01 3.588195890188217163e-02
5.118919014930725098e-01 3.392251729965209961e-01 -5.174887180328369141e-02 4.734756350517272949e-01 3.772913217544555664e-01 -4.473366141319274902e-01 9.618335217237472534e-02 2.105374783277511597e-01
1.262357681989669800e-01 -3.775532245635986328e-01 -2.109834253787994385e-01 3.888234794139862061e-01 2.107658088207244873e-01 -7.375833988189697266e-01 1.892137080430984497e-01 -1.468571573495864868e-01
-7.761735469102859497e-02 -4.391479492187500000e-02 2.531368136405944824e-01 -9.592620283365249634e-02 -3.620199561119079590e-01 -7.919560074806213379e-01 3.909584283828735352e-01 -8.755353093147277832e-02
1.040684431791305542e-01 4.146794080734252930e-01 1.412705779075622559e-01 7.141894102096557617e-01 2.755887806415557861e-01 -2.287470549345016479e-01 -2.002618014812469482e-01 -3.446852266788482666e-01
-5.878020524978637695e-01 2.512160241603851318e-01 -2.563924789428710938e-01 2.074776291847229004e-01 2.793400287628173828e-01 -5.740261077880859375e-01 2.940667048096656799e-02 2.723853886127471924e-01
7.798065245151519775e-02 5.674651265144348145e-01 -5.701539572328329086e-03 1.310413330793380737e-01 -3.533334434032440186e-01 -6.348875164985656738e-01 1.491069793701171875e-01 3.233240842819213867e-01
4.818983972072601318e-01 -8.693961799144744873e-02 -2.057098895311355591e-01 3.827396631240844727e-01 3.035622537136077881e-01 -6.377685070037841797e-01 1.107467189431190491e-01 -2.454497814178466797e-01
-7.965018749237060547e-01 -3.608101746067404747e-03 2.052351646125316620e-02 3.537785708904266357e-01 1.569330990314483643e-01 -4.545034170150756836e-01 -7.419456541538238525e-02 5.731547996401786804e-02
2.433643937110900879e-01 1.264266371726989746e-01 2.696642279624938965e-01 3.979462012648582458e-02 4.008114710450172424e-02 -5.331764221191406250e-01 -7.271370291709899902e-01 -1.894091665744781494e-01
-1.194831877946853638e-01 4.629901349544525146e-01 -2.174607962369918823e-01 7.145129889249801636e-02 -5.231379866600036621e-01 -6.348277926445007324e-01 -1.210943162441253662e-01 1.662102490663528442e-01
2.210390120744705200e-01 6.089169383049011230e-01 1.396072804927825928e-01 3.930847346782684326e-01 5.319758877158164978e-02 -4.839553534984588623e-01 2.936470210552215576e-01 2.882448434829711914e-01
4.654814004898071289e-01 -3.779064491391181946e-02 -2.518233358860015869e-01 3.993637859821319580e-01 1.045425459742546082e-01 -6.517392396926879883e-01 9.047617763280868530e-02 -3.392840027809143066e-01
-4.901190996170043945e-01 2.783208787441253662e-01 5.142050385475158691e-01 3.921226561069488525e-01 3.749438226222991943e-01 -2.868584990501403809e-01 1.394249796867370605e-01 -1.477963179349899292e-01
-9.516586363315582275e-02 -3.822792768478393555e-01 -1.043872982263565063e-01 -1.715801507234573364e-01 1.994267292320728302e-02 -8.783826828002929688e-01 -1.790960133075714111e-01 2.098639123141765594e-02
4.429982602596282959e-01 5.503319576382637024e-02 -9.166764467954635620e-02 1.048482730984687805e-01 -1.927834190428256989e-02 -7.313125133514404297e-01 -1.301544625312089920e-02 -4.959524869918823242e-01
1.234414353966712952e-01 1.127762347459793091e-01 3.402794599533081055e-01 -3.909090533852577209e-02 -4.794789552688598633e-01 -6.530808806419372559e-01 -1.723827868700027466e-01 -4.106030762195587158e-01
-1.375639140605926514e-01 1.716273576021194458e-01 -4.712260365486145020e-01 1.369564533233642578e-01 -1.369354128837585449e-01 -5.595642924308776855e-01 -5.845352411270141602e-01 -1.930394172668457031e-01
-9.501005709171295166e-02 6.612842679023742676e-01 2.595163695514202118e-02 1.340417750179767609e-02 -4.210860729217529297e-01 -5.889329910278320312e-01 1.492121070623397827e-01 8.002124726772308350e-02
-6.252497434616088867e-01 3.016628921031951904e-01 1.256708651781082153e-01 3.374258577823638916e-01 -1.426171511411666870e-01 -4.630791246891021729e-01 3.506481945514678955e-01 1.751479357481002808e-01
2.367719262838363647e-01 1.608315706253051758e-01 1.441429704427719116e-01 2.476195245981216431e-01 -6.652196496725082397e-02 -5.059583187103271484e-01 -4.404353499412536621e-01 -6.177194714546203613e-01
-5.905665755271911621e-01 6.286439299583435059e-02 -2.821917533874511719e-01 3.032089769840240479e-01 2.429632991552352905e-01 -5.466611981391906738e-01 -1.417269855737686157e-01 3.126584887504577637e-01
-6.843569874763488770e-01 4.495648667216300964e-02 -3.289803266525268555e-01 2.119063287973403931e-01 1.709271371364593506e-01 -5.563893318176269531e-01 -1.760780811309814453e-01 8.193627744913101196e-02
1.227867454290390015e-01 -1.892940700054168701e-01 2.236593812704086304e-01 2.361607253551483154e-01 -4.059917032718658447e-01 -7.791655659675598145e-01 1.590101569890975952e-01 2.146704643964767456e-01
-1.519498825073242188e-01 2.569774985313415527e-01 2.860674262046813965e-01 -2.040017843246459961e-01 -1.850707083940505981e-01 -6.603032946586608887e-01 3.952584862709045410e-01 -4.011753201484680176e-01
-2.546407878398895264e-01 1.207215897738933563e-02 7.751353383064270020e-01 1.994254738092422485e-01 2.578465342521667480e-01 -3.992034494876861572e-01 9.771694242954254150e-02 -2.429199367761611938e-01
5.232549309730529785e-01 -8.388848602771759033e-02 -7.570596039295196533e-02 4.634237289428710938e-01 2.364433705806732178e-01 -5.994549393653869629e-01 2.052909694612026215e-02 -2.880993485450744629e-01
1.858740597963333130e-01 -4.667238146066665649e-02 -1.364397704601287842e-01 -3.317795097827911377e-01 5.751871969550848007e-03 -7.732527852058410645e-01 -1.116202250123023987e-01 -4.734627008438110352e-01
-4.117964580655097961e-02 4.107960462570190430e-01 -9.414604306221008301e-02 1.777294427156448364e-01 -5.932539701461791992e-01 -6.073378324508666992e-01 -7.801870256662368774e-02 2.494055181741714478e-01
-3.027506470680236816e-01 -6.328936666250228882e-02 4.291947484016418457e-01 -1.115526929497718811e-01 1.715732812881469727e-01 -7.203474044799804688e-01 3.645468652248382568e-01 -1.626403927803039551e-01
2.707620151340961456e-02 6.726990938186645508e-01 2.599115073680877686e-01 5.036292672157287598e-01 -4.064435139298439026e-02 -3.016872704029083252e-01 3.632825314998626709e-01 3.008571453392505646e-02
-2.971775233745574951e-01 2.790044248104095459e-01 1.360063105821609497e-01 5.325883626937866211e-01 -4.570288658142089844e-01 -2.875537872314453125e-01 -4.383583664894104004e-01 -2.190283238887786865e-01
-6.588804721832275391e-02 5.562033057212829590e-01 7.345152646303176880e-02 -2.998899854719638824e-02 -3.362877666950225830e-01 -5.106002688407897949e-01 -2.956857085227966309e-01 -4.677286446094512939e-01
-5.261176824569702148e-01 5.916284322738647461e-01 -3.412587940692901611e-02 2.644646465778350830e-01 2.821612656116485596e-01 -4.227112531661987305e-01 9.097819775342941284e-02 1.883962601423263550e-01
4.183884337544441223e-02 -4.694963693618774414e-01 2.847194373607635498e-01 5.381664037704467773e-01 -5.784341692924499512e-02 -5.512653589248657227e-01 -1.137173548340797424e-01 -2.948954701423645020e-01
8.764491975307464600e-02 -3.536387383937835693e-01 1.954671591520309448e-01 3.520093560218811035e-01 -4.305386245250701904e-01 -6.801028251647949219e-01 -1.371752470731735229e-01 -1.960094124078750610e-01
-3.171470165252685547e-01 1.624772995710372925e-01 1.919796913862228394e-01 3.952268064022064209e-01 -3.760723471641540527e-01 -4.965800046920776367e-01 -3.830586969852447510e-01 -3.810545504093170166e-01
-1.070247739553451538e-01 1.133560109883546829e-02 6.310219168663024902e-01 -1.215705350041389465e-01 1.138516888022422791e-01 -6.811823844909667969e-01 3.065534308552742004e-02 3.123102188110351562e-01
1.901564598083496094e-01 4.911134541034698486e-01 -9.936948120594024658e-02 3.137829899787902832e-01 -3.788628876209259033e-01 -5.668310523033142090e-01 2.648297883570194244e-02 3.857179880142211914e-01
4.757573902606964111e-01 1.677210181951522827e-01 1.752658337354660034e-01 2.303929179906845093e-01 4.509633183479309082e-01 -5.580017566680908203e-01 1.940890848636627197e-01 3.306375145912170410e-01
6.864199787378311157e-02 6.843642592430114746e-01 7.884943485260009766e-02 2.675900459289550781e-01 -2.380125075578689575e-01 -5.206280946731567383e-01 1.491807550191879272e-01 3.148868083953857422e-01
2.336906790733337402e-01 -1.872490048408508301e-01 -2.305239439010620117e-01 6.429663300514221191e-01 1.793323159217834473e-01 -6.198813319206237793e-01 5.596988275647163391e-02 -1.556727439165115356e-01
-4.772577807307243347e-02 -3.710927069187164307e-01 -2.544552385807037354e-01 2.436539083719253540e-01 -3.692935705184936523e-01 -7.489011883735656738e-01 -1.233235970139503479e-01 1.531611382961273193e-01
-1.416307240724563599e-01 2.661964297294616699e-01 -1.640371829271316528e-01 4.316824376583099365e-01 -5.422765016555786133e-01 -4.901930987834930420e-01 -3.915856778621673584e-01 9.016624838113784790e-02
-1.374554485082626343e-01 4.192016720771789551e-01 4.444141685962677002e-01 1.037891507148742676e-01 -1.999381482601165771e-01 -4.602285027503967285e-01 1.952339559793472290e-01 -5.542544126510620117e-01
-1.060728449374437332e-02 3.666217029094696045e-01 -1.854937374591827393e-01 -1.448872536420822144e-01 -4.377337694168090820e-01 -6.818383336067199707e-01 -2.879803180694580078e-01 -2.657606303691864014e-01
-5.264316797256469727e-01 -1.232418939471244812e-01 3.487000763416290283e-01 -8.580748736858367920e-02 1.407399922609329224e-01 -6.801990270614624023e-01 3.010485172271728516e-01 -7.495220005512237549e-02
4.466012120246887207e-02 -3.601575791835784912e-01 -6.144817546010017395e-02 1.075335815548896790e-01 3.092910647392272949e-01 -8.522281646728515625e-01 3.052405640482902527e-02 1.733989566564559937e-01
-4.977982640266418457e-01 3.997729420661926270e-01 -3.402106165885925293e-01 3.781099617481231689e-01 2.744079530239105225e-01 -4.759791791439056396e-01 2.347400225698947906e-02 1.768081933259963989e-01
-3.721774816513061523e-01 5.513209477066993713e-02 7.889272272586822510e-02 -1.527887433767318726e-01 4.677403569221496582e-01 -6.617282032966613770e-01 1.093213409185409546e-01 -4.003240168094635010e-01
5.003791674971580505e-02 -3.545047044754028320e-01 3.602255508303642273e-02 3.679763078689575195e-01 -3.445324301719665527e-01 -7.527071833610534668e-01 -1.227917596697807312e-01 1.864665597677230835e-01
9.304272942245006561e-03 -3.293302655220031738e-02 2.984316088259220123e-02 3.176623284816741943e-01 -3.947709798812866211e-01 -6.778604388236999512e-01 3.687699139118194580e-02 5.294620394706726074e-01
-3.133932501077651978e-02 3.665269911289215088e-01 2.986853718757629395e-01 -1.745418459177017212e-01 -3.594835698604583740e-01 -6.192732453346252441e-01 1.756236702203750610e-01 -4.488057196140289307e-01
9.443270973861217499e-03 1.735518127679824829e-01 2.580578625202178955e-01 -4.819058179855346680e-01 -1.850437372922897339e-01 -7.554556131362915039e-01 -1.942636966705322266e-01 -1.681391596794128418e-01
-4.568850398063659668e-01 3.377649188041687012e-01 -1.843812167644500732e-01 1.705026486888527870e-03 -1.232106834650039673e-01 -6.777336597442626953e-01 4.106891453266143799e-01 -1.521108672022819519e-03
-3.239110708236694336e-01 5.119516253471374512e-01 -7.002446800470352173e-02 7.796145230531692505e-02 5.252569317817687988e-01 -5.505998730659484863e-01 1.559206992387771606e-01 -1.365264654159545898e-01
-1.717715058475732803e-03 -3.739193379878997803e-01 3.897560238838195801e-01 -1.402927935123443604e-01 1.077008321881294250e-01 -8.189547657966613770e-01 6.294111162424087524e-02 -4.839130118489265442e-02
-7.465237975120544434e-01 3.209653794765472412e-01 2.503180205821990967e-01 1.862205266952514648e-01 5.157887190580368042e-02 -4.223867356777191162e-01 1.197642907500267029e-01 -2.166378349065780640e-01
-1.371704041957855225e-01 1.832055896520614624e-01 6.773424148559570312e-02 -4.333052635192871094e-01 -3.350858986377716064e-01 -7.946343421936035156e-01 -9.925902634859085083e-02 -4.123004153370857239e-02
-2.877546288073062897e-02 -3.158287107944488525e-01 4.161958992481231689e-01 -1.302561163902282715e-01 -5.215178709477186203e-03 -8.396258354187011719e-01 4.889034852385520935e-02 4.300555959343910217e-02
1.686669290065765381e-01 4.970721602439880371e-01 4.670621752738952637e-01 -1.755647063255310059e-01 1.098741888999938965e-01 -5.442696213722229004e-01 -3.386304676532745361e-01 -2.291901260614395142e-01
1.892701238393783569e-01 8.584627509117126465e-02 2.854428589344024658e-01 -3.690002858638763428e-01 2.038100659847259521e-01 -8.290371298789978027e-01 -3.151999786496162415e-02 9.661219269037246704e-02
1.039332151412963867e-01 -4.042302966117858887e-01 2.184317260980606079e-01 -2.014544308185577393e-01 2.324093729257583618e-01 -8.114435076713562012e-01 -1.267492538318037987e-03 -1.582500487565994263e-01
-4.800320863723754883e-01 3.840311616659164429e-02 -1.782087236642837524e-02 2.916378974914550781e-01 1.960263103246688843e-01 -5.143993496894836426e-01 -3.120154738426208496e-01 5.313543081283569336e-01
1.014472991228103638e-01 -1.424417793750762939e-01 1.104887649416923523e-01 2.397014200687408447e-01 -4.164549708366394043e-01 -7.518986463546752930e-01 -2.215223573148250580e-02 -4.005961418151855469e-01
-5.083247274160385132e-02 2.999383807182312012e-01 1.734005808830261230e-01 -3.641540184617042542e-02 -2.410712689161300659e-01 -7.360484004020690918e-01 5.237712860107421875e-01 -4.289768263697624207e-02
-5.754803419113159180e-01 2.762489914894104004e-01 -1.470652222633361816e-01 4.828114211559295654e-01 9.107659757137298584e-02 -4.116033017635345459e-01 -1.245702207088470459e-01 3.801892399787902832e-01
3.003636896610260010e-01 -1.373981591314077377e-02 -2.103850394487380981e-01 -2.276704646646976471e-02 3.984261155128479004e-01 -7.952525615692138672e-01 2.021228373050689697e-01 1.810775399208068848e-01
1.822991520166397095e-01 6.224887967109680176e-01 1.221656128764152527e-01 6.094087660312652588e-02 9.124770760536193848e-02 -6.837645769119262695e-01 -2.587392330169677734e-01 1.335301548242568970e-01
1.494554281234741211e-01 4.702337831258773804e-02 -3.316256105899810791e-01 5.739410519599914551e-01 1.090158335864543915e-02 -5.177296400070190430e-01 -9.378036856651306152e-02 -5.090289115905761719e-01
4.523193240165710449e-01 3.191633522510528564e-01 -2.147626876831054688e-01 4.816091954708099365e-01 1.803616732358932495e-01 -5.432830452919006348e-01 -1.074944734573364258e-01 -2.760975360870361328e-01
-1.068453416228294373e-01 -4.336135089397430420e-01 1.639590412378311157e-01 4.301485121250152588e-01 -4.127396047115325928e-01 -6.367348432540893555e-01 -1.080385446548461914e-01 -3.457750380039215088e-02
1.134714409708976746e-01 5.345137119293212891e-01 2.657371163368225098e-01 5.917063355445861816e-01 3.833910524845123291e-01 -2.167542725801467896e-01 -2.920973300933837891e-01 3.734718263149261475e-02
2.756183743476867676e-01 4.487047195434570312e-01 1.992987245321273804e-01 1.950995922088623047e-01 4.871422052383422852e-01 -5.931537151336669922e-01 -2.351878434419631958e-01 -2.150358632206916809e-02
2.058902829885482788e-01 -1.043290048837661743e-01 2.449993491172790527e-01 6.812176853418350220e-02 6.655467301607131958e-02 -9.095310568809509277e-01 3.676858171820640564e-02 2.214297801256179810e-01
-2.103236131370067596e-02 5.532971620559692383e-01 1.935905814170837402e-01 5.769194960594177246e-01 -8.197616785764694214e-02 -2.241807430982589722e-01 2.857794165611267090e-01 -4.294877350330352783e-01
-1.145627573132514954e-01 3.760736584663391113e-01 -2.095183581113815308e-01 3.045598566532135010e-01 -1.427240371704101562e-01 -4.572401642799377441e-01 -6.903828382492065430e-01 -5.217227339744567871e-02
2.198692411184310913e-02 -5.062231328338384628e-03 4.631569385528564453e-01 -2.240296080708503723e-02 -2.193391695618629456e-02 -7.410026788711547852e-01 4.843373000621795654e-01 1.806215941905975342e-02
-1.153245791792869568e-01 -4.704946279525756836e-01 1.228595972061157227e-01 -1.247319877147674561e-01 1.014597043395042419e-01 -8.410021662712097168e-01 -1.053116992115974426e-01 -7.754497230052947998e-02
8.758610486984252930e-02 5.198031067848205566e-01 3.834382593631744385e-01 -1.434282064437866211e-01 -1.413190811872482300e-01 -5.763963460922241211e-01 -2.404690682888031006e-01 -3.801417648792266846e-01
5.910639464855194092e-02 6.144214868545532227e-01 -3.033712692558765411e-02 -1.273769140243530273e-01 -3.542781472206115723e-01 -6.765724420547485352e-01 -1.151594053953886032e-02 1.358372122049331665e-01
-2.405144870281219482e-01 2.717843353748321533e-01 2.244859486818313599e-01 -2.468227893114089966e-01 4.658518433570861816e-01 -6.516707539558410645e-01 5.153847113251686096e-02 -3.355919122695922852e-01
2.627450525760650635e-01 -2.177858650684356689e-01 3.846356868743896484e-01 8.650024235248565674e-02 1.521618664264678955e-01 -7.042976021766662598e-01 -2.938182651996612549e-01 3.501283526420593262e-01
6.079573184251785278e-02 -2.003662101924419403e-02 9.709381312131881714e-02 1.603392809629440308e-01 -1.888735443353652954e-01 -5.754250288009643555e-01 -3.084598667919635773e-02 -7.700829505920410156e-01
-5.836994051933288574e-01 2.210586071014404297e-01 1.466342359781265259e-01 4.282410070300102234e-02 4.911424815654754639e-01 -4.937272965908050537e-01 4.244336485862731934e-02 -3.167071342468261719e-01
1.549069024622440338e-02 -7.397586107254028320e-02 7.973271608352661133e-02 -7.619659602642059326e-02 -2.357607632875442505e-01 -7.552693486213684082e-01 -2.647277116775512695e-01 5.348165631294250488e-01
-2.971069216728210449e-01 1.330680847167968750e-01 6.589878201484680176e-01 1.290805935859680176e-01 1.243491247296333313e-01 -5.137230157852172852e-01 1.961070150136947632e-01 3.539232313632965088e-01
1.065550595521926880e-01 -3.384993076324462891e-01 -1.330800503492355347e-01 3.751244843006134033e-01 -3.480640798807144165e-02 -6.355471611022949219e-01 -2.170288562774658203e-01 -5.132273435592651367e-01
4.021095857024192810e-02 6.089801192283630371e-01 -1.509503722190856934e-01 1.831074431538581848e-02 -2.836283147335052490e-01 -6.337767243385314941e-01 -4.346847534179687500e-03 3.496687114238739014e-01
2.316042631864547729e-01 -1.193277537822723389e-02 2.406882047653198242e-01 5.914597511291503906e-01 -3.710125088691711426e-01 -5.191112756729125977e-01 -3.545654714107513428e-01 7.495450973510742188e-02
3.273189663887023926e-01 9.493964910507202148e-02 -3.680839762091636658e-02 5.496069788932800293e-01 -7.556320168077945709e-03 -5.131635665893554688e-01 2.589209377765655518e-01 -4.999918043613433838e-01
2.034798115491867065e-01 -2.138569205999374390e-01 4.555759429931640625e-01 4.515694677829742432e-01 1.976181054487824440e-03 -6.600104570388793945e-01 2.345680892467498779e-01 -1.037152931094169617e-01
1.842684149742126465e-01 -4.286857247352600098e-01 3.192998468875885010e-01 5.519181862473487854e-02 8.515829592943191528e-02 -7.621346712112426758e-01 -2.966699302196502686e-01 -3.407391160726547241e-02
4.573455154895782471e-01 1.339852064847946167e-01 -1.859786361455917358e-01 5.668991804122924805e-01 3.059779405593872070e-01 -5.417507886886596680e-01 -5.642205849289894104e-02 1.631578356027603149e-01
1.917535215616226196e-01 1.366768032312393188e-02 1.151500567793846130e-01 1.184142380952835083e-01 -7.361403852701187134e-02 -8.052204251289367676e-01 4.762988090515136719e-01 2.347399890422821045e-01
1.114984452724456787e-01 -1.225838363170623779e-01 -2.079274803400039673e-01 6.987156867980957031e-01 -2.549871429800987244e-02 -5.820768475532531738e-01 -2.087965160608291626e-01 -2.409241646528244019e-01
7.336491718888282776e-03 -1.472660452127456665e-01 -2.340858429670333862e-01 4.195705056190490723e-01 1.129645630717277527e-01 -4.692497849464416504e-01 -6.814429759979248047e-01 -2.238354533910751343e-01
-8.091120980679988861e-03 -4.943453073501586914e-01 1.161145046353340149e-01 -1.108891423791646957e-02 1.923234909772872925e-01 -7.976422905921936035e-01 -2.484994679689407349e-01 -8.353637903928756714e-02
5.711382627487182617e-01 1.892572641372680664e-01 -1.373520493507385254e-01 1.317430734634399414e-01 1.098694428801536560e-01 -7.085808515548706055e-01 -2.828603386878967285e-01 -8.713725954294204712e-02
-9.261693805456161499e-02 3.738204240798950195e-01 -9.357953071594238281e-02 3.983251452445983887e-01 -2.265266515314579010e-02 -3.724134266376495361e-01 -7.381298542022705078e-01 -1.482574176043272018e-02
-2.897310629487037659e-02 -2.418915033340454102e-01 3.127666413784027100e-01 -2.358853667974472046e-01 2.067491412162780762e-01 -8.183082342147827148e-01 1.380505710840225220e-01 -2.361204773187637329e-01
-1.323513537645339966e-01 -1.292339563369750977e-01 3.230756521224975586e-01 4.240231215953826904e-02 4.356056451797485352e-01 -7.344966530799865723e-01 2.116746306419372559e-01 2.925101816654205322e-01
3.739578723907470703e-01 5.467834696173667908e-02 -1.193827018141746521e-01 6.696375012397766113e-01 4.598267972469329834e-01 -4.237304031848907471e-01 -5.331804044544696808e-03 -5.901494249701499939e-02
-1.342663019895553589e-01 5.523671507835388184e-01 -1.310794651508331299e-01 2.787561714649200439e-01 -1.090217754244804382e-01 -3.643200397491455078e-01 -5.448762178421020508e-01 -3.747950792312622070e-01
2.504774928092956543e-02 4.106509033590555191e-03 3.512031137943267822e-01 5.189368501305580139e-02 -2.700418978929519653e-02 -7.515773773193359375e-01 5.420512557029724121e-01 1.179058477282524109e-01
8.742976933717727661e-02 -4.426722526550292969e-01 9.829637408256530762e-02 -1.203398033976554871e-01 9.687585383653640747e-02 -8.277758359909057617e-01 -1.074852198362350464e-01 -2.571040987968444824e-01
7.875692099332809448e-02 2.347538769245147705e-01 3.711703419685363770e-01 -1.819902509450912476e-01 -2.044893801212310791e-01 -7.449243068695068359e-01 3.711685538291931152e-01 -1.824987381696701050e-01
1.018074601888656616e-01 5.806302651762962341e-03 4.131451547145843506e-01 -1.088098138570785522e-01 -4.407324269413948059e-02 -7.744402289390563965e-01 -3.351088762283325195e-01 3.050816357135772705e-01
1.812291741371154785e-01 1.503455042839050293e-01 1.711198240518569946e-01 8.860148489475250244e-02 2.439505457878112793e-01 -4.800910353660583496e-01 -6.614497900009155273e-01 -4.241519272327423096e-01
