# Supplementary material for: Where is your field going? A machine learning approach to study the relative motion of the domains of physics
Source: PLoS One. 2020 Jun 18;15(6):e0233997. doi: 10.1371/journal.pone.0233997 (PMC7302634; doi:10.1371/journal.pone.0233997)
Supplement: S18 Data — (ZIP) [file pone.0233997.s018.zip › 17/Pacs4Run_17_VS_500_embeddings2003-2007ED8.txt]

-1.989264339208602905e-01 -3.663553670048713684e-02 5.631077885627746582e-01 -4.762392938137054443e-01 3.368049561977386475e-01 2.841913700103759766e-01 2.970676422119140625e-01 -3.643354177474975586e-01
-7.397057116031646729e-02 -2.523685060441493988e-02 2.633976936340332031e-01 -2.229346036911010742e-01 5.698005557060241699e-01 4.553436040878295898e-01 -1.332179605960845947e-01 -5.701367855072021484e-01
1.716368794441223145e-01 -2.477453649044036865e-01 2.169629782438278198e-01 -1.294815093278884888e-01 5.301129221916198730e-01 4.852052032947540283e-01 1.397890299558639526e-01 -5.561832189559936523e-01
3.832671791315078735e-02 1.597063988447189331e-01 7.148118615150451660e-01 -8.343096822500228882e-03 2.864609658718109131e-01 3.444274663925170898e-01 -1.050963997840881348e-02 -5.110760331153869629e-01
2.501237988471984863e-01 -7.103488594293594360e-02 2.941942512989044189e-01 -5.741310119628906250e-01 3.531196713447570801e-01 5.355672165751457214e-02 3.850676119327545166e-01 -4.902821779251098633e-01
-3.763626217842102051e-01 3.229684233665466309e-01 -2.575879991054534912e-01 -1.843211054801940918e-01 6.057153344154357910e-01 2.826298773288726807e-01 3.363773822784423828e-01 -3.062618970870971680e-01
2.640920579433441162e-01 3.926473557949066162e-01 -1.281700432300567627e-01 -3.146672844886779785e-01 1.784887015819549561e-01 5.405972003936767578e-01 5.595267415046691895e-01 -1.531888395547866821e-01
-4.300268888473510742e-01 4.178788959980010986e-01 -3.081344664096832275e-01 -1.955194771289825439e-01 5.322517752647399902e-01 3.859410881996154785e-01 2.730290293693542480e-01 -2.217804640531539917e-02
-3.379899561405181885e-01 -1.270521432161331177e-01 3.316238224506378174e-01 -4.238026589155197144e-02 2.280251383781433105e-01 3.093657195568084717e-01 7.505457103252410889e-02 -7.775050997734069824e-01
2.560875117778778076e-01 -1.446845531463623047e-01 7.526893913745880127e-02 -1.370093375444412231e-01 9.285859018564224243e-02 6.567991971969604492e-01 1.870335489511489868e-01 -6.434744000434875488e-01
-1.993099600076675415e-01 2.336154580116271973e-01 -3.219792544841766357e-01 -4.443083107471466064e-01 4.896877706050872803e-01 3.226439058780670166e-01 1.255822926759719849e-01 -4.949290752410888672e-01
-4.023561775684356689e-01 1.972752809524536133e-01 -1.498540341854095459e-01 1.987462043762207031e-01 3.399224281311035156e-01 5.478318333625793457e-01 5.336039662361145020e-01 -1.919264048337936401e-01
1.105044931173324585e-01 -2.266561686992645264e-01 -6.963686551898717880e-03 -6.795892715454101562e-01 5.036795735359191895e-01 1.786553710699081421e-01 2.865150272846221924e-01 -3.268391788005828857e-01
-4.992868006229400635e-02 1.263619121164083481e-02 5.616344213485717773e-01 -9.314526617527008057e-02 3.690415024757385254e-01 -4.396365582942962646e-02 4.228371977806091309e-01 -5.969276428222656250e-01
-2.205486148595809937e-01 1.278303861618041992e-01 -1.967672817409038544e-02 -5.178251862525939941e-01 -3.209228217601776123e-01 7.389294505119323730e-01 7.815498858690261841e-02 -1.066354215145111084e-01
8.300221525132656097e-03 3.131134510040283203e-01 -1.420394033193588257e-01 1.082981191575527191e-02 4.351334273815155029e-01 7.535426020622253418e-01 2.538407742977142334e-01 -2.449405789375305176e-01
1.057899147272109985e-01 1.416850239038467407e-01 2.103024274110794067e-01 1.935351639986038208e-01 4.222294986248016357e-01 4.352438747882843018e-01 6.958170533180236816e-01 -1.875486969947814941e-01
1.950259059667587280e-01 1.032387465238571167e-02 1.434014439582824707e-01 -9.220844507217407227e-02 7.597367167472839355e-01 5.472736358642578125e-01 2.308506220579147339e-01 -5.283542722463607788e-02
-5.641049146652221680e-01 1.007422506809234619e-01 -2.783108353614807129e-01 -3.741788864135742188e-01 8.652890473604202271e-02 2.327837795019149780e-02 6.156895756721496582e-01 -2.589731216430664062e-01
-2.037222087383270264e-01 9.060797281563282013e-03 -4.502162635326385498e-01 -5.366703271865844727e-01 3.544822037220001221e-01 3.006406128406524658e-01 3.479820787906646729e-01 -3.613466620445251465e-01
-9.571766853332519531e-02 2.508194744586944580e-01 3.835612833499908447e-01 2.043736726045608521e-01 6.941270828247070312e-01 3.907604813575744629e-01 3.057442307472229004e-01 -1.051378175616264343e-01
-1.323743015527725220e-01 -1.353948116302490234e-01 -2.888003885746002197e-01 -6.575437784194946289e-01 3.910057246685028076e-01 2.575038969516754150e-01 2.798438072204589844e-01 -3.884191215038299561e-01
-6.070305779576301575e-02 -1.917687654495239258e-01 -1.119222491979598999e-01 -7.804698497056961060e-02 2.727690637111663818e-01 2.467227578163146973e-01 8.958252072334289551e-01 -5.607059225440025330e-02
3.179830731824040413e-03 1.933692991733551025e-01 2.687430977821350098e-01 -2.810590155422687531e-02 7.813292145729064941e-01 4.093481004238128662e-01 2.627206742763519287e-01 2.062090933322906494e-01
-3.126268088817596436e-01 1.315048635005950928e-01 4.557694494724273682e-01 1.992123872041702271e-01 6.193407773971557617e-01 4.768139868974685669e-02 4.443973600864410400e-01 -2.328393161296844482e-01
-3.355453610420227051e-01 4.543375670909881592e-01 -9.891039133071899414e-02 1.472079306840896606e-01 3.377909362316131592e-01 4.992008209228515625e-01 5.328108668327331543e-01 -4.839235916733741760e-02
-1.107497364282608032e-01 -1.933622807264328003e-01 2.032165825366973877e-01 -3.543109893798828125e-01 1.897988654673099518e-02 8.829789757728576660e-01 -5.321618914604187012e-02 2.585267648100852966e-02
-4.115974605083465576e-01 -4.408954381942749023e-01 2.494308203458786011e-01 -5.893035531044006348e-01 2.044356763362884521e-01 3.959029018878936768e-01 -1.537957787513732910e-01 -6.721592694520950317e-02
-1.151528768241405487e-02 -2.044468745589256287e-02 2.037655562162399292e-01 -5.828921198844909668e-01 1.063562557101249695e-01 7.270315885543823242e-01 -1.923546344041824341e-01 -2.031719684600830078e-01
-3.039513230323791504e-01 2.516587078571319580e-01 -3.789329528808593750e-01 -2.992915809154510498e-01 4.909011125564575195e-01 4.159854054450988770e-01 2.385571002960205078e-01 -3.744041919708251953e-01
-7.760567218065261841e-02 1.787958890199661255e-01 -1.207848079502582550e-02 -2.664652466773986816e-01 1.007924079895019531e-01 5.319841504096984863e-01 3.409725800156593323e-02 -7.723541259765625000e-01
-1.802862882614135742e-01 5.995507836341857910e-01 -1.153137609362602234e-01 -6.286323070526123047e-02 3.640049695968627930e-01 5.615450143814086914e-01 3.135169148445129395e-01 -2.113319784402847290e-01
-2.488453984260559082e-01 4.697034060955047607e-01 3.313614130020141602e-01 9.873103350400924683e-02 3.857665061950683594e-01 5.604396760463714600e-02 5.365658998489379883e-01 -3.975510299205780029e-01
-1.026113629341125488e-01 -1.037339940667152405e-01 -1.427211239933967590e-02 6.357511132955551147e-02 3.901510238647460938e-01 2.541258037090301514e-01 8.536248207092285156e-01 -1.702695786952972412e-01
5.318431928753852844e-02 7.106343507766723633e-01 5.504924338310956955e-03 -3.568955063819885254e-01 2.866868078708648682e-01 4.148110747337341309e-01 3.154104053974151611e-01 1.049969717860221863e-01
-5.355962514877319336e-01 5.075832083821296692e-02 3.724614381790161133e-01 -9.968165308237075806e-02 5.239703655242919922e-01 4.278010129928588867e-01 -2.218087911605834961e-01 2.348160743713378906e-01
2.225639373064041138e-01 -4.348791241645812988e-01 -4.134342446923255920e-02 -5.669680833816528320e-01 3.658254742622375488e-01 3.164611160755157471e-01 4.500679373741149902e-01 -4.057505726814270020e-02
-1.106391847133636475e-01 -2.048268616199493408e-01 5.141856670379638672e-01 -5.017336010932922363e-01 -2.112641036510467529e-01 6.141352653503417969e-01 8.723815530538558960e-02 1.662423275411128998e-02
3.325499221682548523e-02 1.313726902008056641e-01 2.042165845632553101e-01 -5.281596183776855469e-01 2.280775606632232666e-01 7.399325966835021973e-01 -1.961788237094879150e-01 -1.515670716762542725e-01
1.267183423042297363e-01 4.178305566310882568e-01 3.776733949780464172e-02 -1.060151830315589905e-01 5.939260721206665039e-01 5.449446439743041992e-01 3.724733889102935791e-01 -9.080354124307632446e-02
1.291802376508712769e-01 6.714835762977600098e-01 4.825213551521301270e-02 -3.518862724304199219e-01 1.578046828508377075e-01 4.306247830390930176e-01 2.053938210010528564e-01 -3.921014368534088135e-01
-6.199669837951660156e-01 2.853707075119018555e-01 5.538327097892761230e-01 -1.078863367438316345e-01 2.743298709392547607e-01 3.046750128269195557e-01 -2.053424417972564697e-01 -7.473252713680267334e-02
-1.765936613082885742e-01 5.917842388153076172e-01 -7.357004284858703613e-02 1.594971865415573120e-02 3.900550901889801025e-01 5.454543232917785645e-01 3.866981267929077148e-01 -1.172194182872772217e-01
-2.978272140026092529e-01 2.720097601413726807e-01 -2.003431469202041626e-01 -1.396331042051315308e-01 6.271300911903381348e-01 1.802585422992706299e-01 5.475148558616638184e-01 -2.282913774251937866e-01
-3.517668843269348145e-01 3.240907192230224609e-01 -4.820533841848373413e-02 7.441454380750656128e-02 1.447902917861938477e-01 4.151185750961303711e-01 7.549137473106384277e-01 1.347344275563955307e-02
-2.594370245933532715e-01 6.689159274101257324e-01 2.020022422075271606e-01 -9.175334870815277100e-02 3.245848119258880615e-01 1.067782118916511536e-01 5.629723668098449707e-01 -4.822376742959022522e-02
-1.227989122271537781e-01 2.529769241809844971e-01 1.356213241815567017e-01 -9.453551471233367920e-02 8.771303892135620117e-01 3.119819760322570801e-01 1.639586836099624634e-01 4.469234962016344070e-03
1.681637950241565704e-02 1.933147907257080078e-01 6.175121068954467773e-01 -1.039969697594642639e-01 3.034629821777343750e-01 -9.004198014736175537e-02 4.843880832195281982e-01 -4.851605892181396484e-01
-3.935889899730682373e-01 2.216307520866394043e-01 -1.568600535392761230e-01 -7.671846449375152588e-02 1.767259687185287476e-01 1.193807497620582581e-01 8.030490875244140625e-01 -2.740530371665954590e-01
5.683790519833564758e-02 -3.418318927288055420e-01 -5.704263225197792053e-02 -6.577631831169128418e-01 4.709387719631195068e-01 2.075435817241668701e-01 2.786411046981811523e-01 -3.186152279376983643e-01
-4.243226647377014160e-01 -2.323524206876754761e-01 6.816681474447250366e-02 2.518771886825561523e-01 4.036113917827606201e-01 6.638463139533996582e-01 1.970733851194381714e-01 -2.354608774185180664e-01
1.213889420032501221e-01 1.135639920830726624e-01 1.336356252431869507e-01 -2.452647499740123749e-02 7.739539146423339844e-01 4.085816144943237305e-01 4.312483370304107666e-01 -4.460212588310241699e-02
8.282717317342758179e-02 3.238508403301239014e-01 1.459919065237045288e-01 -2.181692281737923622e-03 6.028312444686889648e-01 5.634007453918457031e-01 1.892483234405517578e-01 -3.876870572566986084e-01
-6.719051301479339600e-02 2.780213952064514160e-01 3.924141228199005127e-01 -2.634112238883972168e-01 -1.024863868951797485e-01 8.217722177505493164e-01 -8.053473383188247681e-02 -5.016434937715530396e-02
-3.076570928096771240e-01 4.116235673427581787e-02 1.947069168090820312e-01 3.079450726509094238e-01 6.338960528373718262e-01 3.869469165802001953e-01 4.681134521961212158e-01 1.514570973813533783e-02
-6.771876662969589233e-02 -2.633323073387145996e-01 -2.330504655838012695e-01 -5.855392813682556152e-01 4.405331611633300781e-01 3.099879920482635498e-01 3.130750954151153564e-01 -3.751310706138610840e-01
-3.072061538696289062e-01 5.268153548240661621e-01 2.013918906450271606e-01 1.281241774559020996e-01 3.139677345752716064e-01 1.362301260232925415e-01 6.293656826019287109e-01 -2.405825406312942505e-01
-2.451276481151580811e-01 -1.634546220302581787e-01 -2.505828142166137695e-01 -5.475947260856628418e-01 2.796917259693145752e-01 4.389606714248657227e-01 2.783026099205017090e-01 -4.496411383152008057e-01
-4.865539371967315674e-01 -1.343448758125305176e-01 9.936889261007308960e-02 1.957257091999053955e-01 4.368615746498107910e-01 1.859195530414581299e-01 6.728850007057189941e-01 1.372799128293991089e-01
-8.227760344743728638e-02 -3.321058154106140137e-01 -9.904737584292888641e-03 1.155138462781906128e-01 2.424521148204803467e-01 4.158028364181518555e-01 7.983978390693664551e-01 -1.950408704578876495e-02
-1.078741550445556641e-01 1.912444233894348145e-01 4.877657592296600342e-01 -3.761531785130500793e-02 1.840740740299224854e-01 -1.402056962251663208e-01 6.107058525085449219e-01 -5.347485542297363281e-01
-2.311943173408508301e-01 4.722666144371032715e-01 -1.515096575021743774e-01 -1.701943129301071167e-01 6.348400115966796875e-01 2.840876579284667969e-01 4.328031539916992188e-01 -2.336690761148929596e-02
-7.109488360583782196e-03 6.916497349739074707e-01 -4.509562999010086060e-02 -3.238288760185241699e-01 2.614130079746246338e-01 4.418580830097198486e-01 3.543842136859893799e-01 1.597116589546203613e-01
-1.212098170071840286e-02 3.203593790531158447e-01 -9.008871391415596008e-03 1.682898700237274170e-01 2.082745283842086792e-01 5.223836302757263184e-01 6.957710981369018555e-01 -2.616485953330993652e-01
4.274407401680946350e-02 -6.202180311083793640e-02 2.609394490718841553e-01 -7.211173176765441895e-01 2.111112931743264198e-03 5.804603695869445801e-01 -7.705273479223251343e-02 -2.516956925392150879e-01
-1.947286874055862427e-01 3.542612493038177490e-01 8.977463096380233765e-02 1.056656017899513245e-01 6.704165935516357422e-01 4.000439941883087158e-01 3.473790585994720459e-01 -2.952781319618225098e-01
-3.988162875175476074e-01 4.672546386718750000e-01 -8.207540959119796753e-02 1.445032656192779541e-01 2.268624603748321533e-01 3.531516492366790771e-01 5.223627686500549316e-01 -3.820412158966064453e-01
-2.626843452453613281e-01 -3.754265233874320984e-02 3.689712285995483398e-01 -7.972334623336791992e-01 1.274582147598266602e-01 3.001411557197570801e-01 -1.647270321846008301e-01 -1.562090963125228882e-01
-5.115256309509277344e-01 -1.824759505689144135e-02 9.811365045607089996e-03 -4.822033047676086426e-01 9.166478365659713745e-02 -1.993537396192550659e-01 6.612833142280578613e-01 -1.412528455257415771e-01
-3.065889477729797363e-01 -2.029224671423435211e-02 1.679007560014724731e-01 1.919510960578918457e-01 -1.103610992431640625e-01 5.716002583503723145e-01 2.733126580715179443e-01 -6.534135937690734863e-01
-4.782821536064147949e-01 2.130519151687622070e-01 -1.448811143636703491e-01 -3.299762606620788574e-01 1.130035817623138428e-01 7.017046958208084106e-02 7.600691318511962891e-01 2.411262691020965576e-02
1.193322390317916870e-01 2.891224920749664307e-01 1.414345204830169678e-01 -5.033500120043754578e-02 7.124130725860595703e-01 5.136142969131469727e-01 3.145100176334381104e-01 9.686061739921569824e-02
-1.949845403432846069e-01 1.272687911987304688e-01 -5.925104767084121704e-02 -1.899858862161636353e-01 4.660509824752807617e-01 2.146673798561096191e-01 7.954665422439575195e-01 1.006271392107009888e-01
-4.136072397232055664e-01 -2.823483645915985107e-01 2.290422916412353516e-01 -5.575899481773376465e-01 9.665372967720031738e-02 3.958362340927124023e-01 -1.908006966114044189e-01 -4.282620549201965332e-01
-2.143276333808898926e-01 -5.896621942520141602e-02 -1.584840714931488037e-01 -6.620342284440994263e-02 3.177100718021392822e-01 2.113565206527709961e-01 8.805582523345947266e-01 -9.620337747037410736e-03
-3.795702457427978516e-01 1.286582350730895996e-01 -1.157165169715881348e-01 -4.245847836136817932e-02 7.879469990730285645e-01 2.112389951944351196e-01 3.358140289783477783e-01 -2.143056839704513550e-01
-1.943483389914035797e-02 3.189300000667572021e-02 4.447823166847229004e-01 -1.721636801958084106e-01 2.005786448717117310e-01 7.651123404502868652e-01 5.538837239146232605e-02 3.774081766605377197e-01
3.557935953140258789e-01 4.228799939155578613e-01 1.924218982458114624e-01 -4.220623970031738281e-01 4.251980781555175781e-01 2.728476524353027344e-01 2.555270195007324219e-01 -3.986067175865173340e-01
-6.226338744163513184e-01 3.769848346710205078e-01 1.254724711179733276e-01 -4.438550770282745361e-01 1.803729534149169922e-01 4.127129316329956055e-01 -1.880385726690292358e-01 1.386860609054565430e-01
-2.533585131168365479e-01 1.352215260267257690e-01 -1.516405493021011353e-01 -2.796080112457275391e-01 1.320623457431793213e-01 2.859073579311370850e-01 7.334719896316528320e-01 4.233019351959228516e-01
-4.753358364105224609e-01 -3.900788426399230957e-01 9.663849323987960815e-02 -4.348729848861694336e-01 5.064783096313476562e-01 -1.275674849748611450e-01 3.873614370822906494e-01 2.445687353610992432e-02
-3.619608283042907715e-01 4.376891851425170898e-01 8.564411103725433350e-02 2.374044209718704224e-01 4.327842593193054199e-01 4.116864502429962158e-01 4.894223213195800781e-01 -1.318886578083038330e-01
-1.286079585552215576e-01 -1.809307932853698730e-01 4.121453762054443359e-01 -3.779992163181304932e-01 -1.112060174345970154e-01 7.752685546875000000e-01 7.365034520626068115e-02 1.383627355098724365e-01
-5.404485762119293213e-02 -8.876311033964157104e-02 4.347247183322906494e-01 -6.226634383201599121e-01 4.906285554170608521e-02 5.638083815574645996e-01 5.996312946081161499e-02 2.976948618888854980e-01
-2.623727023601531982e-01 2.733741104602813721e-01 3.848606944084167480e-01 1.959556341171264648e-01 4.920279979705810547e-01 6.831073760986328125e-02 5.042180418968200684e-01 -4.109950661659240723e-01
-1.994288265705108643e-01 -8.239080756902694702e-02 -3.574780225753784180e-01 -5.767441987991333008e-01 4.880211651325225830e-01 2.770139873027801514e-01 1.196180805563926697e-01 -4.047288894653320312e-01
1.367447082884609699e-03 1.457195430994033813e-01 3.278383314609527588e-01 -2.098702490329742432e-01 -9.676023572683334351e-02 8.889280557632446289e-01 1.133046224713325500e-01 1.218471229076385498e-01
-2.273532003164291382e-01 -1.717333197593688965e-01 6.844837665557861328e-01 -4.127080738544464111e-01 3.630412742495536804e-02 4.917241632938385010e-01 -8.219895511865615845e-02 1.735078990459442139e-01
-2.294128835201263428e-01 2.887469530105590820e-01 -1.675708740949630737e-01 -3.852448165416717529e-01 7.122024297714233398e-01 6.442473083734512329e-02 3.966337740421295166e-01 -1.371141374111175537e-01
-1.272685080766677856e-02 1.055641472339630127e-01 1.613427847623825073e-01 -4.421756267547607422e-01 3.296750485897064209e-01 7.873145937919616699e-01 -4.069415107369422913e-02 -1.921913772821426392e-01
-3.469499349594116211e-01 2.741544544696807861e-01 4.622080326080322266e-01 2.496371716260910034e-01 5.236281752586364746e-01 7.966493815183639526e-02 4.741503298282623291e-01 -1.521794646978378296e-01
-5.019747614860534668e-01 1.472347825765609741e-01 1.094783097505569458e-01 -2.349703013896942139e-01 6.345529854297637939e-02 -2.168829143047332764e-01 7.020446658134460449e-01 -3.394336998462677002e-01
-2.108610570430755615e-01 -2.049202024936676025e-01 3.536696135997772217e-01 -6.543508172035217285e-01 -1.449634134769439697e-01 3.300824463367462158e-01 -1.102127972990274429e-02 -4.797895252704620361e-01
9.410759806632995605e-02 2.988149821758270264e-01 2.417328506708145142e-01 -4.831027612090110779e-02 7.170895338058471680e-01 3.417407274246215820e-01 4.579117596149444580e-01 1.993289589881896973e-02
-2.593772411346435547e-01 3.783926665782928467e-01 4.418137669563293457e-01 3.006394505500793457e-01 4.206076860427856445e-01 2.975009679794311523e-01 3.238385617733001709e-01 -3.656089007854461670e-01
-7.134385704994201660e-01 -6.997207552194595337e-02 -2.379079610109329224e-01 -4.095798432826995850e-01 6.975491996854543686e-04 5.158567056059837341e-02 4.709426462650299072e-01 -1.931443661451339722e-01
2.815719544887542725e-01 5.539954304695129395e-01 1.495537161827087402e-01 -4.476837217807769775e-01 4.209185838699340820e-01 2.381076216697692871e-01 3.697683215141296387e-01 -1.429094821214675903e-01
-3.034314513206481934e-02 3.713036179542541504e-01 1.237969473004341125e-01 -4.887818917632102966e-02 7.328293323516845703e-01 3.486663997173309326e-01 4.284976422786712646e-01 3.579014167189598083e-02
-2.291521579027175903e-01 -1.628481447696685791e-01 -2.481699138879776001e-01 -7.588030695915222168e-01 8.903638273477554321e-02 1.997446566820144653e-01 3.907413184642791748e-01 -2.882626652717590332e-01
-4.274486601352691650e-01 5.257729887962341309e-01 -2.695219516754150391e-01 -1.254432797431945801e-01 3.493953347206115723e-01 3.621836006641387939e-01 3.846476674079895020e-01 -2.264166623353958130e-01
-1.564601808786392212e-01 3.656585514545440674e-01 8.934327214956283569e-02 -3.534548729658126831e-02 7.207239866256713867e-01 3.367124199867248535e-01 4.423795342445373535e-01 6.375357508659362793e-02
2.085478454828262329e-01 3.859576210379600525e-02 7.918825000524520874e-02 -5.383694767951965332e-01 6.525632739067077637e-01 2.785890102386474609e-01 2.555995881557464600e-01 -3.002066314220428467e-01
-2.019237726926803589e-01 -3.469374477863311768e-01 6.269494891166687012e-01 -3.044217228889465332e-01 -2.772116363048553467e-01 9.731185436248779297e-02 4.952974021434783936e-01 -1.465861797332763672e-01
-6.998741999268531799e-03 3.449434638023376465e-01 6.186029911041259766e-01 -2.268871068954467773e-01 2.251672148704528809e-01 -1.571427434682846069e-01 4.608609080314636230e-01 -3.987864851951599121e-01
-5.597600936889648438e-01 3.135588169097900391e-01 -2.615289092063903809e-01 -1.017904728651046753e-01 9.005766361951828003e-02 2.820839881896972656e-01 6.492767333984375000e-01 1.868111081421375275e-02
-2.991266548633575439e-01 -4.612021148204803467e-02 1.243055239319801331e-01 4.585894569754600525e-02 5.843307375907897949e-01 7.648441195487976074e-02 7.281470894813537598e-01 1.155462116003036499e-01
-3.622770905494689941e-01 -3.008928894996643066e-01 3.201857507228851318e-01 2.013893872499465942e-01 1.920503973960876465e-01 2.987354993820190430e-01 3.253599703311920166e-01 -6.349462270736694336e-01
-1.180519834160804749e-01 1.093406602740287781e-01 2.799018025398254395e-01 -6.379432082176208496e-01 -1.889907270669937134e-01 5.689736604690551758e-01 1.376408040523529053e-01 3.322622478008270264e-01
-1.925220191478729248e-01 3.395161628723144531e-01 4.616555273532867432e-01 -2.885157465934753418e-01 -8.551489561796188354e-02 6.739070415496826172e-01 4.257692024111747742e-02 2.966826260089874268e-01
-6.470594406127929688e-01 -1.564079672098159790e-01 1.591912060976028442e-01 3.134171068668365479e-01 2.394026219844818115e-01 2.763146460056304932e-01 5.134568214416503906e-01 -1.896767765283584595e-01
-6.016635894775390625e-01 4.437116682529449463e-01 3.317573368549346924e-01 -3.795801103115081787e-01 2.975007593631744385e-01 2.196927219629287720e-01 -1.937716901302337646e-01 1.125073954463005066e-01
-5.003527998924255371e-01 3.839848637580871582e-01 7.350745797157287598e-02 -9.978967905044555664e-02 1.433930099010467529e-01 -1.417266726493835449e-01 6.693309545516967773e-01 -3.133520781993865967e-01
-3.054433465003967285e-01 2.237874269485473633e-01 2.757575809955596924e-01 -2.147086560726165771e-01 -1.110348105430603027e-01 8.197438120841979980e-01 2.645817585289478302e-02 2.224246263504028320e-01
-1.787514537572860718e-01 5.609862208366394043e-01 2.442602217197418213e-01 -6.144511103630065918e-01 2.722989581525325775e-02 4.389941096305847168e-01 -1.502349227666854858e-01 -1.006142422556877136e-02
-2.176402360200881958e-01 4.410083889961242676e-01 -1.819321066141128540e-01 -1.909147650003433228e-01 4.416198730468750000e-01 2.520336508750915527e-01 3.564938902854919434e-01 -5.504176616668701172e-01
-2.647767663002014160e-01 2.778612971305847168e-01 4.823814034461975098e-01 2.096872925758361816e-01 4.383769631385803223e-01 -2.147470414638519287e-02 5.922445654869079590e-01 -1.806565374135971069e-01
-5.775689333677291870e-02 5.197192430496215820e-01 7.314349710941314697e-02 1.531343162059783936e-01 2.810936272144317627e-01 6.036165952682495117e-01 4.512152373790740967e-01 -2.253754287958145142e-01
3.152782097458839417e-02 3.019309788942337036e-02 -5.108520388603210449e-02 -7.787731289863586426e-01 1.132370829582214355e-01 6.207576766610145569e-02 5.871261954307556152e-01 1.661444753408432007e-01
-4.594803452491760254e-01 5.074978470802307129e-01 -2.507117390632629395e-01 -2.706160545349121094e-01 1.788248866796493530e-01 1.158734411001205444e-01 4.996581375598907471e-01 -3.164984285831451416e-01
-1.304313540458679199e-02 -1.504412889480590820e-01 1.785747259855270386e-01 -5.022881627082824707e-01 -1.956906765699386597e-01 6.141066551208496094e-02 7.383372187614440918e-01 -3.252798020839691162e-01
-2.680408060550689697e-01 4.393697250634431839e-03 1.402134895324707031e-01 8.846170455217361450e-02 5.426853299140930176e-01 1.096214056015014648e-01 7.706117033958435059e-01 1.681789010763168335e-02
-6.294360756874084473e-01 5.804710090160369873e-02 4.547867476940155029e-01 -1.804867684841156006e-01 4.362130463123321533e-01 3.439004123210906982e-01 -1.988853067159652710e-01 1.137086823582649231e-01
-2.628865540027618408e-01 -3.813838958740234375e-01 1.065828576683998108e-01 -5.336382985115051270e-01 3.985925614833831787e-01 -1.074558570981025696e-01 5.563962459564208984e-01 9.647620469331741333e-02
-2.957057356834411621e-01 -2.107486426830291748e-01 3.593083024024963379e-01 -7.868732810020446777e-01 -4.917346686124801636e-02 3.134884238243103027e-01 7.090612314641475677e-03 1.383031308650970459e-01
-1.396892964839935303e-01 -2.592221200466156006e-01 -6.113767251372337341e-02 8.653886616230010986e-02 2.731415927410125732e-01 3.478448987007141113e-01 8.383125662803649902e-01 -6.077601388096809387e-02
-1.089137047529220581e-01 -1.188068464398384094e-01 -1.064714044332504272e-01 -1.611101329326629639e-01 4.020196795463562012e-01 1.567020863294601440e-01 8.636682629585266113e-01 -6.805694848299026489e-02
-2.403001338243484497e-01 7.505644857883453369e-02 4.152327477931976318e-01 -2.576276361942291260e-01 -9.512677788734436035e-02 8.165896534919738770e-01 -2.665070630609989166e-02 1.457878798246383667e-01
-1.343509554862976074e-01 4.318246841430664062e-01 -2.139087766408920288e-01 -1.292070895433425903e-01 5.471125841140747070e-01 5.748870968818664551e-01 3.179270327091217041e-01 -4.605301097035408020e-02
-4.454079866409301758e-01 -2.492579817771911621e-01 4.012819826602935791e-01 -5.640816092491149902e-01 -1.309644132852554321e-01 1.879300922155380249e-01 -4.070914164185523987e-02 -4.540266692638397217e-01
-5.059768259525299072e-02 1.811380386352539062e-01 1.553062796592712402e-01 1.313704848289489746e-01 6.755301952362060547e-01 3.420733213424682617e-01 5.905643105506896973e-01 3.360653668642044067e-02
-4.556163847446441650e-01 -1.067552417516708374e-01 3.586843311786651611e-01 -6.613951325416564941e-01 -1.251158677041530609e-02 1.025247201323509216e-01 -1.055975630879402161e-01 -4.394320249557495117e-01
-5.437259078025817871e-01 5.192314982414245605e-01 -1.084805950522422791e-01 -1.300846785306930542e-01 -7.919196784496307373e-02 2.065307497978210449e-01 5.975435972213745117e-01 -9.266345761716365814e-03
-4.593473672866821289e-01 3.797231018543243408e-01 7.303512841463088989e-02 -9.679666161537170410e-02 1.486192345619201660e-01 -9.833589941263198853e-02 6.064544916152954102e-01 -4.801687300205230713e-01
-5.892246365547180176e-01 3.057672977447509766e-01 2.476797103881835938e-01 -1.797970384359359741e-01 1.753736287355422974e-01 6.036056280136108398e-01 -2.533539235591888428e-01 -7.977800071239471436e-02
-3.004355132579803467e-01 1.300617307424545288e-01 7.021377235651016235e-02 -5.738985538482666016e-01 1.547311991453170776e-01 -2.455155253410339355e-01 6.806197762489318848e-01 1.052144989371299744e-01
-4.381756782531738281e-01 2.336968630552291870e-01 2.293276935815811157e-01 -9.535094350576400757e-02 -1.070732623338699341e-01 8.214514255523681641e-01 -7.049815356731414795e-02 -2.208189480006694794e-02
-3.281533122062683105e-01 -6.193809583783149719e-02 5.715724229812622070e-01 -7.344858050346374512e-01 -5.864170193672180176e-02 1.268601715564727783e-01 -1.157472748309373856e-02 5.146202445030212402e-02
-7.066559791564941406e-02 -4.656234681606292725e-01 1.890565603971481323e-01 -6.044912338256835938e-01 5.222169756889343262e-01 -2.007162198424339294e-02 3.212160468101501465e-01 -2.749877423048019409e-02
-4.326942190527915955e-02 -1.600769609212875366e-01 7.318363785743713379e-01 -1.188743021339178085e-02 3.691982626914978027e-01 -1.759651675820350647e-02 4.418214559555053711e-01 -3.239663541316986084e-01
-1.020796522498130798e-01 2.665735185146331787e-01 9.637348353862762451e-02 -1.526260823011398315e-01 8.575556874275207520e-01 2.163831293582916260e-01 3.112484812736511230e-01 -8.268593996763229370e-02
-4.506700858473777771e-02 1.747966259717941284e-01 -4.190577194094657898e-02 -3.111895620822906494e-01 -1.917552649974822998e-01 3.889429867267608643e-01 2.800215482711791992e-01 -7.761192321777343750e-01
1.965048015117645264e-01 -2.331713289022445679e-01 2.136802226305007935e-01 -4.951404035091400146e-01 3.894181281793862581e-04 7.591146975755691528e-02 7.227901816368103027e-01 -2.966568171977996826e-01
-5.309356749057769775e-02 4.526408389210700989e-03 2.612986266613006592e-01 -2.728739678859710693e-01 9.941726177930831909e-02 8.377043604850769043e-01 9.379122406244277954e-02 3.660523295402526855e-01
-5.544627904891967773e-01 4.001709520816802979e-01 -5.818014591932296753e-02 -1.127478033304214478e-01 2.644897103309631348e-01 -1.022752672433853149e-01 5.454499125480651855e-01 -3.720302283763885498e-01
-1.345971375703811646e-01 -5.555598735809326172e-01 -1.155464202165603638e-01 -2.754845917224884033e-01 2.679947912693023682e-01 3.336785137653350830e-01 5.530361533164978027e-01 -3.081925809383392334e-01
1.075220927596092224e-01 -1.251093745231628418e-01 1.616088598966598511e-01 -6.475309729576110840e-01 -3.348380029201507568e-01 1.582771539688110352e-01 5.784877538681030273e-01 -2.357046902179718018e-01
5.382493883371353149e-02 -4.824274480342864990e-01 3.663071393966674805e-01 -5.899493098258972168e-01 3.386817872524261475e-01 -1.420615334063768387e-02 4.038729965686798096e-01 -6.422529369592666626e-02
1.052468866109848022e-01 6.432047486305236816e-01 -5.408357828855514526e-02 -3.687337338924407959e-01 1.417556256055831909e-01 3.431894183158874512e-01 5.404999256134033203e-01 -7.941863685846328735e-02
-6.096666455268859863e-01 4.813986718654632568e-01 4.091448783874511719e-01 -2.524550855159759521e-01 1.087279170751571655e-01 3.505550622940063477e-01 -6.338374316692352295e-02 1.634036600589752197e-01
3.449165821075439453e-01 2.617043554782867432e-01 3.257049620151519775e-01 -4.251256585121154785e-01 5.183216333389282227e-01 2.595371603965759277e-01 1.057667285203933716e-01 -4.225213527679443359e-01
-5.770384669303894043e-01 -2.425425872206687927e-02 2.889859676361083984e-01 -5.351713895797729492e-01 -2.075939476490020752e-01 4.126690626144409180e-01 -1.540018618106842041e-01 -2.437408715486526489e-01
1.416325718164443970e-01 -5.215405225753784180e-01 1.972282975912094116e-01 -4.512120187282562256e-01 1.421918570995330811e-01 1.645516902208328247e-01 6.127606630325317383e-01 -2.065749615430831909e-01
-9.360213577747344971e-02 -1.728618331253528595e-02 1.668428331613540649e-01 3.511490225791931152e-01 -4.735305532813072205e-02 5.578756332397460938e-01 6.956785321235656738e-01 -2.058188915252685547e-01
-4.255747795104980469e-01 2.863617241382598877e-01 -3.520047962665557861e-01 -1.004268079996109009e-01 1.128472611308097839e-01 3.850725591182708740e-01 6.642480492591857910e-01 2.548404783010482788e-02
-7.672589272260665894e-02 -3.649187088012695312e-01 4.064005315303802490e-01 -1.307738423347473145e-01 2.419309616088867188e-01 7.138125896453857422e-01 -1.622786670923233032e-01 -2.903289496898651123e-01
-4.796301126480102539e-01 -1.295304149389266968e-01 3.415230810642242432e-01 -5.937160253524780273e-01 -2.879946231842041016e-01 2.864019572734832764e-01 5.553456023335456848e-03 -3.450253009796142578e-01
2.318888157606124878e-01 -2.262823432683944702e-01 3.430364429950714111e-01 -4.684688746929168701e-01 3.119427263736724854e-01 3.723896741867065430e-01 7.013616710901260376e-02 -5.630143284797668457e-01
-2.369459122419357300e-01 -2.246927917003631592e-01 5.331745147705078125e-01 -1.297103762626647949e-01 -4.021771848201751709e-01 2.971023023128509521e-01 5.400860309600830078e-01 -2.248567342758178711e-01
-9.770257771015167236e-02 6.481416225433349609e-01 1.640091985464096069e-01 3.571842238306999207e-02 4.043276906013488770e-01 3.935237228870391846e-01 4.469756186008453369e-01 -1.551218926906585693e-01
-3.209149837493896484e-01 9.325450286269187927e-03 -2.421723157167434692e-01 -1.234731674194335938e-01 2.205786705017089844e-01 3.894792199134826660e-01 7.889378070831298828e-01 -1.618045009672641754e-02
-5.597535520792007446e-02 -2.392249107360839844e-01 2.427409403026103973e-02 -7.865909934043884277e-01 4.786419272422790527e-01 -6.229088176041841507e-03 2.362757176160812378e-01 -1.880445331335067749e-01
-7.401573657989501953e-01 -4.509761184453964233e-02 -1.582571864128112793e-01 -3.383527994155883789e-01 4.375813901424407959e-02 -4.297518730163574219e-02 5.232782959938049316e-01 -1.817238777875900269e-01
1.803500205278396606e-01 -1.674512773752212524e-01 1.249308139085769653e-02 -6.864552497863769531e-01 2.466007024049758911e-01 6.675437092781066895e-02 5.844597220420837402e-01 -2.473778128623962402e-01
-2.025129832327365875e-02 3.277556598186492920e-02 3.507071435451507568e-01 -2.628575544804334641e-03 8.581130504608154297e-01 3.477633595466613770e-01 8.058170229196548462e-02 -1.082699373364448547e-01
-4.538218975067138672e-01 -2.852108478546142578e-01 4.811539873480796814e-02 -3.416233360767364502e-01 6.929916143417358398e-01 -1.071934923529624939e-01 3.064030408859252930e-01 8.982305973768234253e-02
-4.430599510669708252e-01 -4.009023904800415039e-01 5.498611330986022949e-01 -4.065982997417449951e-01 1.004226505756378174e-01 5.901162326335906982e-02 -2.335940673947334290e-02 -4.014883041381835938e-01
-1.896848827600479126e-01 6.610474665649235249e-04 6.655978560447692871e-01 1.687148958444595337e-02 -2.872442305088043213e-01 1.801615059375762939e-01 5.859830379486083984e-01 -2.497408688068389893e-01
-2.673955261707305908e-01 2.684836685657501221e-01 8.346871137619018555e-01 -4.258167371153831482e-02 -1.971285194158554077e-01 8.738680928945541382e-02 3.305252492427825928e-01 -4.644681140780448914e-02
-1.456858515739440918e-01 4.327804744243621826e-01 -5.761305987834930420e-02 2.064101584255695343e-02 4.291528165340423584e-01 5.645144581794738770e-01 5.261649489402770996e-01 -8.962764590978622437e-02
-2.626464068889617920e-01 -2.475580424070358276e-01 -1.667507737874984741e-01 -2.837853431701660156e-01 -9.889329969882965088e-02 1.773885488510131836e-01 8.419030308723449707e-01 -1.065115109086036682e-01
3.245289921760559082e-01 3.593773543834686279e-01 1.348384916782379150e-01 -4.018856287002563477e-01 5.506491661071777344e-01 3.172410428524017334e-01 4.206722080707550049e-01 -7.080908119678497314e-02
2.735112234950065613e-02 -1.251922249794006348e-01 1.079041883349418640e-01 -5.463123917579650879e-01 -1.853787451982498169e-01 8.210498839616775513e-02 7.862273454666137695e-01 -1.192409843206405640e-01
-6.124451756477355957e-01 3.557348251342773438e-01 7.692410051822662354e-02 -3.013323843479156494e-01 2.770045027136802673e-02 5.558148026466369629e-01 -2.275152355432510376e-01 -2.004606276750564575e-01
-4.455240964889526367e-01 3.451797366142272949e-01 -4.526482149958610535e-02 5.049744248390197754e-02 6.301527023315429688e-01 2.394595593214035034e-01 3.130066394805908203e-01 -3.540533483028411865e-01
-4.211152493953704834e-01 5.561122894287109375e-01 -2.640664875507354736e-01 -2.812351584434509277e-01 2.125676721334457397e-01 2.412611097097396851e-01 4.873996078968048096e-01 -1.537089347839355469e-01
-3.048231601715087891e-01 -3.358027338981628418e-01 4.232414662837982178e-01 2.047776132822036743e-01 -1.651355810463428497e-02 6.340568661689758301e-01 2.547546327114105225e-01 -3.256552815437316895e-01
-2.862295210361480713e-01 4.200099706649780273e-01 1.909327507019042969e-01 -5.045438408851623535e-01 -7.344736903905868530e-02 6.476930379867553711e-01 -4.985820874571800232e-02 1.525056809186935425e-01
-8.380517363548278809e-01 2.826734632253646851e-02 2.858440279960632324e-01 -7.112365216016769409e-02 3.170815408229827881e-01 3.019088208675384521e-01 -8.686083555221557617e-02 1.042615771293640137e-01
-5.553580075502395630e-02 1.562977433204650879e-01 5.838554501533508301e-01 -8.771429210901260376e-02 3.445554673671722412e-01 -2.020860165357589722e-01 5.264209508895874023e-01 -4.327003061771392822e-01
-7.415969669818878174e-02 -5.740058794617652893e-02 3.791720569133758545e-01 -6.961330771446228027e-01 1.523716449737548828e-01 4.144172072410583496e-01 -1.892577111721038818e-01 -3.633944392204284668e-01
-3.459261655807495117e-01 2.764727473258972168e-01 3.531244397163391113e-01 4.610209167003631592e-02 4.668227732181549072e-01 -7.933178916573524475e-03 6.142039895057678223e-01 2.860812842845916748e-01
3.628512322902679443e-01 4.872278273105621338e-01 1.496286690235137939e-01 -4.864738285541534424e-01 3.627781569957733154e-01 2.439803630113601685e-01 3.606351912021636963e-01 -2.251896858215332031e-01
-2.850363254547119141e-01 -3.773225843906402588e-02 4.351404607295989990e-01 -1.711369752883911133e-01 -4.852277934551239014e-01 2.853229343891143799e-01 5.707560181617736816e-01 -2.368074506521224976e-01
-5.536630153656005859e-01 -2.503522634506225586e-01 3.928634338080883026e-03 -3.400658667087554932e-01 4.224210083484649658e-01 -1.836135983467102051e-01 5.487821698188781738e-01 4.249022528529167175e-02
-2.834215201437473297e-02 5.481519699096679688e-01 1.832572557032108307e-02 7.209780067205429077e-02 2.309120893478393555e-01 6.070038676261901855e-01 5.087208151817321777e-01 -1.123456805944442749e-01
-6.275605410337448120e-02 -4.427796974778175354e-02 4.520936906337738037e-01 -6.708913445472717285e-01 6.498695164918899536e-02 3.558191359043121338e-01 -1.423069387674331665e-01 -4.342067539691925049e-01
-5.344623327255249023e-01 -1.260046213865280151e-01 1.808589994907379150e-01 -6.688252091407775879e-01 -3.628076240420341492e-02 2.433597147464752197e-01 -1.006758436560630798e-01 -3.843953907489776611e-01
-4.736296460032463074e-02 -6.646085530519485474e-02 2.493263632059097290e-01 -7.612184286117553711e-01 5.324020236730575562e-02 5.074800252914428711e-01 -9.520421922206878662e-02 -2.868594527244567871e-01
-8.188865780830383301e-01 2.246808856725692749e-01 1.870378106832504272e-01 -2.142510414123535156e-01 1.483844667673110962e-01 3.713607490062713623e-01 -8.129575103521347046e-02 1.775412857532501221e-01
-5.511066317558288574e-01 1.786645948886871338e-01 4.216805398464202881e-01 -2.665452063083648682e-01 -1.995787024497985840e-01 6.000426411628723145e-01 -9.903775155544281006e-02 7.621241360902786255e-02
-1.021945774555206299e-01 1.497247815132141113e-01 8.664973378181457520e-01 -8.468560874462127686e-02 -7.102908939123153687e-02 1.865122169256210327e-01 3.371052443981170654e-01 2.359613627195358276e-01
-2.674932181835174561e-01 -2.190964967012405396e-01 -4.899332765489816666e-03 -6.517584621906280518e-02 4.556428790092468262e-01 3.022650443017482758e-02 8.154957890510559082e-01 5.113520473241806030e-02
-1.666084229946136475e-01 -1.713136881589889526e-01 -2.160486280918121338e-01 -2.504512667655944824e-01 2.791316509246826172e-01 1.611479520797729492e-01 8.493047952651977539e-01 -9.104134887456893921e-02
-3.142322003841400146e-01 3.791503608226776123e-01 3.385319709777832031e-01 2.394761890172958374e-01 3.098982274532318115e-01 6.180489808320999146e-02 6.096264719963073730e-01 -3.377116918563842773e-01
-3.539964258670806885e-01 6.988199800252914429e-02 -3.559188246726989746e-01 -5.355854034423828125e-01 2.312762439250946045e-01 9.553709626197814941e-02 5.843450427055358887e-01 -2.284685373306274414e-01
-4.796425700187683105e-01 3.052743077278137207e-01 2.242717593908309937e-01 8.246587961912155151e-02 8.314185589551925659e-02 7.605226039886474609e-01 -1.592516750097274780e-01 -9.478387981653213501e-02
-2.839289903640747070e-01 -4.091369509696960449e-01 5.059424042701721191e-01 1.925427466630935669e-01 1.505269110202789307e-01 5.097020268440246582e-01 1.570141762495040894e-01 -3.896574378013610840e-01
-2.581043243408203125e-01 -3.668080270290374756e-01 6.520504951477050781e-01 1.997360736131668091e-01 1.221343204379081726e-01 4.542143940925598145e-01 1.718397140502929688e-01 -2.881200015544891357e-01
-1.425623744726181030e-01 1.165499910712242126e-01 -1.642096936702728271e-01 -3.508281707763671875e-01 1.677859425544738770e-01 2.166389226913452148e-01 7.967232465744018555e-01 3.258750140666961670e-01
-3.139542341232299805e-01 -2.519252002239227295e-01 3.954353630542755127e-01 1.660664826631546021e-01 3.327982425689697266e-01 7.158921360969543457e-01 -1.052395030856132507e-01 -1.403122097253799438e-01
-2.349658757448196411e-01 1.376605182886123657e-01 7.166597247123718262e-02 1.766893267631530762e-01 -8.885987848043441772e-02 3.747275769710540771e-01 8.593812584877014160e-01 -5.130942165851593018e-02
2.488706707954406738e-01 8.350954949855804443e-02 2.317676693201065063e-01 -3.654320240020751953e-01 7.787862420082092285e-01 2.664628922939300537e-01 2.459373921155929565e-01 7.639996707439422607e-02
-9.471571445465087891e-02 -2.443928122520446777e-01 -4.585339501500129700e-02 -5.419400930404663086e-01 4.318515956401824951e-01 3.072099983692169189e-01 7.900842279195785522e-02 -5.902401208877563477e-01
-3.689312636852264404e-01 -1.263420134782791138e-01 4.355239495635032654e-02 -6.369342207908630371e-01 1.344900429248809814e-01 -1.503441333770751953e-01 6.079730987548828125e-01 1.732722222805023193e-01
-3.759641647338867188e-01 -1.351899057626724243e-01 9.695988893508911133e-02 2.122034281492233276e-01 -2.298380061984062195e-02 6.030007600784301758e-01 2.508396208286285400e-01 -5.990695953369140625e-01
-1.929860711097717285e-01 1.688273437321186066e-02 -1.314297318458557129e-01 5.477080866694450378e-02 2.046233266592025757e-01 3.154954314231872559e-01 8.902151584625244141e-01 -9.114141762256622314e-02
-3.243023753166198730e-01 -1.995044797658920288e-01 1.675650924444198608e-01 1.673240810632705688e-01 -1.038003116846084595e-01 6.582960486412048340e-01 1.764436960220336914e-01 -5.689375996589660645e-01
9.942552074790000916e-03 2.312337458133697510e-01 9.126838445663452148e-01 -9.496525675058364868e-02 3.256158903241157532e-02 1.570024937391281128e-01 2.669781446456909180e-01 -8.622524142265319824e-02
-6.261051297187805176e-01 3.987293541431427002e-01 3.473875224590301514e-01 -3.941915333271026611e-01 2.323911786079406738e-01 2.313993573188781738e-01 -1.269685328006744385e-01 2.219679355621337891e-01
-4.000688493251800537e-01 -2.469100654125213623e-01 5.214899182319641113e-01 2.411187738180160522e-01 2.686662971973419189e-01 5.501661300659179688e-01 -4.162399470806121826e-02 -2.688744962215423584e-01
-7.426692545413970947e-02 -1.584430932998657227e-01 7.596327066421508789e-01 -1.011909767985343933e-01 3.088797032833099365e-01 -7.493153959512710571e-02 3.650334775447845459e-01 -3.844842910766601562e-01
7.313890010118484497e-02 -3.214012086391448975e-01 2.679276168346405029e-01 -6.806488037109375000e-01 4.607112109661102295e-01 -3.334150835871696472e-02 3.632527589797973633e-01 -1.047125682234764099e-01
2.730936706066131592e-01 5.049492120742797852e-01 3.594609349966049194e-02 -4.956802427768707275e-01 2.942948639392852783e-01 3.404048085212707520e-01 3.289353847503662109e-01 -3.358150124549865723e-01
-5.512665584683418274e-02 7.381816953420639038e-02 3.127870559692382812e-01 -4.949634969234466553e-01 -5.083124712109565735e-02 6.774401068687438965e-01 1.407718658447265625e-01 4.090987145900726318e-01
-3.425268828868865967e-01 -2.602918446063995361e-01 5.904698371887207031e-01 7.349345833063125610e-02 -2.477262914180755615e-01 1.315574645996093750e-01 5.923269987106323242e-01 -1.770330220460891724e-01
-2.867520153522491455e-01 5.240393280982971191e-01 -1.793810576200485229e-01 3.865527361631393433e-02 2.609235644340515137e-01 6.026259064674377441e-01 4.001450836658477783e-01 -1.346444487571716309e-01
-3.475962579250335693e-01 -1.537316143512725830e-01 5.907116532325744629e-01 -1.368096321821212769e-01 -3.850591182708740234e-01 1.619176566600799561e-01 5.270553231239318848e-01 -1.887090355157852173e-01
-2.857202291488647461e-01 -2.933966517448425293e-01 2.279805094003677368e-01 2.999497056007385254e-01 2.946474254131317139e-01 7.440425753593444824e-01 1.136163920164108276e-01 -1.923853904008865356e-01
-1.375315487384796143e-01 -2.419912070035934448e-01 -8.713479153811931610e-03 -6.746239662170410156e-01 -2.658035457134246826e-01 2.099728435277938843e-01 5.904980301856994629e-01 -6.248203292489051819e-02
-5.801864266395568848e-01 -1.548385769128799438e-01 4.700975418090820312e-01 -1.789928525686264038e-01 2.748076617717742920e-01 4.752806127071380615e-01 -1.562382280826568604e-01 2.460837811231613159e-01
-2.194728516042232513e-02 -4.356892406940460205e-02 2.239169329404830933e-01 -5.898751616477966309e-01 6.204013228416442871e-01 4.570589214563369751e-02 -4.957160726189613342e-02 -4.583496749401092529e-01
-4.096905887126922607e-01 1.722876429557800293e-01 -4.241068959236145020e-01 -3.477067351341247559e-01 1.194811686873435974e-01 2.734480798244476318e-01 6.405917406082153320e-01 -4.792235046625137329e-02
-1.386969685554504395e-01 2.595913112163543701e-01 4.783244431018829346e-01 -3.699533343315124512e-01 -1.801508367061614990e-01 6.277902722358703613e-01 1.069927439093589783e-01 3.311998844146728516e-01
-2.418837398290634155e-01 -1.580266058444976807e-01 2.176885306835174561e-01 -8.013119101524353027e-01 6.863771378993988037e-02 4.576867818832397461e-01 -8.133834600448608398e-02 -7.890763133764266968e-02
-5.632475614547729492e-01 -3.470378741621971130e-02 5.071025714278221130e-02 2.570998966693878174e-01 3.692593872547149658e-01 2.976686954498291016e-01 6.091102361679077148e-01 1.300062984228134155e-01
-3.027954697608947754e-01 -2.388609647750854492e-01 -5.511263012886047363e-02 -2.597660124301910400e-01 -1.702744364738464355e-01 9.144813567399978638e-02 8.317033648490905762e-01 -2.272837609052658081e-01
-2.394335269927978516e-01 2.977704107761383057e-01 1.663934588432312012e-01 -3.492535650730133057e-01 -1.922958344221115112e-01 8.107098937034606934e-01 2.847359329462051392e-02 9.643995016813278198e-02
-5.192577838897705078e-01 2.758689820766448975e-01 1.788708418607711792e-01 -4.625836312770843506e-01 -1.010008975863456726e-01 5.173697471618652344e-01 -2.618618905544281006e-01 -2.486865371465682983e-01
-4.942765533924102783e-01 -3.386822938919067383e-01 6.447471976280212402e-01 -3.996644616127014160e-01 1.107494607567787170e-01 5.122669786214828491e-02 -6.960397958755493164e-02 -2.140561789274215698e-01
-3.029107153415679932e-01 -8.413957059383392334e-02 1.255619972944259644e-01 -4.259086772799491882e-02 3.681495189666748047e-01 1.739755272865295410e-01 6.882336139678955078e-01 4.940838217735290527e-01
-5.771327614784240723e-01 -1.085775569081306458e-01 3.015410900115966797e-01 2.678745687007904053e-01 2.340539395809173584e-01 2.364410161972045898e-01 3.006149828433990479e-01 -5.398054122924804688e-01
-2.720818519592285156e-01 4.137912988662719727e-01 -5.562612414360046387e-02 -2.911776304244995117e-01 6.828368902206420898e-01 5.876636877655982971e-02 3.412074744701385498e-01 -2.841258049011230469e-01
-2.334798574447631836e-01 -3.354528248310089111e-01 2.547313868999481201e-01 -5.666310191154479980e-01 4.633277282118797302e-02 6.523234844207763672e-01 7.152257952839136124e-03 1.388381123542785645e-01
-4.408804774284362793e-01 -2.452059648931026459e-02 2.477857917547225952e-01 2.029568403959274292e-01 -1.138825491070747375e-01 7.956921458244323730e-01 4.565401002764701843e-02 -2.329257279634475708e-01
-5.135677456855773926e-01 -7.843922078609466553e-02 4.242216348648071289e-01 -4.105470180511474609e-01 -1.844245791435241699e-01 5.670508742332458496e-01 -4.494578763842582703e-02 1.549295037984848022e-01
-1.789809912443161011e-01 2.342017740011215210e-01 4.559552371501922607e-01 1.897993683815002441e-01 3.753876686096191406e-01 6.438086926937103271e-02 4.748715162277221680e-01 -5.464727878570556641e-01
-4.444661438465118408e-01 -2.669335305690765381e-01 3.390490710735321045e-01 -6.510399580001831055e-01 3.357628583908081055e-01 -9.640645235776901245e-02 1.304329186677932739e-01 -2.309662550687789917e-01
-8.724733591079711914e-01 1.691774092614650726e-02 2.932108044624328613e-01 -1.202176660299301147e-01 2.958442568778991699e-01 1.889756023883819580e-01 -9.216917306184768677e-02 7.967970520257949829e-02
-4.952020049095153809e-01 3.349979519844055176e-01 5.335272476077079773e-02 -6.027858853340148926e-01 3.757667839527130127e-01 2.630645930767059326e-01 -2.318956106901168823e-01 1.103387773036956787e-01
-5.187587738037109375e-01 -2.497994154691696167e-01 5.665357112884521484e-01 -5.410793423652648926e-01 -6.401520222425460815e-02 2.075779885053634644e-01 8.419421501457691193e-03 8.661592006683349609e-02
-2.852596044540405273e-01 -4.542513191699981689e-02 1.576921343803405762e-01 -6.131538152694702148e-01 3.254645690321922302e-02 -1.842917203903198242e-01 6.487886905670166016e-01 2.445189058780670166e-01
-1.909253373742103577e-02 6.669207662343978882e-02 2.827715277671813965e-01 -4.481018483638763428e-01 -1.231250092387199402e-01 7.703530788421630859e-01 1.456215083599090576e-01 2.909008860588073730e-01
-2.002880871295928955e-01 -3.482864201068878174e-01 5.539117455482482910e-01 1.488540321588516235e-01 1.228713095188140869e-01 5.750204920768737793e-01 6.430178880691528320e-02 -3.996559083461761475e-01
-3.816985785961151123e-01 -2.820576727390289307e-01 1.448576301336288452e-01 2.703249156475067139e-01 3.006183207035064697e-01 7.384113669395446777e-01 6.596736609935760498e-02 -2.017818391323089600e-01
-4.800489246845245361e-01 4.925995767116546631e-01 -1.471844315528869629e-01 -1.848463267087936401e-01 4.133264422416687012e-01 6.082901731133460999e-02 4.385465085506439209e-01 -3.228086233139038086e-01
-3.306252360343933105e-01 -1.496989428997039795e-01 4.922927618026733398e-01 -7.816194295883178711e-01 -3.592474386096000671e-02 1.124941483139991760e-01 1.719455607235431671e-02 -2.747611887753009796e-02
-5.862087011337280273e-01 -7.652741670608520508e-02 1.926374286413192749e-01 1.879448145627975464e-01 2.527735531330108643e-01 3.218178153038024902e-01 1.820287108421325684e-01 -6.143897175788879395e-01
-2.589505314826965332e-01 -1.029380112886428833e-01 4.864749014377593994e-01 -2.226160764694213867e-01 -5.235822200775146484e-01 2.523545622825622559e-01 4.767498672008514404e-01 -2.664979100227355957e-01
-2.316429018974304199e-01 -1.161431670188903809e-01 1.154837831854820251e-01 -5.729777812957763672e-01 -3.075419925153255463e-02 -1.160729080438613892e-01 7.480095028877258301e-01 1.314353942871093750e-01
-1.166163831949234009e-01 1.807563304901123047e-01 2.930828928947448730e-01 -3.131723105907440186e-01 -3.350023180246353149e-02 8.621912598609924316e-01 -1.389560252428054810e-01 -7.712741196155548096e-02
-7.023158073425292969e-01 -2.492345571517944336e-01 -3.996297717094421387e-03 -1.996133178472518921e-01 4.793550968170166016e-01 -1.268823146820068359e-01 3.848851919174194336e-01 -1.037111207842826843e-01
5.720894783735275269e-02 9.540835022926330566e-02 6.435524821281433105e-01 -3.236283659934997559e-01 2.477844357490539551e-01 -8.821553736925125122e-02 2.847080528736114502e-01 -5.643506050109863281e-01
-4.452251791954040527e-01 3.509404957294464111e-01 5.239323973655700684e-01 -1.032167822122573853e-01 -8.520334959030151367e-02 5.845863819122314453e-01 -1.261763460934162140e-02 2.104668468236923218e-01
-2.708271741867065430e-01 1.492864191532135010e-01 4.905143380165100098e-01 -9.178191423416137695e-02 3.259360194206237793e-01 -2.683832347393035889e-01 5.108976960182189941e-01 -4.648199975490570068e-01
-2.531481385231018066e-01 -3.236933350563049316e-01 6.989291906356811523e-01 5.691073462367057800e-02 4.302913844585418701e-01 1.341343075037002563e-01 1.732628643512725830e-01 -3.259371221065521240e-01
-5.370277166366577148e-01 -1.963153183460235596e-01 -2.056901901960372925e-01 -3.720108866691589355e-01 2.211856842041015625e-01 1.118959337472915649e-01 6.403819322586059570e-01 -1.443204581737518311e-01
-1.063349917531013489e-01 -4.799017012119293213e-01 2.705881297588348389e-01 -5.287346839904785156e-01 3.512761890888214111e-01 -8.336251229047775269e-02 5.001934766769409180e-01 1.583381444215774536e-01
-3.179181814193725586e-01 2.778297364711761475e-01 -1.763554811477661133e-01 -2.281151413917541504e-01 5.835308432579040527e-01 3.218889832496643066e-01 1.121606603264808655e-01 -5.309424996376037598e-01
4.404336959123611450e-02 -1.662582904100418091e-01 3.397192656993865967e-01 -3.393457531929016113e-01 2.324971556663513184e-01 5.892210006713867188e-01 -1.568854749202728271e-01 -5.603609681129455566e-01
-5.061956122517585754e-02 -1.441154927015304565e-01 1.644261926412582397e-01 3.315240144729614258e-02 7.797257304191589355e-01 4.512064456939697266e-01 2.514007687568664551e-01 2.716091275215148926e-01
-3.813606500625610352e-01 -1.184781566262245178e-01 3.213157355785369873e-01 -1.478472501039505005e-01 6.038841605186462402e-01 -2.035211175680160522e-01 5.547274351119995117e-01 -4.006101936101913452e-02
-5.579913258552551270e-01 -7.461829483509063721e-02 -9.993567317724227905e-02 -4.026280045509338379e-01 3.230833113193511963e-01 -1.148569658398628235e-01 6.243194937705993652e-01 6.026343628764152527e-02
-2.892670929431915283e-01 -2.747401297092437744e-01 1.482596546411514282e-01 2.606444954872131348e-01 -1.591907739639282227e-01 6.285041570663452148e-01 3.994484543800354004e-01 -4.135307669639587402e-01
-3.937314450740814209e-02 -2.431620806455612183e-01 1.422449350357055664e-01 -5.385299921035766602e-01 -2.631406784057617188e-01 9.237437695264816284e-02 7.387534976005554199e-01 -7.443886250257492065e-02
-2.262566387653350830e-01 3.322055935859680176e-01 -1.453133523464202881e-01 -4.678929224610328674e-02 1.026179939508438110e-01 3.439656794071197510e-01 8.283826708793640137e-01 -9.023216553032398224e-03
1.448554638773202896e-02 -3.696106076240539551e-01 4.247730970382690430e-02 -7.148364782333374023e-01 4.291017949581146240e-01 1.393818408250808716e-01 3.163765370845794678e-01 -2.161781340837478638e-01
-1.445800960063934326e-01 5.289955809712409973e-02 2.980924397706985474e-02 -1.898379325866699219e-01 3.419716954231262207e-01 -7.501135021448135376e-02 8.998998999595642090e-01 -8.354522287845611572e-02
-4.008983969688415527e-01 -2.254011631011962891e-01 6.684255003929138184e-01 5.826332792639732361e-02 -2.321807891130447388e-01 2.021908462047576904e-01 4.661607742309570312e-01 -1.618413180112838745e-01
-1.845662482082843781e-02 -1.636223644018173218e-01 -1.424557249993085861e-02 -7.226654291152954102e-01 4.939390420913696289e-01 4.143917933106422424e-03 2.612314522266387939e-01 -3.717581331729888916e-01
-1.095460802316665649e-01 2.879579365253448486e-01 3.502036333084106445e-01 -1.903577893972396851e-01 1.996672339737415314e-02 8.585790395736694336e-01 -9.235816448926925659e-02 1.070286426693201065e-02
-1.159209460020065308e-01 -5.037579536437988281e-01 -1.557673420757055283e-02 4.953863471746444702e-02 2.025315761566162109e-01 3.993418514728546143e-01 7.100902199745178223e-01 -1.592881828546524048e-01
-3.684377968311309814e-01 2.528136372566223145e-01 9.674676507711410522e-02 1.778694242238998413e-01 -1.060223206877708435e-01 3.503292202949523926e-01 7.880333065986633301e-01 6.613382697105407715e-02
-8.672696948051452637e-01 3.357176482677459717e-02 2.713740468025207520e-01 -1.077520027756690979e-01 1.879533678293228149e-01 3.190476894378662109e-01 -6.048445403575897217e-02 1.438249200582504272e-01
-1.527301073074340820e-01 -3.765593171119689941e-01 -2.203535847365856171e-02 -1.188611611723899841e-01 3.126068413257598877e-01 1.618255227804183960e-01 8.266173005104064941e-01 -1.142636537551879883e-01
-2.251093387603759766e-01 5.441974848508834839e-02 4.448090791702270508e-01 -1.208978816866874695e-01 -1.242286339402198792e-02 8.411749601364135742e-01 -2.622669562697410583e-02 1.596097350120544434e-01
-6.620669960975646973e-01 2.568261325359344482e-01 3.194345831871032715e-01 -2.623056471347808838e-01 3.165313601493835449e-01 4.029270708560943604e-01 -1.979411244392395020e-01 1.521246582269668579e-01
1.613347977399826050e-01 1.259771883487701416e-01 6.531467437744140625e-01 -5.109854936599731445e-01 1.062731444835662842e-01 1.001091301441192627e-01 1.319745481014251709e-01 -4.813117384910583496e-01
7.190757244825363159e-02 3.391902148723602295e-02 3.436914384365081787e-01 -6.106703877449035645e-01 -5.871869996190071106e-02 6.128862500190734863e-01 1.536285132169723511e-01 3.161604702472686768e-01
4.877678677439689636e-02 -5.172899924218654633e-03 3.274120688438415527e-01 2.140865102410316467e-02 5.100579857826232910e-01 3.916941955685615540e-02 7.802417874336242676e-01 -1.395225971937179565e-01
-2.147711217403411865e-01 6.565907597541809082e-01 -2.386388778686523438e-01 -3.350625932216644287e-01 2.797960340976715088e-01 3.526212275028228760e-01 3.047968149185180664e-01 -2.408694326877593994e-01
-5.236933231353759766e-01 4.533194601535797119e-01 3.984004855155944824e-01 -4.538312926888465881e-02 -2.123244479298591614e-02 5.731807947158813477e-01 5.948203615844249725e-04 1.745762825012207031e-01
-5.120197534561157227e-01 5.370248556137084961e-01 1.300359368324279785e-01 -2.471188902854919434e-01 1.954840272665023804e-01 -1.152977570891380310e-01 5.437121391296386719e-01 1.559886932373046875e-01
-2.597009241580963135e-01 -2.314527928829193115e-01 4.405346885323524475e-02 -3.167920708656311035e-01 -1.483040302991867065e-01 8.769277483224868774e-03 8.617312312126159668e-01 -1.097058877348899841e-01
-2.979826927185058594e-02 -1.738525032997131348e-01 1.383368372917175293e-01 -6.678737998008728027e-01 2.949923574924468994e-01 3.964082896709442139e-01 -4.847156628966331482e-02 -5.071343183517456055e-01
-5.279942154884338379e-01 4.461921155452728271e-01 -1.752784699201583862e-01 -3.239806368947029114e-02 4.262077510356903076e-01 2.380601167678833008e-01 3.451984524726867676e-01 -3.645201325416564941e-01
-3.966323137283325195e-01 -5.141343474388122559e-01 1.896678805351257324e-01 -5.565721914172172546e-02 6.006619334220886230e-01 -4.147090483456850052e-03 4.106794297695159912e-01 -9.903350472450256348e-02
-6.341627240180969238e-02 1.983436197042465210e-01 9.156661033630371094e-01 -1.176529526710510254e-01 8.836834877729415894e-02 6.127164140343666077e-02 3.044936954975128174e-01 -8.491502143442630768e-03
-5.002057552337646484e-01 3.900074660778045654e-01 -2.446143329143524170e-01 -2.503195405006408691e-01 -3.120698928833007812e-01 3.208014965057373047e-01 5.237711071968078613e-01 -2.355381660163402557e-02
1.549403369426727295e-01 7.034990191459655762e-02 1.487326622009277344e-01 -5.292991399765014648e-01 -3.329491913318634033e-01 2.087426483631134033e-01 5.300478339195251465e-01 -4.831004142761230469e-01
-1.453728377819061279e-01 -1.785322278738021851e-01 -3.601490287110209465e-03 2.230668663978576660e-01 3.572832420468330383e-02 4.802167117595672607e-01 7.850466966629028320e-01 -2.214458584785461426e-01
-1.375326812267303467e-01 2.019458115100860596e-01 9.053717851638793945e-01 -8.954340219497680664e-02 -5.897091701626777649e-02 2.284938544034957886e-01 2.141222357749938965e-01 1.051246002316474915e-01
-5.033289790153503418e-01 4.854072928428649902e-01 4.555464982986450195e-01 -9.063152968883514404e-02 -1.677770726382732391e-02 4.995399117469787598e-01 1.772549375891685486e-02 2.125260084867477417e-01
-6.477957963943481445e-02 8.056497573852539062e-02 4.423035085201263428e-01 1.897437721490859985e-01 2.381769269704818726e-01 4.269567131996154785e-02 7.866035699844360352e-01 -2.835164964199066162e-01
-2.476867884397506714e-01 -4.031049609184265137e-01 5.068609714508056641e-01 -1.564833372831344604e-01 3.473342657089233398e-01 4.993184804916381836e-01 -1.864210516214370728e-01 -3.000831305980682373e-01
-8.108670115470886230e-01 -1.479563675820827484e-02 3.197985291481018066e-01 -1.646153777837753296e-01 3.104005753993988037e-01 2.848266661167144775e-01 -1.770711243152618408e-01 6.385443359613418579e-02
-1.308273375034332275e-01 -1.960798650979995728e-01 4.454283118247985840e-01 -4.816542565822601318e-01 4.641770720481872559e-01 -3.009033501148223877e-01 4.419292509555816650e-01 -1.128496602177619934e-01
2.504079639911651611e-01 -4.921378567814826965e-02 4.760887622833251953e-01 -2.924924790859222412e-01 6.969794631004333496e-01 2.193835377693176270e-01 2.440481930971145630e-01 -1.708579510450363159e-01
-8.147905468940734863e-01 9.244837798178195953e-03 2.854222953319549561e-01 -1.212940067052841187e-01 2.699796557426452637e-01 3.392598927021026611e-01 -8.606322854757308960e-02 2.108542770147323608e-01
-8.723425865173339844e-02 3.577242791652679443e-01 3.036636114120483398e-01 -4.777369499206542969e-01 -1.357479542493820190e-01 5.844480395317077637e-01 1.905724257230758667e-01 3.842582404613494873e-01
8.803414180874824524e-03 -2.959061264991760254e-01 -6.016809120774269104e-02 -7.661675214767456055e-01 3.310113549232482910e-01 1.939267218112945557e-01 2.710708081722259521e-01 -3.179209530353546143e-01
-2.737830877304077148e-01 -1.028241813182830811e-01 3.820439875125885010e-01 -8.641560673713684082e-01 2.180688781663775444e-03 1.433559060096740723e-01 -4.742668475955724716e-03 -3.418512642383575439e-02
-4.300067722797393799e-01 -4.906611740589141846e-01 -1.838461309671401978e-02 1.017806008458137512e-01 1.993375271558761597e-01 2.788935899734497070e-01 6.063791513442993164e-01 -2.800636887550354004e-01
-2.826122939586639404e-01 1.854285150766372681e-01 8.076136112213134766e-01 1.493113115429878235e-02 -2.440599501132965088e-01 1.290540248155593872e-01 3.913503289222717285e-01 -6.251931935548782349e-02
-2.715604901313781738e-01 4.917583428323268890e-03 2.634716331958770752e-01 -5.916593074798583984e-01 -3.574273288249969482e-01 -5.466775968670845032e-02 5.218261480331420898e-01 -3.220365643501281738e-01
-3.260702192783355713e-01 -2.060169279575347900e-01 3.773954808712005615e-01 -8.303223848342895508e-01 -2.892542444169521332e-02 8.554795384407043457e-02 8.611954003572463989e-02 6.165144592523574829e-02
-3.626571297645568848e-01 -3.092237114906311035e-01 4.418524503707885742e-01 6.501577049493789673e-02 -3.916007578372955322e-01 4.610807597637176514e-01 3.349289000034332275e-01 -3.086677491664886475e-01
-5.291404128074645996e-01 -2.559352219104766846e-01 -3.202413916587829590e-01 -3.200313150882720947e-01 2.237326800823211670e-01 1.733527779579162598e-01 5.947595238685607910e-01 -1.252458542585372925e-01
-3.398175835609436035e-01 2.720148302614688873e-02 6.418076157569885254e-01 -2.725898921489715576e-01 3.080283105373382568e-01 -1.597045660018920898e-01 1.226645410060882568e-01 -5.119846463203430176e-01
1.562310382723808289e-02 2.056207507848739624e-01 6.511425971984863281e-01 -7.175050675868988037e-03 2.606256902217864990e-01 2.349403873085975647e-02 4.208617210388183594e-01 -5.365033149719238281e-01
-3.008276820182800293e-01 -5.415893197059631348e-01 1.114123389124870300e-01 -4.229347705841064453e-01 4.477778077125549316e-01 -2.428382448852062225e-02 4.727800488471984863e-01 -1.678088866174221039e-02
-4.991098940372467041e-01 -1.527319196611642838e-02 2.045162394642829895e-02 -3.283384442329406738e-02 5.662368535995483398e-01 1.447874456644058228e-01 5.815691947937011719e-01 2.633430957794189453e-01
1.345759630203247070e-01 4.483067989349365234e-01 5.073708295822143555e-01 -4.882489442825317383e-01 8.146144449710845947e-02 -1.182630211114883423e-01 5.093831419944763184e-01 7.074665278196334839e-02
-2.546715140342712402e-01 -4.054950475692749023e-01 6.306485533714294434e-01 -2.385696582496166229e-02 2.726700603961944580e-01 4.184488952159881592e-01 -9.656687825918197632e-02 -3.371289074420928955e-01
-6.829807162284851074e-02 -1.316414475440979004e-01 -6.928499788045883179e-02 -7.341258525848388672e-01 -2.660497426986694336e-01 2.236714512109756470e-01 5.050432085990905762e-01 -2.416288256645202637e-01
-1.255320310592651367e-01 3.836994990706443787e-02 6.388528347015380859e-01 -2.363279461860656738e-03 -3.944523036479949951e-01 2.708651721477508545e-01 5.742254257202148438e-01 -1.262362450361251831e-01
-6.077730655670166016e-01 2.619155347347259521e-01 3.493221998214721680e-01 -3.759132623672485352e-01 4.907051622867584229e-01 6.274323165416717529e-02 -1.433356106281280518e-01 1.827625185251235962e-01
1.980149149894714355e-01 -2.509020566940307617e-01 3.832774758338928223e-01 -5.671339631080627441e-01 -8.942788094282150269e-02 4.508456215262413025e-02 6.335396170616149902e-01 -1.337658613920211792e-01
-3.433100134134292603e-02 1.812863349914550781e-02 2.901932299137115479e-01 -2.687237225472927094e-03 -3.615052998065948486e-02 5.166866183280944824e-01 1.644605100154876709e-01 -7.867363691329956055e-01
-1.294570267200469971e-01 5.835593938827514648e-01 9.978371113538742065e-02 -4.713591039180755615e-01 4.618594944477081299e-01 -7.310065627098083496e-02 4.225934445858001709e-01 1.154127866029739380e-01
-6.701251268386840820e-01 2.862215936183929443e-01 4.982730746269226074e-01 -2.579278647899627686e-01 1.860724687576293945e-01 2.534890174865722656e-01 -1.198516488075256348e-01 2.023922801017761230e-01
-4.713959097862243652e-01 3.706463873386383057e-01 4.765033349394798279e-02 -2.114411145448684692e-01 4.614902734756469727e-01 -2.146610319614410400e-01 5.323606729507446289e-01 -2.257626354694366455e-01
-2.671431936323642731e-02 3.161836862564086914e-01 6.070860028266906738e-01 4.337239637970924377e-02 3.108947277069091797e-01 2.671433985233306885e-02 6.568646430969238281e-01 -6.294494029134511948e-03
-3.172376155853271484e-01 -2.304710149765014648e-01 4.435597360134124756e-01 -4.439164996147155762e-01 -1.109202653169631958e-01 6.159185767173767090e-01 4.087775573134422302e-02 2.431178241968154907e-01
-3.755972385406494141e-01 3.516597747802734375e-01 1.565911024808883667e-01 -1.195878833532333374e-01 4.751083254814147949e-01 -2.177182883024215698e-01 6.135638952255249023e-01 -2.164489924907684326e-01
-2.907196283340454102e-01 -1.840698122978210449e-01 4.637607336044311523e-01 -4.039545357227325439e-01 -5.042484402656555176e-01 1.982430815696716309e-01 3.851849734783172607e-01 -2.478161752223968506e-01
1.279711425304412842e-01 5.761278867721557617e-01 4.292183518409729004e-01 -3.084388673305511475e-01 7.801536470651626587e-02 -2.588245086371898651e-02 5.721901655197143555e-01 -1.953956931829452515e-01
-4.597588777542114258e-01 -1.285499613732099533e-02 6.480727344751358032e-02 3.424564599990844727e-01 1.334637105464935303e-01 4.253701269626617432e-01 6.497133970260620117e-01 -2.147096544504165649e-01
-5.486798286437988281e-02 -1.263647973537445068e-01 -1.122456938028335571e-01 -6.910631656646728516e-01 5.218476057052612305e-01 1.801719814538955688e-01 3.539941087365150452e-02 -4.298998713493347168e-01
-5.345306396484375000e-01 7.519043236970901489e-02 -4.793491363525390625e-01 -4.985249638557434082e-01 -1.784390211105346680e-02 3.560156524181365967e-01 2.915638387203216553e-01 -1.350760161876678467e-01
-5.860634446144104004e-01 6.742242723703384399e-02 4.170149266719818115e-01 2.492874711751937866e-01 1.393768340349197388e-01 1.736024916172027588e-01 1.925885081291198730e-01 -5.738329291343688965e-01
-7.436879873275756836e-01 1.680378168821334839e-01 2.459186613559722900e-01 -2.905059456825256348e-01 4.823661148548126221e-01 1.161663308739662170e-01 -1.652710735797882080e-01 -1.832138746976852417e-02
1.700249463319778442e-01 3.407404124736785889e-01 4.229049980640411377e-01 -4.649299979209899902e-01 1.121626719832420349e-01 -6.331499665975570679e-02 6.422858834266662598e-01 1.756659299135208130e-01
-3.651716113090515137e-01 -2.816328778862953186e-02 4.147277474403381348e-01 2.919928729534149170e-01 2.430609613656997681e-01 1.329547613859176636e-01 4.699991643428802490e-01 -5.576224327087402344e-01
-9.997590631246566772e-02 2.587535381317138672e-01 -1.106541305780410767e-01 -1.971015781164169312e-01 -1.797411441802978516e-01 5.142509937286376953e-01 2.476319372653961182e-01 -7.168511748313903809e-01
-2.360392957925796509e-01 1.050368845462799072e-01 -3.034730851650238037e-01 -1.442439109086990356e-01 -2.087392061948776245e-01 4.793472886085510254e-01 5.720234513282775879e-01 -4.688217639923095703e-01
-6.332882642745971680e-01 1.317132860422134399e-01 4.408427178859710693e-01 -3.047583699226379395e-01 4.560346305370330811e-01 1.781689822673797607e-01 -2.289638221263885498e-01 4.734579473733901978e-02
-5.161477327346801758e-01 -7.389918714761734009e-02 3.555710613727569580e-01 4.065295457839965820e-01 1.943357288837432861e-01 3.555905520915985107e-01 2.484622746706008911e-01 -4.587907195091247559e-01
-7.931370735168457031e-01 5.361985415220260620e-02 3.428228199481964111e-01 -9.334492683410644531e-02 3.966579735279083252e-01 2.494459450244903564e-01 -1.309512406587600708e-01 7.147468626499176025e-02
9.074782580137252808e-02 2.704763710498809814e-01 2.725325897336006165e-02 -7.406978607177734375e-01 5.120469927787780762e-01 7.507538795471191406e-02 3.179399967193603516e-01 -1.780395768582820892e-02
2.158395387232303619e-02 -1.594517827033996582e-01 6.494631767272949219e-01 -4.071738421916961670e-01 2.244439423084259033e-01 4.604060351848602295e-01 -1.789391636848449707e-01 -3.035592436790466309e-01
-7.036542296409606934e-01 1.182948872447013855e-01 4.668686091899871826e-01 -3.577211499214172363e-01 1.011323332786560059e-01 1.953466236591339111e-01 -7.993925362825393677e-02 3.002797663211822510e-01
1.571208983659744263e-01 2.730714380741119385e-01 4.787448048591613770e-02 -3.846943676471710205e-01 -1.454853713512420654e-01 3.778280019760131836e-01 3.272678256034851074e-01 -6.924154758453369141e-01
-3.052343614399433136e-02 3.483780100941658020e-02 -4.271432757377624512e-02 -7.577320933341979980e-01 -2.344126254320144653e-01 2.159879952669143677e-01 4.449269473552703857e-01 -3.497311770915985107e-01
1.885702833533287048e-02 -3.399096801877021790e-02 1.390501558780670166e-01 1.100987792015075684e-01 5.316700935363769531e-01 3.521711528301239014e-01 7.480248808860778809e-01 2.817048877477645874e-02
-2.864265739917755127e-01 3.047274053096771240e-02 1.471771150827407837e-01 -7.123130559921264648e-01 1.098744012415409088e-02 -1.663524061441421509e-01 6.001136302947998047e-01 7.066234480589628220e-03
-4.413529634475708008e-01 -2.368907183408737183e-01 5.271627902984619141e-01 -5.198337435722351074e-01 -1.957894861698150635e-01 2.996996343135833740e-01 1.233966648578643799e-01 2.399634420871734619e-01
-2.472386695444583893e-02 -6.144831702113151550e-02 -1.688520163297653198e-01 -3.995661735534667969e-01 -9.822650253772735596e-02 3.595573604106903076e-01 7.302066683769226074e-01 3.678545355796813965e-01
4.836048930883407593e-03 9.631907194852828979e-02 2.793374359607696533e-01 -9.647637605667114258e-02 8.320170044898986816e-01 1.984005272388458252e-01 4.124456346035003662e-01 4.044513031840324402e-02
-3.772621750831604004e-01 2.436805963516235352e-01 3.666041791439056396e-02 -3.738003671169281006e-01 5.417863130569458008e-01 -3.712261468172073364e-02 1.694306731224060059e-01 -5.775855779647827148e-01
-1.314544826745986938e-01 6.589026004076004028e-02 5.619244650006294250e-02 2.185824364423751831e-01 5.448868870735168457e-01 4.380120337009429932e-01 6.623203754425048828e-01 4.235858097672462463e-03
8.333380520343780518e-02 -3.457248806953430176e-01 3.048174083232879639e-01 -6.960082054138183594e-01 4.128229916095733643e-01 2.657821588218212128e-02 3.086661398410797119e-01 -1.725829988718032837e-01
-5.977939069271087646e-02 -2.937275171279907227e-01 5.571762919425964355e-01 -1.420631557703018188e-01 -2.856806218624114990e-01 2.153954356908798218e-01 6.321695446968078613e-01 -2.277633845806121826e-01
-6.576321125030517578e-01 -1.356019228696823120e-01 3.637408614158630371e-01 -3.521135747432708740e-01 9.688090533018112183e-03 3.320307135581970215e-01 4.300894588232040405e-02 4.250326454639434814e-01
-3.366215527057647705e-01 -2.094513624906539917e-01 4.844149053096771240e-01 -7.115478515625000000e-01 1.822947114706039429e-01 -8.518800139427185059e-02 6.615170836448669434e-02 -2.387332320213317871e-01
1.512613147497177124e-01 3.099475987255573273e-02 3.147262334823608398e-01 -6.083051562309265137e-01 -2.242363691329956055e-01 3.830985724925994873e-02 5.744989514350891113e-01 -3.539393246173858643e-01
-3.023332655429840088e-01 -1.991064250469207764e-01 -1.295233964920043945e-01 -1.222135722637176514e-01 9.842029958963394165e-02 1.330410242080688477e-01 8.420064449310302734e-01 -3.176116943359375000e-01
-5.920899286866188049e-02 3.298908472061157227e-01 3.601630330085754395e-01 -2.943910062313079834e-01 3.098606169223785400e-01 -1.648259162902832031e-02 6.593376398086547852e-01 3.745284378528594971e-01
-1.029322743415832520e-01 -2.216934710741043091e-01 -3.843931108713150024e-02 8.907292783260345459e-02 2.684851586818695068e-01 3.794971704483032227e-01 8.452368974685668945e-01 1.782045140862464905e-02
-5.893590450286865234e-01 -6.851621717214584351e-02 3.998432755470275879e-01 3.201106190681457520e-01 1.058195978403091431e-01 2.510127425193786621e-01 2.505713999271392822e-01 -4.986229240894317627e-01
-1.188101842999458313e-01 -1.007039621472358704e-01 1.509775817394256592e-01 -6.710639595985412598e-01 -1.558509618043899536e-01 -7.933299243450164795e-02 6.853079795837402344e-01 4.890183359384536743e-02
-3.433249890804290771e-01 2.200607359409332275e-01 6.729242205619812012e-02 6.841762363910675049e-02 2.384530603885650635e-01 -2.613556012511253357e-02 7.846561670303344727e-01 -3.889263570308685303e-01
1.262980699539184570e-01 3.271545767784118652e-01 8.119062781333923340e-01 -1.734929829835891724e-01 1.744500547647476196e-01 -1.894160360097885132e-02 3.025210201740264893e-01 -2.557662725448608398e-01
-2.128482609987258911e-01 2.043115347623825073e-01 -3.886450827121734619e-02 -3.359686136245727539e-01 8.021811246871948242e-01 -6.399783492088317871e-02 3.457728922367095947e-01 -1.772510558366775513e-01
-5.333991050720214844e-01 -1.628150194883346558e-01 1.709044724702835083e-01 2.840374112129211426e-01 3.011421561241149902e-01 3.981710076332092285e-01 2.617232501506805420e-01 -5.112388134002685547e-01
-7.635887861251831055e-01 -1.361983944661915302e-03 3.670693039894104004e-01 -4.521658420562744141e-01 -2.397139742970466614e-02 1.785649061203002930e-01 -1.611427217721939087e-01 -1.389582008123397827e-01
-3.363594114780426025e-01 -2.146100103855133057e-01 9.008875489234924316e-02 -3.181414604187011719e-01 -1.101876422762870789e-01 -5.441704019904136658e-02 8.323624730110168457e-01 -1.534442603588104248e-01
-1.822445392608642578e-01 1.139983311295509338e-01 4.154240190982818604e-01 -1.129594594240188599e-01 -7.590597122907638550e-02 3.793220818042755127e-01 2.273383736610412598e-02 -7.863144874572753906e-01
-8.304646015167236328e-01 1.288028061389923096e-01 2.414040863513946533e-01 -3.367118537425994873e-01 -3.305780515074729919e-02 3.052593767642974854e-01 -1.028135791420936584e-01 1.313043236732482910e-01
9.186545759439468384e-02 -1.077488809823989868e-01 2.028234899044036865e-01 -5.347167253494262695e-01 -3.018956482410430908e-01 2.982667386531829834e-01 6.359979510307312012e-01 -2.613314688205718994e-01
-5.357036590576171875e-01 -3.900367915630340576e-01 5.120761319994926453e-02 1.880020052194595337e-01 2.137836068868637085e-01 4.887651205062866211e-01 1.545892357826232910e-01 -4.630694687366485596e-01
-2.120664715766906738e-01 5.172912478446960449e-01 -1.281917244195938110e-01 -3.574381470680236816e-01 1.858637854456901550e-02 2.983042299747467041e-01 6.668465733528137207e-01 9.605970233678817749e-02
-1.495920568704605103e-01 -4.841911792755126953e-02 1.507496386766433716e-01 -6.098779439926147461e-01 -1.521586775779724121e-01 -1.165394335985183716e-01 7.371372580528259277e-01 -2.227988652884960175e-02
-8.821767754852771759e-03 -1.976985037326812744e-01 2.777183949947357178e-01 -7.551936507225036621e-01 6.140260770916938782e-02 2.298758178949356079e-01 4.424169957637786865e-01 -2.470759898424148560e-01
-4.426868855953216553e-01 2.931872308254241943e-01 3.451775610446929932e-01 4.151207953691482544e-02 1.434969715774059296e-03 7.671355009078979492e-01 -7.747366279363632202e-02 5.193865299224853516e-02
-2.922625839710235596e-02 7.309382408857345581e-02 6.211325526237487793e-01 1.104362457990646362e-01 6.302931904792785645e-01 3.487261012196540833e-02 4.411861300468444824e-01 -5.167808011174201965e-02
8.746009320020675659e-02 -1.346896141767501831e-01 -1.551330182701349258e-02 -3.572360575199127197e-01 1.328238844871520996e-01 1.938598304986953735e-01 8.290209174156188965e-01 3.222602605819702148e-01
2.803607881069183350e-01 -5.103088170289993286e-02 3.044416308403015137e-01 -6.068389415740966797e-01 2.722034454345703125e-01 1.347072273492813110e-01 5.974370241165161133e-01 -9.318656474351882935e-02
-7.056968212127685547e-01 1.808890700340270996e-01 4.058132171630859375e-01 -3.287535905838012695e-01 1.117468848824501038e-01 1.782530546188354492e-01 6.397183053195476532e-03 3.901348710060119629e-01
-4.631860852241516113e-01 2.641434371471405029e-01 -2.187726795673370361e-01 3.135083941742777824e-03 8.988807350397109985e-02 2.713163197040557861e-01 7.500311732292175293e-01 -1.535460203886032104e-01
-1.492971628904342651e-01 3.677311912178993225e-02 2.774205207824707031e-01 3.303844332695007324e-01 -2.012175172567367554e-01 5.467967987060546875e-01 6.704084277153015137e-01 -3.632509708404541016e-02
2.119692862033843994e-01 -2.782889008522033691e-01 2.036916315555572510e-01 -5.569664239883422852e-01 -7.412614673376083374e-02 1.650502234697341919e-01 6.730809807777404785e-01 -2.003703415393829346e-01
1.943588256835937500e-01 2.814554870128631592e-01 4.362335205078125000e-01 -4.634523093700408936e-01 9.746551513671875000e-02 -5.577366799116134644e-02 6.806061267852783203e-01 4.565812647342681885e-02
1.014748811721801758e-01 2.158156782388687134e-02 8.257489651441574097e-02 -7.309330701828002930e-01 2.322515249252319336e-01 -2.825129404664039612e-02 6.269942522048950195e-01 1.716624014079570770e-02
-5.621365904808044434e-01 4.213828146457672119e-01 4.005214571952819824e-01 -1.650119870901107788e-01 6.951301544904708862e-02 5.217244625091552734e-01 -1.201575323939323425e-01 1.653065234422683716e-01
9.076322615146636963e-02 -1.081139445304870605e-01 2.777238488197326660e-01 -4.019050300121307373e-01 5.144327282905578613e-01 5.728709101676940918e-01 -2.069271355867385864e-01 -3.252297937870025635e-01
-7.719315588474273682e-02 -1.710796356201171875e-01 1.762855499982833862e-01 -5.652002096176147461e-01 -2.542171180248260498e-01 8.011757582426071167e-02 7.369860410690307617e-01 -7.188598159700632095e-03
1.857538819313049316e-01 5.733921751379966736e-02 9.057623893022537231e-02 -7.563732862472534180e-01 2.314550280570983887e-01 -2.239882759749889374e-02 5.354086160659790039e-01 -2.028981894254684448e-01
-6.054970026016235352e-01 -3.179716691374778748e-02 -2.122507244348526001e-01 -5.101440548896789551e-01 -1.064980849623680115e-01 3.201107308268547058e-02 5.409132242202758789e-01 -1.486997157335281372e-01
1.923805475234985352e-01 -1.311869621276855469e-01 -7.123040035367012024e-03 -7.898007631301879883e-01 2.052217870950698853e-01 1.253129988908767700e-01 4.732160866260528564e-01 -2.004771828651428223e-01
1.238142699003219604e-02 6.321973204612731934e-01 -1.957302391529083252e-01 -2.587442398071289062e-01 8.744341880083084106e-02 5.956937670707702637e-01 3.626122772693634033e-01 -3.048538230359554291e-02
-1.387270689010620117e-01 2.505210936069488525e-01 -5.576492473483085632e-02 -3.201050162315368652e-01 1.093664765357971191e-01 1.340890824794769287e-01 8.689646720886230469e-01 1.654580235481262207e-01
-5.254639983177185059e-01 7.313095033168792725e-02 4.175601899623870850e-01 2.448689341545104980e-01 -8.918149769306182861e-02 3.377062976360321045e-01 1.958673596382141113e-01 -5.690862536430358887e-01
-4.444451332092285156e-01 3.683128058910369873e-01 2.304867208003997803e-01 2.784888446331024170e-01 5.185024738311767578e-01 2.228412479162216187e-01 3.309023082256317139e-01 -3.288383185863494873e-01
-3.055918514728546143e-01 -2.865756750106811523e-01 6.341438293457031250e-01 2.469414770603179932e-01 2.127732336521148682e-01 3.773352801799774170e-01 2.009422779083251953e-01 -3.651537597179412842e-01
-5.378729104995727539e-01 -1.299012899398803711e-01 4.269513785839080811e-01 2.231190949678421021e-01 4.109274446964263916e-01 -2.118072472512722015e-02 4.051026999950408936e-01 -3.582325577735900879e-01
-5.224497318267822266e-01 3.149991333484649658e-01 3.107478022575378418e-01 4.142023622989654541e-03 6.026826798915863037e-02 7.036141157150268555e-01 -1.694044470787048340e-01 -6.194791570305824280e-02
-2.287922501564025879e-01 -9.073714166879653931e-02 5.730602741241455078e-01 -1.207542046904563904e-01 -3.872880041599273682e-01 6.130445003509521484e-02 6.558044552803039551e-01 -1.123011261224746704e-01
-6.788857579231262207e-01 4.770903587341308594e-01 3.166317343711853027e-01 -2.775347828865051270e-01 2.042744904756546021e-01 2.123380750417709351e-01 -4.534322023391723633e-02 2.129465341567993164e-01
-4.229089319705963135e-01 -2.128313779830932617e-01 4.321241080760955811e-01 -7.321695089340209961e-01 -7.864201068878173828e-02 1.658787578344345093e-01 6.905030459165573120e-02 1.207444816827774048e-01
-2.197458148002624512e-01 8.962045609951019287e-02 -8.829355984926223755e-02 -1.880518049001693726e-01 8.169603943824768066e-01 2.550176382064819336e-01 1.728012263774871826e-01 -3.717555999755859375e-01
-3.315432667732238770e-01 4.388544242829084396e-03 8.609203994274139404e-02 7.284386456012725830e-02 -8.996520936489105225e-02 6.884103417396545410e-01 4.011784493923187256e-02 -6.274786591529846191e-01
-6.003315448760986328e-01 1.640015542507171631e-01 7.017102241516113281e-01 4.886847361922264099e-02 1.535528451204299927e-01 2.109026312828063965e-01 5.145878344774246216e-02 2.172874212265014648e-01
-2.225011289119720459e-01 -2.096242457628250122e-01 5.478804707527160645e-01 -5.953577756881713867e-01 -3.381512761116027832e-01 2.340237200260162354e-01 2.747107446193695068e-01 8.571795374155044556e-02
-5.515825152397155762e-01 2.846279144287109375e-01 -2.357105463743209839e-01 -5.216028094291687012e-01 -3.322236239910125732e-02 3.722305875271558762e-03 4.200028777122497559e-01 -3.310507237911224365e-01
-1.471675336360931396e-01 -9.347537159919738770e-02 -2.620892822742462158e-01 -1.296281367540359497e-01 -1.210782527923583984e-01 3.636654615402221680e-01 6.911793351173400879e-01 -5.093804597854614258e-01
-4.603806734085083008e-01 8.058335632085800171e-02 5.113945007324218750e-01 -6.378952264785766602e-01 2.623672224581241608e-02 2.495584338903427124e-01 -1.519875228404998779e-01 1.644791066646575928e-01
-3.828534483909606934e-02 -1.201058626174926758e-01 2.647854983806610107e-01 -6.368463635444641113e-01 -9.240210801362991333e-02 -5.973326787352561951e-02 7.043522000312805176e-01 -1.435144338756799698e-02
1.070108171552419662e-02 2.544667720794677734e-01 2.987824976444244385e-01 5.772409588098526001e-02 7.213528156280517578e-01 2.863974571228027344e-01 4.832902848720550537e-01 -8.115488290786743164e-02
-5.143771171569824219e-01 4.275344908237457275e-01 -1.295158863067626953e-01 -4.745847284793853760e-01 1.256450563669204712e-01 -7.743872702121734619e-02 5.373359918594360352e-01 1.058571413159370422e-02
7.175277173519134521e-02 -3.275168538093566895e-01 2.842556238174438477e-01 -6.158449649810791016e-01 1.127365627326071262e-03 4.604847729206085205e-02 6.069077849388122559e-01 -2.388705760240554810e-01
-1.622840166091918945e-01 -5.469750165939331055e-01 9.148301929235458374e-02 -9.632315486669540405e-02 1.051805838942527771e-01 2.345171123743057251e-01 6.832242012023925781e-01 -3.521059751510620117e-01
-5.182108879089355469e-01 5.290021300315856934e-01 3.709409832954406738e-01 -2.705900371074676514e-01 2.915971279144287109e-01 2.057117521762847900e-01 5.681261792778968811e-02 3.320001363754272461e-01
-5.441558957099914551e-01 3.503356873989105225e-01 6.458226442337036133e-01 -1.708550751209259033e-01 5.636190995573997498e-02 3.111545229330658913e-03 3.232457041740417480e-01 -1.649451255798339844e-01
1.121361106634140015e-01 1.421867311000823975e-01 2.230130732059478760e-01 1.222862005233764648e-01 3.788532018661499023e-01 3.375812470912933350e-01 8.013359904289245605e-01 5.375065281987190247e-02
-2.844465672969818115e-01 5.984055995941162109e-01 1.716366857290267944e-01 -3.777798116207122803e-01 8.364278823137283325e-02 -1.059000715613365173e-01 6.063234806060791016e-01 5.463735759258270264e-02
1.217655166983604431e-01 1.523658931255340576e-01 8.787126541137695312e-01 -8.785358816385269165e-02 8.173701167106628418e-02 1.807462722063064575e-01 3.250001668930053711e-01 1.926874071359634399e-01
-3.516589999198913574e-01 -2.097073942422866821e-01 3.612595200538635254e-01 2.826640605926513672e-01 3.881554678082466125e-02 6.115626096725463867e-01 1.753872036933898926e-01 -4.644084274768829346e-01
-3.804701268672943115e-01 -2.145593166351318359e-01 3.048297762870788574e-01 2.820869088172912598e-01 2.969011366367340088e-01 1.563580036163330078e-01 5.127457976341247559e-01 -5.110834240913391113e-01
-5.068101286888122559e-01 -1.501443088054656982e-01 6.452856659889221191e-01 -3.002171218395233154e-01 1.699312776327133179e-01 3.300008475780487061e-01 -4.536141455173492432e-02 2.724728882312774658e-01
1.629920601844787598e-01 4.637244939804077148e-01 4.860660135746002197e-01 -3.837959468364715576e-01 4.732799902558326721e-02 -7.325011491775512695e-02 5.881092548370361328e-01 1.461361646652221680e-01
-4.755205214023590088e-01 3.357876837253570557e-01 -2.471266388893127441e-01 -4.779824316501617432e-01 2.302811890840530396e-01 4.668054636567831039e-03 4.928576946258544922e-01 -2.750055491924285889e-01
-3.874486684799194336e-01 -1.298699229955673218e-01 5.573268532752990723e-01 -4.900875687599182129e-01 -3.729142844676971436e-01 2.306005507707595825e-01 2.823782265186309814e-01 1.011885479092597961e-01
-1.643483936786651611e-01 2.030959129333496094e-01 -7.054431736469268799e-02 -1.643806695938110352e-01 -3.130371868610382080e-01 5.102386474609375000e-01 3.340439498424530029e-01 -6.556088924407958984e-01
-3.016961514949798584e-01 -3.159612417221069336e-01 4.385010004043579102e-01 -6.408885717391967773e-01 3.278206661343574524e-02 1.882494660094380379e-03 1.131433174014091492e-01 -4.384597241878509521e-01
-3.495132029056549072e-01 3.012147843837738037e-01 7.444856762886047363e-01 1.423603296279907227e-01 -4.588662087917327881e-02 3.607432544231414795e-01 2.270064353942871094e-01 1.697395592927932739e-01
-8.337863534688949585e-02 7.059738039970397949e-02 -2.114644041284918785e-03 -4.921770393848419189e-01 -3.413099944591522217e-01 3.432320356369018555e-01 2.528696656227111816e-01 -6.690123081207275391e-01
-1.985933780670166016e-01 -2.735003829002380371e-01 1.076501384377479553e-01 -3.909540474414825439e-01 4.201620221138000488e-01 -1.204328984022140503e-02 6.332153677940368652e-01 3.790539503097534180e-01
-1.497281193733215332e-01 3.181539475917816162e-01 4.662525951862335205e-01 -1.841893047094345093e-01 3.484888374805450439e-01 3.324209451675415039e-01 9.725636243820190430e-02 -6.193829774856567383e-01
-2.864398248493671417e-02 -2.300313860177993774e-01 6.315307319164276123e-02 -3.741740286350250244e-01 2.847276926040649414e-01 6.955198198556900024e-02 7.807159423828125000e-01 3.268729448318481445e-01
-1.104647815227508545e-01 -5.281010270118713379e-02 -1.201152335852384567e-02 -3.458559811115264893e-01 2.747589349746704102e-01 5.664149299263954163e-02 8.441158533096313477e-01 2.720583975315093994e-01
-3.478442132472991943e-01 3.461142182350158691e-01 7.000769376754760742e-01 1.839111000299453735e-02 1.177733018994331360e-02 -7.804384082555770874e-02 4.273743629455566406e-01 -2.826390564441680908e-01
-3.068602643907070160e-02 -1.733998656272888184e-01 -2.778038196265697479e-02 -5.753769278526306152e-01 -3.273926973342895508e-01 3.377656638622283936e-01 6.251360774040222168e-01 -1.584107577800750732e-01
-5.970411896705627441e-01 3.056865036487579346e-01 3.103650808334350586e-01 -3.734096512198448181e-02 8.749618381261825562e-02 6.401013135910034180e-01 -1.021005138754844666e-01 1.567385792732238770e-01
1.876841485500335693e-02 -1.499555110931396484e-01 2.120606750249862671e-01 -5.527089834213256836e-01 -1.578687280416488647e-01 6.623667478561401367e-02 7.699920535087585449e-01 6.713120639324188232e-02
-2.221506685018539429e-01 -3.069110810756683350e-01 2.389577180147171021e-01 -3.766144812107086182e-01 3.488068878650665283e-01 -1.787051856517791748e-01 6.798971891403198242e-01 2.040916830301284790e-01
-4.328148066997528076e-01 2.064443193376064301e-02 1.761370897293090820e-01 2.520576119422912598e-01 -1.835566908121109009e-01 7.277349233627319336e-01 1.922549903392791748e-01 -3.426875770092010498e-01
4.099710658192634583e-02 1.227043941617012024e-01 7.703781127929687500e-01 -3.068965077400207520e-01 2.513233721256256104e-01 -9.009930491447448730e-02 2.724869549274444580e-01 -3.873818218708038330e-01
1.321082413196563721e-01 -2.290870547294616699e-01 3.976213634014129639e-01 -6.074318289756774902e-01 -1.465474069118499756e-01 1.511978060007095337e-01 5.432852506637573242e-01 -2.519813776016235352e-01
-3.004454374313354492e-01 1.580754965543746948e-01 3.919239938259124756e-01 -1.158120110630989075e-01 3.425894379615783691e-01 -2.295061200857162476e-01 5.602114796638488770e-01 -4.835806488990783691e-01
-4.522756934165954590e-01 -2.212129980325698853e-01 1.735643446445465088e-01 2.459826618432998657e-01 1.774004697799682617e-01 3.891946077346801758e-01 3.809190988540649414e-01 -5.725704431533813477e-01
9.860726073384284973e-03 8.170139789581298828e-02 7.299196124076843262e-01 -9.974312782287597656e-02 2.740759961307048798e-02 -2.579030208289623260e-02 4.976629614830017090e-01 -4.487889707088470459e-01
-2.732295393943786621e-01 4.135212898254394531e-01 4.093251228332519531e-01 1.695897728204727173e-01 2.829360365867614746e-01 1.053764820098876953e-01 4.744649529457092285e-01 -4.916948676109313965e-01
1.325601786375045776e-01 -9.720057994127273560e-02 6.353315114974975586e-01 -6.086772680282592773e-01 2.711541019380092621e-02 1.476102322340011597e-01 1.777174174785614014e-01 -3.804450929164886475e-01
-6.660059690475463867e-01 2.043172717094421387e-01 4.823652207851409912e-01 -1.236241236329078674e-01 3.811053931713104248e-01 2.866432666778564453e-01 -1.755807846784591675e-01 9.217937290668487549e-02
-6.084893345832824707e-01 3.484534919261932373e-01 3.010882735252380371e-01 -4.149515032768249512e-01 4.415716528892517090e-01 8.634848892688751221e-02 -1.996969282627105713e-01 5.622964352369308472e-02
-4.417513906955718994e-01 3.515104949474334717e-01 -1.676194816827774048e-01 -3.785457694903016090e-03 5.476081967353820801e-01 2.560936510562896729e-01 4.838591814041137695e-01 -2.315316051244735718e-01
-2.809709906578063965e-01 -1.751100569963455200e-01 -3.563158214092254639e-02 8.012654632329940796e-02 4.135003685951232910e-01 3.235465884208679199e-01 7.107556462287902832e-01 -3.191603422164916992e-01
-6.994454860687255859e-01 -1.465564817190170288e-01 -2.841897308826446533e-01 -3.094130456447601318e-01 2.733083665370941162e-01 8.252056688070297241e-02 4.563790857791900635e-01 -1.516842246055603027e-01
-6.957454141229391098e-03 -9.731975197792053223e-02 -2.173072099685668945e-02 -5.947096943855285645e-01 -1.551508605480194092e-01 2.328083813190460205e-01 7.466747760772705078e-01 -2.310707978904247284e-02
-2.744657099246978760e-01 -1.714849919080734253e-01 -3.178949654102325439e-01 -3.127548098564147949e-01 1.911460608243942261e-01 2.294156700372695923e-01 7.763621807098388672e-01 -6.694904714822769165e-02
-1.919632554054260254e-01 2.458287477493286133e-01 5.515077114105224609e-01 1.928279399871826172e-01 4.814544022083282471e-01 5.245572328567504883e-02 4.947144687175750732e-01 -2.865004539489746094e-01
1.258176714181900024e-01 4.607872664928436279e-01 7.165333628654479980e-01 -5.072681978344917297e-02 3.566816747188568115e-01 1.340700984001159668e-01 3.177399933338165283e-01 -9.847045689821243286e-02
1.896539479494094849e-01 -1.769932061433792114e-01 2.200685441493988037e-01 -5.930120944976806641e-01 -2.369812130928039551e-01 2.602653205394744873e-01 6.176092028617858887e-01 -1.651427298784255981e-01
-3.396130502223968506e-01 -6.134952306747436523e-01 3.763084113597869873e-01 -1.036311760544776917e-01 3.919207453727722168e-01 7.340708374977111816e-02 4.259027242660522461e-01 -1.247217431664466858e-01
-4.644823372364044189e-01 9.618712216615676880e-02 5.466714501380920410e-01 -8.990723639726638794e-02 1.489561647176742554e-01 6.210147738456726074e-01 -2.453668713569641113e-01 4.375577904284000397e-03
-1.906716525554656982e-01 2.052951976656913757e-02 6.029437780380249023e-01 -4.060592353343963623e-01 -4.727325141429901123e-01 2.190342545509338379e-01 3.325813710689544678e-01 -2.296414524316787720e-01
1.726552993059158325e-01 4.044805467128753662e-01 3.161507546901702881e-01 -7.171449065208435059e-02 6.638952493667602539e-01 3.041994571685791016e-01 4.085740149021148682e-01 -3.556121885776519775e-02
-1.801555156707763672e-01 -2.472356855869293213e-01 3.503511846065521240e-01 -6.039793491363525391e-01 2.463559359312057495e-01 6.905195862054824829e-02 5.736863613128662109e-01 -1.559039205312728882e-01
1.732954382896423340e-01 6.353656649589538574e-01 -1.408828888088464737e-02 -3.370818793773651123e-01 1.743579357862472534e-01 5.557982921600341797e-01 2.415415197610855103e-01 -2.340976148843765259e-01
-5.281905084848403931e-02 -1.575174033641815186e-01 5.188673138618469238e-01 2.348303645849227905e-01 5.926213264465332031e-01 3.213942348957061768e-01 4.030669033527374268e-01 1.762746423482894897e-01
-1.995907872915267944e-01 3.195476531982421875e-01 2.464248090982437134e-01 -1.377160549163818359e-01 2.961633205413818359e-01 1.024512872099876404e-01 7.659085392951965332e-01 3.058381676673889160e-01
-1.976914107799530029e-01 -8.425327390432357788e-02 7.462503910064697266e-01 6.471122801303863525e-02 -3.174501359462738037e-01 3.465466201305389404e-01 4.006268084049224854e-01 -1.066370382905006409e-01
-2.630220651626586914e-01 8.122482895851135254e-02 4.269970655441284180e-01 -2.503738403320312500e-01 -5.683550611138343811e-02 8.161760568618774414e-01 -6.816632300615310669e-02 7.202973216772079468e-02
7.450883835554122925e-02 -1.324577927589416504e-01 1.516842693090438843e-01 -6.775537133216857910e-01 -2.777326703071594238e-01 1.603780984878540039e-01 5.804619789123535156e-01 -2.345710843801498413e-01
-4.741065204143524170e-01 -1.523992326110601425e-02 5.690925940871238708e-02 -8.779472112655639648e-02 4.779500663280487061e-01 2.594465613365173340e-01 1.763007231056690216e-02 -6.840940713882446289e-01
-6.052982807159423828e-01 3.922096192836761475e-01 4.165165871381759644e-02 -1.660078205168247223e-02 1.904473006725311279e-01 -7.476855814456939697e-02 5.226125121116638184e-01 -4.034733474254608154e-01
-6.413844227790832520e-02 1.660477072000503540e-01 -3.198232874274253845e-02 -6.872205138206481934e-01 -2.670878767967224121e-01 4.930566847324371338e-01 2.564007937908172607e-01 -3.388769328594207764e-01
-3.093582987785339355e-01 2.086008936166763306e-01 -2.689756751060485840e-01 -2.021115124225616455e-01 2.137983888387680054e-01 3.954728245735168457e-01 7.254015207290649414e-01 1.388176232576370239e-01
-6.751489639282226562e-01 3.928935825824737549e-01 -9.032449871301651001e-02 -8.346028625965118408e-02 -1.228031218051910400e-01 1.039985120296478271e-01 5.872111916542053223e-01 -6.301619112491607666e-02
-1.702729463577270508e-01 -1.718046516180038452e-01 5.767886638641357422e-01 2.523051202297210693e-01 3.616989552974700928e-01 2.808614969253540039e-01 3.129860758781433105e-01 -4.873168468475341797e-01
-2.455036938190460205e-01 2.298648655414581299e-01 -2.365139275789260864e-01 -3.164628148078918457e-01 -2.722792625427246094e-01 4.209221601486206055e-01 4.185793995857238770e-01 -5.516180396080017090e-01
-2.479774355888366699e-01 -2.412492781877517700e-01 -1.081659942865371704e-01 -5.755110979080200195e-01 2.573072165250778198e-02 3.558404445648193359e-01 5.384818315505981445e-01 3.466211855411529541e-01
-3.909214586019515991e-02 6.862804293632507324e-02 2.882976830005645752e-01 -6.255258917808532715e-01 -2.222194671630859375e-01 6.074254512786865234e-01 1.851038783788681030e-01 2.583665847778320312e-01
-5.517765283584594727e-01 3.391157090663909912e-01 -2.665078043937683105e-01 5.439480300992727280e-03 1.837554126977920532e-01 3.372721970081329346e-01 5.951913595199584961e-01 -8.783915638923645020e-02
-1.824870556592941284e-01 4.998898208141326904e-01 -1.749830245971679688e-01 -1.696155667304992676e-01 2.178882807493209839e-01 4.649429619312286377e-01 5.427222847938537598e-01 -3.150006830692291260e-01
-2.465972155332565308e-01 1.119889169931411743e-01 1.320897638797760010e-01 -5.622743964195251465e-01 -3.983130455017089844e-01 8.790324628353118896e-02 4.622401297092437744e-01 -4.615211784839630127e-01
-1.353607326745986938e-01 -1.956040412187576294e-01 3.638258278369903564e-01 -4.728927612304687500e-01 1.231912970542907715e-01 7.413377761840820312e-01 -8.420836925506591797e-02 1.247830688953399658e-01
-4.139184893574565649e-04 5.588489174842834473e-01 1.262126564979553223e-01 -6.022059321403503418e-01 3.426384925842285156e-01 -1.420612074434757233e-02 4.369128942489624023e-01 2.470513619482517242e-02
-4.288402199745178223e-01 3.235891759395599365e-01 -7.228261977434158325e-02 2.719219923019409180e-01 -1.367779672145843506e-01 6.257078051567077637e-01 4.005570411682128906e-01 -2.481036484241485596e-01
-5.285506844520568848e-01 4.763372838497161865e-01 -2.235576957464218140e-01 -4.029558598995208740e-01 -1.183814853429794312e-01 1.009943708777427673e-01 3.248798549175262451e-01 -3.893899917602539062e-01
-2.219427376985549927e-01 1.091305464506149292e-01 5.640746653079986572e-02 -8.199064731597900391e-01 -2.540818154811859131e-01 3.019503057003021240e-01 2.870628237724304199e-02 -3.268758654594421387e-01
-8.755371719598770142e-02 3.130477666854858398e-01 -1.417509168386459351e-01 -3.160534203052520752e-01 6.791560053825378418e-01 1.796403080224990845e-01 5.285693407058715820e-01 3.799320384860038757e-02
-4.053388833999633789e-01 1.635171771049499512e-01 -1.444140672683715820e-01 -3.354752659797668457e-01 3.455997109413146973e-01 4.242133582010865211e-04 7.447720766067504883e-01 3.793206810951232910e-02
-4.627884328365325928e-01 -7.584024220705032349e-02 4.802521765232086182e-01 1.829677671194076538e-01 2.154433876276016235e-01 2.824500799179077148e-01 1.076219230890274048e-01 -6.149629354476928711e-01
-1.992129683494567871e-01 1.273180991411209106e-01 -8.842263370752334595e-02 -5.735273361206054688e-01 -4.027971997857093811e-02 6.476102769374847412e-02 7.189021706581115723e-01 2.910589873790740967e-01
2.835593000054359436e-02 -2.099981307983398438e-01 -9.563747048377990723e-02 -4.357212036848068237e-02 4.154482185840606689e-01 3.500489592552185059e-01 7.478509545326232910e-01 -2.993979752063751221e-01
-2.340173721313476562e-01 -2.211032807826995850e-01 1.690692305564880371e-01 8.345704525709152222e-02 4.626391530036926270e-01 3.791361153125762939e-01 7.037373781204223633e-01 8.817291259765625000e-02
2.082930207252502441e-01 -3.148842230439186096e-02 1.612119972705841064e-01 -5.860252380371093750e-01 3.602356910705566406e-01 6.604602336883544922e-01 -2.748841792345046997e-02 -1.395514011383056641e-01
-3.333731591701507568e-01 -1.364384591579437256e-01 4.282998442649841309e-01 -2.654756903648376465e-01 -5.020769238471984863e-01 3.274112641811370850e-01 3.868307471275329590e-01 -3.277366459369659424e-01
-6.737219095230102539e-01 -2.064490914344787598e-01 2.903966307640075684e-01 -4.998628199100494385e-01 -7.292456179857254028e-02 1.434811651706695557e-01 -1.131718158721923828e-01 -3.613473773002624512e-01
-1.756701171398162842e-01 -3.723387792706489563e-02 -2.307397574186325073e-01 -3.974663615226745605e-01 2.982056513428688049e-02 4.234473705291748047e-01 2.689389288425445557e-01 -7.099353075027465820e-01
-2.003517746925354004e-01 4.056441187858581543e-01 -2.715788967907428741e-02 -2.583688199520111084e-01 7.255882620811462402e-01 1.842171698808670044e-01 1.897243261337280273e-01 -3.625056147575378418e-01
-6.101661175489425659e-02 -3.284445703029632568e-01 4.394146203994750977e-01 -1.523953676223754883e-01 -3.260079622268676758e-01 3.860840201377868652e-01 6.252078413963317871e-01 -1.608242541551589966e-01
1.192848607897758484e-01 -4.460894465446472168e-01 4.615652859210968018e-01 -4.461379647254943848e-01 4.971937835216522217e-01 4.178286716341972351e-02 3.455374836921691895e-01 -7.968830317258834839e-02
1.507101655006408691e-01 -1.884231865406036377e-01 8.415706455707550049e-02 -6.789909601211547852e-01 5.935863777995109558e-02 9.345464408397674561e-02 6.058442592620849609e-01 -3.071929216384887695e-01
6.071837246417999268e-02 -2.850221395492553711e-01 2.945519983768463135e-01 -5.934070944786071777e-01 -3.359806910157203674e-02 9.968184866011142731e-03 6.743124127388000488e-01 1.423284858465194702e-01
-4.453000724315643311e-01 1.264546960592269897e-01 -2.153261899948120117e-01 2.134318836033344269e-02 2.267329245805740356e-01 4.853174388408660889e-01 6.426629424095153809e-01 1.973317116498947144e-01
1.461956053972244263e-01 2.434448599815368652e-01 1.082761436700820923e-01 -1.793973743915557861e-01 7.501019239425659180e-01 4.972521960735321045e-01 2.519940435886383057e-01 -4.517434537410736084e-02
-1.985128372907638550e-01 -1.013098098337650299e-02 -3.855669125914573669e-02 -4.800329804420471191e-01 -7.099033892154693604e-02 6.792714446783065796e-02 8.454276919364929199e-01 6.457580626010894775e-02
1.087027788162231445e-01 -3.346017301082611084e-01 -5.537156388163566589e-02 -6.523272991180419922e-01 4.255456924438476562e-01 2.707096040248870850e-01 2.684115469455718994e-01 -3.481536209583282471e-01
