# Supplementary material for: Where is your field going? A machine learning approach to study the relative motion of the domains of physics
Source: PLoS One. 2020 Jun 18;15(6):e0233997. doi: 10.1371/journal.pone.0233997 (PMC7302634; doi:10.1371/journal.pone.0233997)
Supplement: S18 Data — (ZIP) [file pone.0233997.s018.zip › 17/Pacs4Run_17_VS_500_embeddings2004-2008ED8.txt]

-4.202799499034881592e-01 4.546545445919036865e-01 -9.885787963867187500e-02 -6.083734631538391113e-01 7.830353081226348877e-02 -2.095885425806045532e-01 9.695985168218612671e-02 -4.210735857486724854e-01
-4.775851368904113770e-01 4.279741644859313965e-01 1.557447165250778198e-01 -2.362663745880126953e-01 -3.041007518768310547e-01 -5.023441910743713379e-01 -3.747071623802185059e-01 -1.531005352735519409e-01
-4.439595043659210205e-01 2.940454781055450439e-01 3.423952758312225342e-01 1.541441231966018677e-01 -5.851015448570251465e-02 -5.935392379760742188e-01 -2.346683740615844727e-01 -4.057839810848236084e-01
-5.487476587295532227e-01 1.466363072395324707e-01 3.247283864766359329e-03 -4.179835319519042969e-01 2.041817605495452881e-01 -3.214505016803741455e-01 -4.413328468799591064e-01 -4.035564959049224854e-01
-2.431156672537326813e-02 5.504372715950012207e-01 1.689600646495819092e-01 -2.006035745143890381e-01 -1.222314592450857162e-02 -2.384108901023864746e-01 -2.773075401782989502e-01 -7.026734352111816406e-01
-1.270724087953567505e-01 -2.500640973448753357e-02 -1.185759156942367554e-01 -1.194828748703002930e-01 -5.187268257141113281e-01 -6.628368496894836426e-01 2.243144512176513672e-01 -4.428811073303222656e-01
-5.969372391700744629e-01 1.286736130714416504e-01 3.080623745918273926e-01 1.986147910356521606e-01 -1.648462265729904175e-01 -3.169082999229431152e-01 -1.606781184673309326e-01 -5.825257897377014160e-01
-1.395022273063659668e-01 2.823144197463989258e-02 -2.271202802658081055e-01 -2.426486760377883911e-01 -6.684081554412841797e-01 -5.291456580162048340e-01 1.806938350200653076e-01 -3.314590752124786377e-01
-1.263316273689270020e-01 1.296820193529129028e-01 -4.836409389972686768e-01 1.685385853052139282e-01 -5.030567646026611328e-01 9.697295725345611572e-03 3.067527711391448975e-02 -6.714224815368652344e-01
-2.651422023773193359e-01 -1.742699928581714630e-02 -5.763766765594482422e-01 -4.863928630948066711e-02 -2.612909972667694092e-01 -6.056128740310668945e-01 3.479753434658050537e-01 -1.967061460018157959e-01
-2.340316325426101685e-01 2.156990617513656616e-01 1.144940331578254700e-01 -8.935763686895370483e-02 -7.689335346221923828e-01 -4.555541574954986572e-01 2.436450123786926270e-02 -2.796917855739593506e-01
-5.909088850021362305e-01 -1.865677535533905029e-03 4.406407773494720459e-01 -2.877808511257171631e-01 4.335281252861022949e-02 -5.329466462135314941e-01 7.146056741476058960e-02 -2.877899110317230225e-01
-2.059993296861648560e-01 3.128903508186340332e-01 2.038750052452087402e-01 -4.474142491817474365e-01 3.139691054821014404e-01 -5.252666473388671875e-01 -9.982042759656906128e-02 -4.831911623477935791e-01
1.150864269584417343e-02 7.461456060409545898e-01 1.063194125890731812e-01 1.649126596748828888e-02 -2.423992604017257690e-01 -3.450659811496734619e-01 -1.297094821929931641e-01 -4.867300391197204590e-01
-5.394394993782043457e-01 -7.446005940437316895e-02 -3.512981832027435303e-01 -9.830874390900135040e-03 -4.452810585498809814e-01 -3.636194765567779541e-01 -1.843746602535247803e-01 -4.641825258731842041e-01
-6.900714635848999023e-01 4.470782876014709473e-01 -1.297882795333862305e-01 3.597584068775177002e-01 -1.802963316440582275e-01 1.512870639562606812e-01 1.682651937007904053e-01 -3.065021336078643799e-01
-1.622921377420425415e-01 -2.824931591749191284e-02 -4.004499018192291260e-01 -6.149071827530860901e-02 1.059374064207077026e-01 -6.021744012832641602e-01 -2.593556605279445648e-02 -6.589480638504028320e-01
-3.127864599227905273e-01 3.043390810489654541e-01 -2.668301463127136230e-01 2.328941076993942261e-01 -1.526339203119277954e-01 -6.271151304244995117e-01 -2.955521345138549805e-01 -4.244793355464935303e-01
-1.769355833530426025e-01 3.850020170211791992e-01 -4.406425654888153076e-01 -1.379599329084157944e-02 -1.464571058750152588e-01 -6.514648795127868652e-01 -2.959285676479339600e-01 -3.044355213642120361e-01
-3.076056241989135742e-01 1.364865154027938843e-01 -3.990202248096466064e-01 -1.552778929471969604e-01 -2.703893184661865234e-02 -7.167980670928955078e-01 -2.737833559513092041e-01 -3.375410139560699463e-01
1.490284204483032227e-01 3.404030501842498779e-01 -8.251618593931198120e-02 -2.828063070774078369e-01 -4.188014268875122070e-01 -3.948987722396850586e-01 6.039240360260009766e-01 -2.811830341815948486e-01
-7.505372166633605957e-02 5.890377759933471680e-01 1.782101839780807495e-01 -3.842193633317947388e-02 -5.642307996749877930e-01 -2.804618179798126221e-01 7.128096371889114380e-02 -4.605107903480529785e-01
-1.481971740722656250e-01 1.232990697026252747e-01 -2.647509872913360596e-01 -3.985345959663391113e-01 2.012179940938949585e-01 -7.980670928955078125e-01 -5.526556447148323059e-02 -2.312096804380416870e-01
-3.985251188278198242e-01 8.146910667419433594e-01 -5.917362123727798462e-02 -1.824825555086135864e-01 1.743053495883941650e-01 -2.110667377710342407e-01 1.532647311687469482e-01 2.055068463087081909e-01
-3.291355073451995850e-02 4.304533600807189941e-01 1.085481643676757812e-01 9.080767631530761719e-02 -6.314420700073242188e-01 -3.623641431331634521e-01 3.059238791465759277e-01 -4.122883081436157227e-01
-3.118339180946350098e-01 -1.816608309745788574e-01 -5.583308339118957520e-01 -1.013626530766487122e-01 -2.427553832530975342e-01 -5.262901186943054199e-01 3.031869232654571533e-01 -3.462909758090972900e-01
-7.357316017150878906e-01 4.529621005058288574e-01 -4.138621985912322998e-01 -3.221131488680839539e-02 -2.568505108356475830e-01 -9.564384818077087402e-02 -5.048865824937820435e-02 5.946245789527893066e-02
1.036694198846817017e-01 2.445656210184097290e-01 -3.102681934833526611e-01 2.263864278793334961e-01 4.213605448603630066e-02 -3.756793439388275146e-01 4.220842421054840088e-01 -6.788649559020996094e-01
-5.219920277595520020e-01 1.435710191726684570e-01 2.335700839757919312e-01 -1.485711783170700073e-01 -4.615019559860229492e-01 -2.041952461004257202e-01 -2.546530067920684814e-01 -5.574544072151184082e-01
-5.991725921630859375e-01 6.246827244758605957e-01 -1.324960738420486450e-01 8.186012506484985352e-03 -3.850428760051727295e-01 -8.699210733175277710e-02 -2.688989639282226562e-01 -7.077688723802566528e-02
-7.745634019374847412e-02 -6.290882825851440430e-02 -3.064166605472564697e-01 -5.864566564559936523e-01 -4.979914054274559021e-03 -5.976598858833312988e-01 1.336714718490839005e-02 -4.413836300373077393e-01
-4.331003725528717041e-01 -1.161483898758888245e-01 -4.271429181098937988e-01 -1.683741249144077301e-02 -5.648363828659057617e-01 -3.495351076126098633e-01 7.981235533952713013e-02 -4.106264412403106689e-01
-1.646927297115325928e-01 1.355083286762237549e-01 -2.210759930312633514e-02 -1.792998313903808594e-01 -7.555967569351196289e-01 -5.060883164405822754e-01 6.799507886171340942e-02 -3.003355264663696289e-01
5.684724822640419006e-02 1.139408126473426819e-01 -3.859814107418060303e-01 1.823410689830780029e-01 7.953589409589767456e-02 -5.341253280639648438e-01 2.333249151706695557e-01 -6.749070882797241211e-01
-6.211959719657897949e-01 5.419421195983886719e-01 -5.138068199157714844e-01 1.690019518136978149e-01 1.342076510190963745e-01 2.551035396754741669e-02 6.700480729341506958e-02 -6.857900321483612061e-02
-6.925774216651916504e-01 -5.586466938257217407e-02 1.945512443780899048e-01 -4.025389552116394043e-01 -1.337459236383438110e-01 -2.110370993614196777e-02 4.961692094802856445e-01 -2.298058420419692993e-01
4.245364293456077576e-02 6.134783029556274414e-01 4.040337800979614258e-01 -5.680744722485542297e-02 -2.139767408370971680e-01 -3.805901408195495605e-01 1.789799779653549194e-01 -4.823929965496063232e-01
-1.717671751976013184e-01 1.547351479530334473e-01 -2.042490690946578979e-01 -1.379175204783678055e-02 -2.073627114295959473e-01 -7.382002472877502441e-01 -2.032581865787506104e-01 -5.247784256935119629e-01
-2.180942147970199585e-01 -1.595686376094818115e-01 -2.394683808088302612e-01 -1.360855400562286377e-01 -3.523485958576202393e-01 -9.243641793727874756e-02 3.152159601449966431e-02 -8.470069766044616699e-01
-5.468207001686096191e-01 5.951889753341674805e-01 -1.123099923133850098e-01 -8.405242860317230225e-02 -5.404726266860961914e-01 -1.376398652791976929e-01 -1.236982494592666626e-01 2.650257386267185211e-02
-3.213632851839065552e-02 3.151996135711669922e-01 -1.539881378412246704e-01 -5.783987045288085938e-01 3.480810523033142090e-01 -4.669283330440521240e-01 -1.515655815601348877e-01 -4.233253896236419678e-01
-1.930503845214843750e-01 1.826810389757156372e-01 -4.581009149551391602e-01 -5.296994373202323914e-02 -4.270724654197692871e-01 -4.893890321254730225e-01 -2.491732090711593628e-01 -4.824075698852539062e-01
-6.543958783149719238e-01 2.252212166786193848e-02 -3.705572336912155151e-02 -5.706486701965332031e-01 -3.288373053073883057e-01 1.493058502674102783e-01 2.128264605998992920e-01 -2.617714107036590576e-01
-3.071202933788299561e-01 8.214351534843444824e-02 -2.968984842300415039e-01 -2.713655829429626465e-01 -5.502356886863708496e-01 7.139091193675994873e-02 -2.687008380889892578e-01 -5.975664854049682617e-01
-6.923873424530029297e-01 4.966241121292114258e-02 -1.581660211086273193e-01 1.052613463252782822e-02 6.323479115962982178e-02 -6.381427645683288574e-01 2.856860756874084473e-01 -1.284092012792825699e-02
-1.523619634099304676e-03 1.827715635299682617e-01 -5.591311454772949219e-01 -5.466585755348205566e-01 -3.041180968284606934e-01 -4.800948798656463623e-01 5.030805245041847229e-02 -1.721022874116897583e-01
-3.121657371520996094e-01 -1.306721121072769165e-01 -5.680841207504272461e-01 -1.182137727737426758e-01 -4.430079758167266846e-01 -4.126195609569549561e-01 3.770890831947326660e-02 -4.252649843692779541e-01
-4.809542596340179443e-01 6.604824960231781006e-02 -3.484950065612792969e-01 1.917622238397598267e-02 -2.825424671173095703e-01 -5.159711241722106934e-01 -3.565582633018493652e-01 -4.114777445793151855e-01
-5.132880061864852905e-02 -7.413352280855178833e-02 -1.725491583347320557e-01 -6.036215927451848984e-03 -2.657758593559265137e-01 -6.575030684471130371e-01 1.987853199243545532e-01 -6.477631330490112305e-01
-5.861200764775276184e-02 7.234660387039184570e-01 2.768691182136535645e-01 1.465769261121749878e-01 -2.173973321914672852e-01 -3.325870335102081299e-01 9.491197764873504639e-03 -4.658910334110260010e-01
-1.588201671838760376e-01 3.730486705899238586e-02 -6.295335888862609863e-01 -1.532548666000366211e-01 -1.537574827671051025e-01 -5.393051505088806152e-01 4.425058066844940186e-01 -2.080435007810592651e-01
-2.734161019325256348e-01 6.919308006763458252e-02 -4.622952640056610107e-01 6.454069912433624268e-02 9.345066547393798828e-02 -7.870450615882873535e-01 1.483171582221984863e-01 -2.289161235094070435e-01
-6.998373866081237793e-01 3.391759097576141357e-01 -2.731823623180389404e-01 5.380351841449737549e-02 -5.049981474876403809e-01 6.243573501706123352e-02 2.296739369630813599e-01 -7.741079479455947876e-02
-8.501191437244415283e-02 5.988635420799255371e-01 2.009255290031433105e-01 1.330303251743316650e-01 -5.112025141716003418e-01 -4.001966416835784912e-01 3.692863509058952332e-02 -3.914312720298767090e-01
-2.254879325628280640e-01 -1.884036958217620850e-01 -3.008905649185180664e-01 -1.862017214298248291e-01 -3.759559094905853271e-01 -1.239776536822319031e-01 4.464735090732574463e-02 -7.935656309127807617e-01
-5.438631400465965271e-02 5.788802355527877808e-02 -2.761046290397644043e-01 -8.443658798933029175e-02 -4.649385213851928711e-01 -6.557356119155883789e-01 8.735195547342300415e-02 -5.064983963966369629e-01
-3.019258975982666016e-01 1.113657560199499130e-02 -3.080164492130279541e-01 -2.052554488182067871e-01 -2.887740433216094971e-01 -7.418133616447448730e-01 -1.284936219453811646e-01 -3.486037254333496094e-01
-4.670097231864929199e-01 7.310966849327087402e-01 -3.207939565181732178e-01 -2.004854008555412292e-02 -2.114521712064743042e-01 9.899316728115081787e-02 -2.673380374908447266e-01 -1.345639675855636597e-01
-1.781981736421585083e-01 1.960104256868362427e-01 -4.211749136447906494e-01 1.042004451155662537e-01 -1.037599295377731323e-01 -6.512974500656127930e-01 -1.840345114469528198e-01 -5.222605466842651367e-01
-1.978433877229690552e-01 -2.256666421890258789e-01 -5.648931860923767090e-01 -6.048140302300453186e-02 -5.898728594183921814e-02 -3.326371312141418457e-01 8.554530888795852661e-02 -6.824406981468200684e-01
-3.424201533198356628e-02 1.618300974369049072e-01 -2.526719868183135986e-01 3.998359739780426025e-01 1.717283874750137329e-01 -4.913289248943328857e-01 3.931859731674194336e-01 -5.687147974967956543e-01
-2.377902530133724213e-02 2.363244444131851196e-01 -4.192998111248016357e-01 5.778252705931663513e-02 1.464035511016845703e-01 -7.089014053344726562e-01 4.746875166893005371e-01 -1.230066791176795959e-01
-3.507407903671264648e-01 5.594369173049926758e-01 1.375311799347400665e-02 1.153430417180061340e-01 -4.479005932807922363e-01 -5.318011045455932617e-01 4.756191745400428772e-02 -2.546148002147674561e-01
-2.849478274583816528e-03 1.428772043436765671e-02 -5.843020081520080566e-01 -5.107671022415161133e-01 -1.607002615928649902e-01 -5.189447402954101562e-01 9.990605711936950684e-02 -3.039511144161224365e-01
4.623679816722869873e-02 1.445080339908599854e-01 -7.776228338479995728e-02 -6.173115968704223633e-01 2.398393899202346802e-01 -5.556784272193908691e-01 6.792789697647094727e-02 -4.679139852523803711e-01
-1.710719168186187744e-01 -2.038271576166152954e-01 -4.394549727439880371e-01 -2.928327918052673340e-01 -3.382494449615478516e-01 -4.578128159046173096e-01 2.440711557865142822e-01 -5.164698362350463867e-01
6.593105942010879517e-02 3.454994559288024902e-01 -6.156358718872070312e-01 -1.516259834170341492e-02 -1.664550602436065674e-01 -5.312880873680114746e-01 1.465797424316406250e-01 -4.069224596023559570e-01
-4.593183100223541260e-01 7.786380052566528320e-01 -2.648059129714965820e-01 7.152065634727478027e-02 1.838778704404830933e-01 1.903086435049772263e-03 -1.553620547056198120e-01 -2.226217389106750488e-01
8.138800412416458130e-02 -1.265565585345029831e-02 -3.635306060314178467e-01 -1.926113665103912354e-01 -2.587660551071166992e-01 -4.322864711284637451e-01 5.577290058135986328e-01 -5.089883208274841309e-01
-7.421000003814697266e-01 -1.550493538379669189e-01 1.410867720842361450e-01 9.674400091171264648e-02 1.594901233911514282e-01 -3.099329173564910889e-01 1.259197592735290527e-01 -5.085577368736267090e-01
-5.162312388420104980e-01 8.032023310661315918e-01 1.497280001640319824e-01 -2.149348855018615723e-01 8.322354406118392944e-02 -9.584446996450424194e-02 -3.954991698265075684e-02 -4.559812694787979126e-02
-1.557965129613876343e-01 -3.054709173738956451e-02 -1.038041710853576660e-02 5.681627243757247925e-02 -2.805733084678649902e-01 -8.145039081573486328e-01 2.082009762525558472e-01 -4.312455654144287109e-01
1.843212991952896118e-01 5.286007523536682129e-01 -2.567394403740763664e-03 -2.685313820838928223e-01 -4.471863806247711182e-02 -4.161030352115631104e-01 6.120694279670715332e-01 -2.544026672840118408e-01
-2.487741857767105103e-01 3.002454638481140137e-01 -5.365002155303955078e-01 8.163857460021972656e-02 -2.658727765083312988e-01 -5.665273666381835938e-01 -2.599147856235504150e-01 -3.070332109928131104e-01
-5.371243357658386230e-01 6.231859922409057617e-01 -5.052950978279113770e-01 -7.950663566589355469e-02 -9.210366010665893555e-02 6.230036169290542603e-02 2.125220745801925659e-01 6.294693797826766968e-02
1.017222329974174500e-01 3.761133253574371338e-01 -3.775140643119812012e-01 -1.558972001075744629e-01 -2.921648621559143066e-01 -4.023103415966033936e-01 6.213989257812500000e-01 -2.191347032785415649e-01
-5.932965874671936035e-01 3.342601954936981201e-01 3.858698010444641113e-01 -2.458815574645996094e-01 -3.226253688335418701e-01 -6.460818927735090256e-03 4.658502638339996338e-01 -7.596465945243835449e-02
4.827616363763809204e-02 7.089644074440002441e-01 1.532305870205163956e-02 7.666313648223876953e-02 1.313285231590270996e-01 -5.874238610267639160e-01 3.540412187576293945e-01 -3.560617193579673767e-02
1.140257045626640320e-01 4.365653395652770996e-01 -6.659352183341979980e-01 3.425795817747712135e-03 -1.300610452890396118e-01 -1.648172289133071899e-01 4.972272217273712158e-01 -2.482174783945083618e-01
-6.482304334640502930e-01 2.589304745197296143e-01 -5.333467721939086914e-01 -1.561003327369689941e-01 -3.614936470985412598e-01 1.247316673398017883e-01 2.249509841203689575e-01 -8.418811857700347900e-02
-7.099518179893493652e-01 4.083625972270965576e-01 -4.931461513042449951e-01 1.046968437731266022e-02 -7.184395939111709595e-02 -1.811788827180862427e-01 1.858403831720352173e-01 1.156795099377632141e-01
-1.562485843896865845e-01 3.367532193660736084e-01 -2.229305356740951538e-01 -1.911416947841644287e-01 -3.443142473697662354e-01 -1.377590149641036987e-01 -4.912704229354858398e-01 -6.301380395889282227e-01
-6.574033498764038086e-01 3.760265409946441650e-01 -3.525193631649017334e-01 9.324587881565093994e-02 -3.908376991748809814e-01 -1.637455821037292480e-01 3.260454833507537842e-01 8.710807561874389648e-02
1.476675420999526978e-01 1.550590246915817261e-01 -3.361093997955322266e-01 1.180840879678726196e-01 1.430871617048978806e-02 -4.642549753189086914e-01 4.424302577972412109e-01 -6.447911262512207031e-01
-2.430335879325866699e-01 -3.752598166465759277e-02 -6.071949601173400879e-01 -2.560683786869049072e-01 -1.682224869728088379e-01 -6.425209641456604004e-01 2.058087885379791260e-01 -1.475821286439895630e-01
-1.347631514072418213e-01 -4.403604567050933838e-02 -2.949352264404296875e-01 -4.803113043308258057e-01 6.347670406103134155e-02 -6.874696612358093262e-01 7.663954602321609855e-05 -4.307785928249359131e-01
-7.102438807487487793e-01 3.817093074321746826e-01 -4.713218808174133301e-01 -2.638317942619323730e-01 9.908754378557205200e-02 1.883654445409774780e-01 8.718764781951904297e-02 -7.210151851177215576e-02
1.120713129639625549e-01 1.932820826768875122e-01 -4.920775443315505981e-02 -1.568050980567932129e-01 -4.662152826786041260e-01 -6.425433754920959473e-01 1.270617246627807617e-01 -5.260317325592041016e-01
-5.635418295860290527e-01 4.401531815528869629e-01 -3.466876149177551270e-01 -1.872695088386535645e-01 -4.429758787155151367e-01 -2.834249138832092285e-01 -2.351767420768737793e-01 -3.947513550519943237e-02
-1.008739322423934937e-01 5.266758203506469727e-01 2.077832669019699097e-01 -8.850196003913879395e-02 -7.251536250114440918e-01 -3.047442138195037842e-01 -1.590231317095458508e-03 -2.066665589809417725e-01
-3.769640028476715088e-01 -6.713075935840606689e-02 -3.673798441886901855e-01 -4.085930287837982178e-01 6.761822104454040527e-02 -6.913365125656127930e-01 -1.216942369937896729e-01 -2.326959520578384399e-01
-6.643484812229871750e-03 1.340250223875045776e-01 -2.319068759679794312e-01 -2.101210802793502808e-01 -2.423615008592605591e-01 -1.766652911901473999e-01 -2.648034691810607910e-01 -8.508765101432800293e-01
-4.122216403484344482e-01 7.978439331054687500e-01 3.649145737290382385e-02 -3.374250531196594238e-01 -2.278606407344341278e-02 9.075425565242767334e-02 -1.653930693864822388e-01 -2.054768800735473633e-01
-2.076395452022552490e-01 2.163190767168998718e-02 -3.678141534328460693e-01 -4.467865228652954102e-01 1.627455949783325195e-01 -7.492878437042236328e-01 9.313368052244186401e-02 -1.578611731529235840e-01
-1.385931521654129028e-01 2.698590457439422607e-01 -4.763804972171783447e-01 1.926404610276222229e-02 -1.475674808025360107e-01 -5.730728507041931152e-01 -2.595963478088378906e-01 -5.129128098487854004e-01
-1.111867353320121765e-01 -2.338752709329128265e-02 -2.306148856878280640e-01 -1.563002467155456543e-01 -6.846650242805480957e-01 -4.325001835823059082e-01 2.686316967010498047e-01 -4.260187447071075439e-01
6.150272116065025330e-02 4.478451013565063477e-01 1.670370437204837799e-02 -1.026232391595840454e-01 -3.155802786350250244e-01 -3.933552801609039307e-01 7.221220135688781738e-01 -9.519559890031814575e-02
2.273418456315994263e-01 2.794253826141357422e-01 7.601007819175720215e-02 -4.104946851730346680e-01 3.490724042057991028e-02 -4.624803364276885986e-01 6.335952877998352051e-01 -2.817875444889068604e-01
-4.797069132328033447e-01 6.202539205551147461e-01 -3.446643948554992676e-01 5.234154686331748962e-02 -2.302309274673461914e-01 1.518051028251647949e-01 4.315136075019836426e-01 3.712229803204536438e-02
-2.319571748375892639e-02 2.823846340179443359e-01 -2.617374062538146973e-01 -6.926689147949218750e-01 2.843075096607208252e-01 -3.170490860939025879e-01 -9.250649809837341309e-02 -4.260466694831848145e-01
-1.581966876983642578e-01 2.223609089851379395e-01 -5.447879433631896973e-01 -5.368143692612648010e-02 -2.933614552021026611e-01 -6.467794775962829590e-01 -1.312650442123413086e-01 -3.228602707386016846e-01
-9.608961641788482666e-03 6.662182807922363281e-01 1.467936038970947266e-01 4.485271126031875610e-02 -4.891746640205383301e-01 -1.472852826118469238e-01 3.087268769741058350e-01 -4.197664260864257812e-01
-4.922802448272705078e-01 1.269258856773376465e-01 3.300073146820068359e-01 6.344702094793319702e-02 3.601930439472198486e-01 -6.134538650512695312e-01 1.659765094518661499e-01 -3.082314431667327881e-01
-1.611965596675872803e-01 1.845598369836807251e-01 -6.364362835884094238e-01 -7.498282939195632935e-02 -2.256069928407669067e-01 -6.286301612854003906e-01 -6.094381213188171387e-02 -2.819419503211975098e-01
-2.695195563137531281e-02 6.938127875328063965e-01 4.475224297493696213e-03 -3.345802053809165955e-02 -2.676136195659637451e-01 -3.515887558460235596e-01 -3.142493367195129395e-01 -4.719890058040618896e-01
-2.196228876709938049e-02 6.057509407401084900e-02 -5.886102318763732910e-01 -1.320938169956207275e-01 -3.561529815196990967e-01 -4.121078848838806152e-01 5.508322119712829590e-01 -1.784481704235076904e-01
9.600967913866043091e-02 3.606072366237640381e-01 -3.900476694107055664e-01 7.310768216848373413e-02 1.664978414773941040e-01 -7.062212228775024414e-01 2.915796041488647461e-01 -3.029422461986541748e-01
-2.694096863269805908e-01 3.010580837726593018e-01 2.871658839285373688e-02 -5.338018760085105896e-02 4.941177666187286377e-01 1.305109560489654541e-01 2.480863034725189209e-01 -7.144060134887695312e-01
-4.885021746158599854e-01 1.319160163402557373e-01 1.907108128070831299e-01 -4.757593572139739990e-01 -2.884287834167480469e-01 2.352562397718429565e-01 4.493486285209655762e-01 -3.752269446849822998e-01
1.896784454584121704e-01 4.684236273169517517e-02 -1.695321649312973022e-01 -5.314528346061706543e-01 -1.374911516904830933e-01 -5.110293626785278320e-01 4.539827704429626465e-01 -4.055730998516082764e-01
-6.344423294067382812e-01 3.980349004268646240e-01 -2.262731194496154785e-01 -1.646596193313598633e-02 -3.199425339698791504e-01 1.071089431643486023e-01 5.231959819793701172e-01 -3.296238835901021957e-03
-7.867179512977600098e-01 3.355247974395751953e-01 -9.550186246633529663e-02 4.078943282365798950e-02 -2.513349354267120361e-01 -1.105534657835960388e-01 4.158276915550231934e-01 9.700377285480499268e-02
-3.931863307952880859e-01 6.930733323097229004e-01 -4.403803050518035889e-01 -2.709048390388488770e-01 1.457994282245635986e-01 2.243835479021072388e-01 1.555010080337524414e-01 -4.408749192953109741e-02
-4.748244881629943848e-01 5.565835237503051758e-01 -3.437100211158394814e-03 -1.665719747543334961e-01 -5.250957012176513672e-01 2.647544145584106445e-01 2.549144029617309570e-01 -1.618541926145553589e-01
-9.709771722555160522e-02 1.976056843996047974e-01 -2.338972091674804688e-01 -1.111485287547111511e-01 -3.026666045188903809e-01 -7.645006775856018066e-01 -9.919131547212600708e-02 -4.455948770046234131e-01
-4.081575572490692139e-01 -2.130108475685119629e-01 -5.624518990516662598e-01 -1.741142272949218750e-01 -2.782705128192901611e-01 -3.433542847633361816e-01 -4.457139968872070312e-02 -4.940168857574462891e-01
1.938601583242416382e-01 7.721726298332214355e-01 -2.773604355752468109e-02 9.075315296649932861e-02 1.380784213542938232e-01 -3.571300506591796875e-01 3.543404638767242432e-01 -2.915434837341308594e-01
-2.025305479764938354e-01 1.144516989588737488e-01 -1.431445479393005371e-01 -3.955321907997131348e-01 -6.810012459754943848e-01 -4.789927899837493896e-01 -3.224958479404449463e-02 -2.733303904533386230e-01
2.735665142536163330e-01 6.491954922676086426e-01 -2.163768261671066284e-01 -1.264183223247528076e-01 -2.771372795104980469e-01 5.947671830654144287e-02 2.620002925395965576e-01 -5.402955412864685059e-01
-2.972278296947479248e-01 -3.575115650892257690e-02 5.970785766839981079e-02 1.529719382524490356e-01 1.693120151758193970e-01 -7.304109334945678711e-01 4.844897389411926270e-01 -2.941345274448394775e-01
-5.711987018585205078e-01 -5.420784652233123779e-02 -7.773543149232864380e-02 -5.944772958755493164e-01 -2.930906116962432861e-01 -1.613841056823730469e-01 4.445142447948455811e-01 -4.251729696989059448e-02
-4.923371672630310059e-01 6.850742697715759277e-01 5.050241574645042419e-02 -2.227545678615570068e-01 3.060503900051116943e-01 1.213764473795890808e-01 -4.686926677823066711e-02 -3.542762100696563721e-01
-4.928631782531738281e-01 7.431515455245971680e-01 6.208624318242073059e-02 -8.546323515474796295e-03 2.872059941291809082e-01 1.037195473909378052e-01 9.089665114879608154e-02 -3.152406215667724609e-01
-2.574764564633369446e-02 8.016349375247955322e-02 -3.131928145885467529e-01 2.805221378803253174e-01 2.277080267667770386e-01 -3.997237682342529297e-01 4.239364266395568848e-01 -6.517487168312072754e-01
1.513467878103256226e-01 4.148441553115844727e-01 2.107099443674087524e-01 -2.827886641025543213e-01 3.355116397142410278e-02 3.494066651910543442e-03 4.377680122852325439e-01 -6.984637975692749023e-01
7.156690955162048340e-02 -1.060855090618133545e-01 -8.836813271045684814e-02 -4.760916531085968018e-01 -2.524608969688415527e-01 -5.440473556518554688e-01 4.483936429023742676e-01 -4.340170323848724365e-01
-3.899188339710235596e-01 6.283693909645080566e-01 -3.883509933948516846e-01 -2.580648064613342285e-01 2.869491577148437500e-01 2.799726426601409912e-01 6.848994642496109009e-02 -2.651152312755584717e-01
5.218819528818130493e-02 2.026783823966979980e-01 -3.803187608718872070e-01 8.636501431465148926e-02 1.233208253979682922e-01 -6.951410174369812012e-01 2.495376765727996826e-01 -4.933543205261230469e-01
-1.029799059033393860e-01 2.275483869016170502e-02 -3.755460679531097412e-01 -5.132887363433837891e-01 2.595203518867492676e-01 -6.158660054206848145e-01 3.845796361565589905e-02 -3.691295087337493896e-01
-8.220617771148681641e-01 2.723791003227233887e-01 -3.682405352592468262e-01 2.040973491966724396e-02 -2.417605072259902954e-01 5.957454815506935120e-02 2.280498445034027100e-01 1.554994145408272743e-03
-6.182240247726440430e-01 3.336074352264404297e-01 -5.092345476150512695e-01 -6.117611750960350037e-02 -4.110266864299774170e-01 2.877000905573368073e-02 2.712828516960144043e-01 -8.822310715913772583e-03
-2.889623939990997314e-01 3.772762045264244080e-02 -4.340680241584777832e-01 -7.279735524207353592e-03 -6.025784611701965332e-01 -4.920187890529632568e-01 4.947604238986968994e-02 -3.449325263500213623e-01
-7.720747590065002441e-01 1.176386401057243347e-01 2.400623410940170288e-01 -2.986578345298767090e-01 -3.606683611869812012e-01 2.029205206781625748e-03 2.884756624698638916e-01 -1.730073541402816772e-01
-1.922459155321121216e-01 1.116883829236030579e-01 -5.490090847015380859e-01 4.090493172407150269e-02 -4.993630945682525635e-02 -6.841639876365661621e-01 -3.833405300974845886e-02 -4.188550114631652832e-01
-2.432211302220821381e-02 5.623412504792213440e-02 -5.149381756782531738e-01 -3.336435556411743164e-01 -3.822961449623107910e-01 -2.946059703826904297e-01 5.978376865386962891e-01 -1.715050637722015381e-01
1.305649429559707642e-01 7.913535833358764648e-02 -2.130296826362609863e-01 -5.712147951126098633e-01 -2.558537125587463379e-01 -5.205482840538024902e-01 3.995175659656524658e-01 -3.301156759262084961e-01
3.130078017711639404e-01 5.842963457107543945e-01 -1.259738206863403320e-01 -3.931518495082855225e-01 -8.009067177772521973e-02 -2.275616824626922607e-01 5.073053836822509766e-01 -2.731821537017822266e-01
1.825235486030578613e-01 2.197103053331375122e-01 -1.917818486690521240e-01 1.681673228740692139e-01 -2.620447427034378052e-02 -4.380431771278381348e-01 4.166803658008575439e-01 -6.979692578315734863e-01
-8.544185757637023926e-01 7.913218438625335693e-02 -1.353000551462173462e-01 -1.317677926272153854e-02 -3.418515026569366455e-01 8.550374954938888550e-02 2.855692505836486816e-01 -1.987565606832504272e-01
-1.678639650344848633e-01 2.233268320560455322e-01 2.134663760662078857e-01 -5.235148668289184570e-01 3.402772247791290283e-01 -4.559952318668365479e-01 -2.454367093741893768e-02 -5.272462964057922363e-01
-6.659935414791107178e-02 4.884893819689750671e-02 -4.586651921272277832e-01 -1.889418959617614746e-01 -4.568360745906829834e-01 -1.136386860162019730e-02 2.075649425387382507e-02 -7.333801388740539551e-01
-1.994398832321166992e-01 3.383019268512725830e-01 -2.208608575165271759e-02 -2.756862044334411621e-01 -2.600458860397338867e-01 -2.508689463138580322e-01 -5.253930091857910156e-01 -6.022357940673828125e-01
5.344842746853828430e-02 7.641746401786804199e-01 2.952598929405212402e-01 -1.038911715149879456e-01 1.329703778028488159e-01 -2.179379761219024658e-01 1.406824141740798950e-01 -4.798322618007659912e-01
1.168695092201232910e-01 8.086696863174438477e-01 1.946762651205062866e-01 -1.243479326367378235e-01 2.029278781265020370e-03 -4.407371878623962402e-01 8.769086003303527832e-02 -2.776522934436798096e-01
-6.955248117446899414e-01 5.542305111885070801e-01 4.512118175625801086e-03 -2.390512824058532715e-01 8.950193226337432861e-02 2.648679316043853760e-01 9.473941475152969360e-02 -2.544928789138793945e-01
7.828943431377410889e-02 5.031246319413185120e-02 -2.071488946676254272e-01 -3.064357042312622070e-01 -5.976829528808593750e-01 -4.334274828433990479e-01 4.272095859050750732e-01 -3.562774360179901123e-01
-1.000538244843482971e-01 4.814010262489318848e-01 4.583811759948730469e-02 4.402973651885986328e-01 1.739796809852123260e-02 -4.830430150032043457e-01 2.967583537101745605e-01 -4.904901683330535889e-01
-1.724600046873092651e-02 5.173568725585937500e-01 1.878417581319808960e-01 -1.384144276380538940e-01 -6.150095909833908081e-02 2.703685164451599121e-01 3.256883025169372559e-01 -7.033113837242126465e-01
-7.826868891716003418e-01 3.965654969215393066e-01 1.715966127812862396e-02 6.376240053214132786e-04 -7.654362707398831844e-04 -4.471525847911834717e-01 -6.437788903713226318e-02 1.604733467102050781e-01
-4.986594021320343018e-01 1.568634063005447388e-01 -1.509160548448562622e-01 -3.589900434017181396e-01 -3.897510468959808350e-01 1.990681141614913940e-01 6.036229729652404785e-01 -1.385227143764495850e-01
-5.813186764717102051e-01 6.335608363151550293e-01 -2.193460613489151001e-02 -1.900814026594161987e-01 2.230682522058486938e-01 2.581077814102172852e-01 1.231917515397071838e-01 -3.041412830352783203e-01
-3.695853352546691895e-01 5.829753279685974121e-01 3.176147341728210449e-01 -2.270070016384124756e-01 -6.326331198215484619e-02 -2.900740206241607666e-01 -2.839889526367187500e-01 -4.498224258422851562e-01
2.164074033498764038e-01 4.341555833816528320e-01 1.837606728076934814e-01 -2.100796103477478027e-01 -7.356323301792144775e-03 -9.112630039453506470e-02 2.356889992952346802e-01 -7.892199158668518066e-01
-3.838770389556884766e-01 -2.780399024486541748e-01 -3.440028131008148193e-01 5.871797725558280945e-02 2.210675925016403198e-01 -3.422317504882812500e-01 2.572801709175109863e-01 -6.491224765777587891e-01
6.418326497077941895e-02 4.887530803680419922e-01 3.302000164985656738e-01 5.308659747242927551e-02 1.474754363298416138e-01 -2.482756078243255615e-01 2.495481818914413452e-01 -7.067438364028930664e-01
-5.288578867912292480e-01 6.665997505187988281e-01 -1.559224575757980347e-01 -1.034756526350975037e-01 1.046377513557672501e-02 -6.375959515571594238e-02 -4.064531624317169189e-01 -2.675000727176666260e-01
4.572531580924987793e-02 7.935580015182495117e-01 1.802742779254913330e-01 1.816682666540145874e-01 -2.428676635026931763e-01 -2.168566584587097168e-01 9.753508865833282471e-02 -4.326059520244598389e-01
-3.769487142562866211e-01 1.579735279083251953e-01 1.357130408287048340e-01 -2.042557485401630402e-02 4.294092953205108643e-01 3.201412409543991089e-02 4.139586389064788818e-01 -6.762689948081970215e-01
-4.667586684226989746e-01 6.505318284034729004e-01 1.336995661258697510e-01 -4.616832137107849121e-01 3.241865336894989014e-01 -4.617288708686828613e-02 -2.986557409167289734e-02 -1.407012194395065308e-01
2.451091306284070015e-03 5.044198781251907349e-02 -5.330898761749267578e-01 -1.382045797072350979e-03 -3.925684690475463867e-01 -3.187370598316192627e-01 5.999902486801147461e-01 -3.123642802238464355e-01
-2.526078820228576660e-01 4.199880734086036682e-02 -6.593048572540283203e-01 -2.843310534954071045e-01 -3.338285982608795166e-01 -4.048820137977600098e-01 -1.408740431070327759e-01 -3.516844213008880615e-01
-7.135225087404251099e-02 2.933041453361511230e-01 -2.926731407642364502e-01 -4.931189864873886108e-02 -3.098153769969940186e-01 -3.018050193786621094e-01 -3.343702256679534912e-01 -7.224382758140563965e-01
1.918310374021530151e-01 4.282337129116058350e-01 8.427344262599945068e-03 -2.515142560005187988e-01 1.262630615383386612e-02 1.353842020034790039e-01 4.932736754417419434e-01 -6.742989420890808105e-01
2.415567636489868164e-01 5.674874782562255859e-01 1.652194857597351074e-01 -2.070748507976531982e-01 -2.703741192817687988e-01 -1.663697659969329834e-01 6.605327129364013672e-02 -6.665485501289367676e-01
4.706146195530891418e-02 7.080616354942321777e-01 -1.016027554869651794e-01 9.006512910127639771e-02 1.430855877697467804e-02 -6.573014855384826660e-01 2.131963223218917847e-01 1.722223497927188873e-02
-3.061855435371398926e-01 -1.206625923514366150e-01 1.309808492660522461e-01 -3.865588009357452393e-01 3.537248373031616211e-01 -5.475795269012451172e-02 3.727374672889709473e-01 -6.767970323562622070e-01
-3.169607818126678467e-01 3.878808021545410156e-01 -2.346794903278350830e-01 -3.925962001085281372e-02 -9.318500012159347534e-02 -7.129426598548889160e-01 -3.743615150451660156e-01 -1.880195438861846924e-01
-5.892601981759071350e-02 2.128314524888992310e-01 -4.963874816894531250e-01 1.514294594526290894e-01 -2.741771340370178223e-01 -4.486827850341796875e-01 5.327031612396240234e-01 -3.487648665904998779e-01
-8.095492422580718994e-02 1.474180966615676880e-01 -4.774981439113616943e-01 -2.913849353790283203e-01 -6.672027707099914551e-01 -3.082610964775085449e-01 2.443241626024246216e-01 -2.427463680505752563e-01
-2.218634039163589478e-01 5.491676554083824158e-02 -6.311191916465759277e-01 -1.003976389765739441e-01 -3.512008190155029297e-01 -5.670864582061767578e-01 1.578390132635831833e-03 -3.073079288005828857e-01
-7.861189246177673340e-01 1.208346919156610966e-03 2.770160324871540070e-02 1.265420466661453247e-01 3.353694975376129150e-01 -3.268165588378906250e-01 2.089790403842926025e-01 -3.198143839836120605e-01
-3.782878816127777100e-01 9.576506912708282471e-02 3.633267581462860107e-01 -1.337909847497940063e-01 -3.539542257785797119e-01 -3.768684342503547668e-02 1.121344491839408875e-01 -7.473571896553039551e-01
3.576277941465377808e-02 3.956510424613952637e-01 -6.071299314498901367e-01 -3.089780509471893311e-01 5.948745831847190857e-02 -6.036115884780883789e-01 5.397374927997589111e-02 -8.548739552497863770e-02
-6.202181577682495117e-01 1.459873616695404053e-01 6.143862009048461914e-02 -6.474642753601074219e-01 -1.933149434626102448e-02 -3.239879757165908813e-02 4.061785936355590820e-01 -6.802932173013687134e-02
-7.282708287239074707e-01 2.380243539810180664e-01 1.956789791584014893e-01 -2.393396645784378052e-01 -4.027769267559051514e-01 2.080110609531402588e-01 1.248809099197387695e-01 -3.103210031986236572e-01
-1.325141079723834991e-02 2.090966403484344482e-01 -1.127247139811515808e-01 -5.730978846549987793e-01 3.630563616752624512e-01 -4.783092439174652100e-01 -7.300621271133422852e-02 -4.990347027778625488e-01
6.360009312629699707e-02 4.081964790821075439e-01 -1.774296350777149200e-02 -8.241034299135208130e-02 -1.569900363683700562e-01 -4.713055193424224854e-01 7.548755407333374023e-01 -7.491650432348251343e-02
9.854669123888015747e-02 7.590195536613464355e-02 -3.489079773426055908e-01 -2.096450030803680420e-01 -3.435577750205993652e-01 -4.487948715686798096e-01 4.985622167587280273e-01 -5.008258223533630371e-01
-6.777527332305908203e-01 4.574325680732727051e-01 2.166102267801761627e-02 1.044482924044132233e-03 -3.655881881713867188e-01 1.295445710420608521e-01 4.129343330860137939e-01 -9.992577135562896729e-02
1.805189847946166992e-01 3.118903934955596924e-01 -7.332823425531387329e-02 8.520671725273132324e-02 -1.759749092161655426e-02 -1.863342076539993286e-01 7.045840620994567871e-01 -5.709915161132812500e-01
1.665049642324447632e-01 5.346529483795166016e-01 -4.307454451918601990e-02 -3.517463430762290955e-02 4.350635409355163574e-02 -6.287250518798828125e-01 5.293675065040588379e-01 -7.688764482736587524e-02
-2.145356982946395874e-01 4.984210804104804993e-02 -2.066978216171264648e-01 -3.988853991031646729e-01 -4.329049587249755859e-01 -7.367925047874450684e-01 5.088221654295921326e-02 -1.296065300703048706e-01
-5.535801649093627930e-01 6.421971917152404785e-01 -1.061272248625755310e-01 -2.266151160001754761e-01 -4.346374049782752991e-02 3.149762377142906189e-02 -4.002086520195007324e-01 -2.355126440525054932e-01
-3.602349162101745605e-01 3.368173539638519287e-02 -3.344866633415222168e-01 -4.296505153179168701e-01 5.092015266418457031e-01 5.009295046329498291e-02 1.519554555416107178e-01 -5.364041924476623535e-01
-5.679593682289123535e-01 7.453020215034484863e-01 1.194661483168601990e-01 -3.977049887180328369e-02 1.983859986066818237e-01 8.569730818271636963e-02 9.405176341533660889e-02 -2.248254418373107910e-01
-3.657208979129791260e-01 -1.829821616411209106e-01 -6.551714539527893066e-01 -8.311205357313156128e-02 -2.988669872283935547e-01 -2.512115240097045898e-01 1.895451731979846954e-02 -4.937819242477416992e-01
1.632544100284576416e-01 2.852889299392700195e-01 -1.904361993074417114e-01 1.211490184068679810e-01 1.234598979353904724e-01 -6.437358260154724121e-01 4.094952344894409180e-01 -4.936504364013671875e-01
-5.211893916130065918e-01 6.966671943664550781e-01 -2.642939686775207520e-01 -5.705871060490608215e-02 -1.749151051044464111e-01 4.270532727241516113e-02 -3.077363073825836182e-01 -2.068547904491424561e-01
-6.374087929725646973e-01 1.933718919754028320e-01 1.491293907165527344e-01 -4.971934854984283447e-01 -1.617795675992965698e-01 -5.157872661948204041e-02 5.077527761459350586e-01 1.518341433256864548e-02
-3.597445189952850342e-01 2.009876668453216553e-01 8.590505458414554596e-04 -8.439267426729202271e-02 3.927739858627319336e-01 8.528740704059600830e-02 4.667762517929077148e-01 -6.660626530647277832e-01
-5.217560380697250366e-02 2.916222214698791504e-01 -2.674132883548736572e-01 -2.158900648355484009e-01 -3.698952794075012207e-01 -8.253958821296691895e-02 -3.561511337757110596e-01 -7.236276268959045410e-01
-3.259162902832031250e-01 1.479513198137283325e-01 2.265227027237415314e-02 -1.543732285499572754e-01 4.497452676296234131e-01 1.339444965124130249e-01 3.739080727100372314e-01 -6.982303261756896973e-01
-7.873795628547668457e-01 2.403232306241989136e-01 -9.549802541732788086e-02 -2.323319166898727417e-01 -1.263096779584884644e-01 2.191923856735229492e-01 4.197956025600433350e-01 -1.376671344041824341e-01
-8.436970114707946777e-01 -3.233418241143226624e-02 -2.273046672344207764e-01 -2.413863390684127808e-01 4.802327603101730347e-02 -3.975682556629180908e-01 4.394430294632911682e-02 1.220542117953300476e-01
-3.507937192916870117e-01 8.383954875171184540e-03 -2.985865771770477295e-01 -5.770130157470703125e-01 3.990111052989959717e-01 1.320339441299438477e-01 2.903246283531188965e-01 -4.402775168418884277e-01
2.126466780900955200e-01 2.886179685592651367e-01 -2.256380170583724976e-01 2.077240943908691406e-01 -2.049022912979125977e-01 -3.403013944625854492e-01 4.664206206798553467e-01 -6.340985298156738281e-01
-7.276176810264587402e-01 4.120403155684471130e-02 2.047599852085113525e-01 -1.975865513086318970e-01 3.488795757293701172e-01 -4.434113502502441406e-01 2.199497073888778687e-01 -1.455992162227630615e-01
-7.623869180679321289e-01 -1.923259906470775604e-02 1.269101053476333618e-01 7.224451005458831787e-02 5.234787985682487488e-02 -5.044904351234436035e-01 2.023582607507705688e-01 -3.144374191761016846e-01
-1.127278357744216919e-01 -6.825707852840423584e-02 -4.219453334808349609e-01 -5.718171000480651855e-01 1.137773618102073669e-01 -5.892837047576904297e-01 8.012676984071731567e-02 -3.331663310527801514e-01
-7.895023226737976074e-01 -5.014432221651077271e-02 9.709477424621582031e-02 -2.776852250099182129e-01 3.302168250083923340e-01 -3.592944741249084473e-01 1.556835621595382690e-01 -1.589406877756118774e-01
-7.854778170585632324e-01 6.992396712303161621e-02 2.388522475957870483e-01 -8.550885319709777832e-02 -3.441245853900909424e-01 -1.462228298187255859e-01 4.031161367893218994e-01 -1.070872768759727478e-01
-8.213111758232116699e-01 -4.578032717108726501e-02 -7.268778979778289795e-02 -3.173238933086395264e-01 1.476697325706481934e-01 -4.330262839794158936e-01 8.804543316364288330e-02 1.743645966053009033e-02
1.541551854461431503e-02 6.248899698257446289e-01 1.019901596009731293e-02 2.215152606368064880e-02 -7.740375399589538574e-02 2.231003046035766602e-01 4.883121252059936523e-01 -5.607730150222778320e-01
-1.237127408385276794e-01 2.070925831794738770e-01 -2.255148738622665405e-01 -1.919422447681427002e-01 -4.405835270881652832e-01 -4.618523269891738892e-02 -2.931224107742309570e-01 -7.562680840492248535e-01
1.767371445894241333e-01 5.010148882865905762e-01 -2.429409325122833252e-02 -8.598133921623229980e-02 -4.531082510948181152e-01 -3.258468210697174072e-01 4.749093651771545410e-01 -4.156239032745361328e-01
-1.382762491703033447e-01 -6.556022912263870239e-02 -6.336935162544250488e-01 -1.069191917777061462e-01 5.324446037411689758e-02 -3.935041427612304688e-01 5.365161299705505371e-01 -3.435874879360198975e-01
7.277726382017135620e-02 7.983143925666809082e-01 2.008835822343826294e-01 9.996970184147357941e-03 7.455402612686157227e-02 -2.612089514732360840e-01 2.974669635295867920e-02 -4.922094047069549561e-01
-2.002828270196914673e-01 3.394070863723754883e-01 2.069505900144577026e-01 -5.031157732009887695e-01 4.174793064594268799e-01 -4.121379852294921875e-01 -4.919117316603660583e-02 -4.496321380138397217e-01
2.033598273992538452e-01 4.515463113784790039e-01 -6.020832657814025879e-01 2.170672826468944550e-02 -1.484000831842422485e-01 -1.786487102508544922e-01 3.669189810752868652e-01 -4.507856369018554688e-01
2.761825621128082275e-01 6.442880034446716309e-01 -1.615375131368637085e-01 -2.527782618999481201e-01 -9.659983217716217041e-03 -2.775177061557769775e-01 5.557661652565002441e-01 -1.806640923023223877e-01
-4.464317858219146729e-01 2.186519205570220947e-01 1.405887305736541748e-01 -5.003126263618469238e-01 -3.653810024261474609e-01 1.253976821899414062e-01 5.572605133056640625e-01 -1.518062949180603027e-01
-5.326979234814643860e-02 5.253722071647644043e-01 -2.453248202800750732e-01 1.983789168298244476e-02 -2.144341170787811279e-01 -5.169972777366638184e-01 -3.799005746841430664e-01 -4.505283832550048828e-01
-4.110653698444366455e-01 1.255984157323837280e-01 -2.103747874498367310e-01 -5.825061798095703125e-01 4.145532548427581787e-01 7.575673051178455353e-03 -1.403048485517501831e-01 -4.899816513061523438e-01
-7.142482995986938477e-01 -1.329492405056953430e-02 -4.053857326507568359e-01 -4.771203100681304932e-01 -8.852015435695648193e-02 7.502549141645431519e-02 2.901500463485717773e-01 6.293615326285362244e-03
-3.516459465026855469e-01 6.863157153129577637e-01 2.049477994441986084e-01 -1.630803048610687256e-01 -1.862608343362808228e-01 -2.142936289310455322e-01 -2.103008925914764404e-01 -4.602997601032257080e-01
7.470796257257461548e-02 2.763223310466855764e-04 -1.452133357524871826e-01 -4.267989695072174072e-01 -4.856296181678771973e-01 -5.585628151893615723e-01 3.007847964763641357e-01 -3.909915983676910400e-01
-4.601729512214660645e-01 5.537945032119750977e-01 -5.221074223518371582e-01 -3.916730172932147980e-03 -2.821293473243713379e-01 1.493150740861892700e-01 3.269852399826049805e-01 -1.139092817902565002e-02
-2.989844977855682373e-01 8.588776737451553345e-02 9.180308133363723755e-02 -1.994547396898269653e-01 5.865646004676818848e-01 -1.616646647453308105e-01 5.310722589492797852e-01 -4.503223896026611328e-01
-4.311793446540832520e-01 -2.631703019142150879e-01 -5.434398651123046875e-01 -8.496256172657012939e-02 -4.098576307296752930e-01 -3.412081599235534668e-01 1.967653483152389526e-01 -3.451918065547943115e-01
-7.288036942481994629e-01 -2.256183652207255363e-03 2.511013150215148926e-01 2.636473178863525391e-01 9.017061442136764526e-02 -3.449748158454895020e-01 1.940047591924667358e-01 -4.141280949115753174e-01
-6.218003034591674805e-01 4.338079988956451416e-01 -3.072437942028045654e-01 4.002875834703445435e-02 -2.338541299104690552e-01 4.721788316965103149e-02 5.157822966575622559e-01 7.890050858259201050e-02
-2.526195943355560303e-01 -2.555516734719276428e-02 -1.298942565917968750e-01 -5.121636390686035156e-01 1.639058738946914673e-01 -6.534126996994018555e-01 -1.000137701630592346e-01 -4.387826025485992432e-01
7.842046022415161133e-02 5.046124458312988281e-01 -5.897319316864013672e-01 5.930422991514205933e-02 1.524993926286697388e-01 -5.098795294761657715e-01 3.030008971691131592e-01 -1.134603172540664673e-01
-5.539998412132263184e-01 1.117838695645332336e-01 7.124163210391998291e-02 -5.881527811288833618e-02 3.842983543872833252e-01 -6.799130439758300781e-01 1.594317704439163208e-01 -1.914904117584228516e-01
-6.593260169029235840e-01 1.420097798109054565e-01 3.023555874824523926e-01 -2.465505003929138184e-01 -5.494084581732749939e-02 -4.783341884613037109e-01 -1.544625759124755859e-01 -3.704532086849212646e-01
1.520486027002334595e-01 2.344817668199539185e-01 -3.036597371101379395e-01 3.804636374115943909e-02 -5.106972455978393555e-01 -3.021784722805023193e-01 5.685980319976806641e-01 -3.909165561199188232e-01
-6.938205957412719727e-01 3.926204144954681396e-01 1.650184094905853271e-01 -2.749770879745483398e-01 -3.262325227260589600e-01 2.750186026096343994e-01 1.197002977132797241e-01 -2.553972899913787842e-01
-8.199588209390640259e-02 -3.103917278349399567e-02 8.123864419758319855e-03 -1.905012875795364380e-01 -3.777512013912200928e-01 -6.995347738265991211e-01 1.389860212802886963e-01 -5.519009232521057129e-01
9.875796735286712646e-02 2.494491636753082275e-01 6.681457161903381348e-02 5.984615907073020935e-02 4.143780097365379333e-02 -1.906472891569137573e-01 7.461929917335510254e-01 -5.701829195022583008e-01
-5.620010495185852051e-01 5.305915474891662598e-01 -2.924951314926147461e-01 -1.656673401594161987e-01 4.383864700794219971e-01 1.388610005378723145e-01 2.407009154558181763e-01 -1.422201246023178101e-01
-5.801675319671630859e-01 5.284589529037475586e-01 -1.107077151536941528e-01 -5.193963274359703064e-02 5.562006831169128418e-01 -6.750264018774032593e-02 1.522023975849151611e-01 -1.791690289974212646e-01
-7.436254024505615234e-01 3.880595564842224121e-01 -2.730774283409118652e-01 -2.685610055923461914e-01 7.337605953216552734e-02 2.188880294561386108e-01 3.074609041213989258e-01 -4.366225004196166992e-02
-1.608417481184005737e-01 6.211858391761779785e-01 3.139611184597015381e-01 -3.401334881782531738e-01 -3.357096314430236816e-01 -3.483671545982360840e-01 -2.759574353694915771e-01 -2.525521814823150635e-01
-7.264709472656250000e-01 3.758195042610168457e-01 -1.509259790182113647e-01 1.346058249473571777e-01 -4.150967299938201904e-01 1.813234947621822357e-02 3.300838172435760498e-01 -9.226508438587188721e-02
-3.838469982147216797e-01 6.920287609100341797e-01 -3.094070553779602051e-01 -2.838675081729888916e-01 3.388468623161315918e-01 1.884703338146209717e-01 1.246363669633865356e-02 -2.166809886693954468e-01
-4.063342213630676270e-01 8.558074235916137695e-01 -2.955511510372161865e-01 -9.633740037679672241e-02 -3.312443941831588745e-02 -3.263939544558525085e-02 -4.943282157182693481e-02 -3.533229231834411621e-02
-5.714130997657775879e-01 4.450781047344207764e-01 -5.133762359619140625e-01 6.958591192960739136e-02 -3.187944591045379639e-01 8.459419012069702148e-02 3.122822344303131104e-01 -2.624982409179210663e-02
-5.475480556488037109e-01 8.818137645721435547e-02 1.113305687904357910e-01 -4.402904585003852844e-02 2.040947675704956055e-01 -7.350116372108459473e-01 2.692313194274902344e-01 -1.539475470781326294e-01
-3.579308092594146729e-01 7.531026601791381836e-01 -3.090541362762451172e-01 -3.250729739665985107e-01 2.390616238117218018e-01 1.218084841966629028e-01 -1.369099784642457962e-02 -1.770872622728347778e-01
-5.860236883163452148e-01 6.065220236778259277e-01 -4.742502570152282715e-01 -1.220954731106758118e-01 -3.371510654687881470e-02 -1.582411825656890869e-01 3.664858231786638498e-04 1.506971120834350586e-01
-7.042665481567382812e-01 4.824720025062561035e-01 7.532586902379989624e-02 -5.182391032576560974e-02 -6.383752077817916870e-02 -3.826264739036560059e-01 -3.295877277851104736e-01 -6.134734675288200378e-02
-4.064380228519439697e-01 4.316348433494567871e-01 4.665273427963256836e-01 -3.465994596481323242e-01 -4.357293546199798584e-01 3.444909583777189255e-03 3.133496940135955811e-01 -1.505338251590728760e-01
6.743492931127548218e-02 -3.812810033559799194e-02 -3.609223961830139160e-01 4.531982541084289551e-02 3.154985979199409485e-02 -3.686511516571044922e-01 4.274747669696807861e-01 -7.362381219863891602e-01
-1.333412379026412964e-01 1.975054591894149780e-01 -5.536856055259704590e-01 5.381746962666511536e-02 6.509087234735488892e-02 -6.872910261154174805e-01 3.906216323375701904e-01 -6.750318408012390137e-02
2.957004606723785400e-01 6.601418256759643555e-01 -2.136969417333602905e-01 -3.028132319450378418e-01 -2.338837645947933197e-02 -7.380867004394531250e-02 5.129451155662536621e-01 -2.651499211788177490e-01
-8.951191306114196777e-01 -9.160918742418289185e-02 -3.874165192246437073e-02 9.880285710096359253e-02 -3.164712339639663696e-02 -1.704455912113189697e-01 3.046788275241851807e-01 -2.371165603399276733e-01
-5.739943310618400574e-02 2.738718986511230469e-01 -3.781117871403694153e-02 -6.634168028831481934e-01 3.120878934860229492e-01 -5.511441826820373535e-01 5.609139800071716309e-02 -2.753957211971282959e-01
3.006606101989746094e-01 6.776106357574462891e-01 -1.720449924468994141e-01 -1.883364617824554443e-01 2.034116536378860474e-02 -7.418808341026306152e-02 4.757864177227020264e-01 -3.912625610828399658e-01
-7.787065505981445312e-01 4.397101402282714844e-01 -6.637074798345565796e-02 5.156241729855537415e-02 -4.018957614898681641e-01 -9.978572279214859009e-02 1.437273174524307251e-01 3.274388238787651062e-02
-5.482269525527954102e-01 1.314710527658462524e-01 5.260038003325462341e-02 -7.256797552108764648e-01 2.162596443668007851e-03 -4.655329510569572449e-02 3.792649507522583008e-01 -8.228591084480285645e-02
-7.677459716796875000e-01 -1.773389428853988647e-02 -6.881411373615264893e-02 9.464756399393081665e-02 8.099902421236038208e-02 -6.042187809944152832e-01 1.511999517679214478e-01 4.533829540014266968e-02
-2.667960822582244873e-01 8.357926011085510254e-01 4.240333288908004761e-02 2.713428810238838196e-02 2.403190284967422485e-01 -2.288710474967956543e-01 1.662572175264358521e-01 -2.999328374862670898e-01
-6.354570388793945312e-02 3.342247307300567627e-01 2.564264237880706787e-01 -6.569005250930786133e-01 1.079186871647834778e-01 -3.048641383647918701e-01 -1.142411381006240845e-01 -5.189830660820007324e-01
1.231248974800109863e-01 7.809830904006958008e-01 1.561564952135086060e-01 -1.128717977553606033e-02 1.869099885225296021e-01 -3.505192995071411133e-01 3.018911778926849365e-01 -3.185215890407562256e-01
-8.343220353126525879e-01 2.524244785308837891e-02 5.595431849360466003e-02 -1.793082654476165771e-01 2.568172812461853027e-01 -3.905908465385437012e-01 -2.645562775433063507e-02 -2.208415418863296509e-01
-4.093972146511077881e-01 1.069834306836128235e-01 1.814285069704055786e-01 -7.400655746459960938e-02 2.964916527271270752e-01 1.930954307317733765e-01 3.475050032138824463e-01 -7.325313091278076172e-01
-1.367265731096267700e-01 4.202479422092437744e-01 -3.474597930908203125e-01 2.669237554073333740e-01 -3.589868173003196716e-02 -7.239506840705871582e-01 -1.135869547724723816e-01 -2.728105783462524414e-01
-4.241005778312683105e-01 1.998984068632125854e-01 6.977184861898422241e-02 -5.758414268493652344e-01 4.156951010227203369e-01 -5.008311867713928223e-01 7.850096374750137329e-02 -1.179876998066902161e-01
1.295796334743499756e-01 5.501276254653930664e-01 7.013645023107528687e-02 -1.555284708738327026e-01 9.645941108465194702e-02 1.084454879164695740e-01 5.481793880462646484e-01 -5.743649601936340332e-01
-7.466887235641479492e-01 -2.326792478561401367e-02 -1.156933307647705078e-01 6.091175973415374756e-02 6.036771088838577271e-02 -6.076552271842956543e-01 2.215726822614669800e-01 5.325070396065711975e-02
8.358145505189895630e-02 5.838809609413146973e-01 -9.735023230314254761e-02 -2.884063124656677246e-02 -1.687193810939788818e-01 -3.756012916564941406e-01 6.421321034431457520e-01 -2.447692602872848511e-01
-4.453037083148956299e-01 6.685161590576171875e-01 -4.390331506729125977e-01 3.080617077648639679e-02 -1.680863350629806519e-01 5.794727243483066559e-03 3.488067090511322021e-01 1.055416688323020935e-01
7.824093848466873169e-02 7.113288044929504395e-01 2.683867514133453369e-01 1.057435758411884308e-02 -3.171473443508148193e-01 -2.288326323032379150e-01 8.799982070922851562e-02 -5.050306320190429688e-01
-7.289714217185974121e-01 7.054908573627471924e-02 -1.569327861070632935e-01 -1.687246412038803101e-01 -2.482816874980926514e-01 1.179529950022697449e-01 5.694407224655151367e-01 -1.034804433584213257e-01
1.600640639662742615e-02 6.163237690925598145e-01 -6.506122648715972900e-02 -1.416328176856040955e-02 1.702303811907768250e-02 -6.836768984794616699e-01 3.635616898536682129e-01 1.247966960072517395e-01
-1.202669814229011536e-01 -4.047642275691032410e-02 -2.764846384525299072e-01 -3.022921383380889893e-01 -7.021233439445495605e-01 -2.568620443344116211e-01 1.667602062225341797e-01 -4.788621664047241211e-01
-1.530476212501525879e-01 1.829481869935989380e-02 -7.052165269851684570e-01 -5.442345514893531799e-02 2.848761156201362610e-02 -3.174280524253845215e-01 5.630289316177368164e-01 -2.395323216915130615e-01
-3.004872202873229980e-01 2.047359012067317963e-02 1.937769204378128052e-01 -1.869152337312698364e-01 -5.844748020172119141e-01 -5.581535696983337402e-01 2.433259785175323486e-02 -4.278588593006134033e-01
-4.298177659511566162e-01 1.465749926865100861e-03 1.228195354342460632e-01 -2.554747164249420166e-01 4.986005127429962158e-01 -8.627694100141525269e-02 4.357331693172454834e-01 -5.375807285308837891e-01
-2.553853392601013184e-01 5.640341043472290039e-01 -1.882913112640380859e-01 -4.793516099452972412e-01 2.513289153575897217e-01 -2.671531140804290771e-01 -3.416683375835418701e-01 -3.164457380771636963e-01
1.098891049623489380e-01 7.227670550346374512e-01 1.507188230752944946e-01 -1.305741220712661743e-01 -4.286033809185028076e-01 -2.904076278209686279e-01 -9.662180393934249878e-02 -3.852182626724243164e-01
1.004890948534011841e-01 4.838537871837615967e-01 -8.454757928848266602e-02 -2.136687040328979492e-01 2.865363061428070068e-01 -7.250791788101196289e-01 2.138025760650634766e-01 -2.223294973373413086e-01
-6.281477212905883789e-01 1.632276624441146851e-01 7.687249034643173218e-02 -5.858138203620910645e-01 -4.732739180326461792e-03 -3.188998624682426453e-02 4.781620502471923828e-01 -4.654065705835819244e-03
-1.440978199243545532e-01 6.007408499717712402e-01 -9.767539799213409424e-02 -9.938295930624008179e-02 8.385689556598663330e-02 -5.027304887771606445e-01 -4.085888266563415527e-01 -4.149867892265319824e-01
-4.701736196875572205e-02 5.608068704605102539e-01 -1.595325581729412079e-02 2.114508897066116333e-01 2.640657126903533936e-01 -7.107028961181640625e-01 2.247963547706604004e-01 -1.138262376189231873e-01
1.159939318895339966e-01 3.816045522689819336e-01 -1.272037625312805176e-01 2.300055623054504395e-01 1.392246633768081665e-01 -5.290908813476562500e-01 3.250305056571960449e-01 -6.057018041610717773e-01
-2.880991697311401367e-01 8.274990320205688477e-01 2.316614799201488495e-02 -1.327353864908218384e-01 -2.225133180618286133e-01 -2.505154311656951904e-01 -2.971650362014770508e-01 -1.162403225898742676e-01
-7.682162523269653320e-01 1.474311798810958862e-01 -4.434350728988647461e-01 -5.653332173824310303e-02 -3.148349225521087646e-01 9.015832096338272095e-02 2.786717414855957031e-01 -5.805020034313201904e-02
-6.780244708061218262e-01 -3.941100090742111206e-02 1.274690777063369751e-01 3.260239660739898682e-01 2.553146779537200928e-01 -3.271095752716064453e-01 2.812627851963043213e-01 -4.060722589492797852e-01
-7.915191054344177246e-01 3.437575399875640869e-01 -6.912367790937423706e-02 6.259760260581970215e-02 -4.446663558483123779e-01 -7.852177321910858154e-02 2.055432200431823730e-01 -2.213402278721332550e-02
-6.701313257217407227e-01 1.112283989787101746e-01 1.800281852483749390e-01 -4.502618014812469482e-01 -2.354043573141098022e-01 1.351734623312950134e-02 4.798988997936248779e-01 -1.323081254959106445e-01
2.633090913295745850e-01 5.418617725372314453e-01 -1.968246400356292725e-01 -1.126176565885543823e-01 -1.559356600046157837e-01 -4.387606084346771240e-01 5.780574083328247070e-01 -1.861564815044403076e-01
7.868572324514389038e-02 3.285314440727233887e-01 -3.663235008716583252e-01 -1.057973578572273254e-01 3.983038961887359619e-01 -4.903706312179565430e-01 -9.279265254735946655e-02 -5.768621563911437988e-01
2.070920765399932861e-01 3.007797598838806152e-01 3.858103649690747261e-03 -4.366500303149223328e-02 1.038709208369255066e-01 -1.384699493646621704e-01 7.130450010299682617e-01 -5.712502598762512207e-01
-1.542540043592453003e-01 1.538111865520477295e-01 -1.630096286535263062e-01 4.520556330680847168e-01 2.403590828180313110e-01 -4.141375422477722168e-01 3.670004308223724365e-01 -5.980382561683654785e-01
-4.299681782722473145e-01 5.592409968376159668e-01 -3.013978302478790283e-01 5.593623220920562744e-02 -3.292177319526672363e-01 1.256157010793685913e-01 5.323404669761657715e-01 -2.927915006875991821e-02
1.244769692420959473e-01 7.664105296134948730e-02 -5.357353687286376953e-01 -8.640161156654357910e-02 -1.489066481590270996e-01 -3.942793607711791992e-01 3.649645447731018066e-01 -6.110035181045532227e-01
-3.895471990108489990e-01 3.664866089820861816e-02 -2.390434741973876953e-01 -5.431593656539916992e-01 3.309767842292785645e-01 1.094764322042465210e-01 -6.189491227269172668e-02 -6.077698469161987305e-01
1.032769754528999329e-01 3.581573963165283203e-01 -5.251433253288269043e-01 -5.491479635238647461e-01 -2.772013843059539795e-01 -3.208534717559814453e-01 3.162965476512908936e-01 6.234674528241157532e-02
-1.691892929375171661e-02 3.941034376621246338e-01 5.030393600463867188e-02 -3.667500317096710205e-01 1.292659044265747070e-01 2.657311856746673584e-01 4.947275221347808838e-01 -6.126027107238769531e-01
2.642068266868591309e-01 5.973697900772094727e-01 -6.043862178921699524e-02 -3.664189577102661133e-01 -1.911783777177333832e-02 9.067791514098644257e-03 5.087230801582336426e-01 -4.197396337985992432e-01
3.269398808479309082e-01 3.138743042945861816e-01 -3.980487287044525146e-01 -1.319534182548522949e-01 -1.892930641770362854e-02 -3.559856712818145752e-01 3.297998309135437012e-01 -6.187784075736999512e-01
-1.751977652311325073e-01 -1.188744679093360901e-01 -3.150331974029541016e-01 -4.151237010955810547e-01 -5.035494565963745117e-01 -5.161971449851989746e-01 3.261647522449493408e-01 -2.391567528247833252e-01
-6.919888257980346680e-01 1.169347390532493591e-01 1.198371574282646179e-01 -1.109447479248046875e-01 -2.522226870059967041e-01 -2.239469438791275024e-02 6.369385123252868652e-01 -1.048791855573654175e-01
-5.789629220962524414e-01 -2.345812879502773285e-02 -3.375852108001708984e-01 -4.186197221279144287e-01 2.338658124208450317e-01 2.239399403333663940e-01 3.374053165316581726e-02 -5.187143683433532715e-01
-7.471254467964172363e-01 2.921335399150848389e-01 -4.814998060464859009e-02 -4.584018588066101074e-01 1.986978352069854736e-01 -2.943692803382873535e-01 -1.280757784843444824e-01 3.838594257831573486e-02
-2.933734655380249023e-01 6.928588151931762695e-01 -3.645186424255371094e-01 -3.239237666130065918e-01 3.559361994266510010e-01 1.529963761568069458e-01 9.808355569839477539e-02 -1.906813532114028931e-01
-6.439211368560791016e-01 1.710909605026245117e-01 2.874216996133327484e-02 -6.442714333534240723e-01 -1.779626309871673584e-02 -3.555062785744667053e-02 3.716177046298980713e-01 -2.238770201802253723e-02
-1.391300261020660400e-01 1.571866273880004883e-01 -1.698675602674484253e-01 -5.046626925468444824e-01 4.003945887088775635e-01 -4.178113043308258057e-01 -1.903003454208374023e-01 -5.489075183868408203e-01
1.258855462074279785e-01 6.942167878150939941e-01 7.345395535230636597e-02 -2.789618670940399170e-01 3.225741088390350342e-01 -5.042916536331176758e-01 1.262123584747314453e-01 -2.114407569169998169e-01
8.062047511339187622e-02 7.357540130615234375e-01 2.713543362915515900e-02 1.640046685934066772e-01 2.239123433828353882e-01 -4.722855687141418457e-01 2.709893584251403809e-01 -2.791179120540618896e-01
-2.528392076492309570e-01 -1.093616485595703125e-01 -2.366797477006912231e-01 3.442092835903167725e-01 2.267394661903381348e-01 -3.453501462936401367e-01 3.363833129405975342e-01 -6.824835538864135742e-01
1.398821026086807251e-01 5.536647439002990723e-01 -5.528737325221300125e-03 -1.824170351028442383e-01 1.107656955718994141e-01 1.391322314739227295e-01 5.905044078826904297e-01 -5.101563334465026855e-01
-6.579474806785583496e-01 1.033795103430747986e-01 4.907061159610748291e-02 -5.733429789543151855e-01 -6.029674038290977478e-02 -4.087857529520988464e-02 4.690137505531311035e-01 -2.673626178875565529e-03
-1.407761871814727783e-02 5.128743126988410950e-02 -4.530060291290283203e-01 -1.701852381229400635e-01 -4.567130506038665771e-01 -1.880242489278316498e-02 6.853945851325988770e-01 -2.903236150741577148e-01
-7.879506051540374756e-02 7.102898955345153809e-01 1.656434088945388794e-01 -1.006558835506439209e-01 -4.906854629516601562e-01 -3.524907231330871582e-01 -2.194754183292388916e-01 -1.962626129388809204e-01
-9.699507802724838257e-02 2.731887698173522949e-01 2.248508185148239136e-01 -2.471712976694107056e-01 -1.765384823083877563e-01 2.762988507747650146e-01 1.431031972169876099e-01 -8.223885297775268555e-01
3.644454851746559143e-02 4.879065454006195068e-01 -5.085996389389038086e-01 2.058402448892593384e-02 -8.528145402669906616e-02 -6.431915760040283203e-01 2.804216444492340088e-01 -4.378575086593627930e-02
-3.226535022258758545e-01 1.185629144310951233e-02 -1.992386728525161743e-01 -4.191347956657409668e-01 4.912450909614562988e-01 7.313632965087890625e-02 2.462246716022491455e-01 -6.108083128929138184e-01
8.335239253938198090e-03 8.204343914985656738e-01 9.528448432683944702e-02 1.168735176324844360e-01 -3.121265470981597900e-01 -1.478928178548812866e-01 6.896458566188812256e-03 -4.298100173473358154e-01
-1.589186117053031921e-02 1.252419129014015198e-02 -3.100591599941253662e-01 -2.837977707386016846e-01 4.220928251743316650e-01 -5.057221651077270508e-01 7.895030826330184937e-02 -6.186779141426086426e-01
-6.717345714569091797e-01 7.243830710649490356e-02 4.984932602383196354e-04 -1.220655590295791626e-01 -2.767720520496368408e-01 9.708077460527420044e-02 6.463590264320373535e-01 -1.575371474027633667e-01
-2.781646549701690674e-01 -9.788245894014835358e-03 -8.685530722141265869e-02 -1.871050447225570679e-01 4.583083987236022949e-01 5.506531894207000732e-02 2.010752409696578979e-01 -7.914962172508239746e-01
-3.524199128150939941e-01 3.529615700244903564e-01 8.515052497386932373e-02 7.901588454842567444e-03 3.542935550212860107e-01 2.649333178997039795e-01 3.309200406074523926e-01 -6.623321771621704102e-01
-4.953581392765045166e-01 1.538649946451187134e-01 2.932136058807373047e-01 -6.955298781394958496e-01 -9.672480821609497070e-02 -5.890128761529922485e-02 3.349832296371459961e-01 -1.901872158050537109e-01
1.868122667074203491e-01 4.851650893688201904e-01 -3.906341791152954102e-01 -6.319752931594848633e-01 -2.091105468571186066e-02 4.125919565558433533e-02 -6.355395913124084473e-02 -4.141852855682373047e-01
-6.368483304977416992e-01 -1.701965183019638062e-02 9.832087904214859009e-02 1.288733929395675659e-01 3.721643090248107910e-01 -2.893988601863384247e-02 3.586437702178955078e-01 -5.476221442222595215e-01
-2.811588943004608154e-01 1.683992296457290649e-01 -8.052417077124118805e-03 4.164457917213439941e-01 2.849427759647369385e-01 -5.557888746261596680e-01 3.946660459041595459e-01 -4.162265658378601074e-01
-7.332807183265686035e-01 2.335947751998901367e-01 6.760320812463760376e-02 -3.601139187812805176e-01 3.520254790782928467e-01 -3.811164796352386475e-01 -5.674026906490325928e-02 -3.300983086228370667e-02
-3.803979158401489258e-01 9.175595641136169434e-02 2.100894898176193237e-01 -6.702185273170471191e-01 -2.506638467311859131e-01 9.552921168506145477e-03 4.548724889755249023e-01 -2.893360853195190430e-01
3.757370263338088989e-02 4.517736732959747314e-01 -4.116282612085342407e-02 2.349787801504135132e-01 -2.958897650241851807e-01 -5.066581964492797852e-01 6.036571860313415527e-01 -1.700703948736190796e-01
-3.141646981239318848e-01 -4.837656766176223755e-02 -8.456506766378879547e-03 1.365891546010971069e-01 -4.571229517459869385e-01 -1.124847605824470520e-01 4.724670052528381348e-01 -6.598430275917053223e-01
6.323274224996566772e-02 5.796881318092346191e-01 3.318579792976379395e-01 -3.305117487907409668e-01 6.765864044427871704e-02 4.278670065104961395e-03 2.685009837150573730e-01 -6.032466292381286621e-01
-2.864003926515579224e-02 7.199010848999023438e-01 1.072450354695320129e-01 1.127969659864902496e-02 -1.747460663318634033e-01 2.294043600559234619e-01 3.135871887207031250e-01 -5.364642739295959473e-01
-2.979222834110260010e-01 5.235818028450012207e-01 -1.281991004943847656e-01 -4.710111618041992188e-01 4.659790098667144775e-01 -3.602101802825927734e-01 -1.812806576490402222e-01 -1.380850225687026978e-01
1.210444644093513489e-01 4.143412709236145020e-01 -3.755522966384887695e-01 -6.959303021430969238e-01 -3.373664990067481995e-02 -2.359304204583168030e-02 -1.233742907643318176e-01 -4.139989912509918213e-01
-5.003415346145629883e-01 1.333020478487014771e-01 -1.115974262356758118e-01 -5.227077007293701172e-01 -2.124582231044769287e-01 1.808328181505203247e-01 5.933267474174499512e-01 -1.278115808963775635e-01
-3.320471942424774170e-01 1.208848878741264343e-02 8.467820286750793457e-02 -1.552360951900482178e-01 4.193126857280731201e-01 -6.685721278190612793e-01 1.202119290828704834e-01 -4.701775908470153809e-01
2.799106240272521973e-01 5.466489791870117188e-01 -3.709007501602172852e-01 -5.069072842597961426e-01 2.416838333010673523e-02 1.050706952810287476e-02 -4.993091523647308350e-02 -4.744628369808197021e-01
-6.919312477111816406e-01 4.080166816711425781e-01 -5.293012857437133789e-01 -1.763637363910675049e-01 4.014811292290687561e-02 4.280570149421691895e-02 1.920450478792190552e-01 5.624857544898986816e-02
1.426162719726562500e-01 5.306250452995300293e-01 -5.020037293434143066e-01 -3.138552010059356689e-01 -4.271884858608245850e-01 -3.983524739742279053e-01 -5.751350522041320801e-02 -5.570029094815254211e-02
-5.842544436454772949e-01 9.353245049715042114e-02 8.396108448505401611e-02 -6.509649753570556641e-01 -1.605126634240150452e-02 1.787218265235424042e-02 4.446836411952972412e-01 -1.441282778978347778e-01
-5.238210558891296387e-01 -5.694603174924850464e-02 2.361370623111724854e-01 -2.525413595139980316e-02 -3.893325626850128174e-01 -6.439898163080215454e-02 9.601422399282455444e-02 -7.078307271003723145e-01
-5.258597135543823242e-01 8.513718843460083008e-03 1.038968563079833984e-01 -6.924715042114257812e-01 -2.522757649421691895e-01 5.016530398279428482e-03 3.349623978137969971e-01 -2.392063587903976440e-01
-1.054805815219879150e-01 1.716161668300628662e-01 -4.725705087184906006e-01 -5.504651665687561035e-01 2.174764275550842285e-01 -5.426129698753356934e-01 -5.641237646341323853e-02 -2.969506978988647461e-01
1.983564049005508423e-01 1.965713500976562500e-01 -2.968316674232482910e-01 -5.094375014305114746e-01 -1.279510557651519775e-01 -6.539515852928161621e-01 1.873422563076019287e-01 -3.086382746696472168e-01
1.701167821884155273e-01 7.311714887619018555e-01 -3.076538741588592529e-01 -1.690224111080169678e-01 -4.234967529773712158e-01 -2.609966695308685303e-01 -1.492263376712799072e-01 -2.085467427968978882e-01
-3.426185250282287598e-01 -2.238646298646926880e-01 -3.755112290382385254e-01 3.842588514089584351e-02 5.904753133654594421e-02 -4.872965216636657715e-01 5.287092328071594238e-01 -4.117452800273895264e-01
-5.462280511856079102e-01 1.889709830284118652e-01 -9.232001751661300659e-02 -5.784791111946105957e-01 -9.763759374618530273e-02 2.237828373908996582e-01 4.875214099884033203e-01 -1.596082001924514771e-01
2.027209550142288208e-01 6.135523319244384766e-01 -5.773769021034240723e-01 9.173961728811264038e-02 -1.130019873380661011e-01 1.206215322017669678e-01 3.142900168895721436e-01 -3.384971320629119873e-01
2.256005555391311646e-01 3.286072611808776855e-01 -2.038670182228088379e-01 -5.902750492095947266e-01 -1.530217230319976807e-01 -5.862372517585754395e-01 2.453580349683761597e-01 -1.544181853532791138e-01
-1.983580738306045532e-01 1.528764367103576660e-01 1.893654316663742065e-01 -1.928098350763320923e-01 3.868405222892761230e-01 -7.935887202620506287e-03 3.990873098373413086e-01 -7.451635599136352539e-01
-1.452063471078872681e-01 3.419763147830963135e-01 -3.433292508125305176e-01 -6.870159506797790527e-02 -7.191491872072219849e-02 -6.915678381919860840e-01 -3.226899206638336182e-01 -3.896228373050689697e-01
-6.555723547935485840e-01 -6.881511071696877480e-04 2.910181283950805664e-01 -5.016982555389404297e-02 8.564229123294353485e-03 -2.505092024803161621e-01 -1.694132387638092041e-01 -6.256891489028930664e-01
3.191985562443733215e-02 4.880411624908447266e-01 1.962569504976272583e-01 -4.999479651451110840e-01 5.500338971614837646e-03 1.934816092252731323e-01 2.150810807943344116e-01 -6.233835220336914062e-01
-1.856976151466369629e-01 3.220188915729522705e-01 -1.734900102019309998e-02 3.887835144996643066e-02 -6.058148741722106934e-01 -2.479825317859649658e-01 6.450747251510620117e-01 -1.240133121609687805e-01
-4.565403982996940613e-02 2.453877218067646027e-02 -3.932059705257415771e-01 1.548546105623245239e-01 1.529248356819152832e-01 -5.796155333518981934e-01 1.754448115825653076e-01 -6.546767354011535645e-01
-6.019602417945861816e-01 8.242299780249595642e-03 4.940727725625038147e-02 -8.397579193115234375e-02 4.135833382606506348e-01 -5.968012809753417969e-01 2.384694516658782959e-01 -2.097439169883728027e-01
-7.450547814369201660e-02 6.209290027618408203e-01 7.177973538637161255e-02 -1.769383624196052551e-02 -3.476404249668121338e-01 1.958292126655578613e-01 2.286732643842697144e-01 -6.260480880737304688e-01
-1.278007924556732178e-01 2.924258708953857422e-01 -3.333695977926254272e-02 -5.018210411071777344e-01 -4.959435462951660156e-01 -6.233035326004028320e-01 8.081171661615371704e-02 -6.496392935514450073e-02
-6.006898880004882812e-01 -6.077332794666290283e-02 -8.792939037084579468e-02 2.961602434515953064e-02 9.352086484432220459e-02 -7.207103371620178223e-01 1.763905286788940430e-01 -2.599740326404571533e-01
-5.959767103195190430e-01 -8.915610611438751221e-02 -5.198552459478378296e-02 -4.235894978046417236e-02 3.867407143115997314e-01 -6.109065413475036621e-01 1.765238344669342041e-01 -2.800538837909698486e-01
2.232840210199356079e-01 5.164566636085510254e-01 -6.421809792518615723e-01 -3.993129730224609375e-01 2.275391109287738800e-02 -1.452163010835647583e-01 3.686796408146619797e-03 -2.999173998832702637e-01
1.950249820947647095e-01 6.309263706207275391e-01 -4.109850153326988220e-02 -3.634766340255737305e-01 4.788995161652565002e-02 1.073962226510047913e-01 5.010210871696472168e-01 -4.065015614032745361e-01
-6.081263422966003418e-01 5.050101280212402344e-01 2.508310377597808838e-01 -3.733022809028625488e-01 1.472064107656478882e-01 1.863279491662979126e-01 2.819976806640625000e-01 -1.922647953033447266e-01
-6.358236074447631836e-01 -2.070518583059310913e-02 2.564362585544586182e-01 -1.053653210401535034e-01 -2.786101698875427246e-01 -1.223471909761428833e-01 -1.434764117002487183e-01 -6.366004943847656250e-01
1.721371710300445557e-01 3.089559376239776611e-01 1.150678098201751709e-01 -2.294059693813323975e-01 1.220345050096511841e-01 -2.625496983528137207e-01 6.875891089439392090e-01 -5.024380087852478027e-01
-5.467526912689208984e-01 -6.236483156681060791e-02 9.151887893676757812e-02 -2.871980071067810059e-01 3.010744750499725342e-01 -6.552766561508178711e-01 1.834569424390792847e-01 -2.293990850448608398e-01
4.969375953078269958e-02 2.923144698143005371e-01 -5.501062273979187012e-01 -3.482494354248046875e-01 -3.416159749031066895e-01 -8.520711213350296021e-03 4.057963192462921143e-01 -4.546905159950256348e-01
-4.198140203952789307e-01 4.626887738704681396e-01 -2.900167107582092285e-01 -1.476135700941085815e-01 3.220016360282897949e-01 3.563610613346099854e-01 3.941411972045898438e-01 -3.431475162506103516e-01
-6.893760561943054199e-01 2.906483411788940430e-01 1.525163352489471436e-01 -3.852539956569671631e-01 4.715992137789726257e-03 2.043219655752182007e-01 4.451803863048553467e-01 -1.692544817924499512e-01
1.191841140389442444e-01 -7.155477255582809448e-02 -2.140491306781768799e-01 -4.135840833187103271e-01 3.703078255057334900e-02 -5.816208124160766602e-01 4.294534921646118164e-01 -4.896139800548553467e-01
-3.419645130634307861e-03 7.077740877866744995e-02 1.167609244585037231e-01 -6.367388367652893066e-02 -2.570395767688751221e-01 -7.274217605590820312e-01 4.979537427425384521e-02 -6.161171197891235352e-01
-5.488020181655883789e-02 4.990168809890747070e-01 -9.132646769285202026e-02 -1.975210458040237427e-01 -4.694750998169183731e-03 2.409342378377914429e-01 3.122444152832031250e-01 -7.382732033729553223e-01
-2.624798119068145752e-01 -1.028949096798896790e-01 -5.410748720169067383e-01 -6.210546195507049561e-02 -4.701804816722869873e-01 7.975633256137371063e-03 1.231866702437400818e-01 -6.225669980049133301e-01
-1.583530902862548828e-01 2.628277055919170380e-03 -5.133062005043029785e-01 1.213267296552658081e-01 2.112148702144622803e-02 -6.555582880973815918e-01 1.270999461412429810e-01 -5.003566741943359375e-01
2.916726171970367432e-01 6.720099449157714844e-01 -8.101724088191986084e-02 -4.209999442100524902e-01 -9.193763881921768188e-02 -2.525613605976104736e-01 3.568843603134155273e-01 -2.826988101005554199e-01
-1.697143912315368652e-01 1.865282654762268066e-01 -2.887133657932281494e-01 -4.953446984291076660e-01 3.751409649848937988e-01 -1.134123653173446655e-01 -2.352943718433380127e-01 -6.314477324485778809e-01
-6.466476917266845703e-01 5.248658061027526855e-01 -1.608262211084365845e-01 -3.464947640895843506e-01 2.278865873813629150e-02 -2.123677730560302734e-01 -3.385548889636993408e-01 -1.414918527007102966e-02
1.408358812332153320e-01 1.517814546823501587e-01 -6.760770920664072037e-03 4.668717831373214722e-02 -1.258423726540058851e-04 -5.181012749671936035e-01 5.982733964920043945e-01 -5.731859803199768066e-01
-2.707925438880920410e-02 4.585763439536094666e-02 -3.372602164745330811e-01 3.193996250629425049e-01 1.746135056018829346e-01 -4.338032901287078857e-01 3.656007647514343262e-01 -6.550297737121582031e-01
-2.834235429763793945e-01 7.734069973230361938e-02 2.569961249828338623e-01 -1.490335762500762939e-01 -3.338836133480072021e-01 -1.884649507701396942e-02 1.808270253241062164e-02 -8.445538282394409180e-01
5.407345015555620193e-03 7.813445329666137695e-01 2.734476625919342041e-01 -2.566204778850078583e-02 -3.129047527909278870e-02 -2.347453385591506958e-01 -7.748913019895553589e-03 -5.078333616256713867e-01
-2.943676710128784180e-01 7.287032008171081543e-01 -1.575047075748443604e-01 -3.564164340496063232e-01 3.672204315662384033e-01 4.493766650557518005e-02 -7.930283248424530029e-02 -2.955329716205596924e-01
-6.721495091915130615e-02 7.139300704002380371e-01 1.673258990049362183e-01 -2.975551486015319824e-01 2.300195582211017609e-02 -5.238195136189460754e-02 4.408831149339675903e-02 -6.033508181571960449e-01
-6.276766657829284668e-01 1.516831219196319580e-01 9.710887819528579712e-02 1.814760565757751465e-01 1.310156434774398804e-01 -6.417459249496459961e-01 3.282772302627563477e-01 -6.230254098773002625e-02
-4.536747932434082031e-01 2.111377716064453125e-01 -1.083286926150321960e-01 -5.201191306114196777e-01 -7.944058626890182495e-02 1.609526127576828003e-01 6.549031138420104980e-01 -7.890720665454864502e-02
2.243500053882598877e-01 5.097571015357971191e-01 -5.492456555366516113e-01 1.079119443893432617e-01 1.461307406425476074e-01 -1.982858218252658844e-02 2.054925858974456787e-01 -5.590389370918273926e-01
1.545023620128631592e-01 4.802778959274291992e-01 1.724726557731628418e-01 -1.782991737127304077e-01 2.572300098836421967e-02 5.275082308799028397e-03 2.308110743761062622e-01 -7.937012314796447754e-01
-6.137740612030029297e-01 1.416435241699218750e-01 3.182629868388175964e-02 -4.084855914115905762e-01 -3.294701874256134033e-01 1.368124634027481079e-01 5.315713286399841309e-01 -1.597147434949874878e-01
7.291253656148910522e-02 6.007754802703857422e-01 -1.088613942265510559e-01 -1.584967374801635742e-01 -3.068081438541412354e-01 -8.481533825397491455e-02 6.950209736824035645e-01 -1.113619729876518250e-01
-4.738826155662536621e-01 -3.083676397800445557e-01 -3.696453571319580078e-01 -8.918008767068386078e-03 3.029099106788635254e-01 -1.710675507783889771e-01 3.687470257282257080e-01 -5.353825688362121582e-01
2.193229049444198608e-01 7.261821627616882324e-01 -6.281998008489608765e-02 -1.804359406232833862e-01 -2.888824939727783203e-01 -1.817145571112632751e-02 -9.094503521919250488e-02 -5.440579652786254883e-01
-3.017087280750274658e-01 -2.576275030151009560e-03 -3.234280347824096680e-01 -4.392673671245574951e-01 -1.531053185462951660e-01 -7.609876990318298340e-01 7.090157270431518555e-02 6.191215291619300842e-02
-7.972651124000549316e-01 4.365398362278938293e-02 -6.364369392395019531e-02 2.067366847768425941e-03 -3.804608583450317383e-01 2.385102771222591400e-02 4.402351975440979004e-01 -1.388581395149230957e-01
2.283564954996109009e-01 5.374829173088073730e-01 -1.223410815000534058e-01 -2.179522663354873657e-01 -1.223678812384605408e-01 5.289718508720397949e-02 3.761630058288574219e-01 -6.612292528152465820e-01
2.851116061210632324e-01 7.098729610443115234e-01 -1.774599403142929077e-01 -2.931522727012634277e-01 -1.368636786937713623e-01 -1.726168394088745117e-01 2.187684178352355957e-02 -4.983521103858947754e-01
-5.784227848052978516e-01 3.730921149253845215e-01 -2.222506999969482422e-01 -4.311924576759338379e-01 1.377312093973159790e-01 1.080756187438964844e-01 5.063372850418090820e-01 6.228342279791831970e-02
-4.130451381206512451e-01 2.306119501590728760e-01 9.580280631780624390e-02 -4.536578357219696045e-01 -3.575815558433532715e-01 1.061505302786827087e-01 6.392360329627990723e-01 -1.160734817385673523e-01
-8.751751482486724854e-02 3.259270489215850830e-01 -3.143876791000366211e-01 -2.685885429382324219e-01 2.496119290590286255e-01 -7.183547616004943848e-01 -1.934993416070938110e-01 -3.152001202106475830e-01
-5.369882583618164062e-01 -7.552818208932876587e-02 -2.033188194036483765e-01 -6.583371162414550781e-01 5.182812735438346863e-02 1.086844354867935181e-01 4.060378372669219971e-01 -2.276573479175567627e-01
-4.991702735424041748e-01 6.360657811164855957e-01 -1.641207747161388397e-02 -2.179279178380966187e-01 -3.751739263534545898e-01 -2.865814864635467529e-01 -2.744518518447875977e-01 1.670482195913791656e-02
2.151803225278854370e-01 4.689743816852569580e-01 -6.386077404022216797e-01 -2.173282355070114136e-01 -1.715697199106216431e-01 -2.331608384847640991e-01 3.463165462017059326e-01 -2.738138437271118164e-01
-6.720283627510070801e-01 5.726828426122665405e-02 2.969020307064056396e-01 -3.375999927520751953e-01 -3.781283274292945862e-02 -1.058041229844093323e-01 -2.438808828592300415e-01 -5.204532146453857422e-01
-4.604631364345550537e-01 6.230335831642150879e-01 -3.255197703838348389e-01 -1.755572110414505005e-01 3.922037482261657715e-01 1.618762761354446411e-01 2.537091672420501709e-01 -1.364667415618896484e-01
-2.051712125539779663e-01 4.866376519203186035e-02 8.832737058401107788e-02 -3.176997005939483643e-01 3.618451058864593506e-01 5.903641879558563232e-02 4.665178954601287842e-01 -7.033814191818237305e-01
2.075435370206832886e-01 4.385263621807098389e-01 -1.671828329563140869e-01 -6.907245516777038574e-01 -9.663530439138412476e-02 3.553436696529388428e-02 3.756133839488029480e-02 -4.975519180297851562e-01
-8.224939703941345215e-01 6.659761071205139160e-02 1.044578477740287781e-01 -1.613938361406326294e-01 -3.881242573261260986e-01 -1.932649314403533936e-02 3.361259400844573975e-01 -1.345905065536499023e-01
-3.428315222263336182e-01 1.898236423730850220e-01 2.638290524482727051e-01 -8.267407864332199097e-02 -2.956287264823913574e-01 2.561697065830230713e-01 3.292475640773773193e-02 -7.847862839698791504e-01
-4.910163283348083496e-01 -1.695621758699417114e-01 -2.474937140941619873e-01 -5.364854931831359863e-01 2.468685656785964966e-01 1.200860366225242615e-01 3.460717797279357910e-01 -4.312209188938140869e-01
1.014950722455978394e-01 7.020389437675476074e-01 -3.073353134095668793e-02 -2.587333619594573975e-01 -9.778705984354019165e-02 -2.008483186364173889e-02 -4.814943671226501465e-02 -6.454986929893493652e-01
-5.127722024917602539e-01 4.939267337322235107e-01 -3.485768735408782959e-01 -5.054117441177368164e-01 8.493662811815738678e-03 3.156042098999023438e-01 5.670760571956634521e-02 -1.151520609855651855e-01
1.880346089601516724e-01 5.777969360351562500e-01 -9.923464804887771606e-02 -2.406533807516098022e-01 4.202359914779663086e-02 1.584151983261108398e-01 4.903425276279449463e-01 -5.438150167465209961e-01
-2.217902839183807373e-01 1.969202160835266113e-01 1.681671589612960815e-01 -2.504651993513107300e-02 -3.327517509460449219e-01 -7.406553626060485840e-01 -1.493879854679107666e-01 -4.489019513130187988e-01
-1.310556381940841675e-01 2.776268124580383301e-01 -4.852300882339477539e-01 -8.544392138719558716e-02 6.146880332380533218e-03 -7.100539803504943848e-01 -1.932432800531387329e-01 -3.484845161437988281e-01
1.218476444482803345e-01 6.602852344512939453e-01 1.852935105562210083e-01 -9.257362782955169678e-02 -4.137480556964874268e-01 6.404394749552011490e-03 5.672591179609298706e-02 -5.760439038276672363e-01
-5.900121331214904785e-01 4.703101813793182373e-01 -3.534607291221618652e-01 -1.707620918750762939e-01 3.210037350654602051e-01 2.191207706928253174e-01 3.367911577224731445e-01 -1.100650653243064880e-01
-4.778874292969703674e-02 2.921008169651031494e-01 2.487194538116455078e-01 2.116275429725646973e-01 1.589076668024063110e-01 -3.886410593986511230e-01 4.104612767696380615e-01 -6.789504289627075195e-01
-2.648804336786270142e-02 5.244245529174804688e-01 -5.433488264679908752e-02 5.336737632751464844e-02 -1.123010665178298950e-01 2.473485320806503296e-01 5.497096180915832520e-01 -5.852380394935607910e-01
5.557738989591598511e-02 4.672200977802276611e-01 -1.124437302350997925e-01 -2.435046285390853882e-01 -6.012904644012451172e-01 -3.201227784156799316e-01 4.924963414669036865e-01 -9.848518297076225281e-03
-4.457829296588897705e-01 1.661952286958694458e-01 -6.674110144376754761e-02 -4.756466746330261230e-01 -3.820649683475494385e-01 5.032108351588249207e-02 6.095662117004394531e-01 -1.512803882360458374e-01
-7.046900391578674316e-01 -1.629898399114608765e-01 1.155413538217544556e-01 -2.105895727872848511e-01 2.468507140874862671e-01 -4.025765955448150635e-01 1.096670553088188171e-01 -4.290901422500610352e-01
-2.835759818553924561e-01 6.771368384361267090e-01 1.089807525277137756e-01 -1.848913878202438354e-01 2.225718200206756592e-01 -2.517420984804630280e-02 -1.073469966650009155e-01 -5.944016575813293457e-01
-3.377631604671478271e-01 1.398081630468368530e-01 -1.322446167469024658e-01 -2.412381321191787720e-01 4.653496742248535156e-01 -7.348002195358276367e-01 1.291117221117019653e-01 -1.324151009321212769e-01
1.735894978046417236e-01 7.166795730590820312e-01 2.178685367107391357e-02 -3.151063621044158936e-01 6.582111120223999023e-02 1.085621770471334457e-02 3.282380998134613037e-01 -4.942468702793121338e-01
-2.798621356487274170e-01 -3.449746593832969666e-02 -4.927446246147155762e-01 -6.928170919418334961e-01 2.083277702331542969e-01 -1.783773154020309448e-01 1.860103160142898560e-01 -2.964379489421844482e-01
-8.595909178256988525e-02 2.236112393438816071e-02 -5.618962645530700684e-01 4.567116498947143555e-02 1.767782866954803467e-01 -4.610860943794250488e-01 -1.158986799418926239e-02 -6.559820771217346191e-01
-8.567028641700744629e-01 -8.010561764240264893e-02 1.616737991571426392e-01 1.640858799219131470e-01 -2.833760157227516174e-02 -1.939198374748229980e-01 3.454394638538360596e-02 -4.086313843727111816e-01
1.638274341821670532e-01 4.629637300968170166e-01 -4.224155545234680176e-01 -4.363319873809814453e-01 -4.226157665252685547e-01 -3.016585707664489746e-01 3.468864560127258301e-01 -8.511358872056007385e-03
-3.464676737785339355e-01 7.691549509763717651e-02 2.688150480389595032e-02 -8.992000669240951538e-02 4.362493455410003662e-01 -6.990033388137817383e-01 1.444783806800842285e-01 -4.067463278770446777e-01
-8.407756686210632324e-02 -1.813903078436851501e-02 -5.443875193595886230e-01 -1.502970457077026367e-01 -1.987055689096450806e-01 -3.865991234779357910e-01 6.367579102516174316e-01 -2.815163433551788330e-01
2.550939619541168213e-01 6.734117269515991211e-01 -3.664763569831848145e-01 5.234340578317642212e-02 2.333994954824447632e-01 -3.056710958480834961e-01 2.851797640323638916e-01 -3.393543064594268799e-01
-6.164818406105041504e-01 6.335131078958511353e-02 8.692620694637298584e-02 -3.167539238929748535e-01 4.540250599384307861e-01 -4.946539998054504395e-01 1.157239601016044617e-01 -2.093661129474639893e-01
-6.581431031227111816e-01 1.517449915409088135e-01 -5.522018671035766602e-01 -4.143976867198944092e-01 1.342578381299972534e-01 4.185574129223823547e-03 2.211387902498245239e-01 -1.495860889554023743e-02
-2.106045633554458618e-01 5.066944658756256104e-02 -2.848919630050659180e-01 -6.556828618049621582e-01 4.480127692222595215e-01 -2.586689889430999756e-01 2.924868166446685791e-01 -2.980292141437530518e-01
1.980168074369430542e-01 4.706404209136962891e-01 -4.973777830600738525e-01 -6.144805550575256348e-01 9.067441336810588837e-03 5.279429256916046143e-03 -6.865791976451873779e-02 -3.308955430984497070e-01
5.291777104139328003e-02 6.591275930404663086e-01 2.634427249431610107e-01 -2.365333288908004761e-01 2.691150642931461334e-02 4.942103475332260132e-02 1.812614798545837402e-01 -6.335440874099731445e-01
-3.369812667369842529e-01 4.716857522726058960e-02 1.054795309901237488e-01 -1.154216155409812927e-01 -2.985981404781341553e-01 9.665931016206741333e-02 1.606257855892181396e-01 -8.575932383537292480e-01
2.808300554752349854e-01 6.264984011650085449e-01 -4.245319962501525879e-01 7.123042643070220947e-02 1.408076733350753784e-01 -2.548382878303527832e-01 2.992804646492004395e-01 -4.110899269580841064e-01
-4.514794945716857910e-01 4.457317590713500977e-01 -1.813229173421859741e-01 -8.493816107511520386e-02 3.072420954704284668e-01 3.789111673831939697e-01 3.855746388435363770e-01 -4.132284522056579590e-01
-2.734660506248474121e-01 -7.129231095314025879e-02 -2.465651333332061768e-01 -5.790961384773254395e-01 9.880658239126205444e-02 -6.114293932914733887e-01 -8.544577658176422119e-02 -3.647976517677307129e-01
-7.528107166290283203e-01 6.542295217514038086e-02 4.953914135694503784e-02 -1.751829832792282104e-01 -2.674131989479064941e-01 -2.529039978981018066e-02 5.633631944656372070e-01 -7.952993363142013550e-02
-6.481539607048034668e-01 2.342110127210617065e-01 1.367386132478713989e-01 -4.378471672534942627e-01 -6.860976666212081909e-02 -4.711103737354278564e-01 -1.069328784942626953e-01 -2.766717970371246338e-01
-2.970191240310668945e-01 7.720130681991577148e-01 6.350020319223403931e-02 -1.249349340796470642e-01 3.567522168159484863e-01 4.367915168404579163e-02 1.351277064532041550e-02 -4.083767235279083252e-01
2.088937908411026001e-01 3.599627017974853516e-01 -5.423238277435302734e-01 -5.994541049003601074e-01 -2.148936688899993896e-01 -2.044888734817504883e-01 2.235764861106872559e-01 -1.880115121603012085e-01
1.779807507991790771e-01 3.991111516952514648e-01 -2.068834900856018066e-01 -3.796920776367187500e-01 -6.415544748306274414e-01 -2.576623857021331787e-01 2.973029017448425293e-01 -2.359985411167144775e-01
-3.618443608283996582e-01 1.748971045017242432e-01 2.566607892513275146e-01 -6.421146988868713379e-01 -3.547823727130889893e-01 5.100351199507713318e-02 4.207755923271179199e-01 -2.340293079614639282e-01
2.290428280830383301e-01 3.319012522697448730e-01 -1.479428857564926147e-01 1.614231616258621216e-01 -2.125949710607528687e-01 -3.028758764266967773e-01 5.353184342384338379e-01 -6.049298644065856934e-01
9.284987300634384155e-02 1.629578173160552979e-01 5.405460949987173080e-03 -5.972231626510620117e-01 1.683369129896163940e-01 -5.644234418869018555e-01 1.809390932321548462e-01 -4.779841005802154541e-01
-3.551453351974487305e-01 3.460739850997924805e-01 3.765594586730003357e-02 -1.952855288982391357e-01 3.220207989215850830e-01 3.005061149597167969e-01 1.670473664999008179e-01 -7.018861770629882812e-01
-5.286153778433799744e-02 4.375437498092651367e-01 -2.473850548267364502e-02 -6.124626398086547852e-01 3.654738366603851318e-01 -2.843128442764282227e-01 -1.881472915410995483e-01 -4.245400726795196533e-01
-1.390071362257003784e-01 2.289432287216186523e-01 1.652864962816238403e-01 -5.704377889633178711e-01 4.192746281623840332e-01 -2.183368206024169922e-01 6.236173212528228760e-02 -5.900779366493225098e-01
-8.004399538040161133e-01 -5.911182239651679993e-02 6.317041814327239990e-02 4.913283511996269226e-02 2.415797114372253418e-01 -4.400541782379150391e-01 2.687319554388523102e-02 -3.109126985073089600e-01
-5.883250236511230469e-01 -1.978173665702342987e-02 -5.247830972075462341e-02 -6.399766206741333008e-01 -2.282603532075881958e-01 2.409620955586433411e-02 4.022479057312011719e-01 -1.633139699697494507e-01
-5.947452783584594727e-01 -3.976313397288322449e-02 1.881068795919418335e-01 -4.784539341926574707e-02 -3.466137349605560303e-01 -4.001985490322113037e-02 7.124284654855728149e-02 -6.929686069488525391e-01
-7.495086640119552612e-02 5.650247931480407715e-01 3.033947646617889404e-01 -2.990018427371978760e-01 1.500282734632492065e-01 5.942291021347045898e-02 3.259603381156921387e-01 -6.011564135551452637e-01
3.225657045841217041e-01 5.107168555259704590e-01 -3.974461257457733154e-01 -3.789359703660011292e-02 3.562241047620773315e-02 -3.078526556491851807e-01 2.900323867797851562e-01 -5.436537265777587891e-01
-4.428490102291107178e-01 6.403906941413879395e-01 -4.871195852756500244e-01 1.267678737640380859e-01 -1.389711350202560425e-01 1.131707355380058289e-01 3.262829184532165527e-01 -4.298471286892890930e-02
-2.171871066093444824e-01 -8.550924248993396759e-03 -1.839908510446548462e-01 -4.955520927906036377e-01 2.152873575687408447e-01 -7.264243364334106445e-01 -4.779662005603313446e-03 -3.150686621665954590e-01
-2.136300057172775269e-01 1.275255382061004639e-01 -4.291520416736602783e-01 -4.750373661518096924e-01 2.181926071643829346e-01 -2.987257540225982666e-01 -3.247448205947875977e-01 -5.347552299499511719e-01
-2.664769887924194336e-01 3.655892563983798027e-03 -3.424016833305358887e-01 -5.119065642356872559e-01 3.180502653121948242e-01 1.439318805932998657e-01 2.898742817342281342e-02 -6.534346342086791992e-01
-2.929532825946807861e-01 1.456583887338638306e-01 -4.345441162586212158e-01 9.993573278188705444e-02 3.064093887805938721e-01 -5.786290764808654785e-01 -1.216475367546081543e-01 -5.006495118141174316e-01
-1.481538563966751099e-01 2.592470347881317139e-01 -3.911080658435821533e-01 1.331163495779037476e-01 -8.321785926818847656e-02 -7.685837745666503906e-01 2.866445481777191162e-01 -2.456513792276382446e-01
-1.040796637535095215e-01 1.779961027204990387e-02 6.383495032787322998e-02 1.896837949752807617e-01 -2.887948155403137207e-01 -1.390199959278106689e-01 5.370532274246215820e-01 -7.467533349990844727e-01
-1.218888629227876663e-02 7.111281752586364746e-01 -1.407633572816848755e-01 -1.678730398416519165e-01 1.484564542770385742e-01 -2.084794081747531891e-02 7.581223547458648682e-02 -6.464757919311523438e-01
-5.004763603210449219e-01 1.700785011053085327e-01 3.081830441951751709e-01 -3.333212435245513916e-01 -2.228700071573257446e-01 -6.521587967872619629e-01 9.839694947004318237e-02 -1.727800667285919189e-01
-4.998290240764617920e-01 -6.449417769908905029e-02 -3.065862655639648438e-01 -1.900775283575057983e-01 -4.246405363082885742e-01 9.142042696475982666e-02 -2.436749786138534546e-01 -6.064918041229248047e-01
2.422542870044708252e-01 6.996181011199951172e-01 -1.976069957017898560e-01 -9.556125849485397339e-03 2.118721157312393188e-01 -3.807012140750885010e-01 3.575279712677001953e-01 -3.083150386810302734e-01
1.529312878847122192e-01 3.456012308597564697e-01 -6.783767342567443848e-01 -3.239700496196746826e-01 7.541031390428543091e-02 -2.833892405033111572e-01 2.181793451309204102e-01 -3.980223536491394043e-01
1.160172149538993835e-01 7.176219224929809570e-01 5.145785585045814514e-02 -1.582848727703094482e-01 1.855649501085281372e-01 5.137116834521293640e-02 4.066728949546813965e-01 -4.913254678249359131e-01
-7.213259488344192505e-02 4.703482091426849365e-01 -1.616778597235679626e-02 -1.761016845703125000e-01 -2.801851034164428711e-01 -6.143155097961425781e-01 5.262977480888366699e-01 9.705488383769989014e-02
-5.368409752845764160e-01 2.709933370351791382e-02 6.826228648424148560e-02 -3.284913599491119385e-01 3.764038383960723877e-01 -6.134217977523803711e-01 1.993815880268812180e-03 -2.837800085544586182e-01
-6.069109439849853516e-01 5.180370435118675232e-02 1.455464512109756470e-01 4.678954556584358215e-02 1.489804685115814209e-01 -6.849533915519714355e-01 2.233031541109085083e-01 -2.537358403205871582e-01
-3.491440787911415100e-02 -1.604779157787561417e-03 -5.211673974990844727e-01 -4.593307971954345703e-01 -2.228478491306304932e-01 -1.935989111661911011e-01 6.325439214706420898e-01 -1.700729876756668091e-01
9.860599786043167114e-02 -4.927100241184234619e-02 -1.180379986763000488e-01 -5.323882102966308594e-01 -9.302598983049392700e-02 -5.841913819313049316e-01 4.409013390541076660e-01 -3.822981119155883789e-01
-8.343601226806640625e-01 1.491063088178634644e-01 -5.894115194678306580e-02 -4.236210882663726807e-01 -1.695785522460937500e-01 2.709019556641578674e-02 2.610436677932739258e-01 -3.235863521695137024e-02
6.272901594638824463e-02 2.587936818599700928e-01 -6.434214711189270020e-01 -4.547401517629623413e-02 -4.323729574680328369e-01 -2.691393792629241943e-01 3.839874863624572754e-01 -3.258883357048034668e-01
-3.828979432582855225e-01 -5.072521045804023743e-03 -9.046233445405960083e-02 -2.417650371789932251e-01 4.185444116592407227e-01 1.388486176729202271e-01 2.301399409770965576e-01 -7.343751788139343262e-01
-4.705421999096870422e-02 2.602391541004180908e-01 -5.874964594841003418e-01 1.009873002767562866e-01 1.733214706182479858e-01 -5.790191292762756348e-01 6.738080084323883057e-02 -4.526228606700897217e-01
-3.594331443309783936e-01 6.967794895172119141e-01 2.004841119050979614e-01 -1.463344842195510864e-01 -2.105646729469299316e-01 3.461044728755950928e-01 1.986730545759201050e-01 -3.465567827224731445e-01
-8.609669208526611328e-01 -1.307345926761627197e-01 -5.425946414470672607e-02 1.827677488327026367e-01 1.078330203890800476e-01 -2.016150653362274170e-01 1.445682495832443237e-01 -3.634829819202423096e-01
-5.560936927795410156e-01 1.076620258390903473e-02 -1.407437473535537720e-01 1.092559024691581726e-01 3.054547011852264404e-01 -4.834112823009490967e-01 7.785283029079437256e-02 -5.708312392234802246e-01
-6.293917447328567505e-02 -3.842624835669994354e-03 -2.032557129859924316e-01 -2.357254326343536377e-01 -4.099410772323608398e-01 -7.362014055252075195e-01 2.618735432624816895e-01 -3.471633791923522949e-01
-1.892890781164169312e-02 6.486458182334899902e-01 1.034619882702827454e-01 -3.278045952320098877e-01 1.769853942096233368e-02 2.015500217676162720e-01 2.557067573070526123e-01 -5.953306555747985840e-01
-7.553058117628097534e-02 7.232589125633239746e-01 -5.706272087991237640e-03 -1.001565903425216675e-01 3.594760298728942871e-01 -3.990549445152282715e-01 -2.112006992101669312e-01 -3.578466176986694336e-01
8.348362892866134644e-02 7.230236530303955078e-01 -4.846810996532440186e-01 3.562162816524505615e-02 -1.358632184565067291e-02 8.336553350090980530e-03 3.215728700160980225e-01 -3.611359000205993652e-01
-1.043247804045677185e-01 2.668427824974060059e-01 -4.180893599987030029e-01 -1.144755482673645020e-01 -7.936669141054153442e-02 -5.672642588615417480e-01 -3.537088632583618164e-01 -5.261274576187133789e-01
-3.016416132450103760e-01 7.107231020927429199e-01 8.488600701093673706e-02 -8.335842937231063843e-02 -5.777575969696044922e-01 4.204627126455307007e-02 1.100078523159027100e-01 -2.050789594650268555e-01
2.866959758102893829e-02 4.883317947387695312e-01 2.731591463088989258e-01 -4.060760736465454102e-01 -6.150828674435615540e-02 1.634334921836853027e-01 3.979931771755218506e-01 -5.764582157135009766e-01
-7.223454117774963379e-01 5.787324905395507812e-01 -2.791005969047546387e-01 -3.828287124633789062e-02 -1.422913670539855957e-01 -3.978867083787918091e-02 1.748188436031341553e-01 1.073843762278556824e-01
-8.623185157775878906e-01 3.258815407752990723e-01 -1.769750118255615234e-01 -4.298693686723709106e-02 -2.812423706054687500e-01 1.583407446742057800e-02 1.939698010683059692e-01 -8.237704634666442871e-03
-1.609544903039932251e-01 4.696752429008483887e-01 1.647319048643112183e-01 5.182982236146926880e-02 4.440836608409881592e-01 -5.433473587036132812e-01 2.131957709789276123e-01 -4.310298860073089600e-01
-1.659028083086013794e-01 4.201057553291320801e-01 1.977608501911163330e-01 -2.955248355865478516e-01 1.161588579416275024e-01 2.318176925182342529e-01 5.291091799736022949e-01 -5.677625536918640137e-01
-1.430281102657318115e-01 2.431637421250343323e-02 -3.657625019550323486e-01 -2.713393867015838623e-01 -3.622653186321258545e-01 -6.516156792640686035e-01 4.635225534439086914e-01 -2.919251471757888794e-02
2.842419743537902832e-01 6.914801001548767090e-01 -3.781586885452270508e-01 -1.883058995008468628e-01 -1.281084269285202026e-01 3.137790830805897713e-03 4.336440563201904297e-01 -2.411011755466461182e-01
-4.058033525943756104e-01 2.997906208038330078e-01 2.442287206649780273e-01 -4.500518739223480225e-02 -4.427175223827362061e-01 -5.478890985250473022e-02 2.557092607021331787e-01 -6.476019024848937988e-01
-2.303663045167922974e-01 1.368538588285446167e-01 4.149702191352844238e-02 -1.091230213642120361e-01 -4.921132624149322510e-01 4.480375349521636963e-02 3.343087136745452881e-01 -7.474137544631958008e-01
-1.366309076547622681e-01 3.744653463363647461e-01 -6.023280620574951172e-01 -2.050835788249969482e-01 -5.160897374153137207e-01 -3.694812357425689697e-01 6.196514703333377838e-03 -1.826094090938568115e-01
-4.514424875378608704e-02 4.073955416679382324e-01 -3.468993008136749268e-01 -4.854388535022735596e-01 2.777474522590637207e-01 -4.815213382244110107e-01 -2.604772448539733887e-01 -3.148745894432067871e-01
-1.274246275424957275e-01 1.265924423933029175e-01 -5.583738088607788086e-01 1.355110406875610352e-01 -1.372127979993820190e-01 -4.325926899909973145e-01 5.157028436660766602e-01 -4.070376455783843994e-01
-3.736869990825653076e-01 2.739242315292358398e-01 8.368653059005737305e-02 -1.144718527793884277e-01 3.285280466079711914e-01 3.062603175640106201e-01 3.546376824378967285e-01 -6.616060137748718262e-01
-5.873132348060607910e-01 1.116249635815620422e-01 2.033884972333908081e-01 -2.639030218124389648e-01 2.927254736423492432e-01 -5.684949755668640137e-01 -8.874654024839401245e-02 -3.388814926147460938e-01
-2.885079085826873779e-01 2.786186058074235916e-03 -1.571018099784851074e-01 -6.976272165775299072e-02 -3.758512139320373535e-01 -2.737264931201934814e-01 -1.597681194543838501e-01 -8.034248948097229004e-01
-7.387176156044006348e-01 1.189678385853767395e-01 1.323153078556060791e-01 -2.565741240978240967e-01 -5.489796400070190430e-02 -1.369382441043853760e-01 -3.297915160655975342e-01 -4.756857156753540039e-01
2.209271043539047241e-01 4.777400791645050049e-01 -3.236536979675292969e-01 -4.896818697452545166e-01 -4.287032186985015869e-01 -2.574514150619506836e-01 8.246563374996185303e-03 -3.581619262695312500e-01
2.787059731781482697e-02 4.679235517978668213e-01 2.493986040353775024e-01 -2.343939095735549927e-01 -1.056726742535829544e-02 1.850208640098571777e-01 4.596869051456451416e-01 -6.461224555969238281e-01
-2.099078595638275146e-01 2.837266027927398682e-01 -3.946800231933593750e-01 1.301044970750808716e-01 -2.532086968421936035e-01 -5.307160615921020508e-01 -3.138732016086578369e-01 -5.083777308464050293e-01
2.501711249351501465e-01 3.794261813163757324e-01 -3.001833558082580566e-01 -1.900514811277389526e-01 -3.017671704292297363e-01 -5.288981199264526367e-01 4.449923336505889893e-01 -3.136967718601226807e-01
-6.658995747566223145e-01 5.289400815963745117e-01 -1.223935838788747787e-02 -1.154832690954208374e-01 3.173538744449615479e-01 2.126947641372680664e-01 4.233580082654953003e-02 -3.399548828601837158e-01
3.163268789649009705e-02 3.559652566909790039e-01 -3.444264233112335205e-01 -4.919719696044921875e-02 -4.014083147048950195e-01 -7.279359698295593262e-01 5.506177619099617004e-02 -2.391380816698074341e-01
