# Supplementary material for: Where is your field going? A machine learning approach to study the relative motion of the domains of physics
Source: PLoS One. 2020 Jun 18;15(6):e0233997. doi: 10.1371/journal.pone.0233997 (PMC7302634; doi:10.1371/journal.pone.0233997)
Supplement: S18 Data — (ZIP) [file pone.0233997.s018.zip › 17/Pacs4Run_17_VS_500_embeddings2005-2009ED8.txt]

3.581400215625762939e-01 -8.740834891796112061e-02 3.028641343116760254e-01 -4.027470648288726807e-01 4.877250194549560547e-01 4.300374984741210938e-01 9.199102222919464111e-02 4.229576587677001953e-01
3.154619932174682617e-01 2.330298423767089844e-01 3.042280077934265137e-01 -2.511224448680877686e-01 7.686839699745178223e-01 2.914452254772186279e-01 -3.797350451350212097e-02 1.153531596064567566e-01
3.924499750137329102e-01 2.377768903970718384e-01 1.074068248271942139e-01 -1.964230984449386597e-01 7.655652165412902832e-01 1.763917058706283569e-01 -2.086676806211471558e-01 2.803223133087158203e-01
4.062170982360839844e-01 -1.367678195238113403e-01 -8.293104916810989380e-02 -3.182663619518280029e-01 6.013985872268676758e-01 5.658777952194213867e-01 1.510920226573944092e-01 -5.817769095301628113e-02
2.045540660619735718e-01 -3.176288604736328125e-01 6.879788637161254883e-02 -1.690833121538162231e-01 6.446744203567504883e-01 3.620849549770355225e-01 -4.455009698867797852e-01 2.806518673896789551e-01
4.841886758804321289e-01 4.172396957874298096e-01 5.042716264724731445e-01 -3.416807353496551514e-01 -8.736244589090347290e-02 1.841069608926773071e-01 -3.854396343231201172e-01 1.741994023323059082e-01
1.513797789812088013e-01 1.203833371400833130e-01 1.031532660126686096e-01 -7.624246478080749512e-01 5.863593816757202148e-01 5.937339738011360168e-03 -2.912778779864311218e-02 1.611184477806091309e-01
7.756046205759048462e-02 -5.558576062321662903e-02 5.623941421508789062e-01 -4.974431693553924561e-01 -2.692934870719909668e-01 5.576165318489074707e-01 -1.921961903572082520e-01 8.223874866962432861e-02
3.584199845790863037e-01 4.047527611255645752e-01 5.617145299911499023e-01 -2.886388003826141357e-01 -1.835901588201522827e-01 2.411737293004989624e-01 -3.483672440052032471e-01 3.092650175094604492e-01
2.982304096221923828e-01 4.719327092170715332e-01 2.266572415828704834e-02 -3.323447406291961670e-01 -1.686637699604034424e-01 3.109196722507476807e-01 -1.442202031612396240e-01 6.568511128425598145e-01
2.739124894142150879e-01 3.169496655464172363e-01 4.442982077598571777e-01 -5.730798244476318359e-01 3.046061098575592041e-01 5.388286337256431580e-02 -4.314052164554595947e-01 1.299803107976913452e-01
5.273437872529029846e-02 4.740989804267883301e-01 3.936833739280700684e-01 -4.393440186977386475e-01 2.346001863479614258e-01 4.981608986854553223e-01 3.954533953219652176e-03 3.481698632240295410e-01
2.274785041809082031e-01 2.354354783892631531e-02 8.678441047668457031e-01 -2.136756628751754761e-01 -3.968646004796028137e-02 -8.434581756591796875e-02 1.716092228889465332e-01 3.327907025814056396e-01
6.111177802085876465e-01 -9.724702686071395874e-02 -2.282155454158782959e-01 -4.574599564075469971e-01 5.301743149757385254e-01 2.333792746067047119e-01 -1.402705162763595581e-01 2.234929241240024567e-02
4.749934673309326172e-01 1.696720868349075317e-01 -1.746038794517517090e-01 -2.394401282072067261e-01 -1.172085385769605637e-02 7.201999425888061523e-01 -1.814575791358947754e-01 3.256109952926635742e-01
2.565990090370178223e-01 -1.586321443319320679e-01 2.842949926853179932e-01 -3.542853146791458130e-02 5.844772458076477051e-01 6.929022818803787231e-02 -5.817483663558959961e-01 3.769189715385437012e-01
3.663017153739929199e-01 1.344380080699920654e-01 -1.300083398818969727e-01 -3.969202637672424316e-01 7.281284332275390625e-01 1.302839815616607666e-01 2.192677110433578491e-01 2.794251143932342529e-01
3.692400455474853516e-01 3.102189302444458008e-01 2.767233848571777344e-01 1.627845466136932373e-01 1.521041244268417358e-01 7.123403549194335938e-01 -7.545988261699676514e-02 3.579004406929016113e-01
3.069290816783905029e-01 1.761281639337539673e-01 2.596382200717926025e-01 5.175067484378814697e-02 3.041615188121795654e-01 7.540953755378723145e-01 -2.626278102397918701e-01 2.730126380920410156e-01
5.028486251831054688e-01 4.105469584465026855e-01 1.076375320553779602e-01 -1.229757964611053467e-01 2.503949999809265137e-01 6.519603729248046875e-01 -2.435248717665672302e-02 2.520766854286193848e-01
7.826908826828002930e-01 3.226260244846343994e-01 -6.087825819849967957e-02 -2.046560309827327728e-02 2.207443565130233765e-01 4.607239663600921631e-01 3.771749138832092285e-02 1.294809728860855103e-01
3.182045519351959229e-01 2.450826764106750488e-01 1.757884025573730469e-01 -4.389750957489013672e-01 9.033700078725814819e-02 -2.627878487110137939e-01 -4.663326144218444824e-01 5.660347342491149902e-01
5.361291170120239258e-01 -2.874966561794281006e-01 6.276126503944396973e-01 -2.272689193487167358e-01 2.754296362400054932e-01 1.902457177639007568e-01 1.667611598968505859e-01 -2.109466195106506348e-01
2.834657952189445496e-02 1.530391816049814224e-02 3.548227846622467041e-01 -2.177676260471343994e-01 4.766658246517181396e-01 -3.061961196362972260e-02 -5.559031367301940918e-01 5.370886325836181641e-01
3.651396334171295166e-01 4.608660042285919189e-01 1.533664613962173462e-01 -4.053893089294433594e-01 -2.855825126171112061e-01 4.131058454513549805e-01 -4.063840955495834351e-02 4.610298573970794678e-01
1.089227795600891113e-01 8.354344218969345093e-02 3.532221913337707520e-01 -2.941401600837707520e-01 3.221113383769989014e-01 -6.261907517910003662e-02 -6.308405995368957520e-01 5.140380859375000000e-01
4.458818733692169189e-01 1.808682978153228760e-01 5.956760048866271973e-01 -3.318687975406646729e-01 3.295768201351165771e-01 -1.511710882186889648e-01 3.893312811851501465e-01 1.430278271436691284e-01
-1.241542100906372070e-01 2.150025367736816406e-01 2.714085876941680908e-01 -3.738049864768981934e-01 6.797398328781127930e-01 2.080771178007125854e-01 -9.116084873676300049e-02 4.596892893314361572e-01
3.258434832096099854e-01 -7.193081825971603394e-02 -1.223944425582885742e-01 -1.340449154376983643e-01 -2.950296401977539062e-01 3.637137711048126221e-01 -4.879944026470184326e-01 6.310583949089050293e-01
7.079237699508666992e-01 2.343676835298538208e-01 -2.607281319797039032e-02 -5.095964670181274414e-01 -2.721656672656536102e-02 3.879405856132507324e-01 -1.771094202995300293e-01 -3.067754954099655151e-02
2.729018330574035645e-01 1.282853186130523682e-01 6.576082110404968262e-01 -3.400839269161224365e-01 5.264019966125488281e-01 -1.647599339485168457e-01 1.860816478729248047e-01 1.486290842294692993e-01
1.311205178499221802e-01 4.385562241077423096e-01 4.756041765213012695e-01 -5.085130333900451660e-01 -8.197057992219924927e-02 4.207385778427124023e-01 -5.788270011544227600e-02 3.443840444087982178e-01
3.385691046714782715e-01 3.827332258224487305e-01 5.616908073425292969e-01 -3.488119840621948242e-01 7.308428734540939331e-02 1.126453354954719543e-01 -4.493711590766906738e-01 2.859285175800323486e-01
3.578540980815887451e-01 9.616672992706298828e-02 -1.946338713169097900e-01 -1.692876666784286499e-01 -1.404244899749755859e-01 5.369937419891357422e-01 -4.054114818572998047e-01 5.689570903778076172e-01
5.859744548797607422e-01 5.298629403114318848e-02 7.355396151542663574e-01 1.042644083499908447e-01 1.099441852420568466e-02 1.034746989607810974e-01 2.713066041469573975e-01 1.322937607765197754e-01
9.194860607385635376e-02 -1.518270075321197510e-01 1.756307333707809448e-01 4.956982284784317017e-02 1.033220589160919189e-01 2.889550030231475830e-01 5.191766619682312012e-01 7.559602260589599609e-01
5.646617412567138672e-01 3.236663937568664551e-01 4.728858768939971924e-01 5.949398502707481384e-02 9.023998677730560303e-02 5.503357648849487305e-01 -1.805891394615173340e-01 7.491012662649154663e-02
2.381641715764999390e-01 -3.753730356693267822e-01 3.996076285839080811e-01 -1.110169515013694763e-01 3.070257008075714111e-01 1.170967519283294678e-01 -6.847965717315673828e-01 2.311689853668212891e-01
2.319877445697784424e-01 4.551200568675994873e-01 3.602502346038818359e-01 -1.787750422954559326e-01 2.599402666091918945e-01 6.110574007034301758e-01 -9.751909971237182617e-02 3.561414182186126709e-01
8.269382715225219727e-01 -7.293348014354705811e-02 -1.352956742048263550e-01 -1.815737187862396240e-01 3.321917951107025146e-01 3.505693972110748291e-01 -1.468323320150375366e-01 -6.906388700008392334e-02
2.288959324359893799e-01 4.208446145057678223e-01 -5.169334262609481812e-02 -2.209122925996780396e-01 2.865278124809265137e-01 1.289247274398803711e-01 3.326711058616638184e-01 7.138852477073669434e-01
3.438520431518554688e-01 6.766608357429504395e-02 6.138220429420471191e-01 -4.459370374679565430e-01 4.377516210079193115e-01 -2.754884064197540283e-01 1.144516691565513611e-01 1.446728408336639404e-01
-1.789603531360626221e-01 -7.559514604508876801e-03 3.484413325786590576e-01 -5.165848135948181152e-01 1.249202117323875427e-01 6.017216444015502930e-01 -2.409058958292007446e-01 3.793879449367523193e-01
1.307987868785858154e-01 3.395706117153167725e-01 4.058867990970611572e-01 -1.941153854131698608e-01 1.231335625052452087e-01 6.724358797073364258e-01 -2.468599975109100342e-01 3.699824213981628418e-01
2.543946206569671631e-01 7.047642953693866730e-03 2.011642754077911377e-01 -7.226151227951049805e-01 -1.148971468210220337e-01 5.503576993942260742e-01 -2.277801036834716797e-01 6.793630123138427734e-02
-4.824873059988021851e-02 -1.216036230325698853e-01 2.950059175491333008e-01 -4.346479773521423340e-01 -6.675580888986587524e-02 4.734576642513275146e-01 5.050976872444152832e-01 4.724353253841400146e-01
2.223569899797439575e-01 4.862483739852905273e-01 3.403576612472534180e-01 -4.838166236877441406e-01 -1.443818360567092896e-01 4.821398854255676270e-01 -5.638959817588329315e-03 3.329584300518035889e-01
5.072200894355773926e-01 3.457311391830444336e-01 2.940269410610198975e-01 -4.811434149742126465e-01 -2.559330165386199951e-01 2.979695498943328857e-01 -2.094413936138153076e-01 3.272517621517181396e-01
6.912470608949661255e-02 -2.069981545209884644e-01 3.181805312633514404e-01 2.107279933989048004e-02 5.045866966247558594e-01 1.273626685142517090e-01 -5.444829463958740234e-01 5.323531627655029297e-01
2.135675102472305298e-01 1.489071920514106750e-02 2.546157538890838623e-01 -7.699860930442810059e-01 -1.589506715536117554e-01 4.406583905220031738e-01 -2.604933381080627441e-01 9.569460153579711914e-02
5.542327165603637695e-01 1.496137231588363647e-01 3.265422582626342773e-01 -1.656084656715393066e-01 -2.198652625083923340e-01 3.938876092433929443e-01 -5.448277592658996582e-01 1.898955106735229492e-01
4.905718863010406494e-01 4.473035633563995361e-01 -1.258957087993621826e-01 -4.919949918985366821e-02 2.834626100957393646e-02 4.221650362014770508e-01 -5.867635458707809448e-02 5.987641215324401855e-01
3.705363869667053223e-01 3.757438659667968750e-01 6.497824937105178833e-02 -2.245267927646636963e-01 -3.243570923805236816e-01 2.608542740345001221e-01 -1.588114053010940552e-01 6.844058036804199219e-01
6.242888420820236206e-02 1.954982429742813110e-02 3.901606798171997070e-01 -1.422499269247055054e-01 5.072720646858215332e-01 -4.045949876308441162e-02 -5.217429399490356445e-01 5.404463410377502441e-01
4.976527690887451172e-01 4.797084629535675049e-01 2.302148491144180298e-01 -2.494865953922271729e-01 1.360525935888290405e-01 5.415451526641845703e-01 -1.837588697671890259e-01 2.478515803813934326e-01
3.095316886901855469e-01 4.859036207199096680e-02 5.462623834609985352e-01 -3.797742128372192383e-01 1.306072324514389038e-01 -2.482472658157348633e-01 3.949643373489379883e-01 4.738314747810363770e-01
3.544228374958038330e-01 1.587295532226562500e-02 7.644292116165161133e-01 -4.802401363849639893e-02 4.931768476963043213e-01 -7.974109053611755371e-02 6.848621368408203125e-02 1.822131425142288208e-01
3.430836498737335205e-01 3.404301106929779053e-01 1.862966567277908325e-01 -7.933150045573711395e-03 -7.267981022596359253e-02 4.231519401073455811e-01 -3.118217587471008301e-01 6.708641648292541504e-01
4.986310899257659912e-01 3.302797973155975342e-01 3.982274830341339111e-01 -1.939611285924911499e-01 -1.896559000015258789e-01 4.773288071155548096e-01 -3.776249289512634277e-01 1.991574317216873169e-01
2.895356714725494385e-01 1.983891129493713379e-01 -1.012053489685058594e-01 -4.704818129539489746e-01 -2.138562202453613281e-01 6.370515227317810059e-01 -1.606382429599761963e-01 4.096841812133789062e-01
3.095252513885498047e-01 -2.407278679311275482e-02 -3.179004490375518799e-01 -1.011248752474784851e-01 -1.349439620971679688e-01 3.786189556121826172e-01 -3.069816827774047852e-01 7.324805855751037598e-01
4.022749364376068115e-01 2.364114969968795776e-01 2.097831815481185913e-01 5.291728768497705460e-03 5.799768120050430298e-02 7.559165358543395996e-01 -2.257591187953948975e-01 3.354200720787048340e-01
6.206689476966857910e-01 4.249148666858673096e-01 6.407656520605087280e-02 -4.340344667434692383e-01 -1.515848338603973389e-01 3.436513543128967285e-01 -1.601673960685729980e-01 2.738575041294097900e-01
-1.545973774045705795e-02 2.198733836412429810e-01 3.900536894798278809e-01 -2.339196652173995972e-01 5.700682401657104492e-01 6.009781733155250549e-02 -2.419686615467071533e-01 5.978444814682006836e-01
4.840028584003448486e-01 2.981376647949218750e-01 -1.511089652776718140e-01 2.567008510231971741e-02 -1.051128208637237549e-01 9.948069602251052856e-02 -1.927965730428695679e-01 7.715223431587219238e-01
8.670269846916198730e-01 -1.767379976809024811e-02 -1.908803731203079224e-01 -2.683078050613403320e-01 7.699500769376754761e-02 2.269205749034881592e-01 -2.833920717239379883e-01 -4.237147420644760132e-02
4.231585860252380371e-01 3.784498870372772217e-01 1.263506561517715454e-01 -6.372779011726379395e-01 -1.449021995067596436e-01 2.998646199703216553e-01 -2.500910162925720215e-01 2.866424918174743652e-01
5.996342301368713379e-01 2.621678411960601807e-01 3.493525981903076172e-01 -5.323585122823715210e-02 3.153972700238227844e-02 3.236672580242156982e-01 -5.527600049972534180e-01 1.884851902723312378e-01
2.502982020378112793e-01 2.954920828342437744e-01 3.128546774387359619e-01 1.677550561726093292e-02 1.617890745401382446e-01 7.198870778083801270e-01 -1.783927977085113525e-01 4.190925955772399902e-01
6.498841047286987305e-01 -1.430409103631973267e-01 5.213122963905334473e-01 1.373784542083740234e-01 2.840646207332611084e-01 -1.075331568717956543e-01 3.173730671405792236e-01 2.712358832359313965e-01
2.951786220073699951e-01 -2.164827734231948853e-01 7.904269099235534668e-01 -1.615108363330364227e-02 4.034921526908874512e-01 2.710729241371154785e-01 4.332808032631874084e-02 5.296641960740089417e-02
3.385224640369415283e-01 -3.585073053836822510e-01 6.406623721122741699e-01 -2.955549955368041992e-01 4.842889606952667236e-01 1.125884726643562317e-01 -4.765950888395309448e-02 -9.793076664209365845e-02
9.057914465665817261e-02 2.771613746881484985e-02 -2.762299776077270508e-01 -4.638922214508056641e-01 4.830998182296752930e-01 2.084857672452926636e-01 2.380321621894836426e-01 6.049936413764953613e-01
4.601121544837951660e-01 -2.230321019887924194e-01 3.023079782724380493e-02 -2.084174901247024536e-01 -3.242983296513557434e-02 -3.158606588840484619e-01 -4.477946162223815918e-01 6.267871856689453125e-01
-9.616532176733016968e-02 -5.232530236244201660e-01 4.417500197887420654e-01 -4.014026522636413574e-01 -4.480582103133201599e-02 1.151402667164802551e-01 3.034913241863250732e-01 5.033086538314819336e-01
4.418033361434936523e-01 -1.616424620151519775e-01 1.263784021139144897e-01 3.644027411937713623e-01 2.736245095729827881e-01 -3.808643296360969543e-02 -3.696248829364776611e-01 6.457377672195434570e-01
5.096110701560974121e-01 7.044196128845214844e-02 4.001230299472808838e-01 -2.582989931106567383e-01 2.250089310109615326e-02 -3.062523007392883301e-01 3.951093554496765137e-01 5.080448985099792480e-01
1.716682165861129761e-01 1.206986233592033386e-01 2.764579653739929199e-01 -4.930522665381431580e-02 -3.764311671257019043e-01 1.318033337593078613e-01 -2.750159502029418945e-01 8.014959096908569336e-01
3.754530251026153564e-01 1.164444386959075928e-01 1.944092661142349243e-01 -3.147701025009155273e-01 -2.297944277524948120e-01 -1.450021862983703613e-01 -3.801171481609344482e-01 7.002003788948059082e-01
4.086703434586524963e-02 -9.509909152984619141e-02 3.328432440757751465e-01 -3.142912685871124268e-01 2.795760035514831543e-01 7.502225041389465332e-01 -3.422083556652069092e-01 1.470352113246917725e-01
5.326234102249145508e-01 1.797717958688735962e-01 3.202732503414154053e-01 -1.607629060745239258e-01 9.546738117933273315e-03 2.964677214622497559e-01 -6.383674740791320801e-01 2.451072782278060913e-01
4.566803872585296631e-01 5.673733353614807129e-01 1.933133751153945923e-01 -2.922655045986175537e-01 -8.760609477758407593e-02 4.243871867656707764e-01 4.123492911458015442e-02 3.965623080730438232e-01
6.906052827835083008e-01 3.146663904190063477e-01 -2.026751190423965454e-01 -3.853099346160888672e-01 1.554878503084182739e-01 4.182677268981933594e-01 -6.828795373439788818e-02 1.752739250659942627e-01
6.281259655952453613e-01 5.191856622695922852e-02 5.278147459030151367e-01 -2.812325581908226013e-02 1.231574043631553650e-01 -8.035576343536376953e-02 4.677437543869018555e-01 2.880516946315765381e-01
5.464879274368286133e-01 -1.613426357507705688e-01 4.228609502315521240e-01 1.412597298622131348e-01 2.780109345912933350e-01 1.081081032752990723e-01 5.596976876258850098e-01 2.726075649261474609e-01
6.657141447067260742e-01 -2.639445960521697998e-01 3.834911882877349854e-01 -3.436963856220245361e-01 -1.230983212590217590e-01 -1.532852500677108765e-01 3.814943730831146240e-01 1.943645030260086060e-01
4.634940624237060547e-01 -1.832495257258415222e-02 -1.207904741168022156e-01 -1.033720076084136963e-01 -3.112255036830902100e-01 3.092051446437835693e-01 -4.853301048278808594e-01 5.758010149002075195e-01
1.070535033941268921e-01 -1.247993260622024536e-01 2.212898880243301392e-01 -4.404472708702087402e-01 1.028892919421195984e-01 7.057803273200988770e-01 -4.350837171077728271e-01 1.788622587919235229e-01
6.977253556251525879e-01 3.690956830978393555e-01 -8.242814987897872925e-02 -3.121774196624755859e-01 1.200807169079780579e-01 4.847934246063232422e-01 7.454501837491989136e-02 1.330319195985794067e-01
1.250430494546890259e-01 1.265081763267517090e-01 4.869741201400756836e-01 -2.359717637300491333e-01 5.138920545578002930e-01 -4.533007740974426270e-02 -5.262514352798461914e-01 3.639413118362426758e-01
5.674659609794616699e-01 -4.328531920909881592e-01 5.988342165946960449e-01 -1.010611429810523987e-01 -8.413600176572799683e-02 -2.449347525835037231e-01 1.469856351613998413e-01 1.820111274719238281e-01
3.688810467720031738e-01 3.487563431262969971e-01 5.319104194641113281e-01 -4.225912988185882568e-01 -2.813542783260345459e-01 1.966753602027893066e-01 -3.078480064868927002e-01 2.610973119735717773e-01
4.248998761177062988e-01 1.889972537755966187e-01 1.487594272475689650e-04 -4.824337363243103027e-01 -3.257138431072235107e-01 3.883150592446327209e-02 -3.943509757518768311e-01 5.365519523620605469e-01
1.377834379673004150e-01 3.208678364753723145e-01 6.368232965469360352e-01 -2.026586681604385376e-01 5.306695103645324707e-01 1.448687911033630371e-01 1.669846773147583008e-01 3.177485466003417969e-01
4.068295955657958984e-01 2.157692015171051025e-01 2.706639170646667480e-01 6.267628818750381470e-02 4.460471868515014648e-02 7.976365089416503906e-01 -1.284429430961608887e-01 2.367171943187713623e-01
3.534018099308013916e-01 -3.619354367256164551e-01 6.124579906463623047e-01 -8.765534311532974243e-02 5.817778110504150391e-01 9.768301993608474731e-02 -4.426814615726470947e-02 1.065575629472732544e-01
8.519033789634704590e-01 -1.567294597625732422e-01 4.408533498644828796e-02 -2.600695788860321045e-01 9.280357509851455688e-02 2.958293855190277100e-01 -1.978787779808044434e-01 -2.117386311292648315e-01
7.954308390617370605e-01 3.600097298622131348e-01 -1.503064930438995361e-01 -2.283066660165786743e-01 1.366619579493999481e-02 3.505607545375823975e-01 8.418516069650650024e-02 1.811080276966094971e-01
4.465346783399581909e-02 -4.912303760647773743e-02 2.709847986698150635e-01 1.389079168438911438e-02 6.179469823837280273e-01 3.082190752029418945e-01 -4.519037604331970215e-01 4.908085167407989502e-01
6.161986589431762695e-01 -3.658151626586914062e-01 5.028375387191772461e-01 1.860553175210952759e-01 3.283900916576385498e-01 1.181900575757026672e-01 2.583523988723754883e-01 1.022808849811553955e-01
2.400159388780593872e-01 2.797666788101196289e-01 2.074902206659317017e-01 -4.306901097297668457e-01 -3.979424834251403809e-01 -1.388754229992628098e-02 -2.149823009967803955e-01 6.563597917556762695e-01
3.725811541080474854e-01 3.795080482959747314e-01 3.569861948490142822e-01 -1.292362529784440994e-02 -1.058003678917884827e-01 6.668331027030944824e-01 -5.948973074555397034e-02 3.607654571533203125e-01
5.513327121734619141e-01 7.137405127286911011e-02 -3.487431108951568604e-01 -1.978132724761962891e-01 5.600566267967224121e-01 3.517537843436002731e-03 1.031310334801673889e-01 4.537335038185119629e-01
3.891159296035766602e-01 4.315905645489692688e-02 2.713518589735031128e-02 -3.418632745742797852e-01 -3.800307214260101318e-02 -3.830091059207916260e-01 -3.454018533229827881e-01 6.794680356979370117e-01
4.167941808700561523e-01 4.035717546939849854e-01 3.733283877372741699e-01 -2.714383043348789215e-02 -1.836450248956680298e-01 5.901184678077697754e-01 -7.356711477041244507e-02 3.686787784099578857e-01
1.754513126797974110e-03 -2.088534533977508545e-01 5.638186335563659668e-01 -1.435580998659133911e-01 2.714500129222869873e-01 -2.399026751518249512e-01 1.590099483728408813e-01 6.792305707931518555e-01
3.045593388378620148e-02 -1.761077642440795898e-01 3.312545418739318848e-01 -3.170230090618133545e-01 4.418174028396606445e-01 -2.374016046524047852e-01 -4.357912242412567139e-01 5.624492764472961426e-01
5.435696840286254883e-01 2.471018880605697632e-01 3.350765407085418701e-01 -1.205798517912626266e-02 1.196155622601509094e-01 5.661529302597045898e-01 -4.049776792526245117e-01 1.794632822275161743e-01
4.439724981784820557e-01 2.311184406280517578e-01 7.024057954549789429e-02 -4.507531225681304932e-01 -2.920349836349487305e-01 1.177629083395004272e-01 -4.082258641719818115e-01 5.249378681182861328e-01
-2.182139307260513306e-01 -2.240345776081085205e-01 4.085470438003540039e-01 -2.180389016866683960e-01 -1.209404543042182922e-01 3.952595889568328857e-01 2.467636168003082275e-01 6.752707958221435547e-01
7.667908072471618652e-01 2.338720560073852539e-01 1.384518891572952271e-01 -2.447582930326461792e-01 -3.692018687725067139e-01 -6.215409561991691589e-02 -2.656328678131103516e-01 2.598581314086914062e-01
6.752358078956604004e-01 -1.148030459880828857e-01 -9.817043691873550415e-02 -3.617737293243408203e-01 -1.123769953846931458e-01 -2.315651178359985352e-01 -4.773700237274169922e-01 3.102031946182250977e-01
4.171307086944580078e-01 -3.325267434120178223e-01 4.362685382366180420e-01 -1.840644031763076782e-01 -5.175284668803215027e-02 -2.567901015281677246e-01 3.747105896472930908e-01 5.312160253524780273e-01
5.393389463424682617e-01 1.957483142614364624e-01 -1.334166377782821655e-01 1.132197752594947815e-01 -3.658600896596908569e-02 4.143728315830230713e-01 -2.875649631023406982e-01 6.200325489044189453e-01
4.812424182891845703e-01 -3.419296443462371826e-01 1.191404461860656738e-01 2.571085095405578613e-01 1.079000756144523621e-01 -1.587675139307975769e-02 -5.029045939445495605e-01 5.535188913345336914e-01
4.405140280723571777e-01 -5.002492666244506836e-01 -3.658683225512504578e-02 -7.279273867607116699e-01 9.531045705080032349e-02 1.790046319365501404e-02 1.001062914729118347e-01 -7.110229879617691040e-02
3.571376204490661621e-01 -1.707274019718170166e-01 4.242951571941375732e-01 -2.607566714286804199e-01 -7.716960273683071136e-03 -1.700984388589859009e-01 5.149991512298583984e-01 5.486959218978881836e-01
6.886302828788757324e-01 2.026678919792175293e-01 2.983591556549072266e-01 -2.754015326499938965e-01 -4.387887120246887207e-01 5.225296318531036377e-02 -3.020310997962951660e-01 1.826504170894622803e-01
2.950966954231262207e-01 -5.375375747680664062e-01 4.261143505573272705e-01 -4.719681292772293091e-02 5.622079968452453613e-01 2.639189958572387695e-01 1.545695960521697998e-01 1.747779846191406250e-01
2.102387696504592896e-01 -4.228424727916717529e-01 -4.473209753632545471e-02 -2.393012493848800659e-01 1.771990954875946045e-02 4.517476856708526611e-01 5.406327247619628906e-01 4.701745212078094482e-01
2.032548785209655762e-01 3.593873083591461182e-01 4.694413840770721436e-01 -5.470128059387207031e-01 4.808622598648071289e-02 3.243583142757415771e-01 -3.956994116306304932e-01 2.140828073024749756e-01
1.666186600923538208e-01 -5.049939155578613281e-01 4.132003188133239746e-01 -1.894114017486572266e-01 -8.883675187826156616e-02 -5.379186198115348816e-02 -5.948983430862426758e-01 3.819929659366607666e-01
2.279289364814758301e-01 -5.939962863922119141e-01 6.126478910446166992e-01 -3.386795520782470703e-02 3.556911349296569824e-01 2.792285978794097900e-01 -7.832799851894378662e-02 9.006875008344650269e-02
2.915678322315216064e-01 3.965191245079040527e-01 7.326401770114898682e-02 -6.318314075469970703e-01 -1.109406575560569763e-01 4.967675209045410156e-01 -4.381055012345314026e-02 3.036067187786102295e-01
5.595085024833679199e-01 -3.803191483020782471e-01 4.834380745887756348e-01 3.059982359409332275e-01 2.879343330860137939e-01 2.532082200050354004e-01 2.219652086496353149e-01 1.366430073976516724e-01
2.427949458360671997e-01 -6.507335305213928223e-01 -8.580557256937026978e-02 -4.497523605823516846e-01 3.734677284955978394e-02 6.648717075586318970e-02 -4.257049560546875000e-01 3.477308154106140137e-01
-3.489375486969947815e-02 -3.344929814338684082e-01 3.097055852413177490e-01 -4.663118124008178711e-01 1.449636965990066528e-01 1.334077566862106323e-01 4.819122850894927979e-01 5.499828457832336426e-01
2.192393131554126740e-02 -7.485955953598022461e-02 3.537689447402954102e-01 -6.020563840866088867e-01 -2.173009663820266724e-01 5.030783414840698242e-01 -3.614721298217773438e-01 2.744472324848175049e-01
3.748765289783477783e-01 2.999522387981414795e-01 -3.322639465332031250e-01 -2.264266312122344971e-01 1.500985771417617798e-01 -2.407201193273067474e-02 4.320416972041130066e-02 7.634476423263549805e-01
2.307471334934234619e-01 4.575291574001312256e-01 4.907093048095703125e-01 -3.429202735424041748e-01 -1.638379879295825958e-02 4.402834177017211914e-01 -2.224576175212860107e-01 3.680049180984497070e-01
6.503284573554992676e-01 -1.597190499305725098e-01 3.759776651859283447e-01 -4.228261411190032959e-01 -5.688990652561187744e-02 -2.626915276050567627e-01 3.669959604740142822e-01 1.564998030662536621e-01
3.735629320144653320e-01 -4.060769826173782349e-02 -2.898774147033691406e-01 -1.570927947759628296e-01 -2.137375771999359131e-01 3.530980944633483887e-01 -3.618520200252532959e-01 6.699221730232238770e-01
2.586166858673095703e-01 -1.521721631288528442e-01 2.261629849672317505e-01 -3.467651009559631348e-01 4.756679832935333252e-01 6.415699720382690430e-01 -3.037094473838806152e-01 -9.194425493478775024e-02
4.320128858089447021e-01 -9.468328207731246948e-02 4.329202771186828613e-01 -2.954329252243041992e-01 1.107134968042373657e-01 -1.460007280111312866e-01 5.903082489967346191e-01 3.842678368091583252e-01
2.614260017871856689e-01 2.630088925361633301e-01 1.665743440389633179e-01 -5.891642570495605469e-01 -3.613859713077545166e-01 -1.155041530728340149e-01 -1.521810144186019897e-01 5.661457777023315430e-01
5.030201673507690430e-01 2.035114318132400513e-01 -1.955947428941726685e-01 -3.042201139032840729e-02 6.193034932948648930e-04 3.485102355480194092e-01 -3.782861530780792236e-01 6.338855624198913574e-01
4.461140930652618408e-01 2.978289425373077393e-01 1.561692804098129272e-01 -1.277703605592250824e-02 -1.640372574329376221e-01 6.964648962020874023e-01 -1.398428976535797119e-01 3.952220082283020020e-01
4.866552948951721191e-01 -4.149719774723052979e-01 1.499220132827758789e-01 -5.546603724360466003e-02 -2.670534551143646240e-01 -1.947023570537567139e-01 -4.546211659908294678e-01 4.995045065879821777e-01
5.022176504135131836e-01 2.755700051784515381e-01 2.824824154376983643e-01 -1.898194104433059692e-01 5.896915197372436523e-01 -7.865346223115921021e-02 4.057657420635223389e-01 1.935009956359863281e-01
6.560140252113342285e-01 -1.512663364410400391e-01 -2.486847043037414551e-01 -4.100435376167297363e-01 4.704919755458831787e-01 2.641362845897674561e-01 -1.565556377172470093e-01 -3.382281213998794556e-02
4.838687479496002197e-01 -5.730550289154052734e-01 1.424088627099990845e-01 1.336254328489303589e-01 3.249441385269165039e-01 1.212610155344009399e-01 -4.917711019515991211e-01 1.929021626710891724e-01
8.207037448883056641e-01 1.645558625459671021e-01 -1.452331244945526123e-01 -2.227649390697479248e-01 -8.351201564073562622e-02 4.604172706604003906e-01 -2.335181087255477905e-02 9.563516825437545776e-02
2.067942470312118530e-01 1.742936968803405762e-01 -1.809595152735710144e-02 -4.662568569183349609e-01 7.148405909538269043e-01 2.362009584903717041e-01 2.362527251243591309e-01 2.941626608371734619e-01
1.245133057236671448e-01 -4.438763856887817383e-01 6.509932875633239746e-01 -2.746074199676513672e-01 3.738579750061035156e-01 2.019168734550476074e-01 3.017842173576354980e-01 1.290542185306549072e-01
7.246389389038085938e-01 3.452956080436706543e-01 1.601030826568603516e-01 -3.446530103683471680e-01 -2.279897481203079224e-01 -7.466834038496017456e-02 -2.511090040206909180e-01 3.010651171207427979e-01
1.595235168933868408e-01 -2.363393455743789673e-02 5.071603655815124512e-01 -4.439119994640350342e-01 -7.618698477745056152e-02 -8.996992558240890503e-02 5.153877139091491699e-01 4.901027977466583252e-01
4.513405859470367432e-01 -3.494612872600555420e-01 2.458653450012207031e-01 2.862213253974914551e-01 3.346549570560455322e-01 4.437191784381866455e-02 -5.200793743133544922e-01 3.838629424571990967e-01
3.697421848773956299e-01 -2.156869322061538696e-02 6.852282881736755371e-01 2.415978815406560898e-03 5.930514335632324219e-01 1.331814527511596680e-01 9.486545622348785400e-02 1.217991411685943604e-01
4.319313168525695801e-01 -8.366345614194869995e-02 -8.639789372682571411e-02 -1.211493238806724548e-01 -2.112967967987060547e-01 3.246250450611114502e-01 -6.134026050567626953e-01 5.079403519630432129e-01
1.922662258148193359e-01 -6.904456764459609985e-02 2.727275192737579346e-01 -3.009658455848693848e-01 7.987573742866516113e-01 1.310785114765167236e-01 -2.934600412845611572e-01 2.280179709196090698e-01
6.746196746826171875e-02 -7.060796022415161133e-01 1.637207865715026855e-01 -5.167291760444641113e-01 1.634277403354644775e-01 8.729958906769752502e-03 -3.019914627075195312e-01 2.917247116565704346e-01
1.353437174111604691e-02 -2.591233253479003906e-01 5.368044972419738770e-01 -1.749299913644790649e-01 -3.120665848255157471e-01 2.408148646354675293e-01 3.241292834281921387e-01 5.945377349853515625e-01
2.704974412918090820e-01 -4.799811244010925293e-01 5.710899233818054199e-01 -2.063542306423187256e-01 5.077623128890991211e-01 8.813685178756713867e-02 2.158064842224121094e-01 1.247421354055404663e-01
1.828421801328659058e-01 -9.171006828546524048e-02 3.906442224979400635e-01 -2.043132334947586060e-01 1.584662944078445435e-01 7.919317483901977539e-01 -3.287709057331085205e-01 5.876657366752624512e-02
1.626911014318466187e-01 -1.127104833722114563e-01 -1.725276559591293335e-01 -2.561267651617527008e-02 3.333672583103179932e-01 1.627276390790939331e-01 -4.078530371189117432e-01 7.914847731590270996e-01
1.704908162355422974e-01 -6.573817133903503418e-01 -7.325274497270584106e-02 -3.811746239662170410e-01 -2.894585765898227692e-02 2.372062951326370239e-02 -3.399797081947326660e-01 5.207065939903259277e-01
2.498113960027694702e-01 3.029727935791015625e-01 2.128505557775497437e-01 -4.231512844562530518e-01 -3.938156366348266602e-01 9.525261819362640381e-02 -2.851865291595458984e-01 6.131429076194763184e-01
4.082671999931335449e-01 -3.297110199928283691e-01 -1.028584465384483337e-01 -7.743610143661499023e-01 1.833786070346832275e-01 -2.013843357563018799e-01 1.221383213996887207e-01 1.590364277362823486e-01
4.431283473968505859e-01 -4.552867114543914795e-01 2.733653187751770020e-01 3.252756595611572266e-02 6.608753800392150879e-01 2.475428581237792969e-01 1.077339872717857361e-01 1.045194715261459351e-01
-1.374763250350952148e-01 -2.062773257493972778e-01 5.235745906829833984e-01 -4.329894185066223145e-01 2.537319660186767578e-01 9.024293720722198486e-02 3.762848377227783203e-01 5.126651525497436523e-01
2.834788262844085693e-01 -5.443782806396484375e-01 -2.187614142894744873e-02 -1.481298059225082397e-01 2.546789646148681641e-01 2.547908425331115723e-01 -6.145462989807128906e-01 3.056538701057434082e-01
4.322045147418975830e-01 -4.125258326530456543e-01 2.657719552516937256e-01 -3.567690029740333557e-02 3.655142486095428467e-01 -9.575580060482025146e-02 -6.031480431556701660e-01 2.540801465511322021e-01
6.412750482559204102e-01 -3.689745366573333740e-01 -3.784689307212829590e-01 -4.620282948017120361e-01 6.609998643398284912e-02 -1.440365761518478394e-01 6.177021935582160950e-02 2.588128149509429932e-01
8.316763043403625488e-01 -1.222645565867424011e-01 -1.907192468643188477e-01 -2.457142323255538940e-01 2.169446498155593872e-01 3.161077797412872314e-01 -2.036990523338317871e-01 -9.019015729427337646e-02
2.518865764141082764e-01 4.202540516853332520e-01 3.003006577491760254e-01 -3.714733719825744629e-01 1.234720367938280106e-02 6.751991510391235352e-01 4.016716498881578445e-03 2.751438915729522705e-01
5.823001265525817871e-01 3.698123395442962646e-01 1.152901053428649902e-01 1.307682543992996216e-01 4.573922604322433472e-02 4.672173261642456055e-01 -1.381037682294845581e-01 5.042979717254638672e-01
2.381458133459091187e-01 3.564005196094512939e-01 4.219461679458618164e-01 -5.599029660224914551e-01 -1.516785919666290283e-01 8.516233414411544800e-02 -3.260036706924438477e-01 4.338179230690002441e-01
6.170603632926940918e-01 3.423449234105646610e-04 1.188010349869728088e-01 3.663536012172698975e-01 2.296567410230636597e-01 -8.385670930147171021e-02 -3.310480415821075439e-01 5.491273999214172363e-01
2.818193137645721436e-01 -6.028839349746704102e-01 -9.065296500921249390e-02 -3.446186482906341553e-01 1.085906773805618286e-01 1.559156775474548340e-01 -5.711225867271423340e-01 2.604730725288391113e-01
2.791585922241210938e-01 5.217060819268226624e-02 -3.779730796813964844e-01 -5.636724233627319336e-01 -1.754884421825408936e-01 3.995029032230377197e-01 3.954230248928070068e-02 5.165230631828308105e-01
8.608092367649078369e-02 -3.339952230453491211e-01 3.161582350730895996e-01 -8.960426598787307739e-02 1.260327249765396118e-01 5.824966430664062500e-01 5.123559832572937012e-01 3.941536843776702881e-01
2.679216861724853516e-01 -1.058342517353594303e-03 -2.758061885833740234e-01 -4.313061237335205078e-01 3.501419126987457275e-01 4.546010866761207581e-02 4.068655669689178467e-01 6.131209731101989746e-01
4.046846330165863037e-01 2.281810492277145386e-01 2.239902168512344360e-01 1.701119244098663330e-01 4.614286720752716064e-01 6.407265067100524902e-01 -1.121917217969894409e-01 2.627168297767639160e-01
2.461926788091659546e-01 5.048779249191284180e-01 2.442079037427902222e-01 -3.606639802455902100e-01 -1.305530518293380737e-01 4.113689064979553223e-01 -6.753242760896682739e-02 5.513095259666442871e-01
5.477311611175537109e-01 -5.315149202942848206e-02 5.430721864104270935e-02 2.000828534364700317e-01 5.613306537270545959e-02 -1.838548481464385986e-01 -4.087921679019927979e-01 6.709087491035461426e-01
5.352755784988403320e-01 6.051324605941772461e-01 4.068556129932403564e-01 -2.100854367017745972e-01 1.285313218832015991e-01 1.849381625652313232e-01 -1.613328307867050171e-01 2.467320114374160767e-01
2.914684116840362549e-01 -4.474284052848815918e-01 2.880376875400543213e-01 -1.959006339311599731e-01 1.662686318159103394e-01 7.317347824573516846e-02 -7.197636961936950684e-01 2.060391157865524292e-01
1.983010768890380859e-01 -4.266842603683471680e-01 5.941808223724365234e-01 -3.556353747844696045e-01 -2.478873170912265778e-02 -1.525634378194808960e-01 3.196599781513214111e-01 4.159534275531768799e-01
1.474284082651138306e-01 -4.947832226753234863e-01 6.786206364631652832e-01 -2.054892182350158691e-01 4.319697320461273193e-01 2.007036358118057251e-01 3.603739663958549500e-02 5.024113506078720093e-02
5.784535408020019531e-01 4.550467431545257568e-02 -1.876882761716842651e-01 5.415226891636848450e-02 -6.848390400409698486e-02 2.036581486463546753e-01 -4.473826289176940918e-01 6.155025959014892578e-01
3.717939853668212891e-01 2.700145542621612549e-01 3.685014247894287109e-01 -5.336034297943115234e-01 -2.239830195903778076e-01 -5.113699939101934433e-03 -4.739338457584381104e-01 3.058230578899383545e-01
2.625769674777984619e-01 2.147816717624664307e-01 1.036898326128721237e-02 -2.775151133537292480e-01 -1.813144534826278687e-01 1.117303222417831421e-01 -2.260184735059738159e-01 8.434199094772338867e-01
4.860818982124328613e-01 -3.461728990077972412e-01 5.920432806015014648e-01 2.711012065410614014e-01 3.681003451347351074e-01 2.480548918247222900e-01 6.851573288440704346e-02 1.347373872995376587e-01
2.774445712566375732e-01 9.260721504688262939e-03 6.089534163475036621e-01 -1.214443370699882507e-01 6.939831972122192383e-01 1.373912245035171509e-01 1.388047188520431519e-01 1.327022463083267212e-01
7.622152566909790039e-01 -4.312650859355926514e-01 -2.459181398153305054e-01 -2.576822638511657715e-01 -3.198934951797127724e-03 1.280427575111389160e-01 2.923029959201812744e-01 6.569801270961761475e-02
3.402591347694396973e-01 4.533622413873672485e-02 7.504722476005554199e-01 -9.848514199256896973e-02 5.158163905143737793e-01 -3.473935648798942566e-02 9.919592738151550293e-02 1.792964041233062744e-01
1.377823948860168457e-01 2.638927698135375977e-01 2.817109823226928711e-01 -4.704301655292510986e-01 -2.446105331182479858e-01 6.284608244895935059e-01 -4.418396577239036560e-02 3.923794329166412354e-01
5.160197615623474121e-01 -4.578348696231842041e-01 -1.393528282642364502e-01 -6.438972353935241699e-01 1.272173374891281128e-01 -1.761523038148880005e-01 1.099870875477790833e-01 1.754340380430221558e-01
-1.961968541145324707e-01 7.828075438737869263e-02 1.836994439363479614e-01 -5.865588784217834473e-01 5.611280202865600586e-01 1.547476053237915039e-01 1.372080016881227493e-02 4.884487986564636230e-01
4.710154533386230469e-01 5.799609050154685974e-02 6.119232624769210815e-03 -2.678551673889160156e-01 -1.260524094104766846e-01 -3.801913261413574219e-01 -2.611406445503234863e-01 6.887437105178833008e-01
2.586907148361206055e-01 -3.205776810646057129e-01 -2.107047140598297119e-01 -2.494407147169113159e-01 -1.585807204246520996e-01 -1.626852154731750488e-02 -3.842732608318328857e-01 7.420334219932556152e-01
6.637985706329345703e-01 3.577896952629089355e-01 3.850539028644561768e-01 -2.858773171901702881e-01 -2.738910615444183350e-01 6.002020835876464844e-02 -3.106569349765777588e-01 1.619853824377059937e-01
-1.754347607493400574e-02 -2.048224955797195435e-01 2.826147079467773438e-01 -3.400895297527313232e-01 1.242390424013137817e-01 7.278134226799011230e-01 -4.036294519901275635e-01 2.326878756284713745e-01
3.256066441535949707e-01 3.828183412551879883e-01 7.359632104635238647e-02 -2.902404367923736572e-01 3.279021978378295898e-01 1.946861296892166138e-01 5.823180079460144043e-01 4.162422418594360352e-01
4.410506188869476318e-01 6.459271907806396484e-02 -1.667532920837402344e-01 -5.233103036880493164e-01 4.124557077884674072e-01 1.652102321386337280e-01 5.034993886947631836e-01 2.207170724868774414e-01
6.019060034304857254e-03 -5.329886078834533691e-01 5.206512659788131714e-02 -3.357258141040802002e-01 1.186224445700645447e-01 -1.473106890916824341e-01 -2.893171310424804688e-01 6.935331821441650391e-01
4.860444739460945129e-02 -3.645164072513580322e-01 3.917400836944580078e-01 -1.503122299909591675e-01 9.182452224195003510e-03 3.792543709278106689e-01 4.903639853000640869e-01 5.516668558120727539e-01
2.203266024589538574e-01 -2.647758722305297852e-01 4.843564629554748535e-01 -1.110543385148048401e-01 9.050385653972625732e-02 2.727954089641571045e-02 5.807725191116333008e-01 5.368275046348571777e-01
6.508767604827880859e-01 -5.457747578620910645e-01 -2.134456038475036621e-01 -1.017699167132377625e-01 -5.769807845354080200e-02 1.880376785993576050e-01 3.645356893539428711e-01 2.258311808109283447e-01
5.012595057487487793e-01 1.957029700279235840e-01 -2.119411677122116089e-01 -4.613692760467529297e-01 4.088401496410369873e-01 6.672288756817579269e-03 4.297004342079162598e-01 3.175238072872161865e-01
3.591504693031311035e-01 2.423574477434158325e-01 -9.795709699392318726e-02 -3.237879574298858643e-01 3.520771563053131104e-01 1.918318122625350952e-01 5.981445908546447754e-01 4.234439730644226074e-01
7.289084196090698242e-01 -2.715583145618438721e-01 -2.156718671321868896e-01 -1.809131205081939697e-01 5.075432062149047852e-01 2.271441966295242310e-01 -8.068541437387466431e-02 -4.213578358758240938e-05
1.240247040987014771e-01 1.522575020790100098e-01 -2.361064404249191284e-01 -4.406744837760925293e-01 4.902654290199279785e-01 1.578009277582168579e-01 2.171888500452041626e-01 6.317142248153686523e-01
5.098316073417663574e-01 -3.722226023674011230e-01 -1.128536909818649292e-01 -5.756893157958984375e-01 2.250333279371261597e-01 -3.306582868099212646e-01 8.577831089496612549e-02 3.000586032867431641e-01
3.847894072532653809e-01 -5.736610293388366699e-01 1.617030799388885498e-01 1.281013935804367065e-01 3.169322311878204346e-01 1.307725757360458374e-01 -5.301524400711059570e-01 2.858025431632995605e-01
3.062831461429595947e-01 -1.163349822163581848e-01 2.413521707057952881e-01 2.176649123430252075e-02 8.993199467658996582e-02 2.945452034473419189e-01 7.049551606178283691e-01 4.920628964900970459e-01
-7.371649146080017090e-02 -4.899145960807800293e-01 3.858684599399566650e-01 -2.332039028406143188e-01 -1.127441376447677612e-01 3.804324567317962646e-01 2.699036300182342529e-01 5.665536522865295410e-01
8.455063104629516602e-01 -2.698910236358642578e-01 -1.637263596057891846e-01 -1.375496983528137207e-01 2.895536422729492188e-01 1.031109467148780823e-01 2.666266262531280518e-01 3.144427761435508728e-02
1.097132265567779541e-01 -2.693259716033935547e-02 1.566336899995803833e-01 -3.534278273582458496e-01 5.429987609386444092e-02 -9.614123404026031494e-02 -5.398573279380798340e-01 7.308591008186340332e-01
-3.246200084686279297e-02 -1.267935037612915039e-01 3.685878515243530273e-01 -5.063340067863464355e-01 1.951930671930313110e-01 5.903604626655578613e-01 -4.180238544940948486e-01 1.710812151432037354e-01
-2.210690826177597046e-02 -1.526170969009399414e-01 2.289749979972839355e-01 -4.820052981376647949e-01 1.189457476139068604e-01 4.707519896328449249e-03 5.530030727386474609e-01 6.094899773597717285e-01
2.669387161731719971e-01 -8.939302712678909302e-02 -5.387372151017189026e-02 -2.325330525636672974e-01 -1.253199726343154907e-01 1.784538179636001587e-01 -6.317623853683471680e-01 6.458356976509094238e-01
4.600386321544647217e-01 -3.248105943202972412e-01 1.355126053094863892e-01 4.463929310441017151e-02 -1.488139927387237549e-01 -2.352359294891357422e-01 -3.953967988491058350e-01 6.547412276268005371e-01
6.452685594558715820e-01 -2.510819137096405029e-01 5.072322487831115723e-01 -3.162809461355209351e-02 3.133250866085290909e-03 -2.677344679832458496e-01 2.953881919384002686e-01 3.214902281761169434e-01
7.205018401145935059e-01 2.861863076686859131e-01 -6.538952142000198364e-02 -4.776992201805114746e-01 -1.612738966941833496e-01 3.672433793544769287e-01 -1.330613996833562851e-02 7.381283491849899292e-02
6.859135627746582031e-01 2.208747863769531250e-01 -1.934716105461120605e-01 -4.231250286102294922e-01 2.504285275936126709e-01 4.479836225509643555e-01 4.641827254090458155e-04 2.944180183112621307e-02
1.893929094076156616e-01 -5.389478802680969238e-02 2.996473014354705811e-01 3.041063435375690460e-02 -4.049266278743743896e-01 1.777791082859039307e-01 -3.883633017539978027e-01 7.239580750465393066e-01
-1.973587870597839355e-01 -5.496815592050552368e-02 9.197950363159179688e-02 -6.526114940643310547e-01 4.944951832294464111e-01 1.189714223146438599e-01 -1.848478764295578003e-01 4.804348051548004150e-01
3.269247412681579590e-01 1.233026534318923950e-01 2.839898876845836639e-02 2.329731732606887817e-01 -2.195782214403152466e-01 1.777345091104507446e-01 -1.771295815706253052e-01 8.435961604118347168e-01
3.635782003402709961e-01 1.378914117813110352e-01 -2.335055619478225708e-01 -3.141215741634368896e-01 -3.623618185520172119e-01 2.483823895454406738e-01 1.402282435446977615e-02 7.088040709495544434e-01
4.854353070259094238e-01 2.026218473911285400e-01 -3.458623290061950684e-01 -1.032738313078880310e-01 4.303690493106842041e-01 1.666879057884216309e-01 2.227222621440887451e-01 5.748070478439331055e-01
1.172689646482467651e-01 -5.099940299987792969e-02 3.778475224971771240e-01 -1.591100990772247314e-01 7.388300895690917969e-01 4.713955894112586975e-02 -3.307444751262664795e-01 3.975908160209655762e-01
-9.462451934814453125e-02 -3.757036626338958740e-01 5.406110882759094238e-01 -4.981975555419921875e-01 3.196587562561035156e-01 8.134799450635910034e-02 2.832113802433013916e-01 3.470213413238525391e-01
4.957847595214843750e-01 -5.254897475242614746e-01 4.005491435527801514e-01 2.087941169738769531e-01 2.555668056011199951e-01 3.308835029602050781e-01 2.923342585563659668e-01 1.173283159732818604e-01
1.541544646024703979e-01 -7.910129614174365997e-03 3.120267689228057861e-01 1.550477445125579834e-01 3.313307166099548340e-01 7.127911448478698730e-01 -3.692072331905364990e-01 3.171876668930053711e-01
3.834336102008819580e-01 2.221060991287231445e-01 3.447160124778747559e-01 -2.133391350507736206e-01 7.687022686004638672e-01 -2.106116712093353271e-02 1.400674581527709961e-01 1.683425456285476685e-01
4.591709375381469727e-01 -3.589080870151519775e-01 4.447279572486877441e-01 -2.201135456562042236e-02 1.835440099239349365e-01 9.827737510204315186e-02 5.925048589706420898e-01 2.601360678672790527e-01
6.640006303787231445e-01 2.225729227066040039e-01 3.300550282001495361e-01 -2.981436252593994141e-01 4.914959520101547241e-02 2.708775997161865234e-01 -4.857387244701385498e-01 -2.456890186294913292e-03
2.024588286876678467e-01 1.248218119144439697e-01 2.534548342227935791e-01 -4.255360066890716553e-01 -2.705518603324890137e-01 -2.355734258890151978e-02 -4.965929687023162842e-01 6.146151423454284668e-01
5.408534407615661621e-01 -2.099258005619049072e-01 -2.965429723262786865e-01 -6.739443540573120117e-01 3.038175776600837708e-02 -1.796728819608688354e-01 1.460463106632232666e-01 2.583314776420593262e-01
1.010385826230049133e-01 -2.891533263027667999e-02 -3.057620823383331299e-01 -4.201161265373229980e-01 4.880638420581817627e-01 4.590116441249847412e-02 1.275077760219573975e-01 6.799967885017395020e-01
8.537793755531311035e-01 -4.837400838732719421e-02 -1.927245259284973145e-01 -1.971815973520278931e-01 3.355095982551574707e-01 2.115350514650344849e-01 -1.749265938997268677e-01 6.916885077953338623e-02
4.666514098644256592e-01 -5.302139520645141602e-01 2.949872612953186035e-01 1.382833868265151978e-01 4.587436318397521973e-01 3.297753334045410156e-01 2.598796486854553223e-01 9.074623137712478638e-02
4.943406879901885986e-01 -2.545836269855499268e-01 3.926947414875030518e-01 -5.928630009293556213e-02 2.647896064445376396e-03 -2.416431009769439697e-01 4.214753210544586182e-01 5.450233221054077148e-01
2.727583050727844238e-01 4.467408061027526855e-01 3.253601491451263428e-01 -4.766216874122619629e-01 -2.438872754573822021e-01 4.228744208812713623e-01 3.977537527680397034e-02 3.912957906723022461e-01
3.632875680923461914e-01 2.568325996398925781e-01 -2.660207450389862061e-01 -1.362862884998321533e-01 4.681969583034515381e-01 8.119837939739227295e-02 2.029616236686706543e-01 6.676248908042907715e-01
4.298936724662780762e-01 4.052225947380065918e-01 -1.359858512878417969e-01 -1.425820030272006989e-02 -6.433384120464324951e-02 2.283355295658111572e-01 -3.573010116815567017e-02 7.581148743629455566e-01
4.853575229644775391e-01 -1.890891343355178833e-01 7.109168767929077148e-01 -5.852136388421058655e-02 4.423118233680725098e-01 4.240639507770538330e-02 1.214552298188209534e-01 8.750108629465103149e-02
4.527285695075988770e-01 -2.755112051963806152e-01 5.524632930755615234e-01 1.892570406198501587e-01 4.067915081977844238e-01 3.786721825599670410e-01 2.603467404842376709e-01 3.800121322274208069e-02
3.033784925937652588e-01 -5.410442948341369629e-01 1.503449026495218277e-02 -2.107403427362442017e-01 -1.008345484733581543e-01 -2.070991843938827515e-01 -4.067685902118682861e-01 5.933606028556823730e-01
3.102473616600036621e-01 -6.927113980054855347e-02 6.160424351692199707e-01 -3.979660868644714355e-01 -4.151849448680877686e-02 -2.122938781976699829e-01 3.454127311706542969e-01 4.415430128574371338e-01
2.840506732463836670e-01 -2.445366978645324707e-01 -2.482719421386718750e-01 -3.848519027233123779e-01 -1.464529484510421753e-01 -5.217214301228523254e-02 -4.269022643566131592e-01 6.658459901809692383e-01
2.960852682590484619e-01 -5.176882445812225342e-02 3.175810575485229492e-01 -1.991098374128341675e-01 7.337743043899536133e-01 2.464585155248641968e-01 -4.117950201034545898e-01 2.023234963417053223e-02
6.615269184112548828e-01 -1.461535841226577759e-01 4.835102856159210205e-01 -2.542933821678161621e-01 -2.135907299816608429e-02 -3.344020545482635498e-01 2.803592681884765625e-01 2.273582667112350464e-01
3.233307898044586182e-01 -2.512620948255062103e-02 5.875132679939270020e-01 -3.675470352172851562e-01 1.343469172716140747e-01 -2.204141318798065186e-01 4.322153925895690918e-01 4.013997614383697510e-01
-2.330815494060516357e-01 -4.498602449893951416e-01 5.641845464706420898e-01 -2.852210104465484619e-01 7.046445459127426147e-02 2.549130022525787354e-01 9.339993447065353394e-02 5.147563219070434570e-01
6.334594488143920898e-01 -2.981901168823242188e-02 5.873617529869079590e-01 -9.677752852439880371e-02 3.350873291492462158e-01 2.671822346746921539e-02 3.558822870254516602e-01 6.189267709851264954e-02
4.187352359294891357e-01 -5.242696404457092285e-01 1.999017745256423950e-01 2.626888453960418701e-01 7.600433379411697388e-02 4.632441699504852295e-02 -5.002628564834594727e-01 4.273763895034790039e-01
3.309652507305145264e-01 -4.692000746726989746e-01 5.965153500437736511e-02 -7.882895320653915405e-02 -2.361624538898468018e-01 -2.200185954570770264e-01 -3.267842233180999756e-01 6.705015301704406738e-01
6.339564919471740723e-01 -1.475718766450881958e-01 4.747287631034851074e-01 1.336284428834915161e-01 2.096440941095352173e-01 -3.096235096454620361e-01 2.366166859865188599e-01 3.705303966999053955e-01
3.893586695194244385e-01 -4.854160547256469727e-01 2.347303181886672974e-01 -2.380912750959396362e-02 -2.365436106920242310e-01 -2.332625836133956909e-01 -3.703543245792388916e-01 5.563985109329223633e-01
3.758567273616790771e-01 -4.374693930149078369e-01 3.941379785537719727e-01 1.858419328927993774e-01 5.609319806098937988e-01 2.129776775836944580e-01 -1.179284006357192993e-01 3.218057453632354736e-01
1.844707578420639038e-01 -7.044692039489746094e-01 -3.154146298766136169e-02 -2.641141116619110107e-01 -1.572212949395179749e-02 4.326869174838066101e-02 -3.408144116401672363e-01 5.297818183898925781e-01
3.489532768726348877e-01 7.879871875047683716e-02 -1.237432286143302917e-01 -5.009597539901733398e-01 5.230340957641601562e-01 1.579981893301010132e-01 4.723845422267913818e-01 2.899553477764129639e-01
1.095309853553771973e-01 -3.474831283092498779e-01 2.700831890106201172e-01 -6.751839816570281982e-02 1.403047144412994385e-01 6.774924397468566895e-01 4.365772306919097900e-01 3.470934629440307617e-01
3.129203021526336670e-01 -4.293968155980110168e-02 2.155057527124881744e-02 -1.509236097335815430e-01 7.822293043136596680e-02 -2.063529044389724731e-01 -3.995957076549530029e-01 8.176905512809753418e-01
6.249014139175415039e-01 -2.426623851060867310e-01 -6.754661351442337036e-02 -3.771099150180816650e-01 5.200268626213073730e-01 2.308565229177474976e-01 -2.677911520004272461e-01 -9.167268127202987671e-02
2.277113199234008789e-01 1.133273839950561523e-01 -4.939518868923187256e-02 -5.422757267951965332e-01 1.687258332967758179e-01 -8.210211992263793945e-02 5.549021959304809570e-01 5.437611341476440430e-01
4.397841691970825195e-01 8.415190130472183228e-02 1.060063689947128296e-01 1.862466931343078613e-01 5.964388251304626465e-01 5.067646503448486328e-01 -2.512065768241882324e-01 2.791572511196136475e-01
4.254260063171386719e-01 -4.420799911022186279e-01 3.200729191303253174e-01 -1.109711676836013794e-01 3.117433190345764160e-01 -1.630828902125358582e-02 -6.226541996002197266e-01 1.538459211587905884e-01
3.333485126495361328e-01 2.719110548496246338e-01 1.745495498180389404e-01 3.332830071449279785e-01 2.109544724225997925e-01 5.175006389617919922e-01 -1.463606059551239014e-01 5.828103423118591309e-01
6.231739521026611328e-01 4.305720701813697815e-02 -1.886024177074432373e-01 -2.769421935081481934e-01 5.030630230903625488e-01 2.400259226560592651e-01 3.929906785488128662e-01 1.800168603658676147e-01
1.442178338766098022e-01 -6.081497073173522949e-01 -5.406453832983970642e-02 -1.774842590093612671e-01 -5.888852849602699280e-02 -1.036320254206657410e-02 -2.923485338687896729e-01 6.970570683479309082e-01
2.410052716732025146e-01 4.417248964309692383e-01 -3.489428013563156128e-02 -1.786167323589324951e-01 3.084425926208496094e-01 8.106029033660888672e-02 3.479646146297454834e-01 7.006333470344543457e-01
1.168492287397384644e-01 -3.517940342426300049e-01 3.695849180221557617e-01 -5.104870721697807312e-02 5.627122148871421814e-02 5.380692481994628906e-01 4.864856600761413574e-01 4.404942691326141357e-01
3.361048400402069092e-01 -5.534794926643371582e-01 -1.040333583950996399e-01 -6.701644062995910645e-01 2.659692168235778809e-01 -8.137091249227523804e-02 1.139589473605155945e-01 1.743658035993576050e-01
3.133546411991119385e-01 1.114677041769027710e-01 5.204329490661621094e-01 -7.158312946557998657e-02 6.847624778747558594e-01 -9.805207699537277222e-02 -2.768824100494384766e-01 2.413121312856674194e-01
2.013925015926361084e-01 -1.647801548242568970e-01 3.766531944274902344e-01 -1.417399942874908447e-01 -1.544947028160095215e-01 1.097665578126907349e-01 6.013513803482055664e-01 6.105652451515197754e-01
2.004338800907135010e-01 1.606732010841369629e-01 4.719055891036987305e-01 -5.970522761344909668e-01 -2.134101837873458862e-01 2.778752744197845459e-01 -4.210264384746551514e-01 2.341413646936416626e-01
4.436174035072326660e-01 3.495992720127105713e-01 4.866459071636199951e-01 -3.735226988792419434e-01 3.047909736633300781e-01 1.623525023460388184e-01 -4.238640367984771729e-01 7.565730810165405273e-02
2.483580261468887329e-01 1.798433065414428711e-02 5.062865614891052246e-01 -3.485983312129974365e-01 2.289391160011291504e-01 -1.925395131111145020e-01 5.024136304855346680e-01 4.671657979488372803e-01
4.869726002216339111e-01 -1.549696475267410278e-01 4.121330976486206055e-01 -3.659437596797943115e-01 -7.583570480346679688e-02 -9.727326035499572754e-02 5.771313905715942383e-01 2.945842742919921875e-01
7.517648488283157349e-02 -3.907564580440521240e-01 3.200040757656097412e-01 -2.004668861627578735e-01 4.689884930849075317e-02 3.232528567314147949e-01 5.215194225311279297e-01 5.660333633422851562e-01
4.994308054447174072e-01 6.192949414253234863e-02 -2.012888789176940918e-01 3.650108873844146729e-01 3.541658222675323486e-01 7.585570216178894043e-02 -1.764042079448699951e-01 6.408414840698242188e-01
7.734194993972778320e-01 -4.668579995632171631e-01 -2.295096367597579956e-01 -3.534036502242088318e-02 1.188354715704917908e-01 1.426378935575485229e-01 2.696461081504821777e-01 1.508832275867462158e-01
3.185482025146484375e-01 1.348561793565750122e-01 -1.415496021509170532e-01 -2.517386376857757568e-01 -4.377065896987915039e-01 1.643926948308944702e-01 3.375761210918426514e-02 7.597240805625915527e-01
5.628131031990051270e-01 1.739621609449386597e-01 4.972883313894271851e-02 2.466595321893692017e-01 2.250422239303588867e-01 -1.940860748291015625e-01 -2.041060030460357666e-01 6.780058741569519043e-01
3.643245398998260498e-01 -1.803592145442962646e-01 2.436825484037399292e-01 -1.218175143003463745e-01 4.935593307018280029e-01 4.267220851033926010e-03 -6.757398843765258789e-01 2.455077171325683594e-01
4.808224439620971680e-01 -3.570365309715270996e-01 5.583010911941528320e-01 -8.937811106443405151e-02 -9.145785868167877197e-02 -2.984659671783447266e-01 1.863138973712921143e-01 4.353009164333343506e-01
4.355358183383941650e-01 4.753877595067024231e-02 -2.381820678710937500e-01 -3.001328408718109131e-01 -3.328082859516143799e-01 3.397299051284790039e-01 -3.351730108261108398e-01 5.680840611457824707e-01
2.531495988368988037e-01 3.988243937492370605e-01 -4.588698595762252808e-02 -1.622368097305297852e-01 3.853443861007690430e-01 1.279333233833312988e-01 3.694823980331420898e-01 6.686207652091979980e-01
1.356538981199264526e-01 -3.405363559722900391e-01 3.116677701473236084e-01 -7.907038927078247070e-02 1.205694973468780518e-01 5.594835281372070312e-01 5.203599333763122559e-01 4.048590958118438721e-01
4.615039229393005371e-01 -2.483183443546295166e-01 -2.575195729732513428e-01 -7.121909260749816895e-01 1.163807213306427002e-01 -5.293847993016242981e-03 3.225238919258117676e-01 1.850022524595260620e-01
3.468048274517059326e-01 -1.909964978694915771e-01 -2.432193309068679810e-01 -5.967771261930465698e-02 1.093635801225900650e-02 2.274022996425628662e-01 -4.413526058197021484e-01 7.306889891624450684e-01
5.188997983932495117e-01 2.927988171577453613e-01 3.935972750186920166e-01 -3.075919747352600098e-01 -3.419322669506072998e-01 -1.290608197450637817e-01 -1.655992716550827026e-01 4.842341244220733643e-01
7.804483175277709961e-01 7.524172775447368622e-03 -1.463835239410400391e-01 2.465144842863082886e-01 1.636681556701660156e-01 1.244433969259262085e-01 -2.995479702949523926e-01 4.202902615070343018e-01
3.948343098163604736e-01 -3.323084115982055664e-01 -1.237114798277616501e-02 3.147730827331542969e-01 3.091522455215454102e-01 7.384216785430908203e-02 -3.958481252193450928e-01 6.137739419937133789e-01
2.531036138534545898e-01 -7.042339444160461426e-01 1.022631749510765076e-01 -5.159441232681274414e-01 -3.092482453212141991e-03 -4.338379949331283569e-02 -2.418642789125442505e-01 3.208534121513366699e-01
5.846498012542724609e-01 -1.445005536079406738e-01 -2.402505278587341309e-01 1.093331128358840942e-01 3.740071505308151245e-02 5.949240326881408691e-01 -2.875059247016906738e-01 3.600513637065887451e-01
7.270886898040771484e-01 -9.287437051534652710e-02 -2.650237679481506348e-01 -3.133570253849029541e-01 2.878378629684448242e-01 4.519173800945281982e-01 -7.882006466388702393e-02 -3.152061998844146729e-02
7.824131250381469727e-01 -1.912010759115219116e-01 2.502678930759429932e-01 -1.816282272338867188e-01 4.763819277286529541e-01 -2.487646974623203278e-02 -7.343497872352600098e-02 -1.506574600934982300e-01
3.337458968162536621e-01 -3.819992840290069580e-01 -2.038780599832534790e-01 -3.358940184116363525e-01 -2.160836011171340942e-01 -5.826651304960250854e-02 -4.599618017673492432e-01 5.715307593345642090e-01
1.774785220623016357e-01 -1.961894705891609192e-02 -3.898164331912994385e-01 -5.098842382431030273e-01 2.510694861412048340e-01 1.153387799859046936e-01 2.484371960163116455e-01 6.466202139854431152e-01
3.821811378002166748e-01 1.984171420335769653e-01 -4.569122940301895142e-02 -4.917420446872711182e-01 -2.633290886878967285e-01 2.586020231246948242e-01 -3.647095263004302979e-01 5.490355491638183594e-01
6.070833206176757812e-01 -4.894431531429290771e-01 -2.264406979084014893e-01 2.545665390789508820e-02 9.362082928419113159e-02 9.443657845258712769e-02 3.934436142444610596e-01 4.092564582824707031e-01
1.265442371368408203e-01 -4.030939340591430664e-01 2.945700287818908691e-01 -1.028660982847213745e-01 8.889056742191314697e-02 4.974991381168365479e-01 4.907481670379638672e-01 4.773972928524017334e-01
3.796554803848266602e-01 3.994274735450744629e-01 5.668167397379875183e-02 1.328899413347244263e-01 1.583411544561386108e-01 1.476686000823974609e-01 -2.287629842758178711e-01 7.591022849082946777e-01
2.406728416681289673e-01 -9.540729224681854248e-02 -3.602047264575958252e-01 -9.666512906551361084e-02 -2.425871556624770164e-03 3.502103090286254883e-01 -2.529611289501190186e-01 7.792560458183288574e-01
4.665268063545227051e-01 -2.509134411811828613e-01 5.774658322334289551e-01 2.254239171743392944e-01 3.526150882244110107e-01 3.850644826889038086e-01 2.427775710821151733e-01 5.966001003980636597e-02
-5.096608027815818787e-02 -4.170670509338378906e-01 2.277541756629943848e-01 -1.973537057638168335e-01 1.729739308357238770e-01 6.450092792510986328e-01 3.242312669754028320e-01 4.260919094085693359e-01
3.461453020572662354e-01 6.330059468746185303e-02 2.105795443058013916e-01 2.315773628652095795e-02 6.430344581604003906e-01 2.584762573242187500e-01 5.251156687736511230e-01 2.743111252784729004e-01
1.065697744488716125e-01 -4.159513711929321289e-01 2.832614481449127197e-01 -3.510143160820007324e-01 -1.520893871784210205e-01 2.459721267223358154e-02 4.714292585849761963e-01 6.051424741744995117e-01
2.953568398952484131e-01 4.308624658733606339e-03 3.824686110019683838e-01 -1.146863475441932678e-01 7.001780271530151367e-01 -1.368380486965179443e-01 -4.296703338623046875e-01 2.443767935037612915e-01
-1.692990958690643311e-02 2.583464980125427246e-01 1.244777143001556396e-01 -7.589411735534667969e-01 2.054699510335922241e-01 -1.748385839164257050e-02 -1.434092670679092407e-01 5.276309847831726074e-01
6.992583274841308594e-01 -2.066581323742866516e-02 -3.709358274936676025e-01 -2.796081006526947021e-01 -3.569335490465164185e-02 5.110523700714111328e-01 -1.361753046512603760e-01 1.176631525158882141e-01
2.359502017498016357e-01 2.550091128796339035e-03 -4.347847104072570801e-01 -4.156995415687561035e-01 -1.278011798858642578e-01 3.844830989837646484e-01 -7.058953493833541870e-02 6.429105401039123535e-01
-7.253222912549972534e-02 -5.894513130187988281e-01 2.262052148580551147e-02 -6.204788088798522949e-01 2.525649070739746094e-01 2.016851305961608887e-01 -2.663742303848266602e-01 2.938698232173919678e-01
5.070763826370239258e-01 -2.135345526039600372e-02 1.717562526464462280e-01 1.988638751208782196e-02 -1.958305537700653076e-01 -2.226200252771377563e-01 -4.750027656555175781e-01 6.316526532173156738e-01
4.662275612354278564e-01 -1.755450665950775146e-01 -6.415659934282302856e-02 -1.144366636872291565e-01 -3.763337731361389160e-01 1.966165900230407715e-01 -5.376008152961730957e-01 5.150768756866455078e-01
4.584164023399353027e-01 4.829325079917907715e-01 5.336667895317077637e-01 -4.530897736549377441e-01 -1.010506972670555115e-01 1.070591881871223450e-01 -1.418853402137756348e-01 1.572759598493576050e-01
6.160328388214111328e-01 -3.591355085372924805e-01 -2.801865339279174805e-01 -6.118000149726867676e-01 6.219447031617164612e-02 -7.626477628946304321e-02 1.050308346748352051e-01 1.341851949691772461e-01
2.907857298851013184e-01 -6.250187158584594727e-01 5.408184975385665894e-02 -6.875520348548889160e-01 1.953409612178802490e-01 -6.696552783250808716e-02 6.719627231359481812e-02 4.455447569489479065e-02
6.561869978904724121e-01 -3.364016115665435791e-01 -1.217385232448577881e-01 1.290204524993896484e-01 4.164847135543823242e-01 -4.300625249743461609e-02 -3.647959828376770020e-01 3.411756157875061035e-01
7.137127518653869629e-01 -3.849596977233886719e-01 -2.478633522987365723e-01 -4.016475677490234375e-01 -8.296884596347808838e-03 -1.763281412422657013e-02 2.937904000282287598e-01 1.815783828496932983e-01
7.477244827896356583e-03 1.897318661212921143e-01 2.090588361024856567e-01 -6.198691129684448242e-01 -3.094275891780853271e-01 -1.124139577150344849e-01 -3.295794129371643066e-02 6.530957818031311035e-01
1.030532345175743103e-01 -2.702463269233703613e-01 3.244098424911499023e-01 -8.870757371187210083e-02 5.028265118598937988e-01 -3.109409101307392120e-02 -5.464800596237182617e-01 5.007938146591186523e-01
4.154593050479888916e-01 -5.981238484382629395e-01 2.496943324804306030e-01 -1.642977893352508545e-01 -2.729200124740600586e-01 3.472715914249420166e-01 -4.303514957427978516e-01 3.906900063157081604e-03
2.915420830249786377e-01 -3.089796602725982666e-01 -2.681852579116821289e-01 -6.647070050239562988e-01 2.548772990703582764e-01 -1.021636053919792175e-01 2.781036198139190674e-01 3.911967277526855469e-01
4.170455932617187500e-01 -3.588151186704635620e-02 -1.704252138733863831e-02 -2.626051604747772217e-01 6.558097004890441895e-01 2.212113142013549805e-01 4.846028983592987061e-01 2.041393369436264038e-01
1.236086636781692505e-01 -4.137406945228576660e-01 4.496786594390869141e-01 8.956357836723327637e-03 -6.958615034818649292e-02 4.984537065029144287e-01 4.477135241031646729e-01 3.968660235404968262e-01
1.757676154375076294e-01 -3.796713352203369141e-01 2.951284945011138916e-01 -2.268681228160858154e-01 -1.671192795038223267e-01 -8.115674369037151337e-03 4.937776029109954834e-01 6.438745260238647461e-01
-1.203348189592361450e-01 -4.146894514560699463e-01 2.206822633743286133e-01 -2.262353003025054932e-01 -1.650039851665496826e-02 6.141436100006103516e-01 2.561189532279968262e-01 5.202188491821289062e-01
1.270170062780380249e-01 -3.529101312160491943e-01 2.075125575065612793e-01 -1.194990500807762146e-01 1.761318296194076538e-01 5.727496743202209473e-01 5.205399394035339355e-01 4.146724641323089600e-01
2.829284965991973877e-02 -3.264332413673400879e-01 4.123884141445159912e-01 -5.282338336110115051e-02 -2.388356178998947144e-01 4.261810481548309326e-01 4.324408173561096191e-01 5.423177480697631836e-01
-4.728789255023002625e-02 -6.125314831733703613e-01 2.542902529239654541e-01 -3.163940012454986572e-01 2.697341442108154297e-01 -1.416652947664260864e-01 -2.668248713016510010e-01 5.420140027999877930e-01
5.906528234481811523e-01 -6.300724744796752930e-01 3.514004349708557129e-01 -1.284589916467666626e-01 1.845623105764389038e-01 -5.407643318176269531e-02 2.688615918159484863e-01 6.985720247030258179e-02
-7.616516668349504471e-03 -4.480533599853515625e-01 6.722241640090942383e-02 -3.145879805088043213e-01 7.156480103731155396e-02 6.064531803131103516e-01 3.675300180912017822e-01 4.332672655582427979e-01
5.417723655700683594e-01 8.077882975339889526e-02 -4.839322268962860107e-01 -2.966132462024688721e-01 3.068123757839202881e-01 3.322961926460266113e-01 1.212809421122074127e-02 4.160360097885131836e-01
5.501747131347656250e-01 -3.654589653015136719e-01 2.104973047971725464e-01 -3.773978352546691895e-01 -3.153026700019836426e-01 4.413237869739532471e-01 -2.415368407964706421e-01 -1.564825326204299927e-01
3.290545940399169922e-01 1.310562938451766968e-01 -4.876087978482246399e-02 -9.254790842533111572e-02 1.626498550176620483e-01 -1.606530845165252686e-01 -4.368633329868316650e-01 7.877122759819030762e-01
2.169271111488342285e-01 6.477325409650802612e-02 -3.941894471645355225e-01 -1.460999101400375366e-01 1.993731856346130371e-01 7.905896008014678955e-02 -1.107838898897171021e-01 8.448333740234375000e-01
3.081563413143157959e-01 3.928043842315673828e-01 5.713477134704589844e-01 -1.352912560105323792e-02 3.622040897607803345e-02 2.269979268312454224e-01 -3.283641636371612549e-01 5.132834911346435547e-01
7.976962924003601074e-01 2.502564489841461182e-01 2.631070911884307861e-01 4.911475256085395813e-02 -3.325935900211334229e-01 1.725140810012817383e-01 -2.265567332506179810e-01 1.941828578710556030e-01
1.366614997386932373e-01 1.244135797023773193e-01 4.386387467384338379e-01 1.428320258855819702e-01 4.058919548988342285e-01 2.142895162105560303e-01 -4.369275867938995361e-01 5.928457379341125488e-01
5.296985507011413574e-01 -5.016631484031677246e-01 2.726132869720458984e-01 -2.303397208452224731e-01 -3.140092790126800537e-01 3.932126164436340332e-01 -2.659007310867309570e-01 -1.282887905836105347e-01
6.494635939598083496e-01 -2.546440362930297852e-01 -8.828189969062805176e-02 1.961109042167663574e-01 5.915662050247192383e-01 3.055724203586578369e-01 1.111833080649375916e-01 1.068329811096191406e-01
2.187585085630416870e-01 -7.331127524375915527e-01 -3.460707608610391617e-03 -3.693937063217163086e-01 1.888310760259628296e-01 1.350538432598114014e-01 -4.135656356811523438e-01 2.308540642261505127e-01
1.359728276729583740e-01 -7.041355371475219727e-01 7.703452557325363159e-02 -4.649262130260467529e-01 2.296667546033859253e-01 9.209334105253219604e-02 -3.210293948650360107e-01 3.151599466800689697e-01
2.881827354431152344e-01 3.462922573089599609e-01 -2.794393002986907959e-01 -2.331638783216476440e-01 3.777841925621032715e-01 2.356940209865570068e-01 1.726128160953521729e-01 6.606910228729248047e-01
6.406999230384826660e-01 -5.750385299324989319e-02 4.102915227413177490e-01 7.645633816719055176e-02 1.587637811899185181e-01 3.897505253553390503e-02 5.534144043922424316e-01 2.811042666435241699e-01
1.338317990303039551e-02 -2.935298979282379150e-01 3.775843381881713867e-01 1.152933388948440552e-01 -3.001653254032135010e-01 1.552985161542892456e-01 -3.631280958652496338e-01 7.153459191322326660e-01
-1.870476007461547852e-01 1.182199120521545410e-01 1.670781373977661133e-01 -7.245673537254333496e-01 3.696464002132415771e-01 1.070562973618507385e-01 -1.519203186035156250e-01 4.763875007629394531e-01
4.647390544414520264e-01 1.771722286939620972e-01 2.706879377365112305e-01 2.195495069026947021e-01 4.803486913442611694e-02 7.274628877639770508e-01 -1.881274580955505371e-01 2.534799575805664062e-01
1.294973399490118027e-02 -4.967448115348815918e-01 1.106190904974937439e-01 -2.441594302654266357e-01 -5.437879264354705811e-02 1.768121123313903809e-01 -4.687620103359222412e-01 6.536582112312316895e-01
-5.935490597039461136e-03 -4.160987734794616699e-01 6.128729581832885742e-01 -1.426994502544403076e-01 3.523668274283409119e-02 3.793973922729492188e-01 3.791926205158233643e-01 3.766683638095855713e-01
4.236669540405273438e-01 -5.542392730712890625e-01 -3.164530098438262939e-01 -5.919844508171081543e-01 6.532353162765502930e-02 7.482524216175079346e-02 -2.884496003389358521e-03 2.299197167158126831e-01
-8.864393457770347595e-03 -5.649890303611755371e-01 6.340149044990539551e-01 -9.974589198827743530e-02 2.287082523107528687e-01 3.460892140865325928e-01 1.918950080871582031e-01 2.446951121091842651e-01
6.127946376800537109e-01 7.175504416227340698e-02 -1.540271341800689697e-01 -1.843467205762863159e-01 -1.315233558416366577e-01 6.845054626464843750e-01 1.518870145082473755e-01 2.295870631933212280e-01
-7.355112582445144653e-02 8.808482438325881958e-02 2.937707006931304932e-01 -3.499368727207183838e-01 1.178382113575935364e-01 -2.731464207172393799e-01 -1.804580539464950562e-01 8.105641603469848633e-01
-1.387059837579727173e-01 -3.921949565410614014e-01 2.009522169828414917e-01 -3.957311511039733887e-01 3.612662255764007568e-01 -1.341078281402587891e-01 -2.545236051082611084e-01 6.455063223838806152e-01
6.921960711479187012e-01 6.603591889142990112e-02 3.802297413349151611e-01 7.120862603187561035e-02 2.165437303483486176e-02 2.953945398330688477e-01 -5.262708067893981934e-01 -4.659181088209152222e-02
5.316003784537315369e-02 2.244062535464763641e-02 3.763253092765808105e-01 -6.610641479492187500e-01 -2.991772294044494629e-01 3.858557939529418945e-01 -2.915810644626617432e-01 3.076241910457611084e-01
4.274038374423980713e-01 6.034773960709571838e-02 -1.057212203741073608e-01 6.494169682264328003e-02 -2.170992195606231689e-01 6.651692986488342285e-01 -2.009389698505401611e-01 5.180068016052246094e-01
4.756573587656021118e-02 2.911945804953575134e-03 5.143527388572692871e-01 -4.522864222526550293e-01 -2.912666201591491699e-01 9.751655906438827515e-02 -3.614077568054199219e-01 5.510410070419311523e-01
2.200102657079696655e-01 -6.566199064254760742e-01 1.239211782813072205e-01 -1.979883462190628052e-01 -1.134402975440025330e-01 -1.609292626380920410e-01 -3.386000096797943115e-01 5.589928627014160156e-01
8.063145279884338379e-01 2.628681659698486328e-01 1.116583645343780518e-01 -2.963991165161132812e-01 5.845591053366661072e-02 -5.168526619672775269e-02 -3.889662921428680420e-01 1.518358290195465088e-01
3.895901441574096680e-01 3.167560994625091553e-01 4.078696072101593018e-01 -4.627195298671722412e-01 2.728107869625091553e-01 3.199867159128189087e-02 -3.940078020095825195e-01 3.697651326656341553e-01
5.123552680015563965e-01 1.370123922824859619e-01 -3.840912580490112305e-01 -1.874778866767883301e-01 3.229553699493408203e-01 2.356931716203689575e-01 3.696626424789428711e-01 4.894320666790008545e-01
4.501217901706695557e-01 1.476115584373474121e-01 -4.261474013328552246e-01 -1.572877019643783569e-01 3.569454252719879150e-01 2.796381115913391113e-01 2.161370962858200073e-01 5.629718303680419922e-01
5.826274156570434570e-01 -2.255456596612930298e-01 3.204761147499084473e-01 2.751449681818485260e-02 -4.427262246608734131e-01 3.604134917259216309e-01 -2.953683435916900635e-01 3.050668239593505859e-01
3.053903579711914062e-01 2.342591881752014160e-01 -1.686477512121200562e-01 -3.308812081813812256e-01 -2.623997926712036133e-01 4.030504524707794189e-01 1.630497723817825317e-01 6.753120422363281250e-01
2.104856520891189575e-01 2.597763240337371826e-01 -2.655766606330871582e-01 -2.037551552057266235e-01 3.561832606792449951e-01 3.494005277752876282e-02 2.130809575319290161e-01 7.763209939002990723e-01
3.789997398853302002e-01 -3.467238843441009521e-01 -2.599847614765167236e-01 -3.656224310398101807e-01 -4.154750332236289978e-02 -1.211475357413291931e-01 -4.274257719516754150e-01 5.794603228569030762e-01
7.684015035629272461e-01 1.244512423872947693e-01 6.572793424129486084e-02 -7.461283355951309204e-02 -5.165371298789978027e-01 9.934590756893157959e-02 -1.827587187290191650e-01 2.722184360027313232e-01
-2.271329313516616821e-01 -1.056381762027740479e-01 1.577597856521606445e-01 -7.268329262733459473e-01 3.738184273242950439e-01 1.489699929952621460e-01 -1.441354900598526001e-01 4.487425386905670166e-01
3.685657680034637451e-01 1.204582080245018005e-01 -3.526628315448760986e-01 -2.647221684455871582e-01 5.023834109306335449e-01 3.537866473197937012e-01 1.756517738103866577e-01 4.967822730541229248e-01
8.355944752693176270e-01 -1.870181709527969360e-01 -1.071982160210609436e-01 -6.200544908642768860e-02 2.606505751609802246e-01 4.156953692436218262e-01 1.590030267834663391e-03 -1.035670712590217590e-01
5.550723522901535034e-02 -3.116425499320030212e-02 -1.196869388222694397e-01 -6.073175668716430664e-01 6.166638135910034180e-01 3.583455085754394531e-01 1.606534607708454132e-02 3.222489356994628906e-01
5.047265291213989258e-01 -3.609152138233184814e-01 2.542366087436676025e-01 -2.470952272415161133e-02 -1.966592520475387573e-01 -2.178859114646911621e-01 -4.943380653858184814e-01 4.682149887084960938e-01
3.896707296371459961e-01 -4.214737564325332642e-03 -2.805102765560150146e-01 -3.947882056236267090e-01 -7.849418371915817261e-02 -6.982283201068639755e-03 -4.734109044075012207e-01 6.190857887268066406e-01
-3.590670228004455566e-02 -4.745193719863891602e-01 4.467828273773193359e-01 -1.926069259643554688e-01 -2.256709486246109009e-01 3.248789608478546143e-01 2.531034946441650391e-01 5.624009966850280762e-01
1.670193970203399658e-01 -1.551149338483810425e-01 1.365384012460708618e-01 -3.537657260894775391e-01 3.001341223716735840e-02 -4.504949748516082764e-01 -2.219209522008895874e-01 7.423984408378601074e-01
2.340743839740753174e-01 -4.354129731655120850e-01 2.072335034608840942e-01 -4.011745154857635498e-01 4.969076812267303467e-01 -1.439180672168731689e-01 -3.082869052886962891e-01 4.348191916942596436e-01
1.232523769140243530e-01 -6.492701172828674316e-01 -5.372330918908119202e-02 -3.656105995178222656e-01 1.732113361358642578e-01 2.037621885538101196e-01 -4.537321925163269043e-01 3.864007890224456787e-01
5.530056953430175781e-01 -6.493611633777618408e-02 3.756325542926788330e-01 -2.278701514005661011e-01 6.804004907608032227e-01 -2.534689754247665405e-02 1.825700551271438599e-01 4.929046146571636200e-03
4.768459200859069824e-01 -4.376216232776641846e-01 -2.379368692636489868e-01 -6.813607811927795410e-01 -3.083330206573009491e-02 -8.408091962337493896e-02 1.339480280876159668e-01 1.851388812065124512e-01
1.878157071769237518e-02 -5.135108232498168945e-01 6.001169607043266296e-02 -6.097419261932373047e-01 2.183410525321960449e-01 -1.297566690482199192e-03 -2.641637325286865234e-01 4.930622279644012451e-01
3.253182768821716309e-01 -4.138506948947906494e-01 3.386168777942657471e-01 -7.354111969470977783e-02 1.399305090308189392e-02 1.824548095464706421e-01 -6.705465912818908691e-01 3.459881246089935303e-01
4.290732368826866150e-02 -3.935277462005615234e-01 2.982690632343292236e-01 -3.461536467075347900e-01 -2.795234024524688721e-01 2.627957463264465332e-01 4.232498705387115479e-01 5.551330447196960449e-01
1.368088573217391968e-01 -2.017838805913925171e-01 2.075767815113067627e-01 -4.104648530483245850e-01 -9.292549639940261841e-02 -8.508915454149246216e-02 5.356094837188720703e-01 6.528738737106323242e-01
5.143610239028930664e-01 -4.851338267326354980e-01 3.776278495788574219e-01 1.181908622384071350e-01 5.218806862831115723e-01 2.551610469818115234e-01 -5.256424099206924438e-02 5.723937228322029114e-02
4.512075781822204590e-01 2.772162556648254395e-01 -8.489140868186950684e-02 -5.454233661293983459e-02 -1.461085379123687744e-01 6.092367172241210938e-01 -1.286846548318862915e-01 5.480006337165832520e-01
6.019470691680908203e-01 -3.685580193996429443e-01 -2.507023215293884277e-01 -7.442900538444519043e-02 -1.325657069683074951e-01 2.721334695816040039e-01 4.576848149299621582e-01 3.637686073780059814e-01
6.094951033592224121e-01 5.754017233848571777e-01 2.326460033655166626e-01 -2.107295691967010498e-01 1.529176831245422363e-01 3.451698422431945801e-01 1.801558881998062134e-01 1.546455025672912598e-01
1.330862194299697876e-01 -4.442939460277557373e-01 4.855998456478118896e-01 1.104773357510566711e-01 -1.839648783206939697e-01 4.408340454101562500e-01 3.575729131698608398e-01 4.252556264400482178e-01
1.323415637016296387e-01 -2.805325388908386230e-01 9.813547134399414062e-02 1.160696521401405334e-01 -2.843799591064453125e-01 3.089183866977691650e-01 -3.414322435855865479e-01 7.666850090026855469e-01
2.206612378358840942e-01 -7.005368471145629883e-01 7.540240138769149780e-02 9.177322685718536377e-02 4.686541110277175903e-02 1.452433615922927856e-01 -3.651061356067657471e-01 5.383813977241516113e-01
3.523189127445220947e-01 -9.179174154996871948e-02 -3.427972495555877686e-01 -1.466433405876159668e-01 -2.017127275466918945e-01 4.212005734443664551e-01 -2.807229161262512207e-01 6.569079756736755371e-01
-2.231727838516235352e-01 -3.278158009052276611e-01 2.956224083900451660e-01 -6.642428040504455566e-01 4.501401782035827637e-01 6.286230683326721191e-02 -8.220683038234710693e-02 3.174647092819213867e-01
5.553348660469055176e-01 1.865824162960052490e-01 -3.121999800205230713e-01 -2.835939526557922363e-01 4.513437747955322266e-01 2.108644247055053711e-01 3.094600737094879150e-01 3.673624098300933838e-01
2.681271135807037354e-01 -4.416109025478363037e-01 3.885560929775238037e-01 -1.772036254405975342e-01 1.773812025785446167e-01 7.597386837005615234e-02 -6.865128874778747559e-01 2.053641974925994873e-01
3.038243353366851807e-01 -5.053982734680175781e-01 2.713572978973388672e-01 2.390516363084316254e-02 4.145299494266510010e-01 1.642237603664398193e-01 -5.671268701553344727e-01 2.400414049625396729e-01
6.817353367805480957e-01 1.438917815685272217e-01 -3.816480562090873718e-02 1.699020564556121826e-01 1.926975101232528687e-01 6.434561610221862793e-01 7.038779556751251221e-02 1.675891578197479248e-01
6.122243124991655350e-03 -3.479753732681274414e-01 4.204672276973724365e-01 -3.139687478542327881e-01 -3.928018808364868164e-01 3.521138131618499756e-01 2.920565903186798096e-01 4.898283481597900391e-01
5.317891836166381836e-01 3.019729852676391602e-01 1.895082443952560425e-01 7.028401643037796021e-02 -4.333412647247314453e-02 7.189493775367736816e-01 2.166047692298889160e-03 2.576595246791839600e-01
3.111826181411743164e-01 -4.028503894805908203e-01 1.268167644739151001e-01 -1.931994259357452393e-01 7.921613454818725586e-01 -3.021787153556942940e-03 -6.599503755569458008e-02 2.357635200023651123e-01
4.119909107685089111e-01 1.929964125156402588e-01 4.608947038650512695e-01 -2.994104027748107910e-01 6.831710934638977051e-01 -4.524239152669906616e-02 7.872468978166580200e-02 1.264048218727111816e-01
5.278717279434204102e-01 2.689743638038635254e-01 3.708153665065765381e-01 -8.888977766036987305e-02 4.202839732170104980e-01 2.435350716114044189e-01 -5.079483389854431152e-01 9.817998111248016357e-02
3.586199879646301270e-01 -5.855029225349426270e-01 1.945857703685760498e-01 -4.035615026950836182e-01 -2.770451605319976807e-01 3.340107202529907227e-01 -3.734419941902160645e-01 -8.736807852983474731e-03
2.681664824485778809e-01 -3.760360777378082275e-01 4.134290292859077454e-02 -1.096434816718101501e-01 1.154326647520065308e-02 4.951159954071044922e-01 5.618892908096313477e-01 4.603912532329559326e-01
-1.416400521993637085e-01 -4.414339959621429443e-01 7.824791222810745239e-02 -3.437615334987640381e-01 1.160558909177780151e-01 -5.582491308450698853e-02 -2.602248787879943848e-01 7.592608332633972168e-01
4.841813743114471436e-01 -4.123851656913757324e-01 5.853734612464904785e-01 1.325155198574066162e-01 1.988313347101211548e-01 2.960992753505706787e-01 3.228514194488525391e-01 6.198849529027938843e-02
2.990158796310424805e-01 -2.333605587482452393e-01 -3.354163765907287598e-01 -2.054496705532073975e-01 2.390070855617523193e-01 2.049628496170043945e-01 -3.988686203956604004e-01 6.657240390777587891e-01
4.311822056770324707e-01 7.289141416549682617e-02 -1.639124900102615356e-01 -1.349164247512817383e-01 -1.770511865615844727e-01 7.467595338821411133e-01 -1.601412147283554077e-01 3.860789537429809570e-01
1.921855807304382324e-01 -6.574441790580749512e-01 -1.280389819294214249e-02 -1.953738182783126831e-01 -7.272388786077499390e-02 -3.070703521370887756e-02 -2.475958615541458130e-01 6.518906354904174805e-01
3.089575171470642090e-01 -1.554778963327407837e-01 -4.760393202304840088e-01 -4.194698333740234375e-01 -1.896028071641921997e-01 3.445388078689575195e-01 2.266325056552886963e-01 5.213302373886108398e-01
4.856237471103668213e-01 5.925134196877479553e-02 -4.743869900703430176e-01 -2.095309942960739136e-01 3.004588782787322998e-01 3.813033998012542725e-01 -8.307348191738128662e-02 4.991429150104522705e-01
3.177379965782165527e-01 -1.892091482877731323e-01 5.829616785049438477e-01 2.547501325607299805e-01 2.662128210067749023e-01 2.542265057563781738e-01 4.439825415611267090e-01 3.547956645488739014e-01
3.795946538448333740e-01 1.875977516174316406e-01 -1.440084576606750488e-01 -3.555565327405929565e-02 -8.956490457057952881e-02 4.721020460128784180e-01 -1.808086186647415161e-01 7.315179109573364258e-01
3.056606650352478027e-01 8.752916008234024048e-02 3.532968759536743164e-01 -4.633441567420959473e-02 -3.093982338905334473e-01 8.410418778657913208e-02 -2.928137481212615967e-01 7.638087272644042969e-01
9.799204766750335693e-02 -4.942873418331146240e-01 3.026427924633026123e-01 -2.755220532417297363e-01 2.856289148330688477e-01 4.891560599207878113e-02 -6.207173466682434082e-01 3.306144773960113525e-01
9.549958705902099609e-01 -1.389549821615219116e-01 -1.690222769975662231e-01 -1.736558824777603149e-01 -2.166550606489181519e-02 -1.905466616153717041e-02 8.688958734273910522e-02 3.958835825324058533e-02
1.527690440416336060e-01 -6.145542860031127930e-01 -7.621371652930974960e-03 -2.181051820516586304e-01 1.675548702478408813e-01 -4.208592697978019714e-02 -2.927007675170898438e-01 6.601794362068176270e-01
2.496526390314102173e-01 1.236897855997085571e-01 2.501280307769775391e-01 -3.587404489517211914e-01 9.300097078084945679e-02 -3.962086439132690430e-01 -3.077841103076934814e-01 6.861152648925781250e-01
4.970065951347351074e-01 -3.287568986415863037e-01 2.084461748600006104e-01 3.333543837070465088e-01 -2.244419455528259277e-01 1.404439061880111694e-01 -3.764901757240295410e-01 5.277168154716491699e-01
4.945743978023529053e-01 -6.705021858215332031e-01 4.098099470138549805e-01 -3.021324574947357178e-01 1.571967154741287231e-01 -5.248152185231447220e-03 1.216217949986457825e-01 -8.405033499002456665e-02
6.277167201042175293e-01 2.110940068960189819e-01 -3.653697073459625244e-01 -3.643438220024108887e-02 3.168706595897674561e-01 3.121514022350311279e-01 2.113664299249649048e-01 4.290305674076080322e-01
9.590593576431274414e-01 -6.524699181318283081e-02 -2.183064073324203491e-02 -7.557299733161926270e-02 -1.034376621246337891e-01 3.940115123987197876e-02 1.765984743833541870e-01 1.622387319803237915e-01
-1.711286902427673340e-01 -1.308403611183166504e-01 8.172757178544998169e-02 -7.196646332740783691e-01 4.358227849006652832e-01 2.891620099544525146e-01 -2.036765068769454956e-01 3.375776708126068115e-01
9.257759898900985718e-03 -1.461256742477416992e-01 3.513458650559186935e-04 -3.933016955852508545e-01 7.361427545547485352e-01 3.666810989379882812e-01 1.496343016624450684e-01 3.537280261516571045e-01
7.488618046045303345e-02 -2.410034239292144775e-01 2.546811997890472412e-01 -5.078094005584716797e-01 -2.277045138180255890e-02 5.863876268267631531e-02 5.390650629997253418e-01 5.648260116577148438e-01
4.853059947490692139e-01 -3.280508816242218018e-01 1.598493307828903198e-01 2.220155447721481323e-01 -3.444967567920684814e-01 1.813015341758728027e-01 -4.880597889423370361e-01 4.384831190109252930e-01
4.334847033023834229e-01 -3.926109969615936279e-01 4.939799308776855469e-01 1.074489280581474304e-01 -3.505171835422515869e-02 3.529843688011169434e-01 4.940524399280548096e-01 1.801989674568176270e-01
4.650030136108398438e-01 -1.128842905163764954e-01 4.221879243850708008e-01 3.746554255485534668e-02 5.257732048630714417e-02 3.629907071590423584e-01 6.388491392135620117e-01 2.207449823617935181e-01
6.172991394996643066e-01 1.855308748781681061e-02 -6.659732013940811157e-02 -3.633720576763153076e-01 6.080004572868347168e-01 7.370696216821670532e-02 2.270374894142150879e-01 2.355414479970932007e-01
4.849707186222076416e-01 -2.436212599277496338e-01 -5.244953185319900513e-02 2.228013128042221069e-01 6.978887319564819336e-01 1.319556236267089844e-01 -1.019299328327178955e-01 3.717662692070007324e-01
-2.116179466247558594e-01 9.962834417819976807e-02 7.886298745870590210e-02 -6.654903292655944824e-01 3.990954756736755371e-01 6.817451212555170059e-03 -7.886030524969100952e-02 5.750239491462707520e-01
-1.399896144866943359e-01 -5.216293931007385254e-01 1.588483303785324097e-01 -2.336894124746322632e-01 5.988657101988792419e-02 4.042047262191772461e-01 1.837970018386840820e-01 6.539975404739379883e-01
-1.215669419616460800e-02 -1.000679060816764832e-01 2.738285809755325317e-02 -3.974757790565490723e-01 7.391139268875122070e-01 3.982021510601043701e-01 1.664919108152389526e-01 3.138915002346038818e-01
4.698353409767150879e-01 -3.717060387134552002e-01 6.879776716232299805e-02 3.574191331863403320e-01 1.857964545488357544e-01 1.843611001968383789e-01 -4.315426051616668701e-01 5.038545131683349609e-01
3.966239392757415771e-01 -7.024331092834472656e-01 1.472052037715911865e-01 -4.821873307228088379e-01 2.889376580715179443e-01 2.651336975395679474e-02 1.018004119396209717e-01 -2.349500358104705811e-02
7.521938681602478027e-01 -2.698775231838226318e-01 1.819722726941108704e-02 -9.991348534822463989e-02 5.395235419273376465e-01 2.065636515617370605e-01 -9.823074191808700562e-02 -8.748191595077514648e-02
6.438903212547302246e-01 -9.887682646512985229e-02 5.125052332878112793e-01 2.112451791763305664e-01 8.102380484342575073e-02 -2.420565038919448853e-01 2.245111763477325439e-01 3.908720314502716064e-01
2.658115327358245850e-02 6.817521899938583374e-02 4.609681367874145508e-01 -6.771705150604248047e-01 1.269878149032592773e-01 4.933384060859680176e-01 -2.412957847118377686e-01 7.656167447566986084e-02
1.851850301027297974e-01 -5.352892279624938965e-01 2.088239938020706177e-01 -3.226042091846466064e-01 4.442405998706817627e-01 1.793222278356552124e-01 -4.823785722255706787e-01 2.632412612438201904e-01
5.042461752891540527e-01 2.976929545402526855e-01 7.110146339982748032e-03 1.759700924158096313e-01 -5.524643138051033020e-02 1.934813112020492554e-01 -2.928989529609680176e-01 7.069807648658752441e-01
5.525886416435241699e-01 -3.440530970692634583e-02 4.393676221370697021e-01 -2.301690727472305298e-01 -4.983026981353759766e-01 1.029903516173362732e-01 -2.927530705928802490e-01 3.206608593463897705e-01
-1.832225243560969830e-03 5.419802665710449219e-02 2.007508464157581329e-02 -5.644083619117736816e-01 5.915505886077880859e-01 3.870049491524696350e-02 2.965523600578308105e-01 4.885963201522827148e-01
4.131810665130615234e-01 3.581020236015319824e-01 3.895568549633026123e-01 -2.684066891670227051e-01 -2.064058035612106323e-01 -2.309618741273880005e-01 -2.375872880220413208e-01 5.699588656425476074e-01
1.330193728208541870e-01 -3.879556357860565186e-01 1.704147309064865112e-01 -1.806171387434005737e-01 -8.820269256830215454e-02 5.375658869743347168e-01 4.948246777057647705e-01 4.780421257019042969e-01
3.245390951633453369e-01 -4.290533065795898438e-02 -3.506062030792236328e-01 -3.120766878128051758e-01 5.381864905357360840e-01 1.747827082872390747e-01 2.835076451301574707e-01 5.214849114418029785e-01
4.911296963691711426e-01 -4.587121903896331787e-01 2.592408657073974609e-01 -2.294880896806716919e-01 -4.742569923400878906e-01 3.907423913478851318e-01 -2.127700895071029663e-01 -7.505787909030914307e-02
5.650333762168884277e-01 2.556518316268920898e-01 -1.643345355987548828e-01 -5.689692497253417969e-01 1.546714007854461670e-01 4.870745241641998291e-01 -3.649441525340080261e-02 4.637701064348220825e-02
1.385671943426132202e-01 -3.566149771213531494e-01 2.303500771522521973e-01 -2.738233208656311035e-01 -2.383016608655452728e-02 1.027390509843826294e-01 5.694376826286315918e-01 6.246616244316101074e-01
6.384647488594055176e-01 -3.232629299163818359e-01 -2.952483296394348145e-01 -4.850691854953765869e-01 3.317591845989227295e-01 1.774736493825912476e-01 -1.531875133514404297e-01 -1.930696889758110046e-02
3.073919117450714111e-01 -5.737516283988952637e-01 4.468076527118682861e-01 -7.558515667915344238e-02 5.722872614860534668e-01 1.390305608510971069e-01 3.389980876818299294e-03 1.552917659282684326e-01
7.254954576492309570e-01 2.339269816875457764e-01 -1.452050656080245972e-01 -2.538903057575225830e-01 1.370415836572647095e-01 5.531758666038513184e-01 7.328197360038757324e-02 5.688374117016792297e-02
7.837577462196350098e-01 1.071077538654208183e-03 6.933514028787612915e-02 5.789426714181900024e-02 2.252910584211349487e-01 5.442702174186706543e-01 1.738547682762145996e-01 -1.875871606171131134e-02
-1.474822014570236206e-01 1.129836365580558777e-01 2.767693698406219482e-01 -6.924652457237243652e-01 3.049975931644439697e-01 4.056673049926757812e-01 -2.149642854928970337e-01 3.249231278896331787e-01
-6.934473663568496704e-02 -4.731756448745727539e-01 6.967690587043762207e-01 -1.880511790513992310e-01 3.046938776969909668e-01 -1.039285436272621155e-01 -1.166810914874076843e-01 3.649539947509765625e-01
5.217469930648803711e-01 1.022142693400382996e-01 -2.424461394548416138e-01 -3.227932155132293701e-01 4.706802368164062500e-01 2.847005128860473633e-01 4.366589784622192383e-01 2.471667975187301636e-01
-6.471986323595046997e-02 -1.442958861589431763e-01 4.025057256221771240e-01 -4.069296717643737793e-01 4.361650943756103516e-01 -3.361107110977172852e-01 -1.221731826663017273e-01 5.738037228584289551e-01
2.453326135873794556e-01 2.308253049850463867e-01 4.537551403045654297e-01 -4.290445148944854736e-01 -1.296106278896331787e-01 -1.532771885395050049e-01 -4.490037858486175537e-01 5.046401619911193848e-01
2.825964093208312988e-01 -7.093895077705383301e-01 8.390752226114273071e-02 -3.299382627010345459e-01 3.897052407264709473e-01 6.308087706565856934e-02 -2.918641567230224609e-01 2.448916584253311157e-01
3.325362503528594971e-01 -6.074191331863403320e-01 -5.736792087554931641e-02 -2.031913548707962036e-01 4.330317378044128418e-01 1.004473678767681122e-02 -3.945240676403045654e-01 3.641664683818817139e-01
1.322411149740219116e-01 3.161706030368804932e-01 3.262596130371093750e-01 -2.600644826889038086e-01 -2.478438317775726318e-01 2.128636538982391357e-01 -2.285086363554000854e-01 7.412935495376586914e-01
5.954273939132690430e-01 -1.791977137327194214e-01 6.093061566352844238e-01 -1.370656341314315796e-01 2.180501967668533325e-01 -9.923223406076431274e-02 3.772352635860443115e-01 1.536682099103927612e-01
7.386257648468017578e-01 -1.502390056848526001e-01 -2.222227901220321655e-01 -3.699814081192016602e-01 1.190933287143707275e-01 2.396001517772674561e-01 -4.107567965984344482e-01 7.265374064445495605e-02
4.419046640396118164e-01 9.228686243295669556e-02 -1.307406872510910034e-01 1.207222715020179749e-01 1.276858150959014893e-01 7.472014427185058594e-01 9.051906317472457886e-02 4.262968897819519043e-01
2.911680638790130615e-01 -4.600501060485839844e-01 2.606752514839172363e-01 -1.140903383493423462e-01 5.650801062583923340e-01 -6.511716544628143311e-02 -3.108267486095428467e-01 4.499310851097106934e-01
6.443729996681213379e-01 -2.133750170469284058e-02 8.821615576744079590e-02 8.675218373537063599e-02 -2.315529435873031616e-01 2.681272625923156738e-01 -1.205907389521598816e-01 6.549571156501770020e-01
5.579506754875183105e-01 3.578777015209197998e-01 -4.315415397286415100e-02 -9.688007086515426636e-02 -3.634973987936973572e-02 2.961627840995788574e-01 -1.909309774637222290e-01 6.510593295097351074e-01
7.713119983673095703e-01 1.905753463506698608e-01 1.936597973108291626e-01 -2.810728251934051514e-01 -4.647682011127471924e-01 6.081312149763107300e-02 -1.030900478363037109e-01 1.480456292629241943e-01
2.550335228443145752e-01 -5.833558738231658936e-02 2.974471449851989746e-01 -3.070785105228424072e-01 1.358292400836944580e-01 2.661446630954742432e-01 7.307164072990417480e-01 3.543356955051422119e-01
3.040760755538940430e-01 -2.370167076587677002e-01 2.657426893711090088e-01 1.549816876649856567e-01 -3.383904695510864258e-01 1.783657521009445190e-01 -4.357748925685882568e-01 6.484598517417907715e-01
-1.985634416341781616e-01 -6.697244010865688324e-03 2.452354133129119873e-01 -6.440279483795166016e-01 5.099579095840454102e-01 7.745133340358734131e-02 -1.225507929921150208e-01 4.522620737552642822e-01
3.546403944492340088e-01 2.737122178077697754e-01 1.733589321374893188e-01 -4.408593177795410156e-01 -3.887837827205657959e-01 7.963501662015914917e-02 -2.501861155033111572e-01 5.956625938415527344e-01
2.726722955703735352e-01 1.938359588384628296e-01 1.479001045227050781e-01 -5.882550477981567383e-01 6.286939978599548340e-01 2.523568868637084961e-01 -1.464267168194055557e-02 2.469905465841293335e-01
3.267843425273895264e-01 -1.790605932474136353e-01 -9.081032872200012207e-02 -2.374744862318038940e-01 -1.291181147098541260e-01 8.052988350391387939e-02 -6.210387945175170898e-01 6.226257085800170898e-01
6.630028039216995239e-02 -6.756349802017211914e-01 3.164958581328392029e-02 -4.940009713172912598e-01 1.906124055385589600e-01 -2.044935896992683411e-02 -2.742717862129211426e-01 4.267397224903106689e-01
6.681820154190063477e-01 1.718334108591079712e-01 -3.161782622337341309e-01 -3.394041061401367188e-01 3.659837543964385986e-01 2.503046989440917969e-01 2.590930759906768799e-01 2.124067395925521851e-01
1.302279978990554810e-01 1.097449734807014465e-01 5.949242040514945984e-02 -1.622968167066574097e-01 -2.180599421262741089e-01 2.997942864894866943e-01 -3.043453991413116455e-01 8.432462811470031738e-01
5.866915583610534668e-01 -4.686534404754638672e-01 -2.022100687026977539e-01 -5.408638119697570801e-01 -4.720843955874443054e-02 -1.042696647346019745e-03 2.345410138368606567e-01 2.132952809333801270e-01
2.967226207256317139e-01 2.458915412425994873e-01 7.488559186458587646e-02 -7.307837009429931641e-01 -2.946258187294006348e-01 -1.312234103679656982e-01 -3.364397957921028137e-02 4.546257555484771729e-01
-4.779510200023651123e-02 -3.116395473480224609e-01 3.599773943424224854e-01 1.308757960796356201e-01 6.110602244734764099e-02 1.505526751279830933e-01 -2.856843769550323486e-01 8.036594986915588379e-01
8.453174829483032227e-01 -5.199395120143890381e-02 6.812471896409988403e-02 8.569607883691787720e-02 2.821139693260192871e-01 4.275004863739013672e-01 -9.049423038959503174e-02 1.469631958752870560e-02
-2.190656587481498718e-02 -2.238733321428298950e-02 1.888436228036880493e-01 -5.411309003829956055e-01 5.472685098648071289e-01 -2.646375000476837158e-01 -8.561760932207107544e-02 5.419116020202636719e-01
1.617591828107833862e-01 -6.117552518844604492e-01 2.659357786178588867e-01 -6.254146099090576172e-01 1.938666403293609619e-01 -1.402104049921035767e-01 -2.372054606676101685e-01 1.556100845336914062e-01
8.145197629928588867e-01 -4.194605052471160889e-01 -2.466318607330322266e-01 -9.564917534589767456e-02 1.660540699958801270e-01 6.898050755262374878e-02 2.022664844989776611e-01 1.318733692169189453e-01
4.290829598903656006e-01 -5.786803364753723145e-01 1.934511661529541016e-01 -6.260235309600830078e-01 1.899290978908538818e-01 -2.260142192244529724e-02 3.724952787160873413e-02 -1.171183660626411438e-01
4.119216501712799072e-01 -2.538818418979644775e-01 5.532836318016052246e-01 -2.832560539245605469e-01 4.150179773569107056e-02 -1.322406083345413208e-01 4.833673536777496338e-01 3.558845520019531250e-01
3.882133364677429199e-01 4.976508021354675293e-01 7.217944413423538208e-02 -5.569201111793518066e-01 -8.418980240821838379e-02 -9.031019359827041626e-02 -1.418554484844207764e-01 5.008966326713562012e-01
4.058064222335815430e-01 1.309779733419418335e-01 3.062171339988708496e-01 1.176883429288864136e-01 1.678762435913085938e-01 7.812439799308776855e-01 -1.955564171075820923e-01 1.837922781705856323e-01
1.740021407604217529e-01 9.965755790472030640e-02 -2.694639861583709717e-01 -5.342532992362976074e-01 4.392410814762115479e-01 2.268898934125900269e-01 3.184799849987030029e-01 5.058783292770385742e-01
4.522066712379455566e-01 2.554305791854858398e-01 1.700977385044097900e-01 -8.565995842218399048e-02 -4.596155881881713867e-02 -3.373443186283111572e-01 -2.152160853147506714e-01 7.292200922966003418e-01
4.647405743598937988e-01 -2.860467731952667236e-01 -1.965381950139999390e-01 2.531783878803253174e-01 4.419190585613250732e-01 1.257018595933914185e-01 -2.202223837375640869e-01 5.829886198043823242e-01
1.129135116934776306e-01 -3.109236061573028564e-01 1.287573873996734619e-01 -5.315232276916503906e-02 1.218045502901077271e-02 6.886093616485595703e-01 4.095967113971710205e-01 4.786156117916107178e-01
3.716987967491149902e-01 -5.755061507225036621e-01 -1.385380234569311142e-02 -6.836751699447631836e-01 1.134151443839073181e-01 -1.047802045941352844e-01 1.603216677904129028e-01 1.161213442683219910e-01
5.792641639709472656e-01 4.436934888362884521e-01 3.474621474742889404e-01 -2.519678473472595215e-01 -7.474485784769058228e-02 2.098138779401779175e-01 -3.949603438377380371e-01 2.788710892200469971e-01
9.706708602607250214e-03 -9.576576761901378632e-03 -1.028148233890533447e-01 -6.970645189285278320e-01 6.412216275930404663e-02 1.167815029621124268e-01 -3.856668472290039062e-01 5.803928375244140625e-01
1.717487126588821411e-01 -7.770603299140930176e-01 1.321997642517089844e-01 -2.824572920799255371e-01 2.920492589473724365e-01 1.008590832352638245e-01 -2.388999164104461670e-01 3.418804109096527100e-01
4.761737883090972900e-01 -3.927239775657653809e-01 9.134224802255630493e-02 3.017770946025848389e-01 -1.201125085353851318e-01 5.396136268973350525e-02 -4.333182871341705322e-01 5.608119368553161621e-01
4.835203588008880615e-01 -3.317230343818664551e-01 4.873284101486206055e-01 1.399351358413696289e-01 2.543050944805145264e-01 2.618224918842315674e-01 4.650685191154479980e-01 2.226798683404922485e-01
6.645343452692031860e-02 -5.769711136817932129e-01 -7.520709931850433350e-02 -3.558253049850463867e-01 2.865369021892547607e-01 -9.640263766050338745e-02 -1.591549515724182129e-01 6.431899666786193848e-01
8.312954567372798920e-03 -3.141916990280151367e-01 3.997441828250885010e-01 -1.134072318673133850e-01 -1.626186966896057129e-01 -1.407249718904495239e-01 -3.097884356975555420e-01 7.657289505004882812e-01
7.023043930530548096e-02 -5.021026134490966797e-01 6.583806276321411133e-01 -7.522639632225036621e-02 3.416516184806823730e-01 3.588837087154388428e-01 1.682358980178833008e-01 1.732337474822998047e-01
3.090654015541076660e-01 -5.313605815172195435e-02 2.779486775398254395e-02 -2.555798590183258057e-01 1.721072942018508911e-01 5.064961910247802734e-01 6.970255374908447266e-01 2.521068155765533447e-01
2.928631566464900970e-02 -2.938838116824626923e-02 1.297412067651748657e-01 -2.207543104887008667e-01 5.633738636970520020e-01 2.777434289455413818e-01 -3.493874371051788330e-01 6.450662016868591309e-01
3.844024837017059326e-01 3.694854676723480225e-01 -2.108270972967147827e-01 -2.545573413372039795e-01 4.674770236015319824e-01 9.827200323343276978e-02 1.152791827917098999e-01 6.041410565376281738e-01
-1.420404911041259766e-01 -7.553064823150634766e-02 1.092763394117355347e-01 -7.920076251029968262e-01 2.027054429054260254e-01 1.279507204890251160e-02 -2.108719348907470703e-01 4.991813302040100098e-01
