# Supplementary material for: Where is your field going? A machine learning approach to study the relative motion of the domains of physics
Source: PLoS One. 2020 Jun 18;15(6):e0233997. doi: 10.1371/journal.pone.0233997 (PMC7302634; doi:10.1371/journal.pone.0233997)
Supplement: S19 Data — (ZIP) [file pone.0233997.s019.zip › 18/Pacs4Run_18_VS_500_embeddings1985-1989ED8.txt]

-6.448072791099548340e-01 3.669661879539489746e-01 -4.758349657058715820e-01 1.487214714288711548e-01 2.485614120960235596e-01 -1.062265038490295410e-01 -2.358050197362899780e-01 2.689824998378753662e-01
-3.343254923820495605e-01 -5.326411128044128418e-01 -6.454975605010986328e-01 -1.113966479897499084e-02 -2.782274186611175537e-01 1.674674078822135925e-02 8.894965797662734985e-02 3.195709288120269775e-01
-2.102215290069580078e-01 -4.410500228404998779e-01 -8.265884518623352051e-01 -3.762875124812126160e-02 1.178164854645729065e-01 1.790682971477508545e-01 1.128857359290122986e-01 -1.338957846164703369e-01
-5.445242524147033691e-01 2.707893550395965576e-01 -6.327195167541503906e-01 1.253097206354141235e-01 -1.869800835847854614e-01 -2.954130172729492188e-01 -4.139935970306396484e-02 -3.003093898296356201e-01
-4.562543034553527832e-01 1.384528577327728271e-01 -6.523764729499816895e-01 1.359807401895523071e-01 -1.215801164507865906e-01 -4.438359141349792480e-01 2.791582047939300537e-01 -1.971692293882369995e-01
-4.915743470191955566e-01 2.828780002892017365e-02 -5.097280740737915039e-01 -3.282061815261840820e-01 -3.777162432670593262e-01 -2.522787153720855713e-01 2.858859300613403320e-01 -3.193236291408538818e-01
-6.901992559432983398e-01 7.953783124685287476e-02 -3.304811418056488037e-01 -2.694873213768005371e-01 -2.115301638841629028e-01 -1.123035326600074768e-01 5.633231252431869507e-03 -5.273221731185913086e-01
-6.770571470260620117e-01 1.316007226705551147e-01 -1.460873782634735107e-01 1.832768321037292480e-02 -4.323339164257049561e-01 -1.258265674114227295e-01 8.906588703393936157e-02 5.402960181236267090e-01
-3.671090900897979736e-01 -4.554618895053863525e-01 -5.566968917846679688e-01 -3.165059536695480347e-02 -3.298648297786712646e-01 2.978364229202270508e-01 3.950826823711395264e-03 3.864444196224212646e-01
-6.418309211730957031e-01 -2.645780742168426514e-01 -4.631897211074829102e-01 3.036811351776123047e-01 -2.378776073455810547e-01 2.898213565349578857e-01 -1.218738853931427002e-01 2.363241463899612427e-01
-6.137644648551940918e-01 -2.664685547351837158e-01 -4.149774461984634399e-02 -4.894089698791503906e-01 2.714529633522033691e-02 -3.593052625656127930e-01 -6.915099173784255981e-02 4.200302064418792725e-01
-2.721314430236816406e-01 -3.398982286453247070e-01 -7.448702454566955566e-01 -6.282801181077957153e-02 -2.624897956848144531e-01 -3.016152679920196533e-01 -2.553009688854217529e-01 1.630438268184661865e-01
-2.138003557920455933e-01 1.415573656558990479e-01 -7.132557630538940430e-01 -4.672261774539947510e-01 -3.158654868602752686e-01 5.091991648077964783e-02 -2.280888259410858154e-01 -2.298447787761688232e-01
-6.576535701751708984e-01 -1.505497694015502930e-01 -5.752925202250480652e-02 -3.636784851551055908e-01 -3.346897065639495850e-01 -1.539541780948638916e-01 -1.620032936334609985e-01 4.972833991050720215e-01
-3.114277422428131104e-01 4.782427102327346802e-02 -7.924767732620239258e-01 7.367254793643951416e-02 5.115910246968269348e-02 2.732098698616027832e-01 3.672201931476593018e-01 -2.348769754171371460e-01
-4.984660148620605469e-01 -4.399489760398864746e-01 -5.183779597282409668e-01 -2.009572684764862061e-01 -4.217260330915451050e-02 -1.146689206361770630e-01 2.890229821205139160e-01 -3.878340125083923340e-01
-6.689050197601318359e-01 6.740903481841087341e-03 -3.703320920467376709e-01 -1.555474251508712769e-01 -4.973895251750946045e-01 -1.398779600858688354e-01 2.682527303695678711e-01 -2.286003232002258301e-01
-6.127870082855224609e-01 -1.459726095199584961e-01 -5.530726909637451172e-01 -6.650057435035705566e-02 -3.716661930084228516e-01 -1.211719959974288940e-01 -2.564742267131805420e-01 -2.725347578525543213e-01
-7.877831459045410156e-01 5.356512069702148438e-01 -5.321704968810081482e-02 1.968373171985149384e-02 -4.813168942928314209e-02 -1.370832622051239014e-01 2.465336024761199951e-01 8.584056049585342407e-02
-8.059200644493103027e-01 -3.366188704967498779e-02 -2.868927717208862305e-01 5.660283192992210388e-02 -2.091960459947586060e-01 -3.425156697630882263e-02 -2.591020464897155762e-01 -3.895875215530395508e-01
-5.616162419319152832e-01 -2.629639804363250732e-01 -2.127510309219360352e-01 -2.415737323462963104e-02 4.798825830221176147e-03 -4.765447676181793213e-01 -3.497506380081176758e-01 4.691981971263885498e-01
-4.814172685146331787e-01 1.931995600461959839e-01 -6.311017274856567383e-01 -1.171129848808050156e-02 -4.476521611213684082e-01 -5.185100063681602478e-02 3.372110426425933838e-01 -1.252696812152862549e-01
-2.072871625423431396e-01 -1.202584505081176758e-01 -7.289395332336425781e-01 -2.996083498001098633e-01 -3.138595819473266602e-01 -4.634923636913299561e-01 -2.713100286200642586e-03 9.006485342979431152e-02
-1.705472916364669800e-01 -2.700198888778686523e-01 -7.013605833053588867e-01 -4.617924988269805908e-01 -1.413634866476058960e-01 -4.117073118686676025e-01 3.456609556451439857e-03 -5.784061551094055176e-02
-8.649563789367675781e-01 -9.183292835950851440e-02 -1.159435044974088669e-02 3.356130719184875488e-01 2.841639332473278046e-02 1.617098599672317505e-02 3.263220191001892090e-01 1.519586294889450073e-01
-6.309180259704589844e-01 -3.143866062164306641e-01 -3.257655203342437744e-01 -6.200357340276241302e-03 -4.283582419157028198e-02 -4.313804507255554199e-01 3.469187021255493164e-01 -2.977669537067413330e-01
-6.679273247718811035e-01 -1.582969725131988525e-01 9.111365675926208496e-02 -4.737296700477600098e-01 4.726668894290924072e-01 -9.159877896308898926e-02 -3.078703954815864563e-02 2.516773641109466553e-01
-8.843689560890197754e-01 6.353725679218769073e-03 -1.183835119009017944e-01 2.733083069324493408e-01 1.381886601448059082e-01 -1.221446543931961060e-01 2.677890658378601074e-01 -1.530117094516754150e-01
-6.624849438667297363e-01 -3.673973083496093750e-01 -3.183708786964416504e-01 -1.283556222915649414e-01 -1.212732493877410889e-01 3.394588828086853027e-02 3.306982219219207764e-01 -4.278749525547027588e-01
-4.251411259174346924e-01 -3.313450813293457031e-01 -6.325815320014953613e-01 -1.180280148983001709e-01 -2.523021101951599121e-01 2.322115451097488403e-01 4.170871376991271973e-01 -6.193032488226890564e-02
-2.958088517189025879e-01 -1.316452622413635254e-01 -7.534508705139160156e-01 -2.882302105426788330e-01 1.335917413234710693e-01 3.854856267571449280e-02 1.357329785823822021e-01 -4.545829892158508301e-01
-3.252297341823577881e-01 3.758680224418640137e-01 -4.466182589530944824e-01 -2.440752387046813965e-01 2.401894629001617432e-01 -1.066053211688995361e-01 -4.162921011447906494e-01 5.015510916709899902e-01
-4.672672450542449951e-01 4.253075718879699707e-01 -2.098514288663864136e-01 -5.079032182693481445e-01 1.726170182228088379e-01 2.245313227176666260e-01 1.039057411253452301e-02 4.673889875411987305e-01
-2.729546129703521729e-01 -4.586961567401885986e-01 -5.512851476669311523e-01 -1.603308916091918945e-01 -3.600468337535858154e-01 1.482088565826416016e-01 -3.172363713383674622e-02 4.825621843338012695e-01
-3.503849804401397705e-01 3.736871778964996338e-01 -6.400389075279235840e-01 5.429198034107685089e-03 -2.024323195219039917e-01 -1.351173222064971924e-02 5.313109159469604492e-01 -6.675652414560317993e-02
-3.366650938987731934e-01 4.320008754730224609e-01 -3.737346529960632324e-01 -6.208106279373168945e-01 -4.724576324224472046e-02 8.243687450885772705e-02 -1.884601712226867676e-01 3.611138164997100830e-01
-2.782863974571228027e-01 4.673267900943756104e-01 -4.863397479057312012e-01 -3.724612891674041748e-01 2.758322060108184814e-01 -1.431498378515243530e-01 -8.798441290855407715e-02 4.739113450050354004e-01
-3.551716506481170654e-01 -1.523034721612930298e-01 -2.747419476509094238e-01 -4.191596210002899170e-01 3.905354440212249756e-01 -3.714249432086944580e-01 2.911892347037792206e-02 5.551185607910156250e-01
-6.877645850181579590e-01 2.719457447528839111e-01 -3.778084367513656616e-02 -3.342925012111663818e-01 -4.575619101524353027e-01 2.200236320495605469e-01 2.856704890727996826e-01 2.157731354236602783e-02
-5.906434655189514160e-01 -7.518435269594192505e-02 -2.969075739383697510e-01 3.713075444102287292e-02 -5.706164240837097168e-01 -6.734032928943634033e-02 -1.646171212196350098e-01 4.457780122756958008e-01
-5.747393369674682617e-01 7.653117179870605469e-02 -4.714037179946899414e-01 4.276697039604187012e-01 -2.044526189565658569e-01 -9.294066578149795532e-03 -1.345695853233337402e-01 4.457564353942871094e-01
-1.655674129724502563e-01 -2.902005016803741455e-01 -8.168167471885681152e-01 -1.839646399021148682e-01 -2.557211220264434814e-01 -2.183870971202850342e-01 -1.196213345974683762e-02 2.722302079200744629e-01
-4.516743421554565430e-01 4.658919274806976318e-01 -2.924599945545196533e-01 -7.678258419036865234e-02 2.059891521930694580e-01 3.933632746338844299e-02 6.235969066619873047e-01 2.337838113307952881e-01
-4.956960380077362061e-01 1.892829090356826782e-01 -7.101384997367858887e-01 9.710407257080078125e-02 -1.483915746212005615e-01 -2.503001689910888672e-01 -7.978838682174682617e-02 -3.371870219707489014e-01
-6.351957917213439941e-01 -9.131664037704467773e-02 -5.283244848251342773e-01 -2.340463921427726746e-02 -1.352966427803039551e-01 -1.311995089054107666e-01 -2.194740176200866699e-01 -4.741578102111816406e-01
-3.636342287063598633e-01 -3.735421895980834961e-01 -6.982130408287048340e-01 -2.268165051937103271e-01 -1.130468770861625671e-02 1.945434510707855225e-01 1.751728653907775879e-01 -3.473166227340698242e-01
-2.884249091148376465e-01 -6.520281732082366943e-02 -8.428718447685241699e-01 1.301455646753311157e-01 1.033996343612670898e-01 5.497433617711067200e-02 3.373275399208068848e-01 -2.401777654886245728e-01
-3.068669140338897705e-01 -4.508129060268402100e-01 -2.501583099365234375e-01 -4.981182813644409180e-01 3.927384912967681885e-01 -1.137637197971343994e-01 -3.812150796875357628e-03 4.740245044231414795e-01
-6.040679812431335449e-01 6.709784269332885742e-02 -2.373208403587341309e-01 -3.026830554008483887e-01 -6.436278223991394043e-01 -1.229737177491188049e-01 2.308202683925628662e-01 -2.082864521071314812e-03
-6.832801699638366699e-01 -2.609857618808746338e-01 -3.662209585309028625e-02 -2.786284983158111572e-01 7.756201922893524170e-02 1.676782369613647461e-01 -4.506924152374267578e-01 3.857253789901733398e-01
-3.102285265922546387e-01 1.310904622077941895e-01 -5.827338695526123047e-01 -3.605464398860931396e-01 -2.600667774677276611e-01 -8.192710578441619873e-02 5.238656401634216309e-01 -2.611876130104064941e-01
-6.294311881065368652e-01 -1.882805228233337402e-01 6.769241392612457275e-02 -6.613627076148986816e-01 3.154211044311523438e-01 -5.415174737572669983e-02 -9.186863899230957031e-03 1.545206606388092041e-01
-3.443386852741241455e-01 -1.243225634098052979e-01 -3.362537324428558350e-01 -6.474022865295410156e-01 3.232272863388061523e-01 -2.179660797119140625e-01 -3.435118198394775391e-01 2.525728642940521240e-01
-6.604976654052734375e-01 -5.241721123456954956e-02 -4.625369608402252197e-01 4.060484003275632858e-03 -2.371539324522018433e-01 -1.766097396612167358e-01 -3.895608484745025635e-01 -3.284017443656921387e-01
-2.819467186927795410e-01 1.943144351243972778e-01 -3.196301758289337158e-01 -3.465952277183532715e-01 4.215702116489410400e-01 9.967092424631118774e-02 3.260570168495178223e-01 6.053820848464965820e-01
-7.068666815757751465e-01 1.434399094432592392e-02 -3.140217959880828857e-01 -4.288299009203910828e-02 1.326675526797771454e-02 -3.651275336742401123e-01 3.035753071308135986e-01 -4.171724915504455566e-01
-6.824988126754760742e-01 1.453453791327774525e-03 -3.518212139606475830e-01 -9.214258939027786255e-02 7.464738935232162476e-02 -2.576248943805694580e-01 1.204163357615470886e-01 -5.616778731346130371e-01
-6.626446247100830078e-01 4.939094651490449905e-03 -2.497988790273666382e-01 -2.372362762689590454e-01 1.301566511392593384e-01 -2.248111665248870850e-01 1.071324571967124939e-01 -6.026932001113891602e-01
-4.287920892238616943e-01 2.249543368816375732e-02 -4.309015572071075439e-01 -4.457033276557922363e-01 -1.709998100996017456e-01 -4.619479477405548096e-01 1.974120885133743286e-01 -3.869047760963439941e-01
-4.439467489719390869e-01 -2.265884280204772949e-01 -2.253478020429611206e-01 -4.677715003490447998e-01 2.935079634189605713e-01 -5.577219724655151367e-01 -8.916256949305534363e-03 2.910269200801849365e-01
-5.008187294006347656e-01 8.591556549072265625e-02 -4.883756339550018311e-01 -3.462244868278503418e-01 -4.829920232295989990e-01 -1.932858377695083618e-01 2.520391941070556641e-01 -2.219286561012268066e-01
-3.076607882976531982e-01 1.677036434412002563e-01 -7.630428671836853027e-01 2.112143039703369141e-01 -1.050824820995330811e-01 1.187258511781692505e-01 4.716507494449615479e-01 5.274143442511558533e-02
-3.816024363040924072e-01 -9.866447001695632935e-02 -7.374392151832580566e-01 -6.877570599317550659e-02 4.717687889933586121e-02 3.485893607139587402e-01 -9.461396932601928711e-02 -4.042353928089141846e-01
-6.813135743141174316e-01 -4.993209149688482285e-03 1.306921690702438354e-01 -6.561586260795593262e-01 2.689177989959716797e-01 -7.858626544475555420e-03 -1.236196756362915039e-01 -2.240654826164245605e-02
-6.228198409080505371e-01 -3.154172599315643311e-01 -4.577544927597045898e-01 -1.338474005460739136e-01 -3.650992214679718018e-01 -2.511231005191802979e-01 -1.709291189908981323e-01 -2.440823465585708618e-01
-8.377697467803955078e-01 4.248516559600830078e-01 6.064442545175552368e-02 -1.304738074541091919e-01 7.603965699672698975e-02 1.742285043001174927e-01 2.373788207769393921e-01 -6.674994528293609619e-02
-6.514080166816711426e-01 -3.986575081944465637e-02 -4.510411620140075684e-01 1.871793121099472046e-01 1.036271229386329651e-01 -1.225852966308593750e-01 3.506918847560882568e-01 -4.322657585144042969e-01
-4.000216424465179443e-01 4.624784588813781738e-01 -2.842873930931091309e-01 -6.280375123023986816e-01 5.077981576323509216e-02 2.165463268756866455e-01 -1.503459364175796509e-01 2.806615531444549561e-01
-3.441294431686401367e-01 -1.022482290863990784e-01 -5.270333290100097656e-01 -5.316883325576782227e-01 -2.758618593215942383e-01 -4.157011508941650391e-01 -9.525860100984573364e-02 -2.295260280370712280e-01
-1.528917998075485229e-01 -3.169097006320953369e-02 -4.422359764575958252e-01 -5.495046377182006836e-01 2.253695130348205566e-01 -3.942873775959014893e-01 2.290478050708770752e-01 4.683748483657836914e-01
-6.845079660415649414e-01 4.693104326725006104e-01 -1.308506876230239868e-01 -1.449801623821258545e-01 1.264258176088333130e-01 3.249870240688323975e-01 3.516555130481719971e-01 1.667151600122451782e-01
-5.322585701942443848e-01 -3.477620482444763184e-01 -4.346996843814849854e-01 1.124951392412185669e-01 -1.889367848634719849e-01 4.622413218021392822e-01 -1.343666315078735352e-01 3.559840917587280273e-01
-2.421686798334121704e-01 -4.178074002265930176e-02 -7.676648497581481934e-01 1.932510584592819214e-01 2.491823956370353699e-02 1.559322327375411987e-01 5.243858695030212402e-01 1.141800209879875183e-01
-2.490067780017852783e-01 -1.415094137191772461e-01 -6.404854655265808105e-01 -3.746706545352935791e-01 -1.862299293279647827e-01 2.255928665399551392e-01 4.989595711231231689e-01 -1.812081933021545410e-01
-5.738577842712402344e-01 2.105696201324462891e-01 -3.631545305252075195e-01 3.221058845520019531e-01 5.355289578437805176e-01 2.012847363948822021e-01 -2.351191937923431396e-01 -9.014787524938583374e-02
-4.830938875675201416e-01 9.101893007755279541e-02 -4.737049937248229980e-01 -1.414390280842781067e-02 -6.201011538505554199e-01 2.258617728948593140e-01 -2.608454227447509766e-01 1.736665368080139160e-01
-7.131820917129516602e-01 4.090849459171295166e-01 -2.257025241851806641e-01 1.910865604877471924e-01 2.970270812511444092e-01 3.829272389411926270e-01 -2.316193282604217529e-02 3.421032428741455078e-02
-6.288687586784362793e-01 -2.492824941873550415e-01 -3.987692594528198242e-01 2.112848758697509766e-01 -1.258648633956909180e-01 4.563704729080200195e-01 -3.377217054367065430e-01 -2.349669300019741058e-02
-2.352137118577957153e-01 -5.738160610198974609e-01 -4.310751855373382568e-01 -9.524976462125778198e-02 3.214818239212036133e-01 1.138028874993324280e-01 5.275894999504089355e-01 1.608075499534606934e-01
-7.752271890640258789e-01 -1.929495781660079956e-01 -2.784889936447143555e-01 -9.914694726467132568e-02 -2.959010004997253418e-01 -1.406018733978271484e-01 2.356820926070213318e-02 -4.080751836299896240e-01
-4.478181004524230957e-01 1.809992343187332153e-01 -5.724182128906250000e-01 -2.092918306589126587e-01 4.414862766861915588e-02 2.711113393306732178e-01 3.261505961418151855e-01 -4.619610905647277832e-01
-2.443149089813232422e-01 -1.777617186307907104e-01 -7.412081360816955566e-01 -2.235528379678726196e-01 -5.355536937713623047e-02 1.180651485919952393e-01 5.013175010681152344e-01 -2.030247896909713745e-01
-3.116059005260467529e-01 -3.028416261076927185e-02 -8.376403450965881348e-01 1.336745265871286392e-02 -4.217831417918205261e-02 7.752921432256698608e-02 3.249378204345703125e-01 -2.946018278598785400e-01
-6.791786551475524902e-01 -2.577382326126098633e-01 1.374225690960884094e-02 -5.347335934638977051e-01 1.300092190504074097e-01 -5.245697498321533203e-02 -2.522384524345397949e-01 3.207493126392364502e-01
-8.102287054061889648e-01 4.028407335281372070e-01 6.598026305437088013e-02 -2.494950592517852783e-01 1.707991510629653931e-01 1.877920478582382202e-01 2.062864154577255249e-01 -8.749466389417648315e-02
-3.305428624153137207e-01 -3.073168545961380005e-02 -4.441681504249572754e-01 -5.637221932411193848e-01 -5.537778139114379883e-01 7.532634586095809937e-02 -2.357149422168731689e-01 8.260495960712432861e-02
-4.026847183704376221e-01 -7.893298566341400146e-02 -5.339615345001220703e-01 -5.004668235778808594e-01 -1.278069019317626953e-01 -1.706193536520004272e-01 -1.952821621671319008e-03 -5.005829334259033203e-01
-3.349162638187408447e-01 -1.720195114612579346e-01 -4.971818327903747559e-01 -5.384975671768188477e-01 -2.284605354070663452e-01 1.418621838092803955e-01 -4.308607876300811768e-01 -2.512190937995910645e-01
-2.769045531749725342e-01 -2.793460786342620850e-01 -5.737360119819641113e-01 -1.926918774843215942e-01 2.366361394524574280e-02 6.611837744712829590e-01 1.423394680023193359e-01 1.449206024408340454e-01
-2.451894432306289673e-01 -4.876889660954475403e-02 -7.491859793663024902e-01 -4.706801176071166992e-01 -3.224632441997528076e-01 3.789253160357475281e-02 -2.452159533277153969e-03 -2.219457477331161499e-01
-6.640715599060058594e-01 -3.610775172710418701e-01 -2.950427830219268799e-01 2.482108324766159058e-01 -2.907939255237579346e-01 2.169921547174453735e-01 -7.467173039913177490e-02 3.778234124183654785e-01
-2.469087243080139160e-01 -2.628962993621826172e-01 -7.235456705093383789e-01 2.469974011182785034e-01 2.607714943587779999e-02 6.872279942035675049e-02 3.902188539505004883e-01 3.573820590972900391e-01
-4.842426478862762451e-01 -5.593448281288146973e-01 -5.092896819114685059e-01 -1.247014403343200684e-01 -1.781987585127353668e-02 3.189926147460937500e-01 8.234976977109909058e-02 -2.624131143093109131e-01
-3.833765387535095215e-01 -1.021601259708404541e-01 -2.563205659389495850e-01 -6.914716362953186035e-01 1.700559407472610474e-01 -4.378384649753570557e-01 -7.794304937124252319e-02 2.684318423271179199e-01
-3.722523450851440430e-01 -4.766903817653656006e-02 -5.897472500801086426e-01 -3.768874704837799072e-01 -4.281617403030395508e-01 2.421423941850662231e-01 -3.406257033348083496e-01 -1.064356267452239990e-01
-7.039812803268432617e-01 -4.859294295310974121e-01 2.930110879242420197e-02 -2.049325220286846161e-02 3.778988718986511230e-01 1.499522179365158081e-01 -1.141932308673858643e-01 2.977772653102874756e-01
-2.850738167762756348e-01 2.060703039169311523e-01 -3.658345937728881836e-01 -6.680439114570617676e-01 -5.066943913698196411e-02 3.879874646663665771e-01 -3.072832187172025442e-04 3.782176077365875244e-01
-2.565985918045043945e-01 7.067623734474182129e-02 -7.766786813735961914e-01 3.260715901851654053e-01 2.757464945316314697e-01 6.569902598857879639e-02 -3.266697525978088379e-01 1.803991645574569702e-01
-7.032554745674133301e-01 1.278791129589080811e-01 -2.894102334976196289e-01 -2.288038581609725952e-01 -3.973315656185150146e-01 -2.448657900094985962e-01 1.907826960086822510e-02 -3.671151101589202881e-01
-4.313207864761352539e-01 2.576630413532257080e-01 -2.509387731552124023e-01 -5.246862173080444336e-01 1.369713097810745239e-01 -2.501622140407562256e-01 1.005928963422775269e-01 5.637775659561157227e-01
-4.124884009361267090e-01 5.578069686889648438e-01 -3.780570924282073975e-01 -1.645401418209075928e-01 -5.704722367227077484e-03 3.698479235172271729e-01 4.416193664073944092e-01 1.298326104879379272e-01
-1.635644584894180298e-01 -2.137811854481697083e-02 -7.192966341972351074e-01 -5.274071693420410156e-01 -2.795622646808624268e-01 -1.968549191951751709e-01 1.598171293735504150e-01 -1.865348964929580688e-01
-6.867783069610595703e-01 -3.170805871486663818e-01 -6.538636982440948486e-02 6.465066224336624146e-02 1.275651715695858002e-02 -2.356515228748321533e-01 -3.229797258973121643e-02 6.021651029586791992e-01
-4.135169982910156250e-01 4.536520242691040039e-01 -2.716394066810607910e-01 -5.551363229751586914e-01 1.030067875981330872e-01 -2.013269066810607910e-01 -6.213254109025001526e-02 4.315504729747772217e-01
-8.281772136688232422e-01 1.505319178104400635e-01 -6.196523830294609070e-02 3.268411755561828613e-01 3.861691951751708984e-01 -1.407430320978164673e-01 1.039955094456672668e-01 -3.236435726284980774e-02
-8.017339706420898438e-01 -3.317267596721649170e-01 1.150812581181526184e-01 -1.863435208797454834e-01 9.594497829675674438e-02 2.484477609395980835e-01 8.898206986486911774e-03 3.580519855022430420e-01
-3.578483462333679199e-01 -4.210304915904998779e-01 -4.340378940105438232e-01 -4.800557196140289307e-01 -2.884250879287719727e-02 3.115549311041831970e-02 4.432821869850158691e-01 -2.784491777420043945e-01
-6.587987542152404785e-01 -4.961896836757659912e-01 -5.249033868312835693e-02 -1.443030238151550293e-01 2.629253566265106201e-01 -1.074235662817955017e-01 -1.064957082271575928e-01 4.518743455410003662e-01
-4.110903739929199219e-01 4.230627715587615967e-01 -3.531019687652587891e-01 -4.385743141174316406e-01 1.529228985309600830e-01 -3.205129802227020264e-01 3.136410936713218689e-02 4.559568464756011963e-01
-5.731183886528015137e-01 1.402468234300613403e-01 -7.613048702478408813e-02 -1.469768285751342773e-01 -4.420753419399261475e-01 -3.669806942343711853e-02 4.543708562850952148e-01 4.703592956066131592e-01
-2.378036677837371826e-01 -2.794262468814849854e-01 -7.112920284271240234e-01 -3.324387073516845703e-01 -1.807577311992645264e-01 4.037108421325683594e-01 2.234848886728286743e-01 -5.759482458233833313e-02
-2.647535800933837891e-01 2.100550383329391479e-01 -3.313261866569519043e-01 -5.090286135673522949e-01 2.050655335187911987e-01 -1.863679736852645874e-01 4.557247161865234375e-01 4.821050167083740234e-01
-5.884585380554199219e-01 4.462960958480834961e-01 -5.626130476593971252e-02 -5.559666156768798828e-01 2.153441160917282104e-01 8.376679569482803345e-02 -1.179912611842155457e-01 2.737885415554046631e-01
-6.064397692680358887e-01 2.650811374187469482e-01 -7.946901768445968628e-02 -2.139782905578613281e-01 -4.851587712764739990e-01 -1.643687337636947632e-01 3.804762959480285645e-01 3.204720318317413330e-01
-4.239503145217895508e-01 -2.637822926044464111e-01 -1.944806575775146484e-01 -5.460536479949951172e-01 3.655820488929748535e-01 -2.324241995811462402e-01 2.077710442245006561e-02 4.760090708732604980e-01
-4.475055038928985596e-01 -4.559397101402282715e-01 -4.970009922981262207e-01 1.422205567359924316e-01 8.239976316690444946e-02 4.634988903999328613e-01 3.036810457706451416e-01 1.038171797990798950e-01
-3.629377782344818115e-01 1.051427423954010010e-02 -2.925356626510620117e-01 -5.007642507553100586e-01 2.906839251518249512e-01 -5.054903030395507812e-01 4.640349000692367554e-02 4.354911446571350098e-01
-4.613014459609985352e-01 -1.262783557176589966e-01 -2.387791424989700317e-01 -6.095119118690490723e-01 1.723876744508743286e-01 -5.061730146408081055e-01 -1.745963543653488159e-01 1.622405797243118286e-01
-5.308555364608764648e-01 6.317633390426635742e-01 -3.608508110046386719e-01 1.737354248762130737e-01 3.555490374565124512e-01 1.230718269944190979e-01 -1.241886466741561890e-01 4.105565324425697327e-02
-6.996011734008789062e-01 4.127341136336326599e-02 -9.268748760223388672e-02 -1.775822341442108154e-01 2.564979195594787598e-01 1.500860005617141724e-01 -5.464589595794677734e-01 2.859961688518524170e-01
-9.694521129131317139e-02 2.851202711462974548e-02 -8.751924633979797363e-01 -6.001038476824760437e-02 -1.790974736213684082e-01 2.881032414734363556e-02 -2.352238865569233894e-03 4.327981472015380859e-01
-4.147673249244689941e-01 -4.246614575386047363e-01 -5.572241544723510742e-01 -2.514245547354221344e-02 -2.193183451890945435e-01 3.488366305828094482e-01 3.896845281124114990e-01 1.218952015042304993e-01
-3.868272006511688232e-01 -4.855359792709350586e-01 -5.535985827445983887e-01 -2.794727981090545654e-01 1.209987774491310120e-01 8.107641339302062988e-02 1.834337413311004639e-01 -4.185462296009063721e-01
-4.197695553302764893e-01 2.792974747717380524e-02 -5.674374699592590332e-01 4.186438918113708496e-01 2.650347650051116943e-01 2.122388333082199097e-01 -2.431042492389678955e-02 4.581328332424163818e-01
-5.725739598274230957e-01 -2.724063396453857422e-01 -4.589991867542266846e-01 4.787645936012268066e-01 1.449012011289596558e-01 -1.110464259982109070e-01 -1.761472038924694061e-02 3.527321517467498779e-01
-2.687748074531555176e-01 2.792325317859649658e-01 -3.780743777751922607e-01 -4.035286009311676025e-01 3.341455459594726562e-01 -1.327673047780990601e-01 3.365067243576049805e-01 5.490871071815490723e-01
-2.497565448284149170e-01 -4.607559368014335632e-02 -7.462526559829711914e-01 -1.094276551157236099e-02 -1.336921304464340210e-01 -1.783642172813415527e-02 6.001079082489013672e-01 -1.282725017517805099e-02
-6.661729216575622559e-01 1.093482673168182373e-01 -2.824148396030068398e-03 -1.185371354222297668e-01 1.028378680348396301e-01 1.835471838712692261e-01 6.968280076980590820e-01 1.905535347759723663e-02
-5.348830223083496094e-01 4.080022275447845459e-01 5.698217544704675674e-03 -5.571023821830749512e-01 -1.351567357778549194e-02 -2.790524661540985107e-01 3.883952200412750244e-01 9.019485861063003540e-02
-2.149643152952194214e-01 2.198284417390823364e-01 -4.613617062568664551e-01 -6.912599205970764160e-01 2.036418318748474121e-01 1.247519180178642273e-01 4.611875861883163452e-02 3.944755494594573975e-01
-7.255188822746276855e-01 -2.108396217226982117e-02 2.047383189201354980e-01 -4.185523986816406250e-01 1.591234654188156128e-01 -1.042284443974494934e-01 2.590055763721466064e-01 3.909045755863189697e-01
-6.336163282394409180e-01 5.686497688293457031e-02 -3.221503794193267822e-01 3.421244621276855469e-01 -1.947964280843734741e-01 1.589313447475433350e-01 -1.133301630616188049e-01 5.462766885757446289e-01
-5.559549331665039062e-01 2.818048596382141113e-01 -2.478501498699188232e-01 1.743668168783187866e-01 6.462660431861877441e-01 2.766207456588745117e-01 1.544109731912612915e-01 4.055853560566902161e-02
-2.369571626186370850e-01 3.838902115821838379e-01 -4.797038137912750244e-01 -5.277523398399353027e-01 2.407722175121307373e-01 1.770158410072326660e-01 2.759826183319091797e-02 4.447178244590759277e-01
-8.574032187461853027e-01 4.005829989910125732e-01 -4.605433903634548187e-03 -1.021556742489337921e-02 -1.318608671426773071e-01 2.093859612941741943e-01 1.678622066974639893e-01 1.219014748930931091e-01
-6.960976123809814453e-01 1.318233907222747803e-01 6.006311625242233276e-03 -4.904876649379730225e-01 3.352673947811126709e-01 -2.345897853374481201e-01 -2.988770604133605957e-01 2.631265670061111450e-02
-9.751848131418228149e-02 -2.474286705255508423e-01 -7.979913949966430664e-01 -4.420109391212463379e-01 -1.444784849882125854e-01 -2.687769830226898193e-01 -6.200699880719184875e-02 -1.205449551343917847e-02
-5.667873620986938477e-01 -2.227231711149215698e-01 -3.716213405132293701e-01 -1.532563269138336182e-01 9.590591304004192352e-03 -2.916619777679443359e-01 4.650091230869293213e-01 -4.076324701309204102e-01
-7.316491007804870605e-01 4.375786781311035156e-01 4.904942587018013000e-02 -2.886709570884704590e-01 -2.365258932113647461e-01 -2.053518593311309814e-01 2.327829301357269287e-01 1.875527799129486084e-01
-6.177255511283874512e-01 -6.509837508201599121e-02 -9.378501027822494507e-02 -1.098197773098945618e-01 1.036345809698104858e-01 2.206746190786361694e-01 7.306478023529052734e-01 -6.136564537882804871e-03
-6.924679875373840332e-01 8.033800125122070312e-02 -2.234824467450380325e-03 -2.178958803415298462e-01 4.027367234230041504e-01 2.244972735643386841e-01 -2.836507558822631836e-01 4.165293574333190918e-01
-3.582870364189147949e-01 -3.999088704586029053e-01 -6.052444577217102051e-01 -4.439013302326202393e-01 -2.876592874526977539e-01 -1.549967937171459198e-02 1.684703491628170013e-02 -2.550730407238006592e-01
-2.316170334815979004e-01 -3.247222304344177246e-01 -6.133124828338623047e-01 -1.193832680583000183e-01 2.259570807218551636e-01 5.840982794761657715e-01 2.383013665676116943e-01 3.859127312898635864e-02
-4.760053455829620361e-01 1.682796776294708252e-01 -2.532311677932739258e-01 -2.432270795106887817e-01 -4.347441196441650391e-01 5.185557156801223755e-02 6.529635787010192871e-01 6.134016811847686768e-02
-2.875048220157623291e-01 5.348061323165893555e-01 -4.565514326095581055e-01 -4.091537892818450928e-01 3.203603029251098633e-01 -1.655317470431327820e-02 -9.372054785490036011e-02 3.791955411434173584e-01
-4.815670549869537354e-01 1.823246330022811890e-01 -7.093942165374755859e-01 2.304679602384567261e-01 -8.966463059186935425e-02 -2.010278254747390747e-01 3.116180002689361572e-01 -1.814874559640884399e-01
-5.067706704139709473e-01 3.306812942028045654e-01 -3.318797647953033447e-01 1.232461854815483093e-01 6.265140771865844727e-01 3.179781436920166016e-01 6.725715100765228271e-02 1.017164811491966248e-01
-3.196858167648315430e-01 -2.320306599140167236e-01 -8.114372491836547852e-01 -5.961401760578155518e-02 -3.680025786161422729e-02 -1.583723351359367371e-02 2.647916078567504883e-01 -3.320524394512176514e-01
-7.248027920722961426e-01 3.775421977043151855e-01 -2.868754230439662933e-02 -2.191618233919143677e-01 -3.646379709243774414e-01 2.502738237380981445e-01 2.721751332283020020e-01 1.165797933936119080e-01
-6.494441032409667969e-01 2.113387584686279297e-01 -5.411566495895385742e-01 1.288859099149703979e-01 -1.616079062223434448e-01 -4.522677510976791382e-03 -2.707020640373229980e-01 -3.530989885330200195e-01
-3.318990170955657959e-01 -1.314611285924911499e-01 -3.596841394901275635e-01 -5.952793955802917480e-01 3.101677894592285156e-01 -4.462954103946685791e-01 -2.648290693759918213e-01 1.526842713356018066e-01
-3.386147916316986084e-01 2.335075587034225464e-01 -3.497195541858673096e-01 -6.035270690917968750e-01 -9.021708369255065918e-02 3.916814327239990234e-01 -1.048450991511344910e-01 4.143905341625213623e-01
-5.112873911857604980e-01 2.732932008802890778e-02 -5.679380297660827637e-01 2.877626717090606689e-01 -2.124588638544082642e-01 4.933201074600219727e-01 1.557881087064743042e-01 1.403705328702926636e-01
-3.644635975360870361e-01 3.344945237040519714e-02 -2.872510850429534912e-01 -6.924240589141845703e-01 3.316403031349182129e-01 -3.004136085510253906e-01 -1.514911800622940063e-01 2.844293713569641113e-01
-5.542699098587036133e-01 -1.086911484599113464e-01 -1.358965188264846802e-01 -6.215463876724243164e-01 3.057267665863037109e-01 -3.768153190612792969e-01 -1.714262366294860840e-01 1.064784228801727295e-01
-4.901905953884124756e-01 -2.791233360767364502e-01 -1.925500631332397461e-01 -3.445138633251190186e-01 2.117807269096374512e-01 -4.633469283580780029e-01 1.377808451652526855e-01 4.975068867206573486e-01
-3.088322281837463379e-01 2.830408811569213867e-01 -4.004026055335998535e-01 -6.313678026199340820e-01 1.198097392916679382e-01 1.757133305072784424e-01 7.472205907106399536e-02 4.634111821651458740e-01
-4.934867322444915771e-01 -1.047019362449645996e-01 -2.700648605823516846e-01 -7.711625099182128906e-02 -5.398164987564086914e-01 2.070670276880264282e-01 1.005650311708450317e-01 5.676570534706115723e-01
-3.371284306049346924e-01 2.826378941535949707e-01 -2.839831709861755371e-01 -6.605923771858215332e-01 -2.558840811252593994e-02 -2.374450564384460449e-01 2.436461150646209717e-01 4.159723520278930664e-01
-4.136060476303100586e-01 5.595991611480712891e-01 -2.995517551898956299e-01 -4.424220919609069824e-01 1.943190693855285645e-01 -2.648155391216278076e-01 5.913109518587589264e-03 3.498402535915374756e-01
-3.622295856475830078e-01 -6.999742239713668823e-02 -5.465708374977111816e-01 -5.175030231475830078e-01 -4.093942642211914062e-01 1.474676430225372314e-01 -2.594861388206481934e-01 -2.016371786594390869e-01
-3.958615660667419434e-01 1.276521831750869751e-01 -6.366947293281555176e-01 -5.635672435164451599e-02 -3.906371593475341797e-01 1.578391790390014648e-01 -4.861727058887481689e-01 6.758653372526168823e-02
-2.203633921453729272e-04 1.483411528170108795e-02 -8.727657198905944824e-01 -1.069991439580917358e-01 4.200343415141105652e-02 1.410641241818666458e-02 3.631001412868499756e-01 3.046409785747528076e-01
-6.215379238128662109e-01 5.521408915519714355e-01 -2.740158736705780029e-01 1.525422334671020508e-01 3.858562111854553223e-01 2.473641782999038696e-01 -1.095901522785425186e-02 -1.683259569108486176e-02
-3.527309000492095947e-01 -6.757947206497192383e-01 -4.809842407703399658e-01 -1.528775542974472046e-01 1.876735687255859375e-01 -2.097904495894908905e-02 3.088467121124267578e-01 -1.819816231727600098e-01
-7.387107014656066895e-01 -4.497415423393249512e-01 7.899535447359085083e-02 -9.600753337144851685e-02 2.601554989814758301e-01 9.637270867824554443e-02 -1.776692643761634827e-02 3.991201519966125488e-01
-3.505845367908477783e-01 2.596671581268310547e-01 -3.422055244445800781e-01 -6.389912366867065430e-01 1.052810624241828918e-01 2.377593815326690674e-01 6.168701872229576111e-02 4.613350629806518555e-01
-4.426953196525573730e-01 4.708127677440643311e-01 -3.350911438465118408e-01 4.155567660927772522e-02 1.154421921819448471e-02 1.119269058108329773e-01 4.919825196266174316e-01 4.622073471546173096e-01
-4.635569155216217041e-01 -3.600784242153167725e-01 -5.225172638893127441e-01 1.719629615545272827e-01 1.252864580601453781e-02 5.147659778594970703e-01 2.944430708885192871e-01 3.201951831579208374e-02
-6.816382408142089844e-01 -3.713250160217285156e-01 -6.787204742431640625e-02 -1.317193955183029175e-01 -2.582557201385498047e-01 -2.166186831891536713e-02 -1.417726427316665649e-01 5.369037389755249023e-01
-2.957136929035186768e-01 -1.278408020734786987e-01 -3.299640715122222900e-01 -5.352258682250976562e-01 2.433166503906250000e-01 1.411430686712265015e-01 -1.425758749246597290e-01 6.335732340812683105e-01
-5.062547326087951660e-01 3.559606373310089111e-01 -1.361584514379501343e-01 -1.833670884370803833e-01 2.422713935375213623e-01 2.364449352025985718e-01 5.974572896957397461e-01 3.054156005382537842e-01
-5.664108395576477051e-01 1.423207521438598633e-01 -9.350527077913284302e-02 -3.166409134864807129e-01 -8.012621849775314331e-02 2.558915615081787109e-01 6.895991563796997070e-01 -4.971242323517799377e-02
-6.362021565437316895e-01 -4.986456409096717834e-02 -4.805258810520172119e-01 3.118987381458282471e-01 -1.574700027704238892e-01 2.508454397320747375e-02 -4.754439890384674072e-01 -1.144614294171333313e-01
-5.967492461204528809e-01 -4.418375194072723389e-01 -4.187770485877990723e-01 7.575967162847518921e-02 -2.406653165817260742e-01 3.835422694683074951e-01 2.331767082214355469e-01 9.033600240945816040e-02
-4.834403991699218750e-01 -3.075653612613677979e-01 -7.122526764869689941e-01 -9.307149797677993774e-02 -9.471890330314636230e-02 4.720998927950859070e-02 6.156881898641586304e-02 -3.751420974731445312e-01
4.021825641393661499e-02 1.324416697025299072e-01 -9.219504594802856445e-01 -2.745619714260101318e-01 1.239597722887992859e-01 -6.857512053102254868e-03 -1.495060920715332031e-01 1.330404728651046753e-01
-4.935626685619354248e-01 -5.675414800643920898e-01 -5.947412252426147461e-01 9.452979266643524170e-02 -2.091548964381217957e-02 2.578266859054565430e-01 -4.835383966565132141e-02 -4.888243973255157471e-02
-3.584412038326263428e-01 -1.823523640632629395e-02 -4.338439702987670898e-01 -5.959225893020629883e-01 -3.636525869369506836e-01 -4.080294370651245117e-01 3.361232578754425049e-02 -1.672783792018890381e-01
-4.971504807472229004e-01 1.780822314321994781e-02 -3.415057659149169922e-01 9.329704940319061279e-02 1.342563778162002563e-01 7.249416708946228027e-01 -2.030219584703445435e-01 2.059386074542999268e-01
-6.744666099548339844e-01 -1.179789006710052490e-01 -4.176555573940277100e-02 -4.947350919246673584e-02 -2.665223479270935059e-01 1.935672760009765625e-01 5.920097827911376953e-01 2.607790827751159668e-01
-6.518630385398864746e-01 -7.469121366739273071e-02 -2.309606969356536865e-02 -3.994736373424530029e-01 3.895432651042938232e-01 2.373850047588348389e-01 -3.807066679000854492e-01 2.373816072940826416e-01
-1.909501403570175171e-01 -5.816300213336944580e-02 -8.004778623580932617e-01 -5.816064774990081787e-02 -1.485777497291564941e-01 -5.371638536453247070e-01 5.183519050478935242e-02 5.196597427129745483e-02
-2.489918619394302368e-01 2.517998516559600830e-01 -4.035601317882537842e-01 -6.346799135208129883e-01 -7.041677832603454590e-02 3.876096606254577637e-01 1.224098820239305496e-02 3.918814957141876221e-01
-4.104101359844207764e-01 3.100996613502502441e-01 -3.100427091121673584e-01 7.675913721323013306e-02 -5.882290005683898926e-02 -2.773903906345367432e-01 3.299628198146820068e-01 6.664099097251892090e-01
-6.871495246887207031e-01 -1.030210331082344055e-01 -1.606092751026153564e-01 2.847212851047515869e-01 1.189271882176399231e-01 -4.104824960231781006e-01 3.967843353748321533e-01 2.650913000106811523e-01
-4.148665666580200195e-01 -1.526975482702255249e-01 -4.431761801242828369e-01 -4.133217632770538330e-01 -5.883473157882690430e-01 -5.475851893424987793e-02 -2.788037359714508057e-01 1.022097542881965637e-01
-6.127252578735351562e-01 -8.506823331117630005e-02 -5.879062786698341370e-02 -1.655615866184234619e-01 7.705431431531906128e-02 2.910598516464233398e-01 7.026569247245788574e-01 -4.565329477190971375e-02
-1.774176508188247681e-01 -2.875214517116546631e-01 -7.941656708717346191e-01 -9.526511281728744507e-02 -1.360107958316802979e-01 -4.622300863265991211e-01 -1.347662694752216339e-02 1.172290444374084473e-01
-2.234120368957519531e-01 -1.829460859298706055e-01 -8.265859484672546387e-01 -4.944388568401336670e-02 -6.125669926404953003e-02 3.506575524806976318e-01 3.088116347789764404e-01 -9.408067166805267334e-02
-6.334179043769836426e-01 3.173039853572845459e-01 -2.124541848897933960e-01 2.894837856292724609e-01 5.618731379508972168e-01 -1.875059157609939575e-01 -1.298673450946807861e-01 -3.790666535496711731e-02
-8.660056591033935547e-01 1.794966906309127808e-01 -4.631797969341278076e-02 3.208724856376647949e-01 2.807121872901916504e-01 -1.021747514605522156e-01 1.531733423471450806e-01 -3.071101615205407143e-03
-7.299682497978210449e-01 6.766122579574584961e-02 7.945071160793304443e-02 -5.141460895538330078e-01 3.798663318157196045e-01 -1.423155963420867920e-01 -1.501839905977249146e-01 6.929840147495269775e-02
-3.924035131931304932e-01 2.369995117187500000e-01 -2.507108449935913086e-01 -6.766842603683471680e-01 8.392658084630966187e-02 3.260597288608551025e-01 -8.776503615081310272e-03 3.945344090461730957e-01
-6.042902469635009766e-01 -3.034296387340873480e-04 -4.708554744720458984e-01 1.404203474521636963e-01 1.787713766098022461e-01 -1.069474145770072937e-01 -3.158155977725982666e-01 -5.002738833427429199e-01
-3.297115266323089600e-01 1.725054681301116943e-01 -7.411687374114990234e-01 3.100731223821640015e-02 -1.225568540394306183e-02 1.923322528600692749e-01 4.671544730663299561e-01 -2.363565564155578613e-01
-2.447313666343688965e-01 1.212628111243247986e-01 -4.672791957855224609e-01 -3.171613514423370361e-01 2.062149494886398315e-01 3.269833624362945557e-01 -3.672212362289428711e-02 6.750329732894897461e-01
-7.280544638633728027e-01 4.612353742122650146e-01 1.245980411767959595e-01 -3.466340303421020508e-01 1.444200873374938965e-01 -8.318582177162170410e-02 2.885878086090087891e-01 1.022687628865242004e-01
-6.435574293136596680e-01 -2.901962697505950928e-01 -4.332974255084991455e-01 2.538482844829559326e-01 3.545012474060058594e-01 -1.863833367824554443e-01 -5.667243897914886475e-02 -2.929382026195526123e-01
-6.189844012260437012e-01 -1.998140960931777954e-01 -1.521532386541366577e-01 -1.471991464495658875e-02 -3.930542469024658203e-01 -1.294591426849365234e-01 1.836265921592712402e-01 5.904195904731750488e-01
-5.606946349143981934e-01 1.432640403509140015e-01 -2.829752862453460693e-01 2.607664763927459717e-01 -3.792619705200195312e-01 3.625825420022010803e-02 6.685326248407363892e-02 6.061345338821411133e-01
-5.205456018447875977e-01 9.716589003801345825e-02 -1.266671270132064819e-01 -4.533100724220275879e-01 4.514208436012268066e-01 -4.151065647602081299e-01 4.599061235785484314e-02 3.461892306804656982e-01
-5.894936323165893555e-01 2.149681597948074341e-01 -5.715387463569641113e-01 1.574933677911758423e-01 -2.317182272672653198e-01 -2.965755462646484375e-01 2.713094055652618408e-01 -1.989124268293380737e-01
-6.129152774810791016e-01 5.798183679580688477e-01 -2.833165526390075684e-01 9.961134940385818481e-02 2.489261627197265625e-01 3.595989048480987549e-01 5.218363180756568909e-02 6.289862096309661865e-02
-6.183369159698486328e-01 -3.232981860637664795e-01 -3.508235514163970947e-01 2.247552573680877686e-01 -2.104866951704025269e-01 3.609967529773712158e-01 -6.820744276046752930e-02 4.003375470638275146e-01
-4.468630552291870117e-01 5.245641246438026428e-02 -2.000738382339477539e-01 -2.296563386917114258e-01 2.300928384065628052e-01 -3.542622327804565430e-01 1.850220113992691040e-01 7.015073895454406738e-01
-3.847453296184539795e-01 -2.942801713943481445e-01 -6.547991633415222168e-01 1.489978879690170288e-01 1.619944572448730469e-01 5.161386728286743164e-01 -1.233009696006774902e-01 -8.101505041122436523e-02
-2.794989049434661865e-01 -5.261245369911193848e-01 -4.800619781017303467e-01 -4.277827441692352295e-01 -5.752759426832199097e-02 2.292481511831283569e-01 4.048535525798797607e-01 -1.088355109095573425e-01
-6.655054092407226562e-01 -1.668636798858642578e-01 -3.787544369697570801e-02 -4.624977111816406250e-01 3.750210106372833252e-01 -2.373932152986526489e-01 -1.865153312683105469e-01 2.865943312644958496e-01
-5.945425629615783691e-01 1.822404712438583374e-01 -2.692484259605407715e-01 -1.830791532993316650e-01 -2.701433897018432617e-01 1.770182996988296509e-01 6.316531896591186523e-01 6.321834772825241089e-02
-4.898071587085723877e-01 -4.753824770450592041e-01 -4.329693615436553955e-01 6.963972747325897217e-02 3.045345246791839600e-01 2.133004665374755859e-01 3.384773433208465576e-01 -2.983005344867706299e-01
-8.394699096679687500e-01 3.317274749279022217e-01 8.943415433168411255e-02 -1.918351277709007263e-02 1.214387789368629456e-01 -1.170178279280662537e-01 3.584094941616058350e-01 1.413611322641372681e-01
-6.117770075798034668e-01 2.079741656780242920e-01 -2.064778953790664673e-01 2.843274474143981934e-01 4.857515990734100342e-01 -3.270501494407653809e-01 1.478792726993560791e-01 3.069460391998291016e-01
-5.669732689857482910e-01 -5.551701188087463379e-01 -2.562261521816253662e-01 -4.139240458607673645e-02 5.019178241491317749e-02 3.028064072132110596e-01 4.536481797695159912e-01 -5.435736477375030518e-02
-4.633768200874328613e-01 3.152424469590187073e-02 -3.486865758895874023e-01 1.490298062562942505e-01 -4.951132535934448242e-01 -8.397576957941055298e-02 3.721082210540771484e-02 6.220307350158691406e-01
-4.215961992740631104e-01 -4.827698171138763428e-01 -5.866830348968505859e-01 -2.285809963941574097e-01 -1.980929970741271973e-01 3.544930517673492432e-01 7.680290937423706055e-02 -1.481174975633621216e-01
-2.761697173118591309e-01 -2.102746814489364624e-01 -6.300179362297058105e-01 -4.564258754253387451e-01 -2.049210816621780396e-01 1.997213363647460938e-01 3.216390907764434814e-01 -2.982192337512969971e-01
-6.725329160690307617e-01 -3.627858459949493408e-01 -1.502140164375305176e-01 1.714661419391632080e-01 1.435877531766891479e-01 -4.391695261001586914e-01 1.622238568961620331e-02 3.877764940261840820e-01
-3.446970880031585693e-01 1.183668300509452820e-01 -5.384613871574401855e-01 -3.656787276268005371e-01 2.378257215023040771e-01 -2.791226208209991455e-01 -4.537561908364295959e-02 -5.540595054626464844e-01
-6.243683099746704102e-01 3.846389800310134888e-02 -4.079812169075012207e-01 9.580616839230060577e-03 3.285275399684906006e-02 -2.620060145854949951e-01 5.050719380378723145e-01 -3.425199687480926514e-01
-6.447193622589111328e-01 2.480358630418777466e-01 6.733526289463043213e-02 -5.573718547821044922e-01 3.688626587390899658e-01 6.449406594038009644e-02 -2.588541805744171143e-01 -1.982905529439449310e-02
-3.717120587825775146e-01 2.808804214000701904e-01 -1.953940391540527344e-01 -7.081602215766906738e-01 3.562937257811427116e-03 -1.866977214813232422e-01 2.823112010955810547e-01 3.587451279163360596e-01
-3.109011948108673096e-01 5.199782252311706543e-01 -4.044871330261230469e-01 -4.009155631065368652e-01 2.492565959692001343e-01 -1.511769294738769531e-01 1.515269875526428223e-01 4.479687809944152832e-01
-6.227309107780456543e-01 -3.067346215248107910e-01 -3.254866003990173340e-01 3.645479083061218262e-01 4.076679348945617676e-01 -3.266012370586395264e-01 5.906187742948532104e-02 -5.416186898946762085e-02
-8.025543689727783203e-01 -1.525356201454997063e-03 -2.279994189739227295e-01 1.192098483443260193e-01 1.128628626465797424e-01 -1.759691983461380005e-01 9.138257801532745361e-02 -4.874992370605468750e-01
-2.451968938112258911e-01 1.523912847042083740e-01 -3.599019944667816162e-01 -3.670199513435363770e-01 3.645643591880798340e-01 7.040033489465713501e-02 3.261335790157318115e-01 6.389018893241882324e-01
-4.715071916580200195e-01 -1.579782068729400635e-01 -1.704359203577041626e-01 -6.845328807830810547e-01 1.967994570732116699e-01 -3.455578982830047607e-01 -1.681273579597473145e-01 2.620743811130523682e-01
-3.316093981266021729e-01 3.520336151123046875e-01 -4.683758616447448730e-01 -8.103615045547485352e-02 -2.316824905574321747e-02 2.001017779111862183e-01 6.879268884658813477e-01 1.623079776763916016e-01
-3.870401978492736816e-01 4.325038790702819824e-01 -4.216406643390655518e-01 2.340669035911560059e-01 4.617443382740020752e-01 -4.434565901756286621e-01 1.032883226871490479e-01 1.002103686332702637e-01
-5.410806536674499512e-01 -5.452691912651062012e-01 -3.279399275779724121e-01 -2.945525646209716797e-01 1.915889605879783630e-02 2.524978220462799072e-01 8.781009167432785034e-02 -3.791762590408325195e-01
-6.169826984405517578e-01 -2.334980815649032593e-01 -5.191974639892578125e-01 1.448287218809127808e-01 -1.330719441175460815e-01 4.410559684038162231e-02 -4.442110955715179443e-01 -2.393590509891510010e-01
-3.660542964935302734e-01 3.721691668033599854e-01 -4.587006866931915283e-01 -4.591148793697357178e-01 -1.955734044313430786e-01 1.437856703996658325e-01 3.346541821956634521e-01 -3.679466843605041504e-01
-2.884550392627716064e-01 -1.507499665021896362e-01 -4.233681559562683105e-01 -3.188265264034271240e-01 5.852445960044860840e-01 -3.893632888793945312e-01 -2.522819638252258301e-01 2.354058325290679932e-01
-7.247790098190307617e-01 -4.736506640911102295e-01 -6.400178652256727219e-03 -2.311464846134185791e-01 1.773267090320587158e-01 -1.458118855953216553e-01 -2.159593254327774048e-01 3.123082816600799561e-01
-1.891129016876220703e-01 1.299683153629302979e-01 -4.877663552761077881e-01 -4.795036315917968750e-01 2.834205627441406250e-01 4.586727619171142578e-01 -2.510664165019989014e-01 3.546299934387207031e-01
-5.833455324172973633e-01 7.767390459775924683e-02 -2.263400852680206299e-01 1.638837605714797974e-01 -4.482507109642028809e-01 -6.391885131597518921e-02 1.360984593629837036e-01 5.933380722999572754e-01
-5.324208363890647888e-02 -2.185789197683334351e-01 -7.652477622032165527e-01 -3.484362959861755371e-01 -7.613859605044126511e-03 1.766422092914581299e-01 4.351500272750854492e-01 1.475147902965545654e-01
-8.206418156623840332e-01 -3.091563284397125244e-01 1.019381359219551086e-01 -2.105108797550201416e-01 1.178564950823783875e-01 1.924099028110504150e-02 -3.968610167503356934e-01 6.711404770612716675e-02
-6.764503717422485352e-01 -1.712635606527328491e-01 -3.162355422973632812e-01 1.834983527660369873e-01 1.621748059988021851e-01 -3.486949503421783447e-01 3.928789198398590088e-01 -2.777849733829498291e-01
-3.706144690513610840e-01 3.770249336957931519e-02 -5.556992888450622559e-01 -4.731497466564178467e-01 -5.456742644309997559e-01 9.222092479467391968e-02 -1.174726635217666626e-01 -9.212023764848709106e-02
-4.134915471076965332e-01 -2.402623891830444336e-01 -4.527344703674316406e-01 -3.113512694835662842e-01 -2.419495135545730591e-01 3.455191254615783691e-01 5.074018836021423340e-01 -1.844207346439361572e-01
-6.794877648353576660e-01 3.514060676097869873e-01 -3.497575223445892334e-01 -3.189837336540222168e-01 -2.923553586006164551e-01 -2.424758672714233398e-01 -7.945698499679565430e-02 2.003735899925231934e-01
-5.347422957420349121e-01 -5.381661653518676758e-01 -5.046686530113220215e-01 6.994995474815368652e-02 6.182699650526046753e-02 1.448007673025131226e-01 -1.022489443421363831e-01 -3.599996864795684814e-01
-6.419142484664916992e-01 4.207542836666107178e-01 -2.346341758966445923e-01 1.179115325212478638e-01 1.845608055591583252e-01 5.453172922134399414e-01 -3.604536876082420349e-02 9.603584557771682739e-02
-3.658594191074371338e-01 -8.250927925109863281e-02 -6.772177219390869141e-01 2.620887756347656250e-01 1.557545661926269531e-01 5.308269858360290527e-01 -1.501073837280273438e-01 5.878641828894615173e-02
-4.358888864517211914e-01 -5.740658640861511230e-01 -4.531054198741912842e-01 -2.397599071264266968e-01 2.212209105491638184e-01 1.591716110706329346e-01 7.400719821453094482e-02 -3.713601529598236084e-01
-8.898257017135620117e-01 -2.539360225200653076e-01 2.116682082414627075e-01 -1.096328794956207275e-01 1.636702120304107666e-01 2.096056789159774780e-01 -8.469702303409576416e-02 9.490963071584701538e-02
-3.279887437820434570e-01 -5.798978209495544434e-01 -4.936752319335937500e-01 -2.093377560377120972e-01 -5.281030014157295227e-02 4.593324661254882812e-01 1.636492162942886353e-01 1.674764454364776611e-01
-8.007168173789978027e-01 4.714054465293884277e-01 3.314457088708877563e-02 -1.392794847488403320e-01 -1.083251237869262695e-01 1.160889193415641785e-01 2.824245393276214600e-01 1.056293025612831116e-01
-6.430659890174865723e-01 -1.353866793215274811e-02 -5.603829026222229004e-01 2.427124530076980591e-01 -1.233222782611846924e-01 -3.560596704483032227e-01 -1.668598651885986328e-01 -2.086034715175628662e-01
-5.382512807846069336e-01 4.852820187807083130e-02 -5.914038792252540588e-02 -5.439195632934570312e-01 5.750012993812561035e-01 1.499274820089340210e-01 -2.352369725704193115e-01 1.196611393243074417e-02
-2.053989619016647339e-01 2.327304929494857788e-01 -5.044334530830383301e-01 -3.406620323657989502e-01 3.416337668895721436e-01 2.193843573331832886e-01 1.321574449539184570e-01 5.923136472702026367e-01
-5.529385209083557129e-01 2.864906489849090576e-01 -2.886324822902679443e-01 2.252867221832275391e-01 6.103811860084533691e-01 2.532770335674285889e-01 -1.292903721332550049e-01 1.571265608072280884e-01
-2.739148437976837158e-01 1.234505176544189453e-01 -3.620221316814422607e-01 -5.867114663124084473e-01 -3.810172155499458313e-02 4.833711087703704834e-01 -2.319366186857223511e-01 3.815056383609771729e-01
-6.694120764732360840e-01 -5.636102557182312012e-01 -2.167930305004119873e-01 -1.275382041931152344e-01 -2.507556080818176270e-01 -6.567689124494791031e-03 2.987402081489562988e-01 -1.371079832315444946e-01
-1.401098817586898804e-01 -4.242404550313949585e-02 -8.235395550727844238e-01 -1.878768438473343849e-03 -4.677169397473335266e-02 -4.641558825969696045e-01 -2.537843585014343262e-01 1.353284865617752075e-01
-3.636395633220672607e-01 2.951941788196563721e-01 -3.259620666503906250e-01 -6.161495447158813477e-01 9.282168000936508179e-02 1.582861840724945068e-01 -4.272613823413848877e-01 2.802008092403411865e-01
-5.877541899681091309e-01 2.812488749623298645e-02 -1.266282051801681519e-01 -4.546794891357421875e-01 4.631836712360382080e-01 -3.386387526988983154e-01 -3.166539371013641357e-01 -3.873919695615768433e-02
-3.993277549743652344e-01 -5.045451521873474121e-01 -6.480167508125305176e-01 -3.450733050704002380e-02 -1.028766408562660217e-01 1.930663883686065674e-01 3.389879465103149414e-01 4.565098881721496582e-02
-4.935360550880432129e-01 2.551192939281463623e-01 -4.220297336578369141e-01 1.796434968709945679e-01 5.421800017356872559e-01 2.933691442012786865e-01 -3.173378109931945801e-01 1.507967989891767502e-02
-7.499210238456726074e-01 -1.059068664908409119e-01 -2.859994769096374512e-01 1.041032299399375916e-01 -8.468376100063323975e-02 -4.911769926548004150e-01 -1.239875406026840210e-01 -2.645185291767120361e-01
-5.434846878051757812e-01 -4.169939160346984863e-01 -4.771367609500885010e-01 2.097980082035064697e-01 -3.096971511840820312e-01 3.334728535264730453e-04 -1.220856085419654846e-01 3.850304484367370605e-01
-4.089353978633880615e-01 -2.470254898071289062e-01 -7.020682096481323242e-01 1.353621184825897217e-01 6.149303913116455078e-02 1.273417621850967407e-01 4.734460711479187012e-01 -1.279805898666381836e-01
-3.065417408943176270e-01 1.155752222985029221e-02 -7.414075732231140137e-01 -3.261480033397674561e-01 -1.110471561551094055e-01 -4.716482758522033691e-01 -7.810239493846893311e-02 -9.464246034622192383e-02
-5.507135391235351562e-01 5.317800045013427734e-01 -2.783197164535522461e-01 2.528212778270244598e-02 1.634512990713119507e-01 8.313190937042236328e-02 5.299387574195861816e-01 1.461552679538726807e-01
-4.468189179897308350e-01 -6.501676440238952637e-01 -2.923540771007537842e-01 -3.035950064659118652e-01 -2.836348302662372589e-02 3.558598160743713379e-01 2.390606254339218140e-01 -1.241099685430526733e-01
-3.598224818706512451e-01 2.965087071061134338e-02 -7.984620332717895508e-01 6.477589160203933716e-02 -1.062492802739143372e-01 -2.453489229083061218e-02 4.306738674640655518e-01 -1.747574359178543091e-01
-3.354757428169250488e-01 -1.158189494162797928e-02 -7.027091979980468750e-01 3.282300233840942383e-01 2.379067242145538330e-01 3.861873745918273926e-01 -1.304677426815032959e-01 2.510471045970916748e-01
-7.465633749961853027e-01 3.445245623588562012e-01 -6.786909699440002441e-02 -1.370538622140884399e-01 6.291919946670532227e-02 2.430169284343719482e-01 4.832053780555725098e-01 -6.366008520126342773e-02
-3.175704777240753174e-01 -3.987296521663665771e-01 -5.573452711105346680e-01 -3.768736124038696289e-01 7.798776775598526001e-02 2.048773318529129028e-01 -3.150594830513000488e-01 -3.744020760059356689e-01
-8.758966922760009766e-01 3.158746361732482910e-01 2.992431074380874634e-02 -1.683796569705009460e-02 3.127575293183326721e-02 5.617803335189819336e-02 3.364842832088470459e-01 -1.203892827033996582e-01
-4.206230640411376953e-01 -1.800608634948730469e-01 -7.951928973197937012e-01 2.398771792650222778e-01 1.675287261605262756e-02 2.883913554251194000e-02 1.675122827291488647e-01 -2.675981521606445312e-01
-2.362375110387802124e-01 9.635229408740997314e-02 -7.206146717071533203e-01 2.940983772277832031e-01 3.039158582687377930e-01 2.157157361507415771e-01 -2.429774254560470581e-01 3.622052371501922607e-01
-4.912871718406677246e-01 4.189621657133102417e-02 -7.131633162498474121e-01 3.440337181091308594e-01 7.489535491913557053e-03 -5.046088621020317078e-02 -1.950153857469558716e-01 -2.988096177577972412e-01
-2.836485505104064941e-01 1.018736790865659714e-02 -6.525759100914001465e-01 -1.344185788184404373e-03 8.781703561544418335e-02 -1.321769598871469498e-02 6.889197230339050293e-01 -1.052883788943290710e-01
-2.666215300559997559e-01 -4.298815727233886719e-01 -5.396946668624877930e-01 -5.938897132873535156e-01 -2.307099550962448120e-01 -3.223663195967674255e-02 1.016037017107009888e-01 -1.885473132133483887e-01
-4.357842803001403809e-01 3.642652928829193115e-01 -3.283989429473876953e-01 -5.385822802782058716e-02 -8.043625950813293457e-02 1.168607920408248901e-01 6.717088222503662109e-01 3.087669610977172852e-01
-6.966358423233032227e-01 1.446379423141479492e-01 -1.289328038692474365e-01 2.075784802436828613e-01 5.749815106391906738e-01 6.584427505731582642e-02 -1.971856206655502319e-01 2.454472482204437256e-01
-6.055147051811218262e-01 -2.646590471267700195e-01 -5.121706128120422363e-01 1.450264304876327515e-01 -5.007991194725036621e-02 1.423108726739883423e-01 -3.729395866394042969e-01 -3.436738848686218262e-01
-7.165287137031555176e-01 -3.485217094421386719e-01 -4.123899042606353760e-01 -3.864846751093864441e-02 -1.738895922899246216e-01 1.197150722146034241e-01 2.094458788633346558e-01 -3.242270648479461670e-01
-5.071918368339538574e-01 1.103987693786621094e-01 -8.181048929691314697e-02 -6.952792406082153320e-01 4.216276705265045166e-01 -1.023133993148803711e-01 -2.058662176132202148e-01 9.921461343765258789e-02
-3.558173775672912598e-01 2.167647182941436768e-01 -6.526387333869934082e-01 -3.024755418300628662e-01 -3.173279464244842529e-01 -4.511239230632781982e-01 -4.866017401218414307e-02 -4.899446666240692139e-02
-4.357473850250244141e-01 -5.202766656875610352e-01 -5.292872190475463867e-01 1.723466068506240845e-02 3.735020458698272705e-01 2.901073917746543884e-02 8.020456880331039429e-02 -3.349870145320892334e-01
-7.032190561294555664e-01 -3.668228164315223694e-02 -2.393850088119506836e-01 3.729006946086883545e-01 2.355839759111404419e-01 -3.069328665733337402e-01 3.825518786907196045e-01 -1.082761585712432861e-01
-4.337164163589477539e-01 3.657762408256530762e-01 -5.650509595870971680e-01 1.289964765310287476e-01 -2.456326037645339966e-02 6.977287679910659790e-02 5.659775733947753906e-01 -1.279571056365966797e-01
-2.962941825389862061e-01 -3.819848299026489258e-01 -6.770840287208557129e-01 -2.440161816775798798e-02 -7.374045904725790024e-03 4.593445658683776855e-01 2.721837162971496582e-01 1.487400233745574951e-01
-3.967721462249755859e-01 -6.141409873962402344e-01 -4.841693043708801270e-01 -9.219751507043838501e-02 6.861679721623659134e-03 2.109634503722190857e-02 4.550675451755523682e-01 -1.220816522836685181e-01
-1.594873964786529541e-01 3.336064815521240234e-01 -7.801805734634399414e-01 -1.022557169198989868e-01 4.566380381584167480e-02 1.762510389089584351e-01 1.366519182920455933e-01 4.385310411453247070e-01
-8.553683757781982422e-02 -5.491943284869194031e-02 -8.577240705490112305e-01 1.607773452997207642e-01 2.196744531393051147e-01 5.042568966746330261e-02 3.580389022827148438e-01 2.216659635305404663e-01
-6.340197324752807617e-01 -1.238043382763862610e-01 -8.192790299654006958e-02 -3.699133396148681641e-01 4.479286074638366699e-01 1.256307214498519897e-01 -4.291345775127410889e-01 1.963769346475601196e-01
-3.606557846069335938e-01 -2.913654409348964691e-02 -5.564544200897216797e-01 -4.327979981899261475e-01 -5.337648391723632812e-01 1.377023160457611084e-01 -2.037945091724395752e-01 1.634740382432937622e-01
-9.726642370223999023e-01 -8.906952105462551117e-03 3.381522744894027710e-02 6.181343458592891693e-03 -1.880357228219509125e-02 1.488826610147953033e-02 -2.242646962404251099e-01 4.234828427433967590e-02
-6.546950340270996094e-01 3.056233525276184082e-01 -6.578652560710906982e-02 -2.806286513805389404e-01 -3.298895657062530518e-01 -3.047099895775318146e-02 4.570195972919464111e-01 2.761628031730651855e-01
-3.985837101936340332e-01 4.342264831066131592e-01 -3.037848770618438721e-01 -4.324139654636383057e-02 5.727313756942749023e-01 -2.757440805435180664e-01 3.387225270271301270e-01 1.990836113691329956e-01
6.252821534872055054e-02 1.971735619008541107e-02 -8.974807262420654297e-01 -5.394885316491127014e-02 1.443470120429992676e-01 -2.115576341748237610e-02 -9.738890826702117920e-02 3.956653177738189697e-01
-4.108457863330841064e-01 -1.654534637928009033e-01 -3.082746267318725586e-01 -5.170118808746337891e-01 -5.550557002425193787e-02 -4.727583229541778564e-01 -9.520749002695083618e-02 4.537077844142913818e-01
-3.968987464904785156e-01 4.023148715496063232e-01 -2.281654626131057739e-01 -5.578830242156982422e-01 4.425166547298431396e-01 2.847600281238555908e-01 1.038049459457397461e-01 -1.721529066562652588e-01
-4.107806980609893799e-01 4.945169985294342041e-01 -4.649001359939575195e-01 -1.468558162450790405e-01 5.695676058530807495e-02 -1.455411911010742188e-01 5.171532630920410156e-01 -2.390386611223220825e-01
-7.649966478347778320e-01 3.202450871467590332e-01 -9.797124564647674561e-02 3.099709153175354004e-01 2.512406110763549805e-01 -2.976299524307250977e-01 -2.875288389623165131e-02 2.324018031358718872e-01
-8.299587368965148926e-01 -3.603577911853790283e-01 6.713994592428207397e-02 -1.427652686834335327e-01 5.043036863207817078e-02 2.067472226917743683e-02 -2.254916876554489136e-01 3.203188180923461914e-01
-6.021887063980102539e-01 1.758963763713836670e-01 -2.734882831573486328e-01 5.915920436382293701e-02 -2.039854675531387329e-01 2.742428183555603027e-01 6.413368582725524902e-01 1.141990185715258121e-03
-5.518210530281066895e-01 -1.228781715035438538e-01 -4.409663379192352295e-01 2.605599164962768555e-01 -1.896587014198303223e-01 4.575645029544830322e-01 -1.692840605974197388e-01 3.795511126518249512e-01
-1.989430040121078491e-01 -2.311225682497024536e-01 -8.661079406738281250e-01 -1.846627444028854370e-01 -8.171411603689193726e-02 2.674050033092498779e-01 1.162758916616439819e-01 -1.762328594923019409e-01
-7.240034341812133789e-01 -2.411403357982635498e-01 7.341527193784713745e-02 -2.247494310140609741e-01 1.104118153452873230e-01 4.996399879455566406e-01 -1.591213494539260864e-01 2.731627225875854492e-01
-3.926955759525299072e-01 2.030998319387435913e-01 -6.264783740043640137e-01 -2.312536090612411499e-01 -4.209928214550018311e-01 1.606179028749465942e-01 -3.814174234867095947e-01 -1.003744453191757202e-01
-7.307478189468383789e-01 -2.698982656002044678e-01 -8.277601562440395355e-03 -9.509511291980743408e-02 2.052394002676010132e-01 3.418233990669250488e-01 -2.883898317813873291e-01 3.767171502113342285e-01
-5.356148481369018555e-01 1.278865616768598557e-02 -3.070560991764068604e-01 -4.044660627841949463e-01 -3.735286891460418701e-01 -3.290903568267822266e-01 4.007928371429443359e-01 -2.159118354320526123e-01
-9.344264864921569824e-01 -2.815491259098052979e-01 -1.179333031177520752e-02 6.498494744300842285e-02 -6.990747153759002686e-02 -9.550264477729797363e-02 1.287996321916580200e-01 -1.123296692967414856e-01
-2.297059744596481323e-01 -2.849004864692687988e-01 -6.769185662269592285e-01 -3.611720204353332520e-01 -2.437735795974731445e-01 -4.397173523902893066e-01 -1.569177657365798950e-01 1.692668069154024124e-03
-6.842575073242187500e-01 -5.392327308654785156e-01 -3.228623569011688232e-01 9.201272577047348022e-02 -5.682035908102989197e-02 -1.904882639646530151e-01 1.405189037322998047e-01 -2.627799808979034424e-01
-3.523914217948913574e-01 -1.127887442708015442e-01 -5.808546543121337891e-01 -3.978016078472137451e-01 -2.710415720939636230e-01 -4.996179044246673584e-01 7.663118094205856323e-02 -1.962311118841171265e-01
-7.272697091102600098e-01 -1.426397413015365601e-01 -1.327180415391921997e-01 6.955052912235260010e-02 -4.946453124284744263e-02 -3.370110094547271729e-01 -1.019444689154624939e-01 5.494229793548583984e-01
-4.368719160556793213e-01 4.392787516117095947e-01 -3.565303087234497070e-01 2.182094007730484009e-01 5.507529973983764648e-01 -3.333600461483001709e-01 2.396623790264129639e-02 1.625296920537948608e-01
-5.012510418891906738e-01 -8.865480124950408936e-02 -1.880555748939514160e-01 -4.375631809234619141e-01 9.816770255565643311e-02 -5.117849111557006836e-01 -8.658774197101593018e-02 4.847713112831115723e-01
-3.715310990810394287e-01 2.161438167095184326e-01 -2.445721477270126343e-01 -6.914305686950683594e-01 2.153088003396987915e-01 -2.278351485729217529e-01 1.760212033987045288e-01 3.848434984683990479e-01
-4.671818315982818604e-01 3.169281184673309326e-01 -3.841893076896667480e-01 -4.623125866055488586e-02 -2.195861488580703735e-01 2.254475057125091553e-01 5.814429521560668945e-01 3.073087036609649658e-01
-4.521539509296417236e-01 2.358930557966232300e-01 -4.522421061992645264e-01 1.528346836566925049e-01 -8.201210945844650269e-02 5.358766317367553711e-01 4.240817427635192871e-01 1.956907808780670166e-01
-5.974306464195251465e-01 -6.130943298339843750e-01 -3.351747095584869385e-01 3.354436159133911133e-02 1.730256974697113037e-01 -5.233272537589073181e-02 2.229369580745697021e-01 -2.671090066432952881e-01
-6.035595536231994629e-01 3.923385962843894958e-02 1.048972597345709801e-03 -5.249832868576049805e-01 3.939460813999176025e-01 3.815242648124694824e-01 -2.375475913286209106e-01 3.721651807427406311e-02
-5.408800840377807617e-01 2.910045981407165527e-01 -1.136029511690139771e-01 -6.366703510284423828e-01 4.052767157554626465e-01 -8.289976976811885834e-03 -1.913632601499557495e-01 -5.977050215005874634e-02
-5.488206148147583008e-01 2.201723009347915649e-01 -2.754343152046203613e-01 -4.248609766364097595e-02 -2.111671566963195801e-01 -6.235911324620246887e-02 -7.118956446647644043e-01 1.318157166242599487e-01
-4.683720469474792480e-01 -3.858678340911865234e-01 -5.826736688613891602e-01 1.424695253372192383e-01 -1.030610278248786926e-01 4.957062304019927979e-01 8.628185838460922241e-02 9.020451456308364868e-02
-3.976078331470489502e-01 -3.134590387344360352e-01 -7.881641983985900879e-01 -4.110103845596313477e-02 -7.332514226436614990e-02 2.111958563327789307e-01 -6.846643518656492233e-04 -2.660422921180725098e-01
-4.072182476520538330e-01 -2.041784375905990601e-01 -6.899991631507873535e-01 1.179810613393783569e-01 2.572151646018028259e-02 3.256751000881195068e-01 3.822933733463287354e-01 -2.226923555135726929e-01
-6.135269999504089355e-01 1.260685920715332031e-01 -2.017109990119934082e-01 -9.925123304128646851e-02 1.112024709582328796e-01 2.098258137702941895e-01 6.439669728279113770e-01 -2.933714687824249268e-01
-2.429508119821548462e-01 1.103113219141960144e-02 -6.622805595397949219e-01 3.128371536731719971e-01 3.420298397541046143e-01 -6.420125812292098999e-02 -3.467386588454246521e-02 5.310953259468078613e-01
-6.787809133529663086e-01 1.290828436613082886e-01 -1.254020482301712036e-01 -5.215207934379577637e-01 -1.499011218547821045e-01 -1.143910661339759827e-01 4.354414641857147217e-01 -9.858819842338562012e-02
-2.235538959503173828e-01 -1.095625758171081543e-02 -7.082316279411315918e-01 -5.117943882942199707e-01 -2.438545972108840942e-01 -4.941457882523536682e-02 -1.828302294015884399e-01 -3.017355203628540039e-01
-6.025598645210266113e-01 1.818561553955078125e-01 -3.410105407238006592e-01 1.391552537679672241e-01 1.181437447667121887e-02 2.796624600887298584e-01 6.226406097412109375e-01 -4.653842002153396606e-02
-4.321335256099700928e-01 -8.281966298818588257e-02 -3.896494507789611816e-01 2.045392394065856934e-01 -4.507260322570800781e-01 -2.276774793863296509e-01 -1.583035290241241455e-01 5.767907500267028809e-01
-8.898028731346130371e-01 -7.501342799514532089e-03 9.155591577291488647e-02 -1.905699819326400757e-01 -3.099527955055236816e-01 3.746923059225082397e-02 -2.567825317382812500e-01 -9.118339046835899353e-03
-4.055032730102539062e-01 -3.604307472705841064e-01 -4.876731336116790771e-01 2.964160218834877014e-02 4.223241284489631653e-02 3.278779089450836182e-01 5.771468281745910645e-01 1.567391753196716309e-01
-5.169239044189453125e-01 5.736488699913024902e-01 -2.855345308780670166e-01 -1.593425571918487549e-01 -2.192703075706958771e-02 3.787598907947540283e-01 3.777000308036804199e-01 1.009927764534950256e-01
-1.697258651256561279e-01 9.296274185180664062e-02 -7.910498976707458496e-01 -2.716661691665649414e-01 -3.021415881812572479e-02 4.468672275543212891e-01 -2.043720781803131104e-01 1.435877680778503418e-01
-1.779742389917373657e-01 -4.005637168884277344e-01 -6.904115080833435059e-01 -8.979915827512741089e-02 3.602842688560485840e-01 4.136239290237426758e-01 -1.065155416727066040e-01 -1.044369265437126160e-01
-5.440769195556640625e-01 -6.562002301216125488e-01 -3.121817409992218018e-01 -1.921571344137191772e-01 -2.690450847148895264e-02 2.074883431196212769e-01 2.159168571233749390e-01 -2.204639315605163574e-01
-4.034923017024993896e-01 4.747285693883895874e-02 -2.869386970996856689e-01 -4.613622128963470459e-01 6.497738957405090332e-01 -2.078948542475700378e-02 -3.105012476444244385e-01 1.438823938369750977e-01
-2.617170512676239014e-01 2.650933861732482910e-01 -4.579594433307647705e-01 -2.534560859203338623e-01 3.384004533290863037e-01 -2.477524578571319580e-01 6.401693820953369141e-01 -3.936786949634552002e-02
-3.464305400848388672e-01 -1.301417350769042969e-01 -5.465275049209594727e-01 -2.969825565814971924e-01 -8.337576873600482941e-03 4.624300301074981689e-01 -2.986064255237579346e-01 -4.160303771495819092e-01
-5.895268321037292480e-01 2.349279224872589111e-01 -3.968483507633209229e-01 -3.629163652658462524e-02 1.992823481559753418e-01 -1.033299565315246582e-01 1.592684984207153320e-01 -6.022494435310363770e-01
-1.897067278623580933e-01 -4.230542778968811035e-01 -7.402280569076538086e-01 -2.514699399471282959e-01 2.111188322305679321e-01 7.620551437139511108e-02 -2.771520316600799561e-01 -2.160328626632690430e-01
-5.157153010368347168e-01 1.655003875494003296e-01 -2.044997066259384155e-01 -1.370883435010910034e-01 -1.803763955831527710e-01 1.904154270887374878e-01 7.025864720344543457e-01 2.891581952571868896e-01
-7.296777367591857910e-01 -1.285113394260406494e-01 -1.409727931022644043e-01 4.317048490047454834e-01 1.431548297405242920e-01 -3.791652321815490723e-01 1.744707226753234863e-01 2.238593995571136475e-01
-5.329938530921936035e-01 3.224939405918121338e-01 -3.415867090225219727e-01 4.277925938367843628e-02 9.081354737281799316e-02 6.924912333488464355e-01 -5.761042237281799316e-02 4.789135977625846863e-02
-5.629463791847229004e-01 -1.420234292745590210e-01 -8.313138782978057861e-02 -3.170199692249298096e-01 6.495037078857421875e-01 1.192159280180931091e-01 -3.230624794960021973e-01 1.227654740214347839e-01
-3.627361059188842773e-01 2.580359578132629395e-01 -2.784270048141479492e-01 -3.974286019802093506e-01 3.217918276786804199e-01 -2.342424839735031128e-01 2.624994814395904541e-01 5.822743177413940430e-01
-3.560970127582550049e-01 3.349446356296539307e-01 -6.874455809593200684e-01 2.013483494520187378e-01 -2.052196711301803589e-01 -3.546851128339767456e-02 4.477014839649200439e-01 6.383224576711654663e-02
-4.398758411407470703e-01 -1.486008614301681519e-01 -6.141557097434997559e-01 1.505777537822723389e-01 1.584810465574264526e-01 2.978097498416900635e-01 -4.341017603874206543e-01 -2.869058251380920410e-01
-2.787921726703643799e-01 -3.547931089997291565e-02 -7.582721114158630371e-01 7.123830914497375488e-02 -1.514079868793487549e-01 1.278687864542007446e-01 5.358880162239074707e-01 1.204739511013031006e-01
-5.987064838409423828e-01 5.011999011039733887e-01 -4.133209884166717529e-01 1.764308959245681763e-01 5.326978862285614014e-02 -2.248855680227279663e-01 2.437945008277893066e-01 -2.748454511165618896e-01
-3.241807222366333008e-01 -2.692436277866363525e-01 -5.620010495185852051e-01 2.002732604742050171e-01 4.102254211902618408e-01 4.327722489833831787e-01 -4.867771267890930176e-02 3.294144868850708008e-01
-5.314414501190185547e-01 -3.664308488368988037e-01 -4.813234210014343262e-01 5.691210180521011353e-02 -1.503132134675979614e-01 3.901198804378509521e-01 4.139380753040313721e-01 -4.748542979359626770e-02
-3.049418330192565918e-01 -2.450335770845413208e-01 -7.036200761795043945e-01 2.353371530771255493e-01 8.417288959026336670e-02 3.874193429946899414e-01 3.446322083473205566e-01 1.433673053979873657e-01
-5.440084338188171387e-01 -4.304625391960144043e-01 -2.879390418529510498e-01 -4.028087258338928223e-01 -2.825756967067718506e-01 3.376294076442718506e-01 1.053372994065284729e-01 -2.620198428630828857e-01
-3.619346022605895996e-01 -1.791119575500488281e-01 -2.904685139656066895e-01 -1.410022526979446411e-01 4.783330261707305908e-01 1.277185529470443726e-01 -2.975929677486419678e-01 6.316584944725036621e-01
-2.344301491975784302e-01 -3.065569102764129639e-01 -6.853098869323730469e-01 -5.680214613676071167e-02 4.282996654510498047e-01 -3.127928972244262695e-01 2.490129768848419189e-01 1.868206709623336792e-01
-6.468549370765686035e-01 7.068579643964767456e-02 -7.109560072422027588e-02 -4.516653344035148621e-02 4.237628355622291565e-02 1.720282435417175293e-01 7.249301075935363770e-01 1.121363267302513123e-01
-7.911445498466491699e-01 2.161491215229034424e-01 -3.019151091575622559e-01 2.127676606178283691e-01 -1.223458200693130493e-01 -1.201080009341239929e-01 -2.202607989311218262e-01 -3.362109065055847168e-01
-5.890520215034484863e-01 2.599724829196929932e-01 -3.340005874633789062e-02 -3.660743236541748047e-01 3.182965219020843506e-01 4.157663285732269287e-01 -1.543994247913360596e-01 3.902468383312225342e-01
-5.492599010467529297e-01 3.801573812961578369e-01 -2.042405754327774048e-01 1.139132678508758545e-01 4.933505356311798096e-01 -4.220627546310424805e-01 -1.123112589120864868e-01 2.548682689666748047e-01
-7.160554528236389160e-01 1.221975982189178467e-01 6.258389353752136230e-02 -2.517507076263427734e-01 -1.561262295581400394e-03 2.472086697816848755e-01 5.646567940711975098e-01 -1.583833098411560059e-01
-1.690641343593597412e-01 -2.088887542486190796e-01 -7.456027865409851074e-01 -7.062871009111404419e-02 3.128925561904907227e-01 4.284036457538604736e-01 -2.922982275485992432e-01 1.052749110385775566e-03
-3.556879460811614990e-01 -3.664492070674896240e-01 -5.145283937454223633e-01 2.563146352767944336e-01 5.719200372695922852e-01 2.302053272724151611e-01 -1.668048463761806488e-02 1.685209721326828003e-01
-4.742110669612884521e-01 -6.392233967781066895e-01 -4.573363661766052246e-01 5.788989830762147903e-03 2.260850667953491211e-01 -1.026735231280326843e-01 6.199607625603675842e-02 -3.030302822589874268e-01
-3.976125419139862061e-01 -1.273984927684068680e-02 -2.474092245101928711e-01 -2.060309201478958130e-01 -1.927980780601501465e-01 -5.076816678047180176e-01 1.795354634523391724e-01 6.410438418388366699e-01
-3.831002414226531982e-01 -2.547838091850280762e-01 -5.134314298629760742e-01 1.049722656607627869e-01 -4.695747792720794678e-01 -1.720060408115386963e-01 -1.344747245311737061e-01 4.954981803894042969e-01
-7.006409764289855957e-01 -2.216108329594135284e-02 -1.226208955049514771e-01 1.078972145915031433e-01 6.352654844522476196e-02 1.995459496974945068e-01 6.612470149993896484e-01 -2.883775904774665833e-02
-6.005015969276428223e-01 -1.084738373756408691e-01 -6.895584464073181152e-01 1.038325354456901550e-01 1.477386504411697388e-01 -2.782720327377319336e-01 -1.424567103385925293e-01 -1.476597785949707031e-01
-3.947661817073822021e-01 3.112174272537231445e-01 -3.168028593063354492e-01 -5.165287852287292480e-01 -7.004372030496597290e-02 4.250470399856567383e-01 -2.834374010562896729e-01 3.379784822463989258e-01
-5.440481305122375488e-01 3.149312138557434082e-01 -2.841760814189910889e-01 -1.030779182910919189e-01 -1.393548846244812012e-01 2.802082598209381104e-01 6.446021795272827148e-01 -6.548697128891944885e-04
-3.757227957248687744e-01 9.320694208145141602e-02 -5.335989594459533691e-01 3.082861602306365967e-01 5.821100473403930664e-01 1.680343598127365112e-01 -2.635098099708557129e-01 1.839879453182220459e-01
-7.243788242340087891e-01 -9.644405543804168701e-02 9.708971530199050903e-02 -5.472550392150878906e-01 3.073541522026062012e-01 -2.346005290746688843e-01 -4.699639230966567993e-02 7.312142848968505859e-02
-8.438440561294555664e-01 -1.954657435417175293e-01 6.146237626671791077e-02 -3.524270653724670410e-02 -1.613415628671646118e-01 -2.272181063890457153e-01 -1.025499105453491211e-01 3.956325650215148926e-01
-6.436829566955566406e-01 -1.189893856644630432e-01 7.837787270545959473e-02 -5.171424746513366699e-01 -1.088729724287986755e-01 4.681691899895668030e-02 4.742111861705780029e-01 -2.429255545139312744e-01
-1.725223958492279053e-01 1.049091666936874390e-01 -4.645972251892089844e-01 -3.136621415615081787e-01 2.013078182935714722e-01 2.780184745788574219e-01 3.551627099514007568e-01 6.332739591598510742e-01
-7.159881591796875000e-01 2.585426270961761475e-01 -2.064232528209686279e-01 1.133562549948692322e-01 1.543665975332260132e-01 -3.321626782417297363e-01 2.939119040966033936e-01 -3.801464736461639404e-01
-6.009418368339538574e-01 -2.689298093318939209e-01 -5.015552043914794922e-01 2.139281779527664185e-01 -3.320965468883514404e-01 1.485344022512435913e-01 -3.183817565441131592e-01 1.884281486272811890e-01
-4.194303750991821289e-01 1.017431244254112244e-01 -7.904244065284729004e-01 1.634246408939361572e-01 8.829270489513874054e-03 -1.312660891562700272e-02 2.301467508077621460e-01 -3.301973342895507812e-01
-2.333415597677230835e-01 1.134624928236007690e-01 -3.780035674571990967e-01 -6.917293667793273926e-01 5.158971622586250305e-02 2.851174771785736084e-02 1.402841787785291672e-02 5.546447038650512695e-01
-4.839389622211456299e-01 -2.128058671951293945e-01 -4.923620522022247314e-01 -1.802495568990707397e-01 4.762039333581924438e-02 -1.473245620727539062e-01 -4.583212435245513916e-01 -4.599737226963043213e-01
-4.999827146530151367e-01 2.493262849748134613e-02 -4.111604094505310059e-01 3.101960420608520508e-01 -3.798621892929077148e-01 -1.800518482923507690e-01 -2.205283492803573608e-01 5.086989402770996094e-01
-6.061577796936035156e-01 -4.992786943912506104e-01 -4.100352227687835693e-01 2.319997996091842651e-01 -6.715853698551654816e-03 1.827580034732818604e-01 -3.372054994106292725e-01 -1.191120594739913940e-01
-3.592768907546997070e-01 8.922634273767471313e-02 -6.499410867691040039e-01 1.280231624841690063e-01 1.123721599578857422e-01 6.044788956642150879e-01 1.113355010747909546e-01 1.836510300636291504e-01
-7.341583371162414551e-01 2.894571721553802490e-01 3.196645528078079224e-02 -2.719882130622863770e-01 1.763834953308105469e-01 -1.268968582153320312e-01 1.928274035453796387e-01 -4.667229056358337402e-01
-6.491702198982238770e-01 7.890073210000991821e-02 -3.411079943180084229e-01 2.734985053539276123e-01 -1.238230615854263306e-01 -2.216533422470092773e-01 -4.630796611309051514e-01 3.198304772377014160e-01
-1.280177384614944458e-01 -9.404202550649642944e-02 -7.579019665718078613e-01 -3.858067467808723450e-02 9.737876057624816895e-02 9.840648621320724487e-03 6.176450848579406738e-01 8.831182122230529785e-02
-5.385687947273254395e-01 -3.338306844234466553e-01 -6.301854252815246582e-01 2.252031117677688599e-01 1.731927543878555298e-01 2.571044266223907471e-01 -1.226043477654457092e-01 -1.987977772951126099e-01
-6.603949069976806641e-01 -4.673863649368286133e-01 -3.982635438442230225e-01 1.595865637063980103e-01 3.611477091908454895e-02 3.234119415283203125e-01 -1.164582595229148865e-01 -2.046577781438827515e-01
-5.243023633956909180e-01 -1.414875239133834839e-01 -1.993065625429153442e-01 -3.231482207775115967e-01 1.959789991378784180e-01 -2.316145002841949463e-01 -1.883141696453094482e-01 6.583502292633056641e-01
-1.386049985885620117e-01 -6.675032973289489746e-01 -5.943540930747985840e-01 -2.578577995300292969e-01 2.191458195447921753e-01 1.239587888121604919e-01 1.903713047504425049e-01 1.258919239044189453e-01
-2.002873271703720093e-01 5.597738027572631836e-01 -5.142930150032043457e-01 -5.580986142158508301e-01 -1.174622252583503723e-01 1.384564936161041260e-01 1.023091375827789307e-01 1.647177785634994507e-01
-5.617107748985290527e-01 4.358508288860321045e-01 -3.436571359634399414e-01 2.029684334993362427e-01 5.321903824806213379e-01 1.980857402086257935e-01 -8.056164532899856567e-02 7.914488762617111206e-02
-6.560408473014831543e-01 -5.511592328548431396e-02 -1.084756106138229370e-01 -6.641423702239990234e-02 3.754383027553558350e-01 -1.851605176925659180e-01 4.771078824996948242e-01 -3.840894997119903564e-01
-6.630484461784362793e-01 -1.364498734474182129e-01 -1.474926918745040894e-01 3.596155345439910889e-01 3.152427971363067627e-01 -3.649673461914062500e-01 3.006019890308380127e-01 2.602500021457672119e-01
-4.456237852573394775e-01 4.680735170841217041e-01 -3.275534212589263916e-01 1.411374807357788086e-01 4.608224332332611084e-01 -4.750664234161376953e-01 5.374079942703247070e-02 1.190890818834304810e-01
-4.338036775588989258e-01 -8.741439133882522583e-02 -6.750113368034362793e-01 3.820860087871551514e-01 4.424576163291931152e-01 2.929285727441310883e-02 6.631066650152206421e-02 -3.897966444492340088e-02
-4.482229351997375488e-01 -3.862195834517478943e-02 -4.646252989768981934e-01 4.432197809219360352e-01 -2.178182899951934814e-01 -4.380786716938018799e-01 -9.925253689289093018e-02 3.688837289810180664e-01
-2.001117765903472900e-01 1.563914418220520020e-01 -7.079325318336486816e-01 8.001729846000671387e-02 2.438009828329086304e-01 4.379467368125915527e-01 -1.303486377000808716e-01 3.996232151985168457e-01
-6.261112689971923828e-01 9.534468501806259155e-02 -1.717663556337356567e-01 3.281083703041076660e-01 5.689678192138671875e-01 -2.129537761211395264e-01 1.084369421005249023e-01 2.844350636005401611e-01
-5.011865496635437012e-01 -3.119558691978454590e-01 -3.211618959903717041e-01 -4.208290949463844299e-02 -4.469935894012451172e-01 -4.356733262538909912e-01 -1.277921050786972046e-01 3.750122785568237305e-01
-3.961373567581176758e-01 -3.398518264293670654e-01 -6.331036686897277832e-01 -3.304819166660308838e-01 -2.585953176021575928e-01 1.733675152063369751e-01 2.687944173812866211e-01 -2.199068814516067505e-01
-2.846074700355529785e-01 -1.341065913438796997e-01 -6.997821331024169922e-01 3.122631907463073730e-01 2.005621641874313354e-01 1.894771307706832886e-01 -1.376842707395553589e-01 4.676825404167175293e-01
-4.408435821533203125e-01 -5.577706098556518555e-01 -5.732319951057434082e-01 -5.771404132246971130e-02 1.200711280107498169e-01 3.714392781257629395e-01 -7.365637272596359253e-02 -6.938032060861587524e-02
-1.539257615804672241e-01 -5.830405652523040771e-02 -7.730869054794311523e-01 1.400352716445922852e-01 2.505390346050262451e-01 3.581926822662353516e-01 -3.161353468894958496e-01 2.542064785957336426e-01
-7.474290728569030762e-01 1.211382374167442322e-01 -3.061778545379638672e-01 2.883268296718597412e-01 -7.396833039820194244e-03 -4.136613607406616211e-01 1.888840943574905396e-01 -2.072452753782272339e-01
-4.305694997310638428e-01 2.537745535373687744e-01 -5.683194994926452637e-01 4.155425131320953369e-01 2.798803448677062988e-01 3.393380939960479736e-01 4.093905445188283920e-03 2.470743507146835327e-01
-1.884980201721191406e-01 -5.806290507316589355e-01 -5.211604833602905273e-01 -3.459736704826354980e-01 2.872467041015625000e-01 3.916617035865783691e-01 1.042065396904945374e-02 -3.752209478989243507e-03
-4.361605942249298096e-01 5.615959763526916504e-01 -3.094091415405273438e-01 -4.404260516166687012e-01 -2.078707702457904816e-02 1.172783672809600830e-01 4.061905741691589355e-01 1.596481949090957642e-01
-3.899311423301696777e-01 -2.371737360954284668e-01 -6.031741499900817871e-01 2.315276414155960083e-01 2.684060633182525635e-01 5.283707380294799805e-01 -1.329751461744308472e-01 7.333607971668243408e-02
-2.056765258312225342e-01 2.967906370759010315e-02 -8.092594742774963379e-01 2.848724126815795898e-01 7.260642200708389282e-02 1.086533740162849426e-01 -5.618491768836975098e-02 4.478046596050262451e-01
-5.465580821037292480e-01 6.441712379455566406e-01 -2.994367480278015137e-01 -9.307560324668884277e-02 4.128248989582061768e-01 3.875987604260444641e-02 6.015055999159812927e-02 1.115684881806373596e-01
-4.099289178848266602e-01 5.540267229080200195e-01 -3.074214756488800049e-01 -3.065142035484313965e-01 3.876943588256835938e-01 -2.572818696498870850e-01 1.840716004371643066e-01 2.935481071472167969e-01
-1.875964105129241943e-01 -4.361162781715393066e-01 -7.762873172760009766e-01 -1.550767919979989529e-03 1.899692267179489136e-01 2.656854093074798584e-01 -2.484167665243148804e-01 5.998187512159347534e-02
-2.334307581186294556e-01 4.466855823993682861e-01 -7.168522477149963379e-01 1.666851639747619629e-01 8.786194026470184326e-02 -2.779028415679931641e-01 3.450649082660675049e-01 -1.736238412559032440e-02
-5.876718759536743164e-01 1.978429704904556274e-01 -3.571859002113342285e-01 2.380811125040054321e-01 -3.743354380130767822e-01 1.024937778711318970e-01 -4.469959735870361328e-01 2.842500507831573486e-01
-5.984129309654235840e-01 -2.608931064605712891e-01 -4.817855358123779297e-01 6.495978683233261108e-02 6.977698206901550293e-02 5.634287595748901367e-01 -4.338612779974937439e-02 -1.153113916516304016e-01
-4.359440803527832031e-01 -4.807161390781402588e-01 -5.253999829292297363e-01 1.697773039340972900e-01 2.529754936695098877e-01 4.503977000713348389e-01 2.247344143688678741e-02 8.145856112241744995e-02
-8.419812917709350586e-01 -1.752045005559921265e-01 -9.513256698846817017e-02 -2.676212415099143982e-02 2.671396732330322266e-01 -2.184765338897705078e-01 9.980811923742294312e-02 -3.486364781856536865e-01
-7.629978656768798828e-01 -1.301462501287460327e-01 -1.253777444362640381e-01 2.389450520277023315e-01 2.383078038692474365e-01 5.141376256942749023e-01 8.228456228971481323e-02 -1.352523919194936752e-02
-7.255508303642272949e-01 -1.215590089559555054e-01 -5.975852161645889282e-02 -8.700504899024963379e-03 -4.038881137967109680e-02 3.488561809062957764e-01 -1.220984458923339844e-01 5.629500746726989746e-01
-4.758137166500091553e-01 1.544694453477859497e-01 -7.215760946273803711e-01 3.593594431877136230e-01 2.171576023101806641e-01 -9.142845869064331055e-02 1.459146887063980103e-01 -1.520574390888214111e-01
-1.940328627824783325e-01 -4.640545248985290527e-01 -6.604022383689880371e-01 -1.742204874753952026e-01 2.427485883235931396e-01 4.097433388233184814e-01 -1.930676549673080444e-01 1.281768977642059326e-01
-4.422181248664855957e-01 -1.844365336000919342e-02 -7.764434218406677246e-01 2.253993153572082520e-01 2.120797708630561829e-02 -2.297165542840957642e-01 1.108392104506492615e-01 -2.914257645606994629e-01
-4.399442672729492188e-01 3.341084718704223633e-01 -3.822820484638214111e-01 1.146791800856590271e-01 6.199842095375061035e-01 1.661155968904495239e-01 -3.499850630760192871e-01 -3.263993188738822937e-02
-5.659762620925903320e-01 4.352634847164154053e-01 -1.275199949741363525e-01 -4.200994670391082764e-01 -2.332327663898468018e-01 -1.132026687264442444e-01 4.301280379295349121e-01 2.127187103033065796e-01
-8.515526652336120605e-01 -2.815567255020141602e-01 6.960602104663848877e-02 -1.068714931607246399e-01 3.052106201648712158e-01 -1.154336705803871155e-02 -1.980929374694824219e-01 2.163096070289611816e-01
-6.194248199462890625e-01 -2.065069228410720825e-01 -6.398527622222900391e-01 3.656981289386749268e-01 -4.677158221602439880e-02 -3.036430664360523224e-02 1.231372952461242676e-01 1.106740832328796387e-01
-5.112589001655578613e-01 -3.202032744884490967e-01 -2.882989346981048584e-01 -4.525480568408966064e-01 -1.260670721530914307e-01 -1.488223820924758911e-01 3.937439322471618652e-01 -3.938182890415191650e-01
-7.231330871582031250e-01 -2.703254222869873047e-01 2.171170115470886230e-01 -2.306329160928726196e-01 -3.534288844093680382e-03 3.163951635360717773e-01 3.501875698566436768e-01 2.844673097133636475e-01
-4.801144897937774658e-01 -2.440031617879867554e-01 -2.109122574329376221e-01 -4.457728266716003418e-01 -1.777579784393310547e-01 -2.010238021612167358e-01 -3.620909750461578369e-01 5.134556293487548828e-01
-3.518485426902770996e-01 -3.922656178474426270e-01 -4.452581405639648438e-01 -4.369041621685028076e-01 7.878612726926803589e-02 -3.831985294818878174e-01 -2.552336454391479492e-01 -3.391132354736328125e-01
-7.082608938217163086e-01 -7.757026702165603638e-02 -4.460978507995605469e-02 -3.208245635032653809e-01 2.782028317451477051e-01 2.573387324810028076e-01 -3.951937556266784668e-01 2.960286438465118408e-01
-3.994587957859039307e-01 -2.105284333229064941e-01 -6.530776023864746094e-01 -1.264994740486145020e-01 2.737337723374366760e-03 5.715270042419433594e-01 -1.418704353272914886e-02 -1.635425090789794922e-01
-6.206748485565185547e-01 1.348100602626800537e-01 -3.825894296169281006e-01 2.465279102325439453e-01 -3.013848066329956055e-01 2.026739567518234253e-01 -4.564620554447174072e-01 2.217459529638290405e-01
-3.349109292030334473e-01 1.799686551094055176e-01 -6.177234053611755371e-01 2.337884455919265747e-01 5.312858223915100098e-01 3.371298015117645264e-01 4.004219919443130493e-02 1.472495794296264648e-01
-4.447349905967712402e-01 -9.531996399164199829e-02 -5.210876464843750000e-01 -6.067277789115905762e-01 -2.467776685953140259e-01 3.779921680688858032e-02 -1.747949719429016113e-01 -2.461558431386947632e-01
-4.799890518188476562e-01 -4.031156599521636963e-01 -3.332966566085815430e-01 -2.409262508153915405e-01 4.466243088245391846e-01 -9.301124513149261475e-02 3.219155669212341309e-01 -3.552775084972381592e-01
-6.783040165901184082e-01 -2.322971373796463013e-01 -2.994341850280761719e-01 -2.007030397653579712e-01 -8.627489954233169556e-02 2.805028855800628662e-01 1.444165706634521484e-01 -4.990167021751403809e-01
-5.187749266624450684e-01 -2.393198907375335693e-01 -4.727964699268341064e-01 1.927947998046875000e-01 4.982877075672149658e-01 2.905182540416717529e-01 -2.375532686710357666e-01 -1.541725993156433105e-01
-6.677071452140808105e-01 5.506241917610168457e-01 -1.328826043754816055e-02 -3.826419115066528320e-01 1.001401618123054504e-01 5.692784115672111511e-02 -2.615838646888732910e-01 1.506440937519073486e-01
-4.982088804244995117e-01 1.133490949869155884e-01 -3.144592940807342529e-01 -1.573964506387710571e-01 -3.866312503814697266e-01 6.200653314590454102e-02 5.592827796936035156e-01 3.862069249153137207e-01
-4.043218493461608887e-01 1.370445340871810913e-01 -7.379866838455200195e-01 1.847416721284389496e-02 6.906304508447647095e-02 8.217044174671173096e-02 -1.773204281926155090e-02 -5.108236074447631836e-01
-1.229755058884620667e-01 -7.439330220222473145e-02 -6.843240261077880859e-01 -5.706079006195068359e-01 -2.199499011039733887e-01 -2.475937306880950928e-01 2.712939977645874023e-01 -4.657320305705070496e-02
-7.045198082923889160e-01 2.665366828441619873e-01 -1.205406412482261658e-01 3.611336275935173035e-02 4.791629016399383545e-01 4.089573919773101807e-01 -6.399047374725341797e-02 1.258481144905090332e-01
-8.066184520721435547e-01 -2.425868809223175049e-01 -6.278861314058303833e-02 2.924081981182098389e-01 3.030461668968200684e-01 -3.114833729341626167e-03 2.882339954376220703e-01 -1.617029905319213867e-01
-8.220454454421997070e-01 4.414983391761779785e-01 -2.874628305435180664e-01 -1.340209245681762695e-01 2.542234770953655243e-02 1.603172272443771362e-01 4.651267826557159424e-02 -1.458493713289499283e-02
-4.070688486099243164e-01 3.483435139060020447e-02 -5.672781467437744141e-01 -3.623141348361968994e-01 -5.025200843811035156e-01 1.870758384466171265e-01 -2.710850834846496582e-01 -1.378206312656402588e-01
-8.514160513877868652e-01 -2.724716961383819580e-01 1.355556249618530273e-01 -1.413125246763229370e-01 2.144648283720016479e-01 1.174499839544296265e-01 -1.763644218444824219e-01 2.676030099391937256e-01
-3.003975450992584229e-01 -3.001168668270111084e-01 -7.882582545280456543e-01 1.117381267249584198e-02 2.746993303298950195e-01 2.948309481143951416e-01 -1.882833093404769897e-01 -1.948547735810279846e-02
-5.653930902481079102e-01 3.914755284786224365e-01 -3.547804355621337891e-01 -2.567173540592193604e-01 -3.701935112476348877e-01 -1.886758804321289062e-01 -3.695562481880187988e-01 1.615270078182220459e-01
-7.997683882713317871e-01 1.570387482643127441e-01 -1.113868281245231628e-01 -2.330762892961502075e-01 3.675366640090942383e-01 3.773776441812515259e-02 -2.983431816101074219e-01 -2.084749937057495117e-01
-3.379207551479339600e-01 7.097837515175342560e-03 -6.077215075492858887e-01 -3.272378444671630859e-01 -3.853003382682800293e-01 -4.951764941215515137e-01 -3.263993188738822937e-02 1.209453046321868896e-01
-6.851406097412109375e-01 2.038200646638870239e-01 -4.569322615861892700e-02 -3.170012235641479492e-01 3.665703237056732178e-01 1.286970078945159912e-01 -4.201711714267730713e-01 2.428614944219589233e-01
-3.387319445610046387e-01 -1.658928394317626953e-01 -4.086360037326812744e-01 -2.164805084466934204e-01 1.421636939048767090e-01 -4.925749301910400391e-01 5.955587625503540039e-01 -1.623646318912506104e-01
-3.310511112213134766e-01 3.669874370098114014e-01 -5.616727471351623535e-01 -2.882613837718963623e-01 1.415848582983016968e-01 2.421638667583465576e-01 3.978851735591888428e-01 -3.466298580169677734e-01
-5.383481383323669434e-01 2.824330329895019531e-01 -3.221851587295532227e-01 1.921942979097366333e-01 5.116722583770751953e-01 4.536789953708648682e-01 -2.111806534230709076e-02 1.469413191080093384e-01
-2.759618461132049561e-01 4.183857440948486328e-01 -5.562443137168884277e-01 -3.050860390067100525e-02 4.157458543777465820e-01 5.053114295005798340e-01 -3.293190849944949150e-03 1.013151481747627258e-01
-4.343413412570953369e-01 -5.150475502014160156e-01 -5.113185644149780273e-01 -3.921324312686920166e-01 3.854014724493026733e-02 9.288001060485839844e-02 9.376437962055206299e-02 -3.345973491668701172e-01
-6.027082800865173340e-01 -3.982551991939544678e-01 -2.781949043273925781e-01 -7.501450181007385254e-02 1.232765018939971924e-01 7.206793874502182007e-02 -6.121029853820800781e-01 7.408416364341974258e-03
-2.657847404479980469e-01 2.869978845119476318e-01 -7.534096837043762207e-01 -1.290931701660156250e-01 -2.045002728700637817e-01 -4.142097532749176025e-01 2.093828171491622925e-01 -7.394850254058837891e-02
-3.591271638870239258e-01 9.943051636219024658e-02 -7.485339641571044922e-01 3.843061625957489014e-01 1.954329609870910645e-01 2.897320687770843506e-01 -1.749203652143478394e-01 2.027343027293682098e-02
-6.763911247253417969e-01 2.565107680857181549e-02 -4.289157688617706299e-01 3.183185160160064697e-01 1.622656583786010742e-01 -1.184690669178962708e-01 -8.540330827236175537e-02 4.570372402667999268e-01
-9.098434448242187500e-01 -1.339356303215026855e-01 -3.450332880020141602e-01 9.378728270530700684e-02 8.130366355180740356e-02 6.024497002363204956e-02 -2.023759996518492699e-03 1.271159648895263672e-01
-6.458182334899902344e-01 -1.153751276433467865e-03 -1.362582892179489136e-01 -5.561671257019042969e-01 2.972138226032257080e-01 4.364117980003356934e-02 -2.411725521087646484e-01 3.265337944030761719e-01
-4.740493595600128174e-01 4.329198002815246582e-01 -4.760880172252655029e-01 2.062824666500091553e-01 4.875427484512329102e-01 2.542011439800262451e-01 9.515918046236038208e-02 8.528689295053482056e-02
-6.839281320571899414e-01 2.656585872173309326e-01 3.184018284082412720e-02 -4.613892138004302979e-01 1.454457044601440430e-01 4.537031650543212891e-01 1.441116631031036377e-01 -2.174939261749386787e-03
-5.738851428031921387e-01 -1.876936256885528564e-01 -5.663132667541503906e-01 -8.851031772792339325e-03 -2.837134897708892822e-01 1.739200651645660400e-01 3.268697857856750488e-01 -3.115325868129730225e-01
-3.249759376049041748e-01 -1.129204034805297852e-01 -2.434185594320297241e-01 -7.628143429756164551e-01 2.181171625852584839e-01 2.052177041769027710e-01 8.407944440841674805e-02 3.791340589523315430e-01
-6.855152249336242676e-01 -2.298264391720294952e-02 -4.196254909038543701e-01 2.094783633947372437e-01 2.124183624982833862e-01 -2.643565237522125244e-01 2.524142526090145111e-02 -4.403755366802215576e-01
-3.308281898498535156e-01 -3.790075182914733887e-01 -6.428689956665039062e-01 1.318626701831817627e-01 2.319948226213455200e-01 3.253104686737060547e-01 -2.644604444503784180e-01 2.943635582923889160e-01
-6.889327168464660645e-01 -5.361673831939697266e-01 -2.809110581874847412e-01 1.887983828783035278e-01 -2.377355545759201050e-01 -1.997526735067367554e-03 -1.100442484021186829e-01 2.338985949754714966e-01
-4.838778674602508545e-01 1.009312942624092102e-01 -6.229786276817321777e-01 8.283891528844833374e-02 -3.652682304382324219e-01 1.981527060270309448e-01 -4.266094267368316650e-01 7.764869183301925659e-02
-7.465683817863464355e-01 -3.861437737941741943e-01 9.329027682542800903e-02 -1.413958519697189331e-01 2.911842763423919678e-01 2.775297164916992188e-01 -1.236173808574676514e-01 2.962102293968200684e-01
-6.562194824218750000e-01 2.936303019523620605e-01 -1.392827630043029785e-01 -3.431627750396728516e-01 -1.277198344469070435e-01 2.185915857553482056e-01 5.309283137321472168e-01 -4.159168805927038193e-03
-4.139353334903717041e-01 -1.138155758380889893e-01 -4.880964756011962891e-01 -1.262091100215911865e-01 1.287629008293151855e-01 6.782734394073486328e-01 -1.849118173122406006e-01 2.251876294612884521e-01
-5.994988083839416504e-01 2.536920905113220215e-01 -3.715038895606994629e-01 8.440776169300079346e-02 3.508236110210418701e-01 -4.477660357952117920e-01 -2.320312261581420898e-01 2.317147552967071533e-01
-4.048366546630859375e-01 -7.084437459707260132e-02 -6.355216503143310547e-01 2.831201553344726562e-01 -2.812288701534271240e-01 2.616256177425384521e-01 1.228596717119216919e-01 4.294314384460449219e-01
-4.318501055240631104e-01 -9.783491492271423340e-02 -4.050044417381286621e-01 -9.189113229513168335e-02 4.666634798049926758e-01 5.173879265785217285e-01 -3.820880353450775146e-01 -2.256566891446709633e-03
-6.397458314895629883e-01 2.460485994815826416e-01 -5.351314544677734375e-01 6.098552793264389038e-02 -1.658571958541870117e-01 4.730000626295804977e-03 3.774214982986450195e-01 -2.648061811923980713e-01
-6.820199489593505859e-01 4.557738900184631348e-01 -2.915729284286499023e-01 4.221875593066215515e-02 -1.996016651391983032e-01 1.155032068490982056e-01 -9.682605974376201630e-03 4.324883818626403809e-01
-7.386638522148132324e-01 -3.238185644149780273e-01 -5.375463981181383133e-03 -2.190572321414947510e-01 -1.508837342262268066e-01 2.128466963768005371e-02 -3.946236968040466309e-01 3.500792086124420166e-01
-4.752898812294006348e-01 6.497953534126281738e-01 -3.018661439418792725e-01 -3.257706761360168457e-01 3.287274837493896484e-01 4.465819522738456726e-02 -8.529353886842727661e-02 1.930927038192749023e-01
-1.661107093095779419e-01 -4.972807765007019043e-01 -7.446731925010681152e-01 -3.099293215200304985e-03 2.276659607887268066e-01 1.283125765621662140e-02 2.708315849304199219e-01 2.126623690128326416e-01
-4.957289993762969971e-01 -1.091225966811180115e-01 -6.655046939849853516e-01 5.098934173583984375e-01 -1.319803763180971146e-02 -1.955385655164718628e-01 -9.786937385797500610e-03 -3.085352107882499695e-02
-9.034621119499206543e-01 -3.391325473785400391e-01 6.617496907711029053e-02 2.855660952627658844e-02 9.430930763483047485e-02 -1.150662228465080261e-01 -1.931968778371810913e-01 6.396269053220748901e-02
-4.669676125049591064e-01 -2.431158572435379028e-01 -1.972026079893112183e-01 -5.772220492362976074e-01 4.718188345432281494e-01 2.148273140192031860e-01 -2.594352960586547852e-01 1.212072819471359253e-01
-3.290731012821197510e-01 4.262912273406982422e-01 -5.208261609077453613e-01 8.104729652404785156e-02 1.645431816577911377e-01 -4.709945023059844971e-01 1.618565022945404053e-01 3.962958455085754395e-01
-3.813091218471527100e-01 1.147099733352661133e-01 -6.365561485290527344e-01 3.339296579360961914e-02 2.509015798568725586e-01 3.412264287471771240e-01 -4.094232916831970215e-01 2.968366146087646484e-01
-8.114101290702819824e-01 -4.650279507040977478e-02 -1.384435594081878662e-01 -4.446874186396598816e-02 4.550574719905853271e-01 2.238482236862182617e-01 -5.688228458166122437e-02 -2.405950278043746948e-01
-7.404468655586242676e-01 -6.823967210948467255e-03 5.056317429989576340e-03 -3.140763044357299805e-01 3.566821217536926270e-01 -1.018160134553909302e-01 -3.300554752349853516e-01 3.263389766216278076e-01
-8.383212089538574219e-01 2.155742421746253967e-02 -3.715326488018035889e-01 1.883583217859268188e-01 1.964438855648040771e-01 8.256794512271881104e-02 -1.152440235018730164e-01 2.540640830993652344e-01
-4.571958184242248535e-01 -2.006672471761703491e-01 -6.267932653427124023e-01 -2.372307032346725464e-01 -3.638245463371276855e-01 3.602810800075531006e-01 -1.882630884647369385e-01 -6.278999894857406616e-02
-6.729791760444641113e-01 4.397185146808624268e-02 -4.767865836620330811e-01 1.337281316518783569e-01 2.751431465148925781e-01 7.951397448778152466e-02 -4.102247357368469238e-01 2.228146046400070190e-01
-5.160077810287475586e-01 3.462972119450569153e-02 -6.819021701812744141e-01 5.769919231534004211e-02 1.454611420631408691e-01 -6.199851259589195251e-02 -4.582715630531311035e-01 1.708841174840927124e-01
-3.233246207237243652e-01 3.169673681259155273e-02 -7.184909582138061523e-01 1.955158114433288574e-01 2.738353312015533447e-01 -1.414315425790846348e-03 -4.887447953224182129e-01 1.616834402084350586e-01
-3.530182540416717529e-01 4.192853346467018127e-02 -6.304281353950500488e-01 -1.109753102064132690e-01 -4.772477746009826660e-01 2.883458435535430908e-01 -1.560285836458206177e-01 3.586241900920867920e-01
-9.041524529457092285e-01 2.149711400270462036e-01 -1.940595507621765137e-01 2.085541933774948120e-01 1.979655921459197998e-01 5.024509131908416748e-02 -1.098802983760833740e-01 -3.678362071514129639e-02
-6.758412122726440430e-01 -4.820285141468048096e-01 5.769635085016489029e-03 -2.856369018554687500e-01 1.587929427623748779e-01 1.076831892132759094e-01 -1.861991435289382935e-01 3.972209393978118896e-01
-6.463848948478698730e-01 -5.458409339189529419e-02 -4.791225790977478027e-01 3.548386394977569580e-01 -2.501959800720214844e-01 2.025393545627593994e-01 -2.146801650524139404e-01 2.720852792263031006e-01
-5.877485871315002441e-01 -3.693556785583496094e-01 7.919584214687347412e-02 -4.076855182647705078e-01 9.822742640972137451e-02 2.703309357166290283e-01 1.712891459465026855e-01 4.833021163940429688e-01
