# Supplementary material for: Where is your field going? A machine learning approach to study the relative motion of the domains of physics
Source: PLoS One. 2020 Jun 18;15(6):e0233997. doi: 10.1371/journal.pone.0233997 (PMC7302634; doi:10.1371/journal.pone.0233997)
Supplement: S19 Data — (ZIP) [file pone.0233997.s019.zip › 18/Pacs4Run_18_VS_500_embeddings1986-1990ED8.txt]

7.147955894470214844e-02 -3.174595236778259277e-01 1.130087152123451233e-01 1.188072860240936279e-01 -5.069573521614074707e-01 -5.662531256675720215e-01 -5.361319184303283691e-01 -4.624007642269134521e-02
2.090352475643157959e-01 -5.937894582748413086e-01 -3.219684660434722900e-01 8.677233010530471802e-02 5.677976459264755249e-02 -4.021507799625396729e-01 -1.810722947120666504e-01 -5.429445505142211914e-01
2.669541537761688232e-01 -2.472076565027236938e-01 -4.364631175994873047e-01 3.853992521762847900e-01 -4.570803046226501465e-01 1.381133198738098145e-01 -3.971287012100219727e-01 -3.779978454113006592e-01
1.612740010023117065e-01 -5.378049015998840332e-01 -5.076639652252197266e-01 -3.025870621204376221e-01 1.126417964696884155e-01 2.033508121967315674e-01 -5.058503746986389160e-01 -1.598451584577560425e-01
1.721629053354263306e-01 -6.156700253486633301e-01 -6.905376166105270386e-02 -4.552704840898513794e-02 -1.548419296741485596e-01 -6.418344378471374512e-02 9.021659195423126221e-02 -7.404286861419677734e-01
3.208844959735870361e-01 -1.163042988628149033e-02 -3.335340023040771484e-01 2.182946354150772095e-01 -3.842687308788299561e-01 8.060499280691146851e-02 -5.724447965621948242e-01 -5.061101913452148438e-01
6.060406565666198730e-01 -3.811022937297821045e-01 -2.104229480028152466e-01 1.588705629110336304e-01 -2.004329115152359009e-01 1.020745635032653809e-01 7.853771001100540161e-02 -6.009970307350158691e-01
2.677637636661529541e-01 -3.651131987571716309e-01 -2.233317494392395020e-01 3.322625756263732910e-01 -2.962171137332916260e-01 -4.608447253704071045e-01 -5.389235019683837891e-01 2.101391255855560303e-01
1.591384410858154297e-01 -3.546961545944213867e-01 -6.986811161041259766e-01 -4.049593210220336914e-02 -3.008103668689727783e-01 1.759865283966064453e-01 -3.586926162242889404e-01 -3.300787210464477539e-01
2.993897199630737305e-01 -2.497368603944778442e-01 -2.288051098585128784e-01 -1.889399737119674683e-01 1.319780647754669189e-01 -2.993186712265014648e-01 -5.134686231613159180e-01 -6.239289641380310059e-01
-3.840963542461395264e-02 -5.719736814498901367e-01 -4.916903562843799591e-03 4.347168505191802979e-01 -1.523187905550003052e-01 -4.235951304435729980e-01 -3.732885420322418213e-01 -3.746861517429351807e-01
-8.421457558870315552e-02 -2.533524632453918457e-01 -2.677125036716461182e-01 -7.414725422859191895e-02 -5.318623185157775879e-01 3.373184502124786377e-01 -4.636197984218597412e-01 -4.898448884487152100e-01
2.017077244818210602e-02 -6.534821391105651855e-01 -1.793387681245803833e-01 1.639232784509658813e-01 1.344082411378622055e-02 -5.831906199455261230e-01 -1.911055594682693481e-01 -3.697398304939270020e-01
2.055756747722625732e-01 -6.596854925155639648e-01 -3.700180053710937500e-01 7.551781088113784790e-02 -9.663525968790054321e-02 3.562065958976745605e-01 -3.160607218742370605e-01 -3.792381584644317627e-01
1.485787630081176758e-01 -5.602204203605651855e-01 1.931400001049041748e-01 2.824827432632446289e-01 -2.245217114686965942e-01 2.402089238166809082e-01 -5.964783430099487305e-01 2.882380187511444092e-01
3.852272629737854004e-01 -6.027069315314292908e-02 -1.512762755155563354e-01 3.690041303634643555e-01 -7.414090037345886230e-01 -7.727256417274475098e-02 -3.038912415504455566e-01 2.022633403539657593e-01
1.688635498285293579e-01 -2.472011744976043701e-01 -6.535538434982299805e-01 1.272097527980804443e-01 -3.535978794097900391e-01 1.883991062641143799e-02 -4.809520542621612549e-01 -3.322055041790008545e-01
-1.022859588265419006e-01 -3.076494634151458740e-01 -3.933213353157043457e-01 -3.286777436733245850e-02 -2.775961458683013916e-01 2.308063022792339325e-02 -6.236947774887084961e-01 -5.220341682434082031e-01
-7.618483155965805054e-03 -9.607256948947906494e-02 -1.144742593169212341e-03 1.086539104580879211e-01 -4.385204613208770752e-01 1.388010233640670776e-01 -6.237235069274902344e-01 -6.150674819946289062e-01
1.384757906198501587e-01 -2.227896898984909058e-01 -5.307896137237548828e-01 -4.069337844848632812e-01 -1.235694140195846558e-01 -2.014840990304946899e-01 -3.285410702228546143e-01 -5.657314062118530273e-01
3.501763045787811279e-01 -2.690123915672302246e-01 -5.086222887039184570e-01 -3.994554281234741211e-01 4.218701645731925964e-02 -9.272351115942001343e-02 -3.417375087738037109e-01 -5.094956159591674805e-01
1.172007471323013306e-01 -1.535410434007644653e-02 -5.338530540466308594e-01 -1.506748050451278687e-02 -6.287736296653747559e-01 -2.769675478339195251e-02 -1.379184871912002563e-01 -5.344691276550292969e-01
4.079275131225585938e-01 -2.978399097919464111e-01 -3.365750014781951904e-01 -1.410571783781051636e-01 -5.100749060511589050e-02 -5.081680417060852051e-01 -5.251324176788330078e-01 2.740547955036163330e-01
4.228610992431640625e-01 -3.366675972938537598e-01 -1.590518504381179810e-01 -3.653340935707092285e-01 -9.580215811729431152e-02 -3.664424717426300049e-01 -5.692584514617919922e-01 2.855938076972961426e-01
3.521744310855865479e-01 -2.888987958431243896e-01 -2.878654003143310547e-01 2.817201241850852966e-02 -2.564207017421722412e-01 4.556759297847747803e-01 -5.259692668914794922e-01 -3.985155522823333740e-01
3.107098340988159180e-01 -3.084625601768493652e-01 1.227783337235450745e-01 4.742198586463928223e-01 -4.406809210777282715e-01 2.662391364574432373e-01 -5.495331287384033203e-01 -3.579962998628616333e-02
1.898629367351531982e-01 -7.639612555503845215e-01 -4.617061913013458252e-01 1.816598922014236450e-01 -8.276966214179992676e-02 -3.129761200398206711e-03 -7.157315313816070557e-02 -3.495126962661743164e-01
1.366403102874755859e-01 -6.408384442329406738e-01 -2.244330495595932007e-01 2.534562721848487854e-02 -1.710533052682876587e-01 4.379976689815521240e-01 -3.230035006999969482e-01 -4.406930208206176758e-01
6.559681296348571777e-01 -3.705860674381256104e-01 -1.595428287982940674e-01 -1.479398459196090698e-01 1.887651234865188599e-01 -3.156574070453643799e-01 -4.965617060661315918e-01 5.644907802343368530e-02
-1.708338707685470581e-01 -6.665437817573547363e-01 -2.878560721874237061e-01 2.875110507011413574e-02 -4.229366779327392578e-01 3.586379587650299072e-01 -1.006658002734184265e-01 -3.538604676723480225e-01
3.547962009906768799e-02 -5.152300596237182617e-01 1.238818690180778503e-01 4.083780348300933838e-01 -1.600154787302017212e-01 -4.755677282810211182e-01 -5.174527764320373535e-01 -1.778566092252731323e-01
6.182052493095397949e-01 -3.173290789127349854e-01 1.800367534160614014e-01 -3.467319309711456299e-01 -4.312695562839508057e-01 -3.964920341968536377e-01 1.451692879199981689e-01 -1.465711090713739395e-02
2.602665424346923828e-01 -3.917238116264343262e-01 -4.538216888904571533e-01 -4.106690585613250732e-01 -4.932070076465606689e-01 -3.723768293857574463e-01 1.132823526859283447e-01 9.726156294345855713e-02
1.595506668090820312e-01 -8.951794356107711792e-02 7.384917140007019043e-02 -4.930849373340606689e-01 -4.105793833732604980e-01 -3.407879471778869629e-01 -6.404460668563842773e-01 1.518568843603134155e-01
3.595344722270965576e-01 -3.551204800605773926e-01 -2.289333641529083252e-01 -2.859606444835662842e-01 -5.983787775039672852e-01 -4.438420832157135010e-01 4.705851897597312927e-02 2.305926382541656494e-01
-7.425352185964584351e-02 -4.328790009021759033e-01 -5.938456058502197266e-01 8.662570267915725708e-02 -4.919087290763854980e-01 -5.435799062252044678e-02 -3.241346478462219238e-01 3.113739192485809326e-01
6.263196468353271484e-02 -4.583572745323181152e-01 -2.314003705978393555e-01 7.077237963676452637e-02 -2.502272278070449829e-02 -6.845747828483581543e-01 -2.159196138381958008e-01 -4.599359035491943359e-01
5.031061768531799316e-01 -4.170865118503570557e-01 -2.550740838050842285e-01 2.549189627170562744e-01 -2.504695653915405273e-01 1.209334135055541992e-01 -1.784741505980491638e-02 -6.043164134025573730e-01
2.422841638326644897e-02 -3.225722610950469971e-01 -7.988435626029968262e-01 5.537210032343864441e-02 -3.086906969547271729e-01 -7.106931507587432861e-02 -3.899202644824981689e-01 -4.200382530689239502e-02
2.157522141933441162e-01 -1.878804117441177368e-01 -5.210697650909423828e-01 1.906185746192932129e-01 -6.920991539955139160e-01 1.005379259586334229e-01 4.438947141170501709e-02 -3.452874720096588135e-01
1.153602227568626404e-01 -4.353451728820800781e-01 -3.000076711177825928e-01 2.607856988906860352e-01 -7.729908823966979980e-01 -9.453590214252471924e-02 1.529510170221328735e-01 9.647138416767120361e-02
5.418299436569213867e-01 -1.038492545485496521e-01 1.438612677156925201e-02 1.020482257008552551e-01 -3.502593934535980225e-01 4.294521212577819824e-01 -3.344043195247650146e-01 -5.158273577690124512e-01
1.227761991322040558e-02 -3.908009827136993408e-01 2.311799973249435425e-01 -5.164598822593688965e-01 -2.373441606760025024e-01 -5.143579840660095215e-01 -4.515082538127899170e-01 4.682573676109313965e-02
5.467367172241210938e-01 -4.499147832393646240e-01 1.144623532891273499e-01 -4.393304288387298584e-01 -4.446219205856323242e-01 -2.199897468090057373e-01 1.880351603031158447e-01 1.053642705082893372e-01
1.053123399615287781e-01 -2.668204903602600098e-01 -3.990063369274139404e-01 2.600273787975311279e-01 -8.239869773387908936e-02 -5.384367704391479492e-01 -6.117349267005920410e-01 -1.413234174251556396e-01
2.909388542175292969e-01 -5.018341541290283203e-01 1.851655095815658569e-01 -4.964480102062225342e-01 -2.796764373779296875e-01 -3.737269639968872070e-01 -3.263489603996276855e-01 2.416106760501861572e-01
2.732534706592559814e-01 -1.883558034896850586e-01 9.978012740612030029e-02 -4.924323260784149170e-01 -3.609876036643981934e-01 -2.307052761316299438e-01 -6.446081995964050293e-01 1.958371549844741821e-01
1.393122524023056030e-01 -3.013519048690795898e-01 -2.245864719152450562e-01 -2.506777048110961914e-01 1.083872839808464050e-02 -4.692286849021911621e-01 -3.334279060363769531e-01 -6.671083569526672363e-01
-7.143105566501617432e-02 -3.875517845153808594e-01 -6.050226688385009766e-01 -4.146330058574676514e-02 -6.201587319374084473e-01 2.298001199960708618e-01 -5.576082319021224976e-02 -1.908283382654190063e-01
3.428213000297546387e-01 -1.396382600069046021e-01 -1.892825365066528320e-01 5.675291642546653748e-02 -3.909598290920257568e-01 4.771188497543334961e-01 -6.059320569038391113e-01 -2.761889398097991943e-01
-3.915230929851531982e-02 -2.923451066017150879e-01 -1.845612376928329468e-01 2.172128707170486450e-01 -4.185299575328826904e-01 2.221978008747100830e-01 -5.841574072837829590e-01 -5.157306194305419922e-01
1.968254707753658295e-02 -2.129056602716445923e-01 -1.439045965671539307e-01 1.632720679044723511e-01 -2.756442427635192871e-01 3.355820104479789734e-02 -7.392307519912719727e-01 -5.323059558868408203e-01
5.803954228758811951e-02 -3.177057802677154541e-01 -7.075656652450561523e-01 -3.364111110568046570e-02 -3.850605487823486328e-01 1.725493371486663818e-01 -3.977986574172973633e-01 -2.400517165660858154e-01
2.110849320888519287e-01 -2.297373861074447632e-01 -3.604834973812103271e-01 1.978836804628372192e-01 -2.778205871582031250e-01 1.194027066230773926e-01 -5.942299962043762207e-01 -5.375936627388000488e-01
-3.383886814117431641e-01 -5.909289121627807617e-01 -1.586055159568786621e-01 -2.766712009906768799e-01 -1.127927526831626892e-01 -8.246909081935882568e-02 -5.298748016357421875e-01 -3.664734065532684326e-01
1.051207780838012695e-01 -2.937929332256317139e-01 -1.642131656408309937e-01 1.289517879486083984e-01 -5.221139192581176758e-01 4.919627904891967773e-01 -4.875383973121643066e-01 -3.266751766204833984e-01
6.876886487007141113e-01 6.314162164926528931e-02 1.299348659813404083e-02 -1.720155477523803711e-01 -2.968314886093139648e-01 -4.795642793178558350e-01 -4.103754758834838867e-01 -8.270690590143203735e-02
-1.451566163450479507e-02 -6.888307929039001465e-01 -7.733157277107238770e-02 -4.260349571704864502e-01 -4.298114776611328125e-01 -3.358820676803588867e-01 1.946025639772415161e-01 4.889420792460441589e-02
5.705813765525817871e-01 -2.625692188739776611e-01 -3.017198145389556885e-01 4.003018140792846680e-01 -2.902105450630187988e-01 -2.172283083200454712e-01 4.757699742913246155e-02 -4.696210622787475586e-01
-1.965084224939346313e-01 -5.995804667472839355e-01 -1.983992606401443481e-01 -3.033166527748107910e-01 -3.021940588951110840e-02 7.631378620862960815e-02 -5.497815012931823730e-01 -4.019051492214202881e-01
-1.094284001737833023e-02 -4.042322337627410889e-01 -4.721750319004058838e-01 7.884276658296585083e-02 -1.576794981956481934e-01 -2.884794026613235474e-02 -6.344857215881347656e-01 -4.231359660625457764e-01
1.679645776748657227e-01 -3.327179849147796631e-01 -3.709360063076019287e-01 9.551272541284561157e-02 -4.577922224998474121e-01 6.403207033872604370e-02 -3.125895513221621513e-03 -7.075922489166259766e-01
-8.465455472469329834e-02 -5.035288929939270020e-01 -5.196452736854553223e-01 -2.124244123697280884e-01 8.460453711450099945e-03 -1.950070708990097046e-01 -5.836282968521118164e-01 -2.131094485521316528e-01
-2.219686470925807953e-02 -4.217731058597564697e-01 -1.446823477745056152e-01 2.140402048826217651e-02 -4.884210228919982910e-01 5.446331501007080078e-01 -4.462040364742279053e-01 -2.567981481552124023e-01
3.503872752189636230e-01 -1.561863422393798828e-01 -3.010033369064331055e-01 -3.079531788825988770e-01 -7.156684994697570801e-01 -3.746359944343566895e-01 1.975004933774471283e-02 1.203038319945335388e-01
1.024616658687591553e-01 -7.726032733917236328e-01 -1.908608675003051758e-01 -3.525790199637413025e-02 -6.838289648294448853e-02 2.653752267360687256e-01 -1.046566963195800781e-01 -5.185186266899108887e-01
-1.157030537724494934e-01 -6.834173798561096191e-01 -1.879096403717994690e-02 2.167570590972900391e-01 -1.126795038580894470e-01 -5.717496275901794434e-01 -1.557145565748214722e-01 -3.292041420936584473e-01
-1.479941979050636292e-02 -5.512365698814392090e-01 -1.432077139616012573e-01 2.013593018054962158e-01 -7.602238059043884277e-01 7.800209522247314453e-02 -5.492797866463661194e-02 2.186862230300903320e-01
-1.445411890745162964e-01 -7.219464182853698730e-01 -1.043213829398155212e-01 1.149841099977493286e-01 -3.135571181774139404e-01 1.342598944902420044e-01 -1.328847110271453857e-01 -5.475351810455322266e-01
2.794126793742179871e-02 -2.620566189289093018e-01 -5.151230096817016602e-01 -2.473367005586624146e-01 -4.171362519264221191e-01 3.897448480129241943e-01 -4.543173015117645264e-01 -2.677882909774780273e-01
1.489418447017669678e-01 -2.031373083591461182e-01 -1.741121560335159302e-01 2.634345889091491699e-01 -7.762511372566223145e-01 -1.825216971337795258e-02 -3.715849220752716064e-01 3.096198737621307373e-01
-3.031686544418334961e-01 -5.220900177955627441e-01 -5.849847197532653809e-02 -3.854901716113090515e-02 -4.969918355345726013e-02 -2.644715905189514160e-01 -6.518297195434570312e-01 -3.651100099086761475e-01
5.916582942008972168e-01 -4.143216311931610107e-01 -1.461949497461318970e-01 2.460981458425521851e-01 -2.444013059139251709e-01 -1.419931799173355103e-01 2.017542272806167603e-01 -5.251117348670959473e-01
1.266707628965377808e-01 -2.359739989042282104e-01 -6.285647153854370117e-01 -3.548065721988677979e-01 -1.814776957035064697e-01 7.189459353685379028e-02 -4.816184937953948975e-01 -3.704462349414825439e-01
2.244780212640762329e-01 -6.339542865753173828e-01 -3.957810699939727783e-01 3.882069140672683716e-02 -3.003385365009307861e-01 1.290896832942962646e-01 1.685783565044403076e-01 -5.042576789855957031e-01
6.118605136871337891e-01 -6.915235519409179688e-01 9.536471217870712280e-02 -1.083869021385908127e-02 8.743324130773544312e-02 1.285094171762466431e-01 1.185809671878814697e-01 -3.162109553813934326e-01
-3.171434998512268066e-01 -3.485686779022216797e-01 1.887520551681518555e-01 1.691433489322662354e-01 -7.827379107475280762e-01 -1.376954913139343262e-01 -2.749735116958618164e-01 -8.021186292171478271e-02
2.726450264453887939e-01 -6.870182752609252930e-01 -5.435751080513000488e-01 -3.733615949749946594e-02 -1.550446748733520508e-01 1.381608098745346069e-01 6.748035550117492676e-02 -3.303359448909759521e-01
3.217868506908416748e-01 -3.709635138511657715e-01 2.182400040328502655e-02 -8.070678710937500000e-01 -7.396362721920013428e-02 -1.508744210004806519e-01 -2.763437032699584961e-01 -4.903971403837203979e-02
1.696296930313110352e-01 -5.446540713310241699e-01 3.100465051829814911e-02 4.860652089118957520e-01 -6.533437222242355347e-02 -4.473392963409423828e-01 -4.288846254348754883e-01 -2.214359641075134277e-01
1.460975110530853271e-01 -1.043451577425003052e-01 5.740637779235839844e-01 8.369646221399307251e-02 -6.922024488449096680e-01 -5.186765268445014954e-02 -1.274158805608749390e-01 -3.648892343044281006e-01
2.775716222822666168e-02 -7.501482367515563965e-01 2.505028545856475830e-01 -3.669192194938659668e-01 -2.625001072883605957e-01 -1.362436115741729736e-01 -2.116913795471191406e-01 3.268700540065765381e-01
3.794077932834625244e-01 -5.572699904441833496e-01 2.589185535907745361e-01 -4.426880180835723877e-01 -5.179489776492118835e-02 -3.027008101344108582e-02 -4.746358692646026611e-01 2.315395474433898926e-01
1.330979317426681519e-01 -3.469711244106292725e-01 -2.098579853773117065e-01 6.809248775243759155e-02 -2.164017260074615479e-01 3.631805181503295898e-01 -6.717453598976135254e-01 -4.280739128589630127e-01
-1.145564252510666847e-03 -4.662662148475646973e-01 -1.896844804286956787e-01 2.786288782954216003e-02 -6.854757666587829590e-01 3.209286034107208252e-01 1.962395459413528442e-01 -3.666820824146270752e-01
-1.932518184185028076e-01 -5.984998345375061035e-01 2.022511959075927734e-01 4.048839211463928223e-01 -2.244358211755752563e-01 -2.463914304971694946e-01 -3.652413189411163330e-01 -3.938703238964080811e-01
1.094452291727066040e-01 3.164492920041084290e-02 -1.148224622011184692e-01 -5.578002929687500000e-01 -5.110176205635070801e-01 -1.718025207519531250e-01 -5.972537994384765625e-01 1.238059774041175842e-01
3.283079713582992554e-02 -8.551663160324096680e-01 3.338965773582458496e-02 9.645378589630126953e-02 -1.697325557470321655e-01 -3.163630664348602295e-01 1.657128483057022095e-01 -3.175516426563262939e-01
-1.253263652324676514e-01 -3.310630023479461670e-01 -2.781566381454467773e-01 -2.859487235546112061e-01 -4.630348384380340576e-01 3.668254017829895020e-01 -3.142916262149810791e-01 -5.175051093101501465e-01
-3.132980465888977051e-01 -5.206167101860046387e-01 -3.079029917716979980e-01 -3.012009859085083008e-01 -3.257786035537719727e-01 -8.024800568819046021e-03 -2.201201170682907104e-01 -5.390985012054443359e-01
4.668521508574485779e-02 -2.247052341699600220e-01 4.064896404743194580e-01 6.663966923952102661e-02 -3.798593878746032715e-01 -5.380838513374328613e-01 -1.514761447906494141e-01 -5.664635896682739258e-01
3.685754165053367615e-02 -2.518570125102996826e-01 -1.686591356992721558e-01 1.322269588708877563e-01 -8.145806193351745605e-01 1.587338596582412720e-01 -3.141703009605407715e-01 3.191215991973876953e-01
9.089047461748123169e-02 -2.610354423522949219e-01 -6.743526458740234375e-02 -4.159425795078277588e-01 -7.924422621726989746e-01 -3.309806883335113525e-01 8.743257820606231689e-02 2.977213077247142792e-02
-2.613291889429092407e-02 -8.449334502220153809e-01 3.601286560297012329e-02 5.769510939717292786e-02 -7.842664420604705811e-02 1.950255483388900757e-01 -1.485544443130493164e-01 -4.631680846214294434e-01
5.361043810844421387e-01 -3.721545338630676270e-01 2.621592395007610321e-02 2.458417713642120361e-01 -1.778261065483093262e-01 -3.194507658481597900e-01 1.010468155145645142e-01 -6.075247526168823242e-01
3.446469306945800781e-01 -9.113011509180068970e-02 4.002654552459716797e-01 3.018803000450134277e-01 -6.208153367042541504e-01 2.237685024738311768e-01 -4.286441206932067871e-01 -4.847429320216178894e-02
2.727710306644439697e-01 -4.979946315288543701e-01 7.497572153806686401e-02 -5.855206847190856934e-01 -1.326416879892349243e-01 -1.513315886259078979e-01 -4.802336096763610840e-01 2.408779561519622803e-01
5.206565856933593750e-01 -4.026011824607849121e-01 1.295884046703577042e-02 -3.879476785659790039e-01 -5.241013169288635254e-01 -2.301198393106460571e-01 -8.182951249182224274e-03 2.974111735820770264e-01
-1.743208914995193481e-01 -2.880817055702209473e-01 -5.052675604820251465e-01 -2.256226390600204468e-01 -1.470205783843994141e-01 -3.246684074401855469e-01 -5.936314463615417480e-01 -3.178012073040008545e-01
3.360405266284942627e-01 -4.015249013900756836e-01 -2.692291513085365295e-02 1.465193778276443481e-01 -7.924146056175231934e-01 1.423158794641494751e-01 1.984304487705230713e-01 1.269339323043823242e-01
4.671322703361511230e-01 -1.582412421703338623e-01 1.086164116859436035e-01 -1.365814059972763062e-01 -1.345604211091995239e-01 -5.298928618431091309e-01 -6.516460180282592773e-01 -5.253434926271438599e-02
4.691572189331054688e-01 -6.493263840675354004e-01 -1.203743293881416321e-01 -3.577136993408203125e-01 -2.344058603048324585e-01 -3.029030561447143555e-01 3.580710664391517639e-02 2.604596018791198730e-01
2.117706090211868286e-01 4.326465725898742676e-02 -9.333012998104095459e-02 7.856990396976470947e-02 -3.487266302108764648e-01 5.746708065271377563e-02 -6.777593493461608887e-01 -5.950859785079956055e-01
3.847742378711700439e-01 -7.877410054206848145e-01 1.032955944538116455e-01 2.875167429447174072e-01 -2.113334462046623230e-02 -2.741700783371925354e-02 6.392993777990341187e-02 -3.644058704376220703e-01
5.765237212181091309e-01 1.058932766318321228e-01 1.809918135404586792e-01 6.705339252948760986e-02 -3.905836641788482666e-01 -4.835515320301055908e-01 -4.646099805831909180e-01 -1.300492584705352783e-01
2.681411206722259521e-01 -6.983591914176940918e-01 -4.433323442935943604e-01 -2.796254158020019531e-01 3.315106499940156937e-03 3.098730146884918213e-01 -7.775586098432540894e-02 -2.521560490131378174e-01
-1.230776030570268631e-02 -3.759263455867767334e-01 -4.168821275234222412e-01 -4.312891960144042969e-01 -3.772422671318054199e-01 1.412106603384017944e-01 -3.483133763074874878e-02 -5.790177583694458008e-01
1.352179050445556641e-01 -8.461129069328308105e-01 -3.569283485412597656e-01 1.334068626165390015e-01 1.770633854903280735e-03 -1.036337018013000488e-01 8.872854523360729218e-03 -3.313486874103546143e-01
2.805744111537933350e-02 -2.853916883468627930e-01 -5.809715986251831055e-01 1.247030124068260193e-01 -4.165866672992706299e-01 1.871714740991592407e-01 -5.359783172607421875e-01 -2.623647749423980713e-01
2.290442287921905518e-01 -3.190313577651977539e-01 -2.454756200313568115e-01 -7.648371905088424683e-02 -1.979648917913436890e-01 -5.339481234550476074e-01 -3.488818183541297913e-02 -6.739006042480468750e-01
1.288316696882247925e-01 -5.100339055061340332e-01 -5.128854513168334961e-01 2.585135698318481445e-01 -2.591933012008666992e-01 -2.693976163864135742e-01 -3.566747903823852539e-01 3.555472493171691895e-01
1.742684245109558105e-01 -7.476404309272766113e-01 -2.091125212609767914e-02 -4.221582412719726562e-01 -3.554101884365081787e-01 7.604042766615748405e-04 1.138205081224441528e-02 3.249047994613647461e-01
4.645600565709173679e-04 -4.928675889968872070e-01 6.322801709175109863e-01 -3.085988573729991913e-02 -2.237109839916229248e-01 -3.062148392200469971e-01 -2.697295546531677246e-01 -3.738752901554107666e-01
1.646183431148529053e-01 -4.030469059944152832e-01 -5.925852060317993164e-01 2.687552869319915771e-01 -3.349833190441131592e-01 -2.320411950349807739e-01 -3.515754044055938721e-01 3.120978474617004395e-01
1.832983642816543579e-02 -6.678752899169921875e-01 -3.087915182113647461e-01 -2.387547194957733154e-01 -1.553797423839569092e-01 -1.064899936318397522e-01 9.668716788291931152e-02 -5.970084667205810547e-01
2.315954267978668213e-01 -4.461793899536132812e-01 5.318367481231689453e-01 2.175639867782592773e-01 -1.231028363108634949e-01 -2.097511589527130127e-01 -4.614842534065246582e-01 -3.807694315910339355e-01
4.405139684677124023e-01 3.923519328236579895e-02 -2.095204740762710571e-01 6.205721199512481689e-02 -3.263191580772399902e-01 -5.955505371093750000e-01 -5.435188412666320801e-01 -8.982332423329353333e-03
5.807809829711914062e-01 -5.435216426849365234e-01 6.772266328334808350e-02 -3.649442195892333984e-01 -3.946906924247741699e-01 -1.032625138759613037e-01 8.672881871461868286e-02 2.356720417737960815e-01
5.173068046569824219e-01 -1.794947236776351929e-01 6.023439764976501465e-02 2.043552994728088379e-01 -2.337373346090316772e-01 -5.554264187812805176e-01 -5.213334560394287109e-01 1.409463435411453247e-01
2.333687990903854370e-01 -3.798994719982147217e-01 -5.025965571403503418e-01 1.685732603073120117e-01 -4.650819897651672363e-01 -1.267112940549850464e-01 1.613045632839202881e-01 -5.116824507713317871e-01
3.452731370925903320e-01 -5.193185806274414062e-01 -3.008364439010620117e-01 9.822010993957519531e-02 -2.216501981019973755e-01 2.334555238485336304e-01 -7.710301876068115234e-02 -6.335375308990478516e-01
2.142494022846221924e-01 -3.489617705345153809e-01 -5.336320996284484863e-01 -1.753853261470794678e-01 -5.413057208061218262e-01 -7.426784187555313110e-02 -1.689572632312774658e-01 4.355749189853668213e-01
-3.533950746059417725e-01 -3.198318183422088623e-01 3.068768084049224854e-01 -4.421007633209228516e-02 -7.898869514465332031e-01 -2.001951821148395538e-02 -2.133946120738983154e-01 -8.265852183103561401e-02
5.957012772560119629e-01 1.229687705636024475e-01 1.062675565481185913e-01 -2.007907181978225708e-01 -4.628913402557373047e-01 -4.542589485645294189e-01 -3.961939811706542969e-01 -2.863080799579620361e-02
3.629955053329467773e-01 -4.321006834506988525e-01 -6.912463903427124023e-01 2.795179188251495361e-01 -3.392795026302337646e-01 -6.856551021337509155e-02 -6.543400138616561890e-02 3.844709694385528564e-02
2.257015407085418701e-01 -7.129412889480590820e-01 -1.504739979282021523e-03 -4.880954027175903320e-01 -3.772056102752685547e-01 -1.223636344075202942e-01 1.116098240017890930e-01 1.811640858650207520e-01
2.893491387367248535e-01 -3.549561202526092529e-01 -4.556918442249298096e-01 -5.155060291290283203e-01 -7.717433851212263107e-03 -5.190126225352287292e-02 -2.329490780830383301e-01 -5.097676515579223633e-01
5.156828165054321289e-01 -5.646959319710731506e-02 -2.232779562473297119e-01 -3.481156527996063232e-01 -2.717807292938232422e-01 -4.260185360908508301e-01 -5.388453006744384766e-01 1.188866198062896729e-01
4.866331219673156738e-01 -1.029416620731353760e-01 -2.835772931575775146e-01 -5.040165781974792480e-01 -5.823681950569152832e-01 -2.128190249204635620e-01 -1.035550385713577271e-01 1.515718698501586914e-01
5.336229205131530762e-01 -4.097507596015930176e-01 -1.557065099477767944e-01 4.391908943653106689e-01 -5.101443529129028320e-01 8.743442595005035400e-02 -1.077354028820991516e-01 2.252081334590911865e-01
1.761288195848464966e-01 -7.239642143249511719e-01 -1.157467141747474670e-01 -3.250273689627647400e-02 -1.484528463333845139e-02 3.870357573032379150e-01 -2.507618963718414307e-01 -4.663711786270141602e-01
1.500767469406127930e-01 -2.465807795524597168e-01 -7.347791790962219238e-01 -2.985702157020568848e-01 -1.656500995159149170e-01 1.145400479435920715e-02 -4.305447041988372803e-01 -2.732952535152435303e-01
3.535141050815582275e-02 -5.952302832156419754e-03 3.873513340950012207e-01 1.251194924116134644e-01 -8.293664455413818359e-01 -6.297273188829421997e-02 -3.120732605457305908e-01 -2.093208134174346924e-01
3.247641324996948242e-01 -6.025187373161315918e-01 1.696999222040176392e-01 -5.486408472061157227e-01 -2.080131769180297852e-01 -1.524050831794738770e-01 -2.741273045539855957e-01 2.450550347566604614e-01
-1.472268104553222656e-01 -5.268846154212951660e-01 3.878825530409812927e-02 -1.371082961559295654e-01 5.812932550907135010e-02 -1.325758099555969238e-01 -7.019200325012207031e-01 -4.083707034587860107e-01
1.370271891355514526e-01 -4.418760240077972412e-01 1.235782448202371597e-02 -5.077628493309020996e-01 -6.826355457305908203e-01 -1.902296245098114014e-01 4.745583981275558472e-02 1.535013616085052490e-01
2.544167339801788330e-01 -4.869686961174011230e-01 -2.493401803076267242e-02 -6.254997253417968750e-01 -6.222179159522056580e-02 -3.803229331970214844e-02 -5.364260673522949219e-01 1.148530915379524231e-01
1.537218689918518066e-01 -2.165120244026184082e-01 -1.057152897119522095e-01 -1.118848845362663269e-01 -4.777043759822845459e-01 -3.236823379993438721e-01 -6.087419390678405762e-01 4.497331678867340088e-01
2.160364240407943726e-01 -6.011711359024047852e-01 3.922186046838760376e-02 5.750620365142822266e-01 -3.671756386756896973e-01 -2.111400514841079712e-01 -3.145544603466987610e-02 -2.816009819507598877e-01
4.133755266666412354e-01 -6.297019720077514648e-01 -2.410955876111984253e-01 3.809966742992401123e-01 -3.880856931209564209e-01 2.413123250007629395e-01 2.213646657764911652e-03 1.430507749319076538e-01
3.362033665180206299e-01 -3.920255973935127258e-02 -4.123252928256988525e-01 2.545333206653594971e-01 -6.292405724525451660e-01 3.097955137491226196e-02 -2.262060791254043579e-01 -4.500651359558105469e-01
3.301701545715332031e-01 -1.872078925371170044e-01 -4.185171425342559814e-01 1.621802151203155518e-01 -5.793367028236389160e-01 -1.539999842643737793e-01 -3.704153895378112793e-01 3.974007070064544678e-01
8.948460221290588379e-02 -8.440037965774536133e-01 3.590490669012069702e-03 8.941473066806793213e-02 -1.718686670064926147e-01 -2.679644227027893066e-01 1.938585788011550903e-01 -3.643037676811218262e-01
2.412502020597457886e-01 -4.829477071762084961e-01 -3.384796977043151855e-01 -2.487783320248126984e-02 -2.957018613815307617e-01 5.419456362724304199e-01 -3.867580890655517578e-01 -2.502917647361755371e-01
-9.568140655755996704e-02 -4.764014184474945068e-01 -8.991925418376922607e-02 3.061209022998809814e-01 -6.182159781455993652e-01 -1.777554601430892944e-01 -3.811261653900146484e-01 3.210079669952392578e-01
-4.592533782124519348e-02 -6.087999343872070312e-01 2.184550315141677856e-01 3.324241340160369873e-01 -1.686890572309494019e-01 -4.496105611324310303e-01 -4.810385107994079590e-01 8.379492908716201782e-02
1.583948284387588501e-01 -4.215008020401000977e-01 -4.180044531822204590e-01 2.851762771606445312e-01 -5.946720242500305176e-01 -4.429809004068374634e-02 -2.519704401493072510e-01 3.494405746459960938e-01
2.088341861963272095e-01 -5.070860981941223145e-01 -1.759407371282577515e-01 -3.332535326480865479e-01 -5.687259435653686523e-01 -4.279503822326660156e-01 1.872519254684448242e-01 1.248393356800079346e-01
4.251480996608734131e-01 -8.396712690591812134e-02 -3.242477774620056152e-01 -2.983344793319702148e-01 -9.871964901685714722e-02 -7.458700239658355713e-02 -2.953600585460662842e-01 -7.179918289184570312e-01
1.078507304191589355e-01 -1.996469348669052124e-01 -1.392773389816284180e-01 -3.397204875946044922e-01 -7.626016736030578613e-01 -4.781038165092468262e-01 4.542116820812225342e-02 3.864515200257301331e-02
-1.894531399011611938e-01 -1.025916710495948792e-01 2.083896696567535400e-01 4.906273633241653442e-02 -8.554815053939819336e-01 -2.639364004135131836e-01 -2.752937972545623779e-01 -1.745028644800186157e-01
4.055832326412200928e-02 -5.602245330810546875e-01 -4.492658376693725586e-01 -2.747676074504852295e-01 -5.424467846751213074e-02 1.053020507097244263e-01 -3.338667452335357666e-01 -5.307244062423706055e-01
3.230819702148437500e-01 1.119623705744743347e-01 -3.763917833566665649e-03 -3.757622241973876953e-01 -5.733312368392944336e-01 -4.833439886569976807e-01 -4.235972166061401367e-01 1.031187176704406738e-02
3.272734284400939941e-01 -4.900634884834289551e-01 2.219511196017265320e-02 -6.658937931060791016e-01 -2.867673635482788086e-01 -1.291090697050094604e-01 -2.542003989219665527e-01 2.128383815288543701e-01
5.018628239631652832e-01 -1.439106166362762451e-01 5.575594305992126465e-02 -5.189536809921264648e-01 -3.415864109992980957e-01 7.254330813884735107e-02 -5.469329953193664551e-01 1.841803789138793945e-01
4.919953644275665283e-03 -6.089174747467041016e-01 -2.695256173610687256e-01 3.169802725315093994e-01 -5.722878500819206238e-02 -5.812841057777404785e-01 -3.386929333209991455e-01 1.398227550089359283e-02
4.781010150909423828e-01 -3.132579624652862549e-01 9.309179335832595825e-02 -3.775104880332946777e-01 -6.448342800140380859e-01 -2.264551520347595215e-01 2.185567021369934082e-01 8.513729274272918701e-02
1.477097123861312866e-01 -7.858151197433471680e-01 -1.947015523910522461e-02 3.881017267704010010e-01 -2.234777659177780151e-01 -1.748096495866775513e-01 9.175485372543334961e-02 -3.474977612495422363e-01
2.580125927925109863e-01 -3.624269366264343262e-01 2.514752931892871857e-02 -6.302205920219421387e-01 -1.894887238740921021e-01 -2.190514840185642242e-02 -5.913832783699035645e-01 1.347065716981887817e-01
4.358988702297210693e-01 -6.313182711601257324e-01 4.615378379821777344e-02 -1.668057143688201904e-01 2.034794092178344727e-01 2.756028771400451660e-01 -1.948459744453430176e-01 -4.755516648292541504e-01
2.912636101245880127e-01 -2.404997944831848145e-01 -3.024634346365928650e-02 2.216057926416397095e-01 -3.452042341232299805e-01 4.228994846343994141e-01 -6.234565377235412598e-01 -3.472654819488525391e-01
3.662025928497314453e-01 -5.414406061172485352e-01 -6.395468371920287609e-04 3.541499376296997070e-01 -5.462576746940612793e-01 -2.784492075443267822e-01 4.322710633277893066e-02 2.636573910713195801e-01
2.431090772151947021e-01 -3.838688433170318604e-01 -2.518975362181663513e-02 -5.391928553581237793e-01 -6.561719775199890137e-01 -2.375305145978927612e-01 8.392103016376495361e-02 9.030098468065261841e-02
-3.059873580932617188e-01 -2.592535018920898438e-01 9.296523779630661011e-02 6.199987232685089111e-02 -8.706397414207458496e-01 -1.148216575384140015e-01 -2.351220250129699707e-01 -1.389696914702653885e-02
5.807842612266540527e-01 -4.609573185443878174e-01 -4.398021847009658813e-02 -3.601164519786834717e-01 -4.616798758506774902e-01 -2.025364339351654053e-01 1.069271713495254517e-01 2.301892340183258057e-01
2.232795953750610352e-01 -4.219636023044586182e-01 7.501669228076934814e-02 -7.498553395271301270e-01 -6.194920837879180908e-02 -1.213511675596237183e-01 -4.304590523242950439e-01 -1.799488626420497894e-02
2.635045349597930908e-01 -6.446704864501953125e-01 -1.885691434144973755e-01 -2.805316448211669922e-01 -3.967708349227905273e-01 -2.389612942934036255e-01 -4.478582367300987244e-02 4.291546344757080078e-01
2.158904373645782471e-01 -7.154613733291625977e-01 -7.052049040794372559e-02 2.600402832031250000e-01 4.087659716606140137e-02 -5.473149195313453674e-02 -2.975310683250427246e-01 -5.250914692878723145e-01
-1.455513527616858482e-03 -6.978353261947631836e-01 -2.075786292552947998e-01 6.355216354131698608e-02 -1.774141043424606323e-01 1.275826543569564819e-01 -1.823047548532485962e-01 -6.204096078872680664e-01
-2.311932388693094254e-03 -5.307823419570922852e-01 3.309527039527893066e-01 2.736379504203796387e-01 -3.744390904903411865e-01 3.324591815471649170e-01 -4.072809815406799316e-01 -3.424116075038909912e-01
3.819100856781005859e-01 -5.409507751464843750e-01 1.166993379592895508e-01 -3.300777971744537354e-01 -1.153432726860046387e-01 -3.150717020034790039e-01 -4.783263206481933594e-01 3.123720884323120117e-01
3.927482664585113525e-01 -4.138414561748504639e-01 -9.940567612648010254e-02 2.345072627067565918e-01 -7.337238788604736328e-01 -6.493956595659255981e-02 3.722546622157096863e-02 2.562329769134521484e-01
1.768686622381210327e-01 -3.545776605606079102e-01 -2.548437565565109253e-02 -5.323871970176696777e-01 -6.902463436126708984e-01 -2.629651427268981934e-01 8.544143289327621460e-02 7.756061851978302002e-02
-1.155335530638694763e-01 -5.434867143630981445e-01 -3.685848414897918701e-01 -3.402207493782043457e-01 -5.018155649304389954e-02 6.704544275999069214e-02 -5.600149035453796387e-01 -3.450207412242889404e-01
4.830949902534484863e-01 -2.636890113353729248e-01 -1.948496103286743164e-01 -1.959803998470306396e-01 -2.107837349176406860e-01 -3.287282586097717285e-01 2.093875110149383545e-01 -6.514425277709960938e-01
9.895507246255874634e-02 -4.243761003017425537e-01 -1.108155697584152222e-01 -3.914310932159423828e-01 -4.261879622936248779e-01 -6.493943333625793457e-01 -1.217177435755729675e-01 1.626344472169876099e-01
-1.985746324062347412e-01 -6.612204909324645996e-01 2.655389606952667236e-01 2.088689357042312622e-01 -3.752989470958709717e-01 -4.598864912986755371e-01 -2.541400492191314697e-03 -2.384682446718215942e-01
3.948093354701995850e-01 -3.946679532527923584e-01 2.995362877845764160e-01 2.725993692874908447e-01 -1.927331537008285522e-01 2.742575705051422119e-01 -6.284160017967224121e-01 1.306158006191253662e-01
3.530123531818389893e-01 -6.495521664619445801e-01 -3.153425157070159912e-01 4.334466159343719482e-01 -1.297952830791473389e-01 -1.712109544314444065e-03 -2.394198179244995117e-01 3.032748997211456299e-01
5.746055841445922852e-01 -6.319150924682617188e-01 -5.590145289897918701e-02 3.518115282058715820e-01 1.046796962618827820e-01 -5.448522418737411499e-02 -1.950313150882720947e-01 -3.027402758598327637e-01
4.165254235267639160e-01 -4.689543545246124268e-01 1.876573115587234497e-01 -5.216963887214660645e-01 -3.092147111892700195e-01 -1.163243576884269714e-01 -3.175617158412933350e-01 2.986893057823181152e-01
2.655157744884490967e-01 -1.751562356948852539e-01 3.147537410259246826e-01 3.800615966320037842e-01 -5.722166299819946289e-01 1.610404700040817261e-01 -5.478394627571105957e-01 4.255408048629760742e-02
3.984887599945068359e-01 -2.176409214735031128e-01 -2.214608937501907349e-01 1.084260269999504089e-01 -2.320484817028045654e-02 -5.808014273643493652e-01 -6.284606456756591797e-01 -1.436151750385761261e-02
3.724363744258880615e-01 -1.816078275442123413e-01 -2.719779610633850098e-01 -1.299055851995944977e-02 -7.410340905189514160e-01 3.940043225884437561e-02 -1.683585792779922485e-01 4.184979498386383057e-01
3.930813074111938477e-01 -5.744233727455139160e-01 -4.490714371204376221e-01 2.298445403575897217e-01 -4.216324687004089355e-01 1.752386391162872314e-01 3.521967679262161255e-02 2.265130132436752319e-01
5.757299065589904785e-01 -5.516082048416137695e-01 -1.640632152557373047e-01 3.763753175735473633e-01 -3.512180149555206299e-01 1.815417557954788208e-01 -4.191240295767784119e-02 1.939594596624374390e-01
2.644584476947784424e-01 -2.785872817039489746e-01 -1.848076134920120239e-01 -2.406125366687774658e-01 -2.564673721790313721e-01 -4.713117778301239014e-01 3.370152041316032410e-02 -6.865540742874145508e-01
8.744523674249649048e-02 -4.847715198993682861e-01 3.092595376074314117e-02 -3.230686485767364502e-01 -5.017518401145935059e-01 -6.126638054847717285e-01 1.568209528923034668e-01 -1.776064746081829071e-02
-4.007689189165830612e-03 -2.595486938953399658e-01 5.907158851623535156e-01 -1.957098208367824554e-02 -5.735545754432678223e-01 1.310295760631561279e-01 -4.839982390403747559e-01 -5.387198552489280701e-02
9.780204296112060547e-02 -2.165166884660720825e-01 -1.000155508518218994e-01 -4.838002324104309082e-01 -7.695245742797851562e-01 -3.235709071159362793e-01 1.810992602258920670e-03 5.118691921234130859e-02
3.821745887398719788e-02 -6.775569319725036621e-01 5.765290558338165283e-02 4.487586021423339844e-01 -1.651223897933959961e-01 -3.064849078655242920e-01 -4.361210763454437256e-01 1.528004109859466553e-01
-2.249762602150440216e-02 -2.519993185997009277e-01 5.921898409724235535e-02 2.000460028648376465e-01 -4.344194829463958740e-01 2.801221013069152832e-01 -5.298315882682800293e-01 -5.869877338409423828e-01
1.476999223232269287e-01 -3.155504167079925537e-01 -1.472237557172775269e-01 -3.784398138523101807e-01 -7.537884116172790527e-01 -3.586406409740447998e-01 9.048034250736236572e-02 9.335123747587203979e-02
3.988431692123413086e-01 -1.508096903562545776e-01 -2.608060836791992188e-01 -2.065309584140777588e-01 3.242466971278190613e-02 -2.734145522117614746e-01 -3.838752806186676025e-01 -6.959443092346191406e-01
4.518743753433227539e-01 1.356537193059921265e-01 -7.060751318931579590e-02 -4.498329460620880127e-01 -4.653940498828887939e-01 -4.669938683509826660e-01 -3.529595732688903809e-01 -1.040047034621238708e-01
2.198540419340133667e-01 -4.553852975368499756e-01 1.286181807518005371e-01 3.820210695266723633e-01 -8.408994972705841064e-02 -5.796806812286376953e-01 -3.575633764266967773e-01 -3.329465091228485107e-01
1.193031296133995056e-01 -7.542376518249511719e-01 -2.499888092279434204e-01 2.146467119455337524e-01 -2.126459479331970215e-01 -1.203363686800003052e-01 8.383679389953613281e-02 -4.915251135826110840e-01
5.319870114326477051e-01 -5.590810179710388184e-01 1.313749887049198151e-02 2.031054496765136719e-01 -3.844862878322601318e-01 -3.389755487442016602e-01 -6.812485307455062866e-02 3.092228770256042480e-01
-5.179777368903160095e-02 -6.691176891326904297e-01 2.573591768741607666e-01 1.786755323410034180e-01 -2.511133253574371338e-01 -2.242442071437835693e-01 -8.746149949729442596e-03 -5.813947319984436035e-01
5.393490195274353027e-01 -7.277061343193054199e-01 6.320588290691375732e-02 1.922335773706436157e-01 1.278005540370941162e-01 2.150059044361114502e-01 -1.296022534370422363e-01 -2.433934509754180908e-01
4.434222280979156494e-01 4.214841872453689575e-02 8.470440655946731567e-02 -1.215196400880813599e-02 -3.019019961357116699e-01 -4.939631223678588867e-01 -6.746718287467956543e-01 -6.286001205444335938e-02
4.429039359092712402e-01 -5.944955945014953613e-01 6.067447364330291748e-02 -3.385982513427734375e-01 -4.847649037837982178e-01 -9.059390425682067871e-02 2.680229842662811279e-01 1.305382251739501953e-01
3.524373173713684082e-01 -6.380433440208435059e-01 1.263752281665802002e-01 1.408374756574630737e-01 -1.262796521186828613e-01 3.647026121616363525e-01 -4.034755751490592957e-02 -5.313192605972290039e-01
4.264337718486785889e-01 -1.983464509248733521e-01 4.606602713465690613e-02 -5.439234972000122070e-01 -3.120677471160888672e-01 -2.971489727497100830e-01 -5.282107591629028320e-01 1.270736008882522583e-01
-7.871610671281814575e-02 -3.552756905555725098e-01 5.531593784689903259e-02 3.644098043441772461e-01 -2.124976515769958496e-01 -9.051297605037689209e-02 -6.708804965019226074e-01 -4.778078794479370117e-01
4.562727212905883789e-01 -4.482494890689849854e-01 -2.298512160778045654e-01 2.780711352825164795e-01 -6.018690299242734909e-03 -4.320530295372009277e-01 -4.463072717189788818e-01 2.735624313354492188e-01
-4.873341694474220276e-02 -2.727617323398590088e-01 1.321164369583129883e-01 2.461172938346862793e-01 -8.919154405593872070e-01 -2.114747166633605957e-01 -6.886841356754302979e-02 1.483654696494340897e-02
3.655604086816310883e-03 -4.823390841484069824e-01 -1.849796026945114136e-01 4.220440387725830078e-01 -2.035103589296340942e-01 -5.956843495368957520e-01 -3.971431553363800049e-01 3.190987929701805115e-02
1.153959855437278748e-01 -7.767823338508605957e-01 -4.640937745571136475e-01 -2.341275066137313843e-01 -1.124160215258598328e-01 1.441283673048019409e-01 4.369333758950233459e-02 -2.788813412189483643e-01
2.901361584663391113e-01 -2.878862619400024414e-01 -4.457699507474899292e-02 3.273354768753051758e-01 -6.658881306648254395e-01 2.187876030802726746e-02 -4.072207212448120117e-01 3.377759158611297607e-01
6.905983388423919678e-02 -7.052330970764160156e-01 -4.956101477146148682e-01 -2.172141671180725098e-01 -1.185994967818260193e-01 2.276250720024108887e-01 -6.634714454412460327e-02 -3.671303987503051758e-01
2.829999625682830811e-01 -5.799071788787841797e-01 -3.219135701656341553e-01 -2.249689847230911255e-01 -1.258363425731658936e-01 -1.967207938432693481e-01 1.873750388622283936e-01 -5.828688740730285645e-01
2.165116369724273682e-01 7.392615824937820435e-02 -1.169986501336097717e-01 -5.458686351776123047e-01 -6.414055228233337402e-01 -7.811810076236724854e-02 -4.543681144714355469e-01 1.097380295395851135e-01
-2.211874276399612427e-01 -5.119171142578125000e-01 -2.645180821418762207e-01 -1.136202663183212280e-01 -1.180847436189651489e-01 -4.748270381242036819e-03 -7.086962461471557617e-01 -2.998676896095275879e-01
2.616888582706451416e-01 -5.769441723823547363e-01 -3.994138240814208984e-01 4.229606389999389648e-01 -4.686772823333740234e-01 1.300978511571884155e-01 -7.319078594446182251e-02 1.352275758981704712e-01
3.878268599510192871e-01 -2.778875827789306641e-01 -2.134989649057388306e-01 2.165604233741760254e-01 -5.331434011459350586e-01 4.386174380779266357e-01 -2.560279965400695801e-01 -3.710945844650268555e-01
4.014316797256469727e-01 -9.641972929239273071e-02 3.439379483461380005e-02 -5.032603144645690918e-01 -4.652400612831115723e-01 -1.353472024202346802e-01 -5.404457449913024902e-01 2.196663469076156616e-01
2.767207026481628418e-01 -5.924919247627258301e-01 -9.349847584962844849e-02 -3.306602835655212402e-01 -5.097026228904724121e-01 -7.190208882093429565e-02 -5.370940640568733215e-02 4.317981600761413574e-01
3.047437965869903564e-01 -3.784562945365905762e-01 3.819231986999511719e-01 -6.579909920692443848e-01 -1.261203587055206299e-01 -1.908353120088577271e-01 -3.393065631389617920e-01 -1.327826380729675293e-01
1.405277405865490437e-03 -8.634701371192932129e-01 -1.888410151004791260e-01 4.053574521094560623e-03 -5.320762470364570618e-02 1.375414617359638214e-02 -4.468812420964241028e-02 -4.623019099235534668e-01
-1.797261536121368408e-01 -3.350914716720581055e-01 -1.861823648214340210e-01 -2.267267853021621704e-01 -5.583847165107727051e-01 5.191875100135803223e-01 -3.302137851715087891e-01 -2.809860408306121826e-01
1.060108616948127747e-01 -4.497598707675933838e-01 4.004490077495574951e-01 -7.952325791120529175e-02 -4.323322474956512451e-01 2.982526719570159912e-01 -5.111413598060607910e-01 2.875121235847473145e-01
4.111021757125854492e-01 -2.706913650035858154e-01 3.754211962223052979e-01 1.733434386551380157e-02 -4.542471468448638916e-02 -1.401066184043884277e-01 -7.711303830146789551e-01 -1.201405655592679977e-02
-4.308706894516944885e-02 -5.169753432273864746e-01 -5.829178690910339355e-01 -2.246385365724563599e-01 1.776992902159690857e-02 -7.223449647426605225e-02 -5.398182272911071777e-01 -2.090142518281936646e-01
1.245449855923652649e-02 -3.709188997745513916e-01 -5.403620600700378418e-01 -9.344819933176040649e-02 -6.409373879432678223e-01 3.487835228443145752e-01 7.847411930561065674e-02 -1.514319777488708496e-01
3.382320702075958252e-02 -2.758624851703643799e-01 4.456269962247461081e-04 2.555618286132812500e-01 -2.390616685152053833e-01 -8.110188692808151245e-02 -6.429085731506347656e-01 -6.167532801628112793e-01
1.045732274651527405e-01 -5.341660380363464355e-01 -3.493264913558959961e-01 3.143185377120971680e-01 -6.454363465309143066e-01 -5.346045270562171936e-02 2.292429059743881226e-01 -1.044390276074409485e-01
3.300718367099761963e-01 -4.795696139335632324e-01 3.246516883373260498e-01 3.778309822082519531e-01 -2.426287680864334106e-01 -2.568571865558624268e-01 -1.302536763250827789e-02 -5.365599989891052246e-01
3.888847827911376953e-01 -2.644812166690826416e-01 4.427060782909393311e-01 5.694297328591346741e-02 -1.825285851955413818e-01 2.688485085964202881e-01 -6.184133291244506836e-01 -3.025817871093750000e-01
1.484934240579605103e-01 -3.099679350852966309e-01 4.286170601844787598e-01 -2.060832232236862183e-01 -5.690584182739257812e-01 3.862959444522857666e-01 -4.230141043663024902e-01 6.077655032277107239e-02
2.683877944946289062e-01 -7.142129540443420410e-02 -3.204361498355865479e-01 1.637854278087615967e-01 -4.997160434722900391e-01 1.312792152166366577e-01 -4.310916066169738770e-01 -5.835850834846496582e-01
3.689943253993988037e-01 -6.087309122085571289e-01 1.288084089756011963e-01 -3.101410567760467529e-01 -2.589085400104522705e-01 -3.093314468860626221e-01 -2.659353315830230713e-01 3.834964036941528320e-01
2.806097269058227539e-01 -5.111992955207824707e-01 4.314783494919538498e-03 3.143463134765625000e-01 1.415964514017105103e-01 -4.031067788600921631e-01 -5.147351622581481934e-01 -3.370522558689117432e-01
6.526620686054229736e-02 -6.176213622093200684e-01 1.857555806636810303e-01 5.860378593206405640e-02 -4.555417597293853760e-02 2.142854034900665283e-01 -3.211907744407653809e-01 -6.520640850067138672e-01
-8.090674132108688354e-02 -3.578493297100067139e-01 -5.143268704414367676e-01 3.995666280388832092e-02 -4.459727108478546143e-01 -2.876548767089843750e-01 -5.596693754196166992e-01 -6.634978950023651123e-02
3.898343741893768311e-01 -1.884356141090393066e-01 9.359307587146759033e-02 -6.879370808601379395e-01 -3.034216165542602539e-01 -3.897925093770027161e-02 -4.859419465065002441e-01 2.793810144066810608e-02
3.181391060352325439e-01 -4.777713418006896973e-01 -1.110371574759483337e-01 3.363606929779052734e-01 -2.750689685344696045e-01 1.391806751489639282e-01 -1.615497916936874390e-01 -6.510927081108093262e-01
-1.104829236865043640e-01 -5.852675437927246094e-01 3.906888961791992188e-01 1.900731027126312256e-01 -6.734808087348937988e-01 -4.182697460055351257e-02 -2.476227097213268280e-02 2.347149327397346497e-02
3.542928695678710938e-01 2.030333131551742554e-01 -5.263739824295043945e-02 -2.250767685472965240e-02 -4.223996996879577637e-01 -2.186105698347091675e-01 -7.764383554458618164e-01 3.013275749981403351e-02
7.708192467689514160e-01 5.277869105339050293e-02 4.681053012609481812e-02 -1.155167520046234131e-01 -1.563225537538528442e-01 -9.540128707885742188e-02 -5.948527455329895020e-01 1.136656757444143295e-02
-1.087548434734344482e-01 -5.901765823364257812e-01 -8.140128105878829956e-03 -3.162496089935302734e-01 -5.842602849006652832e-01 -4.081663787364959717e-01 1.106976717710494995e-01 1.398925781250000000e-01
4.254314899444580078e-01 -1.980254948139190674e-01 9.209476411342620850e-04 2.613136768341064453e-01 -4.213379919528961182e-01 4.650284647941589355e-01 -4.615264832973480225e-01 -3.236116468906402588e-01
2.825633250176906586e-02 -8.270082473754882812e-01 -4.002507925033569336e-01 9.127508103847503662e-02 -2.224380671977996826e-01 1.596426963806152344e-01 5.007406696677207947e-02 -2.631640136241912842e-01
-1.266200393438339233e-01 -2.393849343061447144e-01 5.615618228912353516e-01 -4.755333438515663147e-02 -6.342785954475402832e-01 -2.480376213788986206e-01 -3.437536954879760742e-01 -1.644707024097442627e-01
-6.617087870836257935e-02 -9.158939123153686523e-01 -7.825694978237152100e-02 3.820851817727088928e-02 -1.721878349781036377e-02 -2.885831296443939209e-01 5.418395996093750000e-02 -2.503263056278228760e-01
-1.307153236120939255e-02 -7.806733846664428711e-01 -1.831376850605010986e-01 2.042259275913238525e-01 -2.414998412132263184e-01 1.271584779024124146e-01 -7.598965615034103394e-02 -4.846284091472625732e-01
5.276849120855331421e-02 -1.214061900973320007e-01 -1.369256824254989624e-01 -5.046126246452331543e-01 -6.173967123031616211e-01 -5.503863096237182617e-01 7.976748020155355334e-05 -1.580800861120223999e-01
9.021361917257308960e-02 -6.084580421447753906e-01 1.414387524127960205e-01 -4.294900596141815186e-01 -4.960968196392059326e-01 -2.884857952594757080e-01 2.850398421287536621e-01 -8.117805421352386475e-02
1.007986441254615784e-01 -1.159004122018814087e-01 -5.460897833108901978e-02 -4.393716752529144287e-01 -7.135274410247802734e-01 -4.941954612731933594e-01 5.639719590544700623e-02 -1.544206738471984863e-01
3.053046464920043945e-01 -4.030745625495910645e-01 3.727262839674949646e-02 -6.285070776939392090e-01 -1.792066544294357300e-01 -1.750085949897766113e-01 -4.981016814708709717e-01 1.925126314163208008e-01
1.887889802455902100e-01 -6.902710199356079102e-01 8.577057719230651855e-02 -9.900320321321487427e-02 -6.038052961230278015e-02 4.404853284358978271e-01 -1.509292572736740112e-01 -5.002734661102294922e-01
8.852361142635345459e-02 -1.659600436687469482e-02 1.761707291007041931e-02 -4.146869480609893799e-01 -1.447837799787521362e-01 -2.685994505882263184e-01 -3.806535303592681885e-01 -7.626318335533142090e-01
1.580295413732528687e-01 -5.857217907905578613e-01 -3.273102641105651855e-01 3.719938993453979492e-01 -1.270035952329635620e-01 -5.040357112884521484e-01 -3.118852972984313965e-01 1.378070861101150513e-01
2.645088434219360352e-01 -2.293091267347335815e-01 5.187827944755554199e-01 9.767334163188934326e-02 -3.069161474704742432e-01 -4.743193089962005615e-01 -1.354566067457199097e-01 -5.111281275749206543e-01
1.796347498893737793e-01 -4.154820740222930908e-01 4.112399816513061523e-01 2.116788625717163086e-01 -3.996732532978057861e-01 -3.994888067245483398e-01 2.446516603231430054e-02 -5.111275911331176758e-01
1.204185485839843750e-01 3.091106005012989044e-02 6.895388662815093994e-02 -6.698521971702575684e-01 -5.394798517227172852e-01 -1.798668950796127319e-01 -4.461381733417510986e-01 -9.304510802030563354e-02
6.478197574615478516e-01 -7.930961251258850098e-02 -9.528502076864242554e-02 -1.852144747972488403e-01 -1.300902217626571655e-01 -3.731233179569244385e-01 -6.116012334823608398e-01 -2.133930288255214691e-02
1.692674160003662109e-01 -6.191745996475219727e-01 4.016873240470886230e-02 -1.086355969309806824e-01 -1.111894622445106506e-01 3.923964500427246094e-01 -1.523034125566482544e-01 -6.205012798309326172e-01
1.408763974905014038e-01 -2.857262194156646729e-01 -1.057058647274971008e-01 -1.375353932380676270e-01 -5.771536231040954590e-01 -5.343983173370361328e-01 1.574229598045349121e-01 -4.742939174175262451e-01
3.013264238834381104e-01 -9.945531934499740601e-02 3.110337555408477783e-01 2.835938334465026855e-01 -6.241307258605957031e-01 -8.137663453817367554e-02 -5.524837970733642578e-01 1.440275311470031738e-01
4.910551309585571289e-01 6.515436619520187378e-02 1.345723122358322144e-02 -5.240264534950256348e-01 -3.707521259784698486e-01 -4.163919985294342041e-01 -3.863302469253540039e-01 -1.405145972967147827e-01
2.919915318489074707e-01 -5.393525362014770508e-01 -4.376094937324523926e-01 4.136287569999694824e-01 -4.663913846015930176e-01 -1.833239048719406128e-01 3.610436245799064636e-02 9.389772266149520874e-02
-7.409010082483291626e-02 -7.517837285995483398e-01 3.433354794979095459e-01 2.976099550724029541e-01 -9.335479885339736938e-02 -2.609628140926361084e-01 -3.717233836650848389e-01 -8.880269527435302734e-02
4.637601077556610107e-01 -5.458710789680480957e-01 -5.654960498213768005e-02 2.866610288619995117e-01 -1.906985193490982056e-01 4.909786954522132874e-02 7.595953345298767090e-02 -5.975222587585449219e-01
2.326228171586990356e-01 -3.394611775875091553e-01 -2.309417873620986938e-01 3.488491177558898926e-01 -6.596498489379882812e-01 -1.161375716328620911e-01 -2.791861295700073242e-01 3.592382073402404785e-01
3.134890198707580566e-01 -7.535294294357299805e-01 -2.211831212043762207e-01 2.767933346331119537e-02 4.620500653982162476e-02 1.552041769027709961e-01 -7.338123023509979248e-02 -5.026150941848754883e-01
1.054889261722564697e-01 -6.242029070854187012e-01 -4.515938162803649902e-01 -3.674156665802001953e-01 6.750077009201049805e-02 1.192575767636299133e-01 -2.326104640960693359e-01 -4.329264461994171143e-01
1.667071133852005005e-01 -1.052208617329597473e-01 -9.129939600825309753e-03 2.446764558553695679e-01 -3.551665246486663818e-01 1.079439651221036911e-02 -4.730184972286224365e-01 -7.424157857894897461e-01
4.298462271690368652e-01 -3.561706244945526123e-01 -4.909771382808685303e-01 4.102231860160827637e-01 -3.195435702800750732e-01 -7.312070578336715698e-02 -1.469091176986694336e-01 -3.872935771942138672e-01
1.763318479061126709e-01 -2.579719126224517822e-01 -5.387718081474304199e-01 2.811939120292663574e-01 -7.077535390853881836e-01 1.396207809448242188e-01 -1.996868848800659180e-02 -1.104741916060447693e-01
-1.264005433768033981e-02 -3.994557857513427734e-01 -3.198462426662445068e-01 -2.815486490726470947e-01 -2.266359478235244751e-01 -1.676171720027923584e-01 -5.038313865661621094e-01 -5.704372525215148926e-01
1.658230721950531006e-01 -3.380981460213661194e-02 1.115349587053060532e-02 3.504496812820434570e-02 -3.121520280838012695e-01 2.574511468410491943e-01 -8.228440880775451660e-01 -3.594646155834197998e-01
3.311334252357482910e-01 -6.518236398696899414e-01 -2.399808168411254883e-01 1.443050354719161987e-01 7.271631062030792236e-02 2.757754325866699219e-01 -4.388000369071960449e-01 -3.364173173904418945e-01
1.185527890920639038e-01 -2.523148804903030396e-02 3.559389337897300720e-02 2.094985544681549072e-01 -3.785400092601776123e-01 7.096096873283386230e-02 -7.253172993659973145e-01 -5.154989361763000488e-01
-1.855503171682357788e-01 -2.306274324655532837e-01 4.799665212631225586e-01 -1.302062422037124634e-01 -6.821528077125549316e-01 -2.688924074172973633e-01 -1.836533844470977783e-01 -3.060986101627349854e-01
3.584738075733184814e-01 -2.388000935316085815e-01 -1.129810586571693420e-01 3.352882862091064453e-01 -7.143066525459289551e-01 1.660203933715820312e-01 -3.100901544094085693e-01 2.352345287799835205e-01
5.445622205734252930e-01 -2.295981347560882568e-01 9.446533024311065674e-02 -3.789027454331517220e-03 -2.801724970340728760e-01 -2.295227199792861938e-01 2.798594236373901367e-01 -6.574952602386474609e-01
2.263337969779968262e-01 -7.745469808578491211e-01 -1.987431496381759644e-01 8.228873461484909058e-02 4.411512985825538635e-02 -1.438114196062088013e-01 -1.927663981914520264e-01 -4.927402734756469727e-01
5.052745938301086426e-01 -1.342797428369522095e-01 2.818785905838012695e-01 3.624468743801116943e-01 -4.413058161735534668e-01 3.689550757408142090e-01 -3.572619557380676270e-01 -2.394338399171829224e-01
4.011077582836151123e-01 -3.681872189044952393e-01 3.279408216476440430e-01 -2.724651060998439789e-02 -1.410838365554809570e-01 3.883107006549835205e-01 -1.607475876808166504e-01 -6.314536929130554199e-01
1.011001467704772949e-01 -4.577187597751617432e-01 2.237051725387573242e-01 -2.767952680587768555e-01 -7.013987302780151367e-01 2.721529304981231689e-01 -1.075565516948699951e-01 2.757112979888916016e-01
1.295790523290634155e-01 -7.044523358345031738e-01 -1.160105243325233459e-01 3.566327989101409912e-01 -2.755674123764038086e-01 5.326449498534202576e-02 -4.707712680101394653e-02 -5.150923132896423340e-01
-2.082041464745998383e-02 -1.118537560105323792e-01 5.060188174247741699e-01 -7.117105275392532349e-02 -6.207436323165893555e-01 -1.581490486860275269e-01 -5.609943866729736328e-01 2.977125160396099091e-02
7.221263367682695389e-03 -3.517318069934844971e-01 -4.940133392810821533e-01 -1.557434052228927612e-01 -1.332730054855346680e-01 -4.874603152275085449e-01 -5.006987452507019043e-01 -3.191379308700561523e-01
3.394705653190612793e-01 -3.664441406726837158e-01 -7.769657671451568604e-02 3.740678429603576660e-01 -7.637597918510437012e-01 2.093675918877124786e-02 8.166623860597610474e-02 1.186521127820014954e-01
5.424554347991943359e-01 -1.121392101049423218e-01 -1.645759940147399902e-01 2.212264984846115112e-01 -3.887116312980651855e-01 1.820255964994430542e-01 -6.570574641227722168e-01 -3.443648666143417358e-02
-8.017814904451370239e-02 -4.639921188354492188e-01 1.257272511720657349e-01 2.484755516052246094e-01 -2.097676843404769897e-01 8.711408823728561401e-02 -5.504111051559448242e-01 -5.883805155754089355e-01
2.483265846967697144e-01 -3.729360699653625488e-01 -5.013422369956970215e-01 2.419409602880477905e-01 -4.855616986751556396e-01 -2.150277346372604370e-01 -2.707608044147491455e-01 3.661345243453979492e-01
-2.055322229862213135e-01 -6.724269986152648926e-01 1.109931990504264832e-01 -2.392086833715438843e-01 -7.868725806474685669e-02 1.886476874351501465e-01 -3.190904855728149414e-01 -5.407954454421997070e-01
-3.375002443790435791e-01 -3.594353199005126953e-01 -1.611911207437515259e-01 -3.974206149578094482e-01 -3.462855219841003418e-01 2.903448417782783508e-02 -3.096107244491577148e-01 -5.969577431678771973e-01
3.293139934539794922e-01 -7.128025889396667480e-01 -1.612969934940338135e-01 1.446497589349746704e-01 -8.999644964933395386e-02 -1.835787445306777954e-01 1.312881112098693848e-01 -5.267705917358398438e-01
2.423513233661651611e-01 -1.822872906923294067e-01 -1.197520047426223755e-01 1.255173981189727783e-01 -4.165507853031158447e-01 3.444349393248558044e-03 -8.091109395027160645e-01 2.230584025382995605e-01
6.067420914769172668e-02 -3.449021279811859131e-01 2.142291367053985596e-01 -1.958055794239044189e-01 1.183381453156471252e-01 -1.445736456662416458e-02 -8.681253194808959961e-01 -1.589744836091995239e-01
1.101646721363067627e-01 -2.580665349960327148e-01 -1.134427711367607117e-01 -2.231296449899673462e-01 -8.760221004486083984e-01 2.150806486606597900e-01 2.010506540536880493e-01 -6.718286126852035522e-02
1.983081549406051636e-01 -8.824516534805297852e-01 -1.022343188524246216e-01 1.239404603838920593e-01 6.223677843809127808e-02 1.217568293213844299e-01 -1.270093321800231934e-01 -3.482962846755981445e-01
3.019226491451263428e-01 -1.988576054573059082e-01 -3.238940984010696411e-02 -7.371201515197753906e-01 -4.260984361171722412e-01 -1.600399464368820190e-01 -3.257035613059997559e-01 1.079244315624237061e-01
2.316158860921859741e-01 -5.909124016761779785e-01 1.506207138299942017e-01 5.857874080538749695e-02 -5.154018104076385498e-02 3.440412580966949463e-01 -3.632487952709197998e-01 -5.639928579330444336e-01
-1.039429679512977600e-01 -1.248470544815063477e-01 -4.730871319770812988e-01 -2.421959042549133301e-01 -4.715062975883483887e-01 -1.173678189516067505e-01 -4.612689912319183350e-01 -4.922156929969787598e-01
1.002777218818664551e-01 -3.075307309627532959e-01 -7.400357127189636230e-01 -1.864216327667236328e-01 -3.087001442909240723e-01 1.945312470197677612e-01 -4.041760265827178955e-01 -1.283236145973205566e-01
4.064930677413940430e-01 -9.837543964385986328e-02 -2.426930218935012817e-01 -5.910663008689880371e-01 -4.447140395641326904e-01 -4.563708007335662842e-01 -5.698171630501747131e-02 -8.680211007595062256e-02
4.663220942020416260e-01 -4.660137593746185303e-01 -2.823107242584228516e-01 2.620754837989807129e-01 -4.851411581039428711e-01 4.241027235984802246e-01 -7.194149773567914963e-03 4.141562059521675110e-02
1.732123494148254395e-01 -1.528186798095703125e-01 -4.213123619556427002e-01 1.269903630018234253e-01 -8.196060061454772949e-01 2.417615205049514771e-01 4.704307764768600464e-02 -1.435183435678482056e-01
2.442654073238372803e-01 -3.797615766525268555e-01 -2.331580370664596558e-01 2.403613477945327759e-01 -7.406575679779052734e-01 1.575024276971817017e-01 -1.023568063974380493e-01 3.164203166961669922e-01
2.444901466369628906e-01 -2.997726798057556152e-01 -9.613887965679168701e-02 2.488484531641006470e-01 5.432431027293205261e-02 -6.266908645629882812e-01 -5.152124166488647461e-01 -3.435932993888854980e-01
2.529061734676361084e-01 -5.155293345451354980e-01 -3.985843956470489502e-01 4.458380937576293945e-01 -4.985433816909790039e-01 1.783990561962127686e-01 -1.153200641274452209e-01 1.376820653676986694e-01
2.442283481359481812e-01 -2.615823447704315186e-01 4.985548555850982666e-02 -2.129618525505065918e-01 -2.887670695781707764e-01 -5.627304911613464355e-01 1.588021069765090942e-01 -6.315208077430725098e-01
5.210521072149276733e-02 -7.197750210762023926e-01 -1.783931851387023926e-01 2.197170257568359375e-01 -1.696025282144546509e-01 2.436068952083587646e-01 -3.590982854366302490e-01 -4.266712665557861328e-01
1.900295913219451904e-01 -7.500504255294799805e-01 -2.173032015562057495e-01 1.449196785688400269e-01 -9.802441298961639404e-02 2.675893716514110565e-02 2.159838564693927765e-02 -5.677142739295959473e-01
1.899493038654327393e-01 -4.563648104667663574e-01 6.818003952503204346e-02 1.037002056837081909e-01 -1.885663866996765137e-01 3.327454626560211182e-01 -4.320963621139526367e-01 -6.381725668907165527e-01
5.152511596679687500e-01 -6.948747038841247559e-01 -8.273176499642431736e-04 3.134020268917083740e-01 -1.149865910410881042e-01 6.760945543646812439e-03 6.614478677511215210e-02 -3.685118854045867920e-01
4.438541829586029053e-01 -3.292218148708343506e-01 4.908481538295745850e-01 2.920245826244354248e-01 -2.336908727884292603e-01 1.621374636888504028e-01 -5.353718996047973633e-01 -2.954910881817340851e-02
2.214572131633758545e-01 -5.720822811126708984e-01 -2.191372662782669067e-01 -4.376387298107147217e-01 -4.261780083179473877e-01 -2.194357514381408691e-01 -1.078311204910278320e-01 3.777866661548614502e-01
-1.841462850570678711e-01 -7.796872854232788086e-01 -2.445274889469146729e-01 4.962973669171333313e-02 -1.404184103012084961e-01 6.309242546558380127e-02 -2.627435624599456787e-01 -4.507647752761840820e-01
2.781890630722045898e-01 2.219604253768920898e-01 -1.599830687046051025e-01 -5.088450312614440918e-01 -6.075647473335266113e-01 -3.004651963710784912e-01 -3.251334726810455322e-01 -1.539494544267654419e-01
3.715324774384498596e-02 -1.051450148224830627e-01 -9.350299835205078125e-02 -3.551171422004699707e-01 -1.153517886996269226e-01 -2.540076375007629395e-01 -4.537019431591033936e-01 -7.543486952781677246e-01
4.186587333679199219e-01 -4.211298227310180664e-01 5.953454971313476562e-02 5.673716068267822266e-01 -5.186721086502075195e-01 -1.283656507730484009e-01 1.340882629156112671e-01 -1.357997804880142212e-01
4.299820661544799805e-01 -3.338801860809326172e-01 -7.037127017974853516e-02 3.715586960315704346e-01 -7.148126363754272461e-01 -6.763940304517745972e-02 1.098008677363395691e-01 1.817778199911117554e-01
2.221383899450302124e-01 -6.025798916816711426e-01 -2.486058622598648071e-01 3.897460103034973145e-01 -5.822843313217163086e-01 -5.903548002243041992e-02 1.047880724072456360e-01 1.425636261701583862e-01
4.126204848289489746e-01 -2.805818915367126465e-01 -1.955608427524566650e-01 5.353645682334899902e-01 -6.103979349136352539e-01 1.245112270116806030e-01 -2.016980946063995361e-02 -1.940712183713912964e-01
1.563231199979782104e-01 9.290498495101928711e-02 -4.120490550994873047e-01 -3.941254690289497375e-02 -4.582359790802001953e-01 -1.127510964870452881e-01 -7.553586363792419434e-01 4.831604287028312683e-02
-6.529155373573303223e-02 -6.117806434631347656e-01 -3.280838727951049805e-01 -3.764078319072723389e-01 -4.082735180854797363e-01 2.348330169916152954e-01 -3.579497635364532471e-01 1.489220410585403442e-01
3.010816872119903564e-01 1.956980377435684204e-01 -3.899753093719482422e-02 -9.494801610708236694e-02 -4.314032793045043945e-01 -4.943929612636566162e-01 -6.234295964241027832e-01 -2.032689750194549561e-01
6.477645039558410645e-01 -4.457264021039009094e-02 -3.381514176726341248e-02 8.693272247910499573e-03 -2.248027473688125610e-01 -4.460712075233459473e-01 -5.681188106536865234e-01 7.014818489551544189e-02
1.243494749069213867e-01 -6.653384566307067871e-01 4.375863075256347656e-01 -3.403378650546073914e-02 -1.203626617789268494e-01 -5.311886221170425415e-02 7.594951987266540527e-02 -5.710908174514770508e-01
5.345489978790283203e-01 -5.035337209701538086e-01 -2.817295864224433899e-02 4.408850371837615967e-01 -3.627620041370391846e-01 9.631330519914627075e-02 -2.054056674242019653e-01 2.871823608875274658e-01
1.492838114500045776e-01 -2.304979264736175537e-01 4.428921043872833252e-01 -2.730906903743743896e-01 -6.473299860954284668e-01 3.224124312400817871e-01 -3.610234856605529785e-01 2.300665713846683502e-02
5.203801393508911133e-01 -3.522536456584930420e-01 1.102254018187522888e-01 9.412483870983123779e-02 -1.253335624933242798e-01 -2.377008348703384399e-01 -6.762976050376892090e-01 2.335034906864166260e-01
2.331976294517517090e-01 -7.347266077995300293e-01 -6.624945998191833496e-02 -4.067749381065368652e-01 -3.258313536643981934e-01 -2.827678024768829346e-01 1.253582239151000977e-01 1.846688240766525269e-01
1.158018559217453003e-01 -6.213395670056343079e-02 -1.725328564643859863e-01 3.982547819614410400e-01 -7.823944687843322754e-01 1.302656382322311401e-01 -2.376534342765808105e-01 -3.297960758209228516e-01
2.910094261169433594e-01 -5.789217948913574219e-01 9.819507598876953125e-02 -3.645953536033630371e-01 -5.090001970529556274e-02 -3.564544618129730225e-01 -4.754894375801086426e-01 2.860949039459228516e-01
-1.532710809260606766e-02 -6.730267405509948730e-01 2.476987391710281372e-01 -3.574167191982269287e-02 -2.019647061824798584e-01 -2.178979218006134033e-01 1.316877901554107666e-01 -6.152700781822204590e-01
1.390496045351028442e-01 -7.614836692810058594e-01 -8.767728693783283234e-03 3.419878184795379639e-01 -1.477228105068206787e-01 -3.046919405460357666e-01 1.749010942876338959e-02 -4.108653068542480469e-01
2.468283623456954956e-01 -6.951596140861511230e-01 5.952449142932891846e-02 -4.483931660652160645e-01 1.818937133066356182e-03 -1.505581885576248169e-01 -4.330686926841735840e-01 2.025084346532821655e-01
1.542572528123855591e-01 -5.516325831413269043e-01 5.022985339164733887e-01 1.420424282550811768e-01 -2.503397762775421143e-01 -3.117523491382598877e-01 1.648789085447788239e-02 -4.891777336597442627e-01
3.606753945350646973e-01 1.936878710985183716e-01 8.913762122392654419e-02 -2.325135841965675354e-02 -4.304685592651367188e-01 -5.304823517799377441e-01 -5.770717859268188477e-01 -1.555172353982925415e-01
7.482946664094924927e-02 -1.902191638946533203e-01 -4.898069798946380615e-01 -3.147755265235900879e-01 -2.752296626567840576e-01 1.162052061408758163e-02 -3.959016501903533936e-01 -6.217702031135559082e-01
3.459057807922363281e-01 -4.783324599266052246e-01 9.325987100601196289e-02 3.321827352046966553e-01 1.340539455413818359e-01 -2.059876769781112671e-01 -5.293487310409545898e-01 -4.380561709403991699e-01
2.061139643192291260e-01 -1.977857202291488647e-01 -1.728278845548629761e-01 1.285256743431091309e-01 -6.991722583770751953e-01 4.860000610351562500e-01 -1.545000523328781128e-01 -3.508576750755310059e-01
1.735269278287887573e-01 1.484637111425399780e-01 -7.906418293714523315e-02 1.916436553001403809e-01 -5.372383594512939453e-01 -1.275526825338602066e-02 -6.116006970405578613e-01 -4.919605255126953125e-01
-4.756946116685867310e-02 -8.021681308746337891e-01 -6.430744379758834839e-02 -4.029801115393638611e-02 3.834434552118182182e-03 4.027711600065231323e-02 -3.537465035915374756e-01 -4.708827733993530273e-01
-3.866602480411529541e-01 -7.155914306640625000e-01 3.818693105131387711e-03 -1.120119765400886536e-01 -2.371883839368820190e-01 1.802210807800292969e-01 -1.746833473443984985e-01 -4.545430839061737061e-01
1.683113425970077515e-01 -4.930410087108612061e-01 5.851584076881408691e-01 -2.091081067919731140e-02 -2.955987155437469482e-01 -1.884475648403167725e-01 1.386241242289543152e-02 -5.124948620796203613e-01
1.731399148702621460e-01 -1.053654998540878296e-01 -3.110296726226806641e-01 -5.776296257972717285e-01 -5.417315363883972168e-01 7.380174845457077026e-02 -4.633835852146148682e-01 1.219883114099502563e-01
2.444033175706863403e-01 -7.729006409645080566e-01 -1.842822879552841187e-01 6.090104207396507263e-02 3.179485350847244263e-02 2.336792647838592529e-01 -1.305402070283889771e-01 -4.822501242160797119e-01
-6.172801926732063293e-02 -6.098765730857849121e-01 2.293528020381927490e-01 2.252828776836395264e-01 -2.228447794914245605e-01 -6.170093640685081482e-02 -3.346329629421234131e-01 -5.961872935295104980e-01
-1.733477413654327393e-01 -4.410147368907928467e-01 1.643931120634078979e-01 2.676084935665130615e-01 -6.859956979751586914e-01 -4.465018510818481445e-01 -2.253073453903198242e-02 -7.972111552953720093e-02
3.808169662952423096e-01 -5.092288851737976074e-01 2.444678395986557007e-01 -3.342276439070701599e-02 -1.288450136780738831e-02 3.565031290054321289e-01 -3.024118840694427490e-01 -5.622004270553588867e-01
9.119019657373428345e-02 -2.801920771598815918e-01 3.994879424571990967e-01 -2.552798986434936523e-01 -5.603241324424743652e-01 1.762330681085586548e-01 -5.128850936889648438e-01 2.834535241127014160e-01
5.888873338699340820e-02 -4.655849635601043701e-01 -2.294329404830932617e-01 7.520506531000137329e-02 -3.927668631076812744e-01 -6.155267953872680664e-01 5.098604038357734680e-02 -4.309626817703247070e-01
4.730692207813262939e-01 -4.744338095188140869e-01 -2.144154310226440430e-01 5.327002406120300293e-01 -4.602362215518951416e-01 -6.490164995193481445e-02 6.793311983346939087e-02 -2.702042460441589355e-02
3.612166941165924072e-01 -5.789200663566589355e-01 1.785325407981872559e-01 -2.464721500873565674e-01 -2.544660270214080811e-01 1.496317088603973389e-01 -2.989060282707214355e-01 -5.150380730628967285e-01
3.898963630199432373e-01 4.607915505766868591e-02 -1.527596712112426758e-01 -3.834959566593170166e-01 -7.016910910606384277e-01 -4.120906889438629150e-01 -1.095394864678382874e-01 3.556297719478607178e-02
1.919862031936645508e-01 -1.831991225481033325e-01 -2.280014008283615112e-01 -3.806648850440979004e-01 -6.881586313247680664e-01 -4.996756315231323242e-01 6.507290899753570557e-02 -7.222460955381393433e-02
4.009823203086853027e-01 1.057657077908515930e-01 2.323848009109497070e-01 -5.585492253303527832e-01 -3.814671933650970459e-01 -2.772629857063293457e-01 -3.903899192810058594e-01 -2.953818738460540771e-01
4.056882858276367188e-01 -2.225220352411270142e-01 5.412735939025878906e-01 -8.084478974342346191e-02 -2.505063414573669434e-01 -4.164125919342041016e-01 -8.618604391813278198e-02 -4.927545189857482910e-01
-5.473617464303970337e-02 -4.004870951175689697e-01 -2.744827866554260254e-01 -3.168177902698516846e-01 -7.423907518386840820e-01 3.272899091243743896e-01 -3.327628225088119507e-02 -3.911475464701652527e-02
1.985413283109664917e-01 -3.266715407371520996e-01 2.714280970394611359e-02 4.129104912281036377e-01 -8.361345529556274414e-02 -5.640888810157775879e-01 -5.175669789314270020e-01 -2.992861866950988770e-01
4.243130981922149658e-02 -5.229596495628356934e-01 1.891902536153793335e-01 -3.464114665985107422e-01 -1.822277717292308807e-02 5.760269612073898315e-02 -2.897729575634002686e-01 -6.937584280967712402e-01
4.172706305980682373e-01 -4.963526874780654907e-02 1.477960646152496338e-01 -6.895452737808227539e-01 -4.973691701889038086e-01 -5.950511246919631958e-02 -2.208948284387588501e-01 -1.624614894390106201e-01
1.910874694585800171e-01 -2.331386059522628784e-01 2.657791078090667725e-01 -4.686819911003112793e-01 -1.936814188957214355e-01 -6.771870851516723633e-01 -2.350680381059646606e-01 -2.597666978836059570e-01
2.913695871829986572e-01 -1.918626427650451660e-01 -4.518822133541107178e-01 2.951016724109649658e-01 -6.931081414222717285e-01 -5.235160887241363525e-02 9.027238935232162476e-02 -3.093885481357574463e-01
2.698223888874053955e-01 -1.722679287195205688e-01 8.704095333814620972e-02 2.676088809967041016e-01 -5.477427840232849121e-01 4.941756427288055420e-01 -5.092130899429321289e-01 -1.216532662510871887e-01
1.759845167398452759e-01 -6.954294443130493164e-01 -9.455346316099166870e-02 1.362506151199340820e-01 -3.260841071605682373e-01 4.824180305004119873e-01 -1.800759285688400269e-01 2.939684092998504639e-01
-4.909764509648084641e-03 -3.302567899227142334e-01 3.598347008228302002e-01 1.588702015578746796e-02 5.882334662601351738e-04 1.242012307047843933e-01 -8.564115762710571289e-01 -1.109319105744361877e-01
1.098710000514984131e-01 -8.390592336654663086e-01 -2.214962393045425415e-01 3.138430416584014893e-01 -2.060305029153823853e-01 4.097072035074234009e-02 6.845886260271072388e-02 -2.958650588989257812e-01
5.971415042877197266e-01 -5.157436132431030273e-01 1.115080416202545166e-01 3.453799486160278320e-01 -1.252324134111404419e-01 -1.073658391833305359e-01 4.693000391125679016e-02 -4.650764763355255127e-01
4.881111383438110352e-01 -5.217199921607971191e-01 -3.061148822307586670e-01 -1.353955715894699097e-01 -2.467901445925235748e-02 -4.678899049758911133e-01 -2.261954694986343384e-01 3.268380761146545410e-01
1.197915524244308472e-01 -4.154550731182098389e-01 -7.065419852733612061e-02 1.032829806208610535e-01 -5.389202833175659180e-01 5.837584733963012695e-01 -4.032136499881744385e-01 5.997868627309799194e-02
-7.114607095718383789e-02 -3.307166397571563721e-01 6.356277465820312500e-01 -1.323201954364776611e-01 -3.718802928924560547e-01 -3.144238591194152832e-01 -2.265902012586593628e-01 -4.189666211605072021e-01
1.761226952075958252e-01 -2.498932033777236938e-01 1.733169257640838623e-01 -4.409187007695436478e-03 -4.525245130062103271e-01 2.301857024431228638e-01 -3.997305333614349365e-01 -6.774418354034423828e-01
4.182547330856323242e-01 -4.704695940017700195e-01 -3.335908949375152588e-01 4.586582779884338379e-01 -4.814925789833068848e-01 -1.585368365049362183e-01 -1.482824422419071198e-02 1.577406227588653564e-01
-4.157051816582679749e-02 -7.426052689552307129e-01 -3.116478025913238525e-01 -5.351311527192592621e-03 -2.902665436267852783e-01 4.480428993701934814e-01 -2.184450626373291016e-01 1.301580369472503662e-01
-6.432995945215225220e-02 -6.608459353446960449e-01 1.617315858602523804e-01 2.677905261516571045e-01 -5.775561090558767319e-03 -3.225124627351760864e-02 -5.125285387039184570e-01 -4.444281756877899170e-01
-9.195930510759353638e-02 -2.462083250284194946e-01 7.084617763757705688e-02 -6.844663992524147034e-03 -2.487312406301498413e-01 1.804009377956390381e-01 -6.770741939544677734e-01 -6.107516288757324219e-01
3.638078868389129639e-01 -1.713946312665939331e-01 -1.778145432472229004e-01 -1.931818425655364990e-01 -8.242924213409423828e-01 5.979904532432556152e-02 2.827669680118560791e-02 2.923988103866577148e-01
2.550605237483978271e-01 -4.334871470928192139e-01 1.737893670797348022e-01 1.095285713672637939e-01 -3.536100983619689941e-01 6.234476566314697266e-01 -4.052520692348480225e-01 -1.639429330825805664e-01
9.313265234231948853e-02 -7.187535166740417480e-01 1.641589105129241943e-01 3.324506580829620361e-01 -5.592150613665580750e-02 7.800380140542984009e-02 -3.931811749935150146e-01 -4.164671003818511963e-01
2.193620949983596802e-01 -1.634402126073837280e-01 5.862951278686523438e-01 3.632324934005737305e-02 -5.636906623840332031e-01 7.866538316011428833e-02 -5.005983710289001465e-01 7.464519143104553223e-02
1.044349819421768188e-01 -6.647128462791442871e-01 1.341301798820495605e-01 3.219085037708282471e-01 -3.925517499446868896e-01 -3.207405507564544678e-01 1.483629941940307617e-01 -3.829508721828460693e-01
2.386806309223175049e-01 -1.521887332201004028e-01 -2.112914323806762695e-01 1.064271628856658936e-01 -1.585222594439983368e-02 -6.416937112808227539e-01 -4.239449501037597656e-01 -5.216780900955200195e-01
2.810381948947906494e-01 -7.047445178031921387e-01 7.185516878962516785e-03 -3.252846598625183105e-01 8.595086634159088135e-02 -1.022651642560958862e-01 1.221234276890754700e-01 -5.345380902290344238e-01
1.705900132656097412e-01 -3.295050561428070068e-01 -3.352796733379364014e-01 -5.459679365158081055e-01 -6.300031542778015137e-01 -4.274539649486541748e-02 2.304029762744903564e-01 -3.933361731469631195e-03
-3.901562392711639404e-01 -2.885169088840484619e-01 2.211361974477767944e-01 -2.735340408980846405e-02 -7.117040157318115234e-01 -1.766591221094131470e-01 -4.202897250652313232e-01 -2.263107895851135254e-02
6.650722622871398926e-01 -3.171296715736389160e-01 4.003553390502929688e-01 2.573752105236053467e-01 -1.960302591323852539e-01 1.815697401762008667e-01 -3.889990746974945068e-01 -8.868770301342010498e-02
1.796928197145462036e-01 -2.977450489997863770e-01 2.791658043861389160e-01 1.630582511425018311e-01 -5.299332737922668457e-01 -5.053153038024902344e-01 1.452347636222839355e-01 -4.661232233047485352e-01
2.139659076929092407e-01 -7.505688071250915527e-01 -6.956591457128524780e-02 -4.182216227054595947e-01 -3.401668369770050049e-01 -1.976545713841915131e-02 3.000373840332031250e-01 7.063759118318557739e-02
1.982106268405914307e-01 -2.519200444221496582e-01 5.003090500831604004e-01 5.839559063315391541e-02 -4.146430194377899170e-01 8.312638103961944580e-02 -2.049449831247329712e-01 -6.501449942588806152e-01
1.206300184130668640e-01 -6.374090909957885742e-01 4.382863640785217285e-01 3.861063420772552490e-01 -3.853424489498138428e-01 1.682378053665161133e-01 -2.450405657291412354e-01 -3.387058898806571960e-02
4.813883006572723389e-01 4.031458124518394470e-02 1.755602657794952393e-01 2.311255037784576416e-01 -9.504042565822601318e-02 -2.981243133544921875e-01 -5.181063413619995117e-01 -5.621874332427978516e-01
1.312414705753326416e-01 -5.826178193092346191e-01 1.613309830427169800e-01 3.246749043464660645e-01 -1.524004787206649780e-01 -2.305694296956062317e-02 -2.476839870214462280e-01 -6.532883644104003906e-01
5.283220410346984863e-01 -5.502461791038513184e-01 -1.313897520303726196e-01 4.841524362564086914e-01 -3.237582445144653320e-01 1.613951921463012695e-01 -1.128620877861976624e-01 1.511036455631256104e-01
1.477482467889785767e-01 -2.463909834623336792e-01 2.820168733596801758e-01 -3.020718097686767578e-01 -6.517573595046997070e-01 4.668458998203277588e-01 -2.843320369720458984e-01 1.519993990659713745e-01
2.652809619903564453e-01 -6.443779468536376953e-01 -2.524981498718261719e-01 -3.961029946804046631e-01 -2.207235246896743774e-01 -4.609264433383941650e-01 1.331310719251632690e-01 1.218781098723411560e-01
5.857342481613159180e-01 -1.594079732894897461e-01 -1.102494001388549805e-01 3.581500425934791565e-02 -6.746826320886611938e-02 -3.526554405689239502e-01 -6.765028238296508789e-01 1.774625629186630249e-01
-1.108893975615501404e-01 -3.819120824337005615e-01 2.061140686273574829e-01 2.253165692090988159e-01 -9.362055361270904541e-02 -2.500604093074798584e-01 -8.155137896537780762e-01 -1.106271669268608093e-01
6.705190986394882202e-02 -3.200429677963256836e-01 3.677452206611633301e-01 1.137951388955116272e-01 -3.651266992092132568e-01 -6.087402701377868652e-01 -1.000834628939628601e-01 -4.806160032749176025e-01
2.761556506156921387e-01 -5.124940276145935059e-01 2.806746363639831543e-01 2.359843105077743530e-01 -3.022240400314331055e-01 4.803905487060546875e-01 -4.522232115268707275e-01 -7.971285376697778702e-04
-4.254199564456939697e-02 -6.793466806411743164e-01 2.605462670326232910e-01 2.071149945259094238e-01 -2.881788313388824463e-01 -3.417264819145202637e-01 9.969516098499298096e-02 -4.649023413658142090e-01
2.494634836912155151e-01 -4.130779206752777100e-02 4.978184588253498077e-04 3.043708801269531250e-01 -4.661658704280853271e-01 2.461644560098648071e-01 -7.146116495132446289e-01 -2.341843247413635254e-01
1.218382269144058228e-01 -5.310830473899841309e-01 4.069424271583557129e-01 8.434777706861495972e-02 -1.263962835073471069e-01 -5.394590497016906738e-01 -1.584682464599609375e-01 -4.452924132347106934e-01
3.859163522720336914e-01 -7.901410013437271118e-02 -2.848662734031677246e-01 -4.592073336243629456e-02 -7.471933364868164062e-01 6.976334750652313232e-02 2.264510281383991241e-02 -4.448486864566802979e-01
2.796400785446166992e-01 -5.122259855270385742e-01 2.464221119880676270e-01 2.930638752877712250e-02 2.228279830887913704e-03 -1.944997608661651611e-01 -1.186870783567428589e-01 -7.388650178909301758e-01
2.021166980266571045e-01 -6.344123482704162598e-01 -2.498718500137329102e-01 1.673456877470016479e-01 -2.003488689661026001e-01 1.172972917556762695e-01 -6.465987861156463623e-02 -6.388661861419677734e-01
4.470442235469818115e-01 -3.274030089378356934e-01 7.866027951240539551e-02 -3.345539569854736328e-01 -1.503592580556869507e-01 -5.835502743721008301e-01 -4.336872100830078125e-01 1.536929756402969360e-01
3.200233876705169678e-01 -5.459651947021484375e-01 -1.430680304765701294e-01 3.119175732135772705e-01 -3.367921710014343262e-01 2.375321984291076660e-01 7.566958200186491013e-03 -5.584247708320617676e-01
1.260112822055816650e-01 -3.754062354564666748e-01 3.644956052303314209e-01 1.189276203513145447e-01 -3.932472169399261475e-01 -5.224992036819458008e-01 8.422755450010299683e-02 -5.113193392753601074e-01
2.510609030723571777e-01 -3.785768151283264160e-01 1.201743856072425842e-01 -4.686045646667480469e-01 -6.609323024749755859e-01 2.860950827598571777e-01 -3.121463209390640259e-02 1.998990327119827271e-01
-3.557440266013145447e-02 -3.561653792858123779e-01 3.973738253116607666e-01 2.487458474934101105e-02 -6.064739227294921875e-01 -3.475297391414642334e-01 3.562805429100990295e-02 -4.727569520473480225e-01
9.595036506652832031e-02 -7.104552388191223145e-01 1.459347754716873169e-01 2.316519469022750854e-01 -1.796658635139465332e-01 -1.763927191495895386e-01 -1.716038137674331665e-01 -5.641323328018188477e-01
-1.608954668045043945e-01 -4.393098950386047363e-01 3.968739509582519531e-01 3.993612900376319885e-02 -5.055772662162780762e-01 -4.681039750576019287e-01 1.039019413292407990e-02 -3.836376368999481201e-01
9.542593359947204590e-02 -7.125781774520874023e-01 5.030760765075683594e-01 6.027914583683013916e-02 -9.230167418718338013e-02 -1.127156615257263184e-01 -1.150110438466072083e-01 -4.381268024444580078e-01
2.201327383518218994e-01 -2.556574642658233643e-01 1.985971033573150635e-01 1.299941241741180420e-01 -1.825432926416397095e-01 -5.000799894332885742e-01 -7.368328571319580078e-01 -5.930270254611968994e-02
1.389041990041732788e-01 -8.571557402610778809e-01 1.591586470603942871e-01 -1.647185236215591431e-01 4.512765631079673767e-02 -8.350751549005508423e-02 9.426768124103546143e-02 -4.190819859504699707e-01
3.387775123119354248e-01 -2.504847943782806396e-01 -3.734179139137268066e-01 9.821014106273651123e-02 -2.495085150003433228e-01 1.575005054473876953e-01 -3.581495285034179688e-01 -6.768078804016113281e-01
2.921547740697860718e-02 -5.742887258529663086e-01 1.041207462549209595e-01 2.037097513675689697e-01 -8.333086222410202026e-02 -1.844454407691955566e-01 -3.244198262691497803e-01 -6.861397027969360352e-01
5.019827485084533691e-01 5.963850393891334534e-02 1.766677051782608032e-01 -2.287066727876663208e-01 -2.465832084417343140e-01 -1.660267263650894165e-02 -7.720652818679809570e-01 -6.143692880868911743e-02
7.559717893600463867e-01 -2.328492999076843262e-01 -3.422253727912902832e-01 2.398116737604141235e-01 -1.450296640396118164e-01 -1.701210588216781616e-01 -2.490618973970413208e-01 2.960628867149353027e-01
-2.062580287456512451e-01 -6.226617693901062012e-01 2.881386876106262207e-01 2.065382301807403564e-01 -4.517473876476287842e-01 -2.834234535694122314e-01 -2.481084316968917847e-01 -3.132184147834777832e-01
4.832209646701812744e-01 -3.594450354576110840e-01 -5.438524484634399414e-01 1.460061967372894287e-01 -4.561612606048583984e-01 -2.091066241264343262e-01 -4.244186729192733765e-02 2.580569088459014893e-01
-3.490211069583892822e-01 -2.514813244342803955e-01 -1.359930038452148438e-01 -5.518753826618194580e-02 -8.316010832786560059e-01 7.296898961067199707e-02 -3.106378018856048584e-01 -4.581661429256200790e-03
3.690899014472961426e-01 -6.001786589622497559e-01 -5.400217175483703613e-01 1.969765126705169678e-01 -2.880648076534271240e-01 -2.000707536935806274e-01 -1.953533440828323364e-01 1.093728169798851013e-01
2.846969664096832275e-01 -4.506113529205322266e-01 -5.032511353492736816e-01 -1.514726430177688599e-01 -1.643701046705245972e-01 4.697032272815704346e-01 -4.083621799945831299e-01 -1.590379327535629272e-01
-1.601016521453857422e-01 -2.343484908342361450e-01 2.624534666538238525e-01 5.769480764865875244e-02 -7.727959752082824707e-01 -3.945821225643157959e-01 -3.019397854804992676e-01 5.622636899352073669e-02
2.324357330799102783e-01 -2.362817674875259399e-01 -2.137971073389053345e-01 -1.822647154331207275e-01 4.286861792206764221e-02 -6.083478927612304688e-01 -3.941038250923156738e-01 -5.328906178474426270e-01
2.629934251308441162e-01 -6.081583499908447266e-01 4.398828372359275818e-02 -2.540154457092285156e-01 -8.275177329778671265e-02 4.567411541938781738e-01 -3.597278594970703125e-01 -3.868520259857177734e-01
4.742639362812042236e-01 -4.237044155597686768e-01 -1.731655001640319824e-01 -2.927244007587432861e-01 4.975780844688415527e-02 -6.131233572959899902e-01 -3.154597282409667969e-01 4.431050270795822144e-02
1.204992905259132385e-01 -8.293497562408447266e-01 -3.118576668202877045e-02 -2.028542459011077881e-01 -2.359044179320335388e-02 -1.994857937097549438e-01 1.407714635133743286e-01 -4.420055747032165527e-01
5.442116260528564453e-01 -2.469441853463649750e-02 -2.386273592710494995e-01 -2.632361054420471191e-01 -1.713003404438495636e-02 1.864435523748397827e-02 -6.028573513031005859e-01 -4.614211618900299072e-01
-7.298518717288970947e-02 -7.449595332145690918e-01 3.085758984088897705e-01 -4.743202123790979385e-03 -1.836692541837692261e-01 -5.956926941871643066e-02 8.306993171572685242e-03 -5.541794300079345703e-01
3.880309760570526123e-01 -1.685384213924407959e-01 -2.011249959468841553e-01 1.095766127109527588e-01 -7.080703377723693848e-01 2.648700773715972900e-01 -1.977957636117935181e-01 -3.973983824253082275e-01
-4.553727805614471436e-02 -3.067646026611328125e-01 1.696635484695434570e-01 -3.721376135945320129e-02 -7.131073474884033203e-01 -4.575349688529968262e-01 1.675478368997573853e-01 -3.573776185512542725e-01
-6.480010598897933960e-02 -2.916409373283386230e-01 -2.361749857664108276e-01 -5.652437210083007812e-01 -2.974423468112945557e-01 -1.225852780044078827e-02 -2.124696373939514160e-01 -6.337995529174804688e-01
4.573967158794403076e-01 -2.465690970420837402e-01 2.058842480182647705e-01 3.488152027130126953e-01 -4.305444955825805664e-01 3.306182622909545898e-01 -5.080179572105407715e-01 -1.147713661193847656e-01
-2.478066831827163696e-01 -1.779735535383224487e-01 2.835083603858947754e-01 -1.357554048299789429e-01 -7.769670486450195312e-01 -2.461386620998382568e-01 -3.626416027545928955e-01 -1.110840514302253723e-01
-2.045531272888183594e-01 -4.464530944824218750e-01 -3.447527289390563965e-01 -4.177339971065521240e-01 -1.573204845190048218e-01 1.714772731065750122e-01 -5.704283714294433594e-01 -2.931532859802246094e-01
1.778537780046463013e-01 -4.901422858238220215e-01 1.735041290521621704e-01 2.847592234611511230e-01 -2.154864072799682617e-01 -5.843445658683776855e-01 -6.542294472455978394e-02 -4.740929305553436279e-01
6.322306990623474121e-01 1.075398996472358704e-01 1.272473931312561035e-01 -8.425578474998474121e-02 -2.685833275318145752e-01 -1.687299460172653198e-01 -6.807837486267089844e-01 -3.681289404630661011e-02
1.961153894662857056e-01 -7.857873439788818359e-01 1.479442715644836426e-01 -3.076717816293239594e-02 -5.773081257939338684e-02 1.365074217319488525e-01 -1.825891882181167603e-01 -5.156907439231872559e-01
8.624757826328277588e-02 -6.674489974975585938e-01 6.134075671434402466e-02 3.117519915103912354e-01 -1.872733235359191895e-01 -1.082297265529632568e-01 -1.007581129670143127e-01 -6.238461732864379883e-01
4.924310445785522461e-01 1.953567266464233398e-01 3.868190199136734009e-02 -2.685471475124359131e-01 -4.856099784374237061e-01 -4.295099675655364990e-01 -4.433209598064422607e-01 -1.700121909379959106e-01
5.913821458816528320e-01 3.323908150196075439e-02 -2.061357349157333374e-02 -4.699501991271972656e-01 -4.933862984180450439e-01 -2.426953762769699097e-01 -3.543317317962646484e-01 1.409097341820597649e-03
2.231729030609130859e-01 -5.177982449531555176e-01 5.242538824677467346e-02 4.761870503425598145e-01 -3.016200661659240723e-01 -6.606697291135787964e-02 -3.226080238819122314e-01 -5.031509399414062500e-01
-1.890015602111816406e-01 -3.342000246047973633e-01 4.097201228141784668e-01 -3.194472938776016235e-02 -2.012666761875152588e-01 -2.483180761337280273e-01 -6.511762142181396484e-01 -3.968590497970581055e-01
7.024410367012023926e-01 -6.970868911594152451e-03 -1.463043540716171265e-01 -8.320152759552001953e-02 -5.782815217971801758e-01 3.268516659736633301e-01 -1.899969130754470825e-01 2.933030948042869568e-02
-3.945793807506561279e-01 -2.261271327733993530e-01 1.865098625421524048e-01 -1.339271664619445801e-01 -7.644869685173034668e-01 -2.348045706748962402e-01 -1.365403532981872559e-01 -2.867659032344818115e-01
7.201739400625228882e-02 -3.014261424541473389e-01 -4.523896872997283936e-01 -5.609439015388488770e-01 -3.402427136898040771e-01 1.294876635074615479e-01 -1.556721702218055725e-02 -5.018634200096130371e-01
2.075081318616867065e-01 1.154044345021247864e-01 -6.816492974758148193e-02 6.149240210652351379e-02 -7.291404008865356445e-01 -7.729769218713045120e-03 -5.906063914299011230e-01 -2.338228672742843628e-01
1.516014188528060913e-01 -2.895919978618621826e-01 6.641271710395812988e-02 -3.848280906677246094e-01 -1.229283362627029419e-01 4.088678658008575439e-01 -4.816106259822845459e-01 -5.713291168212890625e-01
4.283288121223449707e-01 -1.423809826374053955e-01 1.894381642341613770e-01 -1.838365197181701660e-01 -7.942893505096435547e-01 -1.414668262004852295e-01 -1.453115046024322510e-01 2.335713207721710205e-01
4.894257709383964539e-02 -3.893083631992340088e-01 -3.641329333186149597e-02 3.334946930408477783e-01 -7.999731302261352539e-01 -1.082630157470703125e-01 1.876861900091171265e-01 -2.158585786819458008e-01
3.125954270362854004e-01 -7.981926798820495605e-01 -2.533999830484390259e-02 -2.108687758445739746e-01 -7.694222778081893921e-02 -7.436827570199966431e-02 -1.500354409217834473e-01 -4.313969910144805908e-01
5.771602392196655273e-01 -1.504808664321899414e-01 8.264928124845027924e-03 4.655382931232452393e-01 -5.319311022758483887e-01 8.485064655542373657e-02 -3.703147768974304199e-01 -1.281351596117019653e-02
8.545656502246856689e-02 -4.450250267982482910e-01 -6.285021454095840454e-02 3.706236183643341064e-02 -4.126376807689666748e-01 3.161724209785461426e-01 -3.662537336349487305e-01 -6.204430460929870605e-01
3.605463504791259766e-01 -4.624233841896057129e-01 2.857311964035034180e-01 3.064580261707305908e-01 9.205861389636993408e-02 -2.665225863456726074e-01 -5.216998457908630371e-01 -3.590716719627380371e-01
1.766267716884613037e-01 -3.273783922195434570e-01 -3.644356131553649902e-01 -1.390118002891540527e-01 -4.975311160087585449e-01 2.771573960781097412e-01 -6.004459261894226074e-01 -1.568439006805419922e-01
3.469374477863311768e-01 -2.732283771038055420e-01 -4.955366849899291992e-01 1.842208951711654663e-01 -6.071702837944030762e-01 1.749530583620071411e-01 -2.936711013317108154e-01 1.999489665031433105e-01
-3.145221173763275146e-01 -4.638687372207641602e-01 9.805873781442642212e-02 1.512224972248077393e-01 -5.680754184722900391e-01 -5.290876030921936035e-01 -2.066690661013126373e-02 -2.243822962045669556e-01
4.271699190139770508e-01 -5.117607712745666504e-01 4.160970449447631836e-01 8.981720358133316040e-02 -4.038975834846496582e-01 2.238708585500717163e-01 -3.417895436286926270e-01 -2.105982601642608643e-01
3.494873642921447754e-01 -3.844178318977355957e-01 3.781535923480987549e-01 -5.782628655433654785e-01 -3.484485745429992676e-01 -2.603735625743865967e-01 -2.506679892539978027e-01 2.546094544231891632e-02
-1.907100677490234375e-01 -4.451205134391784668e-01 3.585392236709594727e-01 1.798379868268966675e-01 -5.779914259910583496e-01 -2.925924360752105713e-01 -4.200963377952575684e-01 -9.186910837888717651e-02
2.490595430135726929e-01 -4.855647385120391846e-01 -2.900277674198150635e-01 -4.486996680498123169e-03 -6.569513082504272461e-01 4.153751730918884277e-01 7.167054712772369385e-02 -9.381747245788574219e-02
1.670799851417541504e-01 -1.765368580818176270e-01 -2.447349429130554199e-01 4.863417744636535645e-01 -4.452120065689086914e-01 -5.518416166305541992e-01 -1.029927656054496765e-01 -3.621397912502288818e-01
5.281804502010345459e-02 -4.731852412223815918e-01 1.012741923332214355e-01 4.507395327091217041e-01 -2.183513641357421875e-01 -5.250151157379150391e-01 -4.720197021961212158e-01 -1.173140630125999451e-01
1.285247504711151123e-01 -2.389531433582305908e-01 3.125692903995513916e-01 -5.644005537033081055e-02 -9.983506798744201660e-02 -3.129293918609619141e-01 -6.399211287498474121e-01 -5.550737380981445312e-01
5.651361346244812012e-01 -4.037564694881439209e-01 9.380903095006942749e-02 3.025339245796203613e-01 -4.280738532543182373e-01 -1.999327093362808228e-01 -4.292819499969482422e-01 9.885206073522567749e-02
2.607184350490570068e-01 -2.788504958152770996e-01 -1.804418563842773438e-01 -1.932169497013092041e-01 -3.932952284812927246e-01 3.872692584991455078e-03 -7.656786441802978516e-01 2.083659917116165161e-01
1.551129668951034546e-02 -1.596748381853103638e-01 -1.340631991624832153e-01 -2.955263853073120117e-01 -5.282621383666992188e-01 2.088448554277420044e-01 -3.698018193244934082e-01 -6.399406194686889648e-01
2.389070689678192139e-01 -5.629245042800903320e-01 4.575466215610504150e-01 -1.631069183349609375e-02 -2.257569432258605957e-01 8.933493494987487793e-02 -5.872504711151123047e-01 -1.123144105076789856e-01
6.008343100547790527e-01 1.024738177657127380e-01 1.852254569530487061e-01 1.028866991400718689e-01 -1.803300082683563232e-01 -2.762280106544494629e-01 -6.678842902183532715e-01 -1.694482266902923584e-01
-6.336051970720291138e-02 -3.337274193763732910e-01 2.710424959659576416e-01 -2.514894306659698486e-01 -5.695351362228393555e-01 1.767314225435256958e-01 -6.017449498176574707e-01 1.737790256738662720e-01
2.143993787467479706e-02 -7.761277556419372559e-01 7.756578177213668823e-02 3.933769166469573975e-01 -7.785896211862564087e-02 -1.175312250852584839e-01 -3.768038153648376465e-01 -2.730339765548706055e-01
4.906631410121917725e-01 -2.586005628108978271e-01 -2.081375569105148315e-01 1.600167453289031982e-01 -5.302267670631408691e-01 3.716216385364532471e-01 -1.054778695106506348e-01 -4.394088089466094971e-01
4.458445906639099121e-01 -8.055239915847778320e-02 -1.743282526731491089e-01 -1.273412108421325684e-01 -1.233134046196937561e-01 -3.002549111843109131e-01 -7.911754250526428223e-01 1.296542137861251831e-01
4.151766002178192139e-02 -3.513673841953277588e-01 -1.578669995069503784e-02 9.468861669301986694e-02 -5.098239779472351074e-01 3.241465091705322266e-01 -2.494869083166122437e-01 -6.620928049087524414e-01
6.919411942362785339e-03 -6.012378334999084473e-01 5.055047869682312012e-01 6.815537810325622559e-02 -2.292646467685699463e-01 -2.895665466785430908e-01 -2.051061838865280151e-01 -4.469959437847137451e-01
3.186956048011779785e-01 -1.320129483938217163e-01 -7.464813441038131714e-02 -5.460711717605590820e-01 -1.906870901584625244e-01 3.636402487754821777e-01 -5.173524618148803711e-01 -3.754865527153015137e-01
1.857408434152603149e-01 -6.578887104988098145e-01 2.220493555068969727e-02 -2.150090187788009644e-01 -5.467519164085388184e-02 -2.630136907100677490e-01 1.669433414936065674e-01 -6.212286353111267090e-01
1.890828013420104980e-01 -1.894665062427520752e-01 -2.420642375946044922e-01 -5.821360945701599121e-01 -5.838537216186523438e-01 4.041463136672973633e-03 -3.427546024322509766e-01 2.692402899265289307e-01
4.047675728797912598e-01 -3.077794313430786133e-01 -7.546456158161163330e-02 5.817114114761352539e-01 -2.842720150947570801e-01 -9.830437600612640381e-02 -3.027433753013610840e-01 -4.639228284358978271e-01
-7.666014879941940308e-02 -7.925853729248046875e-01 4.316657409071922302e-02 1.478523313999176025e-01 -2.944414913654327393e-01 -3.770025968551635742e-01 -1.991918981075286865e-01 -2.714843750000000000e-01
6.969248652458190918e-01 5.437088385224342346e-02 1.574625670909881592e-01 -3.548024296760559082e-01 -3.114553391933441162e-01 3.183137625455856323e-02 -4.950261414051055908e-01 -1.326340585947036743e-01
1.513057053089141846e-01 -4.541305601596832275e-01 2.591406106948852539e-01 2.921647727489471436e-01 -3.729139268398284912e-01 -5.189564824104309082e-01 -2.921765148639678955e-01 -3.530018627643585205e-01
-5.709140375256538391e-02 1.652675867080688477e-02 -4.904003739356994629e-01 -2.606033682823181152e-01 -7.546151280403137207e-01 1.291763186454772949e-01 -2.497769147157669067e-01 -1.988514959812164307e-01
1.288005560636520386e-01 -2.636584639549255371e-01 3.830718398094177246e-01 -5.298802256584167480e-01 -3.553262650966644287e-01 1.883404254913330078e-01 -4.058957099914550781e-01 -3.998716175556182861e-01
2.883749902248382568e-01 -3.289938569068908691e-01 -7.018253803253173828e-01 -1.318715661764144897e-01 -1.620793491601943970e-01 -1.455016136169433594e-01 -2.641510963439941406e-01 -4.259550273418426514e-01
4.193753302097320557e-01 -5.243547260761260986e-02 1.510999202728271484e-01 -2.933202981948852539e-01 -4.876619279384613037e-01 -4.512825906276702881e-01 -5.016515851020812988e-01 1.392205208539962769e-01
-4.532596468925476074e-02 -6.059272885322570801e-01 3.624948561191558838e-01 2.171187847852706909e-01 -5.185514688491821289e-01 -2.670967578887939453e-02 -2.969482243061065674e-01 -3.073554635047912598e-01
4.277913570404052734e-01 -4.118913412094116211e-01 -4.608067274093627930e-01 -1.266485452651977539e-01 -2.291567623615264893e-01 -4.728921875357627869e-02 -5.623492002487182617e-01 2.190247625112533569e-01
2.984598875045776367e-01 -4.001732766628265381e-01 2.600515782833099365e-01 4.614608883857727051e-01 -4.177587032318115234e-01 1.886577010154724121e-01 -4.554267525672912598e-01 -2.295266389846801758e-01
4.966611564159393311e-01 -3.816043436527252197e-01 -8.868350833654403687e-02 -3.230752348899841309e-01 -5.684763193130493164e-01 -1.178806051611900330e-01 -4.105336591601371765e-02 -3.958746790885925293e-01
-7.535494863986968994e-02 -3.268634974956512451e-01 -4.127549007534980774e-02 -1.495553553104400635e-01 -4.463537633419036865e-01 -2.943218052387237549e-01 -5.194138288497924805e-01 -5.547646284103393555e-01
4.363346695899963379e-01 -2.423785030841827393e-01 3.564757406711578369e-01 -1.419682651758193970e-01 -5.099878311157226562e-01 1.832419633865356445e-01 -2.441489845514297485e-01 -5.003607869148254395e-01
-1.017343923449516296e-01 -4.450988471508026123e-01 2.087562531232833862e-01 -1.591332443058490753e-02 -6.390556693077087402e-01 -3.599820733070373535e-01 -1.525511145591735840e-01 -4.318027794361114502e-01
4.408377408981323242e-01 -3.406300842761993408e-01 5.765506625175476074e-02 -1.383526325225830078e-01 -7.705174684524536133e-01 4.458048567175865173e-02 1.460781395435333252e-01 2.239290475845336914e-01
8.732528984546661377e-02 -6.309192180633544922e-01 3.313349783420562744e-01 -5.504301749169826508e-03 -3.799719512462615967e-01 4.346954822540283203e-01 -1.556740552186965942e-01 -3.562706112861633301e-01
-2.276142537593841553e-01 -7.808123826980590820e-01 -2.294608019292354584e-02 -1.428233832120895386e-01 -2.941138148307800293e-01 -8.910088241100311279e-02 5.004015192389488220e-02 -4.697371423244476318e-01
4.822674095630645752e-01 -2.197263836860656738e-01 3.174428343772888184e-01 2.760300338268280029e-01 -2.199369221925735474e-01 -2.060498148202896118e-01 -6.655521988868713379e-01 -9.158324450254440308e-02
5.698578357696533203e-01 1.018915846943855286e-01 -1.056396774947643280e-02 -3.312476724386215210e-02 -1.458296328783035278e-01 -1.728957146406173706e-01 -7.823902964591979980e-01 -1.943038590252399445e-02
3.396485745906829834e-01 9.017923474311828613e-02 -1.759448274970054626e-02 -3.538366556167602539e-01 -3.284370303153991699e-01 -4.019695222377777100e-01 -6.571580767631530762e-01 -2.229114621877670288e-01
-6.970513612031936646e-02 -1.116739436984062195e-01 1.812882721424102783e-01 -1.038475707173347473e-01 -7.798590660095214844e-01 8.819960057735443115e-02 -5.532036423683166504e-01 1.304866671562194824e-01
