# Supplementary material for: Where is your field going? A machine learning approach to study the relative motion of the domains of physics
Source: PLoS One. 2020 Jun 18;15(6):e0233997. doi: 10.1371/journal.pone.0233997 (PMC7302634; doi:10.1371/journal.pone.0233997)
Supplement: S19 Data — (ZIP) [file pone.0233997.s019.zip › 18/Pacs4Run_18_VS_500_embeddings1987-1991ED8.txt]

5.261009335517883301e-01 3.461146056652069092e-01 -2.030139416456222534e-01 -2.725612521171569824e-01 3.561963438987731934e-01 -4.607101678848266602e-01 2.662516832351684570e-01 2.791031599044799805e-01
3.242949843406677246e-01 3.435556292533874512e-01 -4.308567345142364502e-01 -2.420196086168289185e-01 4.691084623336791992e-01 3.521373867988586426e-01 3.063610792160034180e-01 3.076860308647155762e-01
1.360950022935867310e-01 -1.805213242769241333e-01 2.070678323507308960e-01 -4.619627892971038818e-01 8.086416125297546387e-01 1.880708336830139160e-01 5.566213279962539673e-02 1.526763103902339935e-02
-1.088642477989196777e-01 3.543997108936309814e-01 -3.348941802978515625e-01 -3.517099618911743164e-01 7.163214087486267090e-01 -2.115923166275024414e-01 -1.701912134885787964e-01 1.996064484119415283e-01
-5.519383773207664490e-02 1.603136509656906128e-01 -1.158630177378654480e-01 -8.972992748022079468e-02 6.723100543022155762e-01 4.733156412839889526e-02 6.991927623748779297e-01 -8.164571970701217651e-02
4.614988565444946289e-01 9.280976653099060059e-02 -4.290319681167602539e-01 -1.427051573991775513e-01 5.530092716217041016e-01 3.140933811664581299e-01 3.850927650928497314e-01 1.456077098846435547e-01
-1.988162398338317871e-01 5.632427334785461426e-01 1.277900068089365959e-03 -3.293070495128631592e-01 6.259379982948303223e-01 -1.093046590685844421e-01 5.601634457707405090e-02 3.576328754425048828e-01
-2.762745320796966553e-01 -6.407513283193111420e-04 -4.188526272773742676e-01 -6.779634952545166016e-01 5.276943445205688477e-01 5.468640103936195374e-02 -1.796895638108253479e-02 8.261458575725555420e-02
5.157098770141601562e-01 -1.632184386253356934e-01 -6.825786232948303223e-01 -3.560433983802795410e-01 5.995451286435127258e-02 -1.695428937673568726e-01 1.964252293109893799e-01 2.092853784561157227e-01
2.857682108879089355e-01 4.922022223472595215e-01 -4.504079818725585938e-01 -3.078010976314544678e-01 3.857080042362213135e-01 -4.092133641242980957e-01 -7.716124504804611206e-02 2.372438162565231323e-01
-7.770346850156784058e-02 1.330158114433288574e-02 -6.885203719139099121e-01 9.252794086933135986e-02 1.341762989759445190e-01 1.584150940179824829e-01 2.083932161331176758e-01 6.516419053077697754e-01
1.904337406158447266e-01 1.217728704214096069e-01 -1.559275984764099121e-01 -5.255450606346130371e-01 5.435466766357421875e-01 4.849693477153778076e-01 2.581596374511718750e-01 2.260766178369522095e-01
5.394567251205444336e-01 9.531860798597335815e-02 5.221623182296752930e-02 -4.035692214965820312e-01 4.713958203792572021e-01 4.286326766014099121e-01 1.601677089929580688e-01 3.204878270626068115e-01
3.416008129715919495e-02 3.786489963531494141e-01 -3.333388864994049072e-01 -4.218152463436126709e-01 6.201422810554504395e-01 -4.163107872009277344e-01 -4.984890297055244446e-02 7.771147787570953369e-02
8.300810307264328003e-02 3.337468206882476807e-01 -6.576458364725112915e-02 -8.866794407367706299e-02 7.927666306495666504e-01 2.922449707984924316e-01 1.395830214023590088e-01 3.690072894096374512e-01
-8.125355467200279236e-03 1.453995853662490845e-01 -2.476361952722072601e-02 -6.555022597312927246e-01 5.956250429153442383e-01 2.046775817871093750e-01 -2.315418571233749390e-01 3.134051561355590820e-01
3.007611930370330811e-01 2.837536856532096863e-02 -3.159118294715881348e-01 -3.749832510948181152e-01 7.162030339241027832e-01 3.579424023628234863e-01 3.091202117502689362e-03 1.650629490613937378e-01
2.367918193340301514e-01 1.845493465662002563e-01 -2.970413565635681152e-01 -6.053230166435241699e-01 5.359649658203125000e-01 3.366911411285400391e-01 2.047490179538726807e-01 1.126063987612724304e-01
-7.218244671821594238e-02 3.737448900938034058e-02 -1.909053623676300049e-01 -5.386409163475036621e-01 5.361691117286682129e-01 2.757593989372253418e-01 -3.052656948566436768e-01 4.583734571933746338e-01
4.558405578136444092e-01 4.466457664966583252e-02 -3.145900666713714600e-01 -3.981012403964996338e-01 -1.883916407823562622e-01 -4.180300747975707054e-04 4.059353470802307129e-01 5.766175985336303711e-01
7.391492128372192383e-01 -1.178092136979103088e-01 -1.494839191436767578e-01 -2.046137452125549316e-01 4.945040643215179443e-01 2.636252343654632568e-01 1.933555155992507935e-01 1.553974896669387817e-01
-1.444841623306274414e-01 2.590373158454895020e-02 -4.711579084396362305e-01 -2.630907893180847168e-01 4.438581168651580811e-01 4.931183457374572754e-01 4.550240039825439453e-01 2.000606656074523926e-01
4.266335815191268921e-02 2.015528678894042969e-01 -2.944186925888061523e-01 -1.343229711055755615e-01 4.534127414226531982e-01 5.253989696502685547e-01 6.330382823944091797e-02 6.059675812721252441e-01
3.047462999820709229e-01 3.774107098579406738e-01 -4.962812662124633789e-01 -3.358974307775497437e-02 1.795131415128707886e-01 1.296309977769851685e-01 7.089541852474212646e-02 6.805969476699829102e-01
-5.422884598374366760e-02 1.119029000401496887e-01 -4.473176226019859314e-02 2.940519712865352631e-02 6.694669723510742188e-01 5.006533861160278320e-01 1.408829391002655029e-01 5.128192305564880371e-01
-8.574464917182922363e-02 3.995826542377471924e-01 -2.037910930812358856e-02 -4.360606670379638672e-01 7.219147682189941406e-01 -8.294022828340530396e-02 3.380762934684753418e-01 9.041951969265937805e-03
2.696341276168823242e-01 4.898996055126190186e-01 2.453320324420928955e-01 -4.133746623992919922e-01 5.607897043228149414e-01 1.533852517604827881e-01 2.563939690589904785e-01 2.290840893983840942e-01
2.784968614578247070e-01 1.140714362263679504e-01 -7.673043608665466309e-01 -1.932182908058166504e-01 3.437340259552001953e-01 -3.510211706161499023e-01 -2.116342773661017418e-03 2.048520743846893311e-01
2.186652570962905884e-01 -4.461547359824180603e-03 -2.426399886608123779e-01 1.601646393537521362e-01 4.552647471427917480e-01 5.243411660194396973e-01 3.272817134857177734e-01 5.275659561157226562e-01
8.658082038164138794e-02 -5.360192656517028809e-01 -1.437456458806991577e-01 -4.612368643283843994e-01 2.260830998420715332e-01 -1.363000124692916870e-01 6.201825737953186035e-01 1.321641057729721069e-01
-1.963644661009311676e-02 -1.994260102510452271e-01 -2.898614108562469482e-01 9.359501302242279053e-03 9.045214056968688965e-01 1.289463639259338379e-01 -7.866823673248291016e-02 1.864449828863143921e-01
1.889366805553436279e-01 1.764712482690811157e-02 -2.924493253231048584e-01 -8.080941438674926758e-01 3.443199694156646729e-01 2.866514027118682861e-01 1.458854675292968750e-01 5.865936726331710815e-02
2.184709310531616211e-01 -5.785925984382629395e-01 -2.978835701942443848e-01 -4.106578826904296875e-01 3.356520831584930420e-01 -1.710993349552154541e-01 -1.807629317045211792e-01 4.307135641574859619e-01
1.415836513042449951e-01 -4.926691949367523193e-01 -4.779697656631469727e-01 -5.477396845817565918e-01 2.447957843542098999e-01 -2.228950262069702148e-01 -1.250905096530914307e-01 2.889676690101623535e-01
5.490286648273468018e-02 3.781687915325164795e-01 -9.820113331079483032e-02 3.261815581936389208e-04 6.994261741638183594e-01 8.225428313016891479e-02 5.826970934867858887e-01 9.397826343774795532e-02
-3.513133525848388672e-01 -5.029914379119873047e-01 -1.625395119190216064e-01 -2.657055258750915527e-01 1.728657037019729614e-01 -2.607311606407165527e-01 3.889411687850952148e-01 5.267081260681152344e-01
-1.343448907136917114e-01 -9.520293213427066803e-03 -3.725887835025787354e-01 -6.851439476013183594e-01 -6.299700587987899780e-02 2.449100762605667114e-01 3.668736815452575684e-01 4.184140861034393311e-01
-2.878396213054656982e-01 -5.621265172958374023e-01 -1.183130964636802673e-01 -3.529070019721984863e-01 4.010498225688934326e-01 -2.264860421419143677e-01 4.523585736751556396e-01 2.141396701335906982e-01
-2.486872375011444092e-01 -4.079814553260803223e-01 -4.207623898983001709e-01 -2.906871736049652100e-01 3.713549077510833740e-01 -2.042348533868789673e-01 -3.170515298843383789e-01 4.796121120452880859e-01
5.076370760798454285e-02 2.767687439918518066e-01 -3.017793893814086914e-01 -5.769304037094116211e-01 5.630887150764465332e-01 -3.670953214168548584e-01 -1.888908594846725464e-01 9.692776948213577271e-02
1.216186285018920898e-01 -1.009511426091194153e-01 9.243715554475784302e-03 -4.932066798210144043e-02 9.089633822441101074e-01 1.141868457198143005e-01 -2.322980910539627075e-01 2.815748155117034912e-01
1.444890499114990234e-01 -1.689821481704711914e-01 -7.235504388809204102e-01 -5.432693362236022949e-01 3.537222146987915039e-01 -2.336473017930984497e-02 -6.818222254514694214e-02 3.983593359589576721e-02
-3.096504807472229004e-01 1.730437874794006348e-01 -6.189784780144691467e-02 -3.052630126476287842e-01 3.705711066722869873e-01 5.331237316131591797e-01 4.583328366279602051e-01 3.815005123615264893e-01
1.484016478061676025e-01 1.243877485394477844e-01 -2.827911376953125000e-01 -3.125055432319641113e-01 -9.921265766024589539e-03 -6.469777226448059082e-02 8.242922425270080566e-01 3.180130720138549805e-01
1.767548173666000366e-01 1.354714035987854004e-01 -9.861499816179275513e-02 -6.537951231002807617e-01 5.046992897987365723e-01 4.118757545948028564e-01 2.710120677947998047e-01 1.241833567619323730e-01
-2.540886402130126953e-01 -6.084209680557250977e-01 -1.423592716455459595e-01 -7.908846437931060791e-02 3.674846887588500977e-01 -8.001510798931121826e-02 4.735240340232849121e-01 4.160158038139343262e-01
1.451001223176717758e-02 2.506624758243560791e-01 -2.627595067024230957e-01 -2.148203849792480469e-01 3.480257391929626465e-01 3.252211511135101318e-01 7.457275390625000000e-01 1.968937218189239502e-01
9.764115512371063232e-02 -2.080640047788619995e-01 -2.111598849296569824e-01 -3.055002391338348389e-01 8.269709348678588867e-01 1.365971416234970093e-01 -2.594065964221954346e-01 1.985573470592498779e-01
-1.256963312625885010e-01 1.817409843206405640e-01 -3.669271171092987061e-01 -4.935695230960845947e-01 6.306695342063903809e-01 -1.013804879039525986e-02 -2.683127224445343018e-01 3.210696578025817871e-01
3.387873470783233643e-01 5.703172087669372559e-02 -2.212130427360534668e-01 -1.104685142636299133e-01 3.501015007495880127e-01 5.695707201957702637e-01 2.417624592781066895e-01 5.616058111190795898e-01
6.070464253425598145e-01 4.993664473295211792e-02 -3.448680639266967773e-01 -2.718000411987304688e-01 6.140258312225341797e-01 1.930114328861236572e-01 5.131367594003677368e-02 1.388430744409561157e-01
3.298899531364440918e-02 3.205120861530303955e-01 -2.571903467178344727e-01 -8.763105422258377075e-02 6.825947165489196777e-01 2.383137196302413940e-01 5.374261140823364258e-01 1.039314642548561096e-01
-3.712925128638744354e-03 3.664830029010772705e-01 -3.849032223224639893e-01 -2.149387598037719727e-01 5.101746320724487305e-01 2.420864999294281006e-02 6.406117677688598633e-01 -8.936609141528606415e-03
3.956547081470489502e-01 -5.073943734169006348e-01 1.573874801397323608e-01 -5.458021163940429688e-01 2.388690561056137085e-01 -1.094628646969795227e-01 -6.405728310346603394e-02 4.361121356487274170e-01
5.467408895492553711e-01 2.510307729244232178e-01 -1.205689981579780579e-01 -3.453238010406494141e-01 5.875685214996337891e-01 2.922428250312805176e-01 1.148475110530853271e-01 2.458458393812179565e-01
4.158112108707427979e-01 2.141976058483123779e-01 -1.131859719753265381e-01 -1.373376995325088501e-01 4.115338325500488281e-01 4.807418286800384521e-01 1.864681690931320190e-01 5.606285929679870605e-01
5.626880526542663574e-01 -4.727474749088287354e-01 3.496794030070304871e-02 -2.825497686862945557e-01 3.306581676006317139e-01 -4.277783036231994629e-01 6.932254880666732788e-02 2.858322262763977051e-01
1.131931543350219727e-01 -2.571960985660552979e-01 -4.073760509490966797e-01 -4.044457077980041504e-01 6.827306747436523438e-01 2.030180543661117554e-01 -2.263350039720535278e-01 1.814961731433868408e-01
3.101778626441955566e-01 1.142404526472091675e-01 -1.966825425624847412e-01 -6.237925291061401367e-01 6.219047904014587402e-01 2.329228073358535767e-01 -6.414398550987243652e-02 1.334332823753356934e-01
5.320721268653869629e-01 -4.067662954330444336e-01 1.874329298734664917e-01 -4.259794354438781738e-01 1.509468108415603638e-01 -2.346282452344894409e-01 3.993973508477210999e-02 5.053911805152893066e-01
9.789797663688659668e-02 -1.830685138702392578e-01 -6.093157529830932617e-01 4.304779320955276489e-02 7.636758685111999512e-01 -4.114291514270007610e-04 2.251566573977470398e-02 8.649786002933979034e-03
1.714529842138290405e-01 -6.394191980361938477e-01 -4.747629538178443909e-02 -1.301572322845458984e-01 5.636976361274719238e-01 -2.969921231269836426e-01 -1.348973531275987625e-02 3.693382740020751953e-01
4.104000926017761230e-01 2.025671750307083130e-01 -3.098584115505218506e-01 -9.792686998844146729e-02 6.317403912544250488e-01 3.372489213943481445e-01 3.390796482563018799e-01 2.390159666538238525e-01
2.393324524164199829e-01 -4.221055507659912109e-01 -1.329963654279708862e-01 -1.320070624351501465e-01 2.658849060535430908e-01 -3.841208517551422119e-01 6.766289472579956055e-01 2.310040593147277832e-01
-2.210616022348403931e-01 -4.918416142463684082e-01 -3.265327960252761841e-02 -5.624755620956420898e-01 2.583988904953002930e-01 -1.642078459262847900e-01 5.185316801071166992e-01 1.707901060581207275e-01
1.471384465694427490e-01 4.464921541512012482e-03 5.126891285181045532e-02 -6.831126809120178223e-01 6.088875532150268555e-01 3.157072365283966064e-01 -4.746491089463233948e-02 1.907639205455780029e-01
3.238894045352935791e-01 1.850577443838119507e-01 -5.595508217811584473e-01 -3.438739776611328125e-01 4.191575348377227783e-01 -4.853609204292297363e-01 1.341678351163864136e-01 -1.528388448059558868e-02
9.594136476516723633e-02 4.646318256855010986e-01 -3.112974762916564941e-01 -4.838271141052246094e-01 2.866294980049133301e-01 -5.646959543228149414e-01 1.627061632461845875e-03 2.070679366588592529e-01
1.917478591203689575e-01 1.380056291818618774e-01 -5.037236586213111877e-02 -5.357308983802795410e-01 3.713611960411071777e-01 5.341699719429016113e-01 5.428623408079147339e-03 4.810052812099456787e-01
-3.043424785137176514e-01 4.577137231826782227e-01 4.913678020238876343e-02 -2.501686215400695801e-01 5.969992876052856445e-01 1.670334339141845703e-01 4.049722254276275635e-01 2.907994389533996582e-01
-2.945732772350311279e-01 3.746289014816284180e-01 -2.947395741939544678e-01 -1.172698587179183960e-01 5.672342181205749512e-01 -1.300350427627563477e-01 5.663337111473083496e-01 1.133970543742179871e-01
3.746812045574188232e-01 4.367783367633819580e-01 2.293104678392410278e-01 -2.730943560600280762e-01 6.615875959396362305e-01 -1.017187610268592834e-01 2.948839962482452393e-01 8.169108629226684570e-02
3.187869116663932800e-02 3.569414913654327393e-01 2.866395935416221619e-02 -2.590764760971069336e-01 -7.182300090789794922e-02 -3.798566460609436035e-01 4.001570343971252441e-01 7.028933167457580566e-01
1.082532852888107300e-01 1.618049293756484985e-01 -1.252354532480239868e-01 -4.618140459060668945e-01 -2.383430600166320801e-01 2.508789673447608948e-02 3.784387707710266113e-01 7.297202348709106445e-01
-4.301984235644340515e-02 2.051952779293060303e-01 -2.561541795730590820e-01 -3.401173055171966553e-01 -9.525575488805770874e-02 -1.247291043400764465e-01 7.229642868041992188e-01 4.769080281257629395e-01
5.486823916435241699e-01 -1.405679583549499512e-01 -4.064405858516693115e-01 -7.378833740949630737e-02 6.086783409118652344e-01 2.875178158283233643e-01 1.990602314472198486e-01 1.255739480257034302e-01
-2.690370082855224609e-01 -2.268667817115783691e-01 -7.147580385208129883e-02 -6.298196315765380859e-01 1.351606249809265137e-01 -3.423312902450561523e-01 -1.623960882425308228e-01 5.590506196022033691e-01
4.465202391147613525e-01 2.768360376358032227e-01 1.661039590835571289e-01 -2.276561856269836426e-01 3.694852590560913086e-01 3.988147675991058350e-01 1.528427004814147949e-01 5.706402063369750977e-01
-3.821423649787902832e-01 2.393078207969665527e-01 3.256287053227424622e-02 1.259264945983886719e-01 7.225444316864013672e-01 -2.923792302608489990e-01 1.292723696678876877e-02 4.147988259792327881e-01
2.420825511217117310e-01 4.392697513103485107e-01 2.142294794321060181e-01 -1.699124723672866821e-01 4.896562993526458740e-01 1.716386228799819946e-01 5.890197157859802246e-01 2.398045659065246582e-01
4.093666672706604004e-01 2.900354862213134766e-01 1.164337992668151855e-01 1.118638068437576294e-01 1.348775327205657959e-01 -5.362496376037597656e-01 2.581776082515716553e-01 5.914530158042907715e-01
-1.720543503761291504e-01 2.937810420989990234e-01 2.096719741821289062e-01 -3.993736505508422852e-01 6.806020140647888184e-01 1.144450902938842773e-01 4.437839686870574951e-01 8.583261072635650635e-02
-1.802496165037155151e-01 2.954393327236175537e-01 -2.489556670188903809e-01 1.709098219871520996e-01 4.317568540573120117e-01 -6.077936887741088867e-01 1.061969920992851257e-01 4.710959792137145996e-01
-2.533650398254394531e-01 4.477069079875946045e-01 2.538210712373256683e-02 -5.359871387481689453e-01 4.501053690910339355e-01 -4.145874679088592529e-01 2.145740538835525513e-01 1.640686243772506714e-01
4.520965814590454102e-01 2.742491662502288818e-02 -1.910935491323471069e-01 -2.853417992591857910e-01 5.688775777816772461e-01 4.518473744392395020e-01 4.533078148961067200e-02 3.835064470767974854e-01
-2.572952806949615479e-01 1.010616198182106018e-01 -8.721099048852920532e-02 -4.146806597709655762e-01 7.163984775543212891e-01 2.875503897666931152e-01 -8.066634088754653931e-02 3.762987852096557617e-01
4.305254817008972168e-01 3.372363150119781494e-01 -3.022216558456420898e-01 -3.644243180751800537e-01 3.985066115856170654e-01 -5.417721867561340332e-01 1.563395857810974121e-01 -3.140508895739912987e-03
-3.198308348655700684e-01 3.719825148582458496e-01 -3.958710432052612305e-01 6.297315657138824463e-02 5.838592052459716797e-01 -2.974683344364166260e-01 2.865144908428192139e-01 2.952764630317687988e-01
3.174300789833068848e-01 -5.504725575447082520e-01 -2.742010653018951416e-01 6.633435934782028198e-02 4.690949022769927979e-01 -3.692541420459747314e-01 2.878668308258056641e-01 2.781469523906707764e-01
5.244093537330627441e-01 1.994412839412689209e-01 -1.923964917659759521e-01 -4.186171106994152069e-03 -4.278989508748054504e-03 -5.392771959304809570e-02 1.749709099531173706e-01 7.839915752410888672e-01
1.188350617885589600e-01 3.904982805252075195e-01 1.276258230209350586e-01 -3.489145934581756592e-01 7.901007533073425293e-01 -1.640783995389938354e-01 2.073265761137008667e-01 3.455926477909088135e-02
-4.469822719693183899e-02 6.030495837330818176e-02 -5.033954232931137085e-02 -4.619105756282806396e-01 -2.054120302200317383e-01 1.190674155950546265e-01 4.135830700397491455e-01 7.423259019851684570e-01
1.153021231293678284e-01 4.824131727218627930e-01 2.638587057590484619e-01 -2.960147857666015625e-01 7.176855802536010742e-01 -9.235654026269912720e-03 1.700360924005508423e-01 2.294921875000000000e-01
-2.168948501348495483e-01 -3.095483779907226562e-01 6.276645511388778687e-02 -4.335123002529144287e-01 1.716220527887344360e-01 -3.622241616249084473e-01 6.215097308158874512e-01 3.439902961254119873e-01
3.058631420135498047e-01 1.831449866294860840e-01 1.777126640081405640e-01 -5.060924291610717773e-01 4.685523808002471924e-01 4.130829870700836182e-01 -5.902472510933876038e-02 4.376432001590728760e-01
3.476465344429016113e-01 -4.767127335071563721e-01 3.042499534785747528e-02 -6.542474031448364258e-02 1.367720812559127808e-01 -3.185380697250366211e-01 2.089353501796722412e-01 6.948769092559814453e-01
2.134918868541717529e-01 -2.310343459248542786e-02 -6.649594753980636597e-02 -6.708187460899353027e-01 5.950802564620971680e-01 3.447241187095642090e-01 -7.137933280318975449e-03 1.626712083816528320e-01
1.602986454963684082e-01 -4.331900775432586670e-01 3.240866065025329590e-01 -5.639223456382751465e-01 1.934522837400436401e-01 -1.160874888300895691e-01 9.039775468409061432e-03 5.591319203376770020e-01
-5.334326997399330139e-02 4.881569743156433105e-01 -3.647155314683914185e-02 -1.717040836811065674e-01 6.248132586479187012e-01 -5.112307667732238770e-01 1.994809359312057495e-01 1.910594999790191650e-01
-1.973617523908615112e-01 -6.101928949356079102e-01 -1.067657098174095154e-01 -5.750452354550361633e-02 5.964317321777343750e-01 -2.333121597766876221e-01 2.343267500400543213e-01 3.300499618053436279e-01
1.285623311996459961e-01 -4.543762207031250000e-01 1.473744958639144897e-01 -7.745960354804992676e-02 5.148205757141113281e-01 -3.489530682563781738e-01 -1.380750089883804321e-01 5.860219597816467285e-01
-7.910291850566864014e-02 3.574911057949066162e-01 -7.244382053613662720e-02 -5.458227545022964478e-02 7.506552338600158691e-01 2.920016646385192871e-01 3.393931090831756592e-01 3.062345087528228760e-01
-9.022371843457221985e-03 -7.010364532470703125e-01 -6.011041253805160522e-02 -2.107390463352203369e-01 3.591785728931427002e-01 -5.022083967924118042e-02 4.289679527282714844e-01 3.806542754173278809e-01
2.222320139408111572e-01 2.268493920564651489e-01 -1.382644921541213989e-01 2.297116070985794067e-01 5.140144824981689453e-01 -6.540238857269287109e-01 1.041905656456947327e-01 3.527802824974060059e-01
-7.773146033287048340e-02 3.452017009258270264e-01 1.062419861555099487e-01 -3.747680783271789551e-01 7.745884060859680176e-01 -2.507569491863250732e-01 2.433230429887771606e-01 -3.135001659393310547e-02
-2.365417182445526123e-01 2.495363652706146240e-01 2.740893959999084473e-01 -4.367080032825469971e-01 5.683886408805847168e-01 3.081369400024414062e-01 1.641513109207153320e-01 4.134984016418457031e-01
1.988547444343566895e-01 -2.973903715610504150e-02 -3.201243579387664795e-01 -3.487463667988777161e-02 3.828449919819831848e-02 2.207588637247681618e-03 8.449832201004028320e-01 3.747123479843139648e-01
1.395816802978515625e-01 -2.126136422157287598e-01 -3.419093787670135498e-01 -8.775475621223449707e-02 8.987317681312561035e-01 -3.922632336616516113e-02 2.854766696691513062e-02 -2.523870207369327545e-02
1.754878461360931396e-02 3.569935560226440430e-01 -3.342259228229522705e-01 -6.895968317985534668e-01 1.636188626289367676e-01 1.351481080055236816e-01 4.548510313034057617e-01 1.818553358316421509e-01
-1.976636201143264771e-01 1.629419326782226562e-01 1.222296506166458130e-01 -5.987294912338256836e-01 5.117908716201782227e-01 3.959109187126159668e-01 2.493344433605670929e-02 3.763839602470397949e-01
8.935210853815078735e-02 2.199869900941848755e-01 -4.968636333942413330e-01 2.295601814985275269e-01 5.054522752761840820e-01 -3.658580780029296875e-01 -6.464501470327377319e-02 5.005372166633605957e-01
5.787709727883338928e-02 -2.236874550580978394e-01 -2.001852691173553467e-01 -4.810290634632110596e-01 2.945319712162017822e-01 -5.290842652320861816e-01 -2.842931151390075684e-01 4.771262407302856445e-01
2.821710407733917236e-01 -6.193151473999023438e-01 -5.316070094704627991e-02 -1.504613757133483887e-01 3.904682695865631104e-01 -2.312395572662353516e-01 2.416293695569038391e-02 5.521254539489746094e-01
-2.220182679593563080e-02 -8.578401058912277222e-02 -5.774790644645690918e-01 -7.079008817672729492e-01 -7.672875653952360153e-03 -2.284792996942996979e-02 3.396731913089752197e-01 2.039207369089126587e-01
-5.085459724068641663e-02 -4.569596648216247559e-01 -9.517339989542961121e-03 2.239061892032623291e-01 5.693651437759399414e-01 -3.844917416572570801e-01 4.245173931121826172e-01 2.935155928134918213e-01
-2.604404687881469727e-01 3.415510654449462891e-01 -2.175906300544738770e-01 -1.594550162553787231e-01 5.344745516777038574e-01 2.174724638462066650e-01 6.116763353347778320e-01 1.887767165899276733e-01
-4.634295403957366943e-01 2.930727303028106689e-01 3.671538783237338066e-03 -4.252003431320190430e-01 6.363124251365661621e-01 7.508929818868637085e-02 2.167151123285293579e-01 2.470536231994628906e-01
-4.197922050952911377e-01 1.423670258373022079e-02 -5.218768715858459473e-01 -4.786958694458007812e-01 5.201566815376281738e-01 -1.828593760728836060e-01 1.234249323606491089e-01 5.322357267141342163e-02
-2.058961242437362671e-01 4.306290671229362488e-02 6.058606877923011780e-02 -6.050688624382019043e-01 6.335480809211730957e-01 1.860971748828887939e-01 -1.712269037961959839e-01 3.473317027091979980e-01
4.121693223714828491e-02 -5.828263983130455017e-02 -5.034237504005432129e-01 -7.467074394226074219e-01 -6.656692922115325928e-02 4.673128947615623474e-02 3.358073532581329346e-01 2.539988160133361816e-01
4.537340998649597168e-01 1.194174960255622864e-01 -3.001275956630706787e-01 5.341542512178421021e-02 4.212128221988677979e-01 4.380993843078613281e-01 1.530260741710662842e-01 5.423713326454162598e-01
-9.015543013811111450e-02 2.924811244010925293e-01 -3.107368648052215576e-01 -5.652897357940673828e-01 4.749887287616729736e-01 3.033429384231567383e-01 -7.538749277591705322e-02 4.085368812084197998e-01
-5.735714733600616455e-02 -6.443114876747131348e-01 -1.160109564661979675e-01 3.393881395459175110e-02 3.959988057613372803e-01 5.725568532943725586e-02 4.571827054023742676e-01 4.448069930076599121e-01
4.800958037376403809e-01 1.378817707300186157e-01 -1.644807010889053345e-01 -5.769019126892089844e-01 4.027417600154876709e-01 3.766758739948272705e-01 2.150669097900390625e-01 2.007173448801040649e-01
2.587379515171051025e-01 4.238958656787872314e-01 -3.143228590488433838e-01 -2.998112738132476807e-01 3.909640610218048096e-01 -3.890267610549926758e-01 5.073732733726501465e-01 -5.530811101198196411e-02
8.794107288122177124e-02 3.412121236324310303e-01 1.989817917346954346e-01 -6.020082533359527588e-02 2.390525117516517639e-02 -2.521645426750183105e-01 3.202597498893737793e-01 8.160256743431091309e-01
2.998577058315277100e-02 -1.468812348321080208e-03 1.379976794123649597e-02 -5.257066488265991211e-01 1.669288724660873413e-01 -5.707325935363769531e-01 -2.640793621540069580e-01 5.469936728477478027e-01
8.154321461915969849e-02 -5.182676315307617188e-01 2.877861261367797852e-02 6.284959614276885986e-02 4.724389314651489258e-01 -2.699334621429443359e-01 5.556572675704956055e-01 3.393429219722747803e-01
1.279228627681732178e-01 4.450311660766601562e-01 -3.896878659725189209e-01 -3.029727935791015625e-01 -5.303554236888885498e-02 7.623697817325592041e-02 5.110062956809997559e-01 5.217102169990539551e-01
1.656106263399124146e-01 3.017820119857788086e-01 3.667504712939262390e-02 -1.308662723749876022e-02 -5.870070774108171463e-03 -4.052135348320007324e-01 4.786315560340881348e-01 6.976128816604614258e-01
4.740054160356521606e-02 -5.934947133064270020e-01 1.675153970718383789e-01 -5.320693254470825195e-01 1.611658632755279541e-01 4.461336508393287659e-02 4.013344943523406982e-01 3.812137842178344727e-01
-2.781490683555603027e-01 -2.110540270805358887e-01 1.797910630702972412e-01 -5.508894324302673340e-01 6.711836904287338257e-02 -3.303145468235015869e-01 -6.618240382522344589e-03 6.546976566314697266e-01
5.545099377632141113e-01 -4.469657242298126221e-01 -2.818889617919921875e-01 -4.771748483180999756e-01 -5.677806586027145386e-02 -1.160748153924942017e-01 2.187411040067672729e-01 3.479055464267730713e-01
-6.786994636058807373e-02 -4.566524326801300049e-01 1.410174071788787842e-01 -1.661162823438644409e-01 3.637032508850097656e-01 -3.204760849475860596e-01 6.271958947181701660e-01 3.331997096538543701e-01
4.269804656505584717e-01 -3.937493860721588135e-01 -1.713689565658569336e-01 -5.183860063552856445e-01 -5.530504137277603149e-02 4.209598153829574585e-02 5.181169509887695312e-01 3.021287024021148682e-01
-2.846163138747215271e-02 1.139915809035301208e-01 -4.402338564395904541e-01 -5.745111703872680664e-01 -1.056850850582122803e-01 7.746464759111404419e-02 5.287826061248779297e-01 4.068734049797058105e-01
6.561850011348724365e-02 3.445398509502410889e-01 2.041266262531280518e-01 -6.406471878290176392e-02 7.907013893127441406e-01 1.889050751924514771e-01 3.427287936210632324e-02 4.112736284732818604e-01
1.659966260194778442e-01 -1.749180406332015991e-01 -5.591808557510375977e-01 -5.281382799148559570e-01 1.472276896238327026e-01 -3.480400145053863525e-01 -2.166494131088256836e-01 4.006130993366241455e-01
-2.603206336498260498e-01 5.798544287681579590e-01 2.955236099660396576e-02 -4.799011349678039551e-01 3.981004357337951660e-01 -2.792059779167175293e-01 2.083772569894790649e-01 2.914834916591644287e-01
3.026891648769378662e-01 1.742006540298461914e-01 -3.125600814819335938e-01 -1.087389811873435974e-01 5.579095482826232910e-01 2.270478606224060059e-01 6.340482831001281738e-01 6.069928780198097229e-02
-6.527074147015810013e-03 4.810177385807037354e-01 -2.347820401191711426e-01 -3.756017982959747314e-01 3.084784001111984253e-02 2.012666314840316772e-01 4.978352785110473633e-01 5.320528149604797363e-01
3.494380740448832512e-03 -1.608118563890457153e-01 -2.408703416585922241e-01 -6.789595484733581543e-01 1.089929863810539246e-01 -5.126455426216125488e-01 -9.405887126922607422e-02 4.142354130744934082e-01
1.272766888141632080e-01 -1.120834946632385254e-01 -2.860317230224609375e-01 -7.084426879882812500e-01 -1.996484100818634033e-01 -3.314354270696640015e-02 3.263516128063201904e-01 4.899688661098480225e-01
-3.987523727118968964e-03 2.203767299652099609e-01 -5.964555218815803528e-02 -1.592272520065307617e-01 3.988376557826995850e-01 5.708346962928771973e-01 1.210812702775001526e-01 6.503251791000366211e-01
-2.098777331411838531e-02 3.369538486003875732e-02 -4.950917661190032959e-01 -4.726531505584716797e-01 -1.595334112644195557e-01 -9.730327129364013672e-02 4.177132844924926758e-01 5.661306977272033691e-01
-3.074954748153686523e-01 -2.949931323528289795e-01 -3.355069085955619812e-02 -5.164179801940917969e-01 1.713446825742721558e-01 -3.569217622280120850e-01 5.734916329383850098e-01 2.548878490924835205e-01
-1.239781752228736877e-01 9.444651752710342407e-02 1.402179151773452759e-01 -5.264391899108886719e-01 7.553451061248779297e-01 2.260968089103698730e-01 -5.354240164160728455e-02 2.331889867782592773e-01
5.675213783979415894e-02 1.520774662494659424e-01 -5.151212215423583984e-01 -6.795391440391540527e-01 3.128691911697387695e-01 -3.627510368824005127e-01 1.248363777995109558e-01 -3.832600638270378113e-02
1.499678343534469604e-01 -5.904006361961364746e-01 9.495797567069530487e-03 2.654356509447097778e-02 4.782221317291259766e-01 -3.761789202690124512e-01 1.018805056810379028e-01 4.975492060184478760e-01
-1.348944008350372314e-01 -4.676893651485443115e-01 -8.801340311765670776e-02 -2.659078836441040039e-01 2.984461486339569092e-01 -3.515470921993255615e-01 6.485552191734313965e-01 2.265777438879013062e-01
2.634095251560211182e-01 1.569586098194122314e-01 -7.053782939910888672e-01 -2.051708102226257324e-01 2.077940255403518677e-01 -4.825994372367858887e-01 1.800548285245895386e-01 2.404696494340896606e-01
2.599973678588867188e-01 4.988105297088623047e-01 7.947652786970138550e-02 3.451387211680412292e-02 5.791361927986145020e-01 -4.856490194797515869e-01 2.869430184364318848e-01 1.499728411436080933e-01
1.372516304254531860e-01 -1.830723881721496582e-01 -2.936308979988098145e-01 4.732204228639602661e-02 9.119484424591064453e-01 1.138991713523864746e-01 4.032760113477706909e-02 1.137486621737480164e-01
-2.293779999017715454e-01 -4.940036237239837646e-01 -6.668826937675476074e-02 -2.152844369411468506e-01 2.557416856288909912e-01 -1.142029464244842529e-01 6.501601934432983398e-01 3.890976011753082275e-01
-9.656055271625518799e-02 3.349545598030090332e-01 2.235114425420761108e-01 -2.440434992313385010e-01 -6.843001116067171097e-03 -3.540976643562316895e-01 2.909142076969146729e-01 7.475988268852233887e-01
1.071978136897087097e-01 4.811214208602905273e-01 2.333032041788101196e-01 -3.315404355525970459e-01 7.222874760627746582e-01 -3.292923793196678162e-02 2.109806984663009644e-01 1.593268960714340210e-01
4.520860612392425537e-01 4.833145439624786377e-01 -3.256580978631973267e-02 1.617545448243618011e-02 3.698453605175018311e-01 -4.216665402054786682e-02 5.820824950933456421e-02 6.471099853515625000e-01
1.022094860672950745e-01 -5.582496523857116699e-01 1.020502895116806030e-01 -2.781138941645622253e-02 3.791011273860931396e-01 -3.776610493659973145e-01 2.225879579782485962e-01 5.751798748970031738e-01
-2.956892177462577820e-02 3.308861851692199707e-01 1.960717737674713135e-01 -1.815024018287658691e-02 7.673380374908447266e-01 -8.287080377340316772e-02 -2.362362593412399292e-01 4.465241432189941406e-01
1.130017787218093872e-01 2.429109364748001099e-01 4.974137619137763977e-02 -2.684266269207000732e-01 -1.334327012300491333e-01 -3.404203951358795166e-01 4.793103039264678955e-01 7.001922726631164551e-01
3.777016103267669678e-01 -7.332467287778854370e-02 -4.827368855476379395e-01 -2.185425013303756714e-01 -1.990369148552417755e-02 -1.530551910400390625e-01 7.207682728767395020e-01 1.668535172939300537e-01
-4.430451616644859314e-02 -2.440238445997238159e-01 1.798399090766906738e-01 -4.678210318088531494e-01 1.222945936024188995e-02 -5.369633436203002930e-01 1.636100709438323975e-01 6.099532842636108398e-01
1.887645572423934937e-01 4.593104422092437744e-01 5.788265168666839600e-02 -2.059424221515655518e-01 8.077831864356994629e-01 -2.419278211891651154e-02 1.796368211507797241e-01 1.492340415716171265e-01
3.077470958232879639e-01 -5.363583564758300781e-01 -4.067514464259147644e-02 -7.096201926469802856e-02 4.978444576263427734e-01 -2.344017662107944489e-02 -1.220244318246841431e-01 5.896039605140686035e-01
5.428147688508033752e-02 5.967417359352111816e-01 -1.042871698737144470e-01 -3.735868930816650391e-01 6.070442795753479004e-01 -2.464540004730224609e-01 2.015708014369010925e-03 2.475143074989318848e-01
-1.515402495861053467e-01 -4.968994557857513428e-01 -1.028074324131011963e-01 -3.870421350002288818e-01 4.181337058544158936e-01 -5.562779307365417480e-01 2.319301515817642212e-01 1.779969632625579834e-01
4.731865972280502319e-02 -6.737942695617675781e-01 -1.370245516300201416e-01 -1.389117836952209473e-01 3.259026408195495605e-01 7.817138731479644775e-02 4.984683990478515625e-01 3.806520998477935791e-01
-4.476137086749076843e-02 4.985705614089965820e-01 -3.979369401931762695e-01 -5.203329324722290039e-01 4.866288304328918457e-01 -1.783802807331085205e-01 5.096205323934555054e-02 2.215839922428131104e-01
4.415735900402069092e-01 1.784506142139434814e-01 -2.866996526718139648e-01 1.064405217766761780e-01 -5.936399567872285843e-03 -9.534146636724472046e-02 3.022326827049255371e-01 7.610335946083068848e-01
-1.062179058790206909e-01 -4.317140877246856689e-01 1.442100703716278076e-01 -2.976334989070892334e-01 2.677807211875915527e-01 -3.253384232521057129e-01 6.359470486640930176e-01 3.331339359283447266e-01
-2.625899156555533409e-03 -5.965223312377929688e-01 -1.354033499956130981e-01 -6.899687647819519043e-02 6.450244784355163574e-01 -2.527438402175903320e-01 3.519350290298461914e-01 1.313973963260650635e-01
-1.266866624355316162e-01 -4.473320543766021729e-01 1.570193767547607422e-01 -2.554554641246795654e-01 2.895581126213073730e-01 -2.707241773605346680e-01 6.202692389488220215e-01 3.899518847465515137e-01
-2.781896665692329407e-02 -4.447287023067474365e-01 4.910498112440109253e-02 -6.728785037994384766e-01 2.543674111366271973e-01 -1.963111013174057007e-01 -1.534522771835327148e-01 4.684841632843017578e-01
2.886151969432830811e-01 4.111724793910980225e-01 -1.742381020449101925e-03 -4.130663275718688965e-01 1.778824329376220703e-01 -6.648614406585693359e-01 2.885242998600006104e-01 1.417120844125747681e-01
1.300485432147979736e-01 1.276452541351318359e-01 -5.704090595245361328e-01 5.880220979452133179e-02 1.847450733184814453e-01 8.497748523950576782e-02 -1.291678249835968018e-01 7.615337967872619629e-01
-4.151492193341255188e-02 3.129222393035888672e-01 -5.665951371192932129e-01 -5.083124041557312012e-01 7.929631974548101425e-04 1.108602583408355713e-01 3.683614432811737061e-01 4.158892631530761719e-01
-3.563869046047329903e-03 -2.131181061267852783e-01 -1.155853569507598877e-01 -5.070822238922119141e-01 -1.564624160528182983e-01 1.306636929512023926e-01 5.410515069961547852e-01 5.914267301559448242e-01
-1.302232891321182251e-01 3.862696588039398193e-01 -2.402671575546264648e-01 -5.500506758689880371e-01 -3.981797769665718079e-02 1.734859049320220947e-01 4.745448231697082520e-01 4.654868543148040771e-01
3.949163556098937988e-01 -4.649756550788879395e-01 1.384927928447723389e-01 -3.453164696693420410e-01 6.169157102704048157e-02 -7.760494202375411987e-02 1.556328535079956055e-01 6.748073697090148926e-01
4.169187694787979126e-02 -1.351396143436431885e-01 -9.870799630880355835e-02 -2.840011119842529297e-01 8.865320086479187012e-01 2.489069849252700806e-01 -8.863282948732376099e-02 1.839831173419952393e-01
-1.838624775409698486e-01 -3.547858893871307373e-01 1.054531782865524292e-01 -4.632676839828491211e-01 1.881821751594543457e-01 -3.473094403743743896e-01 6.085144877433776855e-01 2.970826625823974609e-01
3.946364223957061768e-01 -5.280552506446838379e-01 8.697843551635742188e-02 -1.627989709377288818e-01 3.457365334033966064e-01 -5.757384747266769409e-02 -2.215087972581386566e-02 6.387580633163452148e-01
2.973358333110809326e-01 9.113518893718719482e-02 -2.590336799621582031e-01 -3.240231275558471680e-01 -6.668674945831298828e-02 -1.201972067356109619e-01 7.536832690238952637e-01 3.798203170299530029e-01
-2.213310003280639648e-01 2.756262123584747314e-01 -3.480533957481384277e-01 -6.087396144866943359e-01 4.032056629657745361e-01 4.593070223927497864e-02 -2.521819472312927246e-01 3.937735259532928467e-01
-2.682560384273529053e-01 -3.624160885810852051e-01 4.563271626830101013e-02 -3.446931242942810059e-01 2.841916084289550781e-01 -3.130390644073486328e-01 6.262277364730834961e-01 3.238491714000701904e-01
1.703828945755958557e-02 4.684015214443206787e-01 -3.243960738182067871e-01 -3.499429225921630859e-01 1.394107937812805176e-02 1.447249799966812134e-01 4.917756915092468262e-01 5.381765365600585938e-01
6.127242743968963623e-02 -3.402467966079711914e-01 -2.527152597904205322e-01 -2.692697644233703613e-01 8.493967354297637939e-02 -4.986480176448822021e-01 6.180374026298522949e-01 3.259937763214111328e-01
9.127678722143173218e-02 2.787924408912658691e-01 -5.068732500076293945e-01 -4.536783695220947266e-01 3.485435247421264648e-01 -5.307993292808532715e-01 -1.282477825880050659e-01 1.775411218404769897e-01
2.159727364778518677e-01 -6.626557111740112305e-01 8.429415524005889893e-02 -7.982561737298965454e-02 4.628637135028839111e-01 -1.286810934543609619e-01 1.473477035760879517e-01 4.982496201992034912e-01
6.688109636306762695e-01 3.418070971965789795e-01 -1.301369369029998779e-01 -1.340045034885406494e-01 4.877639114856719971e-01 1.749583184719085693e-01 2.259984314441680908e-01 2.852501869201660156e-01
-2.345719486474990845e-01 4.095129072666168213e-01 -3.604126274585723877e-01 -2.654712833464145660e-02 6.216326951980590820e-01 -1.031343862414360046e-01 -2.959297783672809601e-02 4.987318813800811768e-01
6.691578030586242676e-02 3.206371068954467773e-01 -5.661231875419616699e-01 -3.595332801342010498e-01 4.138467609882354736e-01 -4.088098108768463135e-01 -2.248772680759429932e-01 2.323577105998992920e-01
4.345573484897613525e-01 -5.024579167366027832e-01 -3.020828589797019958e-02 4.274053126573562622e-02 2.890520989894866943e-01 -8.853452652692794800e-02 6.808096170425415039e-02 6.781830191612243652e-01
-6.449222564697265625e-01 4.784975200891494751e-02 -4.028621315956115723e-01 -1.727680712938308716e-01 5.330116748809814453e-01 -1.230179215781390667e-03 2.660361826419830322e-01 1.864426136016845703e-01
1.069745394488563761e-06 -4.293365180492401123e-01 -1.070828437805175781e-01 4.474868625402450562e-02 3.901588320732116699e-01 -1.159047484397888184e-01 7.612608671188354492e-01 2.387994676828384399e-01
2.043888270854949951e-01 2.767388522624969482e-02 -8.380877375602722168e-01 -2.302836179733276367e-01 2.146101742982864380e-01 -3.051878511905670166e-01 1.924329996109008789e-01 1.606548279523849487e-01
-5.730013176798820496e-02 -5.496602654457092285e-01 -6.407898664474487305e-02 -1.759489253163337708e-02 6.515917778015136719e-01 -2.655203640460968018e-01 4.239923655986785889e-01 1.238222196698188782e-01
1.334610283374786377e-01 5.817958340048789978e-02 -4.607437849044799805e-01 1.090705767273902893e-01 3.145878612995147705e-01 -9.853557683527469635e-03 -2.101009488105773926e-01 7.819317579269409180e-01
7.635013759136199951e-02 -1.667076796293258667e-01 -1.926976144313812256e-01 -4.204877614974975586e-01 8.551315069198608398e-01 1.330510973930358887e-01 -5.556014180183410645e-02 1.994156464934349060e-02
-7.766547054052352905e-02 5.238648056983947754e-01 -2.749579492956399918e-03 -3.851720690727233887e-01 6.448820233345031738e-01 -1.344360113143920898e-01 3.595336377620697021e-01 8.921018242835998535e-02
2.202077209949493408e-01 8.562146872282028198e-02 3.719430416822433472e-03 2.529656589031219482e-01 5.796363577246665955e-02 -2.973838746547698975e-01 3.217389881610870361e-01 8.275622129440307617e-01
-4.368115663528442383e-01 2.316630631685256958e-01 3.077004849910736084e-01 -5.795906186103820801e-01 4.854601323604583740e-01 4.590084031224250793e-02 1.596564948558807373e-01 2.483029067516326904e-01
1.664559692144393921e-01 3.210550248622894287e-01 -1.586359590291976929e-01 -6.301682442426681519e-03 6.186534762382507324e-01 -5.598879456520080566e-01 3.827465772628784180e-01 -3.618383780121803284e-02
-5.190114378929138184e-01 1.143352165818214417e-01 -7.826163619756698608e-02 -4.517768621444702148e-01 6.595485806465148926e-01 3.052762709558010101e-02 1.404519677162170410e-01 2.272978723049163818e-01
-1.616060733795166016e-02 -1.657447814941406250e-01 -6.038699150085449219e-01 -4.990531504154205322e-01 2.668579518795013428e-01 -3.772868216037750244e-01 -2.479927986860275269e-01 2.889562845230102539e-01
6.549988985061645508e-01 2.367976456880569458e-01 -3.487158715724945068e-01 -1.831873059272766113e-01 5.839649438858032227e-01 -8.636800944805145264e-02 1.018249094486236572e-01 3.000502660870552063e-02
-8.894985169172286987e-02 5.100432038307189941e-01 1.109150238335132599e-02 3.917135298252105713e-02 7.069486379623413086e-01 -8.319303393363952637e-03 1.141868606209754944e-01 4.662641882896423340e-01
-1.837155669927597046e-01 1.588908284902572632e-01 1.568335890769958496e-01 -3.297951519489288330e-01 7.699217200279235840e-01 3.295888006687164307e-01 2.124818414449691772e-01 2.471517622470855713e-01
-5.143538713455200195e-01 -6.948568671941757202e-02 -4.059525430202484131e-01 -5.027047395706176758e-01 5.006331801414489746e-01 -7.536759972572326660e-02 2.328238338232040405e-01 5.080822482705116272e-02
1.262623369693756104e-01 3.595474064350128174e-01 -3.306040763854980469e-01 -3.890625238418579102e-01 5.330548807978630066e-02 2.136739492416381836e-01 5.938460230827331543e-01 4.392762482166290283e-01
2.850953936576843262e-01 -4.449423775076866150e-02 -7.764249444007873535e-01 -3.600488603115081787e-01 2.165922522544860840e-01 -2.799377441406250000e-01 2.412334978580474854e-01 2.826494351029396057e-02
-8.950085192918777466e-02 -3.452121615409851074e-01 4.141595363616943359e-01 -4.286874234676361084e-01 1.089337617158889771e-01 -7.804404944181442261e-02 1.769249588251113892e-01 6.842933297157287598e-01
2.160016447305679321e-01 -5.616836622357368469e-02 -3.939708471298217773e-01 -3.451038300991058350e-01 -1.749341934919357300e-01 5.504605174064636230e-02 4.575490653514862061e-01 6.579478979110717773e-01
6.964266300201416016e-02 -5.646544694900512695e-01 -1.564772725105285645e-01 -1.514766365289688110e-01 5.550584197044372559e-01 -3.514177203178405762e-01 -1.607553362846374512e-01 4.140753149986267090e-01
1.693696975708007812e-01 3.159532546997070312e-01 6.216578185558319092e-02 -3.349829912185668945e-01 -1.260696798563003540e-01 -3.458148539066314697e-01 4.955554902553558350e-01 6.118436455726623535e-01
1.407991163432598114e-02 4.286551773548126221e-01 1.260149776935577393e-01 -5.277568697929382324e-01 6.938184499740600586e-01 -1.002904325723648071e-01 1.664507836103439331e-01 5.001177638769149780e-02
2.862145900726318359e-01 -3.023915588855743408e-01 -6.753355860710144043e-01 -4.302809759974479675e-02 1.216045096516609192e-01 -1.075969338417053223e-01 5.097408294677734375e-01 2.872464358806610107e-01
4.686224460601806641e-01 -3.154132142663002014e-02 4.528935998678207397e-02 2.750707864761352539e-01 1.490848958492279053e-01 -4.313372075557708740e-02 3.721605539321899414e-01 7.342293858528137207e-01
7.587593793869018555e-02 1.613098829984664917e-01 2.098579406738281250e-01 -4.050042331218719482e-01 3.392631411552429199e-01 4.072687327861785889e-01 6.424405574798583984e-01 2.577908635139465332e-01
1.679780632257461548e-01 -2.728650867938995361e-01 1.872714757919311523e-01 -6.306595802307128906e-01 1.969338394701480865e-02 -4.307120442390441895e-01 1.091316863894462585e-01 5.164451599121093750e-01
7.121839523315429688e-01 1.737785786390304565e-01 -1.752170771360397339e-01 -3.926790356636047363e-01 5.105816125869750977e-01 3.580069402232766151e-03 1.230856180191040039e-01 4.290152713656425476e-02
1.738404780626296997e-01 3.727627396583557129e-01 -9.610658138990402222e-02 -2.433670312166213989e-02 7.082294821739196777e-01 -2.933328598737716675e-02 5.636783838272094727e-01 2.856679819524288177e-02
8.759860694408416748e-02 -2.032672613859176636e-01 -7.695499062538146973e-01 -4.755472838878631592e-01 1.054977476596832275e-01 -2.039735466241836548e-01 -5.432884767651557922e-02 2.774348855018615723e-01
8.567113429307937622e-02 5.685084462165832520e-01 -9.153779596090316772e-02 -2.670133411884307861e-01 5.187209248542785645e-01 -5.086930394172668457e-01 1.940464824438095093e-01 1.558503359556198120e-01
3.056024610996246338e-01 3.757511675357818604e-01 -1.832535415887832642e-01 -1.400096118450164795e-01 2.719272375106811523e-01 3.614409267902374268e-01 4.435170888900756836e-01 5.576219558715820312e-01
1.354884058237075806e-01 -1.351563483476638794e-01 -1.692803502082824707e-01 2.628465294837951660e-01 1.776340603828430176e-01 3.686842974275350571e-03 2.047521173954010010e-01 8.900228142738342285e-01
-1.377071440219879150e-01 2.674025595188140869e-01 -3.301221728324890137e-01 -5.536609292030334473e-01 6.075313314795494080e-02 -2.133313007652759552e-02 6.688450574874877930e-01 2.061842978000640869e-01
4.538920223712921143e-01 3.599733412265777588e-01 2.727897465229034424e-01 -4.415051043033599854e-01 3.107191026210784912e-01 2.164500206708908081e-01 -4.421337321400642395e-02 4.997084140777587891e-01
2.037221789360046387e-01 4.018970429897308350e-01 -1.331279873847961426e-01 -3.584388196468353271e-01 1.785542964935302734e-01 -1.277857273817062378e-01 7.743824720382690430e-01 5.380903929471969604e-02
2.481551915407180786e-01 1.169608011841773987e-01 -3.183118700981140137e-01 5.184966325759887695e-02 3.078854084014892578e-01 4.869518876075744629e-01 1.359725296497344971e-01 6.858019828796386719e-01
1.783040910959243774e-01 -9.036020934581756592e-02 -5.017842054367065430e-01 1.735183224081993103e-02 2.674857378005981445e-01 -1.941585391759872437e-01 -3.062617778778076172e-01 7.105715870857238770e-01
2.575398087501525879e-01 -2.770295441150665283e-01 -4.177282452583312988e-01 -6.599198579788208008e-01 2.730981409549713135e-01 1.711447983980178833e-01 7.709133438766002655e-03 3.781589865684509277e-01
1.478704959154129028e-01 -7.408397644758224487e-02 3.278189897537231445e-02 -7.529826164245605469e-01 -1.399441901594400406e-02 -2.078352123498916626e-01 -1.557587236166000366e-01 5.804620981216430664e-01
1.946130692958831787e-01 4.709716141223907471e-01 -4.487728700041770935e-02 -1.242335662245750427e-01 7.284873127937316895e-01 -1.579587161540985107e-02 -2.060730457305908203e-01 3.865928351879119873e-01
-1.016309186816215515e-01 3.404510617256164551e-01 1.444503068923950195e-01 -5.454552769660949707e-01 5.268279314041137695e-01 -5.184979438781738281e-01 4.758973419666290283e-02 8.200173825025558472e-02
7.635731250047683716e-02 -3.527425229549407959e-02 2.085938351228833199e-03 -5.724701285362243652e-01 1.389177739620208740e-01 -4.943017065525054932e-01 -2.641663253307342529e-01 5.760058164596557617e-01
-8.652445673942565918e-02 3.326913416385650635e-01 -4.811199381947517395e-02 -2.601911425590515137e-01 -5.720884725451469421e-02 -4.936742484569549561e-01 5.448524355888366699e-01 5.176532268524169922e-01
2.337646484375000000e-01 -4.979424476623535156e-01 2.395851314067840576e-01 -5.412987247109413147e-02 3.904985189437866211e-01 -2.509100139141082764e-01 9.294787794351577759e-02 6.426446437835693359e-01
3.498968183994293213e-01 -4.329437315464019775e-01 2.488901466131210327e-01 -4.666738510131835938e-01 1.226019039750099182e-01 -1.501160413026809692e-01 7.700102031230926514e-02 6.057276129722595215e-01
9.636121988296508789e-02 3.662013709545135498e-01 -3.204372823238372803e-01 -2.693851888179779053e-01 5.686599016189575195e-01 9.346628189086914062e-02 5.905416607856750488e-01 2.265545167028903961e-02
3.638538299128413200e-03 -3.813918530941009521e-01 -4.482158273458480835e-02 -6.179835796356201172e-01 1.706751286983489990e-01 -3.835696578025817871e-01 5.365524291992187500e-01 8.043514192104339600e-02
6.569183617830276489e-02 3.531367182731628418e-01 1.480080187320709229e-01 -1.056249663233757019e-01 1.654413156211376190e-02 -4.679381549358367920e-01 1.719532757997512817e-01 7.675338983535766602e-01
-2.048412859439849854e-01 -3.133801221847534180e-01 5.109506472945213318e-02 -5.531789660453796387e-01 5.636507645249366760e-02 -3.997491300106048584e-01 5.157935023307800293e-01 3.495654165744781494e-01
1.545315235853195190e-01 -4.709336534142494202e-02 1.826981827616691589e-02 -5.765499472618103027e-01 -3.835332766175270081e-02 -1.885974854230880737e-01 -2.387337684631347656e-01 7.396788001060485840e-01
1.110465899109840393e-01 -3.718583583831787109e-01 -9.001767635345458984e-02 -1.224718764424324036e-01 2.121125757694244385e-01 -3.790689110755920410e-01 7.397103905677795410e-01 3.007178902626037598e-01
4.064158797264099121e-01 2.262451201677322388e-01 -3.242742717266082764e-01 -5.745583772659301758e-02 4.805298745632171631e-01 -6.411467790603637695e-01 9.805274754762649536e-02 1.535962671041488647e-01
2.971135377883911133e-01 -5.454070568084716797e-01 7.157700508832931519e-02 -4.970774650573730469e-01 2.483356446027755737e-01 -1.406307518482208252e-01 -3.044231049716472626e-02 5.288394093513488770e-01
2.956523001194000244e-02 2.115941494703292847e-01 -2.725362479686737061e-01 1.621167212724685669e-01 4.210886061191558838e-01 -6.869315505027770996e-01 1.391369998455047607e-01 4.304026365280151367e-01
-6.037843972444534302e-02 3.792240023612976074e-01 -2.625418603420257568e-01 1.072086766362190247e-01 4.238466024398803711e-01 -6.418849229812622070e-01 3.024995028972625732e-01 2.982507944107055664e-01
1.814145743846893311e-01 -6.440159082412719727e-01 -2.879919409751892090e-01 -6.566070765256881714e-02 3.247489631175994873e-01 -3.228446543216705322e-01 2.417369484901428223e-01 4.437953829765319824e-01
-4.916056692600250244e-01 2.615025043487548828e-01 -3.716878592967987061e-01 1.158899217844009399e-01 5.515125393867492676e-01 -1.414325237274169922e-01 3.649949133396148682e-01 2.845477461814880371e-01
3.640702068805694580e-01 -4.682066440582275391e-01 2.019644081592559814e-01 -2.241290658712387085e-01 1.798338443040847778e-01 -2.692165412008762360e-02 8.592827618122100830e-02 7.188625931739807129e-01
-2.861961163580417633e-02 4.648118317127227783e-01 2.560218572616577148e-01 -5.065754055976867676e-01 5.833762884140014648e-01 5.592147354036569595e-03 3.173968791961669922e-01 1.409433931112289429e-01
2.892822623252868652e-01 7.700922340154647827e-02 -4.010023772716522217e-01 -1.204870939254760742e-01 -7.160184532403945923e-02 -2.041976600885391235e-01 5.775614827871322632e-02 8.275904059410095215e-01
1.452703922986984253e-01 -1.990198343992233276e-02 2.105235755443572998e-01 -3.304661512374877930e-01 7.707585096359252930e-01 3.326994776725769043e-01 -1.488900780677795410e-01 3.131238818168640137e-01
2.257705181837081909e-01 1.295877695083618164e-01 -5.608142614364624023e-01 1.720656901597976685e-01 2.431190907955169678e-01 2.266710102558135986e-01 5.681983381509780884e-02 6.887673735618591309e-01
2.592768669128417969e-01 5.991823226213455200e-02 -3.811268806457519531e-01 -1.966350674629211426e-01 4.877176284790039062e-01 4.499216973781585693e-01 5.041223764419555664e-01 2.254440933465957642e-01
-2.065026313066482544e-01 2.045534551143646240e-01 -2.873852849006652832e-01 -2.832304537296295166e-01 2.635179162025451660e-01 4.065598249435424805e-01 6.699656248092651367e-01 2.629033625125885010e-01
3.285216391086578369e-01 3.964014723896980286e-02 -2.744060158729553223e-01 -3.479135930538177490e-01 2.059331862255930901e-03 3.087562620639801025e-01 1.251734886318445206e-02 7.737366557121276855e-01
-3.641622886061668396e-02 1.311419159173965454e-01 2.168119549751281738e-01 2.727892100811004639e-01 8.583472371101379395e-01 1.876968517899513245e-02 9.289044886827468872e-02 3.381026685237884521e-01
4.492181241512298584e-01 -2.723058462142944336e-01 -4.151841402053833008e-01 3.331523388624191284e-02 7.095307707786560059e-01 -2.081393748521804810e-01 -5.831699073314666748e-02 2.019861899316310883e-02
1.308274269104003906e-01 3.846499323844909668e-01 -4.077225551009178162e-02 -4.093265160918235779e-02 8.326271772384643555e-01 -1.731854230165481567e-01 3.290717005729675293e-01 -6.425001192837953568e-03
4.391807317733764648e-01 1.393885165452957153e-01 -2.920521497726440430e-01 7.364173233509063721e-02 7.619165182113647461e-01 1.321855783462524414e-01 3.106228411197662354e-01 4.997212439775466919e-02
-1.365540772676467896e-01 2.865750789642333984e-01 -3.510268628597259521e-01 -4.719704687595367432e-01 3.471945822238922119e-01 1.672377586364746094e-01 -2.977462708950042725e-01 5.622156858444213867e-01
-6.050152778625488281e-01 2.840367378666996956e-03 -5.297853946685791016e-01 -3.331695497035980225e-01 2.150215059518814087e-01 -5.533337965607643127e-02 2.829020023345947266e-01 3.360718190670013428e-01
-2.329909652471542358e-01 8.206944167613983154e-02 1.803101450204849243e-01 -5.794771313667297363e-01 6.998686194419860840e-01 1.951042711734771729e-01 1.002108305692672729e-02 2.066209614276885986e-01
-5.190194025635719299e-02 1.234790161252021790e-01 -4.906683862209320068e-01 -7.056245207786560059e-01 -6.065717712044715881e-02 -4.370788112282752991e-03 4.108565747737884521e-01 2.662633061408996582e-01
-1.732171326875686646e-01 4.927377700805664062e-01 -2.107284665107727051e-01 9.036897122859954834e-02 6.494723558425903320e-01 -8.018304407596588135e-02 3.454989194869995117e-01 3.563973307609558105e-01
4.938849806785583496e-02 2.134361863136291504e-01 2.305787950754165649e-01 -5.871292576193809509e-02 8.743217587471008301e-01 4.584889858961105347e-02 -1.255016494542360306e-02 3.587392866611480713e-01
1.825160980224609375e-01 -3.604995906352996826e-01 4.277150630950927734e-01 -5.689402818679809570e-01 1.444567441940307617e-01 -1.923640668392181396e-01 9.805789589881896973e-02 5.124527215957641602e-01
1.789463609457015991e-01 -4.155710339546203613e-01 -1.301109343767166138e-01 -1.449697315692901611e-01 2.206826210021972656e-01 -4.309476912021636963e-01 6.627134680747985840e-01 2.893580198287963867e-01
2.221622169017791748e-01 -2.075669765472412109e-01 1.103966385126113892e-01 9.645915776491165161e-02 4.832951724529266357e-02 -1.833076030015945435e-02 6.237910985946655273e-01 7.030513882637023926e-01
7.206115871667861938e-02 3.036937415599822998e-01 2.067182771861553192e-02 3.548118174076080322e-01 7.342198491096496582e-01 -1.033753082156181335e-01 1.319123953580856323e-01 4.572661817073822021e-01
3.602286279201507568e-01 2.754861712455749512e-01 -3.272694647312164307e-01 2.197149097919464111e-01 2.381208091974258423e-01 -1.621551513671875000e-01 -1.159972399473190308e-01 7.365537881851196289e-01
5.423508211970329285e-02 -7.224422693252563477e-02 -7.151216268539428711e-01 -5.312748551368713379e-01 1.110300868749618530e-01 -3.422738611698150635e-01 1.193177625536918640e-01 2.333918362855911255e-01
2.801954746246337891e-01 -1.652741339057683945e-04 -3.523738086223602295e-01 -3.468143343925476074e-01 -1.331159919500350952e-01 1.841267496347427368e-01 4.512715339660644531e-01 6.494417190551757812e-01
-6.167492363601922989e-03 -2.079943865537643433e-01 -4.417789280414581299e-01 -7.306944727897644043e-01 4.732939898967742920e-01 -8.834494277834892273e-03 3.500630334019660950e-02 -4.802617803215980530e-02
1.614180505275726318e-01 1.798762232065200806e-01 -2.466972619295120239e-01 -3.566701710224151611e-01 -1.882606148719787598e-01 1.462514996528625488e-01 5.220041275024414062e-01 6.513029932975769043e-01
2.038521319627761841e-01 4.324886798858642578e-01 7.212691009044647217e-02 -3.864842653274536133e-02 6.987555027008056641e-01 -1.977350190281867981e-02 -1.112415120005607605e-01 5.134949088096618652e-01
-1.165871918201446533e-01 1.674591153860092163e-01 -2.282632887363433838e-01 -1.807157509028911591e-02 7.230240702629089355e-01 3.539406657218933105e-01 2.108434438705444336e-01 4.619971811771392822e-01
-2.014487087726593018e-01 2.190323770046234131e-01 -4.805474877357482910e-01 -3.987885415554046631e-01 7.074654847383499146e-02 2.437073141336441040e-01 6.006065011024475098e-01 3.104165494441986084e-01
-1.556416898965835571e-01 3.743486106395721436e-01 -1.960422247648239136e-01 -2.898155152797698975e-01 7.404761314392089844e-01 -3.583463132381439209e-01 6.129874661564826965e-02 1.809382140636444092e-01
-1.303861588239669800e-01 4.247766435146331787e-01 1.125109046697616577e-01 -2.527258694171905518e-01 7.923740744590759277e-01 -1.599075496196746826e-01 -6.470126658678054810e-02 2.615756392478942871e-01
-2.096794694662094116e-01 3.534151017665863037e-01 2.688673557713627815e-04 -2.206429243087768555e-01 8.196040987968444824e-01 -2.704145759344100952e-02 2.805257141590118408e-01 1.768397092819213867e-01
-7.395086437463760376e-02 4.716550931334495544e-02 3.874781727790832520e-02 -8.140967786312103271e-02 7.165825925767421722e-03 -4.487781524658203125e-01 4.157308489084243774e-02 8.837399482727050781e-01
1.683219969272613525e-01 4.534393250942230225e-01 -8.465952426195144653e-02 -2.462697625160217285e-01 6.740291118621826172e-01 1.558844894170761108e-01 -9.543229639530181885e-02 4.588268101215362549e-01
5.179108679294586182e-02 3.950277864933013916e-01 -6.123759150505065918e-01 -3.070047199726104736e-01 4.869269430637359619e-01 -2.560829818248748779e-01 -1.028391718864440918e-01 2.424095720052719116e-01
6.127135455608367920e-02 1.854976266622543335e-01 1.795571446418762207e-01 -2.909976430237293243e-02 1.076122596859931946e-01 -6.562307476997375488e-01 2.607849836349487305e-01 6.469320654869079590e-01
5.825990810990333557e-02 3.477497994899749756e-01 2.141859196126461029e-02 -6.084321141242980957e-01 3.627959787845611572e-01 1.323432177305221558e-01 -2.985360920429229736e-01 5.164960026741027832e-01
-1.017418280243873596e-01 1.935440450906753540e-01 -7.364817857742309570e-01 -3.610296845436096191e-01 2.744577229022979736e-01 -2.263133227825164795e-01 -2.188290208578109741e-01 3.240533769130706787e-01
5.553976893424987793e-01 -1.444394141435623169e-01 -1.830969750881195068e-01 -5.682463198900222778e-02 5.075617432594299316e-01 4.369826614856719971e-01 5.072847381234169006e-02 4.275171160697937012e-01
-6.956100463867187500e-02 5.316230654716491699e-01 -2.907655835151672363e-01 -1.786141097545623779e-02 5.534512400627136230e-01 -2.236780673265457153e-01 4.556922316551208496e-01 2.523471415042877197e-01
-5.147628486156463623e-03 -5.311250686645507812e-01 2.201286889612674713e-02 -5.994699001312255859e-01 1.167826354503631592e-01 -1.449333876371383667e-01 4.516980648040771484e-01 3.454792797565460205e-01
6.713981926441192627e-02 -3.411700427532196045e-01 1.386206001043319702e-01 -6.262425184249877930e-01 2.446951530873775482e-02 -3.663907349109649658e-01 1.050091758370399475e-01 5.673025250434875488e-01
2.418878972530364990e-01 -5.809989571571350098e-01 -1.694569922983646393e-02 -1.120363324880599976e-01 4.385201930999755859e-01 -2.995601892471313477e-01 -3.144377842545509338e-02 5.550369620323181152e-01
5.804142355918884277e-01 3.374759256839752197e-01 -1.677388101816177368e-01 -2.469620853662490845e-01 6.640908718109130859e-01 -7.158511132001876831e-02 -8.394610136747360229e-03 1.178616583347320557e-01
-6.219940725713968277e-03 1.404121369123458862e-01 1.147603094577789307e-01 7.643150631338357925e-03 9.028727412223815918e-01 8.582811802625656128e-02 -1.000663489103317261e-01 3.666857779026031494e-01
-1.727911531925201416e-01 4.492305815219879150e-01 -5.832891538739204407e-02 -4.105168879032135010e-01 7.047545313835144043e-01 -2.277248948812484741e-01 2.077348679304122925e-01 6.868328899145126343e-02
1.775201559066772461e-01 5.695158243179321289e-02 -4.516373276710510254e-01 -1.890978664159774780e-01 -6.998398341238498688e-03 -3.567938879132270813e-02 7.860733270645141602e-01 3.259989917278289795e-01
3.246847540140151978e-02 5.055501461029052734e-01 -2.484872788190841675e-01 -2.617418766021728516e-01 5.359635502099990845e-02 2.089786231517791748e-01 5.665140151977539062e-01 4.956082403659820557e-01
4.407647997140884399e-02 -2.891471087932586670e-01 3.453420698642730713e-01 -6.956139206886291504e-01 6.482907384634017944e-02 -2.029391378164291382e-01 2.045482099056243896e-01 4.733756780624389648e-01
4.550963342189788818e-01 -1.634846329689025879e-01 3.149709403514862061e-01 -2.665115892887115479e-01 7.045954000204801559e-03 -3.278746968135237694e-03 6.279057860374450684e-01 4.489977359771728516e-01
2.865119278430938721e-01 2.078352123498916626e-01 5.751881375908851624e-02 -2.678482234477996826e-01 2.150047272443771362e-01 2.490893155336380005e-01 7.907091379165649414e-01 2.572366893291473389e-01
5.343678593635559082e-01 1.017966866493225098e-01 -4.451709687709808350e-01 -7.913265377283096313e-02 5.869594216346740723e-01 2.555525302886962891e-01 2.124185487627983093e-02 2.989479899406433105e-01
3.092291057109832764e-01 -1.323687583208084106e-01 -5.342804193496704102e-01 -3.453334569931030273e-01 2.707204222679138184e-02 1.178576201200485229e-01 2.937860228121280670e-02 6.831240653991699219e-01
-1.845797151327133179e-01 -5.857843756675720215e-01 2.046551369130611420e-02 -1.393207013607025146e-01 4.597023427486419678e-01 -3.893091082572937012e-01 3.124913573265075684e-01 3.773844838142395020e-01
3.133140802383422852e-01 4.522802233695983887e-01 -3.453763127326965332e-01 -4.103453457355499268e-02 1.303061842918395996e-01 -2.636346817016601562e-01 6.738750934600830078e-01 1.889913082122802734e-01
1.251073032617568970e-01 1.491829603910446167e-01 -1.767383366823196411e-01 -6.241801381111145020e-01 2.623131871223449707e-01 5.280208587646484375e-01 1.570517718791961670e-01 4.110665917396545410e-01
5.225164815783500671e-02 5.558497309684753418e-01 6.129324063658714294e-02 -2.684667408466339111e-01 7.053393125534057617e-01 -6.133285909891128540e-02 3.111897706985473633e-01 1.198555827140808105e-01
3.190547823905944824e-01 3.587564229965209961e-01 -1.426439285278320312e-01 -4.585486277937889099e-02 6.673576831817626953e-01 1.115505173802375793e-01 -1.797998696565628052e-01 5.068631768226623535e-01
2.017310559749603271e-01 2.463631331920623779e-01 -6.276664137840270996e-01 -1.303982585668563843e-01 -1.851888187229633331e-02 7.847999222576618195e-03 4.901442825794219971e-01 4.969858825206756592e-01
-1.845273226499557495e-01 -1.910568401217460632e-02 3.490810841321945190e-02 -6.479445695877075195e-01 5.738708376884460449e-02 -4.920945167541503906e-01 -9.255710244178771973e-02 5.389963388442993164e-01
3.753371834754943848e-01 4.046472311019897461e-01 -3.877519071102142334e-01 -1.785098910331726074e-01 1.772233545780181885e-01 9.875177592039108276e-02 6.486009359359741211e-01 2.265431731939315796e-01
1.874157190322875977e-01 -7.313714921474456787e-02 2.264991700649261475e-01 2.424195408821105957e-01 1.150188595056533813e-01 1.538528408855199814e-02 2.544590532779693604e-01 8.782036304473876953e-01
-6.076800227165222168e-01 -2.878858335316181183e-02 -4.551815688610076904e-01 -3.334174752235412598e-01 3.967608809471130371e-01 -2.747350335121154785e-01 1.386807262897491455e-01 2.437369525432586670e-01
-2.289680950343608856e-02 1.366050988435745239e-01 -5.129166245460510254e-01 -3.273888528347015381e-01 4.659832715988159180e-01 1.564138233661651611e-01 -3.723274171352386475e-01 4.799109399318695068e-01
6.349528431892395020e-01 9.357232600450515747e-02 -2.211235463619232178e-01 -4.590438678860664368e-02 3.206676840782165527e-01 2.020813971757888794e-01 6.107082366943359375e-01 1.429932117462158203e-01
-3.806170523166656494e-01 2.614340782165527344e-01 -8.866400271654129028e-02 -5.129464864730834961e-01 6.155838444828987122e-02 9.505537152290344238e-02 -1.147961150854825974e-02 7.091198563575744629e-01
7.463598847389221191e-01 -9.553337097167968750e-02 -3.810296654701232910e-01 -1.143022775650024414e-01 4.105050563812255859e-01 1.334811598062515259e-01 2.801544368267059326e-01 1.036990657448768616e-01
8.418475836515426636e-02 3.547161519527435303e-01 -9.213116019964218140e-02 -1.526716202497482300e-01 8.941558003425598145e-01 7.137659122236073017e-05 1.427773237228393555e-01 1.240676939487457275e-01
3.678266704082489014e-01 1.966815292835235596e-01 3.918804526329040527e-01 -1.609968245029449463e-01 7.930271029472351074e-01 -8.344704657793045044e-02 4.294008761644363403e-02 9.397147595882415771e-02
-2.687674462795257568e-01 4.339912235736846924e-01 8.569993078708648682e-02 -2.595664560794830322e-01 5.679717659950256348e-01 -4.689886271953582764e-01 4.241146519780158997e-02 3.469227552413940430e-01
2.741710841655731201e-01 -5.674059987068176270e-01 2.568782567977905273e-01 -3.608983755111694336e-01 2.218687385320663452e-01 -1.981333643198013306e-01 1.870090216398239136e-01 5.321574211120605469e-01
4.717530310153961182e-01 2.914050817489624023e-01 -6.526359170675277710e-02 -1.769636012613773346e-02 3.603104948997497559e-01 3.608268797397613525e-01 5.167557001113891602e-01 4.011279642581939697e-01
-1.171519160270690918e-01 3.341719508171081543e-01 -9.096404910087585449e-02 2.394532114267349243e-01 5.762656331062316895e-01 -5.042889118194580078e-01 4.702634736895561218e-02 4.694584608078002930e-01
-1.090741381049156189e-01 1.007988154888153076e-01 -4.497008025646209717e-01 -5.040768980979919434e-01 3.802033364772796631e-01 2.778940200805664062e-01 -2.008267045021057129e-01 5.094186067581176758e-01
-4.636265709996223450e-02 -3.370435833930969238e-01 7.800486683845520020e-02 -4.972860813140869141e-01 -8.326444029808044434e-02 -2.801660001277923584e-01 4.652054011821746826e-01 5.736129283905029297e-01
2.269419282674789429e-01 9.017281234264373779e-02 -2.491480410099029541e-01 -1.653061211109161377e-01 -2.660753205418586731e-02 -4.795794188976287842e-02 8.216353654861450195e-01 4.157797098159790039e-01
1.935213059186935425e-02 -1.489720940589904785e-01 -1.623249650001525879e-01 -6.321046352386474609e-01 1.417284756898880005e-01 -3.213346004486083984e-01 -3.124274909496307373e-01 5.749549865722656250e-01
-1.509669870138168335e-01 3.896599113941192627e-01 -4.061375185847282410e-02 8.029290288686752319e-02 4.827091693878173828e-01 -6.164182424545288086e-01 8.036844432353973389e-02 4.447910487651824951e-01
-1.103501096367835999e-01 2.000446319580078125e-01 -2.808254063129425049e-01 -1.524820774793624878e-01 8.731279373168945312e-01 8.108051121234893799e-02 3.501303121447563171e-02 2.748437821865081787e-01
-1.826965622603893280e-02 -3.056315481662750244e-01 -7.657118886709213257e-02 -6.070865988731384277e-01 3.198108375072479248e-01 -3.306335210800170898e-01 -2.991181313991546631e-01 4.803845286369323730e-01
1.014914959669113159e-01 1.903528720140457153e-01 -1.902601867914199829e-01 -6.623224616050720215e-01 4.149727523326873779e-01 3.689635097980499268e-01 -1.047714725136756897e-01 3.991011083126068115e-01
1.761211007833480835e-01 3.819652795791625977e-01 2.126623094081878662e-01 -4.490323066711425781e-01 -3.968349844217300415e-02 -4.496409893035888672e-01 4.336870014667510986e-01 4.294094145298004150e-01
-2.900216579437255859e-01 1.235895231366157532e-01 2.175227105617523193e-01 -2.229180037975311279e-01 8.086062967777252197e-03 3.255907595157623291e-01 2.806967496871948242e-01 7.865996956825256348e-01
7.993880659341812134e-02 -1.946634030900895596e-03 -4.435255825519561768e-01 -5.189761519432067871e-01 -1.980195790529251099e-01 1.407933514565229416e-02 4.462934732437133789e-01 5.375565886497497559e-01
1.552237272262573242e-01 -1.393538117408752441e-01 -6.229214072227478027e-01 -4.109775722026824951e-01 5.219348240643739700e-04 -2.081714421510696411e-01 -9.147498011589050293e-02 5.897873640060424805e-01
-2.432731539011001587e-01 4.988283216953277588e-01 1.745489193126559258e-03 -8.799402415752410889e-02 5.190067291259765625e-01 -3.838137686252593994e-01 -7.004600018262863159e-02 5.124988555908203125e-01
3.462240993976593018e-01 -2.079231888055801392e-01 5.203439667820930481e-02 2.124848514795303345e-01 5.837151780724525452e-02 -6.263532489538192749e-02 3.608011901378631592e-01 8.071749210357666016e-01
4.765307009220123291e-01 3.487784862518310547e-01 1.857127249240875244e-02 -1.066593006253242493e-01 7.008065581321716309e-01 -3.622644245624542236e-01 1.011008769273757935e-01 8.345253765583038330e-02
-4.101032614707946777e-01 6.407265365123748779e-02 -3.643302321434020996e-01 -6.805137991905212402e-01 3.388861417770385742e-01 -2.149994224309921265e-01 2.643021047115325928e-01 -3.082899190485477448e-02
1.157945021986961365e-01 2.763513326644897461e-01 -6.728045940399169922e-01 -4.263023436069488525e-01 2.654166817665100098e-01 -2.758010029792785645e-01 -1.821861416101455688e-01 3.100287616252899170e-01
2.292843014001846313e-01 -6.364495158195495605e-01 -2.263869345188140869e-01 -7.690414786338806152e-02 4.461780488491058350e-01 -3.213270306587219238e-01 1.985141634941101074e-02 4.271715581417083740e-01
4.215773940086364746e-01 -1.914836913347244263e-01 -2.326629757881164551e-01 -6.698411703109741211e-01 4.113388434052467346e-02 2.797868549823760986e-01 -1.686528138816356659e-02 4.500332772731781006e-01
1.593113690614700317e-01 4.395636916160583496e-01 -4.750075340270996094e-01 -2.718162834644317627e-01 9.116621315479278564e-02 -8.007975667715072632e-02 6.289328932762145996e-01 2.675944864749908447e-01
1.762741804122924805e-01 5.925374031066894531e-01 -1.304669827222824097e-01 -3.416156470775604248e-01 4.859594702720642090e-01 -4.420676231384277344e-01 1.939271390438079834e-01 1.221305280923843384e-01
1.775787957012653351e-02 -4.097266793251037598e-01 1.227757409214973450e-01 4.047803953289985657e-02 3.563456237316131592e-01 -3.482858240604400635e-01 6.335941553115844727e-01 4.066564738750457764e-01
2.692691087722778320e-01 -1.333160251379013062e-01 -3.976241052150726318e-01 3.008444309234619141e-01 5.730263590812683105e-01 -1.878838799893856049e-02 -2.629684805870056152e-01 5.130730867385864258e-01
1.448179483413696289e-01 4.314921796321868896e-01 -1.946042776107788086e-01 2.158971577882766724e-01 7.639940977096557617e-01 -9.505129419267177582e-03 2.685275077819824219e-01 2.290752828121185303e-01
-9.355641901493072510e-03 3.200552463531494141e-01 2.163753807544708252e-01 -1.040512099862098694e-01 8.803178668022155762e-01 -1.693481020629405975e-02 1.853693127632141113e-01 1.738508939743041992e-01
-1.231776084750890732e-02 -4.776987731456756592e-01 -1.648080646991729736e-01 -5.788449048995971680e-01 1.540207415819168091e-01 -2.184202820062637329e-01 5.449516177177429199e-01 2.025509476661682129e-01
-1.592235714197158813e-01 1.270327903330326080e-02 -2.847823202610015869e-01 2.360162585973739624e-01 5.931202769279479980e-01 -6.143786907196044922e-01 1.137833297252655029e-01 3.090023398399353027e-01
7.339671999216079712e-02 -5.582123622298240662e-02 -5.569195151329040527e-01 2.139275968074798584e-01 6.221429109573364258e-01 -1.794857233762741089e-01 1.929143518209457397e-01 4.231781065464019775e-01
3.554336726665496826e-01 2.748443484306335449e-01 -9.502680972218513489e-03 1.285378932952880859e-01 2.145391702651977539e-01 3.154371380805969238e-01 2.331465631723403931e-01 7.626468539237976074e-01
6.253465414047241211e-01 -4.474356174468994141e-01 -2.198579348623752594e-02 -4.285344481468200684e-01 1.865149140357971191e-01 -1.467119436711072922e-02 4.062568843364715576e-01 1.567485630512237549e-01
1.199359297752380371e-01 4.485821127891540527e-01 -2.137124687433242798e-01 7.699148356914520264e-02 6.980850696563720703e-01 -4.196783304214477539e-01 -1.378032099455595016e-02 2.629570960998535156e-01
-2.122234553098678589e-01 1.420985609292984009e-01 -1.983432173728942871e-01 2.036917507648468018e-01 8.318651318550109863e-01 -1.253221184015274048e-01 -4.736495018005371094e-02 3.794605135917663574e-01
2.947316467761993408e-01 1.122059524059295654e-01 -3.322431147098541260e-01 1.833398193120956421e-01 2.647232413291931152e-01 4.177790880203247070e-01 3.095548152923583984e-01 6.450599431991577148e-01
-1.309181004762649536e-01 -6.920435279607772827e-02 1.115603651851415634e-02 -5.555423498153686523e-01 6.341233104467391968e-02 -5.644734501838684082e-01 -6.762968003749847412e-02 5.848881602287292480e-01
-4.278637841343879700e-02 -2.736310064792633057e-01 -3.675687685608863831e-02 -2.063425928354263306e-01 2.218943536281585693e-01 -7.383246421813964844e-01 1.059019342064857483e-01 5.232507586479187012e-01
1.707502156496047974e-01 4.230000376701354980e-01 -1.577006429433822632e-01 -1.008297279477119446e-01 8.049582839012145996e-01 -3.091199100017547607e-01 4.922038689255714417e-02 1.046118140220642090e-01
2.579984664916992188e-01 -5.338061451911926270e-01 -2.164268195629119873e-01 2.257494442164897919e-02 4.833884835243225098e-01 -2.948406338691711426e-01 -7.198771089315414429e-02 5.247475504875183105e-01
-6.704740971326828003e-02 6.651299595832824707e-01 2.719548158347606659e-02 -4.697686433792114258e-01 3.457989394664764404e-01 -1.224376037716865540e-01 3.513907194137573242e-01 2.713694572448730469e-01
2.955387532711029053e-01 2.218003273010253906e-01 -3.252780139446258545e-01 -6.291870027780532837e-02 8.240026831626892090e-01 -2.507304847240447998e-01 -9.107374586164951324e-03 1.084787994623184204e-01
1.245861276984214783e-01 1.622054725885391235e-01 -1.720257848501205444e-02 1.875616014003753662e-01 1.063957661390304565e-01 -2.381313443183898926e-01 1.100643351674079895e-01 9.179061651229858398e-01
1.563111543655395508e-01 -5.691305994987487793e-01 -5.958869457244873047e-01 -3.421293497085571289e-01 3.555551767349243164e-01 -2.402201853692531586e-02 -1.326147117651998997e-03 2.291836142539978027e-01
-1.291318684816360474e-01 3.568397760391235352e-01 -1.573686897754669189e-01 -4.414580762386322021e-01 1.159989386796951294e-01 2.721475362777709961e-01 -1.256160736083984375e-01 7.300963997840881348e-01
3.779538273811340332e-01 2.407781183719635010e-01 -2.875893712043762207e-01 1.058844625949859619e-01 2.040650844573974609e-01 -1.723464429378509521e-01 -2.880939096212387085e-02 7.956644296646118164e-01
-5.927565321326255798e-02 4.933042228221893311e-01 -1.679432839155197144e-01 -3.817545771598815918e-01 -2.615136839449405670e-02 2.087430506944656372e-01 2.816770076751708984e-01 6.749786734580993652e-01
9.171248227357864380e-02 2.361945956945419312e-01 -3.917541503906250000e-01 -5.668743699789047241e-02 4.000791609287261963e-01 1.317752599716186523e-01 7.734243869781494141e-01 5.918416008353233337e-02
-4.582231938838958740e-01 3.391979932785034180e-01 8.514544367790222168e-02 -2.135540544986724854e-01 6.327053904533386230e-01 -2.036367356777191162e-01 -1.228998973965644836e-01 4.064882397651672363e-01
1.828014403581619263e-01 3.473106920719146729e-01 -1.517793536186218262e-01 1.497457772493362427e-01 7.228042483329772949e-01 1.693565845489501953e-01 -2.979853935539722443e-02 4.984804093837738037e-01
-1.287475973367691040e-01 4.400921165943145752e-01 -3.012767136096954346e-01 -2.435795217752456665e-01 3.277111649513244629e-01 -5.723282694816589355e-01 3.462945818901062012e-01 2.911526858806610107e-01
-1.304579805582761765e-02 2.339431047439575195e-01 -3.729715645313262939e-01 -2.335648834705352783e-01 2.238541394472122192e-01 -7.138308286666870117e-01 3.707095384597778320e-01 2.331300824880599976e-01
-7.942319661378860474e-02 3.431181609630584717e-01 1.064232811331748962e-01 2.159856855869293213e-01 3.377540707588195801e-01 -4.883569777011871338e-01 4.904096126556396484e-01 4.742509722709655762e-01
1.388421654701232910e-01 5.163186192512512207e-01 -3.985690772533416748e-01 -1.590395718812942505e-01 7.442960143089294434e-02 -1.380689293146133423e-01 1.061914637684822083e-01 7.029278874397277832e-01
3.237822325900197029e-03 3.959357440471649170e-01 -9.287010878324508667e-02 1.520856618881225586e-01 3.088984489440917969e-01 -5.858339071273803711e-01 5.644250288605690002e-02 6.080001592636108398e-01
-5.813624337315559387e-02 1.212245896458625793e-01 -5.298428535461425781e-01 -3.011270463466644287e-01 1.796423643827438354e-02 -9.305389225482940674e-02 7.292001247406005859e-01 2.641954421997070312e-01
-3.728866204619407654e-02 2.392737120389938354e-01 2.563921362161636353e-02 -4.554465413093566895e-03 4.135604202747344971e-01 1.009707227349281311e-01 8.331906199455261230e-01 2.554321885108947754e-01
7.016134262084960938e-02 -2.464102953672409058e-01 3.329847157001495361e-01 -7.521062493324279785e-01 1.135362833738327026e-01 -1.653656065464019775e-01 -2.401141077280044556e-02 4.658366441726684570e-01
2.692503929138183594e-01 -1.094224527478218079e-01 1.549102663993835449e-01 2.507127821445465088e-01 1.046603471040725708e-01 3.588332980871200562e-02 4.215167760848999023e-01 7.992240190505981445e-01
-1.471979469060897827e-01 -6.018886566162109375e-01 -1.215954720973968506e-01 -2.465778291225433350e-01 5.316267609596252441e-01 -3.800110816955566406e-01 2.895822525024414062e-01 1.719981133937835693e-01
-8.048705756664276123e-03 -7.223536726087331772e-03 -2.428186684846878052e-01 -6.517389416694641113e-02 9.525456279516220093e-02 5.482338666915893555e-01 2.739862203598022461e-01 7.429482340812683105e-01
4.201413691043853760e-02 2.193860411643981934e-01 -3.103896975517272949e-01 2.249265313148498535e-01 4.246950745582580566e-01 -6.316713094711303711e-01 1.741606146097183228e-01 4.398459494113922119e-01
-6.793514639139175415e-02 3.225537836551666260e-01 1.247386261820793152e-01 -1.245881691575050354e-01 2.058662101626396179e-02 -3.918761014938354492e-01 3.538894951343536377e-01 7.622554898262023926e-01
4.181169867515563965e-01 7.808861881494522095e-02 -4.675109088420867920e-01 6.683135777711868286e-02 3.939788639545440674e-01 4.008863866329193115e-01 2.385105490684509277e-01 4.724732637405395508e-01
1.178818568587303162e-01 1.768940240144729614e-01 8.935946971178054810e-02 -1.630768179893493652e-02 5.421905517578125000e-01 2.614238560199737549e-01 7.362288236618041992e-01 2.054637223482131958e-01
3.996334075927734375e-01 -3.673623874783515930e-02 -7.005269527435302734e-01 6.007725372910499573e-02 4.488229751586914062e-01 -3.271130025386810303e-01 -5.505264177918434143e-02 1.819906532764434814e-01
1.617181748151779175e-01 4.470626711845397949e-01 -1.109140515327453613e-01 -3.818783760070800781e-01 2.034276276826858521e-01 1.968812197446823120e-01 -1.719844788312911987e-01 7.114249467849731445e-01
2.091961354017257690e-01 1.791944801807403564e-01 -7.999300956726074219e-01 -3.099309504032135010e-01 2.725234627723693848e-01 -1.839268505573272705e-01 -1.323036998510360718e-01 2.501571178436279297e-01
-2.278907150030136108e-01 -3.265594840049743652e-01 -7.646465301513671875e-02 -3.573867082595825195e-01 -2.125601284205913544e-03 6.852035224437713623e-02 6.232065558433532715e-01 5.610406994819641113e-01
-1.016502529382705688e-01 3.316577970981597900e-01 -3.461600244045257568e-01 -4.485677555203437805e-02 6.904458403587341309e-01 -4.163729250431060791e-01 3.246406018733978271e-01 4.856241494417190552e-02
-1.394467800855636597e-01 -3.644282817840576172e-01 5.606098566204309464e-03 2.025300823152065277e-02 3.424546718597412109e-01 -2.828662991523742676e-01 6.575421690940856934e-01 4.665347635746002197e-01
-1.227980032563209534e-01 1.364371031522750854e-01 -3.586196601390838623e-01 4.503536522388458252e-01 6.264423727989196777e-01 -1.211496368050575256e-01 2.074608206748962402e-01 4.298044741153717041e-01
-1.572511345148086548e-01 9.108813852071762085e-02 -4.405388534069061279e-01 -2.270203828811645508e-02 5.429941415786743164e-01 -6.580051183700561523e-01 3.310495242476463318e-02 2.085087746381759644e-01
-8.349803276360034943e-03 -3.998496830463409424e-01 4.502211883664131165e-02 -1.731407195329666138e-01 3.812635242938995361e-01 1.278378516435623169e-01 7.851058840751647949e-01 1.730610430240631104e-01
6.876953840255737305e-01 1.173051819205284119e-02 -1.445742845535278320e-01 -1.509760618209838867e-01 6.690073609352111816e-01 8.817086368799209595e-02 -5.271912738680839539e-02 1.584861874580383301e-01
1.512062400579452515e-01 -3.928294479846954346e-01 7.045444846153259277e-02 1.142976507544517517e-01 1.906630694866180420e-01 1.209454238414764404e-01 5.886145234107971191e-01 6.382371187210083008e-01
4.245012402534484863e-01 -4.103293716907501221e-01 3.493837118148803711e-01 -4.308689534664154053e-01 1.005498543381690979e-01 -7.008031010627746582e-02 3.159407973289489746e-01 4.784049987792968750e-01
1.399758309125900269e-01 3.208671808242797852e-01 -5.065059661865234375e-01 -1.064142286777496338e-01 3.417001292109489441e-02 2.414359748363494873e-01 4.370827376842498779e-01 5.992315411567687988e-01
-1.286548674106597900e-01 4.324556589126586914e-01 -9.317732602357864380e-02 9.129893966019153595e-03 6.978799104690551758e-01 -4.723251461982727051e-01 2.424198016524314880e-02 2.773978412151336670e-01
1.474373191595077515e-01 3.764860928058624268e-01 -2.293930016458034515e-02 2.031820416450500488e-01 2.884092330932617188e-01 -6.003237366676330566e-01 3.554259836673736572e-01 4.741467833518981934e-01
4.117859899997711182e-01 1.604508161544799805e-01 -4.962129294872283936e-01 -1.094265878200531006e-01 4.446446597576141357e-01 -5.727524757385253906e-01 1.104780510067939758e-01 9.233987331390380859e-02
4.697773158550262451e-01 3.622938096523284912e-01 -1.279969066381454468e-01 -1.685138493776321411e-01 7.139338254928588867e-01 -2.910211384296417236e-01 -5.999388173222541809e-02 7.265210151672363281e-02
-2.151804603636264801e-02 2.106325030326843262e-01 -1.630308926105499268e-01 -1.110816746950149536e-01 3.335224688053131104e-01 -7.906138896942138672e-01 3.254303634166717529e-01 2.721032798290252686e-01
2.927928864955902100e-01 5.049316287040710449e-01 -3.290686905384063721e-01 -1.290435940027236938e-01 5.650330781936645508e-01 -4.116442501544952393e-01 1.358385682106018066e-01 1.649619638919830322e-01
3.455989360809326172e-01 3.807646036148071289e-01 -2.724862396717071533e-01 -3.462568158283829689e-03 1.903831362724304199e-01 4.038562625646591187e-02 4.572873003780841827e-03 7.895702719688415527e-01
-8.594572544097900391e-02 6.804352253675460815e-02 -2.608545720577239990e-01 -2.266711443662643433e-01 2.318060100078582764e-01 3.545294404029846191e-01 -3.493542671203613281e-01 7.530502676963806152e-01
1.671979874372482300e-01 -3.498384356498718262e-01 -4.658535718917846680e-01 -5.858104825019836426e-01 2.003782242536544800e-01 -2.421919554471969604e-01 -2.293457686901092529e-01 3.715598285198211670e-01
-1.196059584617614746e-01 5.167657136917114258e-01 -4.040434584021568298e-02 -3.737558424472808838e-01 3.382169902324676514e-01 -6.091691851615905762e-01 1.352246552705764771e-01 2.712162137031555176e-01
2.961076796054840088e-01 2.294939160346984863e-01 -2.261322587728500366e-01 -6.172265857458114624e-02 5.856944322586059570e-01 3.800730705261230469e-01 4.982616603374481201e-01 2.625819742679595947e-01
9.981511533260345459e-02 9.080035239458084106e-02 -5.710424780845642090e-01 -6.061876416206359863e-01 3.703957498073577881e-01 -2.430056333541870117e-01 -2.514078617095947266e-01 1.696718931198120117e-01
-1.132808346301317215e-02 3.834960460662841797e-01 -4.290604218840599060e-02 -3.916409797966480255e-03 8.617618083953857422e-01 6.224623695015907288e-02 2.567519247531890869e-01 1.962564736604690552e-01
3.411716818809509277e-01 4.491789340972900391e-01 -1.293539404869079590e-01 -1.079013198614120483e-01 5.764389634132385254e-01 -4.338911771774291992e-01 2.413436174392700195e-01 2.732673883438110352e-01
1.677493453025817871e-01 -4.598941802978515625e-01 -2.839713096618652344e-01 -3.759907782077789307e-01 1.721744239330291748e-01 -5.192651152610778809e-01 -6.287401169538497925e-02 4.848867952823638916e-01
3.296807706356048584e-01 7.103962451219558716e-02 -1.865103989839553833e-01 -3.690161406993865967e-01 2.043552994728088379e-01 3.459542691707611084e-01 -2.183861732482910156e-01 7.114540934562683105e-01
-3.220953345298767090e-01 4.134394228458404541e-01 8.870114386081695557e-02 -2.899843454360961914e-01 6.630040407180786133e-01 -2.561104297637939453e-01 2.558543384075164795e-01 2.504702806472778320e-01
9.944634884595870972e-02 -2.495148479938507080e-01 -5.029120296239852905e-02 -2.272642701864242554e-01 9.258697628974914551e-01 1.080753877758979797e-01 -1.575384475290775299e-02 6.716609001159667969e-02
1.354185044765472412e-01 2.532332539558410645e-01 -3.068334162235260010e-01 -4.686052799224853516e-01 -3.839796409010887146e-02 2.016288787126541138e-01 6.166561841964721680e-01 4.259153306484222412e-01
4.006363153457641602e-01 -5.081889033317565918e-02 1.855309605598449707e-01 -6.686362624168395996e-01 1.675985157489776611e-01 -2.260947525501251221e-01 -1.829613894224166870e-01 4.926750659942626953e-01
5.428561195731163025e-02 2.440161556005477905e-01 -5.376119613647460938e-01 -4.828232824802398682e-01 4.370289444923400879e-01 -3.186189532279968262e-01 -2.902582585811614990e-01 1.964743137359619141e-01
1.097410097718238831e-01 -1.380805820226669312e-01 9.684873372316360474e-02 3.022058904170989990e-01 2.379413694143295288e-01 7.147465646266937256e-02 1.775587499141693115e-01 8.803014755249023438e-01
-1.897924542427062988e-01 7.467568665742874146e-02 -5.585307478904724121e-01 -6.709697842597961426e-01 8.947534114122390747e-02 -2.790256403386592865e-02 2.883661091327667236e-01 3.229644298553466797e-01
-3.587203919887542725e-01 3.607848882675170898e-01 1.070963963866233826e-01 -1.833030134439468384e-01 6.783917546272277832e-01 -3.063842356204986572e-01 -3.912588581442832947e-03 3.768055438995361328e-01
5.155334249138832092e-02 5.886378288269042969e-01 -2.083798646926879883e-01 -4.899394512176513672e-02 3.697555065155029297e-01 -5.190911293029785156e-01 1.085190176963806152e-01 4.325206577777862549e-01
2.125895321369171143e-01 3.118666708469390869e-01 -4.177694916725158691e-01 1.555139385163784027e-02 4.623593389987945557e-01 -6.057783365249633789e-01 2.585389316082000732e-01 1.875794231891632080e-01
-9.477020800113677979e-02 3.124150335788726807e-01 -4.195008575916290283e-01 -4.285238683223724365e-01 5.133280996233224869e-03 1.484063416719436646e-01 5.295543670654296875e-01 4.809606969356536865e-01
2.675157189369201660e-01 1.193646620959043503e-02 -4.307640790939331055e-01 -1.621758192777633667e-01 1.588670462369918823e-01 -6.858950257301330566e-01 -6.018470972776412964e-02 4.659626483917236328e-01
3.374155759811401367e-01 2.717311978340148926e-01 -1.638275980949401855e-01 1.936746090650558472e-01 4.342333376407623291e-01 -3.446368575096130371e-01 -2.435089498758316040e-01 6.175224184989929199e-01
4.576989635825157166e-02 2.342426180839538574e-01 -7.156632095575332642e-02 -3.813866972923278809e-01 5.569759607315063477e-01 5.200560092926025391e-01 1.910135447978973389e-01 4.186781048774719238e-01
-1.134265437722206116e-01 1.013549417257308960e-01 -2.499394714832305908e-01 -8.097592592239379883e-01 -1.476897299289703369e-01 -7.750810682773590088e-02 6.663789600133895874e-02 4.758376479148864746e-01
6.281949281692504883e-01 -9.094335138797760010e-02 -3.207034766674041748e-01 1.173041537404060364e-01 5.636953935027122498e-02 9.977696835994720459e-02 2.958655357360839844e-01 6.162953376770019531e-01
3.305403888225555420e-01 2.088351696729660034e-01 6.368634104728698730e-02 -5.573714151978492737e-02 7.666738629341125488e-01 4.870583489537239075e-02 -1.091313958168029785e-01 4.877474904060363770e-01
1.798059195280075073e-01 3.639595210552215576e-01 -1.133080646395683289e-01 -9.732326120138168335e-02 5.701587200164794922e-01 1.556741297245025635e-01 6.801076531410217285e-01 3.210968151688575745e-02
3.993033468723297119e-01 -1.071796491742134094e-01 7.065249234437942505e-02 -7.592739462852478027e-01 8.669795840978622437e-02 -1.935515999794006348e-01 -1.858517080545425415e-01 4.099525511264801025e-01
-2.758898735046386719e-01 4.689213037490844727e-01 1.511444896459579468e-01 -1.154631525278091431e-01 5.495834946632385254e-01 -1.449036449193954468e-01 1.910559833049774170e-02 5.868708491325378418e-01
3.112595975399017334e-01 2.729799747467041016e-01 1.361419111490249634e-01 -4.104681909084320068e-01 -2.454767376184463501e-02 -2.431478053331375122e-01 4.467425346374511719e-01 6.182868480682373047e-01
1.415073871612548828e-01 4.347987473011016846e-01 7.664609700441360474e-02 -4.804495275020599365e-01 4.501178395003080368e-03 -5.811383128166198730e-01 2.470139265060424805e-01 3.942859172821044922e-01
9.325241297483444214e-02 -2.797197997570037842e-01 1.456980109214782715e-01 -7.218593955039978027e-01 9.526208043098449707e-03 -2.708061039447784424e-01 9.411380439996719360e-02 5.370922088623046875e-01
3.817217051982879639e-01 -4.836984574794769287e-01 5.520430952310562134e-02 -8.561184257268905640e-02 1.122518181800842285e-01 -3.286567032337188721e-01 4.207743704319000244e-01 5.588208436965942383e-01
4.067574813961982727e-02 -2.725845575332641602e-01 2.261166572570800781e-01 -6.858316659927368164e-01 -1.954336464405059814e-02 -1.851095557212829590e-01 2.151557058095932007e-01 5.671065449714660645e-01
1.756417602300643921e-01 1.311800777912139893e-01 -6.218881011009216309e-01 9.726426750421524048e-02 3.483827412128448486e-01 3.427788019180297852e-01 1.866419911384582520e-01 5.310682654380798340e-01
-2.788843810558319092e-01 1.962214857339859009e-01 -6.522461771965026855e-01 -2.840089797973632812e-01 3.457937836647033691e-01 -3.152669072151184082e-01 -1.623299121856689453e-01 3.637538850307464600e-01
2.479207366704940796e-01 3.581323623657226562e-01 -3.320547938346862793e-01 -7.030735909938812256e-02 5.107529759407043457e-01 -4.580265879631042480e-01 2.145441621541976929e-01 4.223586320877075195e-01
3.013525605201721191e-01 4.429494217038154602e-02 8.122017979621887207e-02 -4.389890730381011963e-01 4.969586133956909180e-01 3.134902417659759521e-01 -3.026291728019714355e-01 5.206612348556518555e-01
2.919816672801971436e-01 5.767290666699409485e-02 -6.086926460266113281e-01 1.206005364656448364e-01 3.241230547428131104e-01 -4.658559858798980713e-01 2.084694206714630127e-01 4.010389745235443115e-01
7.547587901353836060e-02 4.491751194000244141e-01 -3.880796134471893311e-01 -2.799981832504272461e-01 4.643018916249275208e-02 -2.758790850639343262e-01 6.540827751159667969e-01 2.396893352270126343e-01
8.542941510677337646e-02 5.628896355628967285e-01 6.461440771818161011e-02 -3.922457396984100342e-01 5.814250707626342773e-01 -3.467926084995269775e-01 3.517162799835205078e-02 2.413881421089172363e-01
5.585393309593200684e-02 3.404664695262908936e-01 2.523236572742462158e-01 7.754336297512054443e-02 1.432051509618759155e-01 -3.974815905094146729e-01 4.122888743877410889e-01 6.802950501441955566e-01
-1.947301328182220459e-01 1.598600894212722778e-01 1.640542447566986084e-01 -6.871124505996704102e-01 3.441253602504730225e-01 3.540593385696411133e-01 -1.388753950595855713e-02 4.399029016494750977e-01
2.418404258787631989e-02 3.719787299633026123e-01 -1.061762273311614990e-01 -3.180155158042907715e-01 1.224545612931251526e-01 -2.843046188354492188e-01 7.734017968177795410e-01 2.338061630725860596e-01
-5.834224224090576172e-01 9.219252318143844604e-02 -3.359780907630920410e-01 -4.521441161632537842e-01 1.634328514337539673e-01 -3.485829830169677734e-01 2.826425135135650635e-01 3.251093924045562744e-01
5.015255883336067200e-02 2.507742345333099365e-01 2.851487100124359131e-01 -1.189335659146308899e-01 6.732156127691268921e-02 -5.340338349342346191e-01 3.510358333587646484e-01 6.528334617614746094e-01
-3.300932943820953369e-01 2.531682848930358887e-01 2.024071812629699707e-01 -1.397469490766525269e-01 6.525886058807373047e-01 -1.102425903081893921e-01 -3.649938851594924927e-02 5.719166994094848633e-01
1.146307811141014099e-01 -4.410983324050903320e-01 -1.799710690975189209e-01 -3.362802863121032715e-01 2.379982173442840576e-01 -5.178884267807006836e-01 -1.302851438522338867e-01 5.522607564926147461e-01
4.562973976135253906e-01 4.384595155715942383e-01 3.610449656844139099e-02 4.815549775958061218e-02 5.491920113563537598e-01 1.777456253767013550e-01 1.421072930097579956e-01 4.924668073654174805e-01
-6.208482198417186737e-03 1.472086757421493530e-01 -5.784037709236145020e-01 -5.573513507843017578e-01 4.776741564273834229e-02 2.638288736343383789e-01 3.336789608001708984e-01 3.871310353279113770e-01
3.490378260612487793e-01 1.636995822191238403e-01 -2.068187668919563293e-02 -1.093685030937194824e-01 -3.690799698233604431e-03 -5.480074882507324219e-01 3.766831159591674805e-01 6.298966407775878906e-01
5.593205094337463379e-01 3.734850287437438965e-01 -4.595596194267272949e-01 -1.682656854391098022e-01 3.607131838798522949e-01 7.702220231294631958e-02 2.713910937309265137e-01 3.137858510017395020e-01
-7.522492855787277222e-02 -1.612375080585479736e-01 -1.708817183971405029e-01 -1.213785558938980103e-01 8.572264313697814941e-01 2.928077876567840576e-01 1.986418068408966064e-01 2.537290155887603760e-01
1.223693042993545532e-01 -3.482468053698539734e-02 -4.639444947242736816e-01 1.045014560222625732e-01 3.321308791637420654e-01 -4.960888624191284180e-01 1.480014715343713760e-02 6.332566738128662109e-01
1.297064870595932007e-01 2.031571269035339355e-01 -2.656893134117126465e-01 -3.691156208515167236e-01 5.424375534057617188e-01 4.875161647796630859e-01 3.953979015350341797e-01 2.163704633712768555e-01
-2.453586757183074951e-01 -3.227467536926269531e-01 3.936960920691490173e-02 -4.521557092666625977e-01 -7.042545825242996216e-02 1.776915788650512695e-02 3.065961897373199463e-01 7.282597422599792480e-01
3.306810744106769562e-03 8.949817158281803131e-03 -6.143082976341247559e-01 1.653587371110916138e-01 5.322313904762268066e-01 -4.154610633850097656e-01 5.255004763603210449e-02 3.695283234119415283e-01
2.949708700180053711e-01 2.903646528720855713e-01 -4.305453598499298096e-01 4.586359113454818726e-02 6.947227120399475098e-01 -2.459352910518646240e-01 9.939214587211608887e-02 2.969937324523925781e-01
3.405652642250061035e-01 -1.713416427373886108e-01 2.018558681011199951e-01 -6.386017203330993652e-01 4.331552237272262573e-02 1.809045821428298950e-01 1.483191698789596558e-01 5.911836028099060059e-01
4.736322462558746338e-01 -8.078669011592864990e-02 -5.065190792083740234e-01 -2.719550430774688721e-01 4.436275064945220947e-01 -2.400939762592315674e-01 -2.317941933870315552e-01 3.611731231212615967e-01
2.592565119266510010e-01 6.072920933365821838e-02 -7.396890521049499512e-01 -2.966001629829406738e-01 2.769350111484527588e-01 -3.379273116588592529e-01 2.014801353216171265e-01 2.500091493129730225e-01
2.322221994400024414e-01 1.011154353618621826e-01 -2.869858145713806152e-01 -1.723011732101440430e-01 3.302114009857177734e-01 8.441451191902160645e-02 6.460685133934020996e-01 5.387300848960876465e-01
3.140078485012054443e-01 -9.464829228818416595e-03 -5.927349328994750977e-01 -1.637283414602279663e-01 3.434020280838012695e-01 -3.899272084236145020e-01 5.014088153839111328e-01 -4.229664430022239685e-02
4.559077620506286621e-01 1.297424882650375366e-01 -1.613244786858558655e-02 -6.618377566337585449e-01 1.941653043031692505e-01 -2.646584212779998779e-01 6.218340247869491577e-02 4.747782647609710693e-01
1.549338996410369873e-01 -1.597838997840881348e-01 -1.479084938764572144e-01 -7.505083680152893066e-01 1.130150556564331055e-01 -7.584610581398010254e-02 -3.092179596424102783e-01 5.011826753616333008e-01
4.799874126911163330e-01 2.444830238819122314e-01 -1.278226673603057861e-01 -3.797639310359954834e-01 1.491058766841888428e-01 -3.644862771034240723e-02 5.948856472969055176e-01 4.145249128341674805e-01
7.372515741735696793e-03 6.812838464975357056e-02 -3.476238548755645752e-01 2.614017762243747711e-02 6.037689447402954102e-01 -6.030605435371398926e-01 3.776035010814666748e-01 5.454476177692413330e-02
-3.098346479237079620e-02 2.441606372594833374e-01 -4.819512963294982910e-01 -2.374923676252365112e-01 6.344958543777465820e-01 -4.189413487911224365e-01 2.471503615379333496e-01 1.075447350740432739e-01
3.363703787326812744e-01 -3.321591019630432129e-02 2.319210171699523926e-01 -4.585747122764587402e-01 4.013684093952178955e-01 -3.003002516925334930e-02 -2.646780610084533691e-01 6.241959333419799805e-01
-2.637954950332641602e-01 5.519549250602722168e-01 -3.155425786972045898e-01 -1.812391877174377441e-01 5.361063480377197266e-01 -2.075711190700531006e-01 3.722558915615081787e-02 4.018225371837615967e-01
3.629630431532859802e-02 -4.700684249401092529e-01 4.688584208488464355e-01 -3.762906193733215332e-01 3.624511957168579102e-01 -8.077537268400192261e-02 3.223442137241363525e-01 4.177251756191253662e-01
-1.031017303466796875e-01 4.505028426647186279e-01 1.119255274534225464e-02 -1.295001804828643799e-01 5.837723016738891602e-01 -5.715934038162231445e-01 -6.074774265289306641e-02 3.135636448860168457e-01
-7.872019708156585693e-02 2.911140322685241699e-01 -5.323613882064819336e-01 -1.229382455348968506e-01 2.690927386283874512e-01 -5.475599765777587891e-01 1.354244947433471680e-01 4.689996838569641113e-01
-2.622244656085968018e-01 2.432569861412048340e-01 -3.891536593437194824e-01 4.607433825731277466e-02 4.093941152095794678e-01 -3.849341273307800293e-01 6.736600399017333984e-02 6.310190558433532715e-01
3.677923381328582764e-01 3.473859727382659912e-01 -4.726925399154424667e-03 -6.425824761390686035e-02 4.449924230575561523e-01 -3.359914720058441162e-01 2.109646946191787720e-01 6.200692057609558105e-01
5.910699963569641113e-01 -9.308543056249618530e-03 1.173364445567131042e-01 -3.888125121593475342e-01 6.857299208641052246e-01 -9.591163694858551025e-02 5.521368607878684998e-02 5.597687512636184692e-02
4.373851716518402100e-01 -5.923401564359664917e-02 -6.127960085868835449e-01 -2.184568345546722412e-01 4.149669408798217773e-01 -2.529423832893371582e-01 -1.177568268030881882e-02 3.816113471984863281e-01
3.188056051731109619e-01 8.185467869043350220e-02 -3.076607584953308105e-01 -3.464766144752502441e-01 -4.172385111451148987e-02 -1.672630459070205688e-01 6.407872438430786133e-01 4.864518046379089355e-01
-4.677979648113250732e-02 3.396038711071014404e-02 -5.503361821174621582e-01 7.013873755931854248e-02 3.747572302818298340e-01 -2.295520007610321045e-01 -1.612240076065063477e-01 6.853749155998229980e-01
1.259532421827316284e-01 2.362928725779056549e-02 -2.943585216999053955e-01 -1.272998750209808350e-01 1.125863119959831238e-01 -6.767595410346984863e-01 2.695538997650146484e-01 5.808500051498413086e-01
3.705172836780548096e-01 -4.919086396694183350e-01 -1.599835902452468872e-01 -5.242931842803955078e-01 8.684008568525314331e-02 -1.972169727087020874e-01 -1.954904384911060333e-02 5.229214429855346680e-01
-1.086441725492477417e-01 -1.065482664853334427e-02 -3.870446979999542236e-01 -4.020680189132690430e-01 5.378220677375793457e-01 4.472860991954803467e-01 3.483398258686065674e-01 2.568320333957672119e-01
2.809562087059020996e-01 1.538381576538085938e-01 -3.592342436313629150e-01 -6.580467224121093750e-01 7.245823740959167480e-02 -5.409717559814453125e-02 5.441453456878662109e-01 1.762151569128036499e-01
2.451560199260711670e-01 1.377265155315399170e-01 -8.031136393547058105e-01 -2.347752451896667480e-01 3.347550332546234131e-01 -6.706882268190383911e-03 4.152270406484603882e-02 3.270918726921081543e-01
1.225235462188720703e-01 1.840223520994186401e-01 6.340400874614715576e-02 -3.180617392063140869e-01 -1.477609425783157349e-01 -1.661794036626815796e-01 4.174956679344177246e-01 7.887894511222839355e-01
2.941642105579376221e-01 6.077503785490989685e-02 -4.372729063034057617e-01 -5.942726731300354004e-01 1.713558882474899292e-01 -4.773672819137573242e-01 2.718968391418457031e-01 1.850296854972839355e-01
2.783583700656890869e-01 1.815400272607803345e-02 1.715761721134185791e-01 1.100270426832139492e-03 7.911596894264221191e-01 8.470295369625091553e-02 5.012190937995910645e-01 9.175319224596023560e-02
-3.211990892887115479e-01 -3.390651345252990723e-01 -1.289192438125610352e-01 -4.186876714229583740e-01 7.807291299104690552e-02 2.156837731599807739e-01 5.749780535697937012e-01 4.546777307987213135e-01
1.488601416349411011e-01 1.999574452638626099e-01 -6.621632725000381470e-02 -1.028819680213928223e-01 6.359840631484985352e-01 -3.172224462032318115e-01 6.337798237800598145e-01 1.269080638885498047e-01
-2.797496616840362549e-01 -1.000565215945243835e-01 -2.139368206262588501e-01 -5.368827581405639648e-01 1.437720507383346558e-01 2.901747524738311768e-01 -1.285934075713157654e-02 6.875170469284057617e-01
2.647337913513183594e-01 7.980202138423919678e-02 1.089229881763458252e-01 -5.352942347526550293e-01 5.937133431434631348e-01 -1.621192134916782379e-02 5.134642720222473145e-01 -9.348569065332412720e-02
-2.170666605234146118e-01 -2.300165742635726929e-01 -3.458474278450012207e-01 -4.176453351974487305e-01 2.407338842749595642e-02 -4.295230507850646973e-01 -7.799307256937026978e-02 6.440371870994567871e-01
4.458846449851989746e-01 -3.266511559486389160e-01 -1.222849339246749878e-01 -5.967535972595214844e-01 2.225392907857894897e-01 -4.940011501312255859e-01 1.491737514734268188e-01 8.719808608293533325e-02
