# Supplementary material for: Where is your field going? A machine learning approach to study the relative motion of the domains of physics
Source: PLoS One. 2020 Jun 18;15(6):e0233997. doi: 10.1371/journal.pone.0233997 (PMC7302634; doi:10.1371/journal.pone.0233997)
Supplement: S19 Data — (ZIP) [file pone.0233997.s019.zip › 18/Pacs4Run_18_VS_500_embeddings1988-1992ED8.txt]

2.121087349951267242e-02 -1.874904520809650421e-02 1.461394876241683960e-01 2.286333441734313965e-01 6.196160912513732910e-01 3.112831413745880127e-01 -3.699336051940917969e-01 -5.548843145370483398e-01
1.752040535211563110e-01 -2.141604125499725342e-01 -8.862394094467163086e-02 -2.933831214904785156e-01 -2.935144305229187012e-01 6.427153348922729492e-01 -5.345228910446166992e-01 -2.110990434885025024e-01
5.130438208580017090e-01 -4.903922975063323975e-02 2.853508591651916504e-01 8.771298080682754517e-02 -2.817028462886810303e-01 6.709085404872894287e-02 -6.713883280754089355e-01 -3.326301276683807373e-01
6.688681840896606445e-01 1.860840171575546265e-01 6.741185486316680908e-02 2.169564515352249146e-01 3.391473889350891113e-01 1.368815451860427856e-01 -5.753939747810363770e-01 3.921646624803543091e-02
6.316261887550354004e-01 -1.631045341491699219e-01 1.127512939274311066e-02 -4.450867325067520142e-02 2.622219324111938477e-01 2.763425409793853760e-01 -6.226968169212341309e-01 1.986468881368637085e-01
6.118273735046386719e-01 1.406504958868026733e-01 -3.849687278270721436e-01 1.843953430652618408e-01 6.706272810697555542e-02 4.631975889205932617e-01 -2.451926469802856445e-01 -3.801490664482116699e-01
1.595096588134765625e-01 9.296154603362083435e-03 -2.657189369201660156e-01 -1.775892823934555054e-01 -1.179512739181518555e-01 4.387242496013641357e-01 -7.574883103370666504e-01 -3.035551905632019043e-01
-1.109859645366668701e-01 -3.695911169052124023e-01 -4.462709128856658936e-01 2.189750522375106812e-01 3.969999849796295166e-01 4.884588718414306641e-01 -4.382657706737518311e-01 1.252942979335784912e-01
7.136768102645874023e-01 1.548207402229309082e-01 1.559819430112838745e-01 5.022892951965332031e-01 2.157235331833362579e-02 3.233564496040344238e-01 -2.238240092992782593e-01 -1.869470030069351196e-01
2.286468893289566040e-01 4.225428700447082520e-01 -3.024787083268165588e-02 7.387148588895797729e-02 4.292307496070861816e-01 8.408983796834945679e-02 -7.206218242645263672e-01 -2.284742444753646851e-01
-1.159405782818794250e-01 -1.709133684635162354e-01 -2.719884365797042847e-02 -2.745401561260223389e-01 6.037194132804870605e-01 1.356626451015472412e-01 -6.998404860496520996e-01 -9.260683506727218628e-02
5.301240086555480957e-01 -4.479678869247436523e-01 -2.065997757017612457e-02 -2.093201130628585815e-01 -1.536900997161865234e-01 3.073010444641113281e-01 -5.132222175598144531e-01 -3.043025434017181396e-01
6.127359867095947266e-01 3.080765902996063232e-01 1.070043146610260010e-01 2.167984396219253540e-01 4.023872315883636475e-01 1.140629127621650696e-01 -5.359839200973510742e-01 -9.480133652687072754e-02
4.538420140743255615e-01 -5.432015061378479004e-01 7.047919183969497681e-02 2.650204896926879883e-01 6.824282556772232056e-02 1.207650378346443176e-01 -6.221539974212646484e-01 1.320589035749435425e-01
2.692141234874725342e-01 -4.412401616573333740e-01 -1.413369029760360718e-01 2.970932051539421082e-02 -1.219511479139328003e-01 6.362977623939514160e-02 -6.188470125198364258e-01 -5.568479895591735840e-01
4.261767864227294922e-01 -1.310556828975677490e-01 5.591227859258651733e-02 2.128296792507171631e-01 -3.934006690979003906e-01 4.386841654777526855e-01 -4.977124035358428955e-01 -3.973028957843780518e-01
5.433028936386108398e-01 -4.784124195575714111e-01 8.328933268785476685e-02 2.891714274883270264e-01 2.295729145407676697e-02 -5.107702687382698059e-03 -6.175745129585266113e-01 -5.860861390829086304e-02
-2.698369622230529785e-01 -4.772486090660095215e-01 -1.810496896505355835e-01 -1.514678150415420532e-01 3.466123640537261963e-01 3.471734523773193359e-01 -3.322266936302185059e-01 -5.409771203994750977e-01
2.706096470355987549e-01 -1.842928081750869751e-01 -6.980849802494049072e-02 -1.051989048719406128e-01 -8.873543143272399902e-02 2.035337537527084351e-01 -8.990848660469055176e-01 -1.386108696460723877e-01
7.741480320692062378e-02 -9.181281924247741699e-02 -1.900246590375900269e-01 -8.206042647361755371e-02 -3.384044766426086426e-02 1.049374118447303772e-01 -8.456311225891113281e-01 -4.642035663127899170e-01
5.354209542274475098e-01 -2.910726964473724365e-01 -7.855874300003051758e-02 -2.568072974681854248e-01 -1.455717626959085464e-02 1.931107491254806519e-01 -6.623058319091796875e-01 -2.834202647209167480e-01
2.385550588369369507e-01 -4.027470052242279053e-01 -3.002128601074218750e-01 2.423337548971176147e-01 -2.112981975078582764e-01 4.693468213081359863e-01 -6.005953550338745117e-01 -7.990396022796630859e-02
-1.237773373723030090e-01 -1.424753814935684204e-01 -4.553554952144622803e-01 2.060263901948928833e-01 4.467205330729484558e-02 7.384548187255859375e-01 -4.006590545177459717e-01 -8.213233947753906250e-02
5.102162957191467285e-01 -8.319383114576339722e-02 -3.201368749141693115e-01 -2.371482104063034058e-01 1.275276485830545425e-02 6.135357618331909180e-01 -4.416056871414184570e-01 -4.926334321498870850e-02
1.508158743381500244e-01 -1.386338770389556885e-01 -4.682608246803283691e-01 2.405174970626831055e-01 -1.524249464273452759e-01 5.302473306655883789e-01 -5.614706873893737793e-01 -2.475349456071853638e-01
-9.023453295230865479e-02 1.998822987079620361e-01 -1.493331193923950195e-01 5.615986511111259460e-02 6.229679584503173828e-01 1.797803640365600586e-01 -7.035898566246032715e-01 -1.048894077539443970e-01
2.702451348304748535e-01 1.223794445395469666e-01 2.522719800472259521e-01 2.480840533971786499e-01 -2.353219687938690186e-01 3.515779376029968262e-01 -7.676402330398559570e-01 1.361953318119049072e-01
3.662677705287933350e-01 -1.952122598886489868e-01 -2.319325357675552368e-01 4.187664389610290527e-01 -2.955724596977233887e-01 4.210532009601593018e-01 -5.537466406822204590e-01 -1.652207076549530029e-01
8.237377405166625977e-01 7.994361966848373413e-02 5.619558505713939667e-03 8.250432461500167847e-02 6.677840650081634521e-02 2.086841613054275513e-01 -3.385126888751983643e-01 -3.816116750240325928e-01
4.071979522705078125e-01 -2.520977556705474854e-01 1.297881156206130981e-01 6.644869595766067505e-02 -3.234497606754302979e-01 1.632446050643920898e-01 -3.605340719223022461e-01 -6.986578702926635742e-01
5.596972703933715820e-01 -4.693218171596527100e-01 1.373486220836639404e-01 -3.334556818008422852e-01 7.716362923383712769e-02 1.266503036022186279e-01 -5.406594872474670410e-01 -1.486995071172714233e-01
5.236614346504211426e-01 2.556080520153045654e-01 -2.330294996500015259e-01 3.349914029240608215e-02 -1.291066557168960571e-01 5.232000946998596191e-01 -3.157398104667663574e-01 -4.635945558547973633e-01
6.354288011789321899e-02 -1.148571819067001343e-01 5.534994006156921387e-01 -1.657729446887969971e-01 3.286274671554565430e-01 5.496900677680969238e-01 -4.135386347770690918e-01 2.603043019771575928e-01
3.276421725749969482e-01 -6.463846564292907715e-01 -3.885154798626899719e-02 -3.020985722541809082e-01 3.817498087882995605e-01 4.566074311733245850e-01 -1.563275903463363647e-01 -5.833347886800765991e-02
3.064852356910705566e-01 -9.261766821146011353e-02 5.375273823738098145e-01 1.428913623094558716e-01 -3.870248794555664062e-01 2.671054601669311523e-01 -6.004612445831298828e-01 -8.029954135417938232e-02
1.529141366481781006e-01 -2.699190378189086914e-01 6.319119334220886230e-01 -2.732895314693450928e-01 2.838676869869232178e-01 1.612114459276199341e-01 -2.892778217792510986e-01 -4.893971681594848633e-01
4.372553825378417969e-01 -2.023754119873046875e-01 3.123361170291900635e-01 -1.677525639533996582e-01 -6.731188297271728516e-02 1.999847888946533203e-01 -7.714524269104003906e-01 4.993474110960960388e-02
-1.764538139104843140e-01 -2.352475672960281372e-01 5.243606567382812500e-01 -2.002829164266586304e-01 3.809743225574493408e-01 2.366918027400970459e-01 -3.917126059532165527e-01 -4.938138723373413086e-01
1.106838732957839966e-01 8.700177073478698730e-02 3.111183643341064453e-01 -1.851187646389007568e-01 5.468490123748779297e-01 5.061752796173095703e-01 -4.657798111438751221e-01 2.773229479789733887e-01
3.233665525913238525e-01 -1.541846692562103271e-01 3.951183855533599854e-01 4.154447093605995178e-02 -8.014496415853500366e-02 1.748185157775878906e-01 -8.167502880096435547e-01 9.874632954597473145e-02
2.500896155834197998e-01 -1.427650731056928635e-02 -2.752952836453914642e-02 -3.197885155677795410e-01 4.651355445384979248e-01 1.719875186681747437e-01 -7.582498788833618164e-01 1.155638620257377625e-01
5.988835096359252930e-01 -3.664966821670532227e-01 3.647604957222938538e-02 -2.804854810237884521e-01 -5.893349647521972656e-02 2.221478372812271118e-01 -5.186084508895874023e-01 -3.244048953056335449e-01
-8.203717879951000214e-03 1.448926627635955811e-01 3.294366002082824707e-01 6.573217920958995819e-03 3.384660780429840088e-01 4.533301591873168945e-01 -6.624616384506225586e-01 3.338329195976257324e-01
-2.648118138313293457e-01 6.154833734035491943e-02 6.277306079864501953e-01 1.607795953750610352e-01 2.874081432819366455e-01 1.615351140499114990e-01 -3.984911739826202393e-01 -4.885678589344024658e-01
1.538591384887695312e-01 -1.118087247014045715e-01 -7.277242839336395264e-02 -1.250887960195541382e-01 -9.108292311429977417e-02 1.837117969989776611e-01 -9.132198691368103027e-01 -2.585856914520263672e-01
5.717103481292724609e-01 -4.699351191520690918e-01 1.962863095104694366e-02 -9.364110976457595825e-02 -2.413601577281951904e-01 5.968992114067077637e-01 -1.527248919010162354e-01 -7.270549237728118896e-02
6.241272687911987305e-01 1.252344697713851929e-01 2.705955803394317627e-01 7.141505181789398193e-02 4.316221177577972412e-01 -2.079602703452110291e-02 -5.725210905075073242e-01 4.414559155702590942e-02
6.216479539871215820e-01 -2.664538919925689697e-01 2.348498553037643433e-01 2.902630269527435303e-01 1.932254433631896973e-01 1.056424900889396667e-01 -5.642899274826049805e-01 1.903402805328369141e-01
5.502391457557678223e-01 2.371946573257446289e-01 -1.687392741441726685e-01 -7.914079725742340088e-02 -1.397527009248733521e-01 5.875115394592285156e-01 -3.703398406505584717e-01 -3.230900168418884277e-01
2.643056809902191162e-01 -1.282732635736465454e-01 -1.957107186317443848e-01 -2.710879445075988770e-01 3.980040550231933594e-01 6.725726723670959473e-01 3.436527773737907410e-02 -4.358382225036621094e-01
7.440064102411270142e-02 -3.894140124320983887e-01 -3.719863593578338623e-01 9.781841188669204712e-02 -1.767792403697967529e-01 5.125277638435363770e-01 -5.244879722595214844e-01 -3.547617197036743164e-01
3.880907893180847168e-01 -4.843272268772125244e-02 -2.408768236637115479e-01 -2.895013391971588135e-01 -4.170585796236991882e-02 6.786149144172668457e-01 -1.697195470333099365e-01 -4.627580046653747559e-01
2.003689706325531006e-01 -4.123842418193817139e-01 6.900166273117065430e-01 2.442491799592971802e-02 1.172437965869903564e-01 5.070890784263610840e-01 -1.670819222927093506e-01 1.194583922624588013e-01
-1.425674706697463989e-01 7.626961916685104370e-02 6.765967011451721191e-01 -4.701030999422073364e-02 1.931082084774971008e-02 3.030529618263244629e-01 -3.801975846290588379e-01 -5.264030694961547852e-01
1.109947264194488525e-01 -2.024694234132766724e-01 6.234744787216186523e-01 2.369055896997451782e-01 2.297941297292709351e-01 6.311675310134887695e-01 -1.339812129735946655e-01 1.808674782514572144e-01
7.931114733219146729e-02 2.411460038274526596e-03 -2.227149903774261475e-01 -1.304661929607391357e-01 -9.024153649806976318e-02 3.145712912082672119e-01 -8.574831485748291016e-01 -2.910405993461608887e-01
3.364730998873710632e-02 -4.311560988426208496e-01 -2.848957479000091553e-01 1.129431650042533875e-01 -2.455034255981445312e-01 4.304954707622528076e-01 -5.856982469558715820e-01 -3.611230552196502686e-01
3.635008931159973145e-01 1.491974741220474243e-01 7.133437395095825195e-01 -6.558717694133520126e-03 3.163289129734039307e-01 4.511981010437011719e-01 -1.711651384830474854e-01 6.134916096925735474e-02
4.258588254451751709e-01 -3.505771756172180176e-01 1.371732056140899658e-01 -1.872199624776840210e-01 -1.103121563792228699e-01 6.886071711778640747e-02 -7.343627810478210449e-01 -2.926990091800689697e-01
6.229282617568969727e-01 2.057599723339080811e-01 -3.234363496303558350e-01 -1.061129346489906311e-01 2.445193380117416382e-01 5.621590018272399902e-01 -1.690481752157211304e-01 -2.221764773130416870e-01
1.155707761645317078e-01 -1.549643725156784058e-01 -2.828929759562015533e-02 -1.068266853690147400e-01 -2.559101581573486328e-01 1.978038847446441650e-01 -7.844139933586120605e-01 -4.800995588302612305e-01
1.357331424951553345e-01 3.783511817455291748e-01 1.137037202715873718e-01 -6.740274839103221893e-03 -1.914229616522789001e-02 4.078807830810546875e-01 -7.995690703392028809e-01 1.393163055181503296e-01
2.636691927909851074e-01 2.878184318542480469e-01 -2.029082626104354858e-01 6.461219489574432373e-02 5.799094438552856445e-01 1.115626618266105652e-01 -6.464366316795349121e-01 -1.888684481382369995e-01
-5.286755412817001343e-02 -1.533611565828323364e-01 5.799860954284667969e-01 3.959130644798278809e-01 4.217518568038940430e-01 2.050161361694335938e-01 -4.941415786743164062e-01 1.283434033393859863e-01
1.206375136971473694e-01 1.396423578262329102e-01 6.831913590431213379e-01 -1.548490077257156372e-01 1.843525320291519165e-01 5.690762996673583984e-01 -3.425616919994354248e-01 -6.001927889883518219e-03
7.377057075500488281e-01 -1.073119416832923889e-01 -5.231782421469688416e-02 2.231725454330444336e-01 -1.945363283157348633e-01 5.108291506767272949e-01 -1.310884803533554077e-01 -2.752386033535003662e-01
-2.653624676167964935e-02 -3.527826964855194092e-01 -9.445200115442276001e-02 4.257292449474334717e-01 5.274206399917602539e-01 2.907657921314239502e-01 8.689335547387599945e-03 -5.673454999923706055e-01
5.023172497749328613e-01 -4.839441776275634766e-01 7.081278413534164429e-02 2.058156020939350128e-02 -5.825782939791679382e-02 3.565032407641410828e-02 -6.850797533988952637e-01 -1.844941973686218262e-01
7.000156044960021973e-01 2.540067434310913086e-01 -1.893554627895355225e-01 1.601736247539520264e-01 2.168861776590347290e-01 5.371782779693603516e-01 -1.169275566935539246e-01 -1.862136274576187134e-01
2.920230329036712646e-01 -6.755517721176147461e-01 -1.626284047961235046e-02 3.532891348004341125e-02 -1.722913831472396851e-01 1.712742894887924194e-01 -5.719514489173889160e-01 -2.658798992633819580e-01
4.005562961101531982e-01 1.786009073257446289e-01 1.976926997303962708e-02 1.674375534057617188e-01 6.919459700584411621e-01 -1.883211731910705566e-02 -5.187955498695373535e-01 -1.758912503719329834e-01
1.439380496740341187e-01 2.393240183591842651e-01 5.370701551437377930e-01 -1.614249646663665771e-01 4.225665628910064697e-01 3.626759946346282959e-01 -1.235944181680679321e-01 -5.311605930328369141e-01
4.100503921508789062e-01 6.323809176683425903e-02 -1.226459145545959473e-01 2.127648741006851196e-01 -1.018979400396347046e-02 -1.744142547249794006e-02 -5.046951174736022949e-01 -7.158377170562744141e-01
-1.416901051998138428e-01 -6.501869559288024902e-01 -1.381256878376007080e-01 3.495228290557861328e-02 4.532242119312286377e-01 4.060676395893096924e-01 -1.593468785285949707e-01 -3.757473826408386230e-01
-3.679142892360687256e-02 -2.112489938735961914e-01 -1.312511414289474487e-01 7.700353264808654785e-01 4.374951124191284180e-01 2.986828982830047607e-01 -9.368865936994552612e-02 -2.333412468433380127e-01
5.119451880455017090e-01 -5.163991451263427734e-02 -2.776788771152496338e-01 7.008070349693298340e-01 1.703843027353286743e-01 3.189552426338195801e-01 -1.440882235765457153e-01 -1.244378015398979187e-01
5.925910547375679016e-02 5.767567157745361328e-01 2.223765291273593903e-02 4.380879104137420654e-01 3.608198165893554688e-01 3.886612653732299805e-01 -2.544808685779571533e-01 -3.541403710842132568e-01
4.712144732475280762e-01 -5.053907632827758789e-01 2.937146425247192383e-01 -1.746218204498291016e-01 -1.159539073705673218e-01 1.417677849531173706e-01 -6.007165312767028809e-01 -1.066402643918991089e-01
-2.752927877008914948e-02 -4.249629378318786621e-01 -1.531788557767868042e-01 1.965100765228271484e-01 -2.513268589973449707e-01 2.212778180837631226e-01 -5.244365334510803223e-01 -6.077879667282104492e-01
-4.398871958255767822e-02 -4.002246856689453125e-01 5.263890624046325684e-01 -1.146831065416336060e-01 4.071545302867889404e-01 1.261687874794006348e-01 -2.912932634353637695e-01 -5.301910042762756348e-01
5.909666419029235840e-01 3.375271856784820557e-01 -2.544973045587539673e-02 3.546972870826721191e-01 3.885266780853271484e-01 4.917472302913665771e-01 -1.301144063472747803e-01 -2.603819221258163452e-02
1.440350115299224854e-01 -2.425826489925384521e-01 -1.902212053537368774e-01 -8.050749450922012329e-02 5.389665365219116211e-01 6.420708298683166504e-01 1.053982004523277283e-01 -4.048374891281127930e-01
3.265196681022644043e-01 -1.877706050872802734e-01 -5.015701055526733398e-02 -1.168960053473711014e-02 -2.541287541389465332e-01 3.680880367755889893e-01 -1.806897073984146118e-01 -7.891488671302795410e-01
2.737921178340911865e-01 -1.453730743378400803e-02 -1.739134043455123901e-01 -2.035681456327438354e-01 -2.468712627887725830e-01 5.439286231994628906e-01 -6.342759728431701660e-01 -3.066443800926208496e-01
7.214806675910949707e-01 -1.837022751569747925e-01 -7.741001248359680176e-02 3.585184812545776367e-01 3.861321210861206055e-01 1.680150255560874939e-02 -1.672499626874923706e-01 -3.658395409584045410e-01
8.170613050460815430e-01 -2.514380961656570435e-02 8.154378086328506470e-02 1.431900411844253540e-01 -7.612802833318710327e-02 2.219122350215911865e-01 -1.994358897209167480e-01 -4.580509066581726074e-01
5.396714210510253906e-01 -3.063465356826782227e-01 2.481739269569516182e-03 3.126879930496215820e-01 -9.374798089265823364e-02 1.726612299680709839e-01 -6.903611421585083008e-01 -4.390638694167137146e-02
-4.751577228307723999e-02 1.053112819790840149e-01 6.984946727752685547e-01 2.667986154556274414e-01 2.025713771581649780e-01 5.889526009559631348e-01 -1.579676270484924316e-01 -1.213315650820732117e-01
2.404166758060455322e-01 2.243531495332717896e-01 -9.800899028778076172e-02 1.575961858034133911e-01 5.008095502853393555e-01 -1.335208415985107422e-01 -6.105623841285705566e-01 -4.647565782070159912e-01
6.132786870002746582e-01 8.769790828227996826e-02 3.121482394635677338e-02 4.512768089771270752e-01 -1.320748776197433472e-01 1.406784951686859131e-01 -4.523618221282958984e-01 -4.119558334350585938e-01
6.060574650764465332e-01 -2.947308123111724854e-01 -2.289644181728363037e-01 -2.872214615345001221e-01 3.443133533000946045e-01 2.920697927474975586e-01 -2.725964188575744629e-01 -3.643375337123870850e-01
-3.378252685070037842e-01 -1.985035389661788940e-01 -3.792239427566528320e-01 2.797525823116302490e-01 1.853514611721038818e-01 5.701236724853515625e-01 -2.878191173076629639e-01 -4.268044531345367432e-01
-9.936665743589401245e-02 9.014512598514556885e-02 4.492610096931457520e-01 -2.221171110868453979e-01 2.760691046714782715e-01 7.458274960517883301e-01 -1.522033065557479858e-01 -2.742082774639129639e-01
2.697614729404449463e-01 -2.750102281570434570e-01 -1.704037040472030640e-01 -5.926280282437801361e-03 -1.787697523832321167e-01 3.149119615554809570e-01 -7.936774492263793945e-01 -2.479385137557983398e-01
-6.991847604513168335e-02 -2.175770252943038940e-01 -3.648918867111206055e-01 1.906739026308059692e-01 -1.890177577733993530e-01 4.781901836395263672e-01 -6.594453454017639160e-01 -2.810823023319244385e-01
-1.994549110531806946e-02 -6.494691371917724609e-01 -5.617591738700866699e-02 2.979981340467929840e-02 3.987670838832855225e-01 5.744972229003906250e-01 -3.674629703164100647e-02 -2.886793911457061768e-01
4.956510066986083984e-01 1.771147698163986206e-01 -2.418923825025558472e-01 5.829754471778869629e-01 2.963117063045501709e-01 1.777746230363845825e-01 -2.669045031070709229e-01 -3.659859597682952881e-01
2.714774310588836670e-01 -5.251640677452087402e-01 -5.830881744623184204e-02 1.997637003660202026e-01 -1.419917643070220947e-01 -4.565680772066116333e-02 -6.320477724075317383e-01 -4.306583404541015625e-01
-2.311166841536760330e-03 2.418634295463562012e-01 1.318542659282684326e-01 6.788818240165710449e-01 3.591137230396270752e-01 -1.898292638361454010e-02 -4.176688194274902344e-01 -3.993248641490936279e-01
1.783808767795562744e-01 2.671084105968475342e-01 1.611858755350112915e-01 2.033616602420806885e-01 -6.453314423561096191e-02 2.978297770023345947e-01 -8.544217348098754883e-01 8.119720220565795898e-02
4.866078868508338928e-02 1.714006513357162476e-01 3.843342661857604980e-01 4.764275997877120972e-02 2.103583812713623047e-01 8.602390885353088379e-01 -1.572773605585098267e-01 9.629676491022109985e-02
3.236003685742616653e-03 -2.555585801601409912e-01 5.104046463966369629e-01 2.207748778164386749e-02 5.350150465965270996e-01 2.153927683830261230e-01 -9.645324945449829102e-02 -5.759695172309875488e-01
6.014785170555114746e-01 -3.516443669795989990e-01 -1.962292194366455078e-01 2.369503378868103027e-01 1.084700003266334534e-01 2.232072800397872925e-01 -5.986019372940063477e-01 2.633928321301937103e-03
7.616819739341735840e-01 1.890220940113067627e-01 1.214199140667915344e-01 3.321073353290557861e-01 1.870325766503810883e-02 1.345564723014831543e-01 -3.564026057720184326e-01 -3.370385766029357910e-01
-2.641035802662372589e-02 1.029995754361152649e-01 5.931714177131652832e-01 -3.349415957927703857e-01 1.478738337755203247e-01 4.117050170898437500e-01 -4.631880819797515869e-01 -3.445930480957031250e-01
4.672244489192962646e-01 3.058679103851318359e-01 -3.394298851490020752e-01 2.470909804105758667e-02 4.203913807868957520e-01 2.232441902160644531e-01 -3.635157346725463867e-01 -4.621820747852325439e-01
5.755659937858581543e-01 8.831031620502471924e-02 -1.403044909238815308e-01 2.220574617385864258e-01 -2.839582860469818115e-01 4.622883498668670654e-01 -3.982195854187011719e-01 -3.728385567665100098e-01
-1.127842813730239868e-02 -4.433082938194274902e-01 5.719329714775085449e-01 2.042703628540039062e-01 2.621062695980072021e-01 5.984098315238952637e-01 -3.268640860915184021e-02 -8.157541602849960327e-02
-1.886322721838951111e-02 3.391895592212677002e-01 -9.212248772382736206e-02 6.135690212249755859e-01 2.559355795383453369e-01 2.547397613525390625e-01 -5.496078133583068848e-01 -2.591852545738220215e-01
5.926561951637268066e-01 2.059153318405151367e-01 -1.095700189471244812e-01 -1.572785377502441406e-01 -6.947819143533706665e-02 7.011323571205139160e-01 -1.649968028068542480e-01 -2.144244313240051270e-01
6.434268951416015625e-01 -1.371154636144638062e-01 3.391767293214797974e-02 2.922814786434173584e-01 -1.928073018789291382e-01 1.016928479075431824e-01 -3.264238834381103516e-01 -5.714488029479980469e-01
-1.979365795850753784e-01 -1.884004324674606323e-01 6.154297590255737305e-01 -1.419944316148757935e-01 6.488768756389617920e-02 4.856914281845092773e-01 -2.934539914131164551e-01 -4.474239051342010498e-01
6.809723973274230957e-01 -3.915793895721435547e-01 -1.030564680695533752e-02 3.997206389904022217e-01 -1.459367424249649048e-01 2.280240654945373535e-01 -2.540905475616455078e-01 -2.918985784053802490e-01
-2.175419479608535767e-01 -2.200033366680145264e-01 5.706840157508850098e-01 4.163336455821990967e-01 4.099796116352081299e-01 1.781159192323684692e-01 -4.519134163856506348e-01 -3.501234203577041626e-02
-5.142306908965110779e-02 -5.612934753298759460e-02 5.718052387237548828e-01 -8.592294901609420776e-02 1.178228780627250671e-01 7.709540724754333496e-01 -2.271674722433090210e-01 -1.941598486155271530e-03
2.185093462467193604e-01 -4.476585388183593750e-01 -6.864029169082641602e-02 -3.169478476047515869e-01 6.853063702583312988e-01 1.940753608942031860e-01 -3.654217123985290527e-01 -7.645207643508911133e-02
1.164598092436790466e-01 -3.796875178813934326e-01 3.781130611896514893e-01 2.838804125785827637e-01 6.807294487953186035e-01 1.203449219465255737e-01 -3.509807884693145752e-01 1.328687965869903564e-01
-2.403771132230758667e-01 -2.611163556575775146e-01 -5.961246788501739502e-02 4.568913877010345459e-01 2.369169443845748901e-01 3.484248816967010498e-01 -7.404888980090618134e-03 -6.958085298538208008e-01
7.360191941261291504e-01 8.792229741811752319e-02 3.028441071510314941e-01 7.629270851612091064e-02 4.624201357364654541e-01 2.412181496620178223e-01 -2.784882783889770508e-01 5.861650779843330383e-02
1.539739519357681274e-01 -1.150646880269050598e-01 4.299677610397338867e-01 7.224203646183013916e-02 6.153518557548522949e-01 3.544044792652130127e-01 -4.490337669849395752e-01 2.589775621891021729e-01
6.540899723768234253e-02 -5.862887948751449585e-02 -1.921624541282653809e-01 -2.731958031654357910e-01 4.040914773941040039e-01 6.025118827819824219e-01 -6.586186122149229050e-03 -5.952881574630737305e-01
6.829960942268371582e-01 -4.117476046085357666e-01 1.914397180080413818e-01 2.640898525714874268e-01 3.166576474905014038e-02 1.139053776860237122e-01 -4.915789365768432617e-01 4.427910223603248596e-02
8.267405033111572266e-01 -1.690480560064315796e-01 1.079111173748970032e-01 3.767186999320983887e-01 7.408048212528228760e-02 2.926407456398010254e-01 -1.940191537141799927e-01 -7.477384805679321289e-02
6.162257492542266846e-02 -3.088220953941345215e-01 -4.867984056472778320e-01 -6.360591948032379150e-02 4.371445477008819580e-01 4.771782457828521729e-01 -2.176470011472702026e-01 -4.400550723075866699e-01
2.384690642356872559e-01 2.147204428911209106e-01 3.141381740570068359e-01 7.883510738611221313e-02 -3.365278244018554688e-01 4.350999891757965088e-01 -6.978844404220581055e-01 -5.024145543575286865e-02
6.615525344386696815e-04 -3.657535016536712646e-01 2.796176075935363770e-01 -3.272355496883392334e-01 4.422090649604797363e-01 5.751364827156066895e-01 -3.569519221782684326e-01 1.649528145790100098e-01
6.365399956703186035e-01 -5.430510640144348145e-01 1.878019422292709351e-02 2.314585298299789429e-01 -6.468865275382995605e-02 1.607717722654342651e-01 -4.424829185009002686e-01 -1.419982165098190308e-01
1.710983067750930786e-01 -1.656221598386764526e-01 1.542811542749404907e-01 3.634780347347259521e-01 6.528532505035400391e-01 4.348872601985931396e-01 -2.615531980991363525e-01 3.219024538993835449e-01
3.505790978670120239e-02 2.048563063144683838e-01 3.836355507373809814e-01 -3.120927214622497559e-01 2.304225116968154907e-01 6.355513930320739746e-01 -9.668309241533279419e-02 -4.958415925502777100e-01
2.299894392490386963e-01 -5.553985834121704102e-01 -5.509065158548764884e-05 -4.139958322048187256e-01 5.166730880737304688e-01 2.694223523139953613e-01 -3.194332122802734375e-01 -1.602112203836441040e-01
-2.795620448887348175e-02 1.828963309526443481e-01 5.661549568176269531e-01 -1.954544037580490112e-01 2.005996853113174438e-01 4.753326475620269775e-01 -1.910803318023681641e-01 -5.516707301139831543e-01
-7.223365455865859985e-02 -5.070534944534301758e-01 6.518012881278991699e-01 -6.867047399282455444e-02 8.938626945018768311e-02 3.076203763484954834e-01 -2.649546265602111816e-01 -3.678279519081115723e-01
-3.194682672619819641e-02 -1.923083811998367310e-01 2.519328892230987549e-01 -7.215217500925064087e-02 5.783221721649169922e-01 1.845489144325256348e-01 -6.870690584182739258e-01 2.296562343835830688e-01
1.164682134985923767e-01 -4.711377024650573730e-01 -2.142014354467391968e-01 -2.284713983535766602e-01 6.348475813865661621e-01 3.419710993766784668e-01 -2.250387966632843018e-01 -3.094586730003356934e-01
-7.041864842176437378e-02 -7.232623100280761719e-01 2.637158334255218506e-02 -2.663684785366058350e-01 4.133001267910003662e-01 2.787671685218811035e-01 -3.436256647109985352e-01 -1.835178136825561523e-01
3.267640769481658936e-01 -4.571194052696228027e-01 -6.741148233413696289e-02 -2.037114202976226807e-01 -8.054951578378677368e-02 1.348931789398193359e-01 -6.636447906494140625e-01 -4.160717725753784180e-01
7.152511477470397949e-01 -1.178611516952514648e-01 -9.006527811288833618e-02 4.592740237712860107e-01 3.862682580947875977e-01 1.339629143476486206e-01 -7.337621599435806274e-02 -2.880049049854278564e-01
-1.752037107944488525e-01 6.991937756538391113e-02 6.011228561401367188e-01 -1.732776165008544922e-01 -5.497558787465095520e-02 4.287949204444885254e-01 -4.382024109363555908e-01 -4.406045079231262207e-01
1.422982513904571533e-01 -4.441946446895599365e-01 2.336644083261489868e-01 -4.528681039810180664e-01 3.445580601692199707e-01 5.869805812835693359e-01 -4.230006411671638489e-02 -2.402043044567108154e-01
2.713360590860247612e-03 -2.320540100336074829e-01 -7.811786234378814697e-02 4.626259505748748779e-01 4.413047730922698975e-01 4.441176056861877441e-01 1.107859462499618530e-01 -5.672340989112854004e-01
-3.939085640013217926e-03 -1.465283185243606567e-01 5.882180929183959961e-01 -8.043953776359558105e-02 3.522608876228332520e-01 4.039660096168518066e-01 -5.904626846313476562e-02 -5.790339708328247070e-01
3.057745397090911865e-01 -4.596666395664215088e-01 -4.865182936191558838e-01 5.217457190155982971e-02 3.148411512374877930e-01 4.144095182418823242e-01 -9.647796303033828735e-02 -4.190683662891387939e-01
3.329135179519653320e-01 -6.205888837575912476e-02 9.147442877292633057e-02 5.363512039184570312e-01 -3.644689023494720459e-01 1.655976921319961548e-01 -5.017794370651245117e-01 -4.209921061992645264e-01
-1.747529394924640656e-02 9.961152821779251099e-02 5.669956207275390625e-01 -2.072404623031616211e-01 2.034003883600234985e-01 7.103544473648071289e-01 -2.586193382740020752e-01 -1.117161512374877930e-01
5.969963073730468750e-01 -1.599238999187946320e-02 4.357905685901641846e-02 3.443944156169891357e-01 -2.070409506559371948e-01 1.296724230051040649e-01 -4.073788821697235107e-01 -5.451555252075195312e-01
-3.065059427171945572e-03 -2.683059275150299072e-01 4.841578304767608643e-01 4.304070770740509033e-02 6.015813946723937988e-01 1.374278664588928223e-01 -1.497807353734970093e-01 -5.371409058570861816e-01
3.310689032077789307e-01 8.850166201591491699e-02 2.866311930119991302e-02 -1.279975771903991699e-01 7.088155150413513184e-01 1.837339811027050018e-02 -5.941731333732604980e-01 -9.776130318641662598e-02
3.408359289169311523e-01 1.326133310794830322e-01 -2.246211320161819458e-01 -3.744614422321319580e-01 -4.492078721523284912e-02 5.896242856979370117e-01 -4.633238911628723145e-01 -3.335038125514984131e-01
-1.178006082773208618e-01 1.568657606840133667e-01 5.585435628890991211e-01 7.518891245126724243e-02 1.886282116174697876e-01 7.294801473617553711e-01 -1.095628216862678528e-01 -2.533098161220550537e-01
-1.087885275483131409e-01 -5.196462273597717285e-01 -1.238407194614410400e-01 -1.452089995145797729e-01 6.232084631919860840e-01 4.331889152526855469e-01 -2.390684336423873901e-01 -2.202623188495635986e-01
-1.267711669206619263e-01 1.248810514807701111e-01 -8.415710180997848511e-02 9.604007005691528320e-02 7.017955183982849121e-01 1.318732202053070068e-01 -6.302447319030761719e-01 -2.119236290454864502e-01
6.405724287033081055e-01 -5.316569656133651733e-02 -3.190105259418487549e-01 2.962637245655059814e-01 4.342801868915557861e-01 1.549367457628250122e-01 -4.156600534915924072e-01 -1.091905012726783752e-01
-6.448556482791900635e-02 -1.851358115673065186e-01 5.446168184280395508e-01 4.060125052928924561e-01 5.891935825347900391e-01 3.361252844333648682e-01 -8.347379416227340698e-02 -1.817017197608947754e-01
3.623609542846679688e-01 -5.916940569877624512e-01 -1.543309837579727173e-01 2.055270820856094360e-01 -2.813745439052581787e-01 5.180582404136657715e-01 -2.935802340507507324e-01 -1.370690613985061646e-01
4.610303044319152832e-01 4.052160680294036865e-01 -6.034766882658004761e-02 3.569959700107574463e-01 2.314020246267318726e-01 1.401147395372390747e-01 -2.332393527030944824e-01 -6.038072705268859863e-01
5.914393067359924316e-01 -2.507052123546600342e-01 9.039559215307235718e-02 2.372595071792602539e-01 -2.095033377408981323e-01 9.657584875822067261e-02 -6.355818510055541992e-01 -2.563200891017913818e-01
4.906204938888549805e-01 -5.621420964598655701e-02 -1.234045475721359253e-01 6.670571565628051758e-01 -8.994132280349731445e-02 1.402522176504135132e-01 -4.857958555221557617e-01 -1.793875694274902344e-01
-1.520120203495025635e-01 4.267984628677368164e-02 4.538972377777099609e-01 8.552784472703933716e-02 -1.050166264176368713e-01 7.304576635360717773e-01 -4.564329981803894043e-01 9.383606165647506714e-02
-4.586091935634613037e-01 -3.688150048255920410e-01 -2.238196879625320435e-01 3.223117291927337646e-01 2.563962936401367188e-01 4.035269618034362793e-01 -3.973298668861389160e-01 -3.364949822425842285e-01
-1.536131948232650757e-01 -2.776290476322174072e-01 4.895080253481864929e-02 5.679636597633361816e-01 3.714575767517089844e-01 2.228730916976928711e-01 -3.221118822693824768e-02 -6.210119128227233887e-01
5.241044163703918457e-01 5.597656220197677612e-02 -4.705178737640380859e-02 3.522428870201110840e-01 -2.208319902420043945e-01 2.429967075586318970e-01 -5.033804774284362793e-01 -4.844442009925842285e-01
3.122470714151859283e-02 7.108253240585327148e-02 -9.090863168239593506e-02 -4.017201662063598633e-01 5.635479688644409180e-01 4.432838857173919678e-01 -2.046505808830261230e-01 -5.180348157882690430e-01
3.015703558921813965e-01 7.409226894378662109e-02 -7.735622674226760864e-02 2.828494906425476074e-01 5.897366404533386230e-01 -1.556496322154998779e-02 -6.839247345924377441e-01 4.234695434570312500e-02
5.025423169136047363e-01 -3.550691902637481689e-01 -1.483625620603561401e-01 3.639996349811553955e-01 2.841139435768127441e-01 1.060744598507881165e-01 -6.028396487236022949e-01 1.071532890200614929e-01
7.274428009986877441e-02 3.125998377799987793e-02 6.028608679771423340e-01 -1.911003142595291138e-01 5.979787111282348633e-01 3.402951061725616455e-01 -2.270259410142898560e-01 -2.623938620090484619e-01
-1.546520739793777466e-01 -1.094861477613449097e-01 5.221084356307983398e-01 1.246163174510002136e-01 -6.910496205091476440e-02 7.275083661079406738e-01 -3.703374564647674561e-01 6.910338997840881348e-02
6.649192422628402710e-02 -4.609376483131200075e-04 5.990893244743347168e-01 -1.192290261387825012e-01 3.634481728076934814e-01 2.354487627744674683e-01 -1.771777570247650146e-01 -6.352419853210449219e-01
-1.238255947828292847e-01 -1.131971925497055054e-01 6.173505187034606934e-01 -1.685943156480789185e-01 -4.632537811994552612e-02 4.435428977012634277e-01 -3.047199249267578125e-01 -5.201704502105712891e-01
-6.687723100185394287e-02 -3.749963641166687012e-01 -3.281651064753532410e-02 3.642695248126983643e-01 5.152316093444824219e-01 3.984346985816955566e-01 1.069692298769950867e-01 -5.343030095100402832e-01
2.455788701772689819e-01 -1.482990104705095291e-02 -5.689978599548339844e-02 2.826196849346160889e-01 6.488176584243774414e-01 -9.625216573476791382e-02 -2.011086791753768921e-01 -6.210365295410156250e-01
6.168296933174133301e-01 5.714325979351997375e-02 -2.416823208332061768e-01 4.616062641143798828e-01 2.676702439785003662e-01 1.535772979259490967e-01 -4.125074446201324463e-01 -2.817260622978210449e-01
-2.133939713239669800e-01 -1.323169618844985962e-01 5.658457875251770020e-01 5.261233448982238770e-02 2.170976549386978149e-01 2.451054453849792480e-01 -2.526935338973999023e-01 -6.655402183532714844e-01
-1.071872934699058533e-02 -2.039079517126083374e-01 5.827801227569580078e-01 5.619400367140769958e-02 4.082267880439758301e-01 3.256171047687530518e-01 -7.736948132514953613e-02 -5.803918242454528809e-01
1.090226788073778152e-02 2.350528538227081299e-01 5.131661295890808105e-01 1.458514202386140823e-02 6.001222729682922363e-01 1.507570594549179077e-01 -2.632409632205963135e-01 -4.784440696239471436e-01
-3.118250891566276550e-02 -1.466990113258361816e-01 5.540188550949096680e-01 8.068709634244441986e-03 3.763991594314575195e-01 3.601282536983489990e-01 -4.888366907835006714e-02 -6.298785209655761719e-01
-1.616964638233184814e-01 -6.668118238449096680e-01 1.473658978939056396e-01 -1.874466836452484131e-01 3.955427110195159912e-01 4.190655648708343506e-01 -1.654504239559173584e-01 -3.360348641872406006e-01
-2.097583562135696411e-02 -1.115982905030250549e-01 -2.695804834365844727e-01 6.241037249565124512e-01 -7.257374376058578491e-02 2.642624974250793457e-01 -5.662287473678588867e-01 -3.594581186771392822e-01
2.822251319885253906e-01 -3.035638928413391113e-01 -4.599051773548126221e-01 -1.440368741750717163e-01 5.883027315139770508e-01 3.519048988819122314e-01 -2.928014397621154785e-01 -2.006709426641464233e-01
1.072061881422996521e-01 -1.936429440975189209e-01 5.431928038597106934e-01 2.777652740478515625e-01 3.112113475799560547e-01 5.487861633300781250e-01 -3.109263777732849121e-01 2.900058329105377197e-01
-4.952137544751167297e-02 1.106424406170845032e-01 6.248041987419128418e-01 -2.507077157497406006e-02 5.089116096496582031e-02 7.141259312629699707e-01 -2.599597275257110596e-01 -1.189629733562469482e-01
4.633363485336303711e-01 -3.948731124401092529e-01 -3.523548841476440430e-01 -5.361390858888626099e-02 4.177789092063903809e-01 3.462466895580291748e-01 -4.590025544166564941e-02 -4.536887705326080322e-01
1.673643589019775391e-01 -2.309677004814147949e-01 -7.815328985452651978e-02 -2.440410852432250977e-01 4.252410531044006348e-01 5.466464161872863770e-01 2.080436982214450836e-02 -6.106507182121276855e-01
2.310306429862976074e-01 1.558924019336700439e-01 -1.934277825057506561e-02 2.408387959003448486e-01 6.774834394454956055e-01 8.923723362386226654e-03 -6.348108053207397461e-01 -4.355187714099884033e-02
2.343289852142333984e-01 -3.737162351608276367e-01 -4.990831315517425537e-01 2.237109467387199402e-02 3.343345820903778076e-01 4.555357992649078369e-01 -1.436678469181060791e-01 -4.646597802639007568e-01
-9.855942428112030029e-02 -3.999051451683044434e-01 6.204894185066223145e-01 1.465507149696350098e-01 1.269328743219375610e-01 6.061773896217346191e-01 -2.005622535943984985e-01 -9.469238109886646271e-03
-5.017813667654991150e-02 -1.919466853141784668e-01 4.815996885299682617e-01 -7.444404810667037964e-02 4.350127875804901123e-01 2.818650901317596436e-01 -1.257623732089996338e-01 -6.623128652572631836e-01
4.756377637386322021e-01 -6.838124990463256836e-02 -4.097667932510375977e-01 5.463724136352539062e-01 3.007912337779998779e-01 3.346645236015319824e-01 -3.133164644241333008e-01 -4.492342472076416016e-02
4.558149874210357666e-01 4.250558018684387207e-01 -3.615516051650047302e-02 3.519380688667297363e-01 4.529114961624145508e-01 2.028029263019561768e-01 -2.564650774002075195e-01 -4.175652861595153809e-01
-2.931424882262945175e-03 -2.968427240848541260e-01 5.545620322227478027e-01 3.017014637589454651e-02 4.670588672161102295e-01 2.503566145896911621e-01 -9.359288960695266724e-02 -5.602182149887084961e-01
4.410611987113952637e-01 5.363428033888339996e-03 -3.459003865718841553e-01 6.510232090950012207e-01 6.226761266589164734e-03 3.516994416713714600e-01 -3.310596942901611328e-01 -1.691925376653671265e-01
7.631027102470397949e-01 -1.061488091945648193e-01 1.108121275901794434e-01 1.497768759727478027e-01 3.023546636104583740e-01 4.954554736614227295e-01 6.461359560489654541e-02 1.749999970197677612e-01
6.184573285281658173e-03 6.826461106538772583e-02 -2.116442918777465820e-01 -1.452479213476181030e-01 7.030535340309143066e-01 2.414633929729461670e-01 -6.128810644149780273e-01 -3.463258594274520874e-02
4.340628981590270996e-01 3.197060823440551758e-01 -2.675930857658386230e-01 1.325061023235321045e-01 -1.292862892150878906e-01 4.456142485141754150e-01 -4.112971127033233643e-01 -4.855524897575378418e-01
1.586391218006610870e-02 5.007323250174522400e-02 3.707560896873474121e-01 -2.570520937442779541e-01 7.044836133718490601e-02 3.704659640789031982e-01 -1.693777441978454590e-01 -7.891823053359985352e-01
8.932696655392646790e-03 -3.190523013472557068e-02 4.486282765865325928e-01 -4.668503701686859131e-01 2.551675438880920410e-01 5.231707692146301270e-01 -2.675082981586456299e-01 -4.114694893360137939e-01
7.861591875553131104e-02 -1.667633093893527985e-02 5.363612174987792969e-01 -3.034352958202362061e-01 2.635192871093750000e-01 6.397791504859924316e-01 -3.615146577358245850e-01 6.582120805978775024e-02
4.964252114295959473e-01 -1.540639698505401611e-01 -1.756054461002349854e-01 -2.441874593496322632e-01 4.884747862815856934e-01 3.668692409992218018e-01 -3.321393858641386032e-03 -5.158970355987548828e-01
2.534513361752033234e-02 -1.069449912756681442e-02 -6.557598710060119629e-02 -8.448884636163711548e-02 7.631220817565917969e-01 1.442780159413814545e-02 -6.073289513587951660e-01 -1.907690018415451050e-01
-1.764897257089614868e-01 -5.041112303733825684e-01 -1.878637522459030151e-01 -1.246946007013320923e-01 4.463587403297424316e-01 5.939970612525939941e-01 -2.031591087579727173e-01 -2.655925750732421875e-01
-2.160247415304183960e-01 -4.052802622318267822e-01 5.255086421966552734e-01 4.134602546691894531e-01 1.649050712585449219e-01 5.028797388076782227e-01 -4.255315288901329041e-02 -2.451119571924209595e-01
-7.257702946662902832e-02 1.608922332525253296e-01 5.882261991500854492e-01 1.968801766633987427e-01 -5.695199593901634216e-02 6.552325487136840820e-01 -3.798949122428894043e-01 8.474144339561462402e-02
2.119341678917407990e-02 9.401082992553710938e-02 8.666259795427322388e-02 2.009652182459831238e-02 5.638539791107177734e-01 3.899441957473754883e-01 -6.398730278015136719e-01 3.215170502662658691e-01
-1.366025954484939575e-01 -8.012508600950241089e-02 4.314496219158172607e-01 -3.728481233119964600e-01 2.266712784767150879e-01 5.684990286827087402e-01 -1.970650553703308105e-01 -4.861580133438110352e-01
2.014728039503097534e-01 -1.830430626869201660e-01 2.464125156402587891e-01 -1.446438282728195190e-01 4.237989783287048340e-01 4.292414784431457520e-01 -6.419935226440429688e-01 2.612539827823638916e-01
7.795723080635070801e-01 -4.041459560394287109e-01 1.451257765293121338e-01 3.438937664031982422e-01 -7.194564677774906158e-03 2.151156365871429443e-01 -8.004211634397506714e-02 -1.920300871133804321e-01
2.190724015235900879e-02 -1.783429086208343506e-02 -1.655250638723373413e-01 5.267420038580894470e-02 -2.858863472938537598e-01 2.893905043601989746e-01 -7.228072881698608398e-01 -5.301893353462219238e-01
4.552780985832214355e-01 3.054565563797950745e-02 3.731493651866912842e-01 -6.980115920305252075e-02 -7.964557409286499023e-02 2.258669584989547729e-01 -7.674306631088256836e-01 3.697410598397254944e-02
8.187215924263000488e-01 7.294244319200515747e-02 -8.768697082996368408e-02 2.276029586791992188e-01 1.477066576480865479e-01 2.728686034679412842e-01 -2.149932980537414551e-01 -3.498364686965942383e-01
-2.954741716384887695e-01 -1.738289445638656616e-01 -4.024746641516685486e-02 5.634354948997497559e-01 2.042536884546279907e-01 6.428692936897277832e-01 -1.197502575814723969e-02 -3.290213942527770996e-01
1.318494826555252075e-01 -2.041981369256973267e-01 -1.075464934110641479e-01 2.160367220640182495e-01 5.986407995223999023e-01 3.579098880290985107e-01 1.693902164697647095e-01 -6.062322258949279785e-01
5.035673379898071289e-01 -1.738988608121871948e-01 3.631007075309753418e-01 -3.835065290331840515e-02 -2.724030613899230957e-01 2.295790165662765503e-01 -6.656520366668701172e-01 -1.134181246161460876e-01
8.574260473251342773e-01 -2.305806279182434082e-01 2.724273204803466797e-01 2.506997883319854736e-01 1.496009975671768188e-01 1.902706176042556763e-01 -1.017723754048347473e-01 -7.513391226530075073e-02
6.849829554557800293e-01 -2.974048815667629242e-02 5.604309216141700745e-02 2.838009595870971680e-01 1.357286274433135986e-01 -7.796145230531692505e-02 -3.751268684864044189e-01 -5.301033854484558105e-01
1.078238189220428467e-01 2.832602858543395996e-01 5.301253795623779297e-01 3.152273595333099365e-01 1.198541447520256042e-01 7.135800719261169434e-01 -2.471961639821529388e-02 -5.969629436731338501e-02
-2.013806402683258057e-01 -1.751993894577026367e-01 -2.839978039264678955e-01 3.001052141189575195e-01 2.699219621717929840e-02 7.696760892868041992e-01 -4.008687138557434082e-01 6.486660242080688477e-02
8.273776173591613770e-01 -1.462561041116714478e-01 1.747184842824935913e-01 -6.998627632856369019e-02 4.025481343269348145e-01 2.484870404005050659e-01 -1.588588058948516846e-01 9.799965471029281616e-02
5.051388218998908997e-02 1.045488268136978149e-01 -1.619083285331726074e-01 9.809334762394428253e-03 9.406700730323791504e-02 4.394108429551124573e-03 -8.939685225486755371e-01 -3.900765180587768555e-01
-1.744640618562698364e-01 1.548307389020919800e-01 5.173672363162040710e-02 -3.585203886032104492e-01 6.045246124267578125e-01 3.721625506877899170e-01 -4.139851927757263184e-01 -3.728774487972259521e-01
7.454044222831726074e-01 -2.280506044626235962e-01 1.819761693477630615e-01 1.739512383937835693e-01 -2.749033570289611816e-01 3.045961260795593262e-01 -3.292697966098785400e-01 -2.285205125808715820e-01
-1.080109924077987671e-01 -1.213552951812744141e-01 -3.563649952411651611e-02 -1.936518698930740356e-01 6.615003943443298340e-01 2.547021210193634033e-01 -6.538319587707519531e-01 6.987988948822021484e-02
3.829370141029357910e-01 1.624755747616291046e-02 -1.975624412298202515e-01 5.272746086120605469e-01 -8.204340189695358276e-02 1.622950583696365356e-01 -6.521031856536865234e-01 -2.788126170635223389e-01
5.024306178092956543e-01 1.898127347230911255e-01 -3.702205792069435120e-02 2.760626077651977539e-01 4.104900956153869629e-01 -2.103148959577083588e-02 -3.607465624809265137e-01 -5.786802172660827637e-01
-1.099225953221321106e-01 -6.038035154342651367e-01 1.513391882181167603e-01 4.045751392841339111e-01 3.974111080169677734e-01 2.991117835044860840e-01 -3.812193870544433594e-01 2.098145186901092529e-01
-1.593604125082492828e-02 -5.490382313728332520e-01 3.857973590493202209e-02 1.457988172769546509e-01 -2.127286046743392944e-01 -2.513298206031322479e-02 -5.240539908409118652e-01 -5.958517789840698242e-01
1.754658520221710205e-01 -3.466193377971649170e-01 -4.067317843437194824e-01 3.272037953138351440e-02 -6.862108409404754639e-02 6.223421096801757812e-01 -3.248164355754852295e-01 -4.301640391349792480e-01
7.706918120384216309e-01 -2.750297635793685913e-02 1.108371019363403320e-01 2.758786082267761230e-01 4.094898700714111328e-01 -5.387073010206222534e-02 -2.404081821441650391e-01 -2.974957823753356934e-01
1.198510155081748962e-01 -2.868907451629638672e-01 5.347952842712402344e-01 5.019780993461608887e-01 5.149875283241271973e-01 2.954734563827514648e-01 -1.131342723965644836e-01 -5.039828829467296600e-03
-5.484632775187492371e-02 -2.254874408245086670e-01 -2.804844677448272705e-01 5.683562159538269043e-01 1.119600981473922729e-01 5.216333270072937012e-01 -4.880694746971130371e-01 1.469650566577911377e-01
6.078830957412719727e-01 1.080168634653091431e-01 -2.829635739326477051e-01 -1.403863131999969482e-01 2.944966964423656464e-02 6.075396537780761719e-01 -3.061303794384002686e-01 -2.352581322193145752e-01
-1.238336116075515747e-01 -2.267208099365234375e-01 6.208169274032115936e-03 5.837776660919189453e-01 4.443759322166442871e-01 3.423211872577667236e-01 4.710976034402847290e-02 -5.249333977699279785e-01
4.185674190521240234e-01 -4.911229312419891357e-01 6.031456589698791504e-02 -1.550526469945907593e-01 -1.594244092702865601e-01 4.161734282970428467e-01 -2.901202999055385590e-02 -5.970444679260253906e-01
-4.378214478492736816e-02 -2.963925004005432129e-01 -4.057793915271759033e-01 2.262217253446578979e-01 -1.357821971178054810e-01 6.058087944984436035e-01 -5.533297657966613770e-01 -5.278877913951873779e-02
-2.709660679101943970e-02 -1.913373321294784546e-01 5.067292451858520508e-01 1.687638908624649048e-01 6.041408181190490723e-01 1.365869045257568359e-01 -1.211930364370346069e-01 -5.282708406448364258e-01
1.008695363998413086e-01 -1.468102186918258667e-01 -1.414918005466461182e-01 2.849413752555847168e-01 5.732294321060180664e-01 2.194466292858123779e-01 6.261140108108520508e-02 -6.974178552627563477e-01
-2.004604488611221313e-01 -1.697559207677841187e-01 -7.028535008430480957e-02 3.918423950672149658e-01 3.005212247371673584e-01 3.575147092342376709e-01 -6.865397691726684570e-01 2.881866395473480225e-01
6.458560228347778320e-01 2.142917066812515259e-01 -1.836391724646091461e-02 3.228263258934020996e-01 3.303928673267364502e-01 5.680977106094360352e-01 1.623086817562580109e-02 1.539533771574497223e-02
3.798279464244842529e-01 -3.908452987670898438e-01 -3.381799161434173584e-01 -1.594599485397338867e-01 2.968220412731170654e-01 4.523680508136749268e-01 -2.955308556556701660e-01 -4.279006421566009521e-01
2.907259464263916016e-01 4.104407727718353271e-01 5.798314511775970459e-02 5.136932730674743652e-01 5.117567777633666992e-01 3.114917278289794922e-01 -1.136839389801025391e-01 -3.285238444805145264e-01
-2.116098850965499878e-01 1.196308508515357971e-01 -1.026927754282951355e-01 2.562374472618103027e-01 -8.819761686027050018e-03 8.644974231719970703e-01 -7.037958130240440369e-03 -3.423784971237182617e-01
-4.465244337916374207e-02 1.978325396776199341e-01 -8.810108155012130737e-02 4.990883469581604004e-01 4.013806879520416260e-01 -3.365753963589668274e-02 -6.043874025344848633e-01 -4.177248775959014893e-01
4.112176001071929932e-01 1.042783111333847046e-01 -1.843503564596176147e-01 -3.311636149883270264e-01 3.774840235710144043e-01 4.183099865913391113e-01 -7.438264787197113037e-02 -5.944421887397766113e-01
-2.690806984901428223e-01 1.603187173604965210e-01 1.991962194442749023e-01 3.197040557861328125e-01 -1.693012937903404236e-02 2.070677094161510468e-02 -8.691794872283935547e-01 -6.176827475428581238e-02
1.136795505881309509e-01 -5.097339302301406860e-02 -2.487208992242813110e-01 -5.519163981080055237e-02 1.366584151983261108e-01 7.440483570098876953e-02 -8.547072410583496094e-01 -4.059983491897583008e-01
-4.170594811439514160e-01 -3.196095675230026245e-02 -2.210267484188079834e-01 1.564804315567016602e-01 3.023330867290496826e-01 7.342389225959777832e-01 -2.482047528028488159e-01 -2.440964877605438232e-01
5.497360229492187500e-01 3.974098861217498779e-01 -1.377971470355987549e-01 2.239480167627334595e-01 6.050744093954563141e-03 2.776209712028503418e-01 -3.892969489097595215e-01 -4.919886291027069092e-01
8.099971711635589600e-02 4.254553318023681641e-01 6.656057387590408325e-02 5.595972537994384766e-01 4.861346781253814697e-01 2.861191332340240479e-01 -2.467545866966247559e-01 -3.402476906776428223e-01
1.861434802412986755e-02 1.100676134228706360e-01 3.667853474617004395e-01 -4.364370107650756836e-01 4.108749032020568848e-01 6.196168661117553711e-01 -2.960872948169708252e-01 -1.487248390913009644e-01
-2.219743281602859497e-01 -3.518375381827354431e-02 -3.174182474613189697e-01 5.483106374740600586e-01 2.134931087493896484e-01 4.895725846290588379e-01 -4.504227638244628906e-01 -2.448457777500152588e-01
7.561063766479492188e-02 -4.410393536090850830e-01 2.646823525428771973e-01 3.643692135810852051e-01 5.260356068611145020e-01 3.069700598716735840e-01 -3.739905357360839844e-01 2.934838831424713135e-01
-1.102152839303016663e-01 -5.307056307792663574e-01 -1.892316043376922607e-01 -4.695164505392313004e-03 9.305011481046676636e-02 6.846102476119995117e-01 -4.392979741096496582e-01 6.434747483581304550e-03
1.581199914216995239e-01 2.483456581830978394e-01 5.149949193000793457e-01 -1.209532096982002258e-01 2.881772220134735107e-01 2.281848639249801636e-01 -1.726290136575698853e-01 -6.845129728317260742e-01
4.230010882019996643e-02 -1.580048054456710815e-01 6.521225571632385254e-01 2.590369880199432373e-01 2.631218135356903076e-01 5.987790822982788086e-01 -1.955671757459640503e-01 1.219225227832794189e-01
-5.814611166715621948e-02 -8.721174299716949463e-02 5.737377405166625977e-01 3.735821545124053955e-01 4.888117313385009766e-02 7.048779726028442383e-01 -1.421603113412857056e-01 2.868262864649295807e-02
2.195418775081634521e-01 -1.919243186712265015e-01 6.292768716812133789e-01 1.413346379995346069e-01 5.400998592376708984e-01 3.353447839617729187e-02 -1.055620089173316956e-01 -4.416173398494720459e-01
-4.883587360382080078e-02 -4.432217180728912354e-01 5.900169610977172852e-01 1.384528875350952148e-01 7.908494025468826294e-02 6.321088075637817383e-01 -1.667824834585189819e-01 1.574151776731014252e-02
4.906605482101440430e-01 -3.431104719638824463e-01 2.336182892322540283e-01 1.520206779241561890e-01 -2.562043964862823486e-01 1.312776505947113037e-01 -6.710817217826843262e-01 -1.749699115753173828e-01
4.921555519104003906e-01 -2.182647585868835449e-01 -2.945176064968109131e-01 -2.243419587612152100e-01 -1.649700663983821869e-02 7.339014410972595215e-01 -1.003038957715034485e-01 -1.553352326154708862e-01
-2.664123773574829102e-01 -2.379209846258163452e-01 -7.370957732200622559e-02 4.419355988502502441e-01 2.296409383416175842e-02 7.981222271919250488e-01 -1.278160810470581055e-01 -1.334708034992218018e-01
2.841968238353729248e-01 -5.250405073165893555e-01 -1.020507067441940308e-01 -2.244619280099868774e-01 6.551878452301025391e-01 1.817762553691864014e-01 -2.817122936248779297e-01 -2.027112245559692383e-01
4.244740605354309082e-01 -2.855043709278106689e-01 -4.101923108100891113e-01 -2.002311646938323975e-01 3.716588616371154785e-01 6.024968624114990234e-01 -1.042977198958396912e-01 -1.339703351259231567e-01
3.752622306346893311e-01 1.112881600856781006e-01 -3.166835606098175049e-01 3.159658014774322510e-01 5.048043131828308105e-01 1.947091370820999146e-01 -5.943461060523986816e-01 -2.615490928292274475e-02
3.436241745948791504e-01 -1.563509553670883179e-02 1.633958518505096436e-01 5.256231427192687988e-01 -3.793386816978454590e-01 1.580360680818557739e-01 -5.003236532211303711e-01 -3.993784189224243164e-01
-2.224285304546356201e-01 -5.566468834877014160e-01 3.166381418704986572e-01 3.021294176578521729e-01 2.358073890209197998e-01 1.798875182867050171e-01 -5.731418132781982422e-01 1.807533651590347290e-01
3.302177041769027710e-02 -2.831351459026336670e-01 7.474629878997802734e-01 4.676359593868255615e-01 4.026105627417564392e-02 3.404938280582427979e-01 -6.968243420124053955e-02 -1.376487761735916138e-01
6.738660335540771484e-01 1.306792795658111572e-01 -8.476030826568603516e-02 4.289682507514953613e-01 -6.835895031690597534e-02 2.569612264633178711e-01 -4.108098447322845459e-01 -3.133093714714050293e-01
1.049547195434570312e-01 -2.813968956470489502e-01 6.459565758705139160e-01 4.620993435382843018e-01 4.354471862316131592e-01 2.512333095073699951e-01 -1.591014862060546875e-01 3.096684068441390991e-02
2.606104314327239990e-01 -4.984979927539825439e-01 -1.161175370216369629e-01 4.401771128177642822e-01 2.290861159563064575e-01 5.278483033180236816e-02 -6.328701376914978027e-01 1.433579921722412109e-01
2.061601877212524414e-01 1.694505512714385986e-01 -1.688814759254455566e-01 -1.022612676024436951e-01 -2.761859297752380371e-01 5.021508336067199707e-01 -6.351670026779174805e-01 -3.974103033542633057e-01
5.446075797080993652e-01 1.994800269603729248e-01 -3.591459989547729492e-01 2.694841623306274414e-01 2.497410029172897339e-01 4.541299045085906982e-01 -1.644368171691894531e-01 -4.078712463378906250e-01
5.985700339078903198e-02 -3.661495745182037354e-01 3.160908222198486328e-01 5.177372694015502930e-01 6.151779294013977051e-01 2.017128318548202515e-01 -2.459382563829421997e-01 1.215267032384872437e-01
3.301373422145843506e-01 9.248591959476470947e-02 4.688476026058197021e-02 6.881005167961120605e-01 -2.929633855819702148e-01 2.244721800088882446e-01 -3.772033452987670898e-01 -3.581584692001342773e-01
4.434862434864044189e-01 2.947987318038940430e-01 -1.607807278633117676e-01 2.725459039211273193e-01 -2.226856946945190430e-01 4.557616114616394043e-01 -4.725064635276794434e-01 -3.683911561965942383e-01
-4.537434503436088562e-02 -1.396877318620681763e-01 2.148000299930572510e-01 6.617233902215957642e-02 1.021881252527236938e-01 8.164927363395690918e-01 2.314691990613937378e-01 -4.441058933734893799e-01
2.944678068161010742e-01 -4.309465363621711731e-02 -2.833367586135864258e-01 6.028756499290466309e-01 -8.563947677612304688e-02 1.676179319620132446e-01 -6.066930294036865234e-01 -2.533503770828247070e-01
7.373016476631164551e-01 -5.144183337688446045e-02 1.500974297523498535e-01 1.808379590511322021e-01 -1.324706077575683594e-01 1.435712575912475586e-01 -1.999735981225967407e-01 -5.660016536712646484e-01
6.394336223602294922e-01 6.391416490077972412e-02 -2.168379575014114380e-01 4.783122539520263672e-01 2.375842928886413574e-01 1.813025325536727905e-01 -4.312333166599273682e-01 -1.896289288997650146e-01
4.402643442153930664e-01 2.362309545278549194e-01 -2.998310029506683350e-01 4.258514344692230225e-01 -2.672189148142933846e-03 6.031499505043029785e-01 -1.972738057374954224e-01 -2.764058411121368408e-01
8.149256706237792969e-01 1.622418910264968872e-01 -5.011124908924102783e-02 2.568127810955047607e-01 2.313556373119354248e-01 1.981217861175537109e-01 -2.527570724487304688e-01 -2.905960679054260254e-01
6.850179433822631836e-01 -2.304966896772384644e-01 8.056838810443878174e-02 4.358205795288085938e-01 -1.305081248283386230e-01 8.479971438646316528e-02 -4.660190343856811523e-01 -1.994836479425430298e-01
-4.640588909387588501e-02 3.530751764774322510e-01 6.914192438125610352e-01 2.785705327987670898e-01 1.986356228590011597e-01 3.451129794120788574e-01 -3.185404241085052490e-01 -2.397816777229309082e-01
1.298914849758148193e-01 -1.454198956489562988e-01 -4.908306896686553955e-02 -2.331968694925308228e-01 7.336873412132263184e-01 1.486746966838836670e-01 -5.862333774566650391e-01 3.347395360469818115e-02
6.701130867004394531e-01 -1.572738289833068848e-01 1.183529421687126160e-01 -4.759408999234437943e-03 6.008474230766296387e-01 3.742267191410064697e-01 9.914623945951461792e-02 -3.592037782073020935e-02
5.752963200211524963e-02 2.998869679868221283e-02 -2.383703440427780151e-01 7.258300483226776123e-02 5.906119942665100098e-01 2.440323233604431152e-01 -6.947825551033020020e-01 2.064104229211807251e-01
-7.943443953990936279e-02 1.526329386979341507e-02 5.116227865219116211e-01 -1.054346263408660889e-01 2.012595385313034058e-01 7.713412642478942871e-01 -2.917090356349945068e-01 4.004561807960271835e-03
2.735528945922851562e-01 6.338200718164443970e-02 -3.244618475437164307e-01 -2.470767647027969360e-01 -5.371099337935447693e-02 6.433649063110351562e-01 -5.372869372367858887e-01 -2.221456319093704224e-01
-1.746138483285903931e-01 -1.227547749876976013e-01 1.620340049266815186e-01 5.468565225601196289e-01 5.477189421653747559e-01 5.315266847610473633e-01 3.799525275826454163e-02 -2.125420719385147095e-01
3.143959641456604004e-01 -7.273720204830169678e-02 -1.263511925935745239e-01 6.011873483657836914e-01 -2.832451462745666504e-01 4.016888439655303955e-01 -4.460283219814300537e-01 -2.791964113712310791e-01
4.944443404674530029e-01 -2.036787569522857666e-01 -1.944110095500946045e-01 3.197203874588012695e-01 -6.079837307333946228e-02 3.153827488422393799e-01 -6.405848264694213867e-01 -2.459903955459594727e-01
-1.708153188228607178e-01 -9.122236818075180054e-02 -4.644238054752349854e-01 2.553472518920898438e-01 9.677878767251968384e-02 6.334573030471801758e-01 -5.171617865562438965e-01 5.931542068719863892e-02
-4.178980886936187744e-01 -9.280060231685638428e-02 -3.072980642318725586e-01 4.777887761592864990e-01 1.026685163378715515e-01 2.896507382392883301e-01 -5.372092127799987793e-01 -3.331708014011383057e-01
-1.811787635087966919e-01 -5.254637002944946289e-01 -2.072933018207550049e-01 -1.570873111486434937e-01 1.956728398799896240e-01 5.823802947998046875e-01 -1.995274275541305542e-01 -4.540368616580963135e-01
6.675875931978225708e-02 -2.923093438148498535e-01 6.477373242378234863e-01 2.004021853208541870e-01 2.752343416213989258e-01 5.946666002273559570e-01 6.744991987943649292e-02 -1.282272785902023315e-01
7.248585820198059082e-01 1.489845514297485352e-01 2.574861943721771240e-01 4.659728109836578369e-01 -3.416503593325614929e-02 1.093070954084396362e-01 -3.022594749927520752e-01 -2.539241909980773926e-01
1.607825309038162231e-01 2.327179610729217529e-01 -4.485512077808380127e-01 -3.071706183254718781e-02 4.138308465480804443e-01 3.876407146453857422e-01 -1.460136771202087402e-01 -6.123793125152587891e-01
2.065172344446182251e-01 2.103823572397232056e-01 1.178874149918556213e-01 6.818714737892150879e-01 -2.468357682228088379e-01 2.314086556434631348e-01 -4.076255559921264648e-01 -3.919278383255004883e-01
-2.228112071752548218e-01 -5.970199108123779297e-01 -4.754415526986122131e-02 1.602980792522430420e-01 2.635349333286285400e-01 3.976404964923858643e-01 -5.792913436889648438e-01 -5.309958010911941528e-02
1.480609923601150513e-01 -2.691254206001758575e-02 -4.595696628093719482e-01 -2.384408712387084961e-01 1.713556051254272461e-01 6.289854049682617188e-01 -2.380339056253433228e-01 -4.771268963813781738e-01
7.225424647331237793e-01 2.076549082994461060e-01 7.434684317559003830e-03 2.702473998069763184e-01 -9.232623130083084106e-02 3.140290081501007080e-01 -4.277724921703338623e-01 -2.675729095935821533e-01
-2.547110989689826965e-02 -5.043120384216308594e-01 -2.222996652126312256e-01 -8.504522591829299927e-02 3.281583786010742188e-01 5.886639952659606934e-01 -5.753514543175697327e-02 -4.804653823375701904e-01
3.751742839813232422e-01 -4.856091439723968506e-01 -5.413071811199188232e-02 4.112386405467987061e-01 1.361960470676422119e-01 -1.257387399673461914e-01 -6.085671782493591309e-01 -2.160256952047348022e-01
2.172373086214065552e-01 -6.192900985479354858e-02 -2.310359925031661987e-01 4.403730928897857666e-01 -2.100617587566375732e-01 3.765506744384765625e-01 -6.920124292373657227e-01 -1.920138150453567505e-01
2.667143568396568298e-02 -4.364306330680847168e-01 6.267288923263549805e-01 1.004455983638763428e-01 4.351550340652465820e-01 1.276742070913314819e-01 -1.737290173768997192e-01 -4.124269783496856689e-01
-1.071817353367805481e-01 -1.920725554227828979e-01 1.631230860948562622e-01 7.038360238075256348e-01 4.571095705032348633e-01 2.827385663986206055e-01 -2.228017337620258331e-02 -3.744851052761077881e-01
3.313226699829101562e-01 -6.072548627853393555e-01 -2.267260663211345673e-02 -2.677443921566009521e-01 -1.746489852666854858e-02 3.359129726886749268e-01 -5.755663514137268066e-01 -6.961710005998611450e-02
6.796872615814208984e-02 -1.748669296503067017e-01 -3.399707674980163574e-01 6.429980043321847916e-03 -2.435393184423446655e-01 4.883990585803985596e-01 -3.882063627243041992e-01 -6.329542994499206543e-01
2.879854738712310791e-01 4.562408030033111572e-01 4.962717741727828979e-02 5.476123690605163574e-01 2.855969034135341644e-02 1.721082627773284912e-01 -5.166303515434265137e-01 -3.304885029792785645e-01
3.657262027263641357e-01 -1.196935102343559265e-01 5.605337768793106079e-02 -3.338085412979125977e-01 3.976703286170959473e-01 1.967556625604629517e-01 -7.256456613540649414e-01 1.180319786071777344e-01
2.984474897384643555e-01 -3.473844826221466064e-01 -5.071266293525695801e-01 9.605021029710769653e-02 1.777036190032958984e-01 5.054198503494262695e-01 -9.748113900423049927e-02 -4.767807126045227051e-01
-6.684418767690658569e-02 1.433844268321990967e-01 -1.458318829536437988e-01 -1.915526986122131348e-01 -1.191279571503400803e-02 2.033062875270843506e-01 -8.091714978218078613e-01 -4.698716104030609131e-01
2.165415734052658081e-01 -5.587527751922607422e-01 5.681483745574951172e-01 4.407050311565399170e-01 2.613451778888702393e-01 2.282979786396026611e-01 -2.651815861463546753e-02 -5.260357633233070374e-02
1.279817819595336914e-01 1.448521465063095093e-01 -8.136192709207534790e-02 8.549037575721740723e-02 -1.814557611942291260e-02 -3.986071795225143433e-02 -8.289440274238586426e-01 -5.095526576042175293e-01
-3.233475685119628906e-01 -4.619156196713447571e-02 2.895030751824378967e-02 4.997864961624145508e-01 1.266712248325347900e-01 7.121558785438537598e-01 -2.150468528270721436e-02 -3.449839055538177490e-01
5.196265876293182373e-03 4.906475078314542770e-04 -2.467135637998580933e-01 -3.370268046855926514e-01 -6.391413509845733643e-02 4.540519118309020996e-01 -5.005499720573425293e-01 -6.039202809333801270e-01
3.501901030540466309e-01 1.220707818865776062e-01 1.988269835710525513e-01 6.177403330802917480e-01 -3.171449303627014160e-01 1.592290699481964111e-01 -4.894191920757293701e-01 -2.754350900650024414e-01
5.398230552673339844e-01 -2.683517523109912872e-02 -2.545932121574878693e-02 6.462414860725402832e-01 4.109755754470825195e-01 5.464527755975723267e-02 -1.587404310703277588e-01 -3.041532039642333984e-01
1.406490802764892578e-01 -1.790865324437618256e-02 -1.780757308006286621e-01 -3.205297589302062988e-01 4.688108265399932861e-01 5.938068628311157227e-01 -2.611780352890491486e-02 -5.218950510025024414e-01
3.041763044893741608e-02 5.305157601833343506e-02 4.697753787040710449e-01 -1.144855394959449768e-01 4.965776801109313965e-01 4.428684115409851074e-01 -9.342738427221775055e-03 -5.653806328773498535e-01
-4.122021794319152832e-02 -2.835882902145385742e-01 -4.856830835342407227e-01 -1.593259721994400024e-02 4.849471747875213623e-01 3.594719469547271729e-01 -3.408771157264709473e-01 -4.484925866127014160e-01
3.000435233116149902e-01 -6.640382409095764160e-01 9.720815718173980713e-02 7.750738412141799927e-02 3.488902151584625244e-01 4.944038391113281250e-01 -2.878282070159912109e-01 -6.757023930549621582e-02
3.298041224479675293e-02 -4.117364883422851562e-01 5.153182148933410645e-01 2.596493959426879883e-01 4.907191395759582520e-01 2.298847734928131104e-01 -3.435299918055534363e-02 -4.489792287349700928e-01
2.654602825641632080e-01 -1.433257609605789185e-01 -1.364735215902328491e-01 -3.580358624458312988e-01 -3.178776428103446960e-02 4.883620738983154297e-01 -1.317953169345855713e-01 -7.108417749404907227e-01
3.927802741527557373e-01 3.793217986822128296e-02 2.271316796541213989e-01 2.974909543991088867e-01 -2.578798830509185791e-01 -5.911271274089813232e-02 -5.805543661117553711e-01 -5.451196432113647461e-01
2.031372189521789551e-01 2.344180941581726074e-01 1.516520529985427856e-01 8.015577793121337891e-01 3.299082219600677490e-01 1.789701730012893677e-01 -1.773551255464553833e-01 -2.568376064300537109e-01
2.957729399204254150e-01 -4.015395045280456543e-01 -9.954597800970077515e-02 3.539908826351165771e-01 2.014705240726470947e-01 1.678451523184776306e-02 -7.539808750152587891e-01 8.189176023006439209e-02
-1.464703585952520370e-02 -7.276409864425659180e-02 5.681989192962646484e-01 -2.910349965095520020e-01 3.764919638633728027e-01 5.436724424362182617e-01 -1.843071430921554565e-01 -3.400655090808868408e-01
3.655733466148376465e-01 2.618819177150726318e-01 1.217045634984970093e-01 6.755366325378417969e-01 4.060168862342834473e-01 2.867319285869598389e-01 -2.407620660960674286e-02 -2.810119986534118652e-01
3.834341466426849365e-01 3.823100626468658447e-01 -1.086154580116271973e-01 4.020086228847503662e-01 9.487998485565185547e-02 1.797837764024734497e-01 -6.472969055175781250e-01 -2.703539431095123291e-01
2.597992718219757080e-01 -2.364718765020370483e-01 -5.829825624823570251e-02 2.901573181152343750e-01 5.420257449150085449e-01 2.263099402189254761e-01 1.644162982702255249e-01 -6.457203626632690430e-01
1.496639549732208252e-01 -2.100878357887268066e-01 4.070507884025573730e-01 2.377626895904541016e-01 4.430636465549468994e-01 4.034816920757293701e-01 -4.506774842739105225e-01 3.860433995723724365e-01
6.789369881153106689e-02 -2.445155084133148193e-01 -1.053583696484565735e-01 -2.744943834841251373e-02 -3.105593025684356689e-01 3.815999627113342285e-01 -7.573553323745727539e-01 -3.287797570228576660e-01
-1.045304015278816223e-01 1.799091845750808716e-01 5.313726067543029785e-01 -4.581827670335769653e-02 1.864547580480575562e-01 7.646075487136840820e-01 -2.202056944370269775e-01 -6.609863787889480591e-02
-1.366803944110870361e-01 -5.732915997505187988e-01 1.062561944127082825e-01 -1.301883310079574585e-01 1.153020560741424561e-01 3.316922485828399658e-01 -6.852387785911560059e-01 1.776212155818939209e-01
5.905404686927795410e-01 1.144853010773658752e-01 -3.861593082547187805e-02 4.871134161949157715e-01 -3.270911052823066711e-02 2.313414812088012695e-01 -5.137212872505187988e-01 -2.844052314758300781e-01
7.401040792465209961e-01 -8.833168447017669678e-02 2.140100300312042236e-01 1.195144653320312500e-01 5.996606945991516113e-01 1.564529091119766235e-01 7.070601917803287506e-03 -1.546235382556915283e-02
-2.690036594867706299e-01 5.845191702246665955e-02 -1.206544861197471619e-01 4.336667656898498535e-01 -6.956209987401962280e-02 2.972094714641571045e-01 -7.876258492469787598e-01 8.982757478952407837e-02
-1.727458387613296509e-01 -1.644184589385986328e-01 -1.035049781203269958e-01 4.734301269054412842e-01 1.640197783708572388e-01 8.081321716308593750e-01 6.570547074079513550e-02 -1.548509448766708374e-01
-1.534304916858673096e-01 -3.278000056743621826e-01 -3.018384575843811035e-01 4.225881993770599365e-01 -2.225110381841659546e-01 3.772402703762054443e-01 -3.647149801254272461e-01 -5.239089727401733398e-01
1.100427955389022827e-01 3.529877364635467529e-01 6.856013536453247070e-01 6.209103763103485107e-02 2.967916131019592285e-01 4.462876319885253906e-01 -2.867483198642730713e-01 -1.410790532827377319e-01
8.319023996591567993e-02 -2.053371071815490723e-01 3.264866173267364502e-01 4.294140934944152832e-01 5.719525814056396484e-01 3.293388187885284424e-01 -3.763298094272613525e-01 2.875902354717254639e-01
3.746406137943267822e-01 1.043160818517208099e-02 -3.968687057495117188e-01 -2.808430492877960205e-01 4.749871492385864258e-01 4.929948151111602783e-01 -1.832896322011947632e-01 -3.477156460285186768e-01
1.102377697825431824e-01 -6.552209705114364624e-02 -1.701235473155975342e-01 2.979347705841064453e-01 6.118246316909790039e-01 5.708333849906921387e-02 -6.975182294845581055e-01 4.156696423888206482e-02
-1.017115861177444458e-01 -3.248945176601409912e-01 -4.336913526058197021e-01 1.864392310380935669e-01 -9.424819797277450562e-02 6.679269671440124512e-01 -3.827890753746032715e-01 -2.443643212318420410e-01
1.130752786993980408e-01 -5.284106135368347168e-01 -1.229977980256080627e-02 2.616271972656250000e-01 -4.393932968378067017e-02 7.079350352287292480e-01 1.757496893405914307e-01 -3.246619999408721924e-01
-3.517276048660278320e-02 -1.580299288034439087e-01 -2.144110351800918579e-01 -2.870457768440246582e-01 3.539154529571533203e-01 5.976066589355468750e-01 -7.066298276185989380e-02 -5.983635187149047852e-01
9.883640706539154053e-02 -4.216419160366058350e-01 2.391827255487442017e-01 1.746226917020976543e-03 2.677375078201293945e-02 4.869481027126312256e-01 1.316490322351455688e-01 -7.071570754051208496e-01
5.977595448493957520e-01 5.852166190743446350e-02 -3.736666589975357056e-02 3.344335258007049561e-01 -2.185716181993484497e-01 3.350591063499450684e-01 -5.095074772834777832e-01 -3.261606991291046143e-01
9.410864859819412231e-02 -3.054226338863372803e-01 5.726330876350402832e-01 6.518588215112686157e-02 4.999531507492065430e-01 3.857345506548881531e-02 -1.906839162111282349e-01 -5.271635651588439941e-01
-2.056677639484405518e-01 -5.155633203685283661e-03 1.216592714190483093e-01 2.507179975509643555e-01 2.910980582237243652e-01 8.227428793907165527e-01 4.844707623124122620e-02 -3.406210839748382568e-01
-2.549891471862792969e-01 -3.542594909667968750e-01 -1.666462048888206482e-02 2.068403363227844238e-01 5.463648438453674316e-01 3.609359562397003174e-01 -5.456458330154418945e-01 1.997529268264770508e-01
-1.785898059606552124e-01 -8.972784131765365601e-02 1.086774282157421112e-02 3.939042091369628906e-01 -5.130054056644439697e-02 8.527578711509704590e-01 4.904830083250999451e-02 -2.693373858928680420e-01
-1.102282628417015076e-01 -5.258563533425331116e-02 4.014502167701721191e-01 -3.974154889583587646e-01 3.331134021282196045e-01 5.409734845161437988e-01 -2.611652314662933350e-01 -4.406347274780273438e-01
4.963340759277343750e-01 -5.520382523536682129e-01 -6.780932098627090454e-02 8.556971698999404907e-02 4.509344324469566345e-02 1.449924409389495850e-01 -6.382065415382385254e-01 -8.137609809637069702e-02
1.310905963182449341e-01 4.043100774288177490e-01 -7.482229918241500854e-02 4.661639034748077393e-01 -4.909578710794448853e-02 2.148256003856658936e-01 -6.912513375282287598e-01 -2.646742165088653564e-01
1.188093274831771851e-01 2.527508437633514404e-01 4.727907478809356689e-02 4.579696953296661377e-01 3.959779441356658936e-01 3.228195905685424805e-01 -1.909427228383719921e-03 -6.700859069824218750e-01
-1.747049391269683838e-01 4.885410517454147339e-02 4.183129370212554932e-01 -2.218860387802124023e-01 4.701162874698638916e-01 3.921343684196472168e-01 -6.061394214630126953e-01 2.624318562448024750e-02
9.013208560645580292e-03 -4.739026725292205811e-01 4.155862033367156982e-01 -2.096704840660095215e-01 -1.173360422253608704e-01 5.148792862892150879e-01 -2.385570704936981201e-01 -4.721053838729858398e-01
4.417133331298828125e-01 -5.722883939743041992e-01 -2.067394405603408813e-01 3.363602459430694580e-01 1.500499695539474487e-01 1.045474484562873840e-01 -5.364403128623962402e-01 -1.681342907249927521e-02
2.449183911085128784e-01 2.642671167850494385e-01 7.763312663882970810e-03 2.775645554065704346e-01 7.236067205667495728e-02 -4.751641675829887390e-02 -6.658241152763366699e-01 -5.850297808647155762e-01
9.012036770582199097e-02 -2.601796388626098633e-01 3.585293889045715332e-01 1.585760563611984253e-01 4.800380468368530273e-01 3.313544988632202148e-01 -5.356340408325195312e-01 3.786278963088989258e-01
-6.745196133852005005e-02 -9.397461079061031342e-03 -1.074783056974411011e-01 -1.127320155501365662e-01 -1.269118487834930420e-01 3.807784616947174072e-01 -8.495813608169555664e-01 -2.970092892646789551e-01
1.544722914695739746e-01 2.162534445524215698e-01 4.055099785327911377e-01 -3.168922066688537598e-01 3.368029892444610596e-01 3.916514813899993896e-01 -1.309173703193664551e-01 -6.168851852416992188e-01
4.012822806835174561e-01 -5.337458103895187378e-02 -6.818493455648422241e-02 4.058546423912048340e-01 7.126047015190124512e-01 9.048410505056381226e-02 -4.862154275178909302e-02 -3.852266073226928711e-01
3.879449963569641113e-01 2.381079196929931641e-01 1.875513419508934021e-02 5.498162508010864258e-01 -1.715487092733383179e-01 1.985440999269485474e-01 -4.358673691749572754e-01 -4.809621274471282959e-01
4.038920104503631592e-01 3.991587460041046143e-02 -2.607834935188293457e-01 8.970177173614501953e-02 -8.412486314773559570e-02 7.714628577232360840e-01 8.140269666910171509e-02 -3.877695500850677490e-01
7.165390253067016602e-01 -1.102872658520936966e-02 9.989854693412780762e-02 -1.918877363204956055e-01 5.410560369491577148e-01 2.108993977308273315e-01 -3.177995681762695312e-01 3.785314410924911499e-02
3.381812572479248047e-02 3.339560925960540771e-01 -1.604453772306442261e-01 3.688510060310363770e-01 3.273779749870300293e-01 2.363158017396926880e-02 -6.875807642936706543e-01 -3.808331787586212158e-01
3.557964265346527100e-01 -1.094793155789375305e-01 -2.155575901269912720e-01 3.323571085929870605e-01 -1.985519230365753174e-01 4.612534046173095703e-01 -6.352782845497131348e-01 -2.207729965448379517e-01
-2.174687385559082031e-01 3.442978113889694214e-02 -2.604015469551086426e-01 4.039720892906188965e-01 2.313329093158245087e-02 7.327603697776794434e-01 -4.218786656856536865e-01 -7.116824388504028320e-02
-1.419556438922882080e-01 -7.258161902427673340e-02 1.513217668980360031e-02 2.982502281665802002e-01 6.368607748299837112e-03 8.707031011581420898e-01 1.521943807601928711e-01 -3.226000666618347168e-01
1.827771514654159546e-01 2.276472151279449463e-01 1.584007889032363892e-01 6.898010969161987305e-01 -1.609653532505035400e-01 2.131101787090301514e-01 -5.673815608024597168e-01 -1.435453146696090698e-01
1.845626980066299438e-01 -5.454568266868591309e-01 -4.478153288364410400e-01 2.144524455070495605e-01 3.296302556991577148e-01 1.726362556219100952e-01 -2.392529398202896118e-01 -4.755877554416656494e-01
6.404274702072143555e-01 1.953224539756774902e-01 -1.338575929403305054e-01 2.548000514507293701e-01 4.592135250568389893e-01 1.240559443831443787e-01 -3.488473594188690186e-01 -3.477059900760650635e-01
-2.430534809827804565e-01 -1.364409178495407104e-01 -1.461645215749740601e-01 5.435802936553955078e-01 2.464139163494110107e-01 4.604284167289733887e-01 -5.758223533630371094e-01 3.434783592820167542e-02
6.510250568389892578e-01 9.769732505083084106e-02 2.824372351169586182e-01 6.465963721275329590e-01 7.079360634088516235e-02 1.576037853956222534e-01 -1.714982092380523682e-01 -9.747689962387084961e-02
7.902463525533676147e-02 -3.937832415103912354e-01 -5.187152624130249023e-01 -1.840757951140403748e-02 4.016058743000030518e-01 4.504157006740570068e-01 -3.024688065052032471e-01 -3.371000587940216064e-01
6.743151545524597168e-01 7.040199637413024902e-02 -1.141188070178031921e-01 2.657073140144348145e-01 2.376967966556549072e-01 2.763076722621917725e-01 -1.704744100570678711e-01 -5.429659485816955566e-01
1.846619397401809692e-01 1.812519133090972900e-01 1.967916935682296753e-01 7.458116412162780762e-01 5.002569556236267090e-01 1.763279438018798828e-01 -2.030884474515914917e-01 -1.244682222604751587e-01
3.728414475917816162e-01 7.869079709053039551e-02 -1.075537204742431641e-01 -2.770236320793628693e-02 -3.081675171852111816e-01 6.887424588203430176e-01 -1.549556851387023926e-01 -4.991161823272705078e-01
-2.170362770557403564e-01 -1.149422153830528259e-01 -2.044530957937240601e-01 5.687703490257263184e-01 1.954849362373352051e-01 7.152338624000549316e-01 -7.206820696592330933e-02 -1.393376141786575317e-01
3.896919786930084229e-01 2.469295859336853027e-01 1.624542027711868286e-01 7.624722123146057129e-01 1.532718986272811890e-01 2.833168506622314453e-01 -1.995455473661422729e-01 -1.892922520637512207e-01
2.204476743936538696e-01 -8.074340969324111938e-02 1.610025763511657715e-01 6.134172081947326660e-01 1.586164161562919617e-02 3.797103166580200195e-01 -5.437456369400024414e-01 -3.202968835830688477e-01
4.609558582305908203e-01 -4.744739830493927002e-01 -3.165800869464874268e-01 -1.344245076179504395e-01 2.501197159290313721e-01 5.471412539482116699e-01 -1.107557266950607300e-01 -2.644068598747253418e-01
-2.359254807233810425e-01 3.974287211894989014e-01 -9.782332926988601685e-02 1.836754679679870605e-01 2.664534449577331543e-01 2.793149948120117188e-01 -7.707370519638061523e-01 -5.793183110654354095e-03
-2.772347629070281982e-02 2.541010081768035889e-01 5.811634659767150879e-01 2.635002434253692627e-01 6.088314652442932129e-01 2.329386472702026367e-01 -2.576771080493927002e-01 -1.901246011257171631e-01
4.619785249233245850e-01 1.948368996381759644e-01 -2.982947528362274170e-01 -3.029429912567138672e-01 1.475484669208526611e-01 5.819783806800842285e-01 -2.185981571674346924e-01 -3.995066285133361816e-01
1.715814471244812012e-01 -7.387330532073974609e-01 -1.671128869056701660e-01 3.641669452190399170e-01 2.468284070491790771e-01 1.016005799174308777e-01 -3.595018088817596436e-01 -2.525876462459564209e-01
-2.451802641153335571e-01 -5.901474952697753906e-01 2.603927254676818848e-01 -2.327076904475688934e-02 3.446558713912963867e-01 3.515809178352355957e-01 -1.554181426763534546e-01 -5.066704750061035156e-01
-9.254947304725646973e-03 -1.985128670930862427e-01 -5.122529864311218262e-01 4.075038433074951172e-01 4.484825432300567627e-01 3.424923419952392578e-01 -3.763862848281860352e-01 -2.682167291641235352e-01
5.783936381340026855e-02 2.390446662902832031e-01 1.145110726356506348e-01 8.088985085487365723e-01 3.226042687892913818e-01 3.358331024646759033e-01 -1.947304606437683105e-01 -1.315502524375915527e-01
2.522044777870178223e-01 3.787766993045806885e-01 4.150458052754402161e-02 2.548892796039581299e-01 6.080223321914672852e-01 2.897928655147552490e-01 -2.407340798527002335e-03 -5.220661163330078125e-01
1.656353622674942017e-01 -4.551452398300170898e-01 5.418190360069274902e-01 5.366020798683166504e-01 2.622116804122924805e-01 2.198908329010009766e-01 -2.423467785120010376e-01 8.977372199296951294e-02
-9.998853504657745361e-02 8.925174921751022339e-02 5.953892469406127930e-01 -1.603310555219650269e-01 3.467141091823577881e-01 5.053817033767700195e-01 -2.132320553064346313e-01 -4.251503944396972656e-01
6.386020779609680176e-02 -5.545214191079139709e-02 6.107832193374633789e-01 -2.769531607627868652e-01 4.233291149139404297e-01 2.478640973567962646e-01 -3.325236737728118896e-01 -4.380314350128173828e-01
8.652301505208015442e-03 2.361003011465072632e-01 -9.152152389287948608e-02 5.652155876159667969e-01 4.853969439864158630e-02 4.090150296688079834e-01 -4.723418354988098145e-01 -4.728432893753051758e-01
3.342851102352142334e-01 4.308249056339263916e-01 -2.113814949989318848e-01 3.197692036628723145e-01 2.360765784978866577e-01 3.279300332069396973e-01 -5.351329445838928223e-01 -3.256858885288238525e-01
9.065871126949787140e-03 -1.999797374010086060e-01 -1.432590186595916748e-01 -1.510308235883712769e-01 -2.923390865325927734e-01 5.427690148353576660e-01 -6.888210177421569824e-01 -2.491137534379959106e-01
2.705670297145843506e-01 -2.795058488845825195e-01 -1.304881423711776733e-01 3.339844942092895508e-01 -1.879291534423828125e-01 4.346656203269958496e-01 -6.148020029067993164e-01 -3.433136343955993652e-01
1.680011004209518433e-01 2.558225095272064209e-01 1.411310285329818726e-01 4.893640875816345215e-01 5.970911383628845215e-01 6.790902465581893921e-02 -9.668648242950439453e-02 -5.257924795150756836e-01
8.993112295866012573e-02 2.105879485607147217e-01 -2.014934271574020386e-01 4.419087469577789307e-01 4.229485094547271729e-01 2.311167716979980469e-01 -1.010326892137527466e-01 -6.849628090858459473e-01
2.499835789203643799e-01 2.118247449398040771e-01 -1.156388670206069946e-01 4.849672913551330566e-01 3.020874857902526855e-01 6.721038371324539185e-02 -4.293194115161895752e-01 -6.033106446266174316e-01
-2.827737480401992798e-02 -7.497127652168273926e-01 -1.305289715528488159e-01 2.096883207559585571e-01 -1.739845573902130127e-01 4.374549090862274170e-01 -3.073381185531616211e-01 -2.450099736452102661e-01
-1.531370133161544800e-01 -1.051931753754615784e-01 -8.076468855142593384e-02 3.939039111137390137e-01 3.163326382637023926e-01 8.023740053176879883e-01 5.966585129499435425e-02 -2.374234646558761597e-01
-1.046475619077682495e-01 -1.082876697182655334e-01 -1.041456982493400574e-01 5.235166549682617188e-01 3.899565637111663818e-01 3.998982310295104980e-01 2.937410585582256317e-02 -6.160835027694702148e-01
4.102883934974670410e-01 4.493007361888885498e-01 2.888432443141937256e-01 5.773185491561889648e-01 4.725838825106620789e-02 1.850831359624862671e-01 -2.760488092899322510e-01 -3.168173134326934814e-01
-2.095444500446319580e-02 4.256419241428375244e-01 6.694171577692031860e-02 5.357977151870727539e-01 5.422787666320800781e-01 2.891090810298919678e-01 -2.831846177577972412e-01 -2.626510262489318848e-01
-3.820469975471496582e-02 -5.847959518432617188e-01 -1.436175405979156494e-01 1.810714006423950195e-01 -6.783128529787063599e-02 4.906760454177856445e-01 -5.890123248100280762e-01 1.041237562894821167e-01
5.954185724258422852e-01 -3.243920952081680298e-02 1.805414408445358276e-01 6.713780760765075684e-01 9.585268795490264893e-02 8.004824072122573853e-02 -2.096623629331588745e-01 -3.186329603195190430e-01
-2.098174095153808594e-01 1.746045053005218506e-01 4.624227881431579590e-01 -2.422628737986087799e-02 1.178545355796813965e-01 7.135257124900817871e-01 -4.293974936008453369e-01 -6.064054742455482483e-02
-1.740780323743820190e-01 -1.871906071901321411e-01 -6.180633604526519775e-02 4.142130017280578613e-01 -6.459546834230422974e-02 8.582877516746520996e-01 -9.936586022377014160e-02 -9.252088516950607300e-02
2.012669742107391357e-01 4.041134715080261230e-01 1.917781531810760498e-01 4.769490957260131836e-01 5.789243578910827637e-01 1.384879052639007568e-01 -3.964211940765380859e-01 -1.429771184921264648e-01
6.128805875778198242e-02 -6.429359316825866699e-02 1.841292828321456909e-01 2.448105812072753906e-02 -2.167249768972396851e-01 6.550157815217971802e-02 -8.529089093208312988e-01 -4.229579865932464600e-01
-1.619342118501663208e-01 -2.114808186888694763e-02 1.764227896928787231e-01 -4.334780201315879822e-02 1.183267869055271149e-02 8.504253029823303223e-01 2.478926815092563629e-02 -4.651324450969696045e-01
-1.137990206480026245e-01 -2.504080533981323242e-01 -4.148089513182640076e-02 5.015140175819396973e-01 3.657647669315338135e-01 1.592382788658142090e-02 -1.325816065073013306e-01 -7.207586765289306641e-01
7.518428564071655273e-01 -5.583302304148674011e-02 2.080305106937885284e-02 3.034752607345581055e-01 -1.754969209432601929e-01 3.051271140575408936e-01 -3.878615200519561768e-01 -2.544539868831634521e-01
1.478099226951599121e-01 -6.415093783289194107e-03 5.895959734916687012e-01 -2.110479772090911865e-01 3.020355999469757080e-01 3.325885534286499023e-01 -5.809413194656372070e-01 2.159001529216766357e-01
-2.228194773197174072e-01 -3.519604206085205078e-01 -3.938564062118530273e-01 2.248672991991043091e-01 1.936065405607223511e-01 4.729422628879547119e-01 -5.922179818153381348e-01 9.437762945890426636e-02
5.632137656211853027e-01 6.984033435583114624e-02 9.419588744640350342e-02 4.342490434646606445e-01 5.404370427131652832e-01 -2.044533006846904755e-02 -1.824918687343597412e-01 -3.932863473892211914e-01
2.093789428472518921e-01 -2.770072817802429199e-01 1.951805651187896729e-01 -1.824712753295898438e-01 -1.931599900126457214e-02 2.714544236660003662e-01 -8.567081689834594727e-01 -5.169184878468513489e-03
1.775793880224227905e-01 -2.151541262865066528e-01 4.752896130084991455e-01 -2.602796554565429688e-01 -6.105619668960571289e-02 3.424129486083984375e-01 -1.033752709627151489e-01 -7.048884034156799316e-01
4.188922233879566193e-03 2.621715962886810303e-01 -3.095763325691223145e-01 1.208154261112213135e-01 4.384382367134094238e-01 3.015711009502410889e-01 -7.210612297058105469e-01 1.330876648426055908e-01
2.298512756824493408e-01 -2.043219059705734253e-01 -1.482822299003601074e-01 -1.677767187356948853e-01 -3.481359779834747314e-01 6.567717790603637695e-01 -4.418257176876068115e-01 -3.279123008251190186e-01
5.682981014251708984e-01 -4.166087806224822998e-01 6.558164954185485840e-02 4.570775628089904785e-01 -2.012374550104141235e-01 3.437448143959045410e-01 -3.314397335052490234e-01 -1.474586725234985352e-01
7.993183284997940063e-02 3.042152822017669678e-01 -5.883865989744663239e-03 6.503828167915344238e-01 3.782593607902526855e-01 2.342286109924316406e-01 -3.764991462230682373e-01 -3.719367086887359619e-01
-2.123343497514724731e-01 9.547999501228332520e-02 1.006071716547012329e-01 3.147332966327667236e-01 7.664768695831298828e-01 1.756849735975265503e-01 -4.384055435657501221e-01 -1.614542156457901001e-01
8.764791302382946014e-03 -3.849714398384094238e-01 -2.041542381048202515e-01 3.628476560115814209e-01 4.154419526457786560e-02 4.943609833717346191e-01 -5.855098962783813477e-01 2.990689277648925781e-01
1.683801561594009399e-01 2.614604532718658447e-01 -2.905049920082092285e-01 -2.301558554172515869e-01 4.906910657882690430e-01 3.054596185684204102e-01 -2.429759204387664795e-01 -6.105745434761047363e-01
1.294812858104705811e-01 -2.636350691318511963e-01 6.612709164619445801e-01 3.709861636161804199e-01 6.125462427735328674e-02 5.568249225616455078e-01 5.456805229187011719e-02 -1.484498679637908936e-01
3.833767175674438477e-01 3.908200263977050781e-01 6.132364645600318909e-02 6.322950124740600586e-01 1.952332407236099243e-01 3.965686261653900146e-01 -1.189377233386039734e-01 -2.952890098094940186e-01
1.003466099500656128e-01 4.008852243423461914e-01 -1.115529835224151611e-01 4.415969550609588623e-01 5.801832675933837891e-01 2.157804220914840698e-01 -3.544396460056304932e-01 -3.361075520515441895e-01
3.714816868305206299e-01 1.817930191755294800e-01 4.028914272785186768e-01 5.705168843269348145e-01 -3.198610991239547729e-02 1.392075270414352417e-01 -3.637293279170989990e-01 -4.340976476669311523e-01
2.658069133758544922e-01 -2.536245994269847870e-02 2.506851218640804291e-03 3.990384042263031006e-01 6.936253905296325684e-01 1.080859899520874023e-01 1.432611723430454731e-03 -5.259892344474792480e-01
3.080844283103942871e-01 -6.103540062904357910e-01 -1.004335749894380569e-02 3.017894923686981201e-02 5.980669856071472168e-01 2.390127629041671753e-01 -3.241893053054809570e-01 1.078446730971336365e-01
-1.708633750677108765e-01 1.399463564157485962e-01 -2.462792098522186279e-01 5.691289305686950684e-01 2.999939918518066406e-01 4.209604561328887939e-01 -5.217005610466003418e-01 -1.651792675256729126e-01
3.560837805271148682e-01 -4.636097252368927002e-01 -4.215411543846130371e-01 1.371687203645706177e-01 -6.930229067802429199e-02 4.226445853710174561e-01 -3.597492277622222900e-01 -3.858853876590728760e-01
-1.891972497105598450e-02 1.231834962964057922e-01 4.699347317218780518e-01 -1.406574156135320663e-02 1.940145343542098999e-01 5.454759001731872559e-01 -1.138722151517868042e-01 -6.444214582443237305e-01
5.931212306022644043e-01 1.695667058229446411e-01 3.586425185203552246e-01 5.273936986923217773e-01 5.459859967231750488e-03 5.626848340034484863e-02 -3.412946760654449463e-01 -3.049716055393218994e-01
2.241501957178115845e-01 -2.482427507638931274e-01 2.766796573996543884e-02 -2.917248606681823730e-01 5.536953806877136230e-01 1.215079724788665771e-01 -6.755316853523254395e-01 -1.567724943161010742e-01
2.858196794986724854e-01 9.801837056875228882e-02 1.185359731316566467e-01 3.300070464611053467e-01 -1.035227105021476746e-01 1.612071245908737183e-01 -8.646966218948364258e-01 -3.659902513027191162e-02
2.592333853244781494e-01 6.716856360435485840e-02 -2.691851556301116943e-01 -1.071033701300621033e-01 6.273146867752075195e-01 2.645187377929687500e-01 -2.430897653102874756e-01 -5.672461986541748047e-01
-4.477032721042633057e-01 1.624221727252006531e-02 -1.701343245804309845e-02 2.766804397106170654e-01 3.269530832767486572e-02 7.381432652473449707e-01 -3.518252372741699219e-01 -2.296756654977798462e-01
-1.213107183575630188e-01 -4.762398600578308105e-01 -3.426524996757507324e-01 5.942431092262268066e-01 1.584767103195190430e-01 2.666550278663635254e-01 -3.709859549999237061e-01 -2.325799614191055298e-01
-3.133583366870880127e-01 -5.725465416908264160e-01 -1.698284745216369629e-01 3.409653007984161377e-01 2.292793542146682739e-01 5.151298046112060547e-01 -3.134354352951049805e-01 -1.128196343779563904e-01
2.369273751974105835e-01 -2.888571470975875854e-02 -2.754981219768524170e-01 3.406967222690582275e-01 6.202818155288696289e-01 1.599428802728652954e-01 -5.638424158096313477e-01 1.510231345891952515e-01
4.038757979869842529e-01 1.921087056398391724e-01 -3.070074617862701416e-01 -9.695059061050415039e-02 -9.217278659343719482e-02 5.209911465644836426e-01 -3.133743405342102051e-01 -5.640873312950134277e-01
1.394365578889846802e-01 -5.005514025688171387e-01 1.884194016456604004e-01 3.531016111373901367e-01 2.388008832931518555e-01 5.991183519363403320e-01 -1.634333580732345581e-01 3.565726280212402344e-01
7.171948254108428955e-02 -2.034975439310073853e-01 3.726991713047027588e-01 8.758093416690826416e-02 5.278543233871459961e-01 3.769802451133728027e-01 -5.206070542335510254e-01 3.392551839351654053e-01
8.162143826484680176e-02 -1.996853798627853394e-01 5.911798477172851562e-01 5.667362213134765625e-01 3.603299260139465332e-01 3.523981273174285889e-01 -1.681596785783767700e-01 -2.191755175590515137e-02
4.687235057353973389e-01 1.662873476743698120e-01 -3.466366324573755264e-03 4.963803589344024658e-01 7.194494456052780151e-02 -3.484236449003219604e-02 -5.026914477348327637e-01 -4.971443116664886475e-01
3.128974735736846924e-01 1.262868493795394897e-01 1.253951787948608398e-01 3.419718444347381592e-01 -8.400209248065948486e-02 1.589164696633815765e-02 -7.313120961189270020e-01 -4.597302079200744629e-01
3.576354384422302246e-01 -1.975294947624206543e-01 3.607452511787414551e-01 5.128313302993774414e-01 -2.887168824672698975e-01 1.003945097327232361e-01 -5.635054111480712891e-01 -1.702092587947845459e-01
6.090080142021179199e-01 3.121011331677436829e-02 5.072694420814514160e-01 3.611310124397277832e-01 -1.492678970098495483e-01 1.471051722764968872e-01 -2.831456661224365234e-01 -3.410350978374481201e-01
-3.149376511573791504e-01 -5.541608929634094238e-01 1.502147614955902100e-01 1.431464552879333496e-01 2.238726913928985596e-01 5.656301975250244141e-01 -2.396647036075592041e-01 -3.509544134140014648e-01
-2.031434141099452972e-02 8.467196673154830933e-02 7.069232463836669922e-01 8.971926569938659668e-02 1.968457102775573730e-01 5.871068835258483887e-01 -1.704775094985961914e-01 -2.685564160346984863e-01
1.241717487573623657e-01 -5.219950675964355469e-01 -5.627129226922988892e-02 1.042090281844139099e-01 6.049367785453796387e-01 5.038788318634033203e-01 -1.997328400611877441e-01 1.958084106445312500e-01
-1.621354222297668457e-01 -2.877119779586791992e-01 9.703245013952255249e-02 6.104089617729187012e-01 4.459276795387268066e-01 2.795154750347137451e-01 -2.476114965975284576e-02 -4.809635281562805176e-01
1.437738239765167236e-01 -2.271763682365417480e-01 2.996352268382906914e-03 2.780251502990722656e-01 -4.412526786327362061e-01 3.180406093597412109e-01 -4.842568337917327881e-01 -5.657336711883544922e-01
-1.879663951694965363e-02 -6.762602925300598145e-01 2.438610643148422241e-01 1.635329276323318481e-01 2.598579823970794678e-01 4.089764654636383057e-01 -3.732342720031738281e-01 2.863838970661163330e-01
1.976679563522338867e-01 -3.172157704830169678e-01 -2.447437942028045654e-01 -2.868088483810424805e-01 -4.589755088090896606e-02 4.068286716938018799e-01 -6.188037991523742676e-01 -4.094000458717346191e-01
9.146381169557571411e-02 -4.129208624362945557e-01 6.229137182235717773e-01 4.899609088897705078e-01 2.108068019151687622e-01 2.211821526288986206e-01 -2.163543999195098877e-01 -2.299504876136779785e-01
-1.878032833337783813e-01 -1.357380449771881104e-01 1.407543867826461792e-01 4.243385493755340576e-01 2.848796546459197998e-01 7.799879908561706543e-01 5.225845798850059509e-02 -2.327260524034500122e-01
4.306966364383697510e-01 4.045722186565399170e-01 3.634214401245117188e-02 2.561523616313934326e-01 4.926250576972961426e-01 8.073145151138305664e-02 -5.490913391113281250e-01 -1.821773797273635864e-01
5.776474475860595703e-01 -6.291455626487731934e-01 9.573058784008026123e-02 1.290834248065948486e-01 4.983549937605857849e-02 9.306401945650577545e-03 -4.277961850166320801e-01 -2.430899590253829956e-01
1.839524656534194946e-01 -4.406701400876045227e-02 -2.217670530080795288e-01 2.584912255406379700e-02 -8.654729276895523071e-02 7.737112641334533691e-01 -5.536171793937683105e-01 -4.194491729140281677e-02
5.561552643775939941e-01 -2.321344316005706787e-01 1.586606204509735107e-01 6.351492553949356079e-02 7.320901155471801758e-01 9.248702973127365112e-02 -1.363110635429620743e-02 -2.508028149604797363e-01
3.815087303519248962e-02 1.726520657539367676e-01 -2.648585140705108643e-01 6.134431343525648117e-03 -2.132658660411834717e-01 7.192916274070739746e-01 -5.133073329925537109e-01 -2.687024474143981934e-01
3.175046443939208984e-01 3.651684820652008057e-01 1.761692911386489868e-01 6.600699424743652344e-01 9.800996631383895874e-02 4.791401922702789307e-01 -2.394100725650787354e-01 -5.115079507231712341e-02
3.424127399921417236e-01 4.755858704447746277e-02 6.168345361948013306e-02 2.922974526882171631e-01 2.619768679141998291e-01 2.018327265977859497e-01 -7.608688473701477051e-01 -3.208727538585662842e-01
-2.529175579547882080e-01 -3.048277795314788818e-01 -1.040471047163009644e-01 1.416945010423660278e-01 2.176786214113235474e-01 4.381361603736877441e-01 -6.861520409584045410e-01 -3.194645941257476807e-01
2.410622835159301758e-01 -4.309144616127014160e-01 -3.490968346595764160e-01 -6.772063672542572021e-02 3.769752979278564453e-01 5.593000054359436035e-01 -3.895186185836791992e-01 -1.519725620746612549e-01
4.627088904380798340e-01 -2.671307921409606934e-01 9.605794399976730347e-02 -1.950829923152923584e-01 4.496177136898040771e-01 2.772922217845916748e-01 -8.660671859979629517e-02 -6.170163750648498535e-01
-1.520676016807556152e-01 1.115327551960945129e-01 -2.558038234710693359e-01 4.525265395641326904e-01 5.129656791687011719e-01 3.198956251144409180e-01 -5.725649595260620117e-01 3.037218004465103149e-02
-6.262601912021636963e-02 -1.156958285719156265e-02 2.101890295743942261e-01 2.067108452320098877e-01 8.289527893066406250e-01 8.155091851949691772e-02 -4.041971266269683838e-01 -2.276993691921234131e-01
3.642076253890991211e-02 3.810161352157592773e-01 -4.988719895482063293e-02 5.313545465469360352e-01 4.923512339591979980e-01 3.814484775066375732e-01 -3.866524100303649902e-01 -1.768090277910232544e-01
1.214240565896034241e-01 5.452193021774291992e-01 1.152543872594833374e-01 2.431293874979019165e-01 4.603219330310821533e-01 3.374853730201721191e-01 -5.164806246757507324e-01 -1.518289893865585327e-01
-1.488934159278869629e-01 2.260018736124038696e-01 2.961986362934112549e-01 -1.771180704236030579e-02 4.731582701206207275e-01 5.427066087722778320e-01 -5.343824028968811035e-01 1.863674819469451904e-01
-1.001439318060874939e-01 -9.150515496730804443e-02 2.524321675300598145e-01 1.635662615299224854e-01 -4.735734164714813232e-01 3.805121183395385742e-01 -6.711279749870300293e-01 -2.676719725131988525e-01
2.270226031541824341e-01 -4.089536610990762711e-03 -7.307007908821105957e-02 2.757839858531951904e-01 7.087392807006835938e-01 1.085033491253852844e-01 -5.889214873313903809e-01 -7.832602411508560181e-02
-1.932456195354461670e-01 -3.675128519535064697e-01 1.652868837118148804e-01 6.431655883789062500e-01 1.467156410217285156e-01 1.195949539542198181e-01 -4.593546986579895020e-01 -3.738627731800079346e-01
-7.847390323877334595e-02 -7.023383863270282745e-03 2.209954559803009033e-01 3.360871970653533936e-01 3.402683436870574951e-01 7.821794748306274414e-01 1.489136964082717896e-01 -2.867691516876220703e-01
9.207228571176528931e-02 -7.205853611230850220e-02 5.841028317809104919e-02 7.359201908111572266e-01 1.854950562119483948e-02 -3.241008380427956581e-03 -4.645797610282897949e-01 -4.745010733604431152e-01
-1.440313011407852173e-01 -6.881167292594909668e-01 1.370214670896530151e-01 4.643538892269134521e-01 -3.309521079063415527e-02 2.848186492919921875e-01 -3.074116706848144531e-01 -3.076234757900238037e-01
1.827147603034973145e-02 1.729548163712024689e-02 -1.297113001346588135e-01 4.393024146556854248e-01 6.143863201141357422e-01 5.671563148498535156e-01 -4.378472641110420227e-02 -2.974922060966491699e-01
4.755724966526031494e-02 -3.257694542407989502e-01 9.751948714256286621e-02 1.617916822433471680e-01 7.133054137229919434e-01 3.060806393623352051e-01 -4.957548975944519043e-01 -8.753897994756698608e-02
4.539191424846649170e-01 1.475274330005049706e-03 5.861775875091552734e-01 -3.134102523326873779e-01 3.639214038848876953e-01 2.976149022579193115e-01 -1.187734976410865784e-01 -3.420591056346893311e-01
3.342913389205932617e-01 5.049149692058563232e-02 -4.509257525205612183e-02 1.530985534191131592e-01 1.124391481280326843e-01 4.548169970512390137e-01 -1.485461145639419556e-01 -7.865496873855590820e-01
-2.338141202926635742e-02 3.791764378547668457e-01 1.053099706768989563e-01 3.543431162834167480e-01 5.850180387496948242e-01 2.192614674568176270e-01 -4.483502805233001709e-01 -3.573369979858398438e-01
4.303377866744995117e-01 -8.150262385606765747e-02 1.095219254493713379e-01 4.445085674524307251e-02 6.138454079627990723e-01 1.346149444580078125e-01 -6.314002871513366699e-01 2.453984320163726807e-02
6.166797131299972534e-02 -2.256703674793243408e-01 2.929008305072784424e-01 3.094292879104614258e-01 5.578619837760925293e-01 3.850262463092803955e-01 -4.053688943386077881e-01 3.741033673286437988e-01
-3.820727020502090454e-02 -2.759457230567932129e-01 5.281619355082511902e-02 -1.317662000656127930e-01 4.984985589981079102e-01 7.224742770195007324e-01 -2.842267751693725586e-01 -2.258047014474868774e-01
-4.981492646038532257e-03 1.163710430264472961e-01 -1.812526583671569824e-02 3.459363281726837158e-01 4.723378419876098633e-01 2.048574686050415039e-01 -7.707552313804626465e-01 -8.543622493743896484e-02
-5.563884600996971130e-02 -2.043620049953460693e-01 4.715049266815185547e-01 6.187373772263526917e-02 4.776601195335388184e-01 1.833878755569458008e-01 -6.542375683784484863e-01 1.979350000619888306e-01
3.581246435642242432e-01 -3.515245318412780762e-01 5.984781980514526367e-01 1.050904840230941772e-01 9.202427417039871216e-02 3.231333494186401367e-01 -5.129424929618835449e-01 5.443692952394485474e-02
-2.300136089324951172e-01 -2.716285586357116699e-01 5.403662919998168945e-01 -1.817232929170131683e-02 2.169438898563385010e-01 6.546261906623840332e-01 -1.215484216809272766e-01 -3.010178506374359131e-01
2.860299870371818542e-02 3.011348247528076172e-01 4.814692139625549316e-01 -3.086645603179931641e-01 2.143741995096206665e-01 6.135253906250000000e-01 -2.971954643726348877e-01 -2.659293115139007568e-01
-5.394457653164863586e-02 9.268341213464736938e-02 7.802762836217880249e-02 1.039767488837242126e-01 2.276090532541275024e-01 7.477414011955261230e-01 -5.408087372779846191e-01 2.611573636531829834e-01
-7.042266428470611572e-02 -3.271450996398925781e-01 1.306388527154922485e-01 5.965012907981872559e-01 1.603733003139495850e-01 -7.433034479618072510e-02 -6.589795947074890137e-01 -2.227951586246490479e-01
2.442351281642913818e-01 1.063038706779479980e-01 1.800318807363510132e-01 -9.145246446132659912e-02 1.888597458600997925e-01 1.075581908226013184e-01 -6.741385459899902344e-01 -6.217509508132934570e-01
2.346930056810379028e-01 -2.662875056266784668e-01 3.605168759822845459e-01 8.058744668960571289e-02 5.097194314002990723e-01 5.062178373336791992e-01 -4.598250687122344971e-01 -1.001695990562438965e-01
3.294395804405212402e-01 1.328325867652893066e-01 1.002196148037910461e-01 -1.924216598272323608e-01 4.630835354328155518e-02 1.556739062070846558e-01 -8.445995450019836426e-01 -2.950047552585601807e-01
4.531828463077545166e-01 4.828253760933876038e-02 -2.415437102317810059e-01 1.949877440929412842e-01 6.014211773872375488e-01 4.429937303066253662e-01 -3.704924881458282471e-01 2.674166299402713776e-02
