# Supplementary material for: Where is your field going? A machine learning approach to study the relative motion of the domains of physics
Source: PLoS One. 2020 Jun 18;15(6):e0233997. doi: 10.1371/journal.pone.0233997 (PMC7302634; doi:10.1371/journal.pone.0233997)
Supplement: S19 Data — (ZIP) [file pone.0233997.s019.zip › 18/Pacs4Run_18_VS_500_embeddings1989-1993ED8.txt]

2.126923948526382446e-01 -1.758687049150466919e-01 6.318098306655883789e-01 -3.928225487470626831e-03 -5.011121034622192383e-01 2.004887908697128296e-01 -4.822204113006591797e-01 -2.805893495678901672e-02
-6.633466482162475586e-02 -1.293216347694396973e-01 -6.187434121966362000e-02 4.609606862068176270e-01 -7.984104007482528687e-02 5.813232660293579102e-01 -5.011751055717468262e-01 4.087478518486022949e-01
1.895671039819717407e-01 -5.873398780822753906e-01 5.857226252555847168e-01 1.957771182060241699e-01 3.492935895919799805e-01 2.462186962366104126e-01 -9.377079457044601440e-02 2.151131927967071533e-01
-8.289777906611561775e-04 2.599776685237884521e-01 5.138669013977050781e-01 1.156373172998428345e-01 3.217121958732604980e-01 3.525575101375579834e-01 -3.738003373146057129e-01 5.361505746841430664e-01
-3.552752137184143066e-01 -3.558340370655059814e-01 6.651393175125122070e-01 -8.510904759168624878e-02 1.180372759699821472e-01 5.111336112022399902e-01 -1.288087815046310425e-01 7.566784322261810303e-02
6.222537755966186523e-01 -3.214865550398826599e-02 2.287261784076690674e-01 4.393275976181030273e-01 3.518041670322418213e-01 2.794939875602722168e-01 -3.986919224262237549e-01 7.485985755920410156e-02
-8.654025197029113770e-02 2.279375493526458740e-02 3.330132663249969482e-01 1.397156268358230591e-01 -5.862042307853698730e-01 4.657495319843292236e-01 -4.390608966350555420e-01 -3.289987146854400635e-01
4.506439268589019775e-01 -3.018862009048461914e-01 4.408473372459411621e-01 -1.135567724704742432e-01 4.824416339397430420e-01 4.160019159317016602e-01 -2.547805905342102051e-01 1.668010056018829346e-01
2.911967039108276367e-01 -5.250217914581298828e-01 5.676349997520446777e-01 5.254264473915100098e-01 -1.745868660509586334e-02 1.923483908176422119e-01 -6.096163392066955566e-02 -1.597105711698532104e-02
1.062788367271423340e-01 2.572935521602630615e-01 3.056873977184295654e-01 6.118997335433959961e-01 -1.841571778059005737e-01 4.441536664962768555e-01 -4.087004661560058594e-01 2.375210970640182495e-01
-3.442972898483276367e-01 -5.269013643264770508e-01 3.045925796031951904e-01 5.500605106353759766e-01 -2.437135875225067139e-01 7.825739681720733643e-02 -3.671655654907226562e-01 -9.033291786909103394e-02
2.567626833915710449e-01 -5.321111083030700684e-01 6.667939424514770508e-01 3.376547396183013916e-01 2.619949281215667725e-01 8.216220885515213013e-02 -9.079983830451965332e-02 9.310965240001678467e-02
-3.445281386375427246e-01 -4.252815842628479004e-01 1.214012429118156433e-01 4.579783603549003601e-02 3.140271902084350586e-01 4.511005878448486328e-01 -4.164076745510101318e-01 4.561798274517059326e-01
-1.793905794620513916e-01 -3.791783750057220459e-01 2.491229027509689331e-01 6.119835749268531799e-02 4.372186660766601562e-01 4.835616648197174072e-01 -4.220738708972930908e-01 3.938237726688385010e-01
-9.465894103050231934e-02 -1.457547098398208618e-01 2.378491461277008057e-01 2.624512910842895508e-01 3.001527786254882812e-01 6.932659149169921875e-01 -4.924077689647674561e-01 1.765432208776473999e-01
-1.003021523356437683e-01 -4.484033286571502686e-01 -5.287238955497741699e-02 1.783715635538101196e-01 -1.380069106817245483e-01 1.239559873938560486e-01 -7.796247601509094238e-01 -3.347182869911193848e-01
2.400490492582321167e-01 -8.788174390792846680e-02 2.324951887130737305e-01 -6.896656006574630737e-02 8.338563144207000732e-02 8.172283768653869629e-01 -3.251584768295288086e-01 3.087060153484344482e-01
-6.024175882339477539e-02 1.899026334285736084e-01 3.909818530082702637e-01 2.384511232376098633e-01 1.079563889652490616e-02 7.124002575874328613e-01 -4.917203485965728760e-01 3.409466892480850220e-02
-9.937913715839385986e-02 -1.785355806350708008e-01 4.601396620273590088e-01 3.471418917179107666e-01 -1.434562727808952332e-03 6.995365619659423828e-01 -1.806727647781372070e-01 3.225161433219909668e-01
9.880172461271286011e-02 -7.720719277858734131e-02 3.684752583503723145e-01 5.472055673599243164e-01 -2.246232330799102783e-01 6.403462886810302734e-01 -2.243811339139938354e-01 1.955086439847946167e-01
1.257794648408889771e-01 -2.979952096939086914e-01 -1.104067564010620117e-01 1.564312726259231567e-01 -4.625155031681060791e-01 6.094783544540405273e-01 -5.118801593780517578e-01 -1.063591912388801575e-01
-1.670680493116378784e-01 -2.417456358671188354e-02 3.883517682552337646e-01 4.628799855709075928e-01 2.997124195098876953e-01 5.179917812347412109e-01 -4.819501340389251709e-01 1.265307068824768066e-01
8.889892697334289551e-02 -3.306202292442321777e-01 5.547959208488464355e-01 5.248448848724365234e-01 -4.328802525997161865e-01 1.229669675230979919e-01 -2.340869009494781494e-01 -2.054843008518218994e-01
1.518708840012550354e-02 -3.155119717121124268e-01 1.065172478556632996e-01 6.104877591133117676e-02 -9.037809073925018311e-02 8.792371749877929688e-01 -3.147098124027252197e-01 6.985861063003540039e-02
8.263924717903137207e-02 -1.436541378498077393e-01 5.670587420463562012e-01 -4.642319679260253906e-02 -1.986275762319564819e-01 4.683351516723632812e-01 -2.951879985630512238e-03 6.245190501213073730e-01
-1.127124391496181488e-02 -1.465187519788742065e-01 8.462309837341308594e-02 4.462493360042572021e-01 3.407249152660369873e-01 5.205470919609069824e-01 -5.403355956077575684e-01 3.050909936428070068e-01
3.262045979499816895e-01 -1.224458068609237671e-01 2.396231889724731445e-01 -6.834575533866882324e-02 -2.190648019313812256e-02 8.258136510848999023e-01 -2.043491452932357788e-01 3.038105368614196777e-01
-3.043815493583679199e-01 1.009399071335792542e-02 4.752343595027923584e-01 3.893415629863739014e-01 3.401403725147247314e-01 3.965323269367218018e-01 -5.036181211471557617e-01 5.701640248298645020e-02
5.146399140357971191e-01 -1.486259251832962036e-01 7.963798195123672485e-02 3.971596062183380127e-01 2.815080881118774414e-01 4.495176076889038086e-01 -4.034206271171569824e-01 3.239087164402008057e-01
4.230310022830963135e-01 -1.885415911674499512e-01 3.730079531669616699e-01 2.155385315418243408e-01 5.125881433486938477e-01 4.425230920314788818e-01 -3.736225664615631104e-01 4.168931022286415100e-02
2.868418395519256592e-01 -2.398857325315475464e-01 -1.068215817213058472e-02 3.015982508659362793e-01 -5.060053244233131409e-02 7.577000856399536133e-01 -4.361519217491149902e-01 4.693192988634109497e-02
-2.783780395984649658e-01 -1.207969784736633301e-01 5.146323442459106445e-01 1.259537339210510254e-01 9.320731461048126221e-02 3.796047568321228027e-01 -2.504869401454925537e-01 6.416167020797729492e-01
-4.272528588771820068e-01 -1.225509569048881531e-01 2.660240828990936279e-01 1.459893137216567993e-01 1.971817910671234131e-01 2.790679633617401123e-01 -7.260552048683166504e-01 -2.577569186687469482e-01
-3.441630005836486816e-01 -4.919134378433227539e-01 4.548883438110351562e-01 -1.248220726847648621e-01 -4.074181988835334778e-02 -1.918989270925521851e-01 -5.947977304458618164e-01 1.574792861938476562e-01
-1.103319749236106873e-01 1.086779776960611343e-02 4.449134767055511475e-01 6.024096012115478516e-01 -1.928585171699523926e-01 5.032110214233398438e-01 -2.734720706939697266e-01 2.483158707618713379e-01
-1.505347490310668945e-01 1.214972287416458130e-01 1.606866121292114258e-01 2.238500267267227173e-01 -3.256468772888183594e-01 -7.654032856225967407e-02 -7.280982732772827148e-01 4.945880174636840820e-01
-4.203687012195587158e-01 -2.973137199878692627e-01 6.509069800376892090e-01 4.549962878227233887e-01 -2.013606764376163483e-02 2.336162626743316650e-01 -2.090546190738677979e-01 7.421183586120605469e-02
-9.531804919242858887e-02 1.072360947728157043e-01 4.132118225097656250e-01 3.283461630344390869e-01 -3.286880552768707275e-01 -2.510648369789123535e-01 -7.085041403770446777e-01 1.667700856924057007e-01
-4.843360781669616699e-01 -5.341278314590454102e-01 5.261541604995727539e-01 1.375231742858886719e-01 -1.322671473026275635e-01 -7.759941369295120239e-02 -3.301101326942443848e-01 2.277856767177581787e-01
9.107372164726257324e-02 -7.143049836158752441e-01 2.291302084922790527e-01 -1.204363107681274414e-01 -2.435174584388732910e-01 -2.453252077102661133e-01 -4.664509594440460205e-01 2.782206833362579346e-01
-1.206401735544204712e-01 9.266782552003860474e-02 3.410649895668029785e-01 3.055281043052673340e-01 3.878993690013885498e-01 5.426184535026550293e-01 -5.612077713012695312e-01 8.562186360359191895e-02
3.755809962749481201e-01 -1.942025423049926758e-01 4.045220464468002319e-02 4.688830077648162842e-01 2.760360538959503174e-01 4.060699939727783203e-01 -4.304743707180023193e-01 4.163409769535064697e-01
-1.321445554494857788e-01 -4.699365496635437012e-01 5.312440991401672363e-01 1.409786492586135864e-01 3.281266391277313232e-01 3.301712870597839355e-01 -2.107515037059783936e-01 4.455398321151733398e-01
2.951143682003021240e-01 2.653121948242187500e-01 4.118666648864746094e-01 1.084327772259712219e-01 2.896021008491516113e-01 6.053797006607055664e-01 -4.471207857131958008e-01 1.041835993528366089e-01
-3.492057025432586670e-01 -1.755353808403015137e-01 5.339905619621276855e-01 2.230231314897537231e-01 4.417795687913894653e-02 3.353943228721618652e-01 -2.433170080184936523e-01 5.819906592369079590e-01
1.111984997987747192e-02 -8.502867817878723145e-02 3.253965675830841064e-01 6.056350469589233398e-01 -1.798577308654785156e-01 5.485599637031555176e-01 -2.903545796871185303e-01 3.199955224990844727e-01
-6.856729090213775635e-02 -4.313532412052154541e-01 3.731514811515808105e-01 -4.465887546539306641e-01 -2.265244573354721069e-01 -1.628649383783340454e-01 -6.184988021850585938e-01 1.008482128381729126e-01
-4.138686954975128174e-01 -3.886061906814575195e-01 6.871905326843261719e-01 6.586618721485137939e-02 7.348477840423583984e-02 -1.392211914062500000e-01 -3.419349789619445801e-01 2.437756955623626709e-01
1.480597406625747681e-01 -5.379071831703186035e-02 4.468986690044403076e-01 1.063675284385681152e-01 7.474959641695022583e-02 3.941794633865356445e-01 -1.938777565956115723e-01 7.520630955696105957e-01
1.306079030036926270e-01 9.732206165790557861e-02 5.900368839502334595e-02 1.662687510251998901e-01 -2.122926563024520874e-01 7.842074036598205566e-01 -5.167990326881408691e-01 1.233402192592620850e-01
-1.210216954350471497e-01 -8.676315844058990479e-02 -8.362579345703125000e-02 3.628787770867347717e-02 3.385792970657348633e-01 5.251111984252929688e-01 -6.904096007347106934e-01 3.201134502887725830e-01
8.167667686939239502e-02 -6.278978586196899414e-01 5.445870757102966309e-01 3.586578369140625000e-01 3.352896869182586670e-01 7.216524332761764526e-02 -1.150777637958526611e-01 2.073473483324050903e-01
9.607402235269546509e-02 -1.761410385370254517e-01 -8.187763392925262451e-02 2.208829373121261597e-01 -1.949298381805419922e-01 7.707621455192565918e-01 -5.171164274215698242e-01 6.906145066022872925e-02
1.451702117919921875e-01 1.344899088144302368e-01 1.549892425537109375e-01 3.892556428909301758e-01 -5.434178933501243591e-02 8.376735448837280273e-02 -8.255903124809265137e-01 -3.061487078666687012e-01
-4.705559089779853821e-02 -3.655685856938362122e-02 8.450090885162353516e-01 -2.219906151294708252e-01 -2.082717567682266235e-01 -1.827525049448013306e-01 -3.797169923782348633e-01 1.103104650974273682e-01
6.816540658473968506e-02 -2.790637910366058350e-01 5.851814150810241699e-01 -3.677722811698913574e-01 -6.734551489353179932e-02 -2.850054204463958740e-01 -5.283522009849548340e-01 2.736122906208038330e-01
2.840694189071655273e-01 1.413857042789459229e-01 -4.088132455945014954e-02 5.011002421379089355e-01 1.077277585864067078e-01 2.419205456972122192e-01 -7.584590911865234375e-01 -3.392435982823371887e-02
-2.020591199398040771e-01 -2.125092037022113800e-02 5.154177546501159668e-01 3.925507366657257080e-01 2.227746695280075073e-01 5.403934121131896973e-01 -3.721898794174194336e-01 2.424667775630950928e-01
2.274467349052429199e-01 6.144532188773155212e-02 5.222282409667968750e-01 2.996233403682708740e-01 -2.240893393754959106e-01 -3.900571763515472412e-01 -5.386056303977966309e-01 2.992311716079711914e-01
3.945515155792236328e-01 -4.083547592163085938e-01 7.080513983964920044e-02 5.344321131706237793e-01 3.830886781215667725e-01 1.351203024387359619e-01 -4.708923399448394775e-01 -1.379617769271135330e-02
2.784739136695861816e-01 3.088465519249439240e-02 3.707952201366424561e-01 1.627584546804428101e-01 -1.076366454362869263e-01 -4.181378483772277832e-01 -6.381689906120300293e-01 4.047648012638092041e-01
1.765380948781967163e-01 -3.157895803451538086e-01 4.040867090225219727e-01 3.571559786796569824e-01 -2.983972728252410889e-01 2.244158387184143066e-01 5.547866225242614746e-02 6.601390838623046875e-01
1.324765682220458984e-01 -3.780416846275329590e-01 6.747291684150695801e-01 5.702841281890869141e-01 -4.893162846565246582e-02 1.119923368096351624e-01 -1.387482136487960815e-01 -1.576806306838989258e-01
4.400371611118316650e-01 -2.971218526363372803e-01 3.693720325827598572e-02 4.604176618158817291e-03 4.628548324108123779e-01 4.914682805538177490e-01 -4.265748262405395508e-01 2.809959053993225098e-01
9.661193192005157471e-02 1.219789683818817139e-01 3.818587362766265869e-01 4.418248236179351807e-01 -1.644889414310455322e-01 6.845928430557250977e-01 -3.115899562835693359e-01 2.048164159059524536e-01
2.898684237152338028e-03 -5.660531520843505859e-01 2.809769511222839355e-01 3.517338633537292480e-02 -1.691169850528240204e-02 -3.773088157176971436e-01 -6.382129788398742676e-01 2.223206162452697754e-01
5.813855528831481934e-01 -4.393903017044067383e-01 2.521489560604095459e-01 2.734943330287933350e-01 4.432008266448974609e-01 1.031978055834770203e-01 -3.382970094680786133e-01 9.501057118177413940e-02
3.934296965599060059e-01 -3.760651126503944397e-02 3.800021111965179443e-01 -1.781252324581146240e-01 -1.584015190601348877e-01 1.657763868570327759e-01 -5.923196077346801758e-01 -5.140557885169982910e-01
-1.462386846542358398e-01 2.499594539403915405e-01 2.899037897586822510e-01 -6.490892171859741211e-02 1.936004310846328735e-01 3.682502508163452148e-01 -4.909791052341461182e-01 6.432164311408996582e-01
-3.471749126911163330e-01 4.210349638015031815e-03 2.608663439750671387e-01 2.193078696727752686e-01 2.571980059146881104e-01 4.078208208084106445e-01 -5.523579120635986328e-01 4.751176834106445312e-01
-2.232932746410369873e-01 -7.766376435756683350e-02 1.873627454042434692e-01 1.249157637357711792e-01 6.238923966884613037e-02 7.769617438316345215e-01 -5.121867060661315918e-01 1.533050835132598877e-01
-2.765378952026367188e-01 -1.097088381648063660e-01 4.094225168228149414e-01 1.009813398122787476e-01 3.172301948070526123e-01 5.637959837913513184e-01 -4.320914745330810547e-01 3.584169447422027588e-01
7.398113608360290527e-01 -3.255472183227539062e-01 5.310565829277038574e-01 6.029799580574035645e-02 -2.285276651382446289e-01 2.334937080740928650e-02 -4.498686641454696655e-02 7.904183119535446167e-02
1.954646706581115723e-01 -4.105969965457916260e-01 7.444117069244384766e-01 3.186345994472503662e-01 1.610173881053924561e-01 4.284042492508888245e-02 -2.138208150863647461e-01 -2.530725002288818359e-01
5.863869786262512207e-01 -5.586183071136474609e-01 3.764743506908416748e-01 1.846788227558135986e-01 3.101839423179626465e-01 -2.933838218450546265e-02 -2.247394323348999023e-01 1.437852978706359863e-01
5.722552537918090820e-01 -6.190774440765380859e-01 1.551283448934555054e-01 -7.434196025133132935e-02 1.579783558845520020e-01 4.543509781360626221e-01 -1.681563109159469604e-01 -2.640466671437025070e-03
5.879209041595458984e-01 -2.196859866380691528e-01 2.639768123626708984e-01 -3.486131783574819565e-03 -4.678246974945068359e-01 6.350975483655929565e-02 -4.755504727363586426e-01 -2.955496609210968018e-01
2.043727785348892212e-01 -2.796616554260253906e-01 2.037517726421356201e-02 3.206341862678527832e-01 -4.030785262584686279e-01 -2.655636370182037354e-01 -6.518136262893676758e-01 3.448803126811981201e-01
4.479121565818786621e-01 1.999934464693069458e-01 5.436679124832153320e-01 2.854215204715728760e-01 2.007101625204086304e-01 5.073726177215576172e-01 -2.909040749073028564e-01 5.917710950598120689e-04
3.483408689498901367e-01 -1.953350901603698730e-01 5.468474626541137695e-01 -1.143982782959938049e-01 4.988930523395538330e-01 2.702326476573944092e-01 -3.772821426391601562e-01 -2.532033920288085938e-01
8.801285922527313232e-02 -3.714531064033508301e-01 1.544573605060577393e-01 -2.431440353393554688e-01 -1.841828823089599609e-01 -1.513398289680480957e-01 -4.685697555541992188e-01 7.035025358200073242e-01
-6.938505917787551880e-02 -1.551768332719802856e-01 2.787513136863708496e-01 3.206201195716857910e-01 4.512264132499694824e-01 3.131483197212219238e-01 -6.368955969810485840e-01 -2.886228561401367188e-01
1.191594600677490234e-01 1.512722820043563843e-01 1.823165416717529297e-01 5.372970923781394958e-02 -1.472730338573455811e-01 8.249355554580688477e-01 -4.695637226104736328e-01 -6.397954374551773071e-02
-1.193171069025993347e-01 -2.372197955846786499e-01 1.431864798069000244e-01 -1.316761318594217300e-02 -1.833775639533996582e-01 2.341726571321487427e-01 -7.641965150833129883e-01 -4.861623942852020264e-01
7.826385647058486938e-02 1.164290904998779297e-01 1.513598710298538208e-01 2.106477469205856323e-01 -6.744287908077239990e-03 1.251860707998275757e-01 -8.790286779403686523e-01 -3.530275225639343262e-01
9.606381505727767944e-02 -1.360333710908889771e-01 6.079886481165885925e-02 3.016039431095123291e-01 -2.918280661106109619e-01 7.895106077194213867e-01 -3.969694375991821289e-01 1.073764339089393616e-01
-6.632986664772033691e-02 2.686208188533782959e-01 3.342615365982055664e-01 2.481113970279693604e-01 -3.946530520915985107e-01 -8.629614114761352539e-02 -7.388073205947875977e-01 2.027779221534729004e-01
8.299442008137702942e-03 -5.098602175712585449e-01 5.736266449093818665e-02 1.490885168313980103e-01 3.434773683547973633e-01 5.700812935829162598e-01 -3.974937796592712402e-01 3.368756175041198730e-01
2.465523779392242432e-01 -4.167106375098228455e-02 7.855905890464782715e-01 4.937390685081481934e-01 -3.853321820497512817e-02 1.820588558912277222e-01 -1.157431304454803467e-01 -1.688721030950546265e-01
-7.328817620873451233e-03 -1.702531576156616211e-01 5.044482946395874023e-01 -4.284684732556343079e-02 2.860742509365081787e-01 6.588900089263916016e-01 -2.263975590467453003e-01 3.839607834815979004e-01
3.595113158226013184e-01 4.109317958354949951e-01 1.988247185945510864e-01 1.799701899290084839e-01 1.478414684534072876e-01 4.326399564743041992e-01 -6.405452489852905273e-01 1.031181961297988892e-01
-6.118331477046012878e-02 -4.491848647594451904e-01 3.943083286285400391e-01 -1.950694173574447632e-01 2.626160383224487305e-01 -3.141936957836151123e-01 -5.912282466888427734e-01 2.893491089344024658e-01
4.586942195892333984e-01 -1.099791750311851501e-01 5.020447969436645508e-01 9.236000478267669678e-03 2.313650697469711304e-01 6.414458751678466797e-01 -2.126687914133071899e-01 1.231231838464736938e-01
-5.847820080816745758e-03 3.151699155569076538e-02 3.612459003925323486e-01 2.411862462759017944e-01 -7.198502868413925171e-02 7.956454157829284668e-01 -3.844182193279266357e-01 1.558599323034286499e-01
5.232545733451843262e-01 -2.277266681194305420e-01 5.693455338478088379e-01 1.618471592664718628e-01 -3.815714120864868164e-01 4.131198525428771973e-01 -7.595221698284149170e-02 4.430352896451950073e-02
4.405958354473114014e-01 -2.541539371013641357e-01 4.535968899726867676e-01 5.871767401695251465e-01 2.305099368095397949e-01 1.111614704132080078e-01 -2.941562533378601074e-01 -1.968115121126174927e-01
6.138823628425598145e-01 -4.539063274860382080e-01 4.988457560539245605e-01 1.920463331043720245e-02 2.051754742860794067e-01 2.803780138492584229e-01 -1.767860800027847290e-01 -1.262512654066085815e-01
2.105597108602523804e-01 -4.323379397392272949e-01 -6.675819307565689087e-02 5.118531361222267151e-02 -4.475889205932617188e-01 4.010931849479675293e-01 -5.695993900299072266e-01 -2.757114470005035400e-01
1.164705753326416016e-01 -8.918447047472000122e-02 6.140055656433105469e-01 2.475718855857849121e-01 -1.594028621912002563e-01 2.786971628665924072e-01 -9.200032800436019897e-03 6.610749363899230957e-01
-1.165587175637483597e-02 -4.223865866661071777e-01 6.439664363861083984e-01 -2.574400007724761963e-01 -5.403262972831726074e-01 1.203662678599357605e-01 -1.709282547235488892e-01 6.948730349540710449e-02
4.017652273178100586e-01 -3.624418377876281738e-01 -1.471031457185745239e-01 3.198965191841125488e-01 3.282620310783386230e-01 3.056797087192535400e-01 -5.049954652786254883e-01 3.564139902591705322e-01
-1.981963068246841431e-01 -1.074717473238706589e-02 1.436356157064437866e-01 -1.297748833894729614e-01 -1.862356960773468018e-01 1.947974264621734619e-01 -8.598132729530334473e-01 -3.334985971450805664e-01
4.737001657485961914e-01 -1.820694804191589355e-01 5.169563293457031250e-01 1.145524755120277405e-01 4.671829938888549805e-01 3.951895236968994141e-01 -2.413647025823593140e-01 1.714681684970855713e-01
-1.309499591588973999e-01 -1.840666681528091431e-02 8.417986035346984863e-01 -1.688908338546752930e-01 -3.018710017204284668e-01 -1.737086027860641479e-01 -3.496874868869781494e-01 4.221608117222785950e-02
2.148560881614685059e-01 -1.987928301095962524e-01 2.646839618682861328e-01 -1.739161759614944458e-01 3.321593701839447021e-01 7.580292820930480957e-01 -3.415453732013702393e-01 1.114555448293685913e-01
-2.494533807039260864e-01 -2.803222537040710449e-01 6.868330836296081543e-01 -5.494963005185127258e-02 -5.069042444229125977e-01 9.417895972728729248e-02 -1.877304464578628540e-01 2.887367606163024902e-01
-1.023552492260932922e-01 2.023432031273841858e-02 3.272894322872161865e-01 2.088029682636260986e-02 1.442942321300506592e-01 8.017250299453735352e-01 -4.594148099422454834e-01 8.314927667379379272e-02
-6.320893019437789917e-02 -4.940799772739410400e-01 -1.016536611132323742e-03 2.503663301467895508e-01 3.850308805704116821e-02 -2.487961798906326294e-01 -6.848987936973571777e-01 3.959001600742340088e-01
-1.945239752531051636e-01 -3.695675134658813477e-01 2.615190446376800537e-01 -2.261172384023666382e-01 9.824033826589584351e-02 -2.389367967844009399e-01 -7.261157035827636719e-01 3.347730636596679688e-01
-2.899269387125968933e-02 4.946687817573547363e-02 5.881175398826599121e-01 -4.012752771377563477e-01 -1.257870942354202271e-01 -2.460600584745407104e-01 -6.371574997901916504e-01 8.643345534801483154e-02
-3.339055925607681274e-02 -1.963723748922348022e-01 3.450382947921752930e-01 3.003089427947998047e-01 2.723178477026522160e-04 -4.306146800518035889e-01 -7.111877202987670898e-01 2.446814775466918945e-01
4.698770940303802490e-01 -1.706224530935287476e-01 1.010852605104446411e-01 1.690559685230255127e-01 2.635515034198760986e-01 6.566800475120544434e-01 -3.526273667812347412e-01 2.937198877334594727e-01
-5.326600372791290283e-02 6.703725457191467285e-02 2.279103696346282959e-01 1.450637578964233398e-01 -5.862928032875061035e-01 -8.130780607461929321e-02 -7.170622944831848145e-01 2.348482757806777954e-01
8.972945809364318848e-02 -5.739378929138183594e-02 7.364568114280700684e-02 4.993775486946105957e-01 -5.351217091083526611e-02 6.131768226623535156e-01 -4.696731865406036377e-01 3.666206896305084229e-01
4.234077036380767822e-01 6.837871670722961426e-02 4.387950599193572998e-01 3.746493533253669739e-02 4.150307476520538330e-01 5.724725127220153809e-01 -3.453986346721649170e-01 5.319904908537864685e-02
3.012652993202209473e-01 -2.526829950511455536e-02 3.832524120807647705e-01 4.259586334228515625e-02 5.906135439872741699e-01 4.750753343105316162e-01 -4.172354638576507568e-01 1.062901169061660767e-01
-1.221755817532539368e-01 -3.336243927478790283e-01 2.124110907316207886e-01 -8.619474619626998901e-02 5.158826708793640137e-01 3.522289693355560303e-01 -4.661796092987060547e-01 4.622729718685150146e-01
-4.512577652931213379e-01 -5.081025958061218262e-01 2.361317723989486694e-01 -9.138053655624389648e-02 -1.495631337165832520e-01 -3.309948742389678955e-02 -6.663218736648559570e-01 -8.148632943630218506e-02
2.452509254217147827e-01 -1.546332538127899170e-01 -3.744399547576904297e-02 2.502646148204803467e-01 -3.414189442992210388e-02 7.765185832977294922e-01 -4.975907802581787109e-01 -1.275579351931810379e-02
-3.705152869224548340e-01 4.844355955719947815e-02 6.182517409324645996e-01 1.496931910514831543e-01 -1.002729032188653946e-02 1.546004861593246460e-01 -5.250058174133300781e-01 -3.950894176959991455e-01
1.869790703058242798e-01 -6.711256690323352814e-03 3.123038411140441895e-01 -1.105921901762485504e-02 5.032921209931373596e-02 -4.240790307521820068e-01 -7.801895737648010254e-01 2.761630415916442871e-01
4.551303684711456299e-01 -1.998517215251922607e-01 1.982395648956298828e-01 -3.475959599018096924e-01 -1.915013790130615234e-01 2.743878662586212158e-01 -5.614131689071655273e-01 -4.069980382919311523e-01
6.197614222764968872e-02 -8.649301528930664062e-02 7.897229194641113281e-01 1.918365210294723511e-01 4.562796652317047119e-01 -1.110954210162162781e-01 -2.952499091625213623e-01 1.432078927755355835e-01
2.589125335216522217e-01 -2.598600983619689941e-01 4.290244281291961670e-01 -2.496094554662704468e-01 5.306879878044128418e-01 4.539254903793334961e-01 -3.192994296550750732e-01 1.715808957815170288e-01
2.552239000797271729e-01 4.468705132603645325e-02 -2.530603483319282532e-02 3.284829556941986084e-01 9.407055377960205078e-02 -4.413519054651260376e-02 -8.771593570709228516e-01 -2.100396901369094849e-01
-6.417892873287200928e-02 1.003864705562591553e-01 2.665447592735290527e-01 -1.407288312911987305e-01 4.137512296438217163e-02 3.591813147068023682e-01 -3.576555550098419189e-01 7.976917624473571777e-01
-3.483854606747627258e-02 -4.001726210117340088e-01 -9.163007140159606934e-02 1.179709061980247498e-01 4.241527616977691650e-02 3.084974586963653564e-01 -7.672331929206848145e-01 -3.615497946739196777e-01
-2.225472331047058105e-01 -4.991637468338012695e-01 7.248667478561401367e-01 -1.440770030021667480e-01 -2.579270303249359131e-01 -3.225912153720855713e-02 -2.619667351245880127e-01 1.375675052404403687e-01
7.197589874267578125e-01 -4.688716232776641846e-01 3.808777630329132080e-01 2.005580961704254150e-01 -2.523622214794158936e-01 -4.084887728095054626e-02 -1.051459759473800659e-01 2.009875699877738953e-02
3.564834594726562500e-01 -2.978655099868774414e-01 4.736047983169555664e-01 -9.081976860761642456e-02 5.335850119590759277e-01 2.579164206981658936e-01 -3.782921731472015381e-01 -2.393893450498580933e-01
-5.531641468405723572e-02 -5.068519115447998047e-01 1.772184818983078003e-01 -5.959751456975936890e-02 8.259762078523635864e-02 -3.268863856792449951e-01 -7.060292959213256836e-01 3.048418462276458740e-01
-2.060185521841049194e-01 -1.054704468697309494e-02 2.720715999603271484e-01 1.490664333105087280e-01 -7.720611058175563812e-03 1.712759733200073242e-01 -8.019507527351379395e-01 -4.343746900558471680e-01
-1.578364372253417969e-01 -3.904481530189514160e-01 7.576825618743896484e-01 3.821071982383728027e-01 1.499565094709396362e-01 1.672234684228897095e-01 -1.718372553586959839e-01 -1.502349525690078735e-01
-3.195306956768035889e-01 -1.746610999107360840e-01 3.349972665309906006e-01 -1.267072111368179321e-01 -3.097008727490901947e-02 8.027026057243347168e-02 -7.680844068527221680e-01 -3.765097856521606445e-01
-8.509473502635955811e-02 2.775958776473999023e-01 2.752644121646881104e-01 -9.666040539741516113e-02 -1.598847657442092896e-01 -1.524353921413421631e-01 -8.096849918365478516e-01 3.552411198616027832e-01
-1.375003457069396973e-01 -3.336574137210845947e-01 1.150458976626396179e-01 -9.187651425600051880e-02 3.260703682899475098e-01 6.758692264556884766e-01 -4.415848255157470703e-01 2.999522089958190918e-01
-4.304109215736389160e-01 -2.183048613369464874e-02 4.257628023624420166e-01 1.791032254695892334e-01 1.129338741302490234e-01 1.726087778806686401e-01 -6.718975901603698730e-01 -3.269916772842407227e-01
-4.191617667675018311e-01 -5.511223077774047852e-01 6.288459300994873047e-01 1.953099109232425690e-02 -2.337485253810882568e-01 8.662204444408416748e-02 -2.485648691654205322e-01 -2.850851975381374359e-02
2.199266254901885986e-01 -2.550828754901885986e-01 7.457727193832397461e-02 2.755050957202911377e-01 -1.814477890729904175e-01 -3.864676058292388916e-01 -7.518797516822814941e-01 2.397842705249786377e-01
1.990903764963150024e-01 -9.897064417600631714e-02 3.557313382625579834e-01 2.103415131568908691e-01 -4.800496995449066162e-02 3.723722696304321289e-01 -1.201307028532028198e-01 7.901787757873535156e-01
1.234845668077468872e-01 -3.272133171558380127e-01 1.147816510638222098e-04 2.355218529701232910e-01 -1.251533627510070801e-01 -3.255865573883056641e-01 -8.224933147430419922e-01 1.550716161727905273e-01
3.776114583015441895e-01 4.616598412394523621e-02 3.966453671455383301e-01 -2.490583211183547974e-01 3.245754167437553406e-02 7.494986057281494141e-01 -2.255219221115112305e-01 1.491943001747131348e-01
6.303504854440689087e-02 -6.511558294296264648e-01 5.823948979377746582e-01 4.334862828254699707e-01 3.883867710828781128e-02 1.737538278102874756e-01 -6.884200125932693481e-02 -9.214281290769577026e-02
3.859919682145118713e-02 -3.500491976737976074e-01 9.122541546821594238e-02 -1.244573891162872314e-01 -3.086446784436702728e-02 -2.626053690910339355e-01 -6.785902380943298340e-01 5.672433376312255859e-01
6.746233254671096802e-02 -2.896482646465301514e-01 -3.368898481130599976e-02 3.056550957262516022e-02 1.903556734323501587e-01 4.624395072460174561e-01 -7.163322567939758301e-01 -3.824472427368164062e-01
-2.625511288642883301e-01 -1.115876957774162292e-01 2.271158993244171143e-01 4.426025971770286560e-02 1.334497630596160889e-01 -1.467136293649673462e-01 -9.012693762779235840e-01 -1.159931868314743042e-01
1.877789348363876343e-01 -2.502777054905891418e-02 3.598476648330688477e-01 2.080659717321395874e-01 7.048127800226211548e-02 -4.317223131656646729e-01 -7.123321294784545898e-01 3.042402267456054688e-01
9.808087348937988281e-02 -4.405456185340881348e-01 5.754882097244262695e-01 3.665409088134765625e-01 -4.287821352481842041e-01 4.016403853893280029e-02 -2.456299811601638794e-01 -2.914777398109436035e-01
-5.357631668448448181e-02 7.782836258411407471e-02 2.323027104139328003e-01 2.036666125059127808e-01 -6.084254980087280273e-01 -3.857325762510299683e-02 -6.818655133247375488e-01 2.429359704256057739e-01
2.229615896940231323e-01 -4.578238725662231445e-01 4.189088642597198486e-01 1.547785550355911255e-01 2.743035554885864258e-01 5.261310338973999023e-01 -2.662854790687561035e-01 -3.439188897609710693e-01
1.418557763099670410e-01 -2.926459349691867828e-02 1.399510651826858521e-01 4.296446219086647034e-02 -4.120335578918457031e-01 -2.273251563310623169e-01 -8.154624700546264648e-01 2.667599618434906006e-01
1.292457878589630127e-01 -4.636394679546356201e-01 3.426640480756759644e-02 2.049881964921951294e-02 -5.088358521461486816e-01 3.808529376983642578e-01 -5.267843604087829590e-01 -2.920184731483459473e-01
9.608876705169677734e-02 -1.354949772357940674e-01 5.687608122825622559e-01 -1.945794373750686646e-01 -5.703282952308654785e-01 -1.931888759136199951e-01 -4.790888726711273193e-01 1.376062333583831787e-01
-1.932112276554107666e-01 -3.999344408512115479e-01 2.450193017721176147e-01 -3.056242763996124268e-01 1.243874430656433105e-01 -1.106503084301948547e-01 -6.632989048957824707e-01 4.261458814144134521e-01
5.329976081848144531e-01 -1.313040591776371002e-02 1.738537997007369995e-01 2.503672800958156586e-02 -3.590895831584930420e-01 5.079425498843193054e-02 -6.452544331550598145e-01 -3.701489269733428955e-01
-1.859505027532577515e-01 1.828923821449279785e-02 3.209697604179382324e-01 4.068100452423095703e-01 3.605612739920616150e-02 6.572486758232116699e-01 -5.130226016044616699e-01 1.020105462521314621e-02
-6.969566643238067627e-02 -6.356733441352844238e-01 3.355291783809661865e-01 1.525741964578628540e-01 2.788530588150024414e-01 5.389128923416137695e-01 -1.815735101699829102e-01 2.324820756912231445e-01
4.929242432117462158e-01 -1.767436265945434570e-01 2.388325780630111694e-01 9.662229567766189575e-02 9.312354028224945068e-02 7.253292202949523926e-01 -2.130509167909622192e-01 2.815054059028625488e-01
-2.932604551315307617e-01 -1.364177465438842773e-01 2.637399733066558838e-01 1.784489899873733521e-01 -3.243328034877777100e-01 1.398179978132247925e-01 -7.322959303855895996e-01 -3.646742403507232666e-01
3.129256665706634521e-01 -3.688952028751373291e-01 4.446753859519958496e-01 -1.632362604141235352e-01 1.697568595409393311e-01 6.861705183982849121e-01 -1.185001060366630554e-01 1.670982241630554199e-01
7.038051486015319824e-01 -1.163355931639671326e-01 5.328192114830017090e-01 3.037650287151336670e-01 2.510423362255096436e-01 1.140819862484931946e-01 -1.775133162736892700e-01 8.606378734111785889e-02
-2.023870795965194702e-01 -2.993922829627990723e-01 6.409063935279846191e-01 -3.785400092601776123e-01 -2.154755890369415283e-01 -5.642157047986984253e-02 -4.350566864013671875e-01 2.765190899372100830e-01
2.041210085153579712e-01 -1.833725869655609131e-01 -3.379262983798980713e-02 6.547230482101440430e-01 8.666907995939254761e-02 3.355755805969238281e-01 -5.035043358802795410e-01 3.482325375080108643e-01
2.977962195873260498e-01 2.753487229347229004e-01 3.555999100208282471e-01 1.196093484759330750e-01 3.002711832523345947e-01 5.771678686141967773e-01 -4.960857331752777100e-01 1.592370122671127319e-01
-1.703465878963470459e-01 -4.507898688316345215e-01 1.870881021022796631e-01 -2.441634833812713623e-01 1.985344290733337402e-01 -9.964464604854583740e-02 -6.041756868362426758e-01 5.087037682533264160e-01
3.989601135253906250e-01 -4.441394507884979248e-01 5.089851021766662598e-01 3.151104226708412170e-02 3.514992892742156982e-01 4.120340943336486816e-01 -2.101406753063201904e-01 -2.145449072122573853e-01
3.297301754355430603e-02 -6.644929200410842896e-02 5.557169914245605469e-01 -1.651756763458251953e-01 2.818378508090972900e-01 6.901417970657348633e-01 -1.888910979032516479e-01 2.588142454624176025e-01
2.395840138196945190e-01 -2.309771478176116943e-01 3.116718232631683350e-01 3.952062427997589111e-01 -5.092968344688415527e-01 -2.641434371471405029e-01 -4.235216081142425537e-01 3.569261729717254639e-01
3.842202425003051758e-01 -1.102054957300424576e-02 4.200798273086547852e-01 -3.884609639644622803e-01 -2.082706987857818604e-01 1.925072222948074341e-01 -5.108453035354614258e-01 -4.283525347709655762e-01
1.606568545103073120e-01 -1.835593134164810181e-01 1.534487903118133545e-01 4.904554784297943115e-01 -4.965805448591709137e-03 -1.691710799932479858e-01 -7.443141341209411621e-01 -3.061946928501129150e-01
-9.752356261014938354e-02 -3.166188597679138184e-01 3.570099472999572754e-01 2.739827930927276611e-01 -4.043377637863159180e-01 -3.117092847824096680e-01 -5.154123902320861816e-01 4.017677307128906250e-01
2.426697500050067902e-02 -1.405598372220993042e-01 -4.045312106609344482e-02 -1.200027987360954285e-01 8.930408954620361328e-02 8.062121272087097168e-01 -5.420496463775634766e-01 1.088390499353408813e-01
3.387401103973388672e-01 -5.786568671464920044e-02 2.791450917720794678e-01 -2.545885741710662842e-01 -2.200119048357009888e-01 1.001981273293495178e-01 -6.814191937446594238e-01 -4.651800394058227539e-01
3.768691718578338623e-01 5.216159299015998840e-02 6.886466145515441895e-01 1.826023310422897339e-01 5.751651898026466370e-02 1.045734528452157974e-02 -3.639558255672454834e-01 -4.602061212062835693e-01
-2.916069924831390381e-01 -3.960499539971351624e-02 2.114368975162506104e-01 2.810806781053543091e-02 -1.926860958337783813e-01 -3.734442405402660370e-03 -8.808733224868774414e-01 -2.341408580541610718e-01
2.077486664056777954e-01 4.231777787208557129e-02 2.997322380542755127e-01 1.195146739482879639e-01 2.723446115851402283e-03 -4.086899161338806152e-01 -7.680805921554565430e-01 3.065024614334106445e-01
6.152052283287048340e-01 -2.002640068531036377e-01 1.315427422523498535e-01 4.530074000358581543e-01 1.811317950487136841e-01 4.549483656883239746e-01 -3.309068977832794189e-01 9.803884476423263550e-02
2.608245909214019775e-01 -3.367604911327362061e-01 4.617938995361328125e-01 1.406143009662628174e-01 -1.451907902956008911e-01 -4.084600210189819336e-01 -3.796171545982360840e-01 5.034956336021423340e-01
1.494767516851425171e-01 -1.695486903190612793e-02 1.200923919677734375e-01 2.591702044010162354e-01 -4.073742926120758057e-01 -2.286157310009002686e-01 -7.277032732963562012e-01 3.847164511680603027e-01
1.117472499608993530e-01 -4.341280162334442139e-01 2.859746217727661133e-01 -1.556711643934249878e-01 6.330148130655288696e-02 -3.915610909461975098e-01 -6.617741584777832031e-01 3.126629889011383057e-01
6.693878769874572754e-01 -2.683784067630767822e-01 6.000018715858459473e-01 2.147125452756881714e-01 1.771252304315567017e-01 -9.156926721334457397e-02 -1.583462506532669067e-01 9.464335441589355469e-02
-1.620506681501865387e-02 -3.403774499893188477e-01 6.876761466264724731e-02 6.430540978908538818e-02 3.606357574462890625e-01 3.109026551246643066e-01 -7.167451381683349609e-01 -3.668436408042907715e-01
3.069750964641571045e-01 -3.072278797626495361e-01 2.180463820695877075e-01 8.786110579967498779e-02 -4.153679311275482178e-01 6.515921354293823242e-01 -3.108877241611480713e-01 -2.497189491987228394e-01
1.600178033113479614e-01 -2.179097384214401245e-03 1.864679008722305298e-01 6.504321843385696411e-02 -4.763368070125579834e-01 -2.253772169351577759e-01 -7.794530391693115234e-01 2.239416986703872681e-01
1.221017446368932724e-02 3.591160848736763000e-02 1.645440608263015747e-01 2.911169826984405518e-01 -4.802885353565216064e-01 -1.604446917772293091e-01 -7.660836577415466309e-01 2.084070146083831787e-01
8.281692862510681152e-02 1.227082405239343643e-02 2.902645170688629150e-01 3.765726089477539062e-01 3.577599227428436279e-01 4.556978121399879456e-02 -7.106006741523742676e-01 -3.631917536258697510e-01
1.633930504322052002e-01 -6.628454923629760742e-01 6.447588801383972168e-01 3.310622274875640869e-01 -4.540797322988510132e-02 2.656415291130542755e-02 -5.392888933420181274e-02 -5.428209900856018066e-02
4.205085635185241699e-01 -3.581791520118713379e-01 3.949185609817504883e-01 2.207506746053695679e-01 4.950120151042938232e-01 3.596155643463134766e-01 -3.315035998821258545e-01 -7.703098654747009277e-02
-1.405436545610427856e-01 -2.636083066463470459e-01 2.350597381591796875e-01 2.815093994140625000e-01 1.820330619812011719e-01 3.547247648239135742e-01 -6.474781036376953125e-01 -4.450438618659973145e-01
-2.528680264949798584e-01 -5.589344501495361328e-01 5.337758064270019531e-01 1.473013013601303101e-01 9.869899600744247437e-02 -7.838408648967742920e-02 -5.346396565437316895e-01 1.237371042370796204e-01
5.129494667053222656e-01 -6.485772319138050079e-03 3.770756721496582031e-01 -7.514216750860214233e-02 3.248815834522247314e-01 6.059080362319946289e-01 -3.325917124748229980e-01 7.562011480331420898e-02
-1.365370750427246094e-01 -3.288797438144683838e-01 6.528949141502380371e-01 4.943087100982666016e-01 -1.690709441900253296e-01 9.059779345989227295e-02 -2.998361885547637939e-01 -2.754781544208526611e-01
1.123893484473228455e-01 -2.701319158077239990e-01 -4.290989041328430176e-02 1.482789218425750732e-01 8.229270577430725098e-02 -1.197758596390485764e-02 -9.077865481376647949e-01 -2.440851926803588867e-01
-1.499571949243545532e-01 -1.623601466417312622e-01 3.860353529453277588e-01 -4.593114256858825684e-01 -1.317051351070404053e-01 -1.347480565309524536e-01 -7.159039974212646484e-01 2.077018171548843384e-01
3.174413144588470459e-01 1.716554313898086548e-01 3.561027348041534424e-01 2.747889757156372070e-01 -2.300699800252914429e-01 -3.613429069519042969e-01 -6.485866308212280273e-01 2.515583634376525879e-01
-1.447962820529937744e-01 -3.333385288715362549e-01 5.988583564758300781e-01 5.668432712554931641e-01 -2.455718964338302612e-01 -3.284483449533581734e-03 -2.669019103050231934e-01 -2.375372052192687988e-01
2.223794311285018921e-01 -1.269423067569732666e-01 4.038679301738739014e-01 -2.377419322729110718e-01 5.128716826438903809e-01 5.441221594810485840e-01 -3.889041244983673096e-01 -6.670789420604705811e-02
-1.438238322734832764e-01 -1.919260472059249878e-01 -7.728498429059982300e-03 2.013503909111022949e-01 -3.519047796726226807e-01 1.528073698282241821e-01 -8.327311277389526367e-01 -2.474856823682785034e-01
3.469180464744567871e-01 -5.648036599159240723e-01 3.456968963146209717e-01 -8.122505247592926025e-02 1.478254199028015137e-01 5.368770956993103027e-01 -1.949647367000579834e-01 -2.940073311328887939e-01
5.354450941085815430e-01 -4.303965866565704346e-01 1.189673766493797302e-01 -1.022527739405632019e-01 7.529118657112121582e-02 6.854144930839538574e-01 -1.537020504474639893e-01 6.604733318090438843e-02
7.117177592590451241e-04 5.452326685190200806e-02 2.216902524232864380e-01 8.592566102743148804e-02 -5.657451152801513672e-01 -9.893321245908737183e-02 -7.472176551818847656e-01 2.287078797817230225e-01
7.782736420631408691e-02 -3.207862079143524170e-01 -1.086251288652420044e-01 9.260141849517822266e-02 1.662566214799880981e-01 4.364486932754516602e-01 -7.203453779220581055e-01 -3.655657768249511719e-01
2.842532396316528320e-01 -2.847968935966491699e-01 4.780610799789428711e-01 -1.134477108716964722e-01 6.070839166641235352e-01 -4.694123938679695129e-02 -4.005789160728454590e-01 2.558517754077911377e-01
2.771121859550476074e-01 -3.995648324489593506e-01 2.739231884479522705e-01 -2.912856936454772949e-01 -1.427070423960685730e-02 -2.143039554357528687e-01 -4.217658638954162598e-01 6.161650419235229492e-01
-1.405556499958038330e-01 -5.766435861587524414e-01 2.978139519691467285e-01 -2.639977261424064636e-02 4.255152866244316101e-02 -3.175456523895263672e-01 -6.540818214416503906e-01 1.669344305992126465e-01
2.468086481094360352e-01 1.602693349123001099e-01 2.873002290725708008e-01 4.207048714160919189e-01 -3.035800457000732422e-01 6.673238277435302734e-01 -2.953858375549316406e-01 1.706767380237579346e-01
4.328194558620452881e-01 -2.376782298088073730e-01 6.694001555442810059e-01 1.971835047006607056e-01 -3.306203782558441162e-01 3.874801397323608398e-01 2.432023920118808746e-02 -9.568938612937927246e-02
1.708789318799972534e-01 3.505172953009605408e-02 1.421246230602264404e-01 8.667454123497009277e-02 -4.628558456897735596e-01 -2.024482041597366333e-01 -8.006009459495544434e-01 2.137224078178405762e-01
3.646638691425323486e-01 1.066388934850692749e-01 1.444043964147567749e-01 3.406463563442230225e-01 7.943970710039138794e-02 -2.670485377311706543e-01 -7.727532386779785156e-01 2.097204327583312988e-01
2.562747299671173096e-01 -5.232035741209983826e-02 6.304407715797424316e-01 8.528742939233779907e-02 4.829595386981964111e-01 4.554445743560791016e-01 -2.781993746757507324e-01 -9.371011704206466675e-02
5.259040370583534241e-02 1.410815268754959106e-01 4.817152023315429688e-01 -5.386155843734741211e-01 -1.436481624841690063e-01 -1.123432815074920654e-01 -6.447246074676513672e-01 7.904588431119918823e-02
3.079184889793395996e-01 -1.424805074930191040e-01 4.698448181152343750e-01 5.374325439333915710e-02 -3.116813600063323975e-01 7.181312441825866699e-01 -1.426829844713211060e-01 -1.674124300479888916e-01
-3.189411461353302002e-01 -4.052388966083526611e-01 7.613724470138549805e-01 2.235426604747772217e-01 -2.716661095619201660e-01 6.689009070396423340e-02 -1.609659045934677124e-01 1.455430686473846436e-02
-2.128052413463592529e-01 -1.421338599175214767e-02 5.371868610382080078e-01 1.724292635917663574e-01 1.402645558118820190e-01 3.518476486206054688e-01 -2.995257377624511719e-01 6.348415017127990723e-01
3.900945484638214111e-01 -3.124791383743286133e-01 7.566449791193008423e-02 -4.144838452339172363e-01 -4.197248518466949463e-01 2.423165738582611084e-01 -5.431190133094787598e-01 -2.068730145692825317e-01
-1.951447688043117523e-02 -1.735852360725402832e-01 1.193254590034484863e-01 2.573768794536590576e-01 -5.403893068432807922e-02 -3.199381232261657715e-01 -8.670873641967773438e-01 1.785628497600555420e-01
-2.161691784858703613e-01 -7.818242162466049194e-02 5.369728803634643555e-01 -3.454266190528869629e-01 -5.889886617660522461e-01 3.260345757007598877e-01 -2.922093570232391357e-01 3.010541945695877075e-02
1.129461526870727539e-01 -1.697602123022079468e-01 5.413604378700256348e-01 6.166509389877319336e-01 -1.954313814640045166e-01 4.732054471969604492e-01 -5.054154619574546814e-02 1.429124623537063599e-01
1.409466266632080078e-01 7.678502798080444336e-02 5.627287030220031738e-01 -5.076482146978378296e-02 6.257846951484680176e-01 2.412067800760269165e-01 -4.043747782707214355e-01 2.041842043399810791e-01
6.347095370292663574e-01 -4.708091914653778076e-01 3.025392889976501465e-01 1.296088378876447678e-02 4.021177589893341064e-01 -1.054127588868141174e-01 -2.782022953033447266e-01 1.832419186830520630e-01
5.278162192553281784e-03 -4.734205603599548340e-01 3.291543945670127869e-02 7.811056822538375854e-02 -4.874034523963928223e-01 2.311532944440841675e-01 -6.377801895141601562e-01 -2.662759721279144287e-01
1.970319598913192749e-01 -1.263903379440307617e-01 5.529690980911254883e-01 -3.470723330974578857e-01 -5.442625284194946289e-01 2.277989871799945831e-02 -2.208440154790878296e-01 4.164819717407226562e-01
7.518721278756856918e-03 -9.539767354726791382e-02 6.440683603286743164e-01 -1.742139905691146851e-01 -6.754061579704284668e-01 1.206317171454429626e-01 -2.038024067878723145e-01 1.827769428491592407e-01
-9.153790771961212158e-02 -3.193686902523040771e-01 6.802597641944885254e-01 -2.783859074115753174e-01 -5.039931535720825195e-01 1.486075669527053833e-01 -2.282449752092361450e-01 1.455459445714950562e-01
2.577451467514038086e-01 -1.468476504087448120e-01 2.114768475294113159e-01 -1.842969469726085663e-02 5.584675669670104980e-01 5.328789949417114258e-01 -4.764564931392669678e-01 2.099625915288925171e-01
3.327482938766479492e-01 -1.726334840059280396e-01 -1.138479635119438171e-01 3.083613514900207520e-01 -1.019964441657066345e-01 6.172509789466857910e-01 -5.910973548889160156e-01 -1.031019538640975952e-01
-1.690856516361236572e-01 -5.199553966522216797e-01 2.846196889877319336e-01 1.724210530519485474e-01 -6.276556104421615601e-02 -3.907087147235870361e-01 -6.516182422637939453e-01 9.549831598997116089e-02
-4.050579667091369629e-01 -5.151725411415100098e-01 4.650130569934844971e-01 3.621463477611541748e-01 -2.109556347131729126e-01 1.432013660669326782e-01 -3.443070650100708008e-01 -1.989520937204360962e-01
-1.637434214353561401e-01 -4.090177714824676514e-01 -7.370213419198989868e-02 1.490135192871093750e-01 -4.384807944297790527e-01 5.089168548583984375e-01 -5.578691363334655762e-01 1.256013810634613037e-01
4.699331521987915039e-01 4.686564672738313675e-03 4.583637416362762451e-01 2.266121655702590942e-02 2.929144501686096191e-01 6.305830478668212891e-01 -2.871465384960174561e-01 5.141165852546691895e-02
1.618450284004211426e-01 -2.629027664661407471e-01 6.567600965499877930e-01 3.669019415974617004e-02 5.050069689750671387e-01 2.923476099967956543e-01 -2.989505827426910400e-01 -2.052751183509826660e-01
-4.016117006540298462e-02 2.524020373821258545e-01 3.141246438026428223e-01 -1.227396652102470398e-01 -1.372911594808101654e-02 7.432371973991394043e-01 -5.138322710990905762e-01 -6.578238308429718018e-02
4.200918078422546387e-01 -1.860998570919036865e-01 9.998670965433120728e-02 6.039691567420959473e-01 2.889694869518280029e-01 3.028370440006256104e-01 -4.818534553050994873e-01 8.195892721414566040e-02
5.789205059409141541e-02 6.942636519670486450e-02 1.809827685356140137e-01 3.304160386323928833e-02 -1.904018037021160126e-02 2.803711295127868652e-01 -3.615459799766540527e-01 8.650408983230590820e-01
3.874558210372924805e-01 -2.327561676502227783e-01 2.902270555496215820e-01 -9.519006125628948212e-03 -3.648585081100463867e-02 -6.479381769895553589e-02 -6.573073267936706543e-01 -5.232568979263305664e-01
6.277745217084884644e-02 -5.977275371551513672e-01 2.099196910858154297e-01 -3.344355821609497070e-01 3.136278316378593445e-02 -1.487648189067840576e-01 -4.514099955558776855e-01 5.059465765953063965e-01
4.499278366565704346e-01 1.043436024338006973e-02 7.531903982162475586e-01 2.539211213588714600e-01 2.904651761054992676e-01 1.404770761728286743e-01 -2.306770384311676025e-01 -9.148061275482177734e-02
1.161770001053810120e-01 -3.368064463138580322e-01 -1.060183346271514893e-01 1.321590542793273926e-01 -2.574499249458312988e-01 7.897502779960632324e-01 -3.718842566013336182e-01 1.267847269773483276e-01
-1.337887942790985107e-01 -6.172501444816589355e-01 4.564577341079711914e-01 -1.609655618667602539e-01 -3.872867524623870850e-01 4.433459639549255371e-01 -1.421640366315841675e-01 -9.055867791175842285e-03
1.875399202108383179e-01 -3.631827235221862793e-02 6.148699522018432617e-01 3.523200154304504395e-01 -4.279547333717346191e-01 1.075307801365852356e-01 2.373524475842714310e-03 5.163346529006958008e-01
6.840929388999938965e-01 -3.892925083637237549e-01 4.810629785060882568e-01 1.800437271595001221e-01 -3.273091614246368408e-01 -4.433891549706459045e-02 -8.637467026710510254e-02 -8.551113307476043701e-03
-1.447362750768661499e-01 3.661376610398292542e-02 4.739206731319427490e-01 1.447979658842086792e-01 1.099536642432212830e-01 4.935264587402343750e-01 -3.066533505916595459e-01 6.184248328208923340e-01
5.619882345199584961e-01 -2.842662297189235687e-02 2.984979450702667236e-01 3.749045543372631073e-03 -1.543381363153457642e-01 5.160623416304588318e-02 -5.668460130691528320e-01 -4.964353442192077637e-01
4.624058306217193604e-01 -1.752548068761825562e-01 3.396935164928436279e-01 -3.690905570983886719e-01 -2.481637597084045410e-01 1.273777186870574951e-01 -5.484780669212341309e-01 -3.538483977317810059e-01
2.834928035736083984e-01 -1.626770198345184326e-02 2.099346667528152466e-01 5.693323016166687012e-01 2.986284196376800537e-01 6.624251604080200195e-02 -6.280078291893005371e-01 -2.513855099678039551e-01
1.364424824714660645e-01 9.939384460449218750e-02 3.398773372173309326e-01 6.177303567528724670e-02 -6.396828293800354004e-01 -9.770633280277252197e-02 -5.618844628334045410e-01 3.430991470813751221e-01
9.399832785129547119e-02 -5.306246876716613770e-02 -9.772490710020065308e-02 4.062270522117614746e-01 5.822460725903511047e-02 6.028996109962463379e-01 -5.984933376312255859e-01 2.978353500366210938e-01
7.424455881118774414e-01 -4.036889970302581787e-01 4.729595780372619629e-01 1.114538758993148804e-01 -3.014448285102844238e-02 -6.107777729630470276e-02 -2.069038152694702148e-01 -4.741981625556945801e-02
2.179159969091415405e-01 -7.131946682929992676e-01 4.695364534854888916e-01 3.091689944267272949e-01 4.141079261898994446e-02 3.262907564640045166e-01 -7.937549799680709839e-02 -1.154774501919746399e-01
6.871682405471801758e-01 -2.444030195474624634e-01 3.814618289470672607e-01 3.214677870273590088e-01 2.304627746343612671e-01 2.985614836215972900e-01 -1.543039381504058838e-01 2.305437028408050537e-01
-2.439980953931808472e-02 4.808708652853965759e-02 5.167351365089416504e-01 3.829455003142356873e-02 2.213706523180007935e-01 6.340376138687133789e-01 -2.707751095294952393e-01 4.519768059253692627e-01
4.387891292572021484e-01 8.466514945030212402e-02 4.579494893550872803e-01 -1.053727418184280396e-01 -3.211895748972892761e-02 7.147970795631408691e-01 -1.268568485975265503e-01 2.267499864101409912e-01
5.814129710197448730e-01 -1.942360103130340576e-01 1.754297465085983276e-01 2.084906399250030518e-01 1.887343823909759521e-01 5.788826942443847656e-01 -2.491132616996765137e-01 3.423510491847991943e-01
-1.060204952955245972e-01 -2.912868857383728027e-01 3.210998475551605225e-01 6.332329511642456055e-01 -3.266535401344299316e-01 -1.092852801084518433e-01 -5.036020278930664062e-01 -1.660174131393432617e-01
1.161277517676353455e-01 -4.465495645999908447e-01 -3.078552149236202240e-02 -2.101595699787139893e-02 -4.660199582576751709e-01 6.402634978294372559e-01 -3.981985449790954590e-01 6.658337078988552094e-03
4.333246052265167236e-01 -1.278489679098129272e-01 5.204154253005981445e-01 3.277380764484405518e-02 2.834397554397583008e-01 6.169633865356445312e-01 -2.438721060752868652e-01 -5.935317277908325195e-02
1.079360842704772949e-01 -2.542863786220550537e-01 3.108825683593750000e-01 -5.368973016738891602e-01 -7.672745734453201294e-02 -9.471210837364196777e-02 -5.206356048583984375e-01 5.028544664382934570e-01
2.652144059538841248e-02 3.533042669296264648e-01 1.412173360586166382e-01 -3.132859244942665100e-02 4.021515846252441406e-01 2.890261113643646240e-01 -7.744745016098022461e-01 9.206526726484298706e-02
1.700914651155471802e-01 -4.542801976203918457e-01 2.257162332534790039e-01 5.445353686809539795e-02 -1.751943677663803101e-01 -2.936878502368927002e-01 -4.691206514835357666e-01 6.113635301589965820e-01
-5.260090157389640808e-02 1.534454524517059326e-01 7.667143344879150391e-01 2.530797384679317474e-02 5.014666914939880371e-01 4.560866579413414001e-02 -3.494356572628021240e-01 9.768282622098922729e-02
6.370315551757812500e-01 -4.006091952323913574e-01 3.988329470157623291e-01 1.401279419660568237e-01 -3.040697798132896423e-02 4.322134852409362793e-01 3.652424737811088562e-02 2.567733228206634521e-01
7.048687338829040527e-02 -6.866293400526046753e-02 -8.684894442558288574e-02 3.825097084045410156e-01 3.203240334987640381e-01 4.331917464733123779e-01 -7.311245799064636230e-01 1.079576462507247925e-01
3.385579586029052734e-01 -3.149106502532958984e-01 4.963237941265106201e-01 -9.870310872793197632e-02 1.278933975845575333e-02 7.144855260848999023e-01 -2.816246822476387024e-03 1.395309865474700928e-01
2.342510223388671875e-01 1.175440624356269836e-01 1.537995189428329468e-01 4.960291832685470581e-02 -6.205227375030517578e-01 -1.135129202157258987e-02 -5.462050437927246094e-01 4.708268344402313232e-01
1.958578824996948242e-01 -5.994365364313125610e-02 3.086963295936584473e-01 -3.773454204201698303e-02 4.608627557754516602e-01 5.774990320205688477e-01 -4.072879254817962646e-01 3.867119550704956055e-01
-1.393104493618011475e-01 -3.109352886676788330e-01 9.633795171976089478e-02 3.586964905261993408e-01 -9.400273859500885010e-02 -2.891983389854431152e-01 -7.935130596160888672e-01 1.543776392936706543e-01
-3.276196420192718506e-01 -4.848099127411842346e-02 3.988925516605377197e-01 1.763070076704025269e-01 1.472855657339096069e-01 1.475932002067565918e-01 -7.150251269340515137e-01 -3.812842965126037598e-01
3.337452653795480728e-03 -1.224087271839380264e-02 1.452369093894958496e-01 3.747807443141937256e-01 2.229016274213790894e-01 3.858479857444763184e-01 -7.396284937858581543e-01 -3.044185042381286621e-01
-1.714828237891197205e-02 -7.813487946987152100e-02 -3.265598043799400330e-02 4.850428104400634766e-01 1.644371896982192993e-01 3.578142821788787842e-01 -7.552990913391113281e-01 -1.781027913093566895e-01
1.164293847978115082e-03 2.404750436544418335e-01 4.622856974601745605e-01 8.728157728910446167e-02 -1.559334695339202881e-01 3.001843094825744629e-01 -2.688368558883666992e-01 7.308524847030639648e-01
3.344027996063232422e-01 -5.695854425430297852e-01 2.993439324200153351e-02 -4.369985461235046387e-01 -2.806811928749084473e-01 1.543470621109008789e-01 -5.053461790084838867e-01 -1.179143190383911133e-01
-4.940819740295410156e-02 9.964409470558166504e-02 2.075970023870468140e-01 -2.105364203453063965e-01 1.701464131474494934e-02 3.197394609451293945e-01 -4.005222022533416748e-01 7.982900738716125488e-01
-1.435169875621795654e-01 -1.457713544368743896e-01 4.514615535736083984e-01 -4.607125818729400635e-01 -9.887617081403732300e-02 -1.484824568033218384e-01 -6.765272021293640137e-01 2.292760014533996582e-01
1.754861325025558472e-01 -5.215076804161071777e-01 4.351428151130676270e-02 -4.335031509399414062e-01 -3.030859529972076416e-01 3.685510158538818359e-01 -4.720888435840606689e-01 -2.384475171566009521e-01
-1.348328739404678345e-01 -4.374572634696960449e-01 2.588270306587219238e-01 -1.394272744655609131e-01 7.168147712945938110e-02 -2.814040482044219971e-01 -7.040351629257202148e-01 3.521760404109954834e-01
8.488062769174575806e-02 -4.474458396434783936e-01 1.754862815141677856e-01 -2.253160327672958374e-01 -3.727566003799438477e-01 7.263092398643493652e-01 -2.007635980844497681e-01 6.516098231077194214e-02
-2.910107374191284180e-03 -5.251501798629760742e-01 3.185527622699737549e-01 -5.296557769179344177e-02 1.155798137187957764e-01 -3.518712520599365234e-01 -6.097908020019531250e-01 3.330327272415161133e-01
-6.597373634576797485e-02 -1.011333689093589783e-01 4.320092499256134033e-01 5.814068913459777832e-01 -1.010872125625610352e-01 6.041973233222961426e-01 -2.480438500642776489e-01 1.547735333442687988e-01
3.672308325767517090e-01 -1.132410466670989990e-01 5.897382646799087524e-02 3.859947323799133301e-01 -3.443906903266906738e-01 -2.700614631175994873e-01 -6.468210816383361816e-01 2.998872995376586914e-01
-1.161414608359336853e-01 -2.953609526157379150e-01 5.105351209640502930e-01 -4.430170953273773193e-01 -1.352376043796539307e-01 -1.348693370819091797e-01 -5.132112503051757812e-01 3.774892985820770264e-01
6.228677034378051758e-01 -4.564575254917144775e-01 4.956188499927520752e-01 2.816559672355651855e-01 -2.413560003042221069e-01 -8.481678366661071777e-02 -1.138394325971603394e-01 1.755410060286521912e-02
3.791144490242004395e-01 -5.923439860343933105e-01 5.755694210529327393e-02 -5.006915703415870667e-02 -4.162011444568634033e-01 5.239523053169250488e-01 -2.006143629550933838e-01 -1.076353192329406738e-01
2.228172570466995239e-01 -1.505843549966812134e-01 4.967482686042785645e-01 -1.195062622427940369e-01 3.373499810695648193e-01 6.904957890510559082e-01 -2.386684417724609375e-01 1.381462365388870239e-01
1.010960713028907776e-01 2.236237376928329468e-02 3.769817352294921875e-01 6.885432004928588867e-01 -4.061715602874755859e-01 3.740459084510803223e-01 -2.232897877693176270e-01 1.353829503059387207e-01
8.920487761497497559e-02 -1.392745971679687500e-01 5.657941102981567383e-01 -3.469166457653045654e-01 -5.434721708297729492e-01 -3.474362939596176147e-02 -3.380616307258605957e-01 3.483045995235443115e-01
6.530314683914184570e-01 -4.009094238281250000e-01 1.380583792924880981e-01 1.946071684360504150e-01 2.191414684057235718e-01 3.659811615943908691e-01 -3.410319685935974121e-01 -2.400449812412261963e-01
3.537076711654663086e-01 6.211528088897466660e-03 3.933408856391906738e-01 -4.093812108039855957e-01 -3.690781891345977783e-01 -1.077183187007904053e-01 -4.570033550262451172e-01 4.425701498985290527e-01
-7.018934190273284912e-02 -2.846718132495880127e-01 -1.627158522605895996e-01 2.627667738124728203e-03 -7.532300800085067749e-02 1.556356251239776611e-01 -8.923842310905456543e-01 -2.476015836000442505e-01
4.249031543731689453e-01 -4.338817000389099121e-01 -2.775232195854187012e-01 -2.034027129411697388e-01 -2.403960227966308594e-01 2.190734446048736572e-01 -6.379513740539550781e-01 6.845324300229549408e-03
-2.434344589710235596e-01 -5.563029646873474121e-01 5.833770632743835449e-01 3.930248618125915527e-01 -2.258393913507461548e-01 2.035064399242401123e-01 -1.202721148729324341e-01 -1.720048338174819946e-01
-2.292459160089492798e-01 -6.707782745361328125e-01 1.637381166219711304e-01 9.136688709259033203e-02 8.372997492551803589e-02 5.571045875549316406e-01 -2.425383031368255615e-01 2.935020625591278076e-01
-1.101380139589309692e-01 -2.667630314826965332e-01 1.944832205772399902e-01 3.288212418556213379e-01 -1.087150871753692627e-01 -3.724853396415710449e-01 -7.851286530494689941e-01 6.138782948255538940e-02
4.114099442958831787e-01 -2.544117271900177002e-01 3.589026927947998047e-01 2.160721868276596069e-01 4.652565419673919678e-01 4.404226839542388916e-01 -2.471767365932464600e-01 3.449435830116271973e-01
2.245049029588699341e-01 -4.919366538524627686e-01 5.561825037002563477e-01 1.088838800787925720e-01 3.297829329967498779e-01 4.504561722278594971e-01 -2.138992249965667725e-01 -1.702372282743453979e-01
2.450378686189651489e-01 8.982888609170913696e-02 5.030121654272079468e-03 3.468577265739440918e-01 -1.257521659135818481e-01 6.941765546798706055e-01 -5.543350577354431152e-01 8.105305582284927368e-02
-3.022945821285247803e-01 -1.998930722475051880e-01 3.991318345069885254e-01 -3.231843113899230957e-01 -5.872421860694885254e-01 2.383164614439010620e-01 -4.069721698760986328e-01 1.939900070428848267e-01
1.187926679849624634e-01 -1.255016475915908813e-01 7.037927210330963135e-02 1.499141454696655273e-01 4.632503986358642578e-01 5.878552198410034180e-01 -6.061109304428100586e-01 1.231455653905868530e-01
6.907216906547546387e-01 -1.371011584997177124e-01 3.028852641582489014e-01 -1.282064020633697510e-01 -1.389028131961822510e-01 5.292085409164428711e-01 -8.253254741430282593e-02 2.996051013469696045e-01
-1.851099431514739990e-01 -3.373061120510101318e-01 7.142690420150756836e-01 3.338451981544494629e-01 -2.032111585140228271e-01 1.147741749882698059e-01 -2.866880893707275391e-01 -3.060527145862579346e-01
6.612369418144226074e-02 -2.495069503784179688e-01 2.577445209026336670e-01 -3.750110268592834473e-01 -2.713881134986877441e-01 -2.585625648498535156e-01 -7.131150960922241211e-01 2.779736518859863281e-01
1.046767681837081909e-01 -4.364626109600067139e-01 2.858337759971618652e-01 8.823959529399871826e-02 -2.960688807070255280e-02 8.115182518959045410e-01 -1.941140145063400269e-01 1.092573776841163635e-01
4.571372866630554199e-01 -3.313640952110290527e-01 6.496477127075195312e-01 1.996091306209564209e-01 4.054740443825721741e-02 3.197228014469146729e-01 6.756616290658712387e-03 3.397423923015594482e-01
1.684104502201080322e-01 -3.021740615367889404e-01 -2.076785266399383545e-01 -1.768964231014251709e-01 -6.331074982881546021e-02 -2.665967121720314026e-02 -8.950579166412353516e-01 -7.633612956851720810e-03
-2.520960196852684021e-02 8.720353990793228149e-02 6.506074070930480957e-01 -1.705931127071380615e-02 4.427097737789154053e-01 -9.425757825374603271e-02 -5.795664787292480469e-01 -1.655452698469161987e-01
8.042892813682556152e-01 -3.194202482700347900e-01 4.343783855438232422e-01 -2.810213528573513031e-02 -1.657199561595916748e-01 -4.214023053646087646e-02 -1.222859248518943787e-01 1.319933235645294189e-01
2.401569038629531860e-01 1.314873695373535156e-01 -1.416366696357727051e-01 4.740258753299713135e-01 1.077862754464149475e-01 2.403115928173065186e-01 -7.815937995910644531e-01 -4.228279925882816315e-03
4.228249490261077881e-01 -3.844689428806304932e-01 5.162339806556701660e-01 1.566143780946731567e-01 4.728719890117645264e-01 3.112435936927795410e-01 -2.474589496850967407e-01 -2.570545673370361328e-02
2.823855280876159668e-01 1.017355993390083313e-01 1.316545009613037109e-01 5.693190097808837891e-01 -1.517782956361770630e-01 4.818550050258636475e-01 -3.637623488903045654e-01 4.253318607807159424e-01
3.926867246627807617e-01 -1.815959066152572632e-01 -1.057660803198814392e-01 1.355216838419437408e-02 -2.453173995018005371e-01 7.240586876869201660e-01 -4.478941261768341064e-01 -1.280594915151596069e-01
6.324139833450317383e-01 -5.493003726005554199e-01 1.560692675411701202e-02 1.036900356411933899e-01 2.410261631011962891e-01 3.786118924617767334e-01 -2.812214195728302002e-01 8.246439695358276367e-02
2.339686602354049683e-01 -7.791277766227722168e-02 1.363235712051391602e-02 5.894300341606140137e-01 -6.394759565591812134e-02 5.051710009574890137e-01 -4.853687286376953125e-01 3.109740316867828369e-01
4.394455552101135254e-01 4.980113357305526733e-02 4.855342209339141846e-01 -2.913989722728729248e-01 -7.172533869743347168e-02 6.813582181930541992e-01 -1.185094416141510010e-01 1.767842285335063934e-02
4.018405973911285400e-01 -2.003140002489089966e-01 6.556199193000793457e-01 -8.878134191036224365e-02 4.120252430438995361e-01 3.631614446640014648e-01 -1.591795384883880615e-01 1.835477203130722046e-01
1.005093380808830261e-01 -4.013415873050689697e-01 -9.403035044670104980e-03 -4.168039262294769287e-01 -3.547178804874420166e-01 4.273822307586669922e-01 -5.529036521911621094e-01 -2.020546197891235352e-01
3.767929077148437500e-01 -3.303501904010772705e-01 3.917799592018127441e-01 1.685564965009689331e-02 -4.057206586003303528e-02 7.631519436836242676e-01 -3.825592994689941406e-02 9.802978485822677612e-02
-3.850862085819244385e-01 -1.302452534437179565e-01 6.778685450553894043e-01 4.626553058624267578e-01 -7.326249778270721436e-02 2.960277497768402100e-01 -1.882905662059783936e-01 1.809299439191818237e-01
5.657839179039001465e-01 -1.417987793684005737e-01 3.597376048564910889e-01 -1.684662401676177979e-01 -6.427494436502456665e-02 6.499763727188110352e-01 -5.960253998637199402e-02 2.680235505104064941e-01
-3.044116199016571045e-01 -2.654591798782348633e-01 2.242496609687805176e-01 8.187038823962211609e-03 -5.606186389923095703e-01 4.373318552970886230e-01 -5.296617746353149414e-01 2.040178328752517700e-02
4.987172782421112061e-01 -2.331511825323104858e-01 4.262938797473907471e-01 -3.098211586475372314e-01 -4.456326663494110107e-01 -5.473734438419342041e-02 -4.060127437114715576e-01 -2.297278642654418945e-01
-9.885929524898529053e-02 -1.333825141191482544e-01 -1.359645724296569824e-01 1.226786449551582336e-01 -2.178087681531906128e-01 2.634663283824920654e-01 -8.799202442169189453e-01 -2.185969352722167969e-01
3.404337763786315918e-01 -3.290800750255584717e-01 3.137987554073333740e-01 -2.581012845039367676e-01 -5.856560468673706055e-01 -1.793845184147357941e-02 -4.681986272335052490e-01 -2.195463776588439941e-01
-9.823479503393173218e-02 -4.712688922882080078e-01 3.224321901798248291e-01 -1.596908569335937500e-01 -4.313718080520629883e-01 6.294133067131042480e-01 -2.368364483118057251e-01 2.139637619256973267e-02
1.549499034881591797e-01 1.096931546926498413e-01 4.105870723724365234e-01 -3.499455377459526062e-02 -5.387309789657592773e-01 -2.150631248950958252e-01 -6.620347499847412109e-01 1.392059177160263062e-01
1.916532665491104126e-01 -1.978586912155151367e-01 4.547600150108337402e-01 6.736746430397033691e-02 2.227420173585414886e-02 8.058863878250122070e-01 -2.473779916763305664e-01 4.038530960679054260e-02
1.434657722711563110e-02 -3.749190568923950195e-01 9.334005415439605713e-02 3.173695802688598633e-01 -1.645718663930892944e-01 3.167782425880432129e-01 -6.330507397651672363e-01 -4.707529544830322266e-01
2.456153929233551025e-01 1.330653280019760132e-01 5.080476403236389160e-01 -5.171400904655456543e-01 -4.402490854263305664e-01 5.920186266303062439e-02 -3.799995779991149902e-01 2.338730692863464355e-01
4.416757225990295410e-01 6.318147480487823486e-02 5.441582202911376953e-01 2.004580385982990265e-02 1.272727251052856445e-01 5.928189158439636230e-01 -1.053273007273674011e-01 3.545340299606323242e-01
4.164246618747711182e-01 -3.492242097854614258e-01 9.962539374828338623e-02 4.954028427600860596e-01 1.173041611909866333e-01 1.460984796285629272e-01 -5.184044837951660156e-01 -3.813599348068237305e-01
3.741666972637176514e-01 1.332690715789794922e-01 -4.009751975536346436e-02 5.461816787719726562e-01 -1.142321154475212097e-02 3.407801091670989990e-01 -6.520204544067382812e-01 -3.040160797536373138e-02
5.552023649215698242e-01 -2.910380661487579346e-01 6.179339885711669922e-01 -1.290289759635925293e-01 2.159677296876907349e-01 2.494502514600753784e-01 -2.032282203435897827e-01 -2.416343688964843750e-01
1.761358231306076050e-01 2.173573672771453857e-01 2.487129718065261841e-01 1.861452939920127392e-03 -5.532710552215576172e-01 -6.067459657788276672e-02 -6.708355545997619629e-01 3.163223862648010254e-01
6.657908558845520020e-01 -2.862633764743804932e-01 6.313270330429077148e-01 -1.287136375904083252e-01 8.661012351512908936e-02 6.592274457216262817e-02 -1.740186065435409546e-01 -1.323082298040390015e-01
1.381100863218307495e-01 -6.693760156631469727e-01 4.599021002650260925e-02 -2.957650721073150635e-01 -2.114556431770324707e-01 -8.216387033462524414e-02 -6.153079271316528320e-01 -1.148958131670951843e-01
-1.917067468166351318e-01 -3.555669486522674561e-01 7.115900516510009766e-01 -3.081529438495635986e-01 -3.114819228649139404e-01 -3.415138646960258484e-02 -3.234522938728332520e-01 1.808130741119384766e-01
1.196718811988830566e-01 -2.114432752132415771e-01 4.044177234172821045e-01 2.332844585180282593e-02 8.508872985839843750e-02 8.397912383079528809e-01 -2.527192533016204834e-01 2.271897532045841217e-02
-2.604138255119323730e-01 -1.404751390218734741e-01 1.572508066892623901e-01 3.374521136283874512e-01 1.603952646255493164e-01 6.519353985786437988e-01 -5.627175569534301758e-01 8.032579720020294189e-02
1.330628693103790283e-01 -2.097828835248947144e-01 -7.260179519653320312e-02 9.993346035480499268e-02 1.603467166423797607e-01 5.171572566032409668e-01 -7.172330617904663086e-01 -3.397672772407531738e-01
-4.245134890079498291e-01 -5.117234587669372559e-01 4.762127995491027832e-01 1.501836031675338745e-01 -1.134018823504447937e-01 -2.095185518264770508e-01 -4.689529836177825928e-01 1.786579191684722900e-01
-1.673700101673603058e-02 -7.080006599426269531e-01 2.431811690330505371e-01 2.163753062486648560e-01 -1.708052353933453560e-03 5.341101288795471191e-01 -5.063516646623611450e-02 3.235104084014892578e-01
2.354518920183181763e-01 -6.597380042076110840e-01 1.008945405483245850e-01 -4.132689833641052246e-01 -2.047002166509628296e-01 1.531558632850646973e-01 -4.762200117111206055e-01 -1.902438104152679443e-01
4.798477143049240112e-02 -4.428056776523590088e-01 4.718883335590362549e-02 2.529783733189105988e-02 -4.874187707901000977e-01 6.875235438346862793e-01 -2.944612205028533936e-01 -4.219840094447135925e-02
-5.061755180358886719e-01 -1.229774802923202515e-01 2.724993824958801270e-01 1.854320168495178223e-01 1.044851168990135193e-01 3.959152400493621826e-01 -4.596490859985351562e-01 4.909977018833160400e-01
-1.696467846632003784e-01 -5.798337608575820923e-02 3.999991416931152344e-01 -2.956005036830902100e-01 3.737335205078125000e-01 2.629936933517456055e-01 -7.043057084083557129e-01 -1.248601302504539490e-01
8.517671376466751099e-02 2.212490439414978027e-01 2.545721828937530518e-01 1.389587372541427612e-01 -5.403662323951721191e-01 -3.795122727751731873e-02 -6.278892159461975098e-01 4.147248864173889160e-01
1.183435842394828796e-01 -1.808591634035110474e-01 7.656569778919219971e-02 2.579558491706848145e-01 1.286143064498901367e-01 -5.303859710693359375e-02 -8.543832302093505859e-01 -3.627061545848846436e-01
3.845060467720031738e-01 -1.974594891071319580e-01 3.310142457485198975e-01 -1.328179836273193359e-01 1.477127075195312500e-01 -3.262445703148841858e-02 -6.201066970825195312e-01 -5.277670025825500488e-01
1.587216705083847046e-01 7.178148627281188965e-02 5.807765126228332520e-01 4.491131007671356201e-01 -2.620950043201446533e-01 5.707836747169494629e-01 -6.797797232866287231e-02 1.776016354560852051e-01
4.981659054756164551e-01 -4.536321014165878296e-02 5.625397562980651855e-01 -1.827175170183181763e-01 1.012849062681198120e-01 5.319844484329223633e-01 -5.034537240862846375e-02 3.227004408836364746e-01
7.439349889755249023e-01 -6.919048726558685303e-02 4.648058712482452393e-01 1.008723452687263489e-01 -1.531395763158798218e-01 -1.116907373070716858e-01 -3.928940296173095703e-01 -1.589386761188507080e-01
-1.926981210708618164e-01 -5.433210134506225586e-01 3.442306518554687500e-01 5.327483639121055603e-02 2.349460422992706299e-01 6.246142983436584473e-01 -2.886268496513366699e-01 1.329986751079559326e-01
1.022087857127189636e-01 -1.629422307014465332e-01 4.181444644927978516e-01 7.492746412754058838e-02 -6.384623050689697266e-01 5.703662633895874023e-01 -1.005863584578037262e-02 2.224664688110351562e-01
-9.996188431978225708e-02 -2.200876325368881226e-01 1.078864559531211853e-01 1.813892871141433716e-01 -1.868487447500228882e-01 -3.094591796398162842e-01 -8.217865824699401855e-01 3.016899228096008301e-01
1.439713239669799805e-01 -4.434059262275695801e-01 1.221545860171318054e-01 4.566364884376525879e-01 2.960306107997894287e-01 5.706387758255004883e-02 -6.022058129310607910e-01 -3.250882923603057861e-01
-5.205392837524414062e-01 -2.673611342906951904e-01 1.617916226387023926e-01 1.098344698548316956e-01 -5.078749060630798340e-01 3.475842177867889404e-01 -4.076923429965972900e-01 2.726756036281585693e-01
1.264718621969223022e-01 -3.473921446129679680e-03 -4.521247372031211853e-02 6.830508112907409668e-01 -2.568883597850799561e-01 3.454858958721160889e-01 -5.303941965103149414e-01 2.207261472940444946e-01
3.761989772319793701e-01 -3.407804965972900391e-01 3.693929016590118408e-01 9.771388955414295197e-03 2.660592198371887207e-01 6.485771536827087402e-01 -1.916214525699615479e-01 2.786356806755065918e-01
4.931993409991264343e-02 -6.024770736694335938e-01 6.275845766067504883e-01 3.200108110904693604e-01 -2.018816024065017700e-01 3.085954785346984863e-01 3.288550674915313721e-02 -3.536654636263847351e-02
5.071630477905273438e-01 -3.147562742233276367e-01 5.330258607864379883e-01 3.202464878559112549e-01 -3.351347744464874268e-01 3.568269610404968262e-01 9.825021773576736450e-02 8.800938725471496582e-02
9.984347969293594360e-02 8.943990617990493774e-02 7.592949271202087402e-01 -5.624093115329742432e-02 4.955653846263885498e-01 -1.711008399724960327e-01 -3.518312573432922363e-01 6.077974289655685425e-02
4.268288612365722656e-01 1.733590364456176758e-01 4.491237103939056396e-01 1.112032756209373474e-01 4.738016724586486816e-01 4.264824986457824707e-01 -4.067892134189605713e-01 -4.280870407819747925e-02
-7.801806926727294922e-02 -2.636097967624664307e-01 7.649094462394714355e-01 -1.555793434381484985e-01 -4.823783636093139648e-01 -3.712337464094161987e-03 -1.932323127985000610e-01 2.123446315526962280e-01
-3.274183273315429688e-01 -4.177625179290771484e-01 4.029036760330200195e-01 2.036027424037456512e-02 -5.643886923789978027e-01 2.774186730384826660e-01 -3.836080431938171387e-01 -1.134687364101409912e-01
5.917866826057434082e-01 1.957024186849594116e-01 -6.366989761590957642e-02 2.482226639986038208e-01 1.252458840608596802e-01 2.016160190105438232e-01 -6.572901010513305664e-01 2.396973818540573120e-01
1.418627649545669556e-01 -1.926257014274597168e-01 -2.602646648883819580e-01 -3.356587886810302734e-01 -8.030269294977188110e-03 4.230939149856567383e-01 -7.560905218124389648e-01 1.077960729598999023e-01
5.804810672998428345e-02 1.050903368741273880e-02 8.949616551399230957e-02 3.344856798648834229e-01 -1.635150313377380371e-01 7.496894001960754395e-01 -4.483023583889007568e-01 2.947597801685333252e-01
2.144934237003326416e-01 -1.261029094457626343e-01 -5.559404939413070679e-02 3.231374025344848633e-01 -4.736115410923957825e-02 -6.312491744756698608e-02 -8.629620671272277832e-01 -2.822248339653015137e-01
3.859593570232391357e-01 -2.486144304275512695e-01 5.769143104553222656e-01 6.484115123748779297e-02 2.328226417303085327e-01 6.135017275810241699e-01 -1.469231992959976196e-01 3.828385844826698303e-03
-3.729075426235795021e-03 -2.613645792007446289e-01 2.833182215690612793e-01 1.646922528743743896e-01 -2.985289394855499268e-01 -3.569693565368652344e-01 -7.343940734863281250e-01 2.615349888801574707e-01
1.924297809600830078e-01 3.173627853393554688e-01 1.067567691206932068e-01 -1.928092539310455322e-02 -3.017637133598327637e-01 1.832314729690551758e-01 -7.944580316543579102e-01 3.077078461647033691e-01
-2.421740293502807617e-01 -5.985837578773498535e-01 1.931243985891342163e-01 7.034607231616973877e-02 2.651947736740112305e-01 5.863426327705383301e-01 -3.306980431079864502e-01 1.315913498401641846e-01
1.997434049844741821e-01 5.374434962868690491e-02 4.031158387660980225e-01 1.970634609460830688e-01 5.180727839469909668e-01 5.260421037673950195e-01 -4.540664553642272949e-01 6.768821179866790771e-02
1.031309738755226135e-01 -4.208618998527526855e-01 2.109439671039581299e-01 1.647162437438964844e-01 -5.308009386062622070e-01 6.285719275474548340e-01 -2.061126828193664551e-01 -1.458625793457031250e-01
-1.682101041078567505e-01 -4.943196773529052734e-01 6.618408560752868652e-01 -2.735120654106140137e-01 -3.198624849319458008e-01 2.163526602089405060e-02 -3.313970267772674561e-01 -4.366904869675636292e-02
4.367562234401702881e-01 -1.749602407217025757e-01 6.128690838813781738e-01 1.790572404861450195e-01 -2.400010675191879272e-01 4.815419614315032959e-01 8.473818749189376831e-02 2.725788354873657227e-01
3.377587795257568359e-01 2.470367103815078735e-01 1.403696835041046143e-01 3.625243902206420898e-01 1.729543358087539673e-01 2.636868953704833984e-01 -5.405770540237426758e-01 5.311279892921447754e-01
-1.803885698318481445e-01 -3.184478878974914551e-01 -1.999124698340892792e-02 -1.503355950117111206e-01 -3.061200678348541260e-01 5.303320884704589844e-01 -6.800407767295837402e-01 -7.505798339843750000e-02
9.216117858886718750e-02 -2.293211668729782104e-01 5.468088015913963318e-02 1.972363293170928955e-01 -4.712729752063751221e-01 -2.110900580883026123e-01 -7.826803326606750488e-01 1.333424150943756104e-01
-8.852086961269378662e-02 -1.607397794723510742e-01 1.103900745511054993e-01 1.108928248286247253e-01 2.491657286882400513e-01 5.124920606613159180e-01 -7.020250558853149414e-01 -3.525234460830688477e-01
2.924599349498748779e-01 -1.024576500058174133e-01 -1.027143076062202454e-01 1.724753379821777344e-01 -4.026897251605987549e-01 6.866021752357482910e-01 -4.796052277088165283e-01 -8.300120010972023010e-03
-1.966192424297332764e-01 -3.928864300251007080e-01 2.582695782184600830e-01 2.724381685256958008e-01 2.249684482812881470e-01 6.664757132530212402e-01 -3.449159264564514160e-01 2.286649346351623535e-01
-3.543495386838912964e-02 -9.844375401735305786e-02 2.950055599212646484e-01 6.595252156257629395e-01 -2.844394743442535400e-01 5.422062277793884277e-01 -2.852435708045959473e-01 1.038949266076087952e-01
5.590767264366149902e-01 2.040400356054306030e-02 4.374467730522155762e-01 -2.200226187705993652e-01 1.340802311897277832e-01 6.269078850746154785e-01 -1.888299882411956787e-01 2.448856085538864136e-02
1.951951347291469574e-02 -1.176217645406723022e-01 7.655932903289794922e-01 1.838061809539794922e-01 4.957039654254913330e-01 7.618152350187301636e-02 -3.335756063461303711e-01 -5.538716539740562439e-02
6.415122151374816895e-01 -1.180388182401657104e-01 4.845148622989654541e-01 -1.837855130434036255e-01 -5.104340240359306335e-02 3.511107861995697021e-01 -2.929649874567985535e-02 4.233847558498382568e-01
4.246408343315124512e-01 -5.196411013603210449e-01 -2.003730461001396179e-02 2.070428244769573212e-02 -3.823592066764831543e-01 5.294034481048583984e-01 -3.471316993236541748e-01 4.308310151100158691e-02
7.556167840957641602e-01 -4.345051944255828857e-01 3.415269255638122559e-01 -1.680871695280075073e-01 -2.400797903537750244e-01 1.030865982174873352e-01 -1.642093509435653687e-01 1.116506475955247879e-02
-8.099696785211563110e-02 -2.255550622940063477e-01 -9.416961669921875000e-02 1.308922916650772095e-01 -6.268356926739215851e-03 4.245664477348327637e-01 -7.804603576660156250e-01 -3.565800786018371582e-01
3.293682336807250977e-01 -4.208995103836059570e-01 4.117970764636993408e-01 1.154970973730087280e-01 4.060978889465332031e-01 4.240604639053344727e-01 -3.472846746444702148e-01 -2.570883929729461670e-01
3.640291690826416016e-01 -5.362666770815849304e-02 8.092391490936279297e-01 1.039237454533576965e-01 4.088333621621131897e-02 4.345190227031707764e-01 -5.938226357102394104e-02 7.024471461772918701e-02
2.852061688899993896e-01 -4.589937627315521240e-01 1.173193380236625671e-01 -3.765201568603515625e-01 -3.979907333850860596e-01 2.983627915382385254e-01 -4.640041887760162354e-01 -2.995566129684448242e-01
6.803148388862609863e-01 -5.928170867264270782e-03 6.220813393592834473e-01 1.478505283594131470e-01 -5.811467021703720093e-02 -1.941178590059280396e-01 -2.701231539249420166e-01 -1.194416731595993042e-01
2.356474399566650391e-01 -1.613708212971687317e-02 6.056767106056213379e-01 -4.126946926116943359e-01 -5.175794959068298340e-01 1.074450612068176270e-01 -1.969720870256423950e-01 2.980234026908874512e-01
-8.683481812477111816e-02 -2.244807332754135132e-01 6.145075336098670959e-02 -1.753005981445312500e-01 1.312254965305328369e-01 5.871858596801757812e-01 -6.181880831718444824e-01 -4.042248725891113281e-01
2.160814851522445679e-01 -6.141992211341857910e-01 5.287012830376625061e-02 -4.651226103305816650e-01 -1.524974703788757324e-01 1.234274171292781830e-02 -5.759868621826171875e-01 -4.201523214578628540e-02
-1.789124310016632080e-01 1.091257035732269287e-01 1.076604947447776794e-01 -3.139787912368774414e-02 -3.363613188266754150e-01 6.181028112769126892e-02 -9.042197465896606445e-01 9.451280534267425537e-02
3.980541229248046875e-01 -1.831228584051132202e-01 6.909502744674682617e-01 -1.318009048700332642e-01 2.700703144073486328e-01 -1.004903465509414673e-01 -3.590568602085113525e-01 -3.182404935359954834e-01
-9.599761106073856354e-03 7.147092837840318680e-03 -5.375950410962104797e-02 -6.060767918825149536e-02 -1.393025070428848267e-01 6.691099405288696289e-01 -7.210819125175476074e-01 -7.887379080057144165e-02
3.185367882251739502e-01 -1.807972937822341919e-01 6.075598597526550293e-01 -4.800152778625488281e-02 -3.141718506813049316e-01 5.963245034217834473e-01 -1.758900284767150879e-01 9.575730562210083008e-02
4.297465085983276367e-01 -3.708392083644866943e-01 5.313184857368469238e-01 -2.817457020282745361e-01 4.460318982601165771e-01 2.006669342517852783e-01 -1.652423739433288574e-01 2.227096557617187500e-01
3.778933882713317871e-01 2.005428522825241089e-01 -1.675062626600265503e-01 6.001546978950500488e-02 -1.571829468011856079e-01 8.350072056055068970e-02 -8.636950254440307617e-01 8.758566528558731079e-02
-1.653094887733459473e-01 -2.432533651590347290e-01 3.362682759761810303e-01 -5.908295512199401855e-02 8.077462017536163330e-02 6.307107210159301758e-01 -5.041148066520690918e-01 -3.721306324005126953e-01
6.024267077445983887e-01 -8.515834808349609375e-02 5.525504350662231445e-01 1.936130672693252563e-01 1.973973363637924194e-01 -2.322146594524383545e-01 -3.866180479526519775e-01 -2.113507837057113647e-01
2.966163158416748047e-01 -4.989016354084014893e-01 -1.610505580902099609e-01 -4.453740715980529785e-01 -9.181534498929977417e-02 1.735141575336456299e-01 -6.325470209121704102e-01 1.294727902859449387e-02
5.154023766517639160e-01 -4.393908381462097168e-02 7.611290812492370605e-01 3.675542026758193970e-02 -9.979826398193836212e-03 2.621268928050994873e-01 -1.556724309921264648e-01 -2.423165738582611084e-01
3.165956437587738037e-01 -7.824452593922615051e-03 -7.130298297852277756e-03 6.083135604858398438e-01 1.178702414035797119e-01 3.079061210155487061e-01 -6.197665929794311523e-01 1.918323338031768799e-01
6.541876792907714844e-01 -1.278450042009353638e-01 5.230510830879211426e-01 1.807974129915237427e-01 -2.986869812011718750e-01 3.636280000209808350e-01 -1.490851640701293945e-01 7.588418573141098022e-02
6.672350168228149414e-01 -2.699540257453918457e-01 4.800555408000946045e-01 1.742747277021408081e-01 -4.436172246932983398e-01 -9.923117235302925110e-03 -1.546571552753448486e-01 -1.684821955859661102e-02
9.556666761636734009e-02 -3.951490521430969238e-01 -1.212743893265724182e-01 -4.524637758731842041e-01 -2.939893305301666260e-01 4.669656157493591309e-01 -5.571956038475036621e-01 -1.843185536563396454e-02
2.623309791088104248e-01 -4.401552490890026093e-03 4.069058597087860107e-01 1.928628981113433838e-01 -2.656903490424156189e-02 7.990072965621948242e-01 -2.869244515895843506e-01 8.336937427520751953e-02
-2.937871813774108887e-01 -4.830605089664459229e-01 1.909379214048385620e-01 -1.012095361948013306e-01 -1.959293186664581299e-01 7.142677307128906250e-01 -2.787417173385620117e-01 -8.589178323745727539e-02
7.174266576766967773e-01 -3.784560263156890869e-01 4.921809732913970947e-01 8.569422364234924316e-02 -1.092030405998229980e-01 -2.004977017641067505e-01 -1.714306026697158813e-01 1.047432795166969299e-01
6.108438372611999512e-01 -4.799568057060241699e-01 4.791530966758728027e-01 -2.793965041637420654e-01 1.937111318111419678e-01 1.816423684358596802e-01 -1.345722526311874390e-01 -1.529157347977161407e-02
7.420328259468078613e-01 -3.261422216892242432e-01 4.865685403347015381e-01 1.407394856214523315e-01 -2.726270854473114014e-01 -1.216128375381231308e-02 -1.070925071835517883e-01 2.279801666736602783e-02
2.226126194000244141e-01 -2.666501402854919434e-01 2.677335441112518311e-01 9.459665976464748383e-03 -2.259605228900909424e-01 5.314642786979675293e-01 -4.437787532806396484e-01 -5.264203548431396484e-01
-6.479099392890930176e-02 -5.932378768920898438e-01 1.315620392560958862e-01 -9.326794743537902832e-02 1.192154958844184875e-01 -2.164591699838638306e-01 -5.875740647315979004e-01 4.599492549896240234e-01
6.610656976699829102e-01 -3.423097133636474609e-01 5.489506721496582031e-01 2.317616939544677734e-01 9.505389630794525146e-02 2.514274120330810547e-01 -1.262707561254501343e-01 5.060231685638427734e-02
1.033059582114219666e-01 -1.586818844079971313e-01 1.457835435867309570e-01 4.384348094463348389e-01 -4.009217023849487305e-01 6.770291924476623535e-01 -2.870633006095886230e-01 2.217158079147338867e-01
7.697219848632812500e-01 -9.156075119972229004e-02 3.348444104194641113e-01 2.523384094238281250e-01 -1.655866056680679321e-01 6.787557154893875122e-02 -3.483281731605529785e-01 -2.645573914051055908e-01
2.405327558517456055e-01 -3.901603221893310547e-01 -1.998631954193115234e-01 -4.231606423854827881e-01 -2.547301948070526123e-01 3.256565928459167480e-01 -6.254003047943115234e-01 9.404094517230987549e-02
3.444326519966125488e-01 -5.038850307464599609e-01 5.786368250846862793e-01 1.547997742891311646e-01 4.320732057094573975e-01 2.044036835432052612e-01 -2.004262357950210571e-01 -6.612078752368688583e-03
9.820235520601272583e-02 -4.227447807788848877e-01 6.057004332542419434e-01 1.291946172714233398e-01 -4.311796426773071289e-01 -2.706109583377838135e-01 -2.109088003635406494e-01 3.527747392654418945e-01
2.992675602436065674e-01 -2.405759543180465698e-01 7.691328227519989014e-02 3.360677361488342285e-01 -2.199403494596481323e-01 -3.585304915904998779e-01 -7.452979683876037598e-01 -3.630243986845016479e-02
4.694870710372924805e-01 -3.770470619201660156e-01 7.608758807182312012e-01 1.875342875719070435e-01 -7.860997319221496582e-02 -4.687673225998878479e-02 -8.149907737970352173e-02 9.108902513980865479e-02
-1.803357750177383423e-01 -5.085374712944030762e-01 5.711383819580078125e-01 4.231076836585998535e-01 -3.893426060676574707e-02 3.609059751033782959e-01 -1.786340326070785522e-01 -1.999257057905197144e-01
1.874163299798965454e-01 -5.534937977790832520e-01 4.566599130630493164e-01 3.570463359355926514e-01 -5.047424435615539551e-01 2.259822338819503784e-01 4.540655016899108887e-02 1.208499222993850708e-01
7.370085120201110840e-01 -1.858889311552047729e-01 5.421389341354370117e-01 9.609322249889373779e-02 -2.036828398704528809e-01 -1.681372374296188354e-01 -2.113160192966461182e-01 6.858479976654052734e-02
-2.988623827695846558e-02 -6.274259835481643677e-02 4.847052097320556641e-01 -4.349111914634704590e-01 -5.219446420669555664e-01 5.872597917914390564e-02 -4.548369348049163818e-01 2.972068786621093750e-01
-2.307203859090805054e-01 -6.565806269645690918e-02 1.794299334287643433e-01 3.823374509811401367e-01 -2.666410803794860840e-01 -1.586979329586029053e-01 -7.162879109382629395e-01 3.933565616607666016e-01
-6.849310547113418579e-02 1.495946049690246582e-01 2.693073451519012451e-01 -1.280629355460405350e-02 -1.175367459654808044e-01 6.952373981475830078e-01 -5.820159912109375000e-01 2.536276578903198242e-01
1.066144853830337524e-01 -2.478209733963012695e-01 6.018381714820861816e-01 -2.007884532213211060e-01 -5.675554871559143066e-01 -1.294958144426345825e-01 -3.069460690021514893e-01 3.026360571384429932e-01
5.543106421828269958e-02 -4.802130535244941711e-02 8.339956402778625488e-01 8.121876418590545654e-02 4.001241624355316162e-01 -4.423458129167556763e-03 -2.322682142257690430e-01 2.800153791904449463e-01
2.172934412956237793e-01 -1.487691849470138550e-01 -7.995990663766860962e-02 3.352339267730712891e-01 -1.780854761600494385e-01 6.497079730033874512e-01 -4.252853095531463623e-01 4.209195971488952637e-01
4.245612621307373047e-01 -3.066080510616302490e-01 5.290446281433105469e-01 -2.554999887943267822e-01 2.815619409084320068e-01 4.984897971153259277e-01 -2.288499474525451660e-01 2.071800641715526581e-02
9.451036900281906128e-02 -2.510627508163452148e-01 6.725214719772338867e-01 4.514177143573760986e-02 -6.581020951271057129e-01 1.903946101665496826e-01 -5.639640986919403076e-02 -3.439884632825851440e-02
5.068350210785865784e-02 9.643571078777313232e-02 1.828804425895214081e-02 4.046492278575897217e-03 -1.596834361553192139e-01 -1.283819973468780518e-01 -8.754883408546447754e-01 4.234616756439208984e-01
1.300807744264602661e-01 -6.812889128923416138e-02 4.627899229526519775e-01 3.610405623912811279e-01 -1.799489557743072510e-01 7.168954610824584961e-01 -1.445984393358230591e-01 2.582312226295471191e-01
2.413730919361114502e-01 -2.292579710483551025e-01 6.741880178451538086e-01 7.277245074510574341e-02 3.934067487716674805e-01 4.246850498020648956e-03 -3.668559491634368896e-01 -3.741447031497955322e-01
2.531525790691375732e-01 -4.148666858673095703e-01 3.133857846260070801e-01 5.578603148460388184e-01 2.331526428461074829e-01 2.801710274070501328e-03 -4.057009220123291016e-01 -3.679938316345214844e-01
-4.189617037773132324e-01 -3.446936905384063721e-01 2.273634672164916992e-01 8.996822685003280640e-02 8.186224102973937988e-02 4.522755444049835205e-01 -4.073010683059692383e-01 5.183821320533752441e-01
-2.122324854135513306e-01 -4.664973020553588867e-01 -2.505870303139090538e-03 -1.322208791971206665e-01 -1.351780891418457031e-01 6.663991808891296387e-01 -3.396550416946411133e-01 3.769915103912353516e-01
5.726166367530822754e-01 -5.495442077517509460e-02 2.544933259487152100e-01 -3.139735460281372070e-01 -2.497500330209732056e-01 1.934073120355606079e-01 -5.532153248786926270e-01 -3.160936236381530762e-01
1.460390090942382812e-01 -3.363466858863830566e-01 -2.401949316263198853e-01 -7.922479510307312012e-02 -3.200774639844894409e-02 -7.625269144773483276e-02 -8.629848957061767578e-01 2.235873937606811523e-01
4.415751397609710693e-01 -2.247707396745681763e-01 6.735551953315734863e-01 1.780320107936859131e-01 2.508534193038940430e-01 4.029403626918792725e-01 -1.429512798786163330e-01 -1.529511809349060059e-01
2.125013321638107300e-01 -4.837050139904022217e-01 1.014500036835670471e-01 -5.273574590682983398e-01 -2.045136392116546631e-01 1.454219967126846313e-01 -5.844120979309082031e-01 -1.672233939170837402e-01
5.189747214317321777e-01 -2.749446034431457520e-01 7.779583334922790527e-01 1.356855481863021851e-01 6.140548363327980042e-02 1.478927582502365112e-01 2.167177759110927582e-02 7.299610972404479980e-02
6.693994402885437012e-01 -1.830168813467025757e-01 1.411304920911788940e-01 -3.536679595708847046e-02 -1.886040270328521729e-01 4.651379585266113281e-02 -5.855976343154907227e-01 -3.414394557476043701e-01
6.979240775108337402e-01 -2.263638935983181000e-02 6.233355402946472168e-01 -1.470555514097213745e-01 8.635590225458145142e-02 2.764307260513305664e-01 -1.303342282772064209e-01 -3.686209395527839661e-02
2.155898660421371460e-01 -4.516923055052757263e-02 5.218760371208190918e-01 -1.720094680786132812e-02 4.571170359849929810e-02 7.499084472656250000e-01 -2.494824081659317017e-01 2.283343821763992310e-01
6.814473271369934082e-01 -3.254140317440032959e-01 5.601638555526733398e-01 2.117953598499298096e-01 -1.533609256148338318e-02 1.819218397140502930e-01 -1.435350626707077026e-01 -1.310016959905624390e-01
3.473370969295501709e-01 -3.110755085945129395e-01 2.590508162975311279e-01 7.324396818876266479e-02 3.993463516235351562e-01 6.394151449203491211e-01 -2.831867039203643799e-01 2.481794804334640503e-01
4.471434950828552246e-01 -2.509880363941192627e-01 5.603283047676086426e-01 -2.986719310283660889e-01 2.395773380994796753e-01 4.649070203304290771e-01 -1.844062209129333496e-01 1.623370647430419922e-01
5.779201388359069824e-01 -2.926535308361053467e-01 6.040593981742858887e-01 -2.655569277703762054e-02 2.311861664056777954e-01 3.382137417793273926e-01 -1.645138412714004517e-01 1.409574300050735474e-01
-3.415959179401397705e-01 -4.953780174255371094e-01 4.799267351627349854e-01 2.285270541906356812e-01 -2.401456683874130249e-01 -9.373015910387039185e-02 -3.546586632728576660e-01 4.038819372653961182e-01
-1.417751982808113098e-02 -9.116185456514358521e-02 4.415188431739807129e-01 9.190711379051208496e-02 -7.571842670440673828e-01 3.476306796073913574e-01 -2.746560275554656982e-01 1.359838545322418213e-01
4.269742220640182495e-02 -4.611988067626953125e-01 7.265616655349731445e-01 3.869297206401824951e-01 -2.599990069866180420e-01 1.422015875577926636e-01 -3.791297227144241333e-02 -1.364107578992843628e-01
6.402058601379394531e-01 -1.989087015390396118e-01 6.637786626815795898e-01 2.371642142534255981e-01 -1.347610503435134888e-01 -5.151217058300971985e-02 -6.571081280708312988e-02 1.690890192985534668e-01
-4.170988872647285461e-02 1.556608676910400391e-01 1.257760077714920044e-01 4.966186732053756714e-02 1.959129124879837036e-01 6.971389651298522949e-01 -5.991913080215454102e-01 2.689408957958221436e-01
2.292890697717666626e-01 -1.436180621385574341e-01 -3.062967397272586823e-02 1.614083051681518555e-01 -4.205341041088104248e-01 -1.475336253643035889e-01 -7.957239747047424316e-01 2.608023583889007568e-01
3.554554283618927002e-01 -2.723274230957031250e-01 3.447598516941070557e-01 4.682181775569915771e-01 9.929907321929931641e-02 4.755923524498939514e-03 -5.193785429000854492e-01 -4.263387620449066162e-01
7.780466675758361816e-01 -4.052676856517791748e-01 3.900316953659057617e-01 -9.034361690282821655e-02 1.702775806188583374e-01 1.030142679810523987e-01 -1.594915688037872314e-01 7.121033221483230591e-02
-2.124464884400367737e-02 -5.395384430885314941e-01 -1.202912107110023499e-01 -2.727291285991668701e-01 -3.649039566516876221e-01 3.689139187335968018e-01 -5.896683335304260254e-01 -5.132950097322463989e-02
2.815407812595367432e-01 -3.862218260765075684e-01 1.511040329933166504e-01 -5.477104336023330688e-02 -3.174630105495452881e-01 6.576982140541076660e-01 -3.506155908107757568e-01 -2.990890443325042725e-01
5.097384452819824219e-01 -4.497903287410736084e-01 7.006559371948242188e-01 1.259642001241445541e-02 -7.909075915813446045e-02 1.738415062427520752e-01 -1.007316708564758301e-01 -1.244400441646575928e-02
4.345230162143707275e-01 -2.158800512552261353e-02 5.448009446263313293e-02 6.321755051612854004e-01 1.889557838439941406e-01 3.266291320323944092e-01 -4.871450662612915039e-01 1.685480773448944092e-01
4.726563692092895508e-01 -3.130195438861846924e-01 4.829316735267639160e-01 9.203644096851348877e-02 7.178734987974166870e-02 -2.015337795019149780e-01 -4.149153828620910645e-01 -4.679711461067199707e-01
-2.891664505004882812e-01 -5.062941908836364746e-01 6.333326101303100586e-01 2.469232231378555298e-01 -3.141433596611022949e-01 -6.458270549774169922e-02 -2.118591219186782837e-01 2.241122126579284668e-01
3.567092120647430420e-02 5.728346109390258789e-02 7.084853649139404297e-01 4.315903410315513611e-02 1.041897535324096680e-01 3.064612448215484619e-01 -1.419073343276977539e-01 6.055744886398315430e-01
1.173381209373474121e-01 -3.000067174434661865e-01 5.826943516731262207e-01 -1.956922560930252075e-01 5.400798916816711426e-01 2.723698019981384277e-01 -2.749963104724884033e-01 2.773176133632659912e-01
5.561031103134155273e-01 -2.348785400390625000e-01 6.364887952804565430e-01 3.259783089160919189e-01 -2.815292477607727051e-01 1.825616210699081421e-01 -6.161369755864143372e-02 -8.841910213232040405e-02
3.217177391052246094e-01 -3.261586725711822510e-01 5.759725570678710938e-01 7.917304337024688721e-02 -3.837912380695343018e-01 4.476675987243652344e-01 -1.370654106140136719e-01 -2.926030457019805908e-01
3.911900818347930908e-01 -1.403485089540481567e-01 7.144029140472412109e-01 -1.082289218902587891e-01 2.746411263942718506e-01 4.309979677200317383e-01 -1.721855849027633667e-01 1.198030561208724976e-01
1.140725761651992798e-01 3.118842281401157379e-02 7.010178565979003906e-01 -1.667386740446090698e-01 3.828478455543518066e-01 -1.680353581905364990e-01 -5.345808267593383789e-01 -7.875230908393859863e-02
1.637406051158905029e-01 -1.587947756052017212e-01 3.158794343471527100e-01 6.299916189163923264e-03 3.480282798409461975e-02 8.473377227783203125e-01 -2.560269534587860107e-01 2.518160939216613770e-01
2.717003226280212402e-01 -4.758494496345520020e-01 6.489529609680175781e-01 2.535200715065002441e-01 -2.044412791728973389e-01 2.854978442192077637e-01 -5.959458649158477783e-02 -2.957651019096374512e-01
3.518925011157989502e-01 -4.053563475608825684e-01 3.017874658107757568e-01 -1.605556607246398926e-01 3.571666777133941650e-01 4.503083229064941406e-01 -4.139026701450347900e-01 -3.055207431316375732e-01
-1.235290840268135071e-01 -3.686620593070983887e-01 2.069910801947116852e-02 5.746439695358276367e-01 -7.267823070287704468e-02 5.583348870277404785e-01 -4.273529052734375000e-01 1.361398696899414062e-01
1.533997505903244019e-01 4.968865215778350830e-02 6.704217195510864258e-01 1.020568683743476868e-01 1.071446239948272705e-01 5.553643107414245605e-01 -1.721694022417068481e-01 4.056685864925384521e-01
2.506009638309478760e-01 -1.620295345783233643e-01 5.148658156394958496e-01 -3.102169036865234375e-01 -6.058328151702880859e-01 2.398324571549892426e-02 -2.815975248813629150e-01 3.204970657825469971e-01
1.086513400077819824e-01 -1.756697148084640503e-01 1.816552877426147461e-01 2.455752044916152954e-01 -5.056208372116088867e-01 -1.909991353750228882e-01 -6.265728473663330078e-01 4.234413802623748779e-01
-1.875711046159267426e-02 -3.105639517307281494e-01 2.505431473255157471e-01 3.433207869529724121e-01 -2.234238013625144958e-02 -3.881112337112426758e-01 -7.160356044769287109e-01 2.423233836889266968e-01
2.441461384296417236e-01 -6.587716285139322281e-03 2.456435710191726685e-01 4.291238784790039062e-01 -5.042870044708251953e-01 -1.845453381538391113e-01 -4.641516804695129395e-01 4.382489025592803955e-01
-1.688010543584823608e-01 -8.295822888612747192e-02 5.212628841400146484e-01 -1.949829906225204468e-01 -4.879130125045776367e-01 4.755600094795227051e-01 -4.355458319187164307e-01 -3.121106885373592377e-02
3.318517208099365234e-01 -1.160663515329360962e-01 3.005130290985107422e-01 3.340636193752288818e-01 -7.179310917854309082e-02 6.928221583366394043e-01 -2.928821742534637451e-01 3.218066394329071045e-01
-3.137331306934356689e-01 -5.759886279702186584e-02 4.436418712139129639e-01 -3.680805563926696777e-01 -4.893474876880645752e-01 3.137092590332031250e-01 -4.544094502925872803e-01 1.469364762306213379e-01
1.247189566493034363e-01 -3.232191801071166992e-01 6.624563336372375488e-01 3.771317899227142334e-01 -7.413915544748306274e-02 2.943893074989318848e-01 -3.584664762020111084e-01 -2.797105908393859863e-01
-1.886152029037475586e-01 -2.593876421451568604e-01 3.599126040935516357e-01 -5.862470269203186035e-01 -3.495605289936065674e-01 3.729177415370941162e-01 -3.867706358432769775e-01 1.143156811594963074e-01
5.503236502408981323e-02 -5.093620419502258301e-01 6.455674767494201660e-01 1.454616189002990723e-01 -4.220693707466125488e-01 3.201235532760620117e-01 -9.823849052190780640e-02 -9.660630673170089722e-02
1.573380976915359497e-01 -1.465686261653900146e-01 1.362603604793548584e-01 1.660038977861404419e-01 -3.877475857734680176e-02 8.033460378646850586e-01 -3.381874263286590576e-01 3.826214671134948730e-01
-1.786174923181533813e-01 1.166411712765693665e-01 -2.133941464126110077e-02 -1.550746113061904907e-01 -4.552693665027618408e-01 3.704557716846466064e-01 -7.448229789733886719e-01 1.752658039331436157e-01
1.433871835470199585e-01 -3.528523445129394531e-01 3.403312265872955322e-01 5.244814231991767883e-02 -2.739016711711883545e-01 -3.945842385292053223e-01 -6.747332811355590820e-01 2.244446426630020142e-01
8.434540778398513794e-02 -6.337348818778991699e-01 6.199054121971130371e-01 3.712416291236877441e-01 1.182077974081039429e-01 7.574979215860366821e-02 -1.889406591653823853e-01 -1.172740980982780457e-01
3.686729818582534790e-02 2.550209462642669678e-01 1.011544913053512573e-01 -2.596094738692045212e-03 -4.000164270401000977e-01 5.983126908540725708e-02 -7.037982344627380371e-01 5.142386555671691895e-01
-4.279519915580749512e-01 -1.701923161745071411e-01 5.263490080833435059e-01 -1.113031152635812759e-02 1.084668934345245361e-01 2.401241362094879150e-01 -6.445618271827697754e-01 -1.607479155063629150e-01
7.515382766723632812e-01 -1.961271315813064575e-01 5.687940120697021484e-01 -1.428569294512271881e-02 -2.364185899496078491e-01 8.309631794691085815e-02 -9.684470295906066895e-02 2.856816910207271576e-02
4.314979612827301025e-01 -2.363881021738052368e-01 8.343150019645690918e-01 1.020369157195091248e-01 -1.858921349048614502e-01 -6.940171867609024048e-02 -9.843959659337997437e-02 4.872607812285423279e-02
2.760214507579803467e-01 -6.456902623176574707e-02 6.554927229881286621e-01 4.408053159713745117e-01 3.066198900341987610e-02 4.894051551818847656e-01 -1.012216657400131226e-01 2.120365947484970093e-01
3.252888321876525879e-01 -2.829829156398773193e-01 5.094754695892333984e-01 -2.418278455734252930e-01 -1.689075827598571777e-01 6.689425706863403320e-01 -1.047584414482116699e-01 9.525478631258010864e-02
-4.841314256191253662e-01 -3.492613732814788818e-01 2.858268916606903076e-01 1.391007602214813232e-01 2.454601228237152100e-01 3.128098845481872559e-01 -5.707324147224426270e-01 2.423862218856811523e-01
4.257106781005859375e-01 -2.600879073143005371e-01 4.615046083927154541e-01 2.474881708621978760e-02 -2.493067383766174316e-01 2.169529795646667480e-01 -4.495247006416320801e-01 -4.756372272968292236e-01
5.309919714927673340e-01 -6.401908993721008301e-01 3.204882442951202393e-01 -3.026842176914215088e-01 1.554187089204788208e-01 2.052639573812484741e-01 -2.010916620492935181e-01 8.453921973705291748e-02
