# Supplementary material for: Where is your field going? A machine learning approach to study the relative motion of the domains of physics
Source: PLoS One. 2020 Jun 18;15(6):e0233997. doi: 10.1371/journal.pone.0233997 (PMC7302634; doi:10.1371/journal.pone.0233997)
Supplement: S19 Data — (ZIP) [file pone.0233997.s019.zip › 18/Pacs4Run_18_VS_500_embeddings1990-1994ED8.txt]

-3.359239697456359863e-01 3.469462990760803223e-01 1.490527540445327759e-01 -5.284371972084045410e-02 7.938522845506668091e-02 8.568513989448547363e-01 -1.722227782011032104e-02 3.132437169551849365e-02
-2.051295153796672821e-02 4.579151868820190430e-01 2.025467902421951294e-01 2.503499388694763184e-01 -1.925921887159347534e-01 2.697692215442657471e-01 3.057680428028106689e-01 -6.948605775833129883e-01
-4.404371976852416992e-01 -3.791467286646366119e-03 -4.148419499397277832e-01 1.038165763020515442e-01 3.821360766887664795e-01 5.546522140502929688e-01 -4.089700803160667419e-02 -4.096206426620483398e-01
2.156734615564346313e-01 6.721785664558410645e-01 3.312056660652160645e-01 1.828376501798629761e-01 1.834499090909957886e-01 5.573889613151550293e-01 5.367780104279518127e-02 -1.063786745071411133e-01
-5.181115865707397461e-01 2.768113911151885986e-01 -5.546365305781364441e-02 -1.061338335275650024e-01 8.866129070520401001e-02 4.328228831291198730e-01 6.585785746574401855e-01 -1.080421358346939087e-01
-2.657419741153717041e-01 -1.761615276336669922e-01 -2.735588252544403076e-01 4.177689850330352783e-01 1.795630604028701782e-01 5.338507294654846191e-01 1.277340948581695557e-01 -5.616293549537658691e-01
-4.329093098640441895e-01 6.586819887161254883e-02 -1.813776791095733643e-01 2.758490741252899170e-01 -4.683962762355804443e-01 1.274323463439941406e-01 9.067266434431076050e-02 -6.748368144035339355e-01
2.172517329454421997e-01 3.740935623645782471e-01 1.318764127790927887e-02 4.759065210819244385e-01 -2.930339798331260681e-02 6.376418471336364746e-01 -3.903636932373046875e-01 -1.623742878437042236e-01
-1.118951439857482910e-01 4.945107400417327881e-01 -2.361710071563720703e-01 -1.228592917323112488e-01 4.109850823879241943e-01 6.396381258964538574e-01 -9.897121042013168335e-02 -2.902176678180694580e-01
7.185048609972000122e-02 3.157220184803009033e-01 -2.494813688099384308e-02 5.958004668354988098e-02 -3.951972424983978271e-01 6.439043283462524414e-01 4.441128075122833252e-01 -3.506495058536529541e-01
-6.937127709388732910e-01 4.370286464691162109e-01 -3.357555568218231201e-01 1.276662349700927734e-01 3.061884343624114990e-01 1.461055278778076172e-01 7.221705466508865356e-02 -2.800441086292266846e-01
-3.259927332401275635e-01 3.140940666198730469e-01 -3.195250034332275391e-01 4.159372448921203613e-01 -4.837002605199813843e-02 1.832225918769836426e-01 -4.341385141015052795e-02 -6.943909525871276855e-01
-3.792295157909393311e-01 2.632772624492645264e-01 -1.900988072156906128e-01 4.762268662452697754e-01 -7.981100119650363922e-03 7.136715948581695557e-02 7.295784540474414825e-03 -7.202292084693908691e-01
-3.446203172206878662e-01 6.363300979137420654e-02 -2.966074645519256592e-01 -9.120570123195648193e-02 4.417059421539306641e-01 6.339440345764160156e-01 -8.429275453090667725e-02 -4.204742610454559326e-01
-2.528584599494934082e-01 6.216194629669189453e-01 2.286325097084045410e-01 6.033406257629394531e-01 -3.743730112910270691e-02 1.568214148283004761e-01 -2.239837944507598877e-01 2.391567230224609375e-01
-2.662206292152404785e-01 3.374372720718383789e-01 -3.411334156990051270e-01 5.697344541549682617e-01 -1.541850864887237549e-01 3.259348273277282715e-01 3.808347582817077637e-01 -3.150424361228942871e-01
1.565919220447540283e-01 3.509733080863952637e-01 -2.628546655178070068e-01 1.315685212612152100e-01 5.167257785797119141e-02 8.571060895919799805e-01 -1.689953655004501343e-01 5.783933214843273163e-03
-4.198753833770751953e-01 5.735860466957092285e-01 -3.191225230693817139e-01 1.511938571929931641e-01 -3.888291120529174805e-01 1.632921993732452393e-01 2.837481796741485596e-01 -3.341253995895385742e-01
-3.301350772380828857e-01 -8.712799847126007080e-02 -3.653259575366973877e-01 -1.791824698448181152e-01 -3.629648685455322266e-01 5.751681923866271973e-01 8.234057575464248657e-02 -4.985060691833496094e-01
-8.678877353668212891e-02 5.622988343238830566e-01 -3.043861985206604004e-01 3.488107323646545410e-01 -3.394015431404113770e-01 4.026266038417816162e-01 3.073278069496154785e-01 -3.003595173358917236e-01
3.451944328844547272e-03 8.858198523521423340e-01 2.370190918445587158e-01 2.149681895971298218e-01 -6.043648719787597656e-02 2.042496353387832642e-01 -6.403809040784835815e-02 -2.518935203552246094e-01
-4.714861512184143066e-02 2.816623747348785400e-01 -4.604505896568298340e-01 1.969240009784698486e-01 -2.599979639053344727e-01 5.724813938140869141e-01 1.815680861473083496e-01 -4.892327785491943359e-01
-1.572573781013488770e-01 2.324476391077041626e-01 -2.707502245903015137e-01 4.789015650749206543e-01 -1.146530956029891968e-01 4.783055186271667480e-01 4.502246677875518799e-01 -4.170877635478973389e-01
1.314455568790435791e-01 5.523312091827392578e-01 -2.223301678895950317e-01 4.705493152141571045e-02 -2.352121919393539429e-01 5.784564614295959473e-01 1.535241156816482544e-01 -4.609784185886383057e-01
-2.817726433277130127e-01 6.907144188880920410e-01 -1.688034683465957642e-01 3.356162905693054199e-01 -1.374955475330352783e-01 1.002973541617393494e-01 2.176935672760009766e-01 -4.754258394241333008e-01
-2.261629551649093628e-01 1.024321913719177246e-01 -2.976533211767673492e-02 3.527492880821228027e-01 -1.858617179095745087e-03 4.086714386940002441e-01 6.099653244018554688e-01 -5.234180688858032227e-01
-4.899114966392517090e-01 2.781938314437866211e-01 4.886444658041000366e-02 -8.811369538307189941e-02 2.933934889733791351e-02 3.331730663776397705e-01 6.323247551918029785e-01 -4.009283781051635742e-01
-1.755705773830413818e-01 1.289866864681243896e-01 -4.079102873802185059e-01 7.103697061538696289e-01 -1.346819549798965454e-01 4.245757758617401123e-01 1.716351509094238281e-01 -2.316444516181945801e-01
-1.744381040334701538e-01 -4.496566951274871826e-02 -4.695592522621154785e-01 3.170115649700164795e-01 -4.166401028633117676e-01 4.721461832523345947e-01 -6.354162096977233887e-02 -4.960027635097503662e-01
-4.011218547821044922e-01 5.602008104324340820e-01 -3.824746906757354736e-01 3.216089308261871338e-02 -3.645129203796386719e-01 1.875255405902862549e-01 2.345253527164459229e-01 -3.935956060886383057e-01
-1.242698282003402710e-01 -5.221624672412872314e-02 4.887131154537200928e-01 4.019681811332702637e-01 5.776139441877603531e-03 5.113089680671691895e-01 -3.523196280002593994e-01 -4.425066411495208740e-01
-5.825055837631225586e-01 2.244592010974884033e-01 -3.608622550964355469e-01 1.251427084207534790e-01 1.911525875329971313e-01 3.892588019371032715e-01 4.916844069957733154e-01 -1.860315352678298950e-01
-3.243378400802612305e-01 3.408601880073547363e-02 2.742280066013336182e-01 -1.000362783670425415e-01 -1.914090663194656372e-01 5.225585103034973145e-01 -6.311759948730468750e-01 -3.167755603790283203e-01
-4.186362624168395996e-01 4.879869055002927780e-03 -3.569535613059997559e-01 2.322915345430374146e-01 -6.386398077011108398e-01 2.734804451465606689e-01 1.848932653665542603e-01 -3.556779325008392334e-01
-1.960850134491920471e-02 1.911761164665222168e-01 4.465300217270851135e-02 7.190989851951599121e-01 5.188022926449775696e-02 5.244347453117370605e-01 4.076542556285858154e-01 -8.043237961828708649e-03
-3.764036893844604492e-01 -1.426514536142349243e-01 1.447042673826217651e-01 5.223878026008605957e-01 -2.960836291313171387e-01 6.182373166084289551e-01 -7.816610485315322876e-02 2.610547542572021484e-01
1.268274188041687012e-01 4.009347856044769287e-01 -3.030367195606231689e-01 1.066429167985916138e-01 -3.259125649929046631e-01 6.362847089767456055e-01 1.628895998001098633e-01 -4.270267486572265625e-01
-5.931751132011413574e-01 -1.780573874711990356e-01 6.643289327621459961e-02 6.302169561386108398e-01 -8.634659647941589355e-02 3.983715176582336426e-01 -1.904982775449752808e-01 1.113863587379455566e-01
-1.202453766018152237e-02 -1.457952409982681274e-01 2.058355212211608887e-01 4.789531528949737549e-01 1.233518049120903015e-01 5.742959380149841309e-01 -3.395931720733642578e-01 -4.964674115180969238e-01
1.293681412935256958e-01 -2.608857862651348114e-02 -3.208220899105072021e-01 4.742691814899444580e-01 5.005960538983345032e-02 7.200495600700378418e-01 -7.184038311243057251e-02 -3.585899174213409424e-01
-1.692811250686645508e-01 -2.837283015251159668e-01 1.760872900485992432e-01 4.218490719795227051e-01 2.155170142650604248e-01 5.637148618698120117e-01 -2.513562738895416260e-01 -5.044569373130798340e-01
-3.618706464767456055e-01 2.343699336051940918e-01 7.379553467035293579e-02 -1.519798040390014648e-01 3.698772517964243889e-03 3.894720673561096191e-01 5.905950069427490234e-01 -5.339216589927673340e-01
7.635284960269927979e-02 3.880553841590881348e-01 -9.923016279935836792e-02 7.394401356577873230e-03 -2.565638124942779541e-01 5.518912076950073242e-01 2.503258883953094482e-01 -6.329376697540283203e-01
-2.645162940025329590e-01 2.189990282058715820e-01 -3.451228737831115723e-01 5.649764537811279297e-01 -1.122354790568351746e-01 4.032764732837677002e-01 4.306529760360717773e-01 -2.882212400436401367e-01
-2.164729088544845581e-01 -1.204445213079452515e-01 3.520645499229431152e-01 1.016045510768890381e-01 3.536868095397949219e-01 8.032687902450561523e-01 -1.293309926986694336e-01 -1.315221637487411499e-01
-3.807365894317626953e-01 5.185250192880630493e-02 -4.551792442798614502e-01 4.318547844886779785e-01 7.084361463785171509e-02 3.572404384613037109e-01 -1.819191575050354004e-01 -5.412301421165466309e-01
-1.486960500478744507e-01 7.979527711868286133e-01 -8.951099216938018799e-02 2.275903970003128052e-01 -1.133928224444389343e-01 2.223843336105346680e-01 2.497237771749496460e-01 -3.958239555358886719e-01
-2.099558264017105103e-01 1.390338838100433350e-01 6.929765343666076660e-01 1.137129515409469604e-01 -4.666945710778236389e-02 5.427896380424499512e-01 -3.039908707141876221e-01 -2.328775972127914429e-01
-1.593337655067443848e-01 7.629561424255371094e-01 -9.442047215998172760e-03 1.039523780345916748e-01 -2.309764474630355835e-01 2.808619141578674316e-01 3.928768038749694824e-01 -3.082689344882965088e-01
-4.582258313894271851e-02 7.267259955406188965e-01 3.219502791762351990e-02 3.524645268917083740e-01 -3.733136355876922607e-01 1.691255420446395874e-01 1.781749874353408813e-01 -3.805115520954132080e-01
-4.453103542327880859e-01 1.845534145832061768e-01 -1.005246043205261230e-01 4.615323841571807861e-01 -2.401065528392791748e-01 1.801519095897674561e-01 5.232420563697814941e-01 -4.250098168849945068e-01
-3.955372050404548645e-02 2.322432547807693481e-01 -3.957080543041229248e-01 4.944805502891540527e-01 -2.418509721755981445e-01 4.688951075077056885e-01 1.556333303451538086e-01 -4.907407760620117188e-01
-2.757000923156738281e-01 1.843934655189514160e-01 -3.547428548336029053e-01 1.267830580472946167e-01 4.507424831390380859e-01 4.558702707290649414e-01 -3.117458522319793701e-01 -4.897960424423217773e-01
-9.888371825218200684e-02 1.439541876316070557e-01 -3.748838305473327637e-01 -2.188690751791000366e-01 -3.961427211761474609e-01 5.404527187347412109e-01 -1.776222437620162964e-01 -5.481694340705871582e-01
-2.111498415470123291e-01 2.923246920108795166e-01 2.321664392948150635e-01 1.738118082284927368e-01 -1.070869937539100647e-01 4.466553926467895508e-01 7.421718239784240723e-01 -1.551213115453720093e-01
-3.310739696025848389e-01 1.148642823100090027e-01 -3.615628182888031006e-01 1.892116218805313110e-01 -7.317253351211547852e-01 2.320815920829772949e-01 -1.877737641334533691e-01 -2.934703826904296875e-01
-3.622423112392425537e-01 4.359736144542694092e-01 5.224863886833190918e-01 4.355642199516296387e-01 6.982293725013732910e-02 2.736060023307800293e-01 3.284205794334411621e-01 1.685345619916915894e-01
-2.202336341142654419e-01 -1.608079671859741211e-01 6.268614530563354492e-01 1.083621829748153687e-01 -6.552456319332122803e-02 5.647168159484863281e-01 -4.138623550534248352e-02 -4.427514076232910156e-01
-4.406358301639556885e-02 2.547145485877990723e-01 -4.195592105388641357e-01 5.268791317939758301e-02 2.795524001121520996e-01 8.016839027404785156e-01 -1.610613465309143066e-01 -8.709523081779479980e-02
-3.805419802665710449e-01 2.560798227787017822e-01 1.529825478792190552e-01 1.115873083472251892e-01 4.227199256420135498e-01 4.252612888813018799e-01 5.573479533195495605e-01 -2.891013324260711670e-01
-6.532608270645141602e-01 -3.617678880691528320e-01 4.645720869302749634e-02 1.643992662429809570e-01 -2.200355976819992065e-01 5.882152915000915527e-01 -7.949829846620559692e-02 1.116071492433547974e-01
-1.837117224931716919e-01 7.949827313423156738e-01 -7.020683493465185165e-03 1.180257871747016907e-01 -2.279990613460540771e-01 2.631435096263885498e-01 3.596518039703369141e-01 -2.639993429183959961e-01
-1.255040317773818970e-01 3.550297394394874573e-02 -3.616589307785034180e-01 4.194649755954742432e-01 -3.321879804134368896e-01 4.360505938529968262e-01 -7.918385416269302368e-02 -6.078495383262634277e-01
-5.010160803794860840e-01 -3.091867268085479736e-01 2.595840394496917725e-01 1.836089640855789185e-01 -4.857809841632843018e-01 5.575675964355468750e-01 -7.263067364692687988e-02 -1.225729286670684814e-02
-7.119720578193664551e-01 2.809302508831024170e-01 -1.599609702825546265e-01 6.296270340681076050e-02 5.912941321730613708e-02 1.390760987997055054e-01 4.211421608924865723e-01 -4.294448196887969971e-01
-1.598341614007949829e-01 1.683505475521087646e-01 -2.154389023780822754e-01 6.729639172554016113e-01 -3.610083758831024170e-01 1.957374960184097290e-01 3.954236954450607300e-02 -5.259401202201843262e-01
-3.461118340492248535e-01 2.652736306190490723e-01 -2.334272265434265137e-01 -1.383267529308795929e-02 -5.207253694534301758e-01 1.332934945821762085e-01 -1.887198835611343384e-01 -6.562162637710571289e-01
-2.430345118045806885e-02 7.899144291877746582e-01 -7.883908599615097046e-02 1.945056319236755371e-01 -3.742706179618835449e-01 2.527669370174407959e-01 1.456149071455001831e-01 -3.259191811084747314e-01
-4.556796848773956299e-01 5.532749891281127930e-01 -3.091681599617004395e-01 2.278005033731460571e-01 -8.683132380247116089e-02 2.444111704826354980e-01 4.562679529190063477e-01 -2.516108155250549316e-01
-1.737043261528015137e-02 5.229821801185607910e-01 -2.422370612621307373e-01 1.320265084505081177e-01 -3.440558612346649170e-01 4.814180135726928711e-01 3.273214399814605713e-01 -4.390912055969238281e-01
-4.507955014705657959e-01 5.489225983619689941e-01 -2.378853224217891693e-02 -2.547647058963775635e-01 2.796052098274230957e-01 4.071002900600433350e-01 -4.170048832893371582e-01 1.104251146316528320e-01
-2.414380013942718506e-01 4.750909209251403809e-01 -9.460775554180145264e-02 8.413565903902053833e-02 -2.657352089881896973e-01 5.714214444160461426e-01 2.002603709697723389e-01 5.125671625137329102e-01
-2.076280713081359863e-01 5.369638800621032715e-01 -2.624662518501281738e-01 5.538544058799743652e-01 -2.035337537527084351e-01 1.456097066402435303e-01 1.925383657217025757e-01 -4.395658075809478760e-01
-6.819052100181579590e-01 2.504649385809898376e-02 3.685386478900909424e-01 1.191670075058937073e-02 6.325689703226089478e-02 2.869243025779724121e-01 -4.977957010269165039e-01 -2.535501122474670410e-01
-5.819567292928695679e-02 4.997455477714538574e-01 1.695458590984344482e-01 -2.978455424308776855e-01 -3.562904596328735352e-01 6.538516283035278320e-01 1.559426486492156982e-01 2.250043898820877075e-01
-6.621638536453247070e-01 1.489739120006561279e-01 1.224211417138576508e-03 -2.457774579524993896e-01 4.357615113258361816e-01 4.793817698955535889e-01 4.727907106280326843e-02 -2.387625426054000854e-01
-6.793065071105957031e-01 2.157621681690216064e-01 -6.368062924593687057e-03 -9.797590970993041992e-02 4.169761240482330322e-01 3.973774313926696777e-01 3.305831551551818848e-01 -2.031904608011245728e-01
-4.874210655689239502e-01 5.235031992197036743e-02 1.166047081351280212e-01 1.917783766984939575e-01 -4.191690385341644287e-01 4.977698326110839844e-01 -4.942516684532165527e-01 2.038198262453079224e-01
-3.486607968807220459e-01 2.904849946498870850e-01 -9.251020103693008423e-02 3.255628049373626709e-01 1.571140289306640625e-01 1.765408068895339966e-01 1.265891194343566895e-01 -7.795053720474243164e-01
-2.481783628463745117e-01 1.528103351593017578e-01 -2.953108847141265869e-01 5.682138204574584961e-01 -1.949311196804046631e-01 2.616236507892608643e-01 1.287990212440490723e-01 -6.180183291435241699e-01
-3.549641370773315430e-01 -2.901350334286689758e-02 4.538467824459075928e-01 3.126493394374847412e-01 -2.343126386404037476e-01 2.396711409091949463e-01 -2.993725836277008057e-01 -6.061879396438598633e-01
-7.789427042007446289e-01 4.393945932388305664e-01 -3.261915743350982666e-01 -1.701665967702865601e-01 1.566028594970703125e-01 1.734556555747985840e-01 -5.561053380370140076e-02 -8.437575399875640869e-02
-3.203508555889129639e-01 2.272229790687561035e-01 -1.652966737747192383e-01 6.390386819839477539e-01 2.504756152629852295e-01 3.826447725296020508e-01 4.426056742668151855e-01 -7.068717479705810547e-02
-3.171269297599792480e-01 -1.199146434664726257e-01 3.393713831901550293e-01 2.261943370103836060e-01 -3.263579010963439941e-01 5.124279856681823730e-01 -4.750645160675048828e-01 -3.520455658435821533e-01
-1.544709354639053345e-01 2.070085257291793823e-01 -3.884055614471435547e-01 1.089354678988456726e-01 3.379405140876770020e-01 7.920693159103393555e-01 -1.702275723218917847e-01 -2.355635864660143852e-03
-6.516444683074951172e-01 2.832297086715698242e-01 -4.436797797679901123e-01 1.713175326585769653e-01 2.429885864257812500e-01 4.090969264507293701e-01 1.451509147882461548e-01 1.465148329734802246e-01
-2.607817947864532471e-01 3.558803200721740723e-01 -1.817972958087921143e-01 -1.052399748004972935e-03 3.894205689430236816e-01 6.951498985290527344e-01 3.696965277194976807e-01 -2.708343975245952606e-02
5.390010029077529907e-02 -1.254456304013729095e-02 2.551456689834594727e-01 -1.153604835271835327e-01 -9.978221356868743896e-02 9.200026988983154297e-01 -1.847057789564132690e-01 -1.674886196851730347e-01
-4.974004924297332764e-01 2.244368642568588257e-01 -5.231167078018188477e-01 2.575441896915435791e-01 -7.454347610473632812e-02 3.091361522674560547e-01 1.821760237216949463e-01 -4.774208962917327881e-01
-1.524977572262287140e-02 5.370721220970153809e-01 2.272201031446456909e-01 6.071940064430236816e-01 -2.820093333721160889e-01 3.867689371109008789e-01 3.560003265738487244e-02 2.462126016616821289e-01
-2.115442156791687012e-01 5.892511606216430664e-01 -1.121211871504783630e-01 -4.286788403987884521e-01 -1.485950052738189697e-01 5.351784825325012207e-01 -2.722751498222351074e-01 -1.704842895269393921e-01
-5.440384745597839355e-01 -1.255284547805786133e-01 1.509151309728622437e-01 5.657004117965698242e-01 -9.769575297832489014e-02 5.050165057182312012e-01 -9.671768546104431152e-02 2.674542665481567383e-01
-5.763840079307556152e-01 4.664542675018310547e-01 -4.644032716751098633e-01 -1.689233183860778809e-01 -4.203039035201072693e-02 2.896752655506134033e-01 1.167109832167625427e-01 -3.266447186470031738e-01
-6.247177124023437500e-01 5.069819092750549316e-01 -3.452928066253662109e-01 -1.282269209623336792e-01 2.836541235446929932e-01 3.688125014305114746e-01 -2.335443161427974701e-02 1.122325484175235033e-04
-4.026972353458404541e-01 5.116850733757019043e-01 -3.914102911949157715e-01 -5.728023871779441833e-02 -7.545495033264160156e-02 4.383616745471954346e-01 4.467101991176605225e-01 -1.487479358911514282e-01
-1.260647028684616089e-01 4.833602309226989746e-01 -3.353510200977325439e-01 3.535490334033966064e-01 -4.792380034923553467e-01 3.384000658988952637e-01 2.553096413612365723e-01 -3.219421207904815674e-01
-1.548555940389633179e-01 3.884215652942657471e-01 4.204083681106567383e-01 5.254601240158081055e-01 -5.678023025393486023e-02 4.937090873718261719e-01 2.650957703590393066e-01 2.346245050430297852e-01
-5.468541383743286133e-01 4.623632133007049561e-01 2.446579188108444214e-02 1.356434971094131470e-01 -2.321889698505401611e-01 2.168739438056945801e-01 6.055849790573120117e-01 2.222144603729248047e-02
-2.089626938104629517e-01 7.297467589378356934e-01 -2.951426506042480469e-01 3.772555589675903320e-01 -3.351003229618072510e-01 1.621081978082656860e-01 2.115125209093093872e-01 -1.051886603236198425e-01
2.681733481585979462e-02 2.641012072563171387e-01 -4.914126396179199219e-01 -6.853988021612167358e-02 4.122909903526306152e-02 8.180612921714782715e-01 9.441941045224666595e-03 -1.110594421625137329e-01
-1.821169406175613403e-01 6.994366645812988281e-03 -3.496549725532531738e-01 -1.724310070276260376e-01 -4.138328433036804199e-01 5.738567709922790527e-01 -1.420460641384124756e-01 -5.422610640525817871e-01
-4.804438948631286621e-01 5.680606961250305176e-01 -2.864575982093811035e-01 1.216730028390884399e-01 -1.160627901554107666e-01 2.397279441356658936e-01 4.854266941547393799e-01 -2.074595391750335693e-01
-4.114617109298706055e-01 5.868654698133468628e-02 5.700407028198242188e-01 3.526336848735809326e-01 -1.457539200782775879e-01 2.970558404922485352e-01 -3.650948405265808105e-01 -3.676651418209075928e-01
-4.848443865776062012e-01 1.980130523443222046e-01 2.609817981719970703e-01 1.471163611859083176e-02 1.579900681972503662e-01 2.284088134765625000e-01 5.247756838798522949e-01 -5.521485209465026855e-01
5.217999592423439026e-02 7.909435033798217773e-01 7.781542837619781494e-02 2.319243550300598145e-01 -4.050002396106719971e-01 3.689521253108978271e-01 -3.431997448205947876e-02 1.025312244892120361e-01
-1.838273406028747559e-01 -2.200616151094436646e-01 2.815006971359252930e-01 1.802863329648971558e-01 1.511892676353454590e-01 8.746645450592041016e-01 -1.307148039340972900e-01 -3.243695199489593506e-02
-4.202851653099060059e-02 3.591464161872863770e-01 3.423412144184112549e-01 5.496024489402770996e-01 -3.372789621353149414e-01 4.947845935821533203e-01 1.574091315269470215e-01 2.581484019756317139e-01
8.074580132961273193e-02 -1.781947463750839233e-01 2.735296785831451416e-01 1.007841974496841431e-01 1.554336771368980408e-02 8.492348194122314453e-01 7.387453317642211914e-02 -3.871072232723236084e-01
-2.759476602077484131e-01 -1.325736790895462036e-01 7.226889133453369141e-01 1.972371488809585571e-01 -1.181889846920967102e-01 5.500286817550659180e-01 8.588380366563796997e-02 -1.456677019596099854e-01
-6.568532586097717285e-01 4.229830801486968994e-01 -4.688980579376220703e-01 2.090211957693099976e-01 -1.679130047559738159e-01 1.148842126131057739e-01 2.527007162570953369e-01 -1.443017870187759399e-01
-3.037944138050079346e-01 -2.159756422042846680e-01 1.796095818281173706e-01 4.738706350326538086e-01 -5.016038417816162109e-01 5.193743705749511719e-01 -2.690206468105316162e-01 -1.025773659348487854e-01
-4.309112131595611572e-01 1.674160547554492950e-02 1.635668128728866577e-01 4.733254909515380859e-01 -4.479450285434722900e-01 2.519545853137969971e-01 -5.097408294677734375e-01 -1.981730312108993530e-01
-5.029919743537902832e-01 5.049928426742553711e-01 -1.634897589683532715e-01 -5.931615829467773438e-02 -7.500761002302169800e-02 2.042487859725952148e-01 3.968040943145751953e-01 -5.068894624710083008e-01
-6.930533051490783691e-01 2.021475583314895630e-01 -4.278288781642913818e-01 -5.998790636658668518e-02 1.202796772122383118e-01 3.864345550537109375e-01 2.965690195560455322e-01 -2.010608315467834473e-01
-1.557318419218063354e-01 9.307004511356353760e-02 -3.663885593414306641e-01 3.719642162322998047e-01 4.056791365146636963e-01 6.962267756462097168e-01 -1.717209815979003906e-01 -1.252688020467758179e-01
-7.271959185600280762e-01 1.455526649951934814e-01 -4.965572655200958252e-01 2.051734179258346558e-01 2.989313006401062012e-02 2.230672091245651245e-01 1.820585429668426514e-01 -2.784554064273834229e-01
-2.231393456459045410e-01 6.308261156082153320e-01 -4.064048826694488525e-01 4.070936441421508789e-01 -6.661622226238250732e-02 2.162562012672424316e-01 1.620839983224868774e-01 -3.793431520462036133e-01
-5.332942008972167969e-01 1.584813296794891357e-01 -2.287211716175079346e-01 5.050836801528930664e-01 -1.402837131172418594e-02 6.847764551639556885e-02 -5.763127934187650681e-03 -6.149299144744873047e-01
7.771426439285278320e-02 1.312426924705505371e-01 5.042495131492614746e-01 5.899261236190795898e-01 -2.012271992862224579e-02 4.785741865634918213e-01 -2.253721356391906738e-01 -3.069604039192199707e-01
-6.880894303321838379e-01 4.080961942672729492e-01 -3.387342989444732666e-01 2.830604910850524902e-01 3.317371010780334473e-01 2.082295119762420654e-01 9.181684255599975586e-02 5.733005329966545105e-02
-2.758048474788665771e-01 5.691736340522766113e-01 5.921967700123786926e-02 2.802829630672931671e-02 -4.682096838951110840e-01 4.604215621948242188e-01 6.018938496708869934e-03 4.055070281028747559e-01
-5.492766499519348145e-01 4.569442197680473328e-02 2.528891265392303467e-01 4.334125518798828125e-01 -4.683355987071990967e-02 5.120173096656799316e-01 -2.294435203075408936e-01 3.569433093070983887e-01
-4.615217149257659912e-01 -1.798364073038101196e-01 4.711543023586273193e-01 2.771753966808319092e-01 -5.126398205757141113e-01 4.226203262805938721e-01 -9.841101616621017456e-02 -6.893365830183029175e-02
-4.463482499122619629e-01 -3.698901832103729248e-02 4.574547410011291504e-01 3.550414443016052246e-01 -3.559073805809020996e-01 2.898799777030944824e-01 -3.891367912292480469e-01 -3.193085491657257080e-01
-1.367832273244857788e-01 6.405368447303771973e-01 3.746907413005828857e-01 5.846374034881591797e-01 2.254442870616912842e-01 1.496632993221282959e-01 -2.799652051180601120e-03 -1.248063221573829651e-01
-5.810521841049194336e-01 5.234628915786743164e-01 -4.239431619644165039e-01 7.984202355146408081e-02 -8.441135287284851074e-02 1.970164030790328979e-01 3.433627188205718994e-01 -1.960197985172271729e-01
-3.739193677902221680e-01 2.397054880857467651e-01 4.091878235340118408e-01 3.282172381877899170e-01 9.056024253368377686e-02 4.263871610164642334e-01 5.265896916389465332e-01 2.454803586006164551e-01
-5.785405635833740234e-01 2.222499996423721313e-02 -3.520786166191101074e-01 1.851498782634735107e-01 2.196605652570724487e-01 4.407659471035003662e-01 -3.441096842288970947e-01 -3.816020488739013672e-01
-7.364819049835205078e-01 1.741014420986175537e-02 3.818294107913970947e-01 2.073708772659301758e-01 -1.919953525066375732e-01 3.868028521537780762e-02 -3.413291275501251221e-01 -3.370916843414306641e-01
-6.272830963134765625e-01 5.633477568626403809e-01 -3.927994072437286377e-01 1.059370040893554688e-01 -3.533373773097991943e-02 1.652303189039230347e-01 2.866785824298858643e-01 -1.136102750897407532e-01
1.357531175017356873e-02 1.341462731361389160e-01 -1.109205037355422974e-01 7.605378031730651855e-01 1.764684319496154785e-01 5.879340767860412598e-01 9.918377548456192017e-02 6.674055755138397217e-02
-6.080560386180877686e-02 3.797710835933685303e-01 2.156661301851272583e-01 7.227351665496826172e-01 8.747513592243194580e-02 4.586023390293121338e-01 2.182331383228302002e-01 1.327595114707946777e-01
-9.221106022596359253e-02 4.423047006130218506e-01 -3.054562211036682129e-01 1.827099621295928955e-01 4.657923281192779541e-01 5.888832807540893555e-01 -3.042908608913421631e-01 -1.133066937327384949e-01
-1.745104938745498657e-01 2.733608186244964600e-01 1.396140754222869873e-01 8.955563902854919434e-01 2.387306466698646545e-02 2.511674761772155762e-01 -8.410957455635070801e-02 5.076714232563972473e-02
-6.074510812759399414e-01 -3.200967311859130859e-01 1.279216557741165161e-01 -4.067922011017799377e-02 -1.959263086318969727e-01 5.427820682525634766e-01 -3.606331646442413330e-01 -2.178687900304794312e-01
1.376287341117858887e-01 3.962240517139434814e-01 -2.239419221878051758e-01 9.521349333226680756e-03 -1.506392657756805420e-01 7.676117420196533203e-01 -3.988704383373260498e-01 5.297727510333061218e-02
-4.577861130237579346e-01 1.063522845506668091e-01 2.326806038618087769e-01 3.977420032024383545e-01 -6.278538703918457031e-01 2.489497065544128418e-01 -3.307548165321350098e-01 3.474100679159164429e-02
-1.552107161842286587e-03 1.545990854501724243e-01 -1.219876855611801147e-02 8.098970055580139160e-01 9.837965667247772217e-02 5.297946929931640625e-01 1.482699662446975708e-01 8.757654577493667603e-02
-9.477315098047256470e-02 8.547955155372619629e-01 1.214225441217422485e-01 1.942488253116607666e-01 -1.491029262542724609e-01 3.049088716506958008e-01 -2.461108267307281494e-01 1.791511923074722290e-01
-2.262784689664840698e-01 2.823882699012756348e-01 -2.921433746814727783e-01 2.500261962413787842e-01 3.114656209945678711e-01 3.943228125572204590e-01 -1.934232749044895172e-02 -6.843380331993103027e-01
-4.182656109333038330e-01 -1.666984260082244873e-01 4.815577864646911621e-01 4.382313191890716553e-01 -1.060589626431465149e-01 5.789542198181152344e-01 -2.206543087959289551e-02 1.624734103679656982e-01
-5.525017380714416504e-01 3.515618443489074707e-01 -4.113058447837829590e-01 3.730000555515289307e-01 -6.759717315435409546e-02 1.289447695016860962e-01 1.975235790014266968e-01 -4.501477479934692383e-01
-4.589011371135711670e-01 9.295412153005599976e-02 4.811719059944152832e-01 3.627944886684417725e-01 -4.429365321993827820e-02 2.080366164445877075e-01 -4.129073619842529297e-01 -4.493209719657897949e-01
-5.344573259353637695e-01 6.220371723175048828e-01 -4.067214131355285645e-01 -4.846417158842086792e-02 -3.657121956348419189e-01 6.054725125432014465e-02 -2.740164287388324738e-03 -1.491145342588424683e-01
2.172801196575164795e-01 -2.629343979060649872e-02 8.855168521404266357e-02 3.177741765975952148e-01 6.005157902836799622e-02 7.780217528343200684e-01 -3.088891506195068359e-01 -3.727459609508514404e-01
-5.804242491722106934e-01 3.004829213023185730e-02 2.272211611270904541e-01 3.039617538452148438e-01 -5.806630253791809082e-01 2.854572534561157227e-01 -3.078459799289703369e-01 6.897825002670288086e-02
-3.787142932415008545e-01 1.047245860099792480e-01 3.915316164493560791e-01 8.060595989227294922e-01 8.529781550168991089e-02 1.600666940212249756e-01 3.288576379418373108e-02 -9.274017810821533203e-02
-3.133026361465454102e-01 -1.344630867242813110e-01 4.377517104148864746e-01 1.148527301847934723e-02 2.223525568842887878e-02 8.125951290130615234e-01 -1.355238258838653564e-01 1.132734790444374084e-01
-5.617415308952331543e-01 5.469153169542551041e-03 3.511368930339813232e-01 2.884233295917510986e-01 -2.692512273788452148e-01 5.045207142829895020e-01 -2.583091259002685547e-01 2.901213169097900391e-01
-2.396089583635330200e-01 -3.895435109734535217e-02 5.488542318344116211e-01 5.694076046347618103e-02 1.913730055093765259e-01 6.752963066101074219e-01 -1.688940227031707764e-01 -3.397244513034820557e-01
-3.723438084125518799e-01 5.174933075904846191e-01 -3.413794040679931641e-01 3.270216286182403564e-01 4.624986350536346436e-01 3.696365952491760254e-01 1.275938302278518677e-01 -5.711015313863754272e-02
-3.230708539485931396e-01 -2.264331579208374023e-01 1.326976865530014038e-01 2.629305124282836914e-01 -2.593766748905181885e-01 6.836844086647033691e-01 -4.700974225997924805e-01 -4.381754249334335327e-02
-4.514856263995170593e-02 -9.982551634311676025e-02 2.775448262691497803e-01 9.043246507644653320e-02 1.577607542276382446e-01 8.349840044975280762e-01 -2.613508999347686768e-01 -3.352556526660919189e-01
-8.881074935197830200e-02 4.377926588058471680e-01 5.661812424659729004e-02 6.728602945804595947e-02 -2.589772939682006836e-01 3.802779316902160645e-01 4.107824265956878662e-01 -6.421015858650207520e-01
-6.875680387020111084e-02 9.253027439117431641e-01 -6.932725757360458374e-02 -2.027059905230998993e-03 -6.355197727680206299e-02 3.466085493564605713e-01 -3.958965465426445007e-02 -9.237486124038696289e-02
-4.152497351169586182e-01 3.320230841636657715e-01 -1.432007253170013428e-01 -4.668444395065307617e-01 5.879995599389076233e-02 5.622583627700805664e-01 -3.990026414394378662e-01 9.134844876825809479e-03
-5.356392860412597656e-01 1.287165135145187378e-01 4.084103405475616455e-01 3.055389523506164551e-01 -5.229401215910911560e-02 1.536006182432174683e-01 -4.379220604896545410e-01 -4.671895205974578857e-01
-7.102738618850708008e-01 1.909662038087844849e-01 -3.838707804679870605e-01 1.766247898340225220e-01 2.209049277007579803e-02 2.427608221769332886e-01 4.427354037761688232e-01 -1.582859754562377930e-01
-4.723773300647735596e-01 -2.562783956527709961e-01 2.354080826044082642e-01 3.373284041881561279e-01 -5.760835409164428711e-01 4.353537857532501221e-01 -1.146190091967582703e-01 -8.620414882898330688e-02
-5.667405128479003906e-01 -1.315910071134567261e-01 6.637664511799812317e-03 1.404687166213989258e-01 -7.048168778419494629e-02 5.998083353042602539e-01 -4.929307997226715088e-01 1.843771785497665405e-01
-5.122623443603515625e-01 5.538807511329650879e-01 -3.165733516216278076e-01 -2.160349339246749878e-01 -7.949195057153701782e-02 2.052802890539169312e-01 1.927843689918518066e-01 -4.452964365482330322e-01
-5.541151762008666992e-01 6.672186404466629028e-02 1.271204054355621338e-01 4.910919964313507080e-01 -3.156730160117149353e-02 4.709916710853576660e-01 -2.329774051904678345e-01 3.925116360187530518e-01
-2.813847661018371582e-01 5.378502607345581055e-01 2.328605949878692627e-01 -7.080783694982528687e-02 -2.463255971670150757e-01 5.162835121154785156e-01 2.224149703979492188e-01 4.422765076160430908e-01
2.648828178644180298e-02 4.661976695060729980e-01 2.374230325222015381e-01 6.405787467956542969e-01 -1.940569374710321426e-03 5.169789195060729980e-01 -1.831312663853168488e-02 2.182681113481521606e-01
-3.836134076118469238e-01 4.900538548827171326e-02 -3.783784806728363037e-01 -1.197919845581054688e-01 -5.720734596252441406e-01 4.388811290264129639e-01 8.740854263305664062e-02 -4.066865444183349609e-01
-5.277577042579650879e-01 5.850203633308410645e-01 -4.745268523693084717e-01 8.458261191844940186e-02 3.616248071193695068e-02 1.036944687366485596e-01 -1.275811642408370972e-01 -3.443191945552825928e-01
-3.052933812141418457e-01 1.493717283010482788e-01 -1.225185543298721313e-01 -1.415966004133224487e-01 -4.970793128013610840e-01 2.455939650535583496e-01 4.793547093868255615e-03 -7.362039685249328613e-01
-3.555921614170074463e-01 6.558575034141540527e-01 1.586544513702392578e-01 5.702763795852661133e-01 2.192865163087844849e-01 2.977747283875942230e-02 2.025701701641082764e-01 -5.487201735377311707e-02
-1.127436663955450058e-02 4.560130536556243896e-01 -2.491140216588973999e-01 4.974212348461151123e-01 -2.156862914562225342e-01 4.336240887641906738e-01 3.311925828456878662e-01 -3.717532455921173096e-01
-6.860230565071105957e-01 1.614566296339035034e-01 -3.529324531555175781e-01 2.781403958797454834e-01 -3.227624669671058655e-02 2.110264897346496582e-01 4.374876618385314941e-01 -2.537941634654998779e-01
-2.433183342218399048e-01 3.641679883003234863e-01 -2.271075174212455750e-02 3.725709626451134682e-03 -4.837375879287719727e-01 5.825790166854858398e-01 2.129562012851238251e-02 4.835228621959686279e-01
-5.649589300155639648e-01 9.753686934709548950e-02 -2.289816290140151978e-01 -2.569418847560882568e-01 2.182637155055999756e-01 6.114203333854675293e-01 3.624599277973175049e-01 2.332281786948442459e-03
-6.132538914680480957e-01 4.677877128124237061e-01 -4.096856117248535156e-01 1.042163223028182983e-01 3.300343751907348633e-01 3.010005354881286621e-01 6.155624240636825562e-02 -1.519141346216201782e-01
-4.368577003479003906e-01 3.513562679290771484e-01 3.979849815368652344e-01 5.195406079292297363e-01 1.804228872060775757e-01 3.655987679958343506e-01 1.738382130861282349e-01 2.468909770250320435e-01
-3.972061574459075928e-01 4.932502508163452148e-01 1.864787191152572632e-02 -2.026067227125167847e-01 1.154738515615463257e-01 3.620216548442840576e-01 5.238159894943237305e-01 -3.725010156631469727e-01
-7.849109917879104614e-02 1.775796562433242798e-01 2.414680719375610352e-01 1.019685715436935425e-01 -1.745667122304439545e-02 4.755627512931823730e-01 5.775355100631713867e-01 -5.775710344314575195e-01
-1.083960384130477905e-01 4.534994661808013916e-01 7.400666177272796631e-02 1.134793162345886230e-01 -1.733436286449432373e-01 3.885701894760131836e-01 5.025779008865356445e-01 -5.749909281730651855e-01
-2.127531468868255615e-01 3.001271188259124756e-01 4.217062592506408691e-01 7.633993029594421387e-01 -1.462988108396530151e-01 2.522981464862823486e-01 -8.611520379781723022e-02 1.075708791613578796e-01
-2.236511409282684326e-01 8.388743549585342407e-02 3.677873015403747559e-01 5.165328383445739746e-01 2.698445320129394531e-01 5.589066147804260254e-01 -2.232711464166641235e-01 -3.253100514411926270e-01
-4.762258827686309814e-01 2.719066739082336426e-01 -5.958894491195678711e-01 2.278446704149246216e-01 -1.730451583862304688e-01 3.149290680885314941e-01 1.704258024692535400e-01 -3.662080168724060059e-01
-4.460428655147552490e-01 -9.777840226888656616e-02 5.592455863952636719e-01 1.453165560960769653e-01 -2.977440953254699707e-01 3.870721757411956787e-01 -2.759403586387634277e-01 -3.781442940235137939e-01
-5.280276536941528320e-01 2.640735507011413574e-01 -1.495156288146972656e-01 -3.468244671821594238e-01 3.517101407051086426e-01 5.911803841590881348e-01 -9.969760477542877197e-02 -1.602368354797363281e-01
-6.293408870697021484e-01 2.948997318744659424e-01 -3.248296380043029785e-01 4.362576082348823547e-02 3.995571434497833252e-01 4.251165986061096191e-01 2.040813714265823364e-01 -1.659136861562728882e-01
-3.057114183902740479e-01 2.047158218920230865e-02 6.040105819702148438e-01 1.613443531095981598e-02 8.676952123641967773e-02 5.417251586914062500e-01 -2.259137034416198730e-01 -4.347414374351501465e-01
-7.021687179803848267e-02 3.898795694112777710e-02 -3.962415754795074463e-01 5.596221089363098145e-01 -3.638471364974975586e-01 4.518376588821411133e-01 6.312502082437276840e-03 -4.321845769882202148e-01
-2.731091976165771484e-01 5.247536897659301758e-01 1.859768331050872803e-01 1.158196702599525452e-01 -2.736535370349884033e-01 5.057039856910705566e-01 1.041721329092979431e-01 5.104596018791198730e-01
-1.996249109506607056e-01 -4.774481803178787231e-02 -3.120443522930145264e-01 -8.014182560145854950e-03 -6.907819509506225586e-01 5.421801805496215820e-01 2.257146313786506653e-02 -2.979698777198791504e-01
-6.167562007904052734e-01 -1.393871605396270752e-01 1.180793866515159607e-01 3.323796391487121582e-01 -3.024625480175018311e-01 5.039877295494079590e-01 -2.886001467704772949e-01 2.167643606662750244e-01
-5.859773159027099609e-01 1.734405755996704102e-02 1.451068967580795288e-01 4.842267036437988281e-01 -1.958379745483398438e-01 4.438133537769317627e-01 -2.343144863843917847e-01 3.325240314006805420e-01
-4.758441448211669922e-01 -4.618414491415023804e-02 -4.441141486167907715e-01 1.630686074495315552e-01 -6.133592128753662109e-01 3.362152576446533203e-01 5.587848834693431854e-03 -2.415138185024261475e-01
-2.603654377162456512e-02 -6.020798906683921814e-02 3.671433925628662109e-01 -1.237327009439468384e-01 2.521832939237356186e-03 9.012908339500427246e-01 1.580587327480316162e-01 -9.098858386278152466e-02
-3.145540952682495117e-01 3.956201076507568359e-01 -1.492394953966140747e-01 -3.688128888607025146e-01 9.093968570232391357e-02 6.309987902641296387e-01 -4.192554354667663574e-01 6.356434524059295654e-02
-3.486195504665374756e-01 2.968606650829315186e-01 -3.282796144485473633e-01 3.555943444371223450e-02 9.771106392145156860e-02 6.938478350639343262e-01 6.865814328193664551e-02 4.308361411094665527e-01
-4.035119712352752686e-01 2.450926601886749268e-01 8.583028614521026611e-02 5.620419979095458984e-01 3.140250742435455322e-01 3.861541748046875000e-01 4.439051449298858643e-01 9.524168819189071655e-02
-4.319148659706115723e-01 4.216550588607788086e-01 -1.656400412321090698e-01 5.434977412223815918e-01 2.119348570704460144e-02 1.957420110702514648e-01 4.994862377643585205e-01 -1.567787528038024902e-01
1.468149125576019287e-01 2.802283763885498047e-01 -2.150859832763671875e-01 2.119347453117370605e-01 2.161099612712860107e-01 8.651685118675231934e-01 -1.102272793650627136e-01 -3.699942305684089661e-02
-2.382555007934570312e-01 -3.118948638439178467e-02 4.256636202335357666e-01 3.008633852005004883e-01 -3.050026893615722656e-01 4.298351705074310303e-01 -4.195162057876586914e-01 -4.655905961990356445e-01
-4.966568648815155029e-01 -2.069556266069412231e-01 4.081587195396423340e-01 2.790474295616149902e-01 -5.378133654594421387e-01 4.147593975067138672e-01 -5.086850374937057495e-02 -4.673616215586662292e-02
-3.755936622619628906e-01 1.603056639432907104e-01 7.331954240798950195e-01 2.212400883436203003e-01 3.389202058315277100e-02 3.889891207218170166e-01 -2.065050601959228516e-01 -2.271635085344314575e-01
-6.791533827781677246e-01 -1.335624009370803833e-01 1.905086487531661987e-01 4.122612625360488892e-02 -1.849512457847595215e-01 3.553921282291412354e-01 -5.079061985015869141e-01 -2.538492977619171143e-01
-8.799666166305541992e-02 5.110884904861450195e-01 8.254005759954452515e-02 7.063252329826354980e-01 3.248398602008819580e-01 3.249209523200988770e-01 7.875392585992813110e-02 -8.966739475727081299e-02
-3.319205045700073242e-01 6.310805678367614746e-01 -1.700500398874282837e-01 4.529029726982116699e-01 -2.851347625255584717e-01 2.822833508253097534e-02 2.431883364915847778e-01 -3.410116732120513916e-01
-6.270992159843444824e-01 -1.577060669660568237e-02 3.621225357055664062e-01 -1.371956318616867065e-01 -1.211654171347618103e-01 3.060802817344665527e-01 -4.249347150325775146e-01 -4.093977212905883789e-01
-5.230353474617004395e-01 -2.091605812311172485e-01 2.629941999912261963e-01 1.562052816152572632e-01 -4.317495226860046387e-01 6.033872365951538086e-01 2.191419526934623718e-02 1.953344792127609253e-01
7.591976225376129150e-02 -4.065427556633949280e-02 4.127914607524871826e-01 -2.905117161571979523e-02 5.320088565349578857e-02 8.666881918907165527e-01 -1.598294079303741455e-02 -2.590529322624206543e-01
-1.534711271524429321e-01 4.478633701801300049e-01 -4.884583950042724609e-01 -2.575268745422363281e-01 -1.850315332412719727e-01 6.176711320877075195e-01 -2.314538359642028809e-01 4.034981504082679749e-02
-4.803845286369323730e-02 5.779816508293151855e-01 4.463591277599334717e-01 5.480898618698120117e-01 -9.895537048578262329e-02 3.546056151390075684e-01 -1.042186692357063293e-01 1.326340734958648682e-01
-5.598226189613342285e-01 2.338438294827938080e-02 3.319207727909088135e-01 2.732519507408142090e-01 -2.385902851819992065e-01 5.102552771568298340e-01 -2.704756259918212891e-01 3.328230082988739014e-01
-6.247305274009704590e-01 5.540794134140014648e-01 -3.223241269588470459e-01 -9.282205253839492798e-02 1.025617867708206177e-01 1.098292246460914612e-01 4.832566902041435242e-02 -4.065491557121276855e-01
1.497121006250381470e-01 3.295271396636962891e-01 -6.728345900774002075e-02 3.930124342441558838e-01 3.355769217014312744e-01 7.342922687530517578e-01 -2.171919643878936768e-01 -1.050851196050643921e-01
-4.724066257476806641e-01 4.918813407421112061e-01 4.992957711219787598e-01 4.914022088050842285e-01 3.951248899102210999e-02 1.190632954239845276e-01 2.464260533452033997e-02 1.666367650032043457e-01
-8.894000202417373657e-02 1.711769849061965942e-01 -3.319112360477447510e-01 2.107561528682708740e-01 3.621242344379425049e-01 7.086037397384643555e-01 -3.925033807754516602e-01 -1.445431262254714966e-01
-4.177280962467193604e-01 4.883451461791992188e-01 3.539481014013290405e-02 6.635098457336425781e-01 2.936392724514007568e-01 1.419398039579391479e-01 1.978158652782440186e-01 4.702113103121519089e-03
-5.682663321495056152e-01 4.651648458093404770e-03 2.665946185588836670e-01 4.067405760288238525e-01 -2.548737265169620514e-02 5.214293003082275391e-01 -2.167390435934066772e-01 3.478898704051971436e-01
-2.752628624439239502e-01 -1.521793603897094727e-01 5.068438053131103516e-01 -2.180273085832595825e-01 -6.416470557451248169e-02 7.438939809799194336e-01 1.245063394308090210e-01 -1.537798494100570679e-01
-5.038411021232604980e-01 -3.455120325088500977e-02 6.556724309921264648e-01 1.320197880268096924e-01 3.494933992624282837e-02 5.338714122772216797e-01 -5.676920339465141296e-02 9.028804302215576172e-02
1.197612658143043518e-02 1.074673011898994446e-01 -1.630284190177917480e-01 -1.896664798259735107e-01 -6.219916343688964844e-01 6.308560967445373535e-01 -2.254018783569335938e-01 -3.001611530780792236e-01
-6.649445891380310059e-01 2.551851272583007812e-01 -5.084517598152160645e-01 3.847146332263946533e-01 4.822004120796918869e-04 2.005925625562667847e-01 2.009066641330718994e-01 7.483103126287460327e-02
-7.781111001968383789e-01 2.815034985542297363e-01 4.775721952319145203e-02 -2.215642333030700684e-01 3.895040154457092285e-01 2.684582769870758057e-01 -2.820057421922683716e-02 -1.983661055564880371e-01
-5.565181374549865723e-01 5.051026940345764160e-01 -5.900927633047103882e-02 -2.590714395046234131e-01 2.777928486466407776e-02 1.850022971630096436e-01 2.892362177371978760e-01 -4.958868622779846191e-01
-3.918352425098419189e-01 6.048302054405212402e-01 -3.652688860893249512e-01 2.603671848773956299e-01 4.110355079174041748e-01 3.238889276981353760e-01 -7.284299284219741821e-02 1.651586592197418213e-02
-2.631408870220184326e-01 6.642290353775024414e-01 1.845728904008865356e-01 6.033119559288024902e-01 2.182464897632598877e-01 1.121628656983375549e-01 1.548682600259780884e-01 -8.548665046691894531e-02
-1.482205539941787720e-01 5.550532937049865723e-01 3.165903091430664062e-01 -1.382324993610382080e-01 -4.834563434123992920e-01 4.930275082588195801e-01 -1.201489716768264771e-01 2.436529099941253662e-01
1.204249933362007141e-01 1.155446022748947144e-01 -6.695448886603116989e-03 2.141323089599609375e-01 4.211898446083068848e-01 7.490524649620056152e-01 -1.574987918138504028e-01 -4.036874175071716309e-01
1.434948891401290894e-01 2.886378169059753418e-01 -3.508104383945465088e-01 -1.339680254459381104e-01 -6.910935044288635254e-02 7.736089229583740234e-01 7.944427430629730225e-02 -3.814758360385894775e-01
-5.718039721250534058e-02 7.575953006744384766e-01 4.288348257541656494e-01 2.050673514604568481e-01 -1.716508865356445312e-01 2.334597408771514893e-01 4.755967110395431519e-02 -3.325633704662322998e-01
-1.969526857137680054e-01 -1.014358997344970703e-01 3.332153260707855225e-01 4.824322164058685303e-01 -3.882746696472167969e-01 4.735890328884124756e-01 -4.159362912178039551e-01 -2.431053370237350464e-01
-5.535249114036560059e-01 1.917659491300582886e-01 -5.164593458175659180e-01 2.845480144023895264e-01 1.564400643110275269e-01 4.197349846363067627e-01 3.252943456172943115e-01 -5.168080329895019531e-02
-3.227213323116302490e-01 -4.510348290205001831e-02 -4.243524968624114990e-01 3.014390468597412109e-01 -4.518076479434967041e-01 3.609086573123931885e-01 -4.489338397979736328e-02 -5.352339148521423340e-01
-1.916075646877288818e-01 -8.718236535787582397e-02 3.933948278427124023e-01 4.375697672367095947e-01 -3.669218719005584717e-01 4.325420856475830078e-01 -3.644697368144989014e-01 -3.935691714286804199e-01
-8.336251378059387207e-01 4.108472540974617004e-02 -1.574750058352947235e-02 2.260446101427078247e-01 3.828842341899871826e-01 9.319356828927993774e-02 -8.623532950878143311e-02 -2.988562881946563721e-01
9.772279299795627594e-03 6.624031662940979004e-01 -8.625898510217666626e-02 -1.163604948669672012e-02 -3.069101274013519287e-01 3.983040153980255127e-01 2.722154259681701660e-01 -4.760351181030273438e-01
-6.553133577108383179e-02 5.043507218360900879e-01 2.942312061786651611e-01 -2.276395112276077271e-01 -5.236569643020629883e-01 4.844275116920471191e-01 -3.064377307891845703e-01 1.238982845097780228e-02
-7.751277685165405273e-01 2.653807103633880615e-01 -3.564609885215759277e-01 3.712401688098907471e-01 -1.828688941895961761e-02 6.114609166979789734e-02 -6.008414924144744873e-02 -2.370300590991973877e-01
-5.013821125030517578e-01 5.335628241300582886e-02 3.182044923305511475e-01 5.082497000694274902e-01 -5.413210391998291016e-01 2.153194993734359741e-01 -2.163152396678924561e-01 -3.734185127541422844e-03
-5.836554765701293945e-01 1.238290872424840927e-02 3.454522192478179932e-01 3.327012956142425537e-01 -2.422021627426147461e-01 4.760286808013916016e-01 -1.974327862262725830e-01 3.239148259162902832e-01
-3.230992555618286133e-01 3.509972989559173584e-01 1.035494878888130188e-01 1.101026237010955811e-01 3.138811588287353516e-01 4.190676510334014893e-01 6.183620095252990723e-01 -3.050444722175598145e-01
-2.497399151325225830e-01 5.015750527381896973e-01 -2.461691796779632568e-01 5.545794218778610229e-02 5.108165144920349121e-01 5.869207978248596191e-01 -8.903086930513381958e-02 -9.508772939443588257e-02
1.214405708014965057e-02 1.456988751888275146e-01 4.981144070625305176e-01 -1.011204868555068970e-01 4.560479894280433655e-03 8.319966197013854980e-01 4.766191169619560242e-02 -1.605305671691894531e-01
-1.192586030811071396e-02 6.104761958122253418e-01 3.884589970111846924e-01 -1.352431327104568481e-01 -4.951596260070800781e-01 4.527194797992706299e-01 -8.466304093599319458e-02 -2.607075870037078857e-02
-1.367770321667194366e-02 6.834656000137329102e-01 3.232368230819702148e-01 2.731996178627014160e-01 -3.359339237213134766e-01 3.535235524177551270e-01 -3.141017854213714600e-01 1.306803971529006958e-01
-1.658592820167541504e-01 7.769697904586791992e-01 1.194941699504852295e-01 1.605220586061477661e-01 -1.205518394708633423e-01 2.535188794136047363e-01 3.923638761043548584e-01 -3.098521232604980469e-01
-4.930858612060546875e-01 5.034086853265762329e-02 -6.235600709915161133e-01 2.543273270130157471e-01 1.521401703357696533e-01 5.194712281227111816e-01 8.708146214485168457e-02 1.557570416480302811e-02
-1.654172241687774658e-01 4.054562151432037354e-01 3.660381212830543518e-02 -1.005579009652137756e-01 -5.135884284973144531e-01 6.032186150550842285e-01 7.584080100059509277e-02 4.042190909385681152e-01
1.578624099493026733e-01 4.800175726413726807e-01 1.278539896011352539e-01 -3.908589109778404236e-02 7.393928617238998413e-02 6.061331629753112793e-01 -4.532774388790130615e-01 -3.853096067905426025e-01
-5.033839344978332520e-01 -1.033898293972015381e-01 2.502335608005523682e-01 2.415871024131774902e-01 -6.522012352943420410e-01 3.887193799018859863e-01 1.391300112009048462e-01 1.382300704717636108e-01
-2.729721069335937500e-01 6.991015672683715820e-01 -3.021152913570404053e-01 4.397158324718475342e-01 -1.795250326395034790e-01 3.598595038056373596e-02 1.097508594393730164e-01 -3.264201283454895020e-01
-5.380121469497680664e-01 6.074371933937072754e-02 4.185669124126434326e-01 -4.623591899871826172e-02 -7.683412730693817139e-02 2.787500321865081787e-01 -4.531800448894500732e-01 -4.904488325119018555e-01
-5.568437576293945312e-01 4.942191839218139648e-01 -3.861849308013916016e-01 1.472681201994419098e-02 2.962851822376251221e-01 4.473245739936828613e-01 6.654601544141769409e-02 -6.327777355909347534e-02
1.811568588018417358e-01 2.550207376480102539e-01 -8.580242842435836792e-02 5.542597174644470215e-01 2.149035483598709106e-01 6.598708629608154297e-01 -2.789029777050018311e-01 -1.678708344697952271e-01
-2.316914647817611694e-01 3.617016077041625977e-01 1.003572866320610046e-01 1.552376896142959595e-01 -2.237378209829330444e-01 6.139806509017944336e-01 3.626260161399841309e-01 4.720086753368377686e-01
-4.164112508296966553e-01 5.996502637863159180e-01 -4.684655070304870605e-01 2.328730374574661255e-01 3.022933006286621094e-02 3.062757253646850586e-01 1.532713770866394043e-01 -2.740817070007324219e-01
-4.195805490016937256e-01 4.851381480693817139e-01 -2.800152897834777832e-01 -4.514248669147491455e-01 4.023913294076919556e-02 3.339224457740783691e-01 -1.480168402194976807e-01 -4.139660298824310303e-01
-3.144747912883758545e-01 2.885431647300720215e-01 2.115429788827896118e-01 2.921790182590484619e-01 3.234302699565887451e-01 4.692275524139404297e-01 5.872164368629455566e-01 1.346282660961151123e-01
-3.380525410175323486e-01 4.406587034463882446e-02 2.511486411094665527e-01 5.314894914627075195e-01 -5.617169737815856934e-01 3.402307629585266113e-01 -3.191202580928802490e-01 7.142022252082824707e-02
-3.294000327587127686e-01 1.976185441017150879e-01 1.660196781158447266e-01 3.177013695240020752e-01 2.827076800167560577e-02 4.011633992195129395e-01 7.299553155899047852e-01 -1.714052408933639526e-01
-4.690694808959960938e-02 8.251293301582336426e-01 6.736111640930175781e-02 2.564579844474792480e-01 -1.131391599774360657e-01 1.395648270845413208e-01 6.789354979991912842e-02 -4.580010175704956055e-01
-3.539330065250396729e-01 4.779272377490997314e-01 -5.240000411868095398e-02 -3.116894066333770752e-01 1.761714220046997070e-01 5.640115737915039062e-01 -4.124926924705505371e-01 1.646977663040161133e-01
-5.350027680397033691e-01 2.641796469688415527e-01 -2.115755081176757812e-01 -3.438420295715332031e-01 1.749203205108642578e-01 4.991892278194427490e-01 3.508036434650421143e-01 -2.795345187187194824e-01
-2.097290307283401489e-01 3.854126036167144775e-01 3.305912017822265625e-02 -4.960003867745399475e-02 -2.191818356513977051e-01 6.861419677734375000e-01 2.975325286388397217e-01 4.433517158031463623e-01
-3.193904459476470947e-01 8.468666672706604004e-02 -4.277040660381317139e-01 3.741210997104644775e-01 -4.980261027812957764e-01 2.885285913944244385e-01 6.914258003234863281e-02 -4.815197885036468506e-01
-6.624392867088317871e-01 -2.758328244090080261e-02 1.522575467824935913e-01 2.826019227504730225e-01 1.030324324965476990e-01 4.911719858646392822e-01 -2.119120806455612183e-01 4.007428288459777832e-01
-1.155037060379981995e-01 -2.470442503690719604e-01 5.947421118617057800e-02 -6.979892030358314514e-03 7.575827836990356445e-02 9.187123775482177734e-01 -1.636795103549957275e-01 -2.132590413093566895e-01
-3.565088510513305664e-01 1.924701482057571411e-01 -5.389946699142456055e-01 2.351923286914825439e-01 -2.409989982843399048e-01 3.891181647777557373e-01 1.838918030261993408e-01 -4.967056214809417725e-01
-3.452621102333068848e-01 -6.938090175390243530e-02 5.165004730224609375e-01 3.962982892990112305e-01 -2.038241326808929443e-01 3.381630480289459229e-01 -3.224694728851318359e-01 -4.384860694408416748e-01
-5.778307318687438965e-01 4.972225800156593323e-02 6.057264804840087891e-01 -6.240057572722434998e-02 1.967524550855159760e-02 3.258327543735504150e-01 -2.301439642906188965e-01 -3.651309907436370850e-01
1.093914434313774109e-01 6.813946366310119629e-01 1.395913213491439819e-01 8.002887666225433350e-02 -7.285717129707336426e-02 6.133575439453125000e-01 -1.794833540916442871e-01 -2.900254726409912109e-01
-2.829491198062896729e-01 8.443340659141540527e-01 -1.173403933644294739e-01 2.169224433600902557e-03 -1.473374217748641968e-01 1.236794814467430115e-01 -3.875915110111236572e-01 7.767989486455917358e-02
-4.481878280639648438e-01 5.352152585983276367e-01 -4.934177398681640625e-01 -1.517790555953979492e-01 -3.555221259593963623e-01 2.447886317968368530e-01 3.191759437322616577e-02 -2.425656020641326904e-01
-1.259847283363342285e-01 2.053765058517456055e-01 5.776761099696159363e-02 8.063498139381408691e-01 2.977184653282165527e-01 4.250226616859436035e-01 1.327195614576339722e-01 3.893934562802314758e-02
-5.844417810440063477e-01 4.194761216640472412e-01 1.832097396254539490e-02 -3.580761551856994629e-01 2.472676634788513184e-01 4.910659790039062500e-01 -1.196493431925773621e-01 1.931588798761367798e-01
2.625435777008533478e-02 2.816005051136016846e-01 1.794287115335464478e-01 4.959236979484558105e-01 1.034141867421567440e-03 7.027660012245178223e-01 -3.528295755386352539e-01 1.533202677965164185e-01
9.226457774639129639e-02 4.590473175048828125e-01 -6.896842271089553833e-02 1.991244405508041382e-01 1.748240590095520020e-01 7.608495354652404785e-01 -3.557768166065216064e-01 -1.796901226043701172e-02
-3.220711648464202881e-01 5.962305068969726562e-01 4.157506525516510010e-01 5.329979062080383301e-01 3.545392304658889771e-02 1.523673236370086670e-01 -5.944951623678207397e-02 2.362987101078033447e-01
-4.985356330871582031e-01 4.253354966640472412e-01 -6.135265231132507324e-01 1.232357770204544067e-01 1.122563984245061874e-02 3.693754374980926514e-01 2.032173424959182739e-01 3.299326077103614807e-02
-2.972508370876312256e-01 9.165182709693908691e-01 1.709436066448688507e-02 1.005816683173179626e-01 -1.059199348092079163e-01 6.503118574619293213e-02 1.265729516744613647e-01 -1.725064814090728760e-01
-3.743711709976196289e-01 6.205593049526214600e-02 6.999092102050781250e-01 2.750481665134429932e-01 5.386381968855857849e-02 4.648699462413787842e-01 -1.834325194358825684e-01 -1.944683194160461426e-01
2.613591253757476807e-01 3.397373855113983154e-01 -4.869347438216209412e-02 -1.527039557695388794e-01 -3.429620563983917236e-01 7.409994006156921387e-01 1.917946338653564453e-01 -2.951135337352752686e-01
-4.559797048568725586e-01 3.089542686939239502e-01 -4.218121170997619629e-01 2.634352147579193115e-01 -1.230686008930206299e-01 3.677258193492889404e-01 4.784150719642639160e-01 -2.646830081939697266e-01
-1.290015727281570435e-01 4.225336015224456787e-01 3.287550508975982666e-01 6.030476689338684082e-01 2.830287814140319824e-01 2.192733436822891235e-01 3.641071617603302002e-01 -2.689189016819000244e-01
-5.616717934608459473e-01 1.636019051074981689e-01 2.524588443338871002e-02 4.529210329055786133e-01 -2.634404599666595459e-01 1.023087427020072937e-01 5.879333019256591797e-01 -1.626373529434204102e-01
-1.337694525718688965e-01 8.673086762428283691e-01 -2.033973038196563721e-01 -6.774990260601043701e-02 1.378463464789092541e-03 4.119081795215606689e-01 -2.883427962660789490e-02 -1.158412322402000427e-01
-6.039637327194213867e-01 -7.237133383750915527e-02 7.073417305946350098e-02 7.326202839612960815e-02 -5.594028234481811523e-01 4.615302681922912598e-01 -1.871046870946884155e-01 2.422178834676742554e-01
-6.055508852005004883e-01 -7.939756661653518677e-02 5.609503984451293945e-01 -2.163978219032287598e-01 -5.258741602301597595e-02 5.061050057411193848e-01 -7.825837284326553345e-02 -2.187798358500003815e-02
-5.729281902313232422e-01 -1.414374560117721558e-01 6.838839035481214523e-03 2.345475852489471436e-01 4.443959519267082214e-02 6.453290581703186035e-01 -2.209508121013641357e-01 3.597858250141143799e-01
1.332428157329559326e-01 4.596490561962127686e-01 -2.659382224082946777e-01 2.606543004512786865e-01 -1.053958907723426819e-01 6.274298429489135742e-01 2.309869825839996338e-01 -4.173415005207061768e-01
-4.154848754405975342e-01 -8.537627011537551880e-02 4.032680392265319824e-01 2.549216747283935547e-01 -2.649990916252136230e-01 3.669453859329223633e-01 -4.183503389358520508e-01 -4.610669314861297607e-01
-3.069476969540119171e-02 4.569776058197021484e-01 2.872902154922485352e-01 -1.438620090484619141e-01 -5.276268124580383301e-01 5.426661968231201172e-01 -3.342094719409942627e-01 4.924022778868675232e-02
-2.010131627321243286e-01 7.176437973976135254e-01 1.066992059350013733e-01 -6.377611309289932251e-02 -2.428528368473052979e-01 3.208084702491760254e-01 4.769862592220306396e-01 -1.992925703525543213e-01
-1.264400631189346313e-01 -2.926734462380409241e-02 4.786058068275451660e-01 2.065940992906689644e-03 1.605706363916397095e-01 7.510264515876770020e-01 -2.206472456455230713e-01 -3.399702310562133789e-01
-2.518436908721923828e-01 4.824119806289672852e-01 3.639471903443336487e-02 6.177303791046142578e-01 2.035415619611740112e-01 3.558394908905029297e-01 3.848391473293304443e-01 6.918043643236160278e-02
-6.838472485542297363e-01 2.721751034259796143e-01 -4.439666271209716797e-01 1.676871031522750854e-01 -9.168911725282669067e-02 2.210739403963088989e-01 3.202605545520782471e-01 -2.705566883087158203e-01
-4.181080460548400879e-01 -5.572183057665824890e-02 6.659583449363708496e-01 1.105512902140617371e-01 -1.606415510177612305e-01 5.323442220687866211e-01 -2.181932181119918823e-01 -9.774609655141830444e-02
-4.519781172275543213e-01 3.893367052078247070e-01 -2.514498233795166016e-01 -3.446659743785858154e-01 1.962844431400299072e-01 4.387134015560150146e-01 -6.766664329916238785e-03 -4.806956052780151367e-01
-5.103392004966735840e-01 6.322197318077087402e-01 -1.252873241901397705e-01 -1.584368199110031128e-02 2.902910709381103516e-01 3.342830836772918701e-01 3.561630249023437500e-01 3.221892938017845154e-02
-6.213416457176208496e-01 1.544129997491836548e-01 -3.560304641723632812e-01 5.118497181683778763e-03 1.575595289468765259e-01 3.442117869853973389e-01 3.168431818485260010e-01 -4.686267375946044922e-01
-8.049157448112964630e-03 4.126157164573669434e-01 3.465427756309509277e-01 -7.536848634481430054e-02 -5.146880745887756348e-01 5.370966196060180664e-01 -3.804422020912170410e-01 7.614706456661224365e-02
-4.037480056285858154e-01 6.541354060173034668e-01 -4.061544835567474365e-01 -5.949355289340019226e-02 5.557179450988769531e-02 1.511151194572448730e-01 -5.839996784925460815e-02 -4.596292972564697266e-01
-4.506808221340179443e-01 -6.280518323183059692e-02 6.238172650337219238e-01 1.507917139679193497e-02 -1.044758632779121399e-01 4.062036275863647461e-01 -7.071426510810852051e-02 -4.718579649925231934e-01
-6.213009357452392578e-02 3.725517094135284424e-01 1.669879704713821411e-01 1.303988993167877197e-01 -1.710158884525299072e-01 3.938459753990173340e-01 4.997203350067138672e-01 -6.151217222213745117e-01
-6.716157793998718262e-01 2.163411974906921387e-01 -3.455307185649871826e-01 2.401360422372817993e-01 -1.478968709707260132e-01 1.342086941003799438e-01 3.343014717102050781e-01 -4.164482653141021729e-01
-7.290443032979965210e-02 -2.913726270198822021e-01 1.046780049800872803e-01 3.208609670400619507e-02 6.348263472318649292e-02 7.988843917846679688e-01 -1.471316516399383545e-01 -4.836381673812866211e-01
-6.370514035224914551e-01 -1.466411650180816650e-01 -3.506284654140472412e-01 4.764904975891113281e-01 1.455995291471481323e-01 3.164796829223632812e-01 -1.757171563804149628e-02 -3.178224265575408936e-01
-5.098328590393066406e-01 -1.527626365423202515e-01 1.103270277380943298e-01 3.914449214935302734e-01 -1.052364781498908997e-01 6.435877680778503418e-01 -8.337930589914321899e-02 3.451097309589385986e-01
-7.385671883821487427e-02 -1.648198664188385010e-01 2.952080070972442627e-01 -9.453244507312774658e-02 1.070545464754104614e-01 8.029952645301818848e-01 -1.230069994926452637e-01 -4.471045136451721191e-01
6.782446801662445068e-02 4.940884411334991455e-01 -1.086225882172584534e-01 4.002330601215362549e-01 3.585090637207031250e-01 5.036422610282897949e-01 -4.370733499526977539e-01 -7.793443650007247925e-02
-4.146574735641479492e-01 5.262197852134704590e-01 -5.078532099723815918e-01 -3.954407945275306702e-02 -4.254063367843627930e-01 2.937228679656982422e-01 7.906918227672576904e-02 1.348250061273574829e-01
-2.109607011079788208e-01 5.225312113761901855e-01 9.856901317834854126e-02 4.930913075804710388e-02 3.792769312858581543e-01 5.900452136993408203e-01 3.751561045646667480e-01 1.938117444515228271e-01
-6.530509591102600098e-01 4.271488487720489502e-01 -9.406057745218276978e-02 -4.138364195823669434e-01 6.529300659894943237e-02 3.620125055313110352e-01 -2.716871798038482666e-01 4.278435558080673218e-02
-3.551486432552337646e-01 3.258855044841766357e-01 -2.830272912979125977e-01 3.118083998560905457e-02 5.051376670598983765e-02 2.033742964267730713e-01 -1.337294727563858032e-01 -7.904397249221801758e-01
-3.462341725826263428e-01 3.541959226131439209e-01 2.326887995004653931e-01 -2.493752390146255493e-01 -2.736580371856689453e-01 6.241608858108520508e-01 -7.933303713798522949e-02 4.093605577945709229e-01
-3.543888926506042480e-01 -4.436272382736206055e-02 5.787523984909057617e-01 3.885327652096748352e-02 1.080101430416107178e-01 5.602262616157531738e-01 -2.124873995780944824e-01 -4.065787792205810547e-01
-6.693845987319946289e-01 1.183255016803741455e-01 -3.584407567977905273e-01 7.689812779426574707e-02 3.999948799610137939e-01 4.290087819099426270e-01 1.426209062337875366e-01 -1.978512555360794067e-01
-6.110088825225830078e-01 5.539287328720092773e-01 -1.660729050636291504e-01 -4.197428226470947266e-01 -1.799242943525314331e-01 1.021704599261283875e-01 -9.314140677452087402e-02 -2.541258037090301514e-01
-3.727826178073883057e-01 3.403688669204711914e-01 -1.438456624746322632e-01 3.441196680068969727e-01 3.536202758550643921e-02 7.207727432250976562e-02 -4.634543508291244507e-02 -7.729676365852355957e-01
-7.086519002914428711e-01 3.169983327388763428e-01 -4.167823195457458496e-01 -4.944363981485366821e-02 1.200042814016342163e-01 3.776887357234954834e-01 -2.517581358551979065e-02 2.519695460796356201e-01
-2.709849476814270020e-01 4.872252047061920166e-02 2.733851075172424316e-01 5.147238373756408691e-01 -5.879103541374206543e-01 3.614089190959930420e-01 -3.228847384452819824e-01 6.327580660581588745e-02
-1.560845226049423218e-01 6.696441769599914551e-01 2.879424095153808594e-01 5.288482308387756348e-01 2.971872687339782715e-01 2.292286902666091919e-01 -1.541238576173782349e-01 1.680273097008466721e-03
1.309407651424407959e-01 1.517380308359861374e-02 -1.984475702047348022e-01 5.010219812393188477e-01 5.518174730241298676e-03 6.828879117965698242e-01 1.520186066627502441e-01 -4.502707421779632568e-01
-3.162258863449096680e-01 6.592903733253479004e-01 -3.105818331241607666e-01 2.939535081386566162e-01 -7.354821264743804932e-02 3.055848181247711182e-01 1.791864037513732910e-01 -3.893180191516876221e-01
-2.706311643123626709e-01 3.051917552947998047e-01 3.882183134555816650e-01 2.532010078430175781e-01 -1.644372940063476562e-01 3.224297463893890381e-01 6.900671720504760742e-01 -1.076994091272354126e-01
-5.628967285156250000e-01 4.100495278835296631e-01 -4.220330417156219482e-01 -2.331405431032180786e-01 -2.448663264513015747e-01 1.499767452478408813e-01 -4.076231643557548523e-02 -4.454506933689117432e-01
-6.235672831535339355e-01 2.656736373901367188e-01 4.749083146452903748e-02 5.166906118392944336e-01 3.824690878391265869e-01 1.590611636638641357e-01 -3.119151294231414795e-01 -4.982774704694747925e-02
2.721654437482357025e-02 8.630889654159545898e-01 3.214604854583740234e-01 1.118621379137039185e-01 -2.751019224524497986e-02 2.965332269668579102e-01 -1.239220350980758667e-01 -1.855836212635040283e-01
-5.016267299652099609e-01 1.967789828777313232e-01 -5.023764371871948242e-01 -2.894201315939426422e-02 3.146404027938842773e-01 5.476500391960144043e-01 -8.673600107431411743e-02 -2.235767096281051636e-01
-4.837740212678909302e-02 -2.872043848037719727e-01 1.698199361562728882e-01 5.005225166678428650e-02 -2.745647449046373367e-03 9.152606129646301270e-01 8.222462981939315796e-02 -1.983906477689743042e-01
-2.794228196144104004e-01 7.345563173294067383e-01 1.000536680221557617e-01 4.767810404300689697e-01 2.216358631849288940e-01 1.592212021350860596e-01 2.603327035903930664e-01 -5.265268683433532715e-02
5.653894972056150436e-03 9.090343713760375977e-01 6.503623723983764648e-02 1.729674264788627625e-02 6.908126175403594971e-02 3.176283538341522217e-01 -2.149867117404937744e-01 -1.312113404273986816e-01
-1.289892643690109253e-01 3.113764226436614990e-01 9.645897895097732544e-02 -6.616282463073730469e-02 -3.936525285243988037e-01 4.066504538059234619e-01 4.561699628829956055e-01 -5.867764949798583984e-01
4.323298856616020203e-02 8.171627521514892578e-01 6.203397735953330994e-02 6.396073102951049805e-02 3.936234395951032639e-03 4.265334606170654297e-01 -2.022282630205154419e-01 -3.155855536460876465e-01
-1.057489961385726929e-02 7.588677406311035156e-01 4.706352651119232178e-01 1.469901800155639648e-01 -2.157721370458602905e-01 3.592410385608673096e-01 -5.057317018508911133e-02 -5.229521915316581726e-02
-4.903913438320159912e-01 -1.436817944049835205e-01 2.326288372278213501e-01 3.621964752674102783e-01 3.706645593047142029e-02 6.765572428703308105e-01 -1.159348152577877045e-02 3.071343600749969482e-01
-5.073650479316711426e-01 3.768854439258575439e-01 -3.400246426463127136e-02 7.162311077117919922e-01 1.452464312314987183e-01 1.206238046288490295e-01 -1.172780692577362061e-01 -1.923386603593826294e-01
1.251749247312545776e-01 4.846829771995544434e-01 5.585696697235107422e-01 2.163203507661819458e-01 -2.186052501201629639e-01 5.318982005119323730e-01 -1.379186753183603287e-02 -2.443868070840835571e-01
-4.174868166446685791e-01 -1.139070987701416016e-01 3.313225507736206055e-01 1.758345365524291992e-01 -6.676848232746124268e-02 7.460783720016479492e-01 1.851638965308666229e-02 3.325712680816650391e-01
-6.202676296234130859e-01 5.445512533187866211e-01 -7.000923901796340942e-02 -2.024547904729843140e-01 2.914037108421325684e-01 2.372098267078399658e-01 2.650136947631835938e-01 -2.478426545858383179e-01
-1.327666789293289185e-01 5.180350542068481445e-01 3.166547715663909912e-01 1.195500642061233521e-01 1.304918527603149414e-01 4.446676671504974365e-01 6.155142188072204590e-01 -7.638739049434661865e-02
-1.690354645252227783e-01 4.301579892635345459e-01 3.705829679965972900e-01 -2.048583179712295532e-01 -4.352407157421112061e-01 4.654677808284759521e-01 -4.482214152812957764e-01 9.752002544701099396e-03
-1.713825948536396027e-02 2.470685392618179321e-01 2.723019421100616455e-01 -1.706850230693817139e-01 -3.859109580516815186e-01 7.921077013015747070e-01 -6.589291989803314209e-02 2.338330149650573730e-01
1.250024288892745972e-01 -1.121903136372566223e-01 2.594107687473297119e-01 9.332185983657836914e-02 -1.696442440152168274e-02 8.741041421890258789e-01 -7.460556924343109131e-02 -3.547859191894531250e-01
-5.399486422538757324e-01 5.557394623756408691e-01 -3.379433155059814453e-01 -3.189016580581665039e-01 -2.165854424238204956e-01 1.375014483928680420e-01 2.125306427478790283e-02 -3.426915407180786133e-01
-6.572417020797729492e-01 4.379220604896545410e-01 -2.015359103679656982e-01 -2.630847394466400146e-01 2.089811861515045166e-01 4.171616435050964355e-01 -1.805884838104248047e-01 1.269576847553253174e-01
-2.060060352087020874e-01 2.654355466365814209e-01 5.709670782089233398e-01 2.627047598361968994e-01 -6.030916571617126465e-01 3.487091660499572754e-01 2.387187257409095764e-02 7.874555885791778564e-02
-4.868364334106445312e-01 -1.008037626743316650e-01 4.102635681629180908e-01 3.734657764434814453e-01 -2.746336162090301514e-01 5.025557875633239746e-01 -3.387770652770996094e-01 4.774991795420646667e-02
-6.356152892112731934e-01 4.236410558223724365e-01 1.237189397215843201e-01 -3.320563435554504395e-01 1.065208204090595245e-02 4.636290967464447021e-01 3.359435498714447021e-02 2.734221518039703369e-01
-1.339879631996154785e-01 3.440295457839965820e-01 -2.392409741878509521e-01 5.050108432769775391e-01 -1.083325743675231934e-01 4.232565760612487793e-01 4.699940681457519531e-01 -3.736873865127563477e-01
1.809520870447158813e-01 4.161176383495330811e-01 -1.897208243608474731e-01 -1.259095519781112671e-01 -6.105992197990417480e-01 5.629684329032897949e-01 -1.502828896045684814e-01 -1.729315221309661865e-01
-2.876821458339691162e-01 5.186580419540405273e-01 -1.732507906854152679e-02 -3.239131271839141846e-01 9.936239570379257202e-02 5.118550062179565430e-01 -5.204740762710571289e-01 1.584656536579132080e-02
-2.751864790916442871e-01 3.203561007976531982e-01 -9.312602877616882324e-02 7.145064324140548706e-02 -2.139065414667129517e-01 6.144446730613708496e-01 3.798629045486450195e-01 4.901764392852783203e-01
1.088099405169487000e-01 2.335042804479598999e-01 -7.761862128973007202e-02 -1.276995688676834106e-01 3.643995225429534912e-01 8.331611752510070801e-01 -1.004998236894607544e-01 -2.725057601928710938e-01
-1.934741437435150146e-01 5.255061984062194824e-01 -3.789186179637908936e-01 -3.478470444679260254e-01 1.837239041924476624e-02 4.890666007995605469e-01 -3.456962704658508301e-01 -2.506085336208343506e-01
-3.326104283332824707e-01 -1.591318100690841675e-02 6.080074310302734375e-01 -1.698607355356216431e-01 1.161817610263824463e-01 6.707547903060913086e-01 -1.746742799878120422e-02 -1.639390289783477783e-01
-4.176569879055023193e-01 -2.193452790379524231e-02 5.500520467758178711e-01 -2.106146700680255890e-02 3.228093191864900291e-05 4.056414067745208740e-01 -2.579945027828216553e-01 -5.394207239151000977e-01
-6.756560206413269043e-01 1.404954344034194946e-01 -5.320492982864379883e-01 -7.237203419208526611e-02 7.918026298284530640e-02 3.967755138874053955e-01 8.631204068660736084e-02 -2.535463571548461914e-01
-5.206753015518188477e-01 4.426399767398834229e-01 -3.897487521171569824e-01 -1.065849140286445618e-01 -9.145428240299224854e-02 2.782232165336608887e-01 2.524856925010681152e-01 -4.692351818084716797e-01
2.499016374349594116e-01 1.710966676473617554e-01 5.212926864624023438e-01 2.998486161231994629e-01 -2.869611382484436035e-01 5.874644517898559570e-01 1.539738327264785767e-01 -3.089509904384613037e-01
-5.183645486831665039e-01 2.566118538379669189e-01 3.286885321140289307e-01 -6.150824949145317078e-02 -3.120783865451812744e-01 1.751325428485870361e-01 6.133829355239868164e-01 -2.220951169729232788e-01
-3.319019079208374023e-01 3.188624978065490723e-01 -3.285045325756072998e-01 4.865212142467498779e-01 1.787326186895370483e-01 2.295471131801605225e-01 -9.628573060035705566e-02 -5.913048982620239258e-01
-2.701105773448944092e-01 3.494896292686462402e-01 4.323563873767852783e-01 4.768956005573272705e-01 3.055165410041809082e-01 4.417670071125030518e-01 2.671394944190979004e-01 1.751406639814376831e-01
-2.566253244876861572e-01 6.199889779090881348e-01 3.949033915996551514e-01 5.752887129783630371e-01 -4.581166431307792664e-02 1.762873977422714233e-01 -2.295414917171001434e-02 1.707290112972259521e-01
-2.209603488445281982e-01 -1.711516082286834717e-01 3.176123201847076416e-01 2.763164937496185303e-01 -2.021542787551879883e-01 5.663914680480957031e-01 -4.055880606174468994e-01 -4.674270749092102051e-01
-7.712878584861755371e-01 4.280635714530944824e-02 -1.851226091384887695e-01 3.070273399353027344e-01 2.985644340515136719e-01 1.358248442411422729e-01 -3.978716135025024414e-01 -9.410399943590164185e-02
-9.852205403149127960e-03 -1.205987180583178997e-03 2.725122869014739990e-01 4.721230268478393555e-01 5.738823488354682922e-02 5.796886682510375977e-01 -4.521566927433013916e-01 -3.986984491348266602e-01
-2.194371521472930908e-01 4.764025211334228516e-01 2.400133311748504639e-01 3.967622816562652588e-01 5.599008798599243164e-01 4.064037799835205078e-01 1.729274690151214600e-01 -3.611737489700317383e-02
-4.195013344287872314e-01 5.193242430686950684e-01 1.975051872432231903e-02 -5.141564607620239258e-01 1.260432153940200806e-01 5.066182017326354980e-01 -1.303282827138900757e-01 6.299709901213645935e-03
-3.931260406970977783e-01 7.496300153434276581e-03 6.160919666290283203e-01 -1.233506873250007629e-01 6.833310425281524658e-02 6.242688298225402832e-01 2.355220615863800049e-01 2.755696512758731842e-02
-6.190835312008857727e-02 -1.569495052099227905e-01 2.019256055355072021e-01 -1.180148199200630188e-01 -2.351414412260055542e-02 9.328337907791137695e-01 2.031917273998260498e-01 -6.938333064317703247e-02
-3.736195862293243408e-01 -1.450295001268386841e-01 2.279130071401596069e-01 4.834953844547271729e-01 -3.833816051483154297e-01 5.184368491172790527e-01 -3.705179393291473389e-01 2.491879090666770935e-02
-4.492279291152954102e-01 4.365009665489196777e-01 5.089095234870910645e-01 4.337422847747802734e-01 8.221045136451721191e-02 2.360385060310363770e-01 1.724043190479278564e-01 2.614266872406005859e-01
-4.469449073076248169e-02 8.342773914337158203e-01 2.304856628179550171e-01 1.675535887479782104e-01 -2.871424555778503418e-01 2.252774685621261597e-01 2.564235031604766846e-01 -1.477562189102172852e-01
6.720169633626937866e-02 3.928667008876800537e-01 -4.098221957683563232e-01 -3.765727207064628601e-02 -2.039232403039932251e-01 6.213192343711853027e-01 1.285365968942642212e-01 -4.770989716053009033e-01
-3.886227905750274658e-01 6.531375050544738770e-01 -4.418510198593139648e-01 -2.825542725622653961e-02 -1.284496784210205078e-01 2.247677594423294067e-01 5.552465096116065979e-02 -3.952848911285400391e-01
-1.381961554288864136e-01 5.445589423179626465e-01 4.020878970623016357e-01 -1.154442802071571350e-01 -6.186572313308715820e-01 3.408796787261962891e-01 -9.378674626350402832e-02 4.029469564557075500e-02
-4.246473014354705811e-01 6.366808414459228516e-01 -4.673433005809783936e-01 1.458335071802139282e-01 -8.617135137319564819e-02 1.872145086526870728e-01 1.140392571687698364e-01 -3.451888859272003174e-01
-6.804870367050170898e-01 3.898798823356628418e-01 -3.826547265052795410e-01 -2.906703054904937744e-01 -2.231351733207702637e-01 1.890460550785064697e-01 1.037774011492729187e-01 -2.402494549751281738e-01
-4.758832156658172607e-01 5.372381806373596191e-01 -4.943382143974304199e-01 1.712478995323181152e-01 2.326831370592117310e-01 3.785283863544464111e-01 1.025229915976524353e-01 -5.725464597344398499e-02
1.502235382795333862e-01 3.137233555316925049e-01 3.639354407787322998e-01 1.899871826171875000e-01 1.224302919581532478e-03 7.606551051139831543e-01 -3.242646157741546631e-01 -1.634664237499237061e-01
-3.408468663692474365e-01 7.304342091083526611e-02 5.804441571235656738e-01 1.477960199117660522e-01 -4.418255388736724854e-01 3.389211297035217285e-01 4.446617662906646729e-01 -1.092142984271049500e-01
-2.142254859209060669e-01 4.839874804019927979e-01 -2.937107980251312256e-01 -4.560056328773498535e-01 -1.110507696866989136e-01 5.449550151824951172e-01 5.284745618700981140e-02 -3.369794487953186035e-01
6.723225116729736328e-02 2.374880164861679077e-01 5.705218911170959473e-01 -5.806442350149154663e-03 4.833425395190715790e-03 7.695955038070678711e-01 -8.015512675046920776e-02 -1.217582374811172485e-01
-2.983872890472412109e-01 6.006100177764892578e-01 -9.692744351923465729e-03 6.423704624176025391e-01 8.590384572744369507e-02 1.951696127653121948e-01 3.033104836940765381e-01 5.579296965152025223e-03
-1.075975447893142700e-01 7.450267672538757324e-01 2.092286646366119385e-01 5.463598296046257019e-02 -5.183290243148803711e-01 3.294174075126647949e-01 -6.955394893884658813e-02 6.765852123498916626e-02
-4.301261305809020996e-01 6.493119597434997559e-01 2.802096307277679443e-01 2.750999033451080322e-01 -4.327683746814727783e-01 7.089277356863021851e-02 2.000712454319000244e-01 8.273565024137496948e-02
-1.104910001158714294e-01 7.810785621404647827e-02 5.411754846572875977e-01 -1.433499306440353394e-01 5.398870259523391724e-02 7.913759350776672363e-01 -6.599254906177520752e-02 -1.863468587398529053e-01
1.861944422125816345e-02 9.159543514251708984e-01 1.286285817623138428e-01 1.809207797050476074e-01 -1.942706108093261719e-02 2.446335852146148682e-01 -1.197237893939018250e-01 -1.919547766447067261e-01
-3.922386169433593750e-01 1.176054477691650391e-01 1.050278544425964355e-01 -6.139999721199274063e-03 -4.394313395023345947e-01 3.172410726547241211e-01 6.603479385375976562e-01 -3.024038672447204590e-01
-4.852188527584075928e-01 7.122903466224670410e-01 -3.530315458774566650e-01 1.598919630050659180e-01 -6.292407214641571045e-02 6.095209345221519470e-02 -2.712142281234264374e-02 -3.140037655830383301e-01
7.532752305269241333e-02 3.505952656269073486e-01 3.476503789424896240e-01 1.502825021743774414e-01 -3.574191033840179443e-01 3.861962854862213135e-01 3.938073217868804932e-01 -5.440430641174316406e-01
-4.837392270565032959e-01 5.723968148231506348e-01 7.424189895391464233e-02 -3.145546019077301025e-01 1.769244521856307983e-01 4.223816692829132080e-01 -3.335345089435577393e-01 1.137897148728370667e-01
2.505257129669189453e-01 5.209867358207702637e-01 -1.361045688390731812e-01 8.301996439695358276e-02 -4.319787025451660156e-01 6.331737637519836426e-01 1.824861317873001099e-01 -1.399189084768295288e-01
-6.498832106590270996e-01 3.898325264453887939e-01 -2.191005647182464600e-01 -4.201837480068206787e-01 -2.266260385513305664e-01 1.507502645254135132e-01 -8.945592492818832397e-02 -3.450154960155487061e-01
-2.622972726821899414e-01 9.131411910057067871e-01 1.228677406907081604e-01 -1.184805408120155334e-01 -9.159889072179794312e-02 1.706263422966003418e-01 -1.142098307609558105e-01 -1.330097317695617676e-01
2.934887632727622986e-02 7.068058252334594727e-01 7.266443222761154175e-02 1.174269914627075195e-01 -3.387284278869628906e-01 2.915776968002319336e-01 1.656599342823028564e-01 -5.032866597175598145e-01
-3.869872987270355225e-01 4.948571324348449707e-01 -8.505032211542129517e-02 -2.531796395778656006e-01 4.015134274959564209e-02 6.111980676651000977e-01 1.763420552015304565e-01 3.574240803718566895e-01
-1.313467919826507568e-01 4.548950195312500000e-01 -1.112771853804588318e-01 3.558724522590637207e-01 -6.158779859542846680e-01 1.610994488000869751e-01 2.434736043214797974e-01 -4.150331318378448486e-01
-9.906305372714996338e-02 6.550518870353698730e-01 3.708490729331970215e-01 5.281139016151428223e-01 2.305874079465866089e-01 2.373382002115249634e-01 1.733009070158004761e-01 -7.160455733537673950e-02
-2.107916921377182007e-01 -4.942376539111137390e-02 4.609854817390441895e-01 -2.300999760627746582e-01 -4.088786244392395020e-02 8.207699060440063477e-01 -4.930255934596061707e-02 -9.952213615179061890e-02
-5.218461751937866211e-01 5.879211425781250000e-01 -4.704917669296264648e-01 -1.741369068622589111e-01 -2.419688552618026733e-01 2.247553318738937378e-01 1.271177083253860474e-01 -7.152946293354034424e-02
-2.002395540475845337e-01 2.928512096405029297e-01 3.064369261264801025e-01 -6.031313911080360413e-02 -5.193547159433364868e-02 4.301607906818389893e-01 6.613820195198059082e-01 -3.891521394252777100e-01
-3.025204539299011230e-01 3.311960101127624512e-01 -1.828484684228897095e-01 5.205394625663757324e-01 1.881941854953765869e-01 1.118154078722000122e-01 -6.100682076066732407e-03 -6.681608557701110840e-01
-5.087548494338989258e-01 3.526347577571868896e-01 -1.926939040422439575e-01 -4.675915837287902832e-01 1.777418106794357300e-01 5.141197443008422852e-01 -2.058593928813934326e-02 -2.543802559375762939e-01
-5.795269012451171875e-01 5.472331047058105469e-01 -2.913612425327301025e-01 -2.657245099544525146e-01 1.453386098146438599e-01 3.660773336887359619e-01 -2.257463485002517700e-01 5.555518716573715210e-02
-1.994520127773284912e-01 -5.237133800983428955e-02 3.865114450454711914e-01 -2.747613489627838135e-01 2.167467027902603149e-02 8.182917833328247070e-01 2.457859516143798828e-01 -4.592730477452278137e-02
-2.642375230789184570e-01 7.240473031997680664e-01 1.198574900627136230e-01 1.728246733546257019e-02 -2.300507724285125732e-01 9.255300462245941162e-02 2.177647501230239868e-01 -5.313742756843566895e-01
-4.679512679576873779e-01 7.015868425369262695e-01 -5.461233854293823242e-02 -3.653256297111511230e-01 -1.215632781386375427e-01 2.040212899446487427e-01 -2.636755406856536865e-01 -1.625582426786422729e-01
-5.749827623367309570e-01 3.433211147785186768e-01 3.085189126431941986e-02 -3.577924966812133789e-01 1.869412958621978760e-01 5.254380106925964355e-01 -2.225462049245834351e-01 2.489961534738540649e-01
-5.115585923194885254e-01 3.767919242382049561e-01 -3.611562773585319519e-02 -4.019383490085601807e-01 -1.257372274994850159e-02 5.499117970466613770e-01 -2.939084768295288086e-01 2.110303193330764771e-01
-4.913652315735816956e-02 6.679263710975646973e-01 4.056116938591003418e-01 4.806188941001892090e-01 4.012411087751388550e-02 2.759037315845489502e-01 -2.720230519771575928e-01 -6.492374837398529053e-02
-2.368850857019424438e-01 2.528093159198760986e-01 -5.263644084334373474e-02 5.564159154891967773e-01 8.103486895561218262e-02 1.861296743154525757e-01 2.121128737926483154e-01 -6.938305497169494629e-01
-5.206238031387329102e-01 3.495657742023468018e-01 -3.806105554103851318e-01 -3.352988064289093018e-01 6.074744462966918945e-02 5.131608247756958008e-01 -6.339968740940093994e-02 -2.800376713275909424e-01
-1.771390438079833984e-02 9.344289079308509827e-03 3.298133611679077148e-01 4.267038020770996809e-04 9.963969141244888306e-02 8.425744771957397461e-01 -3.424825966358184814e-01 -2.316631376743316650e-01
-5.719717144966125488e-01 -9.721316397190093994e-02 -4.261000752449035645e-01 3.314570784568786621e-01 3.066785633563995361e-01 4.618067145347595215e-01 -1.436527669429779053e-01 -2.098089903593063354e-01
4.414035752415657043e-02 6.304436326026916504e-01 3.061211705207824707e-01 -1.188836544752120972e-01 -4.380521476268768311e-01 5.331980586051940918e-01 -7.817960530519485474e-02 1.022110655903816223e-01
6.306299567222595215e-02 4.233331084251403809e-01 -2.859290540218353271e-01 -2.183287888765335083e-01 -1.258075088262557983e-01 5.954618453979492188e-01 -5.280671715736389160e-01 -1.952739059925079346e-01
-6.066621541976928711e-01 3.733488917350769043e-01 -2.037533223628997803e-01 -7.289009541273117065e-02 3.040456473827362061e-01 4.771309196949005127e-01 -1.559045910835266113e-01 3.183384239673614502e-01
-6.165862679481506348e-01 5.939156189560890198e-02 2.017946243286132812e-01 3.717276453971862793e-01 -2.714080810546875000e-01 3.566061258316040039e-01 -4.462712109088897705e-01 1.933990567922592163e-01
-6.927900314331054688e-01 6.149043440818786621e-01 -1.125597059726715088e-01 -7.540021091699600220e-03 3.088418543338775635e-01 8.765167742967605591e-02 -8.222471177577972412e-02 -1.392158120870590210e-01
-1.545744538307189941e-01 4.476549029350280762e-01 5.153816938400268555e-01 -2.601026892662048340e-01 -5.354343652725219727e-01 3.811320662498474121e-01 -7.598937302827835083e-02 -6.865876168012619019e-02
-5.737605690956115723e-01 5.056484341621398926e-01 -3.589635193347930908e-01 1.870094686746597290e-01 2.955029904842376709e-01 3.301784694194793701e-01 2.095706313848495483e-01 -1.050308868288993835e-01
-4.623161852359771729e-01 2.794942259788513184e-01 -4.061438441276550293e-01 -1.243082955479621887e-01 1.204301323741674423e-02 6.741230487823486328e-01 1.003995761275291443e-01 2.511461079120635986e-01
-5.405921116471290588e-02 5.923603773117065430e-01 -1.997616142034530640e-01 5.435705780982971191e-01 -3.992907702922821045e-01 2.723082602024078369e-01 -1.211519241333007812e-01 -2.501009404659271240e-01
-4.908487200736999512e-01 -1.233348697423934937e-01 -4.117891490459442139e-01 1.604168862104415894e-01 7.340395450592041016e-02 5.888045430183410645e-01 -2.591889202594757080e-01 -3.595750629901885986e-01
-1.239550635218620300e-01 6.354860663414001465e-01 -2.093861401081085205e-01 6.349186301231384277e-01 1.302127838134765625e-01 2.995359599590301514e-01 1.003854647278785706e-01 -1.306676417589187622e-01
-6.537041068077087402e-01 4.982823133468627930e-01 6.252671033143997192e-02 4.220206290483474731e-02 3.756191432476043701e-01 3.272622227668762207e-01 -1.190308630466461182e-01 2.373524457216262817e-01
-1.391446590423583984e-01 6.206984519958496094e-01 1.057226732373237610e-01 6.001473069190979004e-01 3.652939200401306152e-01 1.509840190410614014e-01 7.619958370923995972e-02 -2.489499598741531372e-01
-6.398701071739196777e-01 5.889322757720947266e-01 -2.415166348218917847e-01 -8.572901040315628052e-02 2.700299322605133057e-01 2.261309027671813965e-01 -2.321566641330718994e-01 -9.856997057795524597e-03
-4.582026898860931396e-01 4.851259589195251465e-01 -4.843895137310028076e-01 1.508715897798538208e-01 3.652133643627166748e-01 3.904588222503662109e-01 -1.057521253824234009e-01 1.689363829791545868e-02
-7.591980695724487305e-01 3.465109467506408691e-01 -3.970413506031036377e-01 1.828935742378234863e-02 1.975930035114288330e-01 1.176667660474777222e-01 -2.108999490737915039e-01 -2.195560038089752197e-01
-7.122427225112915039e-02 5.985065698623657227e-01 4.873669147491455078e-01 -7.469028234481811523e-02 -5.553703904151916504e-01 2.644528448581695557e-01 -1.100831329822540283e-01 -5.587592720985412598e-02
-4.399303197860717773e-01 2.676142379641532898e-02 3.953900635242462158e-01 6.323379874229431152e-01 -6.255619972944259644e-02 4.302721023559570312e-01 -1.191573310643434525e-02 2.457057535648345947e-01
7.139039784669876099e-02 2.480559349060058594e-01 -3.416539430618286133e-01 4.209827482700347900e-01 3.097231984138488770e-01 6.833945512771606445e-01 -2.693492174148559570e-01 -6.254871934652328491e-02
-1.032061502337455750e-01 8.398738503456115723e-01 2.648871839046478271e-01 2.712768018245697021e-01 -1.633656769990921021e-01 2.351381778717041016e-01 1.970537006855010986e-01 -1.392680853605270386e-01
-4.463921487331390381e-01 4.730679392814636230e-01 5.308739840984344482e-02 -3.962650001049041748e-01 2.069539278745651245e-01 4.899097979068756104e-01 -3.607598245143890381e-01 6.408778578042984009e-02
-1.708581447601318359e-01 4.683032035827636719e-01 4.605374038219451904e-01 -2.855105996131896973e-01 -4.781566858291625977e-01 4.278136491775512695e-01 -2.148490548133850098e-01 8.372941985726356506e-03
-3.395688235759735107e-01 -1.032396927475929260e-01 9.943103045225143433e-02 6.697997450828552246e-01 -2.181304246187210083e-01 5.096640586853027344e-01 -3.012510538101196289e-01 1.320062130689620972e-01
-3.269490301609039307e-01 7.374867200851440430e-01 -2.661658823490142822e-01 -8.996437489986419678e-02 -2.215825617313385010e-01 3.726127743721008301e-01 -2.858542799949645996e-01 2.506388723850250244e-02
-1.156360059976577759e-01 8.923765420913696289e-01 1.512928605079650879e-01 1.014030277729034424e-01 2.126556262373924255e-02 3.567079007625579834e-01 2.079992182552814484e-02 1.702789664268493652e-01
-7.654312849044799805e-01 4.251920282840728760e-01 -3.734872639179229736e-01 -8.343385159969329834e-02 1.095157787203788757e-01 1.358978450298309326e-01 -1.646742522716522217e-01 -1.711531579494476318e-01
1.089647635817527771e-01 2.299843728542327881e-01 3.441207110881805420e-02 -1.627227216958999634e-01 5.930128321051597595e-02 9.036991000175476074e-01 -2.912985682487487793e-01 -5.027339980006217957e-02
-6.940163969993591309e-01 -7.044938951730728149e-02 4.043378829956054688e-01 5.068430900573730469e-01 -1.764810979366302490e-01 2.440330088138580322e-01 -4.239181056618690491e-02 2.245816960930824280e-02
-6.145803928375244141e-01 -1.073620989918708801e-01 4.892844706773757935e-02 1.190902814269065857e-01 -2.780566513538360596e-01 5.792719721794128418e-01 -3.471065461635589600e-01 2.466442584991455078e-01
-3.069274723529815674e-01 4.872334897518157959e-01 -2.100546509027481079e-01 1.127619966864585876e-01 -2.819422185420989990e-01 5.076504349708557129e-01 7.680796086788177490e-02 5.181322097778320312e-01
-4.135918319225311279e-01 2.860615253448486328e-01 -2.715860009193420410e-01 -8.919713646173477173e-02 2.933622598648071289e-01 5.599378943443298340e-01 -5.128601789474487305e-01 5.270650237798690796e-02
-4.743717610836029053e-01 2.409688085317611694e-01 -3.061098791658878326e-02 -4.457412064075469971e-01 1.125679537653923035e-01 6.509936451911926270e-01 -2.796961069107055664e-01 5.088242515921592712e-02
-4.229173958301544189e-01 7.310557961463928223e-01 -2.528194189071655273e-01 1.285300552845001221e-01 -1.716220676898956299e-01 2.107715457677841187e-01 2.749457061290740967e-01 -2.382996678352355957e-01
-8.438396453857421875e-02 4.893199801445007324e-01 1.897961646318435669e-02 2.967925965785980225e-01 -9.787985682487487793e-02 2.008278220891952515e-01 -2.769684791564941406e-02 -7.837855815887451172e-01
-4.042275846004486084e-01 -3.513452410697937012e-01 -5.223076418042182922e-02 -5.532212182879447937e-02 2.534433826804161072e-02 7.504826784133911133e-01 -3.637320101261138916e-01 -1.058324128389358521e-01
-1.878564506769180298e-01 1.226422861218452454e-01 -6.550043076276779175e-02 5.562362670898437500e-01 -2.949214875698089600e-01 1.877178996801376343e-01 -3.882765024900436401e-02 -7.157202363014221191e-01
-4.862753450870513916e-01 -7.360897958278656006e-02 3.765485286712646484e-01 2.970522642135620117e-01 -1.945809274911880493e-01 2.999362051486968994e-01 -4.166848063468933105e-01 -4.760665893554687500e-01
-5.683378577232360840e-01 -1.477910298854112625e-02 -1.925544887781143188e-01 6.430460214614868164e-01 1.400586813688278198e-01 1.653797030448913574e-01 -1.810962706804275513e-01 -3.826560080051422119e-01
-2.010820508003234863e-01 4.322890937328338623e-01 1.404022574424743652e-01 1.739452034235000610e-01 5.873428583145141602e-01 5.822503566741943359e-01 1.138476356863975525e-01 1.605433672666549683e-01
-3.403279781341552734e-01 2.668470740318298340e-01 -1.300405859947204590e-01 -1.545585840940475464e-01 5.188304781913757324e-01 7.039554119110107422e-01 -3.097520209848880768e-02 -8.045444637537002563e-02
-4.720810949802398682e-01 1.712110970402136445e-04 2.491672784090042114e-01 2.558909058570861816e-01 -4.183143079280853271e-01 5.778052210807800293e-01 -2.172870039939880371e-01 3.058029115200042725e-01
-2.631645500659942627e-01 3.922910392284393311e-01 -8.296361565589904785e-02 -1.788041740655899048e-01 1.558242440223693848e-01 5.167282819747924805e-01 5.154491662979125977e-01 -4.254656434059143066e-01
-5.983358621597290039e-01 1.208048537373542786e-01 -3.983264565467834473e-01 2.255388051271438599e-01 4.719658195972442627e-02 1.863743364810943604e-01 -9.416549652814865112e-02 -6.099496483802795410e-01
-7.191173434257507324e-01 3.661644160747528076e-01 -2.688648104667663574e-01 -3.746711015701293945e-01 1.006579548120498657e-01 3.213268816471099854e-01 -8.173189312219619751e-02 -1.267438679933547974e-01
1.192786842584609985e-01 4.389579892158508301e-01 3.221200406551361084e-01 -2.427467554807662964e-01 -1.008852794766426086e-01 7.755536437034606934e-01 1.155718713998794556e-01 -7.336979359388351440e-02
-7.853360846638679504e-03 3.669202923774719238e-01 -2.433428466320037842e-01 3.427156805992126465e-01 4.279183149337768555e-01 6.287334561347961426e-01 -3.313874304294586182e-01 -2.001689188182353973e-02
-3.960512578487396240e-01 2.119653373956680298e-01 5.644974112510681152e-01 2.323925793170928955e-01 -3.620244562625885010e-01 3.193215429782867432e-01 4.271526634693145752e-01 1.003150418400764465e-01
-3.913598060607910156e-01 2.618572711944580078e-01 -5.274093151092529297e-01 -1.490286886692047119e-01 9.797640889883041382e-02 6.214226484298706055e-01 2.396349757909774780e-01 -1.571869850158691406e-01
-3.706780374050140381e-01 -1.202272996306419373e-01 -3.606175482273101807e-01 -6.160354614257812500e-02 -4.373004734516143799e-01 4.480425417423248291e-01 -9.285747259855270386e-02 -5.600954890251159668e-01
1.288098096847534180e-01 5.738225579261779785e-01 -1.707617542706429958e-03 1.136764064431190491e-01 -1.584572196006774902e-01 5.349020957946777344e-01 3.997365236282348633e-01 -4.125435650348663330e-01
5.131063610315322876e-02 -2.063953578472137451e-01 1.260385215282440186e-01 4.914613366127014160e-01 -1.259262263774871826e-01 6.377103328704833984e-01 -1.601243764162063599e-01 -4.991757869720458984e-01
5.246527865529060364e-02 4.950328767299652100e-01 -1.671718209981918335e-01 -1.132407933473587036e-01 -4.365457296371459961e-01 5.938428044319152832e-01 1.528693139553070068e-01 -3.805647790431976318e-01
-2.968232333660125732e-01 5.396347045898437500e-01 -2.177153080701828003e-01 -2.876632213592529297e-01 1.667744964361190796e-01 6.446676254272460938e-01 -2.126850634813308716e-01 4.353494942188262939e-02
-4.094849824905395508e-01 6.404131650924682617e-01 -3.450509309768676758e-01 7.927424460649490356e-02 -1.671207994222640991e-01 1.396022886037826538e-01 2.923514693975448608e-02 -4.985736012458801270e-01
-6.176597476005554199e-01 4.270691275596618652e-01 -4.885659813880920410e-01 1.339137554168701172e-01 5.833314731717109680e-03 1.936309188604354858e-01 1.778857260942459106e-01 -3.321274220943450928e-01
-6.750499010086059570e-01 6.621560454368591309e-02 1.525057107210159302e-02 2.980224192142486572e-01 2.778915166854858398e-01 4.261597394943237305e-01 -4.289782643318176270e-01 8.952710032463073730e-02
-2.381804399192333221e-02 4.799923598766326904e-01 1.092372611165046692e-01 1.584041416645050049e-01 -7.053870558738708496e-01 4.175940155982971191e-01 -2.401697784662246704e-01 -4.876692220568656921e-02
-8.042711019515991211e-02 6.556797027587890625e-02 5.980616807937622070e-01 -7.729361951351165771e-02 -1.490530520677566528e-01 7.210707068443298340e-01 2.743068039417266846e-01 -9.042187035083770752e-02
-4.138168096542358398e-01 4.501251578330993652e-01 -3.871545493602752686e-01 3.666070103645324707e-01 -1.427348852157592773e-01 2.680629789829254150e-01 1.477102637290954590e-01 -4.772884845733642578e-01
-6.156169176101684570e-01 4.807047843933105469e-01 -3.385814130306243896e-01 -1.745185554027557373e-01 2.489201873540878296e-01 4.274788200855255127e-01 -3.290352178737521172e-04 -1.204102206975221634e-02
-1.283861994743347168e-01 -3.479429706931114197e-02 5.116659402847290039e-01 -2.373841032385826111e-02 2.412558346986770630e-01 7.281916141510009766e-01 6.277161650359630585e-03 -3.625382483005523682e-01
-2.533223032951354980e-01 2.756005525588989258e-01 -2.803377807140350342e-01 -6.141367182135581970e-02 -4.164418578147888184e-02 7.565100789070129395e-01 1.905576884746551514e-01 4.088488519191741943e-01
-1.003002524375915527e-01 5.652918815612792969e-01 3.691942989826202393e-02 1.402704566717147827e-01 -1.730972230434417725e-01 4.367063939571380615e-01 4.064098596572875977e-01 -5.133244991302490234e-01
4.299034550786018372e-02 -3.673117607831954956e-03 -1.026426851749420166e-01 9.391178935766220093e-02 1.768425479531288147e-02 9.710128903388977051e-01 -3.839347511529922485e-02 1.847450435161590576e-01
-3.349441885948181152e-01 4.380297958850860596e-01 -3.855949342250823975e-01 2.803935706615447998e-01 -5.238912701606750488e-01 2.692593336105346680e-01 3.474745452404022217e-01 3.061144240200519562e-02
-3.164061009883880615e-01 6.372844576835632324e-01 -3.117548823356628418e-01 -3.584850430488586426e-01 -3.209140002727508545e-01 2.552888393402099609e-01 -2.700059711933135986e-01 -1.642912328243255615e-01
-5.705235004425048828e-01 7.478709518909454346e-02 1.191677004098892212e-01 2.849476039409637451e-01 -3.552385568618774414e-01 4.412358701229095459e-01 -3.946942985057830811e-01 3.112021982669830322e-01
-1.075584068894386292e-01 5.140531659126281738e-01 3.056883811950683594e-01 -7.040890306234359741e-02 -6.981220841407775879e-01 3.658626675605773926e-01 6.653299927711486816e-02 1.100227236747741699e-02
-5.728539228439331055e-01 4.429430663585662842e-01 -3.131698668003082275e-01 4.534778371453285217e-02 3.417289257049560547e-01 4.133897125720977783e-01 -2.961106598377227783e-01 1.251901499927043915e-02
-5.936610698699951172e-01 -2.129131257534027100e-01 -7.939738780260086060e-02 1.809744387865066528e-01 -9.625589847564697266e-02 6.562533974647521973e-01 -1.253680884838104248e-01 3.279148042201995850e-01
-8.046656250953674316e-01 3.777687847614288330e-01 -6.526360660791397095e-02 -2.853370904922485352e-01 2.288329154253005981e-01 2.616361081600189209e-01 -5.738054588437080383e-02 4.083173349499702454e-03
1.290023326873779297e-01 3.361466228961944580e-01 3.166070580482482910e-01 8.259647339582443237e-02 -1.415534019470214844e-01 8.497796058654785156e-01 1.372023671865463257e-01 4.810843616724014282e-02
-4.399051070213317871e-01 3.546335995197296143e-01 -2.433816343545913696e-01 -3.370662331581115723e-01 1.574753969907760620e-01 6.822644472122192383e-01 -1.206684112548828125e-01 -5.501122027635574341e-02
-2.601180374622344971e-01 3.574216961860656738e-01 -1.889567524194717407e-01 -3.532103896141052246e-01 1.203776374459266663e-01 7.559548020362854004e-01 -1.833070069551467896e-01 1.567363739013671875e-01
9.556020051240921021e-02 4.499167501926422119e-01 1.398556828498840332e-01 4.713639020919799805e-01 -1.717647612094879150e-01 2.190089225769042969e-01 3.255652636289596558e-02 -6.842307448387145996e-01
-2.596108019351959229e-01 4.149650037288665771e-01 -1.526446044445037842e-01 -2.146228104829788208e-01 1.467170566320419312e-01 5.891627073287963867e-01 -5.602694153785705566e-01 -9.220962971448898315e-02
1.420301705366000533e-04 -5.881270766258239746e-02 -4.546431452035903931e-02 3.175669908523559570e-01 -1.132537648081779480e-01 7.397897243499755859e-01 -5.563506484031677246e-01 -1.548675000667572021e-01
-4.724700152873992920e-01 1.685550212860107422e-01 -2.558344304561614990e-01 3.222807943820953369e-01 2.985575795173645020e-01 5.670384168624877930e-01 1.531906425952911377e-01 3.806686103343963623e-01
-5.283369421958923340e-01 2.979032695293426514e-01 2.828069264069199562e-03 -4.515728354454040527e-01 6.781644374132156372e-02 6.138827204704284668e-01 -1.714313328266143799e-01 1.317115128040313721e-01
-4.366804957389831543e-01 5.073129534721374512e-01 -1.677172631025314331e-01 -2.034765332937240601e-01 -3.328747302293777466e-02 4.514655172824859619e-01 -4.752139747142791748e-01 2.272760719060897827e-01
9.744590520858764648e-02 4.554941058158874512e-01 -2.649911344051361084e-01 -1.085929647088050842e-01 -4.333703517913818359e-01 6.485120058059692383e-01 -3.043633401393890381e-01 -1.416360260918736458e-03
-5.047034621238708496e-01 4.995584487915039062e-01 -5.040920972824096680e-01 -1.604224294424057007e-01 -2.673313394188880920e-02 2.923825979232788086e-01 -1.920054554939270020e-01 -3.046365380287170410e-01
-3.744749426841735840e-01 -1.335300505161285400e-01 2.962270975112915039e-01 4.660010337829589844e-01 -4.951527416706085205e-01 4.680753350257873535e-01 -2.681166529655456543e-01 -2.955533191561698914e-02
-3.757660686969757080e-01 4.520727396011352539e-01 1.060364842414855957e-01 2.044382095336914062e-01 2.906513810157775879e-01 5.635401606559753418e-01 2.919453978538513184e-01 3.377924263477325439e-01
-7.458963990211486816e-01 2.049456387758255005e-01 -5.346994400024414062e-01 1.602164506912231445e-01 -4.888783767819404602e-02 2.846847176551818848e-01 -8.115123212337493896e-02 -6.498939357697963715e-03
-4.187232851982116699e-01 4.511968195438385010e-01 -2.314078994095325470e-02 1.916908323764801025e-01 5.030971020460128784e-02 2.327054291963577271e-01 3.247259855270385742e-01 -6.493701934814453125e-01
-3.261879384517669678e-01 9.003842473030090332e-01 -5.771682783961296082e-02 1.287274956703186035e-01 1.321616489440202713e-02 1.869887560606002808e-01 -1.159116104245185852e-01 1.201366633176803589e-01
-5.440161228179931641e-01 4.695046246051788330e-01 -8.303067646920681000e-03 1.101073920726776123e-01 4.750920534133911133e-01 4.158061444759368896e-01 -2.559174299240112305e-01 8.554787933826446533e-02
