# Supplementary material for: Where is your field going? A machine learning approach to study the relative motion of the domains of physics
Source: PLoS One. 2020 Jun 18;15(6):e0233997. doi: 10.1371/journal.pone.0233997 (PMC7302634; doi:10.1371/journal.pone.0233997)
Supplement: S19 Data — (ZIP) [file pone.0233997.s019.zip › 18/Pacs4Run_18_VS_500_embeddings1991-1995ED8.txt]

2.137919664382934570e-01 -2.879708707332611084e-01 1.302028000354766846e-01 4.166352152824401855e-01 1.938973963260650635e-01 -3.688310682773590088e-01 7.134322077035903931e-02 7.085940837860107422e-01
7.752857804298400879e-01 -3.235605657100677490e-01 2.207692116498947144e-01 1.393709629774093628e-01 3.055730164051055908e-01 4.450189694762229919e-02 9.850245714187622070e-02 3.478778600692749023e-01
3.767511248588562012e-01 -2.169308252632617950e-02 2.125678658485412598e-01 4.812600612640380859e-01 6.046816110610961914e-01 -4.569029510021209717e-01 4.036054387688636780e-02 -6.901171803474426270e-02
2.522101700305938721e-01 -5.990737676620483398e-01 5.072039365768432617e-01 -1.644593477249145508e-01 6.599567830562591553e-03 -3.459765911102294922e-01 3.973701000213623047e-01 1.247062906622886658e-01
2.229694426059722900e-01 2.372987940907478333e-02 5.322324037551879883e-01 4.469411373138427734e-01 3.324070572853088379e-01 1.859328709542751312e-02 5.883526802062988281e-01 -9.846148639917373657e-02
4.387094080448150635e-01 -5.722321197390556335e-02 -3.912191390991210938e-01 6.592205762863159180e-01 3.886166810989379883e-01 -2.431640326976776123e-01 5.484002456068992615e-02 -5.895877629518508911e-02
3.415769338607788086e-01 -8.058850765228271484e-01 -1.463488936424255371e-01 8.932971954345703125e-02 3.914349153637886047e-02 -3.457076251506805420e-01 2.718408703804016113e-01 9.763854742050170898e-02
2.583133876323699951e-01 -3.973425626754760742e-01 2.096506804227828979e-01 3.864595293998718262e-01 6.281150579452514648e-01 -3.162176609039306641e-01 -2.004177868366241455e-01 2.177136987447738647e-01
6.172049641609191895e-01 -4.308231174945831299e-01 8.541365712881088257e-02 7.570376247167587280e-02 3.068698644638061523e-01 4.921722412109375000e-02 5.678250193595886230e-01 3.750134259462356567e-02
4.221753180027008057e-01 2.370663881301879883e-01 4.718236029148101807e-01 3.933079540729522705e-01 4.280679225921630859e-01 -4.279142916202545166e-01 -5.837550386786460876e-02 1.360085308551788330e-01
7.857412695884704590e-01 1.417184323072433472e-01 -1.942272037267684937e-01 2.754250466823577881e-01 2.594991326332092285e-01 -2.790795266628265381e-01 -8.298606425523757935e-02 3.111778199672698975e-01
7.617707252502441406e-01 1.171205267310142517e-01 3.928990289568901062e-02 2.796405255794525146e-01 3.695265650749206543e-01 -3.002196550369262695e-01 -1.325759589672088623e-01 2.863348722457885742e-01
4.289501011371612549e-01 -5.518345236778259277e-01 1.087615266442298889e-01 7.137204706668853760e-02 -4.126321375370025635e-01 -8.405648916959762573e-02 3.157570660114288330e-01 4.663948714733123779e-01
1.358644962310791016e-01 -1.760168224573135376e-01 7.554144132882356644e-03 6.184706091880798340e-01 6.356188058853149414e-01 -4.020140469074249268e-01 -4.593332856893539429e-02 1.610979065299034119e-02
8.923850208520889282e-02 -7.688657641410827637e-01 3.620927035808563232e-02 3.706955164670944214e-02 4.212237000465393066e-01 -2.596853375434875488e-01 3.649646639823913574e-01 1.418857276439666748e-01
7.438230514526367188e-01 1.551392972469329834e-01 1.470793411135673523e-02 1.358325928449630737e-01 3.171198666095733643e-01 -4.215455949306488037e-01 3.534080684185028076e-01 -2.879706583917140961e-02
8.592154383659362793e-01 2.637096447870135307e-03 3.232192620635032654e-02 4.495983421802520752e-01 -1.322025060653686523e-02 -5.613464862108230591e-02 2.052053511142730713e-01 1.145563796162605286e-01
2.808224558830261230e-01 1.044789925217628479e-01 -2.156482487916946411e-01 2.446929961442947388e-01 6.215093731880187988e-01 -1.498580127954483032e-01 6.282960772514343262e-01 1.889080740511417389e-02
6.467066407203674316e-01 2.836209833621978760e-01 -1.287224292755126953e-01 6.952184438705444336e-02 1.978002488613128662e-01 -4.419552683830261230e-01 4.936586916446685791e-01 4.217379167675971985e-02
5.932266116142272949e-01 -3.975936174392700195e-01 4.791872501373291016e-01 -1.194638758897781372e-01 3.404816240072250366e-02 -2.879156470298767090e-01 -6.559735536575317383e-02 3.971798121929168701e-01
6.208299994468688965e-01 -1.637415289878845215e-01 -2.879152297973632812e-01 3.180333077907562256e-01 4.887230098247528076e-01 7.684404402971267700e-02 3.605738282203674316e-01 1.701461523771286011e-01
6.995141506195068359e-01 2.426631301641464233e-01 3.196162581443786621e-01 1.269441395998001099e-01 2.387500405311584473e-01 -1.668174266815185547e-01 4.427678585052490234e-01 2.294604629278182983e-01
7.559598088264465332e-01 -5.207041651010513306e-02 -2.395097538828849792e-02 2.460256516933441162e-01 9.169913083314895630e-02 2.029166668653488159e-01 3.429789841175079346e-01 4.444015026092529297e-01
8.260893225669860840e-01 -1.924784928560256958e-01 8.840740472078323364e-02 3.615967035293579102e-01 1.046617701649665833e-01 -7.391016185283660889e-02 3.530255854129791260e-01 -3.027478232979774475e-02
6.654611825942993164e-01 1.413566619157791138e-01 -2.745571434497833252e-01 1.778509616851806641e-01 2.736436426639556885e-01 -4.194014370441436768e-01 4.228313267230987549e-01 -2.454766817390918732e-02
3.821075856685638428e-01 -1.326266396790742874e-02 5.499841570854187012e-01 4.616514742374420166e-01 4.711165428161621094e-01 4.336683452129364014e-02 3.208208978176116943e-01 1.070314049720764160e-01
4.949430227279663086e-01 -3.621297776699066162e-01 -1.762041449546813965e-01 7.266023755073547363e-02 3.957340121269226074e-01 2.136746346950531006e-01 4.972319304943084717e-01 3.715699613094329834e-01
1.675700396299362183e-02 -2.294693589210510254e-01 -1.740111410617828369e-01 2.869162559509277344e-01 -1.637514382600784302e-01 -8.109653592109680176e-01 3.651628196239471436e-01 1.289917230606079102e-01
-3.394966945052146912e-02 -5.809136480093002319e-02 -1.268534958362579346e-01 5.331087112426757812e-01 -2.468340657651424408e-02 -5.668687224388122559e-01 6.065692901611328125e-01 -7.280316948890686035e-02
8.516125679016113281e-01 6.098891422152519226e-02 2.605887055397033691e-01 8.030986040830612183e-02 1.365094929933547974e-01 -1.076375395059585571e-01 2.449499070644378662e-01 3.262807428836822510e-01
8.064407706260681152e-01 -1.784673929214477539e-01 -7.740993797779083252e-02 4.581045210361480713e-01 -4.535786435008049011e-02 -2.234237641096115112e-01 1.927393078804016113e-01 -1.132559180259704590e-01
7.039837241172790527e-01 -1.628129333257675171e-01 1.439603865146636963e-01 5.489650964736938477e-01 1.354469358921051025e-01 1.832721531391143799e-01 3.193305730819702148e-01 4.364679753780364990e-02
6.734984517097473145e-01 2.836318910121917725e-01 2.651935517787933350e-01 1.658787429332733154e-01 1.383857578039169312e-01 -4.115064442157745361e-02 5.524935126304626465e-01 2.049791812896728516e-01
1.349209398031234741e-01 -3.980953693389892578e-01 -2.365201413631439209e-01 2.240607142448425293e-01 -6.406280677765607834e-03 -8.035719990730285645e-01 2.561748921871185303e-01 -7.600513100624084473e-02
6.177924871444702148e-01 2.996983230113983154e-01 -1.403604000806808472e-01 -8.650366961956024170e-02 3.176327049732208252e-01 -4.042126238346099854e-01 3.865159451961517334e-01 2.960685193538665771e-01
1.649971678853034973e-02 -4.080226123332977295e-01 -2.840960919857025146e-01 3.010482490062713623e-01 -1.160152181982994080e-01 -1.157721877098083496e-01 3.659991621971130371e-01 7.078747153282165527e-01
2.067578732967376709e-01 -2.639294862747192383e-01 -3.762355148792266846e-01 1.760579347610473633e-01 2.078516334295272827e-01 -7.452435493469238281e-01 3.382129371166229248e-01 -4.543835297226905823e-02
6.154411435127258301e-01 -4.125721156597137451e-01 -2.165498435497283936e-01 9.773825109004974365e-02 4.268437027931213379e-01 3.924306854605674744e-02 4.037156105041503906e-01 2.187417298555374146e-01
2.359676808118820190e-01 -1.586305052042007446e-01 -5.263259410858154297e-01 2.388509660959243774e-01 1.277116984128952026e-01 -6.739168167114257812e-01 -4.391530528664588928e-02 3.356844782829284668e-01
1.757385432720184326e-01 -3.607055544853210449e-01 -4.783231019973754883e-01 5.537856817245483398e-01 -1.698319017887115479e-01 -9.695383906364440918e-02 3.358640670776367188e-01 3.904974162578582764e-01
4.113565385341644287e-01 1.482917219400405884e-01 3.423390090465545654e-01 7.182545065879821777e-01 3.340731561183929443e-01 -5.569797009229660034e-02 2.467661947011947632e-01 -1.045339740812778473e-02
5.191759467124938965e-01 -5.120842456817626953e-01 -2.881011962890625000e-01 3.747631609439849854e-01 2.259958535432815552e-01 -3.675304651260375977e-01 1.502526998519897461e-01 -1.898624747991561890e-01
6.922484040260314941e-01 -1.215304657816886902e-01 3.352176845073699951e-01 -4.361051321029663086e-02 -1.796445064246654510e-02 6.247562170028686523e-02 5.111150741577148438e-01 3.553664088249206543e-01
8.394502997398376465e-01 -5.789223313331604004e-02 8.696880936622619629e-02 4.722034633159637451e-01 6.644536741077899933e-03 -1.227249354124069214e-01 2.141509503126144409e-01 -2.158324047923088074e-02
4.806825816631317139e-01 -7.791595160961151123e-02 4.396244585514068604e-01 4.476288855075836182e-01 4.566249847412109375e-01 1.450755894184112549e-01 3.215953707695007324e-01 1.904074996709823608e-01
6.116257905960083008e-01 7.805786281824111938e-02 -1.333282738924026489e-01 4.106213152408599854e-01 3.954161703586578369e-01 -5.175212621688842773e-01 -8.063892275094985962e-02 5.243865773081779480e-02
6.302276849746704102e-01 -2.929874956607818604e-01 -7.002814859151840210e-02 6.043629720807075500e-02 4.753886759281158447e-01 1.035717800259590149e-01 4.460033476352691650e-01 2.697675824165344238e-01
7.052157521247863770e-01 -2.435852587223052979e-02 3.084830939769744873e-01 7.809610571712255478e-03 -1.849341206252574921e-02 1.375419646501541138e-01 4.181298613548278809e-01 4.612614214420318604e-01
1.293803304433822632e-01 1.001115068793296814e-01 -9.656667709350585938e-02 3.817310035228729248e-01 -3.823568224906921387e-01 -7.256797552108764648e-01 3.172692358493804932e-01 2.114878594875335693e-01
8.391324877738952637e-01 -2.171690613031387329e-01 -1.960553079843521118e-01 2.910338938236236572e-01 2.275810688734054565e-01 -1.285995692014694214e-01 2.330902963876724243e-01 5.379444733262062073e-02
8.064407706260681152e-01 -1.088443025946617126e-01 2.550937831401824951e-01 -9.910383261740207672e-03 -6.135771051049232483e-02 9.970469400286674500e-03 3.082587420940399170e-01 4.168303906917572021e-01
3.368728458881378174e-01 -2.294072881340980530e-02 -3.037639856338500977e-01 -3.060287423431873322e-02 6.654101610183715820e-01 -2.404385358095169067e-01 5.078967809677124023e-01 1.850422024726867676e-01
5.611379146575927734e-01 -3.871924579143524170e-01 2.291705310344696045e-01 5.801061391830444336e-01 -3.039067685604095459e-01 -2.124096453189849854e-01 -6.251900643110275269e-02 6.912325322628021240e-02
3.812458813190460205e-01 -1.998696029186248779e-01 4.547840729355812073e-02 4.720961153507232666e-01 5.056733489036560059e-01 -5.449961423873901367e-01 -1.847554296255111694e-01 -5.385216698050498962e-02
7.412012219429016113e-01 1.054957658052444458e-01 2.199427336454391479e-01 5.559708476066589355e-01 -5.657082051038742065e-02 8.018003404140472412e-02 2.016234099864959717e-01 1.781349778175354004e-01
1.718518137931823730e-01 4.269234836101531982e-02 -2.497023940086364746e-01 -3.404600173234939575e-02 -1.789198368787765503e-01 -7.129383683204650879e-01 5.169861912727355957e-01 3.123553097248077393e-01
1.181297227740287781e-01 -5.505414009094238281e-01 3.215144947171211243e-02 3.498607575893402100e-01 6.715157032012939453e-01 -2.919903695583343506e-01 1.483229398727416992e-01 -3.635960444808006287e-02
4.430046975612640381e-01 -3.017892837524414062e-01 3.992214500904083252e-01 5.593089461326599121e-01 3.706522285938262939e-02 2.693513333797454834e-01 3.996006548404693604e-01 8.283172547817230225e-02
2.090885639190673828e-01 -4.843961298465728760e-01 4.673437178134918213e-01 5.228543281555175781e-01 -3.076177835464477539e-01 2.049952000379562378e-02 2.566066384315490723e-01 2.626014947891235352e-01
3.314070999622344971e-01 -3.026469051837921143e-01 6.211420297622680664e-01 4.859876036643981934e-01 3.123931288719177246e-01 -3.085014037787914276e-02 2.753162980079650879e-01 -4.725152626633644104e-02
-2.055923640727996826e-01 2.388327121734619141e-01 -1.688970327377319336e-01 4.961914718151092529e-01 1.517345160245895386e-01 -5.410205125808715820e-01 4.247623383998870850e-01 3.602899909019470215e-01
4.833708703517913818e-01 2.986321747303009033e-01 4.481774866580963135e-01 5.443484783172607422e-01 3.252552747726440430e-01 4.998042713850736618e-03 1.604466885328292847e-01 2.200766950845718384e-01
4.737934097647666931e-02 -2.883194088935852051e-01 -5.945324301719665527e-01 4.711541533470153809e-01 1.791991144418716431e-01 -8.731250464916229248e-02 4.590302407741546631e-01 2.978717088699340820e-01
7.298127412796020508e-01 -2.063585966825485229e-01 2.520693242549896240e-01 -1.658683419227600098e-01 8.580770343542098999e-02 -3.930100053548812866e-02 4.012702405452728271e-01 4.047381877899169922e-01
-1.915053129196166992e-01 -9.856823831796646118e-02 1.094196662306785583e-01 3.096253573894500732e-01 -4.571069404482841492e-02 -6.761806607246398926e-01 5.928950309753417969e-01 1.869097054004669189e-01
5.048454999923706055e-01 2.366393655538558960e-01 2.086529135704040527e-01 5.174483060836791992e-01 1.544828265905380249e-01 2.857384085655212402e-01 2.313264608383178711e-01 4.677830040454864502e-01
-1.060422393493354321e-03 -2.577398121356964111e-01 -3.843167424201965332e-01 3.569633960723876953e-01 -6.525378674268722534e-02 -1.116942837834358215e-01 6.770297288894653320e-01 4.281869530677795410e-01
1.292272806167602539e-01 -3.744350075721740723e-01 3.392589390277862549e-01 4.364263117313385010e-01 -1.939217559993267059e-02 -2.305203303694725037e-02 -2.308493256568908691e-01 6.952232122421264648e-01
7.387174367904663086e-01 1.421019900590181351e-02 5.484994873404502869e-02 2.917015552520751953e-01 4.417774081230163574e-01 -1.415445208549499512e-01 -1.224316433072090149e-01 3.685169816017150879e-01
-4.886351153254508972e-02 -2.510801255702972412e-01 4.305379092693328857e-01 5.142094567418098450e-02 6.016232967376708984e-01 -3.157128989696502686e-01 -7.200306653976440430e-02 5.289181470870971680e-01
3.543867915868759155e-02 -2.815744876861572266e-01 5.228711366653442383e-01 7.758313417434692383e-02 1.645177155733108521e-01 -3.281264901161193848e-01 -1.494896411895751953e-01 6.949578523635864258e-01
9.065695405006408691e-01 -5.543883889913558960e-02 -1.244832426309585571e-01 2.287425398826599121e-01 4.033104702830314636e-02 -2.624358236789703369e-01 1.527396738529205322e-01 1.158042997121810913e-01
2.118611782789230347e-01 -5.138365179300308228e-02 6.981505751609802246e-01 4.457039237022399902e-01 3.773067891597747803e-01 -2.115606814622879028e-01 2.729010581970214844e-01 -6.938932090997695923e-02
1.585720628499984741e-01 -2.972954511642456055e-01 -2.426820620894432068e-02 2.650648951530456543e-01 -3.047699853777885437e-02 -8.077827692031860352e-01 -2.498089671134948730e-01 3.158730864524841309e-01
8.990373611450195312e-01 4.696990177035331726e-02 1.823077350854873657e-02 1.637052744626998901e-01 3.709057718515396118e-02 -6.034550443291664124e-02 1.219548806548118591e-01 3.774965107440948486e-01
-2.273580580949783325e-01 -2.389216125011444092e-01 -1.780690401792526245e-01 6.283454895019531250e-01 3.947159275412559509e-04 -1.376144438982009888e-01 4.718725085258483887e-01 4.723311662673950195e-01
6.756827235221862793e-02 -3.782181143760681152e-01 3.594100773334503174e-01 6.153655648231506348e-01 5.223021507263183594e-01 9.543332271277904510e-03 2.650994360446929932e-01 -3.697392344474792480e-02
7.080344855785369873e-02 -9.215188771486282349e-02 6.878116726875305176e-01 3.650692403316497803e-01 4.711170494556427002e-01 -3.370731770992279053e-01 2.105002403259277344e-01 1.595995016396045685e-02
6.716383695602416992e-01 -1.213525831699371338e-01 -2.844178117811679840e-02 1.298131942749023438e-01 4.324937760829925537e-01 1.709465235471725464e-01 4.014440476894378662e-01 3.729398846626281738e-01
5.296758189797401428e-02 2.044127285480499268e-01 3.442850410938262939e-01 8.373695611953735352e-01 2.147397696971893311e-01 -2.793901860713958740e-01 -2.148536592721939087e-02 1.051484644412994385e-01
6.543914079666137695e-01 -7.248143851757049561e-02 3.931635618209838867e-01 -1.224263571202754974e-02 1.252902150154113770e-01 6.769079715013504028e-02 5.556687712669372559e-01 2.876516282558441162e-01
5.528553202748298645e-02 3.516998887062072754e-01 5.744456052780151367e-01 3.154457807540893555e-01 3.710055351257324219e-01 -4.519267678260803223e-01 3.121166527271270752e-01 6.676130741834640503e-02
-9.088007733225822449e-03 1.584704965353012085e-01 5.299452543258666992e-01 5.018842816352844238e-01 5.058137774467468262e-01 -3.801308870315551758e-01 1.178200319409370422e-01 1.668715327978134155e-01
5.358766317367553711e-01 -2.395661026239395142e-01 3.656610846519470215e-01 6.702598929405212402e-01 -1.358528286218643188e-01 -3.796725720167160034e-02 2.050798386335372925e-01 -1.026284545660018921e-01
4.697494208812713623e-01 3.338631391525268555e-01 -1.737417280673980713e-01 5.967686772346496582e-01 3.987316489219665527e-01 -2.070544473826885223e-02 2.821366786956787109e-01 2.062405794858932495e-01
8.242939114570617676e-01 -9.026588872075080872e-03 -2.923851609230041504e-01 3.525185286998748779e-01 2.083021551370620728e-01 -1.426577866077423096e-01 1.376686394214630127e-01 1.673501282930374146e-01
1.437936872243881226e-01 -3.523198366165161133e-01 3.923520147800445557e-01 -1.647011190652847290e-01 5.551984310150146484e-01 -4.580956697463989258e-01 2.081737220287322998e-01 3.356997668743133545e-01
1.085829809308052063e-01 -3.749375343322753906e-01 1.472947187721729279e-02 5.512923002243041992e-01 5.998582243919372559e-01 -3.712439239025115967e-01 -1.777805984020233154e-01 1.193047389388084412e-01
2.389431148767471313e-01 -3.222954273223876953e-01 -3.642488420009613037e-01 4.863514304161071777e-01 -2.323256731033325195e-01 7.914569228887557983e-03 3.125638067722320557e-01 5.639884471893310547e-01
3.775541186332702637e-01 2.928180694580078125e-01 2.669636607170104980e-01 3.845666348934173584e-01 6.330822110176086426e-01 -1.136747375130653381e-01 1.733800023794174194e-01 3.298086524009704590e-01
-9.684775024652481079e-02 -2.838605642318725586e-01 -1.455821692943572998e-01 3.081241548061370850e-01 -3.086444362998008728e-02 -4.830185174942016602e-01 7.359969615936279297e-01 1.340068578720092773e-01
3.380004763603210449e-01 -4.633065760135650635e-01 3.588071465492248535e-01 3.595066666603088379e-01 -4.270102679729461670e-01 -2.421622425317764282e-01 1.018095016479492188e-02 4.147663116455078125e-01
-1.412714272737503052e-01 -4.955560341477394104e-02 -7.351976633071899414e-02 3.909265398979187012e-01 -2.413591444492340088e-01 -6.469276547431945801e-01 4.798367619514465332e-01 3.351792395114898682e-01
5.680998787283897400e-02 -2.561699450016021729e-01 6.463235616683959961e-02 8.701755106449127197e-02 1.368528157472610474e-01 -9.083995223045349121e-01 -7.406560331583023071e-02 2.645678520202636719e-01
8.178540468215942383e-01 -7.378205657005310059e-02 -1.805144548416137695e-02 1.006304174661636353e-01 4.166305437684059143e-02 -3.973614796996116638e-02 5.426913499832153320e-01 1.318711638450622559e-01
1.112334355711936951e-01 -4.321918785572052002e-01 -1.366898268461227417e-01 4.115568697452545166e-01 7.364289760589599609e-01 -1.043508276343345642e-01 2.120962291955947876e-01 1.207174062728881836e-01
2.419330030679702759e-01 -4.920048415660858154e-01 -2.115666270256042480e-01 6.264957189559936523e-01 3.330917358398437500e-01 -3.804573714733123779e-01 -5.938363447785377502e-02 -5.401808023452758789e-02
7.038525491952896118e-02 -3.010500371456146240e-01 -3.895311653614044189e-01 3.346946835517883301e-01 4.496703669428825378e-02 -6.421788334846496582e-01 -1.036643683910369873e-01 4.642173051834106445e-01
2.486281543970108032e-01 1.622322350740432739e-01 1.215197443962097168e-01 5.739433169364929199e-01 4.380399882793426514e-01 2.914369702339172363e-01 4.316060245037078857e-01 3.234016001224517822e-01
6.233854591846466064e-02 -4.459148272871971130e-02 -4.082345962524414062e-02 7.747676968574523926e-02 -4.528575241565704346e-01 -5.722172856330871582e-01 3.461829423904418945e-01 5.780146121978759766e-01
1.846684068441390991e-01 -5.524228215217590332e-01 4.395023286342620850e-01 4.584775567054748535e-01 -3.563156425952911377e-01 -1.337785869836807251e-01 2.654047012329101562e-01 2.050985246896743774e-01
4.817353487014770508e-01 -1.140382513403892517e-01 5.475130081176757812e-01 5.134632587432861328e-01 3.257116973400115967e-01 1.030209288001060486e-01 1.692938357591629028e-01 2.148246020078659058e-01
3.259391784667968750e-01 4.924125596880912781e-02 3.745067119598388672e-01 5.249972343444824219e-01 4.637422412633895874e-02 3.739851117134094238e-01 4.682689011096954346e-01 3.378911018371582031e-01
4.185924232006072998e-01 3.405939638614654541e-01 3.945956230163574219e-01 5.069507360458374023e-01 3.827186524868011475e-01 -3.260714560747146606e-02 2.596490085124969482e-01 2.848104834556579590e-01
7.369072437286376953e-01 -1.026608496904373169e-01 -1.703114509582519531e-01 2.975293993949890137e-01 2.480600476264953613e-01 -4.307610392570495605e-01 2.373098134994506836e-01 -1.596686542034149170e-01
6.487949490547180176e-01 1.310507804155349731e-01 9.535032510757446289e-02 9.849121421575546265e-02 -1.947624385356903076e-01 1.471486389636993408e-01 3.797883391380310059e-01 5.824726223945617676e-01
-1.941918879747390747e-01 -3.151252269744873047e-01 -5.944312736392021179e-02 5.812038779258728027e-01 -1.454991847276687622e-01 -4.008854925632476807e-01 5.628623366355895996e-01 1.515291184186935425e-01
3.234822750091552734e-01 -4.651938080787658691e-01 -1.005459949374198914e-01 2.974346578121185303e-01 -4.613708257675170898e-01 -5.580880641937255859e-01 2.355011850595474243e-01 2.430907823145389557e-02
4.046296477317810059e-01 6.457234919071197510e-02 -1.528459340333938599e-01 2.947576716542243958e-02 6.226238012313842773e-01 -3.187576532363891602e-01 5.622766613960266113e-01 4.952467232942581177e-02
2.892071604728698730e-01 -4.707123935222625732e-01 3.119145631790161133e-01 3.719688355922698975e-01 -4.656822383403778076e-01 -2.895857989788055420e-01 -4.452953860163688660e-02 3.955182433128356934e-01
-1.982301175594329834e-01 -1.761474609375000000e-01 -2.127605676651000977e-02 3.874198198318481445e-01 -1.832626461982727051e-01 -4.779497087001800537e-01 6.465187072753906250e-01 3.148375451564788818e-01
6.167690753936767578e-01 1.828300505876541138e-01 2.558057196438312531e-02 2.138621173799037933e-02 5.345440506935119629e-01 -3.761340379714965820e-01 3.748793601989746094e-01 1.315621286630630493e-01
4.203314483165740967e-01 -5.459954142570495605e-01 4.363877773284912109e-01 -3.786290436983108521e-02 -3.222552360966801643e-03 -1.723752766847610474e-01 -4.060355201363563538e-02 5.495181679725646973e-01
1.872234344482421875e-01 1.817659437656402588e-01 -1.724569946527481079e-01 2.222676426172256470e-01 -2.639449238777160645e-01 -7.453798055648803711e-01 3.988903760910034180e-01 2.615205347537994385e-01
6.212990880012512207e-01 4.342058598995208740e-01 3.525910377502441406e-01 4.115138351917266846e-01 6.270424276590347290e-02 -2.050924897193908691e-01 2.356857806444168091e-01 1.739141941070556641e-01
3.103275001049041748e-01 4.097986221313476562e-01 2.347186952829360962e-01 7.203549146652221680e-01 2.674786746501922607e-01 -2.131853699684143066e-01 2.075652331113815308e-01 4.100948572158813477e-02
-1.583226472139358521e-01 -1.589256078004837036e-01 -3.537251353263854980e-01 2.819019556045532227e-01 3.196275830268859863e-01 -2.985972464084625244e-01 7.021131515502929688e-01 2.465793639421463013e-01
5.079496502876281738e-01 2.382762432098388672e-01 1.448313742876052856e-01 4.395228028297424316e-01 2.114966362714767456e-01 3.120862245559692383e-01 2.548560202121734619e-01 5.137849450111389160e-01
7.778751850128173828e-01 -4.816462844610214233e-02 -3.181846141815185547e-01 3.153204619884490967e-01 4.692014306783676147e-02 -2.841429710388183594e-01 3.282989859580993652e-01 -3.468351066112518311e-02
-1.961198598146438599e-01 -2.630755305290222168e-01 4.938700050115585327e-02 2.891726195812225342e-01 -9.400332719087600708e-02 -6.069603562355041504e-01 6.404517889022827148e-01 1.373038738965988159e-01
3.317429125308990479e-01 3.363352715969085693e-01 2.711758911609649658e-01 6.112486720085144043e-01 4.451692402362823486e-01 -2.185124307870864868e-01 2.886931300163269043e-01 1.992247439920902252e-02
5.673419833183288574e-01 2.325708419084548950e-01 4.736554324626922607e-01 3.114638328552246094e-01 3.925618231296539307e-01 2.538809552788734436e-02 2.829428613185882568e-01 2.605163753032684326e-01
2.085725069046020508e-01 2.205053865909576416e-01 4.856040179729461670e-01 6.535229086875915527e-01 1.765079945325851440e-01 -4.587141275405883789e-01 -4.000082612037658691e-02 4.239903762936592102e-02
5.056911110877990723e-01 -5.007943511009216309e-01 4.607305675745010376e-02 5.937174558639526367e-01 -2.377568483352661133e-01 -2.755556702613830566e-01 -2.861975319683551788e-02 -7.470024377107620239e-02
-3.524535894393920898e-01 5.828073993325233459e-02 2.889143116772174835e-02 3.334726691246032715e-01 -1.045263651758432388e-02 -4.305455982685089111e-01 5.678318142890930176e-01 5.024234652519226074e-01
-1.934758126735687256e-01 -4.815917015075683594e-01 -1.623830795288085938e-01 4.255946576595306396e-01 -9.951306879520416260e-02 -2.771440446376800537e-01 4.684371352195739746e-01 4.658245146274566650e-01
7.355118393898010254e-01 2.345528006553649902e-01 -2.397467615082859993e-03 4.197361767292022705e-01 2.489457279443740845e-01 -3.397210538387298584e-01 -7.944037020206451416e-02 2.100665569305419922e-01
5.287275090813636780e-02 -3.411181569099426270e-01 3.068534135818481445e-01 2.200477421283721924e-01 2.376528922468423843e-03 8.168460428714752197e-02 2.284428291022777557e-02 8.550221323966979980e-01
1.568824499845504761e-01 -4.611243903636932373e-01 1.658615916967391968e-01 2.785319387912750244e-01 6.659998297691345215e-01 -4.607614278793334961e-01 -2.365789934992790222e-02 3.529283404350280762e-02
-1.691407337784767151e-02 -2.753652632236480713e-01 -3.254474103450775146e-01 6.003543734550476074e-01 -9.398028999567031860e-02 -1.305234432220458984e-01 5.276981368660926819e-02 6.548995375633239746e-01
4.477966725826263428e-01 -5.193513035774230957e-01 4.901181757450103760e-01 1.801675111055374146e-01 -3.230809271335601807e-01 -1.999522447586059570e-01 3.158788383007049561e-01 1.137315332889556885e-01
7.133634090423583984e-01 2.008830457925796509e-01 -2.081185579299926758e-01 3.121072947978973389e-01 8.647245168685913086e-02 7.203618437051773071e-02 1.199588254094123840e-01 5.319563150405883789e-01
9.863777458667755127e-02 -3.916905224323272705e-01 5.236520171165466309e-01 6.119347214698791504e-01 -1.804187893867492676e-01 6.566767394542694092e-02 3.796809911727905273e-01 8.457329124212265015e-02
4.409524500370025635e-01 -3.154016435146331787e-01 5.224886536598205566e-01 -2.226593643426895142e-01 2.081850916147232056e-01 -2.960655689239501953e-01 1.285216063261032104e-01 4.857957959175109863e-01
3.407236933708190918e-01 -1.858416497707366943e-01 2.127036303281784058e-01 1.824369132518768311e-01 3.800347745418548584e-01 -7.188314199447631836e-01 2.281319797039031982e-01 -2.401144951581954956e-01
5.395031571388244629e-01 -1.908642612397670746e-02 -1.326391994953155518e-01 4.213074743747711182e-01 5.851728916168212891e-01 -2.434394359588623047e-01 -1.650746315717697144e-01 2.907560467720031738e-01
-1.874715834856033325e-01 -3.034467622637748718e-02 -3.231375664472579956e-02 2.743659615516662598e-01 -1.140142828226089478e-01 -6.918186545372009277e-01 4.764772355556488037e-01 4.110593795776367188e-01
-3.678701072931289673e-02 -2.927403450012207031e-01 -1.835389286279678345e-01 3.215771615505218506e-01 -2.790513932704925537e-01 -1.885707527399063110e-01 6.958582401275634766e-01 4.221420884132385254e-01
-1.258180290460586548e-01 -1.997048556804656982e-01 -2.020137012004852295e-01 4.129927158355712891e-01 -2.109376154839992523e-02 -5.344564318656921387e-01 -1.351125389337539673e-01 6.546534895896911621e-01
5.096946954727172852e-01 -3.348626792430877686e-01 -4.347529262304306030e-02 3.429698050022125244e-01 -5.969822406768798828e-01 -2.869485914707183838e-01 1.947666704654693604e-01 1.786017864942550659e-01
3.826135993003845215e-01 2.563139498233795166e-01 -1.163187697529792786e-01 -9.015363641083240509e-03 5.650334954261779785e-01 -2.514043748378753662e-01 5.899397730827331543e-01 2.092909663915634155e-01
5.074344873428344727e-01 3.685910701751708984e-01 2.589199244976043701e-01 6.872404217720031738e-01 1.003342941403388977e-01 -1.023490205407142639e-01 2.080101370811462402e-01 5.917520448565483093e-02
-1.699709445238113403e-01 -5.980075895786285400e-02 4.998456686735153198e-02 1.742390096187591553e-01 -6.510462611913681030e-02 -6.908096075057983398e-01 5.648639798164367676e-01 3.662624955177307129e-01
1.382842361927032471e-01 9.972432255744934082e-02 -2.416010051965713501e-01 1.832818090915679932e-01 -1.773512959480285645e-01 -8.161211609840393066e-01 2.441134601831436157e-01 3.490998446941375732e-01
4.327482581138610840e-01 -5.411375761032104492e-01 2.996062338352203369e-01 4.846375584602355957e-01 -3.599738180637359619e-01 -2.436138987541198730e-01 -1.158258528448641300e-04 7.957751303911209106e-02
6.541436165571212769e-02 -7.642437219619750977e-01 6.068118661642074585e-02 8.595673367381095886e-03 4.393510520458221436e-01 -3.011197447776794434e-01 1.615409106016159058e-01 3.132067918777465820e-01
-7.624763995409011841e-02 -2.826269567012786865e-01 -4.934433400630950928e-01 5.826289057731628418e-01 2.545835375785827637e-01 -1.281214952468872070e-01 3.525631427764892578e-01 3.547350168228149414e-01
-1.669826507568359375e-01 -2.364333122968673706e-01 -1.906952857971191406e-01 6.004018783569335938e-01 -1.080944761633872986e-01 -1.320174187421798706e-01 2.807140052318572998e-01 6.414480805397033691e-01
-2.577767670154571533e-01 -3.881116807460784912e-01 -3.272609114646911621e-01 5.902495384216308594e-01 1.395381838083267212e-01 -3.672460317611694336e-01 2.448376268148422241e-01 3.363629579544067383e-01
-2.233838438987731934e-01 -2.865154296159744263e-02 -2.424192726612091064e-01 4.786182343959808350e-01 1.184321492910385132e-01 -3.633514344692230225e-01 6.493642330169677734e-01 3.061241805553436279e-01
2.920307815074920654e-01 -5.675191283226013184e-01 3.379855155944824219e-01 -1.960123777389526367e-01 -5.541031248867511749e-03 -1.777037829160690308e-01 2.205195575952529907e-01 5.997891426086425781e-01
7.288436293601989746e-01 -2.238278537988662720e-01 2.267486900091171265e-01 1.650797724723815918e-01 3.315982818603515625e-01 1.303870528936386108e-01 3.754953444004058838e-01 2.684524357318878174e-01
2.902194857597351074e-01 -2.615611553192138672e-01 5.586453676223754883e-01 4.708338081836700439e-01 3.068469464778900146e-01 -4.565368890762329102e-01 6.060788407921791077e-02 -8.564375340938568115e-02
6.767141819000244141e-01 4.116947948932647705e-02 3.557256460189819336e-01 5.606927275657653809e-01 -5.655831843614578247e-02 -9.845376014709472656e-02 2.890661060810089111e-01 -5.472432076930999756e-02
3.353366255760192871e-01 -5.089437961578369141e-01 -2.060563862323760986e-01 1.559722870588302612e-01 5.272418633103370667e-02 -7.418940663337707520e-01 9.000368416309356689e-02 2.125952020287513733e-02
5.917623043060302734e-01 2.925318479537963867e-01 -1.369444131851196289e-01 5.578336715698242188e-01 1.303433477878570557e-01 7.552786916494369507e-02 2.732752263545989990e-02 4.592055678367614746e-01
4.423475563526153564e-01 -1.814676448702812195e-02 -1.874123066663742065e-01 -4.099169746041297913e-02 4.376691579818725586e-01 -2.931256294250488281e-01 6.931778192520141602e-01 9.603752195835113525e-02
1.180842369794845581e-01 -2.686829566955566406e-01 -3.344381451606750488e-01 3.406988382339477539e-01 -3.985580801963806152e-01 -3.201079666614532471e-01 3.176794052124023438e-01 5.689491629600524902e-01
-6.833744700998067856e-04 -2.853484153747558594e-01 -2.919511198997497559e-01 5.746812224388122559e-01 -7.702787220478057861e-02 -1.411063317209482193e-02 8.051683008670806885e-02 7.003330588340759277e-01
5.078808069229125977e-01 3.159781694412231445e-01 -2.345274686813354492e-01 1.232467666268348694e-01 3.281002342700958252e-01 -3.390031158924102783e-01 5.593996644020080566e-01 1.911047101020812988e-01
-2.160978913307189941e-01 -2.951153516769409180e-01 2.502990067005157471e-01 1.947289556264877319e-01 6.560049057006835938e-01 -2.626878321170806885e-01 9.248165041208267212e-02 5.076805949211120605e-01
5.999747291207313538e-02 -2.382928729057312012e-01 5.500911474227905273e-01 3.367469906806945801e-01 -1.686331443488597870e-02 -6.808938831090927124e-02 -1.457818597555160522e-01 7.052978873252868652e-01
1.155109405517578125e-01 -2.424069941043853760e-01 -2.446345686912536621e-01 4.844072163105010986e-01 8.586024492979049683e-02 -6.942468285560607910e-01 -2.729114890098571777e-01 2.637581229209899902e-01
4.919912517070770264e-01 3.198989629745483398e-01 2.405607551336288452e-01 1.721887290477752686e-01 5.558122396469116211e-01 -3.506834059953689575e-02 1.248864307999610901e-01 4.922775924205780029e-01
4.036471843719482422e-01 4.836538434028625488e-01 3.626088798046112061e-01 -9.081731550395488739e-03 3.163334727287292480e-01 -2.281223237514495850e-01 4.164703786373138428e-01 3.821335434913635254e-01
-2.396331131458282471e-01 -2.915475368499755859e-01 8.872146904468536377e-02 5.205433964729309082e-01 -1.310831159353256226e-01 -9.236200898885726929e-02 6.030395627021789551e-01 4.351653456687927246e-01
-1.715046316385269165e-01 -3.271977901458740234e-01 -7.578387111425399780e-02 6.024462580680847168e-01 -1.336364001035690308e-01 -6.407396495342254639e-02 5.873451828956604004e-01 3.576375544071197510e-01
-8.418548852205276489e-02 -3.754994273185729980e-01 -2.260417938232421875e-01 3.022902607917785645e-01 -1.024237498641014099e-01 -1.665350943803787231e-01 7.329879403114318848e-01 3.659819066524505615e-01
5.192157626152038574e-01 -4.959919452667236328e-01 -3.412102907896041870e-02 5.606954693794250488e-01 -2.920213639736175537e-01 -2.852575182914733887e-01 7.543304003775119781e-03 -4.645508155226707458e-02
1.962718665599822998e-01 -2.687740921974182129e-01 3.921782970428466797e-02 6.440882682800292969e-01 -4.951697289943695068e-01 -3.253099620342254639e-01 3.489166796207427979e-01 -9.366899728775024414e-03
4.462732672691345215e-01 4.205123186111450195e-01 3.778431713581085205e-01 2.919913530349731445e-01 3.877099752426147461e-01 -4.474727213382720947e-01 8.627335727214813232e-02 1.949132978916168213e-01
2.841973900794982910e-01 -6.990584731101989746e-01 1.878543794155120850e-01 3.678501844406127930e-01 -3.059385716915130615e-01 -3.107153475284576416e-01 -1.198498904705047607e-02 2.639320790767669678e-01
2.421618103981018066e-01 1.927016675472259521e-01 4.978989660739898682e-01 4.778356254100799561e-01 4.629564881324768066e-01 -4.533045887947082520e-01 2.790003828704357147e-02 8.603093773126602173e-02
4.643069505691528320e-01 -8.738315850496292114e-02 5.938887000083923340e-01 3.482836186885833740e-01 -3.855166435241699219e-01 -2.179733663797378540e-01 3.231339156627655029e-01 4.719141498208045959e-02
4.298608005046844482e-01 4.177143573760986328e-01 3.475102484226226807e-01 5.533364415168762207e-01 2.425506263971328735e-01 7.510548923164606094e-03 2.979415357112884521e-01 2.571645379066467285e-01
-1.057836040854454041e-01 -1.820882968604564667e-02 -7.974360883235931396e-02 2.245987206697463989e-01 -1.342841386795043945e-01 -5.210665464401245117e-01 7.279759049415588379e-01 3.349376022815704346e-01
1.486535668373107910e-01 -1.850546151399612427e-01 1.633252389729022980e-02 1.183383092284202576e-01 2.238483913242816925e-02 -8.854990005493164062e-01 -1.508174687623977661e-01 3.493289649486541748e-01
-9.566663950681686401e-02 -1.084173843264579773e-01 3.703759014606475830e-01 4.890225529670715332e-01 6.770683526992797852e-01 -2.525036036968231201e-01 5.459740757942199707e-02 2.785885334014892578e-01
1.556770801544189453e-01 -1.833028197288513184e-01 -4.487908259034156799e-02 1.121443733572959900e-01 1.048715505748987198e-02 -7.232032418251037598e-01 -2.760728597640991211e-01 5.729092359542846680e-01
5.769648030400276184e-02 -2.467162907123565674e-01 2.287363857030868530e-01 2.828999161720275879e-01 1.107782796025276184e-01 -5.614407360553741455e-02 -2.332861274480819702e-01 8.565063476562500000e-01
7.935914397239685059e-01 -2.003920376300811768e-01 -7.439764589071273804e-02 3.113963901996612549e-01 1.137446239590644836e-01 1.274669170379638672e-01 3.498354256153106689e-01 2.756492197513580322e-01
2.355671972036361694e-01 -3.448360562324523926e-01 -1.009685322642326355e-01 4.033365547657012939e-01 -6.558573246002197266e-02 -7.061076164245605469e-01 3.829433023929595947e-01 -5.644541233777999878e-02
2.562596201896667480e-01 1.357240974903106689e-01 3.811931610107421875e-01 6.928564310073852539e-01 4.511418640613555908e-01 -2.792108952999114990e-01 -3.164852038025856018e-02 8.979164063930511475e-02
3.520740866661071777e-01 -1.034589409828186035e-01 5.046555399894714355e-01 3.708202838897705078e-01 5.123566389083862305e-01 1.615734994411468506e-01 3.083291649818420410e-01 2.991205751895904541e-01
4.484165459871292114e-02 -3.141982853412628174e-01 -1.350948810577392578e-01 3.671743273735046387e-01 4.570321179926395416e-03 -8.466185331344604492e-01 -5.212903395295143127e-02 1.634013354778289795e-01
1.774695515632629395e-01 1.197443008422851562e-01 -1.772836446762084961e-01 3.633289337158203125e-01 -4.262601435184478760e-01 -6.098910570144653320e-01 3.878175616264343262e-01 2.943827807903289795e-01
-9.591048210859298706e-02 -1.693869978189468384e-01 -3.530149459838867188e-01 5.220733880996704102e-01 1.188655011355876923e-02 -6.272108107805252075e-02 5.064851641654968262e-01 5.516579747200012207e-01
2.300214171409606934e-01 -6.692749857902526855e-01 -1.428235322237014771e-01 4.283013343811035156e-01 4.177663326263427734e-01 -3.453015983104705811e-01 -7.186850532889366150e-03 3.882239386439323425e-02
1.672636419534683228e-01 -5.817741751670837402e-01 2.656852602958679199e-01 5.764993429183959961e-01 -1.968031227588653564e-01 4.746741801500320435e-02 4.349092841148376465e-01 2.215842343866825104e-02
-5.703645572066307068e-02 -4.255557432770729065e-02 3.510974943637847900e-01 6.087971329689025879e-01 6.207607984542846680e-01 -5.149807408452033997e-02 3.291104137897491455e-01 6.872126460075378418e-02
2.477387487888336182e-01 -2.493566572666168213e-01 4.771534502506256104e-01 7.383382320404052734e-01 -2.029985189437866211e-01 -1.004832051694393158e-02 2.496113926172256470e-01 -3.574792062863707542e-03
1.059560328722000122e-01 -4.184980988502502441e-01 3.405138552188873291e-01 3.935120999813079834e-01 -1.459077745676040649e-01 -3.970890492200851440e-02 -1.491405069828033447e-01 7.054947018623352051e-01
-1.840886659920215607e-02 -2.597994208335876465e-01 1.093830168247222900e-01 3.030783555004745722e-04 7.457116246223449707e-01 -1.785498559474945068e-01 4.406173527240753174e-01 3.716064393520355225e-01
-1.834475249052047729e-02 -3.382839858531951904e-01 -2.573812901973724365e-01 5.932255387306213379e-01 -1.151093095541000366e-01 3.464886546134948730e-02 2.259456366300582886e-01 6.336905360221862793e-01
5.869154930114746094e-01 -3.366239070892333984e-01 2.721220552921295166e-01 4.026382565498352051e-01 3.353012800216674805e-01 2.058380097150802612e-01 3.717547357082366943e-01 1.142318695783615112e-01
-6.639413535594940186e-03 -2.752078771591186523e-01 -2.327261269092559814e-01 3.336497247219085693e-01 -2.012076824903488159e-01 -1.302209347486495972e-01 7.324517369270324707e-01 4.059624075889587402e-01
-1.474864780902862549e-01 2.719567716121673584e-01 -1.430378705263137817e-01 3.043040931224822998e-01 1.413819640874862671e-01 -5.100720524787902832e-01 6.660416722297668457e-01 2.597165107727050781e-01
-1.556352972984313965e-01 -3.179058432579040527e-01 3.609403371810913086e-01 -5.945151671767234802e-02 -9.138150513172149658e-02 -2.774620354175567627e-01 2.995079159736633301e-01 7.522369623184204102e-01
6.391666531562805176e-01 4.052816033363342285e-01 -1.430667638778686523e-01 4.894971847534179688e-01 2.303710281848907471e-01 -1.724487096071243286e-01 2.203075438737869263e-01 1.891891360282897949e-01
6.655603647232055664e-02 2.072947025299072266e-01 8.493247628211975098e-02 1.538561731576919556e-01 -2.264150604605674744e-02 -7.292068600654602051e-01 -1.444260329008102417e-01 6.071242690086364746e-01
-1.186766326427459717e-01 -4.126699268817901611e-01 1.667751222848892212e-01 6.374772787094116211e-01 4.494877457618713379e-01 -8.350598067045211792e-02 -8.310826122760772705e-02 4.068275392055511475e-01
3.360118269920349121e-01 4.075631797313690186e-01 4.180766642093658447e-01 2.222045212984085083e-01 5.323030352592468262e-01 -2.294979989528656006e-01 5.744975805282592773e-02 3.968741297721862793e-01
1.020735353231430054e-01 -1.006111726164817810e-01 3.087900578975677490e-02 9.274168312549591064e-02 1.497382819652557373e-01 -9.552627205848693848e-01 -1.475392957217991352e-03 1.869581490755081177e-01
-2.501289546489715576e-01 -2.893235683441162109e-01 2.798807024955749512e-01 1.509982496500015259e-01 6.754487752914428711e-01 -2.600789964199066162e-01 2.310719639062881470e-01 4.187207818031311035e-01
4.669595658779144287e-01 3.262962102890014648e-01 2.945278882980346680e-01 7.068775296211242676e-01 1.745699644088745117e-01 -1.179565414786338806e-01 2.110644131898880005e-01 1.098213344812393188e-02
1.962400227785110474e-02 -3.040237128734588623e-01 4.965511262416839600e-01 -1.100003868341445923e-01 -1.229928657412528992e-01 -2.936932742595672607e-01 2.553667724132537842e-01 6.942090988159179688e-01
-1.314814835786819458e-01 -2.261572778224945068e-01 -2.645877897739410400e-01 6.290574669837951660e-01 -5.073960497975349426e-02 -1.001576781272888184e-01 1.875565648078918457e-01 6.465771198272705078e-01
5.585760474205017090e-01 1.013545691967010498e-01 1.224629133939743042e-01 6.422275304794311523e-02 6.319029331207275391e-01 -2.970556318759918213e-01 4.046340882778167725e-01 8.559340983629226685e-02
4.051801860332489014e-01 -2.777512073516845703e-01 3.753869533538818359e-01 -2.951578795909881592e-01 1.380286961793899536e-01 -6.111353039741516113e-01 2.634636759757995605e-01 2.621034383773803711e-01
-1.214796081185340881e-01 -4.914794862270355225e-01 -7.437721639871597290e-02 5.309284329414367676e-01 -2.826384902000427246e-01 -1.920071691274642944e-01 4.496074616909027100e-01 3.706420660018920898e-01
6.827800273895263672e-01 1.907233297824859619e-01 2.609707415103912354e-01 3.563499748706817627e-01 3.414341807365417480e-01 -1.488399356603622437e-01 2.526109218597412109e-01 3.159151077270507812e-01
7.094559669494628906e-01 -1.789725422859191895e-01 2.530648410320281982e-01 1.851886659860610962e-01 3.701548576354980469e-01 1.510049998760223389e-01 3.713570237159729004e-01 2.618801295757293701e-01
2.080297172069549561e-01 -3.257813155651092529e-01 4.065618813037872314e-01 1.558875292539596558e-01 5.924074053764343262e-01 -5.398153066635131836e-01 1.116118282079696655e-01 -7.869072258472442627e-02
-8.175354450941085815e-02 -4.963288903236389160e-01 -8.224239945411682129e-02 3.871489465236663818e-01 -1.598868072032928467e-01 -4.384584128856658936e-01 6.080191135406494141e-01 5.318936705589294434e-02
1.225990653038024902e-01 2.170035094022750854e-01 -1.362732648849487305e-01 -1.594211161136627197e-02 -1.289095133543014526e-01 -6.838265657424926758e-01 5.582762360572814941e-01 3.509210348129272461e-01
3.090261816978454590e-01 -5.621026158332824707e-01 1.978746503591537476e-01 1.594084650278091431e-01 -4.818676710128784180e-01 -3.402003943920135498e-01 1.529677808284759521e-01 3.906995058059692383e-01
1.259077042341232300e-01 -1.147339344024658203e-01 -1.992560029029846191e-01 1.404559314250946045e-01 2.312032133340835571e-01 -8.976212143898010254e-01 5.209700018167495728e-02 2.228450328111648560e-01
6.540488451719284058e-02 -3.362410664558410645e-01 -4.221757650375366211e-01 5.033095479011535645e-01 -6.432868540287017822e-02 -5.624717846512794495e-02 4.615218043327331543e-01 4.804238975048065186e-01
3.385451436042785645e-02 4.873972758650779724e-02 7.236593961715698242e-01 2.899601459503173828e-01 4.034660458564758301e-01 -4.505978524684906006e-01 1.271483600139617920e-01 8.202841132879257202e-02
3.274238407611846924e-01 -4.254682362079620361e-01 2.359455265104770660e-02 2.543182671070098877e-01 -6.124239563941955566e-01 -2.931570112705230713e-01 2.259274721145629883e-01 3.667266666889190674e-01
3.492679297924041748e-01 9.730463474988937378e-02 5.101785659790039062e-01 1.990013867616653442e-01 6.458693742752075195e-01 -7.546924799680709839e-02 2.884372174739837646e-01 2.502419650554656982e-01
-2.473790571093559265e-02 5.497140809893608093e-02 -1.596478372812271118e-01 2.557624578475952148e-01 -2.833525538444519043e-01 -5.051100254058837891e-01 1.756708025932312012e-01 7.342883348464965820e-01
2.509839832782745361e-01 -7.955340743064880371e-01 -2.305686473846435547e-02 2.037806361913681030e-01 2.796486020088195801e-01 -4.246723651885986328e-01 5.485671758651733398e-02 2.269507199525833130e-02
-1.945251971483230591e-02 -2.228321582078933716e-01 4.218571484088897705e-01 3.498875349760055542e-02 -5.499886348843574524e-02 -1.314210295677185059e-01 8.566465973854064941e-02 8.620585203170776367e-01
2.958512604236602783e-01 -2.078631818294525146e-01 5.620390772819519043e-01 2.361818403005599976e-01 4.366839230060577393e-01 -5.402256250381469727e-01 6.392818689346313477e-02 -1.047461852431297302e-01
1.121283918619155884e-01 -5.169138908386230469e-01 -1.132055185735225677e-02 3.115929961204528809e-01 6.331906318664550781e-01 -4.642010629177093506e-01 -1.585836522281169891e-02 7.965291291475296021e-02
8.341804742813110352e-01 1.574959158897399902e-01 3.112347722053527832e-01 1.542146205902099609e-01 -6.078133732080459595e-02 -9.533477574586868286e-02 1.703665107488632202e-01 3.418790698051452637e-01
3.115530610084533691e-01 -2.674674093723297119e-01 -4.713289439678192139e-02 -3.315955698490142822e-01 5.076599121093750000e-01 -3.269164264202117920e-01 5.722250342369079590e-01 1.648768037557601929e-01
-6.576818996109068394e-04 -1.965771019458770752e-01 -3.067713081836700439e-01 5.635626912117004395e-01 -1.613088995218276978e-01 -1.487178504467010498e-01 8.711864799261093140e-02 7.027930617332458496e-01
6.403610706329345703e-01 -1.668091565370559692e-01 5.078034400939941406e-01 -3.206068277359008789e-02 -1.152724325656890869e-01 -3.351578116416931152e-01 9.159026294946670532e-02 4.113549888134002686e-01
2.355876415967941284e-01 -6.905488967895507812e-01 1.999094188213348389e-01 -1.585637591779232025e-02 3.844120502471923828e-01 -4.955287575721740723e-01 8.655226975679397583e-02 1.631341129541397095e-01
4.460504055023193359e-01 -1.725441068410873413e-01 5.786841511726379395e-01 4.421663284301757812e-01 3.465016782283782959e-01 7.086488604545593262e-02 3.272947371006011963e-01 9.313364326953887939e-02
4.573356211185455322e-01 -1.455544829368591309e-01 6.039361357688903809e-01 2.655005455017089844e-01 -3.617358505725860596e-01 -1.774050444364547729e-01 4.110666811466217041e-01 5.592202022671699524e-02
1.627254039049148560e-01 -2.962261438369750977e-01 3.865125477313995361e-01 6.077029705047607422e-01 -4.299076199531555176e-01 -1.384940296411514282e-01 3.777461051940917969e-01 1.427666097879409790e-01
-3.767198324203491211e-02 -3.085136413574218750e-01 3.463824391365051270e-01 2.950917482376098633e-01 1.099380329251289368e-01 -6.381500512361526489e-02 -1.381161510944366455e-01 8.130837678909301758e-01
3.329229950904846191e-01 -7.828468829393386841e-02 -2.568599954247474670e-02 -9.884098544716835022e-03 -1.246998235583305359e-01 -6.574532985687255859e-01 -1.377769410610198975e-01 6.445922255516052246e-01
6.717931628227233887e-01 7.687792927026748657e-02 1.955459266901016235e-01 5.595459342002868652e-01 3.240717351436614990e-01 -7.810416817665100098e-02 2.833706438541412354e-01 -5.663116928189992905e-03
7.037141919136047363e-02 1.177694573998451233e-01 2.817107439041137695e-01 7.437617182731628418e-01 4.730974435806274414e-01 -1.214139983057975769e-01 1.757810264825820923e-02 3.313066959381103516e-01
4.533597826957702637e-01 -4.141352772712707520e-01 3.515280485153198242e-01 3.273571133613586426e-01 -2.387669533491134644e-01 -2.921496033668518066e-01 4.523625671863555908e-01 -2.126715332269668579e-01
-1.229687035083770752e-01 1.416205614805221558e-01 -3.644153475761413574e-02 2.755797207355499268e-01 2.608184702694416046e-02 -6.635013222694396973e-01 6.244230866432189941e-01 2.381841987371444702e-01
6.831500679254531860e-02 1.798009276390075684e-01 2.296669334173202515e-01 1.572265475988388062e-01 7.913423180580139160e-01 -1.322189569473266602e-01 1.225031614303588867e-01 4.762625992298126221e-01
3.759032487869262695e-01 -1.288053542375564575e-01 4.676278531551361084e-01 5.881401300430297852e-01 -4.254918694496154785e-01 -1.367174237966537476e-01 2.769161462783813477e-01 3.322409465909004211e-02
3.659006655216217041e-01 -3.458343446254730225e-01 -2.284256666898727417e-01 1.586778759956359863e-01 7.288737297058105469e-01 4.367928579449653625e-02 3.071936368942260742e-01 2.040234506130218506e-01
3.912799954414367676e-01 2.267971634864807129e-01 1.035819500684738159e-01 7.937006950378417969e-01 2.984017729759216309e-01 -1.521647274494171143e-01 2.032694518566131592e-01 -3.545060753822326660e-02
3.858589828014373779e-01 4.723920226097106934e-01 2.942254543304443359e-01 6.433156132698059082e-01 -7.702703773975372314e-02 -3.090469539165496826e-01 1.554199457168579102e-01 4.400637745857238770e-02
-3.804019093513488770e-02 -3.446452319622039795e-01 -1.368132233619689941e-01 4.386221170425415039e-01 -2.240811437368392944e-01 -5.634626746177673340e-01 5.445543527603149414e-01 6.650979071855545044e-02
1.270399391651153564e-01 -4.991669356822967529e-01 -1.178648229688405991e-02 1.443252712488174438e-01 3.985041677951812744e-01 -7.426878809928894043e-01 -2.543107420206069946e-02 5.183747038245201111e-02
2.277485728263854980e-01 -5.957595109939575195e-01 1.946658641099929810e-01 -1.928977668285369873e-01 -1.255850791931152344e-01 -3.111932575702667236e-01 1.354335248470306396e-01 6.222071647644042969e-01
6.634658575057983398e-01 2.589484751224517822e-01 2.428717911243438721e-02 1.420139819383621216e-01 -2.707420475780963898e-02 1.106026172637939453e-01 1.887066364288330078e-01 6.507110595703125000e-01
-1.442258358001708984e-01 -3.549927175045013428e-01 -8.922631852328777313e-03 5.501714944839477539e-01 -2.869391739368438721e-01 -1.249651312828063965e-01 5.176149606704711914e-01 4.295757114887237549e-01
-2.165181636810302734e-01 -1.495338380336761475e-01 -9.143092669546604156e-03 3.024751842021942139e-01 -1.900535225868225098e-01 -6.185851693153381348e-01 5.013906955718994141e-01 4.111254215240478516e-01
-7.573091983795166016e-02 -3.264778554439544678e-01 -1.133542507886886597e-01 3.033007383346557617e-01 -3.447024524211883545e-02 -6.423250436782836914e-01 6.050602197647094727e-01 5.448983609676361084e-02
1.908436119556427002e-01 -3.120403587818145752e-01 -1.641503162682056427e-02 5.828170105814933777e-03 1.428395658731460571e-01 -8.912117481231689453e-01 -2.158769406378269196e-02 2.253410220146179199e-01
6.268203258514404297e-02 3.059841692447662354e-01 -2.148966938257217407e-01 1.643632650375366211e-01 -8.556212484836578369e-02 -6.317570805549621582e-01 4.961671829223632812e-01 4.202725291252136230e-01
1.986558549106121063e-02 2.362689524888992310e-01 -1.717474013566970825e-01 1.309972554445266724e-01 -1.853750087320804596e-02 -7.079706192016601562e-01 5.493572354316711426e-01 3.062119483947753906e-01
5.988730788230895996e-01 -9.415071457624435425e-02 2.140676788985729218e-02 -1.079247519373893738e-02 3.888509571552276611e-01 2.224532961845397949e-01 4.248472750186920166e-01 5.007256865501403809e-01
3.093948662281036377e-01 -3.539595007896423340e-01 2.531560957431793213e-01 -4.462375342845916748e-01 1.476137638092041016e-01 -3.228434324264526367e-01 2.270450592041015625e-01 5.815534591674804688e-01
-5.445738136768341064e-02 -4.275110661983489990e-01 4.695475399494171143e-01 5.193334817886352539e-01 -1.127449274063110352e-01 2.275455370545387268e-02 2.810489758849143982e-02 5.568370819091796875e-01
2.117632627487182617e-01 -4.251169860363006592e-01 3.992027938365936279e-01 7.227050662040710449e-01 2.174998633563518524e-02 1.477545350790023804e-01 2.650150060653686523e-01 1.512935943901538849e-02
5.395110249519348145e-01 -1.454688049852848053e-02 5.349536538124084473e-01 -9.212477505207061768e-02 4.324751347303390503e-02 1.106863468885421753e-02 2.325530052185058594e-01 5.983143448829650879e-01
7.323480844497680664e-01 -2.276153862476348877e-01 3.251450359821319580e-01 -1.782393008470535278e-01 -5.999974161386489868e-02 -1.031894609332084656e-01 2.917548418045043945e-01 4.183300733566284180e-01
2.796873450279235840e-01 1.051844730973243713e-01 1.817985326051712036e-01 7.084518671035766602e-01 3.570228517055511475e-01 -4.752059876918792725e-01 4.895652458071708679e-02 -1.416823863983154297e-01
2.665324509143829346e-01 -3.183454275131225586e-02 5.580227971076965332e-01 3.554895222187042236e-01 2.394421845674514771e-01 -5.064026117324829102e-01 3.001929223537445068e-01 -2.937566339969635010e-01
5.475625991821289062e-01 3.271635174751281738e-01 -3.739858865737915039e-01 4.122876822948455811e-01 3.011040985584259033e-01 -7.964999973773956299e-02 3.882011771202087402e-01 1.886392384767532349e-01
2.236081063747406006e-01 -2.756800353527069092e-01 1.762060821056365967e-01 -2.387939840555191040e-01 1.884013563394546509e-01 -8.037635087966918945e-01 1.346237957477569580e-01 2.937251031398773193e-01
-2.592186927795410156e-01 -1.078473255038261414e-01 5.199294090270996094e-01 3.657774925231933594e-01 5.236184000968933105e-01 -3.123475909233093262e-01 1.287775486707687378e-01 3.587950468063354492e-01
2.031884938478469849e-01 1.210747519508004189e-03 -2.096173167228698730e-01 1.592520475387573242e-01 -1.175603345036506653e-01 -8.778355717658996582e-01 1.324672400951385498e-01 2.957179546356201172e-01
4.961980283260345459e-01 -1.352828890085220337e-01 3.885480165481567383e-01 6.169898509979248047e-01 8.095023036003112793e-02 2.136135846376419067e-01 3.853520452976226807e-01 5.621472746133804321e-02
1.278872191905975342e-01 8.871249109506607056e-02 3.405254781246185303e-01 5.589786171913146973e-01 6.667960882186889648e-01 4.714836925268173218e-02 2.533066570758819580e-01 1.906726211309432983e-01
2.644529379904270172e-02 -1.319998949766159058e-01 -4.487231373786926270e-01 5.718754529953002930e-01 1.024742126464843750e-01 -1.588871818967163563e-04 1.068830937147140503e-01 6.569305062294006348e-01
-1.407838147133588791e-02 -4.600101411342620850e-01 3.825084865093231201e-01 4.911281168460845947e-01 9.465884417295455933e-02 1.289877854287624359e-02 -1.532281786203384399e-01 6.066854596138000488e-01
-2.149500399827957153e-01 -3.167061507701873779e-01 3.595856726169586182e-01 1.532253921031951904e-01 5.932279229164123535e-01 -3.586732149124145508e-01 9.158378466963768005e-03 4.691098928451538086e-01
7.636365294456481934e-01 1.565616726875305176e-01 -1.729498356580734253e-01 1.840580999851226807e-01 2.587869167327880859e-01 -3.314094245433807373e-01 3.850784003734588623e-01 5.891093984246253967e-02
6.159464716911315918e-01 2.384384721517562866e-01 3.532899916172027588e-01 4.055539369583129883e-01 9.301594644784927368e-02 -4.799879193305969238e-01 1.800835728645324707e-01 -5.476159974932670593e-02
6.601883769035339355e-01 -2.683703601360321045e-01 5.432763695716857910e-01 1.396090835332870483e-01 3.589698299765586853e-02 5.357059463858604431e-02 2.923743724822998047e-01 2.963910102844238281e-01
-9.113587439060211182e-02 -2.595730721950531006e-01 -2.314033061265945435e-01 6.377567648887634277e-01 -1.167166307568550110e-01 -6.849068403244018555e-02 2.645966112613677979e-01 6.129515171051025391e-01
-4.715080372989177704e-03 2.387353964149951935e-02 -1.017222329974174500e-01 3.554251194000244141e-01 -3.631954491138458252e-01 -6.420930624008178711e-01 3.121976852416992188e-01 4.701825976371765137e-01
4.018455743789672852e-01 -7.311956882476806641e-01 -4.277542978525161743e-02 7.601605355739593506e-02 9.127727895975112915e-02 -4.883876144886016846e-01 2.184428870677947998e-01 -4.115003719925880432e-02
6.901518106460571289e-01 1.764601171016693115e-01 -3.176096826791763306e-02 1.051854193210601807e-01 3.256565332412719727e-01 -4.872897565364837646e-01 3.679693341255187988e-01 -3.967946767807006836e-02
-1.599216312170028687e-01 -3.152590692043304443e-01 3.631110191345214844e-01 -1.255653239786624908e-02 -1.376404426991939545e-02 -2.474776804447174072e-01 3.140115737915039062e-01 7.635389566421508789e-01
4.655324816703796387e-01 -1.516944617033004761e-01 3.140006065368652344e-01 1.303713917732238770e-01 2.056124806404113770e-01 3.128100037574768066e-01 3.960982561111450195e-01 5.896225571632385254e-01
3.949379920959472656e-01 4.444020688533782959e-01 2.355061620473861694e-01 2.570125460624694824e-02 3.333557844161987305e-01 -1.522044092416763306e-01 5.776790380477905273e-01 3.498596847057342529e-01
-6.951690465211868286e-02 -5.562193393707275391e-01 5.533054471015930176e-01 3.692159950733184814e-01 3.390969336032867432e-01 -4.884477704763412476e-02 2.530918121337890625e-01 2.487811148166656494e-01
1.158765517175197601e-02 -3.894824683666229248e-01 -1.234475523233413696e-01 4.823170900344848633e-01 -2.089603394269943237e-01 9.279582649469375610e-02 6.013066172599792480e-01 4.318043887615203857e-01
3.874959051609039307e-01 -4.660613834857940674e-01 -1.324736326932907104e-01 2.590465545654296875e-02 4.702691435813903809e-01 1.731889396905899048e-01 5.196781754493713379e-01 3.052877485752105713e-01
1.298089027404785156e-01 -1.989065408706665039e-01 -2.061094641685485840e-01 2.423487007617950439e-01 2.028305679559707642e-01 -7.953774333000183105e-01 -1.577510982751846313e-01 3.791054487228393555e-01
-1.451590657234191895e-01 3.311162441968917847e-02 -8.511123806238174438e-02 3.171693682670593262e-01 -2.652678191661834717e-01 -5.577630996704101562e-01 3.119300007820129395e-01 6.254799962043762207e-01
9.922172129154205322e-02 -1.901940256357192993e-01 -1.261375397443771362e-01 1.543896943330764771e-01 1.375052928924560547e-01 -6.672136783599853516e-01 -3.138125836849212646e-01 5.930211544036865234e-01
6.401178240776062012e-02 -8.712315559387207031e-01 3.870163485407829285e-02 1.753365546464920044e-01 5.245881527662277222e-02 -2.655917406082153320e-01 3.589103817939758301e-01 5.009789392352104187e-02
5.272074341773986816e-01 -3.079192340373992920e-01 5.002277493476867676e-01 3.369871377944946289e-01 -2.683650553226470947e-01 -1.984450072050094604e-01 3.521276414394378662e-01 -1.674986928701400757e-01
3.677867650985717773e-01 1.889419853687286377e-01 4.093358814716339111e-01 3.792092204093933105e-01 3.163444995880126953e-01 -3.665773570537567139e-01 4.939391314983367920e-01 -1.981149911880493164e-01
1.345315724611282349e-01 2.770961821079254150e-01 -5.739575251936912537e-02 2.957737743854522705e-01 -1.660977154970169067e-01 -6.953656673431396484e-01 9.426967590115964413e-04 5.506539940834045410e-01
4.964515566825866699e-01 -3.816979825496673584e-01 1.374591439962387085e-01 5.802834033966064453e-01 -4.075013995170593262e-01 -2.924649417400360107e-01 9.207255207002162933e-03 -2.325485460460186005e-02
-2.620434463024139404e-01 -2.665255367755889893e-01 2.867892384529113770e-01 1.796687208116054535e-02 -9.448777884244918823e-03 -1.836313903331756592e-01 4.092242419719696045e-01 7.592445015907287598e-01
1.315151154994964600e-01 2.817484438419342041e-01 -3.364952206611633301e-01 2.728517353534698486e-01 -2.440511733293533325e-01 -4.362604618072509766e-01 3.731330037117004395e-01 5.714298486709594727e-01
-1.179497465491294861e-01 -3.935857713222503662e-01 1.888330876827239990e-01 -2.670572884380817413e-02 6.118645668029785156e-01 -3.064454197883605957e-01 1.031852420419454575e-02 5.713261961936950684e-01
-7.183278352022171021e-02 -3.695766925811767578e-01 -3.120346069335937500e-01 4.201868474483489990e-01 -2.324401587247848511e-01 -2.913191616535186768e-01 4.800556302070617676e-01 4.636612534523010254e-01
2.371565997600555420e-01 1.257387250661849976e-01 1.303692162036895752e-01 3.341737985610961914e-01 7.918369174003601074e-01 -1.207682341337203979e-01 3.294274583458900452e-02 3.957302570343017578e-01
2.911783158779144287e-01 -4.444573819637298584e-01 3.617198467254638672e-01 2.742004394531250000e-01 -4.852879643440246582e-01 -1.030954569578170776e-01 3.091562986373901367e-01 4.122318029403686523e-01
4.974929392337799072e-01 3.993706405162811279e-01 2.520754337310791016e-01 5.288003683090209961e-01 3.357001543045043945e-01 -1.192423701286315918e-01 3.231150209903717041e-01 1.360712647438049316e-01
4.220639914274215698e-02 7.246128469705581665e-02 -3.816460072994232178e-01 4.809451997280120850e-01 1.289264261722564697e-01 1.157435253262519836e-01 3.797839879989624023e-01 6.646439433097839355e-01
-2.228538542985916138e-01 -2.431290000677108765e-01 4.678261578083038330e-01 1.726522296667098999e-01 5.975794196128845215e-01 -1.342185884714126587e-01 2.836826741695404053e-01 4.323918521404266357e-01
-1.414197087287902832e-01 -2.833262383937835693e-01 -1.659646034240722656e-01 6.406712532043457031e-01 7.175827026367187500e-02 1.012801453471183777e-01 5.386828184127807617e-01 3.951412439346313477e-01
-2.423983067274093628e-01 -4.798909723758697510e-01 2.654551267623901367e-01 2.718124724924564362e-02 -1.085216831415891647e-02 -2.048362046480178833e-01 3.933408260345458984e-01 6.655448675155639648e-01
8.119440823793411255e-02 -2.286313623189926147e-01 -3.739630877971649170e-01 4.065412282943725586e-01 1.335161738097667694e-02 3.251056000590324402e-02 2.713843584060668945e-01 7.490836977958679199e-01
3.497066199779510498e-01 -4.483055174350738525e-01 4.529279172420501709e-01 -3.504441678524017334e-01 1.289263218641281128e-01 -3.649515509605407715e-01 3.872999250888824463e-01 2.212686836719512939e-01
1.240422427654266357e-01 -1.087344586849212646e-01 6.545984745025634766e-01 5.596700906753540039e-01 4.144937098026275635e-01 -6.761686503887176514e-02 1.586043238639831543e-01 1.718380153179168701e-01
-2.001135200262069702e-01 -1.226033046841621399e-01 -3.687568381428718567e-02 2.991114556789398193e-01 -8.870131522417068481e-02 -5.718094110488891602e-01 6.753934025764465332e-01 2.512077093124389648e-01
5.511749982833862305e-01 7.011792808771133423e-02 -8.877810835838317871e-02 1.658176034688949585e-01 6.044788360595703125e-01 -2.824971079826354980e-01 -1.974089592695236206e-01 4.144189655780792236e-01
-1.118743047118186951e-01 -3.465185314416885376e-02 4.495454132556915283e-01 2.413562685251235962e-02 6.168915629386901855e-01 -2.854717671871185303e-01 1.477089524269104004e-01 5.474872589111328125e-01
3.148337602615356445e-01 -7.366172075271606445e-01 1.153037995100021362e-01 -3.706175461411476135e-02 3.127970397472381592e-01 -4.927238225936889648e-01 1.624609716236591339e-02 5.218605697154998779e-02
6.367652416229248047e-01 -4.017535448074340820e-01 3.661390542984008789e-01 2.533220648765563965e-01 2.685799598693847656e-01 1.464243382215499878e-01 3.428477048873901367e-01 1.541896313428878784e-01
3.604000210762023926e-01 -2.438306659460067749e-01 4.558064341545104980e-01 9.510233998298645020e-02 -3.654628098011016846e-01 -2.120358049869537354e-01 1.104717403650283813e-01 6.349236965179443359e-01
1.048718113452196121e-03 -2.774681150913238525e-01 -3.061996102333068848e-01 5.667162537574768066e-01 -2.014881968498229980e-01 -3.223980069160461426e-01 7.877718890085816383e-04 6.029477715492248535e-01
4.106343686580657959e-01 2.123675346374511719e-01 1.747677773237228394e-01 7.387564182281494141e-01 -2.802615463733673096e-01 1.243324875831604004e-01 3.257556259632110596e-01 9.926175326108932495e-02
5.322120785713195801e-01 -3.580204546451568604e-01 3.930899202823638916e-01 5.374278426170349121e-01 -1.454570144414901733e-01 -1.560325622558593750e-01 2.618451714515686035e-01 -1.765115112066268921e-01
-1.230592429637908936e-01 2.596043348312377930e-01 3.045781850814819336e-01 6.085674166679382324e-01 4.653706848621368408e-01 -3.510015010833740234e-01 2.378846704959869385e-02 3.376417458057403564e-01
6.257877945899963379e-01 2.528448998928070068e-01 4.709503650665283203e-01 1.504063457250595093e-01 2.919669449329376221e-01 -2.505126893520355225e-01 9.144608676433563232e-02 3.790500462055206299e-01
-1.445076521486043930e-02 -1.007559299468994141e-01 1.759262382984161377e-01 1.710075289011001587e-01 1.718840897083282471e-01 -2.759443223476409912e-01 -2.588784396648406982e-01 8.699071407318115234e-01
6.430963277816772461e-01 1.686186343431472778e-01 -2.292829379439353943e-02 1.202752366662025452e-01 4.445845484733581543e-01 -2.504478991031646729e-01 -1.816308647394180298e-01 4.996334612369537354e-01
5.210403800010681152e-01 -3.828750252723693848e-01 1.153623461723327637e-01 5.429567694664001465e-01 -3.746725916862487793e-01 -3.275482952594757080e-01 -1.332060098648071289e-01 9.166207164525985718e-02
4.470924139022827148e-01 -6.155215501785278320e-01 3.097443282604217529e-01 -8.906872570514678955e-02 -1.002500429749488831e-01 -5.270819664001464844e-01 1.092069670557975769e-01 1.325717866420745850e-01
6.726554632186889648e-01 -3.311257362365722656e-01 -8.366900682449340820e-02 1.705447137355804443e-01 4.807806015014648438e-01 5.971454828977584839e-02 2.097824960947036743e-01 3.508273959159851074e-01
2.925959825515747070e-01 4.657190442085266113e-01 -5.525783635675907135e-03 1.673733443021774292e-01 5.860013365745544434e-01 -6.853917241096496582e-02 3.145044744014739990e-01 4.716360270977020264e-01
1.121015399694442749e-01 1.419546604156494141e-01 3.054905831813812256e-01 6.953752636909484863e-01 4.672589004039764404e-01 -4.094004929065704346e-01 4.337041825056076050e-02 -5.089405179023742676e-02
4.318993091583251953e-01 2.912041842937469482e-01 3.791095912456512451e-01 5.750286951661109924e-02 2.687263786792755127e-01 -2.545441091060638428e-01 6.377290487289428711e-01 1.947504580020904541e-01
4.423074424266815186e-01 -4.589533507823944092e-01 1.882151216268539429e-01 5.403106212615966797e-01 1.725428551435470581e-02 3.567258715629577637e-01 2.449430078268051147e-01 2.807441353797912598e-01
4.131094515323638916e-01 1.907882690429687500e-01 2.841601669788360596e-01 5.595491528511047363e-01 5.737311244010925293e-01 -1.375643610954284668e-01 2.165448665618896484e-01 6.414955109357833862e-02
3.808156251907348633e-01 -4.955295920372009277e-01 4.091545343399047852e-01 1.149976253509521484e-01 -3.472131490707397461e-01 -3.118610680103302002e-01 4.520938396453857422e-01 8.120863884687423706e-02
1.788103580474853516e-01 2.568862140178680420e-01 4.235970377922058105e-01 1.804615953005850315e-03 6.021379828453063965e-01 -1.443578153848648071e-01 3.573059737682342529e-01 4.599150121212005615e-01
6.981413066387176514e-02 2.218772172927856445e-01 2.167488783597946167e-01 4.896115958690643311e-01 6.261128187179565430e-01 -4.905264377593994141e-01 9.347142279148101807e-02 1.335156410932540894e-01
-2.207582443952560425e-01 -1.443363130092620850e-01 4.385763108730316162e-01 4.003784954547882080e-01 3.501784205436706543e-01 7.292978465557098389e-02 1.763364821672439575e-01 6.471029520034790039e-01
-1.958003640174865723e-02 -1.294524222612380981e-01 2.235547639429569244e-02 1.274657994508743286e-01 8.769802451133728027e-01 -1.597844660282135010e-01 2.350898236036300659e-01 3.409086465835571289e-01
1.809163242578506470e-01 7.993644475936889648e-02 -3.056045770645141602e-01 2.153289765119552612e-01 -1.795518398284912109e-01 -7.201880216598510742e-01 4.655767679214477539e-01 2.311867624521255493e-01
3.340610861778259277e-01 4.520037211477756500e-03 6.677495241165161133e-01 3.674385547637939453e-01 4.849949777126312256e-01 -1.292839944362640381e-01 1.470070928335189819e-01 1.842192411422729492e-01
-2.232490628957748413e-01 8.477093279361724854e-02 4.220683872699737549e-01 4.330922365188598633e-01 5.141170620918273926e-01 -3.623515963554382324e-01 -1.887796074151992798e-02 4.257838129997253418e-01
2.984013855457305908e-01 3.811438679695129395e-01 3.019764423370361328e-01 1.375590860843658447e-01 5.662122368812561035e-01 -7.574712485074996948e-02 4.147960841655731201e-01 3.964644372463226318e-01
3.710025846958160400e-01 -3.180883228778839111e-01 5.929363965988159180e-01 4.374746978282928467e-01 7.868365943431854248e-02 2.360371649265289307e-01 3.410885334014892578e-01 1.999331414699554443e-01
5.891942977905273438e-01 -3.421165347099304199e-01 -2.514000423252582550e-02 1.198442727327346802e-01 -4.096990823745727539e-01 -4.732257425785064697e-01 1.694224178791046143e-01 3.167202472686767578e-01
3.432364761829376221e-02 2.236707806587219238e-01 5.796588063240051270e-01 2.408970445394515991e-01 4.589030742645263672e-01 -4.313749969005584717e-01 -3.095250204205513000e-02 3.963875472545623779e-01
6.313975453376770020e-01 -3.178189992904663086e-01 -5.612765252590179443e-02 2.681160271167755127e-01 1.830375790596008301e-01 -4.141198992729187012e-01 3.674198091030120850e-01 -2.920556962490081787e-01
7.702419757843017578e-01 -6.707007437944412231e-02 3.198332190513610840e-01 2.280658483505249023e-01 1.826398074626922607e-01 -3.895706534385681152e-01 1.283903867006301880e-01 2.152097672224044800e-01
-1.826732307672500610e-01 -3.537072539329528809e-01 2.136884629726409912e-01 2.189649939537048340e-01 -1.920431666076183319e-02 -5.607870221138000488e-01 -1.315113604068756104e-01 6.448001265525817871e-01
4.358422160148620605e-01 3.182950913906097412e-01 1.414782553911209106e-01 2.705335915088653564e-01 5.969732999801635742e-01 -1.492825001478195190e-01 2.169697582721710205e-01 4.356458187103271484e-01
-1.986670643091201782e-01 -4.314183592796325684e-01 -1.809105873107910156e-01 4.966549873352050781e-01 -1.626689583063125610e-01 -2.617513835430145264e-01 3.753819763660430908e-01 5.090466141700744629e-01
5.078904628753662109e-01 -1.971034258604049683e-01 7.358181476593017578e-01 6.191308796405792236e-02 2.148279994726181030e-01 -2.497086822986602783e-01 2.220400869846343994e-01 1.133868563920259476e-02
3.127894997596740723e-01 2.508540153503417969e-01 -1.019545346498489380e-01 1.012877970933914185e-01 -3.158517181873321533e-01 -5.134181976318359375e-01 -3.475653380155563354e-02 6.738044619560241699e-01
2.868524789810180664e-01 -2.637009322643280029e-01 4.156570434570312500e-01 3.471964299678802490e-01 -2.951276488602161407e-02 -6.261351704597473145e-01 2.887916266918182373e-01 -2.802580296993255615e-01
3.391887247562408447e-01 -3.685781657695770264e-01 9.483193606138229370e-02 -4.035210311412811279e-01 3.795056641101837158e-01 -3.084354102611541748e-01 5.178164839744567871e-01 2.645525038242340088e-01
3.924185633659362793e-01 3.323990479111671448e-02 -1.902081072330474854e-01 3.523963987827301025e-01 -4.599978029727935791e-01 -1.082922965288162231e-01 5.236147642135620117e-01 4.324844479560852051e-01
4.002168178558349609e-01 -3.885011672973632812e-01 2.344271242618560791e-01 -5.690446868538856506e-02 -3.166177570819854736e-01 -5.402798056602478027e-01 2.050979286432266235e-01 4.432660341262817383e-01
1.530812233686447144e-01 -6.378800272941589355e-01 2.280428409576416016e-01 4.915663897991180420e-01 -2.359380722045898438e-01 9.986225515604019165e-02 3.857127130031585693e-01 2.482353448867797852e-01
6.324509978294372559e-01 8.372112363576889038e-02 -2.518596351146697998e-01 3.119136989116668701e-01 4.962462484836578369e-01 -2.639064490795135498e-01 -5.044947564601898193e-02 3.373735249042510986e-01
5.611854195594787598e-01 -6.807088851928710938e-02 2.635813355445861816e-01 6.318017840385437012e-01 -1.953318715095520020e-01 -3.931527137756347656e-01 1.324064880609512329e-01 3.916189074516296387e-02
-1.346914917230606079e-01 -3.146542310714721680e-01 4.495914876461029053e-01 7.038224935531616211e-01 -2.008078806102275848e-02 -6.231088191270828247e-02 -8.054261654615402222e-02 4.178270697593688965e-01
2.322995215654373169e-01 2.042863331735134125e-02 3.078212738037109375e-01 3.702012002468109131e-01 2.138723433017730713e-01 -7.323262691497802734e-01 2.445919513702392578e-01 -2.682320177555084229e-01
5.451896786689758301e-01 -8.042220026254653931e-02 6.167438030242919922e-01 2.093468457460403442e-01 -3.392672836780548096e-01 -9.957141429185867310e-02 3.076942563056945801e-01 2.289297133684158325e-01
6.218420267105102539e-01 -2.635818421840667725e-01 2.614695131778717041e-01 9.176552295684814453e-02 4.614299237728118896e-01 7.057616114616394043e-02 4.581392705440521240e-01 1.981408447027206421e-01
4.697583615779876709e-01 1.754386872053146362e-01 3.519755005836486816e-01 3.478017449378967285e-01 5.866703987121582031e-01 -1.570994965732097626e-02 2.889237403869628906e-01 2.752994894981384277e-01
1.062703952193260193e-01 -2.245410680770874023e-01 -3.591593503952026367e-01 4.479139149188995361e-01 -2.041259258985519409e-01 -1.269842311739921570e-02 2.493902593851089478e-01 7.103812098503112793e-01
4.533932507038116455e-01 -1.708060204982757568e-01 -1.653138250112533569e-01 1.985100656747817993e-01 7.040142416954040527e-01 4.038015753030776978e-02 3.661794066429138184e-01 2.591736912727355957e-01
-8.270380645990371704e-02 2.099900692701339722e-01 4.737469255924224854e-01 4.370780885219573975e-01 4.610746204853057861e-01 -2.346856892108917236e-01 2.693351544439792633e-02 5.149740576744079590e-01
2.882755994796752930e-01 3.873431086540222168e-01 2.795244455337524414e-01 5.296713113784790039e-01 4.493555426597595215e-01 -3.812583684921264648e-01 2.461679726839065552e-01 -1.731925271451473236e-02
-1.315549463033676147e-01 -4.104537963867187500e-01 4.844374060630798340e-01 3.764791190624237061e-01 4.767092764377593994e-01 -5.114478617906570435e-02 -1.136888167820870876e-03 4.559999704360961914e-01
5.825734734535217285e-01 4.013401567935943604e-01 2.009449303150177002e-01 5.271645188331604004e-01 2.126739472150802612e-01 -1.446925103664398193e-01 3.302231132984161377e-01 7.771391421556472778e-02
9.566272795200347900e-02 -5.317006707191467285e-01 4.386089146137237549e-01 5.436030626296997070e-01 -2.111471891403198242e-01 -1.146310046315193176e-01 3.946449160575866699e-01 -8.242047578096389771e-02
3.896267414093017578e-01 1.115140244364738464e-01 5.618808865547180176e-01 1.894492954015731812e-01 -2.855381369590759277e-01 -8.199855685234069824e-02 3.982820361852645874e-02 6.279429793357849121e-01
4.433327317237854004e-01 -3.635807037353515625e-01 9.989329427480697632e-02 3.942529857158660889e-01 -5.655452609062194824e-01 -2.945310473442077637e-01 2.965917997062206268e-02 3.136583864688873291e-01
2.334004193544387817e-01 -4.662070870399475098e-01 6.178350448608398438e-01 3.198943734169006348e-01 -9.211957454681396484e-02 -1.459290832281112671e-01 4.451427459716796875e-01 -1.272370070219039917e-01
4.663312435150146484e-01 -8.619474619626998901e-02 1.730407774448394775e-01 3.898409903049468994e-01 1.679185777902603149e-01 -4.890955090522766113e-01 4.005472958087921143e-01 -4.066165685653686523e-01
5.622116923332214355e-01 -3.724047243595123291e-01 4.751635789871215820e-01 -5.107972398400306702e-02 -1.399692147970199585e-02 9.274908900260925293e-02 3.034794628620147705e-01 4.646988511085510254e-01
-2.804564535617828369e-01 -1.894962042570114136e-01 3.910071253776550293e-01 5.548498779535293579e-02 4.924211502075195312e-01 -4.608496725559234619e-01 1.655460149049758911e-01 4.971956610679626465e-01
3.623875379562377930e-01 -4.579745829105377197e-01 2.849458754062652588e-01 1.466340124607086182e-01 -5.171820521354675293e-01 -2.026459872722625732e-01 2.470273673534393311e-01 4.320572912693023682e-01
1.491043269634246826e-01 -5.785403847694396973e-01 -3.171709552407264709e-02 -1.501991301774978638e-01 2.372131310403347015e-02 -6.905618906021118164e-01 2.604883015155792236e-01 2.723978459835052490e-01
3.731572926044464111e-01 -1.790086627006530762e-01 2.926954030990600586e-01 -1.429072618484497070e-01 5.205951929092407227e-01 -2.054861336946487427e-01 3.656136393547058105e-01 5.250706076622009277e-01
-6.313649564981460571e-02 -3.728222548961639404e-01 3.135502636432647705e-01 3.297320902347564697e-01 -4.156058728694915771e-01 -1.853372156620025635e-01 5.113239884376525879e-01 4.259693920612335205e-01
2.845768630504608154e-01 -4.542790055274963379e-01 4.028025642037391663e-02 5.636256933212280273e-02 6.847030520439147949e-01 -4.242961406707763672e-01 -1.229357868432998657e-01 2.094960808753967285e-01
5.821380615234375000e-01 -1.524636596441268921e-01 4.404026567935943604e-01 3.621044158935546875e-01 -3.235794007778167725e-01 -2.540909349918365479e-01 3.665072619915008545e-01 -9.592977166175842285e-02
2.782714664936065674e-01 -4.007529839873313904e-02 3.168310225009918213e-01 5.258130282163619995e-02 7.647120356559753418e-01 -1.426952481269836426e-01 4.114884436130523682e-01 2.081904262304306030e-01
6.587454676628112793e-01 -4.396585822105407715e-01 -1.008351668715476990e-01 9.350556135177612305e-02 3.315144181251525879e-01 1.625120341777801514e-01 1.154652461409568787e-01 4.518842697143554688e-01
2.230159938335418701e-01 -4.367813169956207275e-01 -3.424049019813537598e-01 3.064884245395660400e-01 -1.234795376658439636e-01 -6.054558157920837402e-01 4.019775390625000000e-01 -6.999951601028442383e-02
4.159158170223236084e-01 -1.618203222751617432e-01 4.230554699897766113e-01 -3.372491002082824707e-01 1.479539275169372559e-01 -5.401572585105895996e-01 2.512589097023010254e-01 3.623866736888885498e-01
4.051831364631652832e-02 4.593798890709877014e-02 -1.470664888620376587e-01 1.713443994522094727e-01 5.822844058275222778e-02 -7.365218997001647949e-01 -1.139426380395889282e-01 6.216289997100830078e-01
8.299773335456848145e-01 -2.489983439445495605e-01 1.919756829738616943e-01 3.582643568515777588e-01 4.332745075225830078e-02 -6.984894722700119019e-02 2.774386703968048096e-01 -1.417767722159624100e-02
-1.253044325858354568e-02 -1.202228292822837830e-01 4.166471362113952637e-01 1.358655244112014771e-01 5.265220403671264648e-01 -3.088497817516326904e-01 -2.117692530155181885e-01 6.130867004394531250e-01
4.427755773067474365e-01 -2.444708496332168579e-01 6.488156318664550781e-01 -8.609874546527862549e-02 2.594467699527740479e-01 -2.730897665023803711e-01 1.376549750566482544e-01 3.936620652675628662e-01
1.016420572996139526e-01 5.265356898307800293e-01 2.708036005496978760e-01 2.784046828746795654e-01 4.077337980270385742e-01 -4.267312586307525635e-02 5.411608219146728516e-01 3.172734975814819336e-01
4.188273549079895020e-01 1.871638745069503784e-01 5.129180550575256348e-01 4.639561474323272705e-01 3.436315059661865234e-01 -4.022504091262817383e-01 1.761413663625717163e-01 -1.730040460824966431e-02
5.482420325279235840e-01 -1.869547665119171143e-01 5.425328016281127930e-01 1.810518652200698853e-01 2.702336609363555908e-01 9.129311144351959229e-02 2.040360718965530396e-01 4.629961550235748291e-01
3.239824473857879639e-01 -3.128712773323059082e-01 -1.415759474039077759e-01 1.443834230303764343e-02 -2.037227153778076172e-01 -7.517260313034057617e-01 1.930998841999098659e-04 4.126738011837005615e-01
3.142219781875610352e-01 -1.975019872188568115e-01 -5.652463808655738831e-02 2.900035977363586426e-01 5.541127324104309082e-01 -5.740242600440979004e-01 3.316832780838012695e-01 -1.685287356376647949e-01
3.875988721847534180e-02 6.104666739702224731e-02 3.525876104831695557e-01 3.395481407642364502e-01 7.621386051177978516e-01 -1.992624551057815552e-01 2.278562039136886597e-01 2.875424027442932129e-01
4.759087860584259033e-01 -3.977384567260742188e-01 5.656201243400573730e-01 1.841762661933898926e-01 -3.246787488460540771e-01 -2.064015716314315796e-01 3.356661200523376465e-01 2.790093980729579926e-02
1.227693632245063782e-01 2.579095959663391113e-01 4.566125869750976562e-01 -2.156254462897777557e-02 5.445199608802795410e-01 -1.401802897453308105e-01 4.907230734825134277e-01 3.904980123043060303e-01
-6.426731497049331665e-02 -3.355505764484405518e-01 1.305130571126937866e-01 3.117510974407196045e-01 7.180709242820739746e-01 -1.847844123840332031e-01 1.955260150134563446e-02 4.678673148155212402e-01
-1.363251209259033203e-01 -1.326967477798461914e-01 -3.743216395378112793e-01 5.581538081169128418e-01 1.682079136371612549e-01 -4.528895020484924316e-02 3.194666504859924316e-01 6.162391304969787598e-01
6.059120297431945801e-01 -3.196692168712615967e-01 2.080253362655639648e-01 -9.647736698389053345e-02 2.313216924667358398e-01 1.378317028284072876e-01 3.355465829372406006e-01 5.412958264350891113e-01
3.489244878292083740e-01 -2.138692438602447510e-01 1.803429275751113892e-01 5.564486384391784668e-01 1.009427905082702637e-01 -6.037982702255249023e-01 1.274364143610000610e-01 -3.152000606060028076e-01
4.742864072322845459e-01 -2.566325366497039795e-01 5.030340552330017090e-01 4.943713843822479248e-01 -3.677964806556701660e-01 -2.082617431879043579e-01 1.749491095542907715e-01 4.991383850574493408e-02
4.650997817516326904e-01 -4.122945964336395264e-01 4.753396809101104736e-01 -2.543577849864959717e-01 1.195258647203445435e-02 -4.361119866371154785e-01 2.791167795658111572e-01 2.341084629297256470e-01
-1.612202078104019165e-01 -5.121949315071105957e-01 -4.617871344089508057e-02 4.956249594688415527e-01 -2.137536853551864624e-01 -2.188204228878021240e-01 4.499251544475555420e-01 4.097343087196350098e-01
6.978407502174377441e-02 -6.252768039703369141e-01 -9.800630807876586914e-02 1.099558323621749878e-01 2.544031143188476562e-01 -4.597366750240325928e-01 -2.321982383728027344e-01 5.024629235267639160e-01
1.503784656524658203e-01 1.838015317916870117e-01 -6.715448200702667236e-02 1.627131402492523193e-01 -7.070338726043701172e-02 -7.684614658355712891e-01 -1.018680185079574585e-01 5.538130998611450195e-01
3.517460227012634277e-01 3.754768669605255127e-01 3.422873616218566895e-01 3.388786911964416504e-01 3.841980397701263428e-01 -1.529925502836704254e-02 5.282041430473327637e-01 2.764970362186431885e-01
6.580225825309753418e-01 -2.666250765323638916e-01 3.544104695320129395e-01 1.972224414348602295e-01 3.774518072605133057e-01 1.273663043975830078e-01 2.981948256492614746e-01 2.894850969314575195e-01
6.513453125953674316e-01 7.121793925762176514e-02 -6.853020936250686646e-02 2.138199359178543091e-01 3.870171010494232178e-01 -1.453496366739273071e-01 -2.158268243074417114e-01 5.502473711967468262e-01
5.815694928169250488e-01 3.171419799327850342e-01 2.961511313915252686e-01 2.883359789848327637e-01 3.148009777069091797e-01 -7.893357425928115845e-02 2.975303232669830322e-01 4.432837963104248047e-01
-1.434204876422882080e-01 -1.096023321151733398e-01 4.841306209564208984e-01 7.915837317705154419e-02 -2.068571001291275024e-01 -1.793144792318344116e-01 3.450652956962585449e-01 7.299013137817382812e-01
3.941788971424102783e-01 -3.769386708736419678e-01 5.632027387619018555e-01 3.475565612316131592e-01 2.720414698123931885e-01 1.000850424170494080e-01 4.247698187828063965e-01 -9.708576835691928864e-03
2.999013960361480713e-01 8.572734892368316650e-02 -2.248756773769855499e-02 1.346512287855148315e-01 -3.707522451877593994e-01 -6.696187853813171387e-01 2.158254943788051605e-02 5.456748008728027344e-01
8.349851369857788086e-01 -4.245764017105102539e-02 5.161432549357414246e-02 -2.600455470383167267e-02 3.235982358455657959e-02 -5.893154814839363098e-02 4.658776521682739258e-01 2.758528292179107666e-01
8.015372753143310547e-01 2.030061744153499603e-02 2.884636446833610535e-02 3.510982692241668701e-01 2.284696251153945923e-01 -1.772417426109313965e-01 -1.897001713514328003e-01 3.367857933044433594e-01
5.218012332916259766e-01 -9.289510548114776611e-02 4.126006364822387695e-01 2.222301512956619263e-01 3.390954136848449707e-01 -7.375261187553405762e-02 6.108840703964233398e-01 -7.657639682292938232e-02
-1.492059677839279175e-01 -1.565561741590499878e-01 3.963615298271179199e-01 4.789577797055244446e-02 -1.299146860837936401e-01 -1.874130219221115112e-01 3.325175642967224121e-01 7.945198416709899902e-01
2.878954708576202393e-01 -5.832210183143615723e-02 -4.814255237579345703e-02 1.071640849113464355e-01 -7.873714715242385864e-02 -6.303619742393493652e-01 -3.119007647037506104e-01 6.317238807678222656e-01
-1.034726873040199280e-01 -4.508229494094848633e-01 4.941507279872894287e-01 -2.703677862882614136e-02 1.959294453263282776e-02 -1.446508169174194336e-01 2.760473489761352539e-01 6.660527586936950684e-01
-7.832191139459609985e-02 1.468147188425064087e-01 4.608444571495056152e-01 4.903678297996520996e-01 4.332160055637359619e-01 -5.270127654075622559e-01 6.385254207998514175e-03 2.324081361293792725e-01
6.132787466049194336e-02 -6.468948721885681152e-01 9.664107114076614380e-03 -9.183946251869201660e-02 5.114930868148803711e-01 -1.931187510490417480e-01 1.145758107304573059e-01 5.071393847465515137e-01
-1.454946994781494141e-01 -1.471338570117950439e-01 3.309451341629028320e-01 5.873885750770568848e-01 5.468685626983642578e-01 -3.474580645561218262e-01 -2.950686588883399963e-02 2.863036394119262695e-01
-3.269164562225341797e-01 -1.391747146844863892e-01 3.711087703704833984e-01 3.332716226577758789e-01 5.514404773712158203e-01 -2.261368483304977417e-01 1.878852397203445435e-01 4.841890037059783936e-01
-2.067544758319854736e-01 -6.994014233350753784e-02 4.154851138591766357e-01 6.321622133255004883e-01 3.383505046367645264e-01 -3.092851340770721436e-01 -1.196547523140907288e-01 3.945232629776000977e-01
5.896189808845520020e-01 3.200713992118835449e-01 2.300838232040405273e-01 1.579204946756362915e-01 4.496894180774688721e-01 -2.791277468204498291e-01 3.306815326213836670e-01 2.873031497001647949e-01
9.016038477420806885e-02 -1.984142232686281204e-03 9.895078837871551514e-02 1.402181535959243774e-01 -1.203606128692626953e-01 -7.895954251289367676e-01 -1.389165073633193970e-01 5.524213910102844238e-01
-3.217537999153137207e-01 -1.607937812805175781e-01 3.472661674022674561e-01 4.197125136852264404e-01 5.335131883621215820e-01 -3.420806527137756348e-01 1.253519654273986816e-01 3.955993354320526123e-01
-1.743388921022415161e-01 1.534908711910247803e-01 5.012227296829223633e-01 5.677348375320434570e-01 3.067771792411804199e-01 -4.476988017559051514e-01 2.879440411925315857e-02 2.777118086814880371e-01
2.748319506645202637e-01 -3.662427663803100586e-01 -3.029585778713226318e-01 1.735485941171646118e-01 -1.120871454477310181e-01 -7.720804214477539062e-01 1.735197380185127258e-02 2.438398897647857666e-01
-6.158421561121940613e-02 3.037014305591583252e-01 3.081013560295104980e-01 6.325392723083496094e-01 3.921440541744232178e-01 -4.621671736240386963e-01 -6.372309755533933640e-03 2.037755399942398071e-01
-8.664191700518131256e-03 -4.383602738380432129e-02 4.471600949764251709e-01 -4.450197890400886536e-02 4.497591257095336914e-01 -2.574701309204101562e-01 6.348415613174438477e-01 3.528073132038116455e-01
1.927880495786666870e-01 4.019206762313842773e-01 5.529729127883911133e-01 2.767402529716491699e-01 2.538782060146331787e-01 -4.226636886596679688e-01 1.953132450580596924e-01 3.710556030273437500e-01
-1.325076669454574585e-01 -3.800466060638427734e-01 5.182806253433227539e-01 5.998758673667907715e-01 3.125187158584594727e-01 -4.098682478070259094e-02 1.170281022787094116e-01 3.106393516063690186e-01
7.675662171095609665e-03 -3.108790516853332520e-01 3.433871269226074219e-01 -1.456961035728454590e-02 -8.510141074657440186e-02 -1.991217136383056641e-01 1.370798051357269287e-01 8.482249975204467773e-01
1.428172141313552856e-01 -1.325462907552719116e-01 3.325074315071105957e-01 -3.218172118067741394e-02 5.134751796722412109e-01 5.668056756258010864e-02 3.818589746952056885e-01 6.616285443305969238e-01
5.703495144844055176e-01 -4.618938267230987549e-01 1.797527670860290527e-01 1.755192130804061890e-01 2.513467073440551758e-01 2.505761384963989258e-01 3.703668117523193359e-01 3.675628602504730225e-01
-1.691721081733703613e-01 -2.237544059753417969e-01 9.661233425140380859e-02 2.351990938186645508e-01 6.855665445327758789e-01 -5.582508444786071777e-01 6.832095980644226074e-02 2.652343213558197021e-01
1.047064214944839478e-01 4.182125329971313477e-01 4.321083128452301025e-01 3.795503079891204834e-01 3.765070438385009766e-01 -5.646175742149353027e-01 1.033448800444602966e-01 1.101269125938415527e-01
9.295178204774856567e-02 1.143473461270332336e-01 1.220640912652015686e-01 3.843711018562316895e-01 7.783672213554382324e-01 -1.905869394540786743e-01 7.519816607236862183e-02 4.096464216709136963e-01
3.710774183273315430e-01 -6.470831036567687988e-01 -3.917896375060081482e-02 2.499851435422897339e-01 3.871073722839355469e-01 -4.753616452217102051e-01 -3.542031720280647278e-02 -4.981856793165206909e-02
1.517344117164611816e-01 -3.141107261180877686e-01 3.465259671211242676e-01 1.545007340610027313e-02 -5.452268198132514954e-02 -9.420964121818542480e-02 2.062966972589492798e-01 8.388001322746276855e-01
2.575746178627014160e-01 -8.646212518215179443e-02 4.140147566795349121e-01 3.909304738044738770e-01 5.661122798919677734e-01 -5.295070409774780273e-01 -2.635233849287033081e-02 -1.973298005759716034e-02
1.384606510400772095e-01 -1.289070397615432739e-01 4.334339499473571777e-01 -7.635509967803955078e-02 -2.053651064634323120e-01 -2.162495404481887817e-01 2.511740326881408691e-01 7.864410877227783203e-01
2.463046759366989136e-01 6.791852414608001709e-02 4.335611462593078613e-01 5.214542746543884277e-01 5.295526385307312012e-01 -4.026620984077453613e-01 -6.803479045629501343e-02 1.662526577711105347e-01
-1.158418692648410797e-02 -1.719812303781509399e-01 -4.044563770294189453e-01 4.509302079677581787e-01 2.937989532947540283e-01 1.815033555030822754e-01 4.120961129665374756e-01 5.606074333190917969e-01
5.652639642357826233e-02 -1.128289848566055298e-01 -3.906031250953674316e-01 3.329769074916839600e-01 7.732609659433364868e-02 1.430601924657821655e-01 3.982702791690826416e-01 7.318232655525207520e-01
7.964124083518981934e-01 -1.277541816234588623e-01 3.168553486466407776e-02 -9.452637284994125366e-02 -2.765787765383720398e-02 -4.614832401275634766e-01 8.654551953077316284e-02 3.438677191734313965e-01
1.748032867908477783e-01 -7.306653261184692383e-02 -2.841291725635528564e-01 3.987283408641815186e-01 -2.938130795955657959e-01 4.462826251983642578e-02 3.514703810214996338e-01 7.159205675125122070e-01
1.779396831989288330e-01 -4.733698964118957520e-01 -5.734841898083686829e-02 2.649401724338531494e-01 6.749378442764282227e-01 -3.731365203857421875e-01 -1.458102744072675705e-02 2.753031253814697266e-01
2.020775973796844482e-01 -7.357364892959594727e-01 2.906602919101715088e-01 1.291134059429168701e-01 2.901729643344879150e-01 -4.778921306133270264e-01 5.802116170525550842e-02 -2.748149447143077850e-02
5.890015959739685059e-01 -3.807159960269927979e-01 3.670021593570709229e-01 -2.934485673904418945e-01 6.175529584288597107e-02 -2.735130488872528076e-01 2.555342018604278564e-01 3.786939084529876709e-01
6.193327307701110840e-01 -8.400768041610717773e-02 1.317512840032577515e-01 6.227072477340698242e-01 -6.848809868097305298e-02 -1.865856349468231201e-02 -1.478000581264495850e-01 4.211452603340148926e-01
-7.857928425073623657e-02 -5.226459503173828125e-01 -3.298876285552978516e-01 3.528071343898773193e-01 -4.700750112533569336e-02 -1.584329456090927124e-01 3.391360044479370117e-01 5.874041914939880371e-01
6.732175350189208984e-01 1.995500475168228149e-01 4.126745760440826416e-01 9.022843092679977417e-02 2.978551387786865234e-01 -1.141981482505798340e-01 1.081025451421737671e-01 4.637581706047058105e-01
-7.070344686508178711e-02 -2.367719113826751709e-01 1.977063715457916260e-01 6.201010942459106445e-01 6.677446961402893066e-01 -2.237242311239242554e-01 -4.175570793449878693e-03 1.391904503107070923e-01
6.736522167921066284e-02 -4.727354943752288818e-01 3.282343149185180664e-01 4.812726676464080811e-01 8.733330667018890381e-02 1.522491034120321274e-02 -2.317478209733963013e-01 6.091436743736267090e-01
5.576078891754150391e-01 -2.649286948144435883e-02 3.976708948612213135e-01 4.248266518115997314e-01 -4.734120070934295654e-01 -1.439059674739837646e-01 1.585603654384613037e-01 2.824583053588867188e-01
2.358853369951248169e-01 -2.970768511295318604e-01 -4.872380569577217102e-02 4.863477051258087158e-01 -5.046555399894714355e-01 -1.957750469446182251e-01 2.213276326656341553e-01 5.245990753173828125e-01
-1.434958577156066895e-01 -2.825997769832611084e-01 -3.604229390621185303e-01 4.257342517375946045e-01 2.748557031154632568e-01 -6.404685378074645996e-01 4.842776805162429810e-02 3.167033195495605469e-01
-2.198909372091293335e-01 -3.493276536464691162e-01 -1.479805409908294678e-01 6.207054257392883301e-01 -4.870024695992469788e-02 -2.173198610544204712e-01 4.864372611045837402e-01 3.690851032733917236e-01
6.286829113960266113e-01 -1.343813091516494751e-01 -1.094003021717071533e-01 7.099535781890153885e-03 5.280088782310485840e-01 -1.589028537273406982e-01 -5.186205729842185974e-02 5.176365375518798828e-01
-7.983232289552688599e-02 -2.267767637968063354e-01 6.561452150344848633e-02 3.531306385993957520e-01 8.078378438949584961e-01 -2.774015367031097412e-01 1.140405237674713135e-01 2.657702565193176270e-01
-1.894920468330383301e-01 -1.636594235897064209e-01 4.768775403499603271e-01 1.206760779023170471e-01 5.859225988388061523e-01 -4.108754694461822510e-01 1.392814666032791138e-01 4.047350585460662842e-01
2.815314531326293945e-01 -1.208190917968750000e-01 3.364893794059753418e-01 4.115856289863586426e-01 5.085302591323852539e-01 2.963329553604125977e-01 4.854271113872528076e-01 2.036154419183731079e-01
4.214559495449066162e-01 -1.201560124754905701e-01 2.912029027938842773e-01 2.937850952148437500e-01 1.583131253719329834e-01 -6.870812773704528809e-01 1.936090737581253052e-01 -3.196880519390106201e-01
6.720598787069320679e-02 -6.374819278717041016e-01 5.068005919456481934e-01 4.766248762607574463e-01 2.205441743135452271e-01 -2.364979833364486694e-01 2.237998507916927338e-02 3.193716984242200851e-03
4.910593926906585693e-01 -1.290615350008010864e-01 6.263261437416076660e-01 4.442881345748901367e-01 2.976846992969512939e-01 6.281011737883090973e-03 1.675906628370285034e-01 1.891696453094482422e-01
7.976827025413513184e-01 8.090709149837493896e-02 -6.597126275300979614e-02 -7.661858946084976196e-02 1.513292193412780762e-01 -4.748461842536926270e-01 1.053009461611509323e-02 3.137569129467010498e-01
-4.044187813997268677e-02 -7.302557826042175293e-01 1.030033305287361145e-01 3.146648406982421875e-01 2.494025975465774536e-01 -4.461520314216613770e-01 -8.653384447097778320e-02 2.944925129413604736e-01
4.760291874408721924e-01 4.644320607185363770e-01 4.010474681854248047e-01 3.642473816871643066e-01 -9.976558387279510498e-02 -2.616223990917205811e-01 4.284015893936157227e-01 4.750413820147514343e-02
5.417224168777465820e-01 2.953828871250152588e-01 7.253414392471313477e-02 2.190496176481246948e-01 5.106764435768127441e-01 -5.190754532814025879e-01 1.006098017096519470e-01 1.602803170680999756e-01
6.241464614868164062e-01 -4.630020856857299805e-01 3.756890594959259033e-01 1.208524480462074280e-01 -1.835891604423522949e-01 -8.437453955411911011e-02 3.173990249633789062e-01 3.142556250095367432e-01
-3.417756855487823486e-01 -2.165209650993347168e-01 4.223760068416595459e-01 2.056888937950134277e-01 4.845530390739440918e-01 -4.795751571655273438e-01 2.871885895729064941e-01 2.614142894744873047e-01
4.242948442697525024e-02 -3.846153616905212402e-01 5.104407668113708496e-01 1.463599056005477905e-01 5.143325924873352051e-01 -5.472844243049621582e-01 1.921679265797138214e-02 6.222767010331153870e-02
1.861756891012191772e-01 -3.938446640968322754e-01 6.755819916725158691e-01 1.586206406354904175e-01 -1.362741142511367798e-01 -3.064150512218475342e-01 9.273276478052139282e-02 4.556238949298858643e-01
1.850416064262390137e-01 2.901880145072937012e-01 3.015205860137939453e-01 4.145801067352294922e-01 5.857819914817810059e-01 -4.369091093540191650e-01 5.308004096150398254e-02 2.862024605274200439e-01
7.442672550678253174e-02 -1.160489097237586975e-01 -3.880482167005538940e-02 3.735637664794921875e-02 5.107161998748779297e-01 -7.908639311790466309e-01 3.016071915626525879e-01 -2.878516726195812225e-02
4.117148220539093018e-01 9.737297892570495605e-02 -3.366358205676078796e-02 2.136570215225219727e-02 6.067406535148620605e-01 -5.179415941238403320e-01 4.276492595672607422e-01 -1.175416074693202972e-02
-1.824538707733154297e-01 -1.510951817035675049e-01 -4.913329333066940308e-02 2.790043056011199951e-01 2.126447856426239014e-02 -6.475434303283691406e-01 6.281704306602478027e-01 2.219476699829101562e-01
-1.705916523933410645e-01 -3.179157972335815430e-01 3.488399386405944824e-01 5.949147343635559082e-01 2.672868371009826660e-01 -1.836184859275817871e-01 -1.489554792642593384e-01 5.165939927101135254e-01
3.900049030780792236e-01 -2.183366380631923676e-02 2.643213272094726562e-01 6.480039954185485840e-01 5.508452057838439941e-01 -3.399170562624931335e-02 2.090111076831817627e-01 9.681399166584014893e-02
-1.743258833885192871e-01 -4.178649187088012695e-01 2.473723143339157104e-01 1.310950666666030884e-01 6.618911623954772949e-01 -3.209815025329589844e-01 1.452106088399887085e-01 3.929443657398223877e-01
2.539861798286437988e-01 -6.072192192077636719e-01 4.796502888202667236e-01 3.368439078330993652e-01 -2.535185217857360840e-01 -1.292592138051986694e-01 3.286590278148651123e-01 1.850708723068237305e-01
2.144750952720642090e-01 8.603523671627044678e-02 2.133434563875198364e-01 -2.824449241161346436e-01 4.585706293582916260e-01 -2.670410275459289551e-01 4.463103413581848145e-01 5.835383534431457520e-01
1.731215789914131165e-02 -2.822565734386444092e-01 -3.621492087841033936e-01 6.978857517242431641e-01 -7.030061632394790649e-02 -1.542463898658752441e-01 2.295490354299545288e-01 4.694764018058776855e-01
2.078123241662979126e-01 -4.661734402179718018e-01 -2.852526260539889336e-03 -1.987125277519226074e-01 3.438337743282318115e-01 -5.591927170753479004e-01 3.971006572246551514e-01 3.337579071521759033e-01
3.190211951732635498e-01 1.104539036750793457e-01 -3.005294203758239746e-01 2.669783830642700195e-01 -1.395756453275680542e-01 -5.769203305244445801e-01 -6.875327229499816895e-02 6.061226129531860352e-01
1.672539673745632172e-02 -3.670856356620788574e-03 3.089552819728851318e-01 6.179824471473693848e-01 5.216752290725708008e-01 -4.899429082870483398e-01 9.874475002288818359e-02 -2.028767950832843781e-02
4.059049785137176514e-01 -4.477084577083587646e-01 3.519394621253013611e-02 -2.530625760555267334e-01 1.417952626943588257e-01 -5.880855917930603027e-01 2.197994738817214966e-01 3.940262198448181152e-01
5.069186091423034668e-01 -1.299409121274948120e-01 -2.134381532669067383e-01 1.954487115144729614e-01 5.110546350479125977e-01 1.483669430017471313e-01 3.597102761268615723e-01 4.793868064880371094e-01
4.126135408878326416e-01 -3.163847625255584717e-01 4.997353553771972656e-01 -3.002535402774810791e-01 6.015271320939064026e-02 -2.860344648361206055e-01 2.685838937759399414e-01 4.818627536296844482e-01
-2.222424447536468506e-01 -4.792160093784332275e-01 -8.825866132974624634e-02 5.712783336639404297e-01 -3.057982772588729858e-02 -2.367493361234664917e-01 5.351002812385559082e-01 2.085526883602142334e-01
1.026900634169578552e-01 -1.017792671918869019e-01 1.119196638464927673e-01 7.115395069122314453e-01 4.069847613573074341e-02 -5.699500441551208496e-01 -1.189236938953399658e-01 3.458888828754425049e-01
1.570303589105606079e-01 5.409578233957290649e-02 5.433397293090820312e-01 2.063347250223159790e-01 6.135367751121520996e-01 -2.978309690952301025e-01 3.634867668151855469e-01 1.933125108480453491e-01
3.995582461357116699e-01 -3.684735894203186035e-01 -3.974856436252593994e-01 2.477406412363052368e-01 6.083036214113235474e-02 -4.666864573955535889e-01 4.557656049728393555e-01 -2.366246134042739868e-01
1.058731526136398315e-01 -2.184486091136932373e-01 4.506311416625976562e-01 5.573893189430236816e-01 2.018354833126068115e-02 -8.068075031042098999e-02 -2.803951203823089600e-01 5.846208930015563965e-01
4.630552530288696289e-01 1.659855544567108154e-01 -1.934784203767776489e-01 1.654732972383499146e-01 6.377108097076416016e-01 -1.139135062694549561e-01 4.622785840183496475e-03 5.230110883712768555e-01
-1.247036829590797424e-01 -3.737817406654357910e-01 1.597989052534103394e-01 1.513180229812860489e-02 6.719896793365478516e-01 -3.488583862781524658e-01 2.404299676418304443e-01 4.334661364555358887e-01
-8.336572349071502686e-02 1.823868602514266968e-01 3.892963528633117676e-01 3.445852398872375488e-01 4.851589500904083252e-01 -1.517180204391479492e-01 3.426468074321746826e-01 5.600803494453430176e-01
-1.229837983846664429e-01 -3.654336631298065186e-01 2.447738647460937500e-01 1.651437133550643921e-01 5.843105912208557129e-01 -4.681375324726104736e-01 8.726876974105834961e-02 4.426726996898651123e-01
-2.509409748017787933e-02 2.068477571010589600e-01 1.943174451589584351e-01 4.536298215389251709e-01 5.864321589469909668e-01 -4.574889540672302246e-01 3.861366212368011475e-01 1.036560684442520142e-01
1.826229095458984375e-01 -4.910765215754508972e-03 3.732681870460510254e-01 -6.704369094222784042e-03 -7.261721789836883545e-02 -2.350926399230957031e-01 -3.709436953067779541e-02 8.748329877853393555e-01
-1.165027450770139694e-02 1.608845293521881104e-01 5.483359098434448242e-01 3.937436640262603760e-01 5.281640887260437012e-01 -3.445790708065032959e-01 3.726016357541084290e-02 3.452446758747100830e-01
