# Supplementary material for: Where is your field going? A machine learning approach to study the relative motion of the domains of physics
Source: PLoS One. 2020 Jun 18;15(6):e0233997. doi: 10.1371/journal.pone.0233997 (PMC7302634; doi:10.1371/journal.pone.0233997)
Supplement: S19 Data — (ZIP) [file pone.0233997.s019.zip › 18/Pacs4Run_18_VS_500_embeddings1992-1996ED8.txt]

2.967973947525024414e-01 -3.479552268981933594e-02 -5.523189902305603027e-01 6.816166043281555176e-01 -2.806104719638824463e-01 -1.915545165538787842e-01 1.545566767454147339e-01 4.147330671548843384e-02
-3.367272913455963135e-01 3.605306446552276611e-01 -2.464269399642944336e-01 4.818939566612243652e-01 1.416707336902618408e-01 -6.715663522481918335e-02 5.679787397384643555e-01 3.413270413875579834e-01
-2.524051368236541748e-01 3.705498278141021729e-01 -7.463633418083190918e-01 2.782678306102752686e-01 -2.416322231292724609e-01 2.452763468027114868e-01 5.762280896306037903e-02 2.064614593982696533e-01
1.164427325129508972e-01 1.482188403606414795e-01 -7.760578393936157227e-02 4.904451966285705566e-01 1.156460642814636230e-01 -6.280711293220520020e-01 5.568156838417053223e-01 4.707509186118841171e-03
-3.783892095088958740e-02 -2.575008943676948547e-02 -1.534132808446884155e-01 4.933835566043853760e-01 -9.718582779169082642e-02 5.928437709808349609e-01 4.536775946617126465e-01 4.052283465862274170e-01
-1.592030078172683716e-01 3.421143591403961182e-01 -3.481845855712890625e-01 6.622601747512817383e-01 1.982966996729373932e-02 -2.233770191669464111e-01 2.225978076457977295e-01 -4.449164867401123047e-01
-1.715186238288879395e-01 5.045964717864990234e-01 -4.537960588932037354e-01 3.669155538082122803e-01 -5.021275877952575684e-01 -1.041782870888710022e-01 2.077893018722534180e-01 2.631428837776184082e-01
-1.852524131536483765e-01 3.585980832576751709e-01 -8.020147681236267090e-01 3.430885374546051025e-01 2.459039986133575439e-01 -7.011042535305023193e-02 -6.002590060234069824e-02 8.464150130748748779e-02
7.769607938826084137e-03 4.050802439451217651e-02 -6.289473772048950195e-01 4.014061689376831055e-01 -3.425270318984985352e-02 3.184198439121246338e-01 -3.701694949995726347e-04 5.822651386260986328e-01
-2.817423641681671143e-02 4.140662252902984619e-01 -1.978035569190979004e-01 3.886745274066925049e-01 1.530832946300506592e-01 1.236988306045532227e-01 7.699230313301086426e-01 -7.774306088685989380e-02
-3.739440813660621643e-02 -1.737412959337234497e-01 -8.627480268478393555e-02 8.921224474906921387e-01 6.542589515447616577e-02 -1.508203744888305664e-01 2.917713820934295654e-01 -2.300696969032287598e-01
-1.188142001628875732e-01 3.421616181731224060e-02 -6.343342065811157227e-01 3.879576325416564941e-01 4.350922703742980957e-01 4.393202662467956543e-01 2.218649834394454956e-01 -1.703214645385742188e-02
-1.393085867166519165e-01 1.411479413509368896e-01 -5.865479707717895508e-01 4.158494472503662109e-01 3.407529592514038086e-01 5.129319429397583008e-01 2.490403503179550171e-01 4.968473687767982483e-02
-2.461559027433395386e-01 3.570713996887207031e-01 -6.491396427154541016e-01 2.348713874816894531e-01 -5.156883001327514648e-01 1.518310159444808960e-01 9.359967708587646484e-02 1.939392089843750000e-01
4.255116730928421021e-02 5.558292865753173828e-01 -2.498548626899719238e-01 5.514680743217468262e-01 -3.795460760593414307e-01 -2.268350422382354736e-01 3.148703873157501221e-01 -1.674697846174240112e-01
2.400825321674346924e-01 1.512086987495422363e-01 -5.860556364059448242e-01 -2.943172492086887360e-02 3.746615350246429443e-01 3.628221750259399414e-01 5.458448529243469238e-01 7.218781113624572754e-02
1.233886331319808960e-01 -3.502608835697174072e-02 -7.511020898818969727e-01 -2.241274416446685791e-01 -3.843715190887451172e-01 -2.719116210937500000e-01 3.833957016468048096e-01 -2.216958254575729370e-02
5.567279085516929626e-02 -2.209527939558029175e-01 -8.827488422393798828e-01 3.622079268097877502e-02 -1.384321153163909912e-01 -2.494609057903289795e-01 1.408682763576507568e-01 -2.574586272239685059e-01
8.171627670526504517e-02 1.945214122533798218e-01 -2.170621156692504883e-01 7.444549202919006348e-01 2.146027684211730957e-01 -3.662313222885131836e-01 1.663455218076705933e-01 3.824974298477172852e-01
-2.381612360477447510e-02 1.206717342138290405e-01 -6.480920314788818359e-01 -2.085459828376770020e-01 1.329164355993270874e-01 3.148552477359771729e-01 6.246584057807922363e-01 1.198229640722274780e-01
1.675310283899307251e-01 5.034366250038146973e-01 -7.030705809593200684e-01 -1.035903990268707275e-01 2.247366495430469513e-02 1.548972819000482559e-02 3.722042739391326904e-01 2.723318338394165039e-01
-2.391541898250579834e-01 4.603273868560791016e-01 -5.329513549804687500e-01 2.788085639476776123e-01 2.797008752822875977e-01 5.132930353283882141e-02 5.306076407432556152e-01 8.198013901710510254e-02
9.878576733171939850e-03 2.574948668479919434e-01 -4.138922095298767090e-01 1.437319070100784302e-01 1.804551482200622559e-01 -2.476946562528610229e-01 4.667522311210632324e-01 6.556361317634582520e-01
-1.209937110543251038e-01 3.688672184944152832e-01 -7.646774649620056152e-01 -4.470221325755119324e-02 2.230774909257888794e-01 1.298602670431137085e-01 4.420127570629119873e-01 -2.377033606171607971e-02
-1.199972629547119141e-01 1.147482618689537048e-01 -3.375202417373657227e-01 2.638259530067443848e-01 4.256825447082519531e-01 -7.236894220113754272e-02 7.244980335235595703e-01 2.785124778747558594e-01
-1.214076802134513855e-01 7.460447400808334351e-02 -8.338168263435363770e-01 1.873262971639633179e-01 -5.153420194983482361e-02 -3.898911476135253906e-01 3.565570339560508728e-02 -3.056315183639526367e-01
-1.008657515048980713e-01 2.596238255500793457e-02 -2.028931826353073120e-01 4.188304841518402100e-01 -8.703123033046722412e-02 3.975381851196289062e-01 5.435910820960998535e-01 5.580906271934509277e-01
-5.854814052581787109e-01 7.339113508351147175e-04 -5.995129346847534180e-01 2.941663861274719238e-01 2.781951129436492920e-01 -4.841808229684829712e-02 3.573933243751525879e-01 6.160036474466323853e-02
-1.854982227087020874e-01 -5.959883704781532288e-02 -8.322193622589111328e-01 2.768622338771820068e-01 -1.314971148967742920e-01 -2.642331123352050781e-01 -1.536090075969696045e-01 -2.865135669708251953e-01
-1.346171647310256958e-01 -4.103642702102661133e-01 -4.085359573364257812e-01 3.154076933860778809e-01 -1.640728712081909180e-01 3.620010018348693848e-01 4.759507775306701660e-01 -4.032395780086517334e-01
-8.967686444520950317e-02 3.439069688320159912e-01 -1.498971730470657349e-01 1.636192500591278076e-01 6.809604912996292114e-02 -1.044679880142211914e-01 8.987299799919128418e-01 3.434047102928161621e-02
-4.077312946319580078e-01 3.999707847833633423e-02 -4.785157442092895508e-01 3.742236196994781494e-01 3.600022494792938232e-01 6.947656720876693726e-02 4.927669465541839600e-01 2.930650413036346436e-01
-4.198011159896850586e-01 9.439093619585037231e-02 -4.914738833904266357e-01 2.802838385105133057e-01 3.016254305839538574e-01 1.216759905219078064e-01 5.977447032928466797e-01 1.779610961675643921e-01
-2.967132441699504852e-02 1.876825541257858276e-01 -3.428718745708465576e-01 5.641750693321228027e-01 4.637606441974639893e-01 -8.480941876769065857e-03 3.300560414791107178e-01 4.516164362430572510e-01
1.799984574317932129e-01 1.170250475406646729e-01 -7.580771297216415405e-02 6.011460423469543457e-01 3.381774723529815674e-01 1.628851294517517090e-01 5.820207595825195312e-01 3.273205459117889404e-01
2.144459187984466553e-01 -1.418448686599731445e-01 -7.535494565963745117e-01 4.246572852134704590e-01 -1.737207546830177307e-02 7.303989678621292114e-02 -1.975015848875045776e-01 -3.756046891212463379e-01
2.314401604235172272e-02 2.586637437343597412e-01 -4.935491383075714111e-01 1.899280399084091187e-01 3.158108890056610107e-01 -1.400748193264007568e-01 3.936230242252349854e-01 6.153028011322021484e-01
3.961164131760597229e-02 -2.430866360664367676e-01 -2.982474863529205322e-01 2.834395468235015869e-01 -1.864842027425765991e-01 -7.112325984053313732e-04 6.705675721168518066e-01 -5.344271659851074219e-01
-4.114637374877929688e-01 -3.366658464074134827e-02 -2.967115044593811035e-01 3.923462033271789551e-01 2.342599630355834961e-01 3.485589325428009033e-01 6.082637906074523926e-01 2.030641436576843262e-01
5.597599595785140991e-02 1.260048002004623413e-01 -6.567491888999938965e-01 -4.006210342049598694e-02 4.815272688865661621e-01 2.486008554697036743e-01 4.985301196575164795e-01 7.656238228082656860e-02
-1.807797551155090332e-01 4.824290275573730469e-01 -2.974737882614135742e-01 3.373593091964721680e-01 1.234573796391487122e-01 -4.435473680496215820e-02 7.068904042243957520e-01 -1.239994689822196960e-01
-1.621839702129364014e-01 1.366629302501678467e-01 -7.912573814392089844e-01 2.818496227264404297e-01 2.097903639078140259e-01 4.414567351341247559e-01 1.028819978237152100e-01 3.379752160981297493e-03
-3.775104284286499023e-01 4.346579909324645996e-01 -5.541274547576904297e-01 4.307456016540527344e-01 5.036768037825822830e-03 -1.455161720514297485e-01 2.049915641546249390e-01 -3.357639312744140625e-01
3.482066690921783447e-01 -3.102397322654724121e-01 -8.413331508636474609e-01 -5.477045103907585144e-02 -1.055720821022987366e-01 -9.428586065769195557e-02 1.742587685585021973e-01 -1.458107382059097290e-01
-5.078086256980895996e-01 -2.339885942637920380e-02 -4.887900948524475098e-01 2.592292129993438721e-01 3.211539685726165771e-01 6.561744213104248047e-02 5.065712332725524902e-01 2.672217488288879395e-01
-2.430937439203262329e-01 1.514718979597091675e-01 -2.241722494363784790e-01 1.699459701776504517e-01 -1.918318569660186768e-01 3.717449903488159180e-01 7.335127592086791992e-01 3.546719253063201904e-01
9.107851237058639526e-02 4.354793205857276917e-02 -1.116121634840965271e-01 4.340620338916778564e-01 3.850010037422180176e-01 -1.350432634353637695e-01 6.974408030509948730e-01 3.688565194606781006e-01
-9.167858213186264038e-02 4.293251335620880127e-01 -2.167012244462966919e-01 3.424310088157653809e-01 1.305550038814544678e-01 1.564223617315292358e-01 7.735795378684997559e-01 -5.584507063031196594e-02
-2.723673582077026367e-01 3.863519057631492615e-03 -5.690265297889709473e-01 1.907905340194702148e-01 -1.434713006019592285e-01 2.894243597984313965e-01 3.061676025390625000e-01 6.062341332435607910e-01
5.247588157653808594e-01 -2.842786908149719238e-01 -6.647494435310363770e-01 4.870284721255302429e-02 5.173830315470695496e-03 -3.416750431060791016e-01 2.378644347190856934e-01 -1.618702560663223267e-01
-2.149242162704467773e-02 5.664364099502563477e-01 -5.015764236450195312e-01 -8.973729610443115234e-02 -1.541700363159179688e-01 4.897792637348175049e-02 6.264248490333557129e-01 -2.192774228751659393e-02
-9.220848977565765381e-02 4.611791074275970459e-01 -4.156449139118194580e-01 5.472462177276611328e-01 -5.149925351142883301e-01 1.267799139022827148e-01 1.120034307241439819e-01 -1.128590628504753113e-01
-1.410437971353530884e-01 -1.121682748198509216e-01 -3.684339523315429688e-01 5.535759031772613525e-02 1.061133146286010742e-01 1.241910830140113831e-01 6.635547876358032227e-01 6.014385819435119629e-01
-3.845880031585693359e-01 2.188722789287567139e-01 -4.985017180442810059e-01 2.346267253160476685e-01 3.279014229774475098e-01 4.855843633413314819e-02 6.210155487060546875e-01 7.138476520776748657e-02
4.388963431119918823e-02 1.567604839801788330e-01 -1.418495327234268188e-01 6.593846082687377930e-01 3.887887597084045410e-01 -8.732005208730697632e-02 5.201349854469299316e-01 2.987783849239349365e-01
1.193104162812232971e-01 -4.528509080410003662e-01 -6.369346976280212402e-01 1.969473902136087418e-03 -5.340285301208496094e-01 -2.074837088584899902e-01 1.571545451879501343e-01 1.485523134469985962e-01
-3.877486884593963623e-01 3.018539547920227051e-01 -7.351890206336975098e-01 1.666862070560455322e-01 -3.957419693470001221e-01 1.788705587387084961e-01 2.706356905400753021e-02 -3.015321306884288788e-02
-1.986231803894042969e-01 -4.151008725166320801e-01 -4.197594150900840759e-02 4.185105562210083008e-01 -2.145976573228836060e-01 -4.264567196369171143e-01 5.100399255752563477e-01 3.510968089103698730e-01
-2.491315593942999840e-03 -3.082925081253051758e-01 -8.126733899116516113e-01 -1.253177374601364136e-01 -2.684403359889984131e-01 -1.443706303834915161e-01 3.571535646915435791e-01 -9.135157614946365356e-02
-3.017722070217132568e-01 -2.409146279096603394e-01 -3.823463618755340576e-01 4.060399234294891357e-01 3.501809239387512207e-01 2.916874885559082031e-01 4.359148442745208740e-01 3.769700825214385986e-01
1.800422370433807373e-01 -7.485876977443695068e-02 -2.640508115291595459e-01 1.405340582132339478e-01 -5.197036266326904297e-01 1.845659911632537842e-01 6.576192975044250488e-01 -3.686307966709136963e-01
-3.027451634407043457e-01 6.087858974933624268e-02 -1.411227285861968994e-01 6.182257533073425293e-01 -3.265314996242523193e-01 3.797096610069274902e-01 3.727291524410247803e-01 3.358439803123474121e-01
-1.419303119182586670e-01 -6.000829860568046570e-02 -4.233350455760955811e-01 2.879812419414520264e-01 4.955464228987693787e-02 3.772827982902526855e-01 3.554211258888244629e-01 6.655726432800292969e-01
-2.022684365510940552e-01 2.681191563606262207e-01 -3.099210560321807861e-01 5.840390324592590332e-01 -5.736473202705383301e-01 2.010735571384429932e-01 1.886205226182937622e-01 2.120551615953445435e-01
-3.434583544731140137e-01 -2.489281445741653442e-01 -5.212997645139694214e-02 4.698697924613952637e-01 7.057927083224058151e-03 1.940521448850631714e-01 7.117415070533752441e-01 2.286784201860427856e-01
4.051683843135833740e-01 2.472047060728073120e-01 -5.924125313758850098e-01 2.980783581733703613e-01 -9.394889324903488159e-02 1.652861572802066803e-02 2.184400707483291626e-01 -5.273607373237609863e-01
7.652961462736129761e-02 2.861830592155456543e-01 -1.635259538888931274e-01 6.708626747131347656e-01 3.431776165962219238e-01 -9.783845394849777222e-02 4.408298432826995850e-01 3.372995853424072266e-01
-1.361804902553558350e-01 -3.991223871707916260e-01 -3.512317240238189697e-01 2.411313951015472412e-01 -6.023048758506774902e-01 3.247716650366783142e-02 4.902056157588958740e-01 -1.911036670207977295e-01
2.039802819490432739e-02 2.323259711265563965e-01 -4.118293225765228271e-01 5.435238480567932129e-01 2.679255902767181396e-01 5.306895375251770020e-01 2.921166419982910156e-01 2.045467048883438110e-01
3.861598074436187744e-01 2.042732238769531250e-01 -2.291945219039916992e-01 4.582727253437042236e-01 -6.020468473434448242e-01 -1.867832988500595093e-02 1.991758495569229126e-01 3.796429336071014404e-01
5.417920947074890137e-01 -1.841763005359098315e-04 -3.277477622032165527e-01 5.205073952674865723e-01 -1.868121474981307983e-01 -3.850259482860565186e-01 5.404573306441307068e-02 3.768952786922454834e-01
7.343295216560363770e-02 -2.353616654872894287e-01 -3.492210209369659424e-01 -8.276896551251411438e-03 -3.607933521270751953e-01 2.374017052352428436e-02 7.616214156150817871e-01 -3.261688351631164551e-01
-4.454400837421417236e-01 2.602701485157012939e-01 -5.169066786766052246e-01 4.182895720005035400e-01 -5.096864700317382812e-01 3.908782731741666794e-03 8.343639969825744629e-02 -1.578819453716278076e-01
3.602655488066375256e-04 2.190065570175647736e-02 -4.166002273559570312e-01 4.702470898628234863e-01 -5.247450470924377441e-01 4.141583144664764404e-01 8.970110118389129639e-02 3.871709406375885010e-01
-7.828812301158905029e-02 1.712593808770179749e-02 -5.415769219398498535e-01 3.046005964279174805e-01 -4.780345037579536438e-02 2.588825523853302002e-01 2.718773484230041504e-01 6.813720464706420898e-01
4.094730615615844727e-01 -2.707422077655792236e-01 -8.404086828231811523e-01 -6.793743371963500977e-02 4.748771712183952332e-02 -9.966548532247543335e-02 1.846707016229629517e-01 -4.285623505711555481e-02
3.820008039474487305e-01 -2.895729839801788330e-01 -2.747381031513214111e-01 6.815800070762634277e-01 -1.928156912326812744e-01 -2.831321954727172852e-01 -7.225799374282360077e-03 3.358518183231353760e-01
-2.246898710727691650e-01 -3.560094162821769714e-02 -6.985076069831848145e-01 2.838182151317596436e-01 -2.890237271785736084e-01 -6.963140913285315037e-04 -8.225781470537185669e-02 5.380333662033081055e-01
-1.117481216788291931e-01 -8.810184150934219360e-02 -3.375495970249176025e-01 4.867036044597625732e-01 -3.961347639560699463e-01 5.431105494499206543e-01 1.644487082958221436e-01 3.872919678688049316e-01
1.254401206970214844e-01 1.122439727187156677e-01 -5.250112414360046387e-01 4.371466040611267090e-01 -3.101623356342315674e-01 2.850261330604553223e-01 -3.454817458987236023e-02 5.712250471115112305e-01
-4.842750132083892822e-01 -2.913722991943359375e-01 -3.862425386905670166e-01 4.551271200180053711e-01 2.149156332015991211e-01 -4.135309755802154541e-01 3.063641190528869629e-01 1.148921996355056763e-01
-8.612383902072906494e-02 -2.302325367927551270e-01 -7.595917582511901855e-01 -1.128414422273635864e-01 -2.429227232933044434e-01 -2.777085304260253906e-01 4.111331701278686523e-01 -2.114208787679672241e-01
1.603608280420303345e-01 9.872457385063171387e-02 -4.282439351081848145e-01 4.774817526340484619e-01 -1.249634549021720886e-01 1.168195381760597229e-01 -5.477017723023891449e-03 7.237841486930847168e-01
-1.488032191991806030e-01 2.510502375662326813e-02 -4.243144392967224121e-01 3.837616443634033203e-01 5.756132602691650391e-01 1.203927770256996155e-01 5.126345753669738770e-01 2.032051682472229004e-01
-3.390313088893890381e-01 2.636198401451110840e-01 -7.104743123054504395e-01 1.374374479055404663e-01 3.525247871875762939e-01 -3.521751612424850464e-02 4.065653383731842041e-01 -3.301844745874404907e-02
4.002243746072053909e-03 -2.428505420684814453e-01 -3.772262036800384521e-01 4.121591448783874512e-01 -7.410786300897598267e-02 1.800778359174728394e-01 5.076210498809814453e-01 -5.772640109062194824e-01
4.543559253215789795e-01 5.019837021827697754e-01 -3.414774835109710693e-01 4.184277951717376709e-01 -2.170692086219787598e-01 -2.119485437870025635e-01 1.808107346296310425e-01 3.537667393684387207e-01
-1.666522473096847534e-01 3.749686181545257568e-01 -5.986290574073791504e-01 3.534029424190521240e-01 -5.701938271522521973e-01 -7.804176211357116699e-02 -5.493523087352514267e-03 1.308950930833816528e-01
4.833681881427764893e-01 2.778990566730499268e-01 -6.291453838348388672e-01 3.301434814929962158e-01 -2.624312788248062134e-02 -2.913714945316314697e-01 5.912069976329803467e-02 -3.085891902446746826e-01
-5.148471519351005554e-02 -4.662940800189971924e-01 -7.746743559837341309e-01 -4.963341355323791504e-02 -1.567157506942749023e-01 -2.643155157566070557e-01 2.876299321651458740e-01 -1.349132228642702103e-02
-3.703918755054473877e-01 9.741630405187606812e-03 -5.440468192100524902e-01 2.575395703315734863e-01 4.508799910545349121e-01 1.391430348157882690e-01 5.231385827064514160e-01 -6.382706761360168457e-02
-1.443902403116226196e-01 4.192818403244018555e-01 -3.408439457416534424e-01 2.379422336816787720e-01 2.093384116888046265e-01 -6.489969789981842041e-02 7.120386958122253418e-01 2.748261392116546631e-01
-6.052684187889099121e-01 -2.190268039703369141e-01 -3.741555511951446533e-01 5.679998993873596191e-01 5.008730292320251465e-02 -2.968153217807412148e-03 2.530410289764404297e-01 2.377264201641082764e-01
2.415514439344406128e-01 3.171462416648864746e-01 -5.193074941635131836e-01 2.249472439289093018e-01 -7.576385140419006348e-02 2.112543135881423950e-01 2.302217036485671997e-01 6.460797786712646484e-01
4.931765794754028320e-01 -4.256466627120971680e-01 -5.660160779953002930e-01 6.573663651943206787e-02 1.959720999002456665e-01 -1.234913170337677002e-01 3.653683066368103027e-01 -2.525012791156768799e-01
-7.485254853963851929e-02 2.185844480991363525e-01 -7.297609448432922363e-01 1.966309696435928345e-01 2.491066455841064453e-01 3.645729720592498779e-01 2.813999354839324951e-01 3.181976974010467529e-01
2.408742606639862061e-01 -1.118455380201339722e-01 -6.099093556404113770e-01 5.116335153579711914e-01 -1.956348717212677002e-01 4.747221991419792175e-02 -3.580419719219207764e-02 -5.038882493972778320e-01
-1.121353656053543091e-01 5.873911976814270020e-01 -4.387390613555908203e-01 3.139207065105438232e-01 -5.169979929924011230e-01 -1.625109091401100159e-02 2.726689577102661133e-01 9.726020693778991699e-02
-1.545025408267974854e-01 2.905966043472290039e-01 -4.528963267803192139e-01 2.603315711021423340e-01 4.090357422828674316e-01 -2.109891772270202637e-01 5.607124567031860352e-01 3.042527735233306885e-01
1.273718625307083130e-01 -1.945712566375732422e-01 -3.926001191139221191e-01 2.553472220897674561e-01 -6.618264317512512207e-01 -3.114241957664489746e-01 3.790243864059448242e-01 -2.189122885465621948e-01
-2.880634963512420654e-01 -3.280053734779357910e-01 -5.406971573829650879e-01 1.986648328602313995e-02 -3.049406111240386963e-01 -3.098123967647552490e-01 5.455732941627502441e-01 -1.733815073966979980e-01
-2.866665422916412354e-01 1.391076594591140747e-01 -6.503589153289794922e-01 2.723501622676849365e-01 4.818854928016662598e-01 1.706847250461578369e-01 3.686756491661071777e-01 6.372904032468795776e-02
-7.707019895315170288e-02 -3.928787708282470703e-01 -2.210794538259506226e-01 7.558276653289794922e-01 1.469252258539199829e-01 -4.189009368419647217e-01 1.440537422895431519e-01 4.169367998838424683e-02
3.229983150959014893e-02 -1.839739829301834106e-01 -6.822830438613891602e-01 -1.197826787829399109e-01 -3.048905730247497559e-01 -3.354715406894683838e-01 4.915128052234649658e-01 -1.953662633895874023e-01
-5.542342737317085266e-02 -3.813074231147766113e-01 -5.827494263648986816e-01 -4.303885623812675476e-02 -1.245684996247291565e-01 -3.817844688892364502e-01 5.637027025222778320e-01 -1.761995255947113037e-01
-5.801596641540527344e-01 -1.516181677579879761e-01 -4.601322114467620850e-01 5.577611327171325684e-01 2.807028032839298248e-02 -3.317319452762603760e-01 7.895169407129287720e-02 2.324143238365650177e-02
-2.845644056797027588e-01 -3.887416720390319824e-01 -1.516395509243011475e-01 4.803249835968017578e-01 -7.900352776050567627e-02 -4.990297257900238037e-01 4.717948436737060547e-01 1.906143128871917725e-01
-2.533214353024959564e-02 -1.223014593124389648e-01 -6.176079511642456055e-01 3.997100293636322021e-01 2.184777706861495972e-01 -5.297186374664306641e-01 9.032353758811950684e-02 -3.266499638557434082e-01
1.750892214477062225e-02 -1.790527813136577606e-02 -3.903666138648986816e-01 5.447524040937423706e-02 -1.057551056146621704e-01 2.088267356157302856e-01 6.582669019699096680e-01 5.965829491615295410e-01
-3.021142184734344482e-01 -4.239157959818840027e-02 -2.392133325338363647e-01 3.637373149394989014e-01 -1.432505697011947632e-01 3.740362226963043213e-01 5.720762014389038086e-01 4.792776107788085938e-01
-1.688892990350723267e-01 4.383538067340850830e-01 -4.460271894931793213e-01 5.728833079338073730e-01 -4.990222752094268799e-01 4.878325760364532471e-02 -2.627024240791797638e-02 -9.682926349341869354e-03
1.265515107661485672e-02 -5.442544817924499512e-01 -5.339354276657104492e-01 1.413826481439173222e-03 -3.282897174358367920e-01 -3.624021410942077637e-01 4.205962717533111572e-01 5.027226358652114868e-02
3.919032961130142212e-02 -4.608673453330993652e-01 -2.632441222667694092e-01 6.561497449874877930e-01 1.664737015962600708e-01 -4.737476110458374023e-01 1.777732819318771362e-01 4.981822147965431213e-02
-9.569333493709564209e-02 -3.446305692195892334e-01 -1.020361706614494324e-01 2.324267178773880005e-01 -3.942752629518508911e-02 1.229055598378181458e-01 7.161399126052856445e-01 5.273729562759399414e-01
2.865574657917022705e-01 2.312653213739395142e-01 -2.231129854917526245e-01 7.080110907554626465e-01 2.655651271343231201e-01 -2.745322287082672119e-01 2.646510899066925049e-01 3.121043443679809570e-01
-1.578429341316223145e-01 -8.532201871275901794e-03 -7.083482742309570312e-01 2.491165250539779663e-01 5.279085785150527954e-02 2.733099758625030518e-01 3.075746819376945496e-02 5.768582224845886230e-01
-1.303813010454177856e-01 -2.294116467237472534e-01 -6.454468369483947754e-01 4.023178815841674805e-01 -1.883793175220489502e-01 2.326219081878662109e-01 -2.105145007371902466e-01 4.668979942798614502e-01
2.424772232770919800e-01 2.020170912146568298e-02 -1.762145310640335083e-01 8.249970674514770508e-01 1.489206850528717041e-01 -3.617459237575531006e-01 1.408249139785766602e-01 2.371829450130462646e-01
-7.235077768564224243e-02 -2.113567665219306946e-02 -5.790615081787109375e-01 2.043889164924621582e-01 2.687963843345642090e-01 -3.075368329882621765e-02 1.406420171260833740e-01 7.240539789199829102e-01
4.823602437973022461e-01 -3.050607442855834961e-01 -3.995951637625694275e-02 7.283872365951538086e-01 -2.505128085613250732e-01 -1.066137105226516724e-01 1.785695999860763550e-01 1.900302469730377197e-01
3.965156972408294678e-01 1.497792750597000122e-01 -6.413385868072509766e-01 3.778325915336608887e-01 2.104984968900680542e-01 -7.506586611270904541e-03 9.620722383260726929e-02 -4.611369073390960693e-01
-1.006657257676124573e-01 -4.441624283790588379e-01 -7.844562530517578125e-01 -7.852356880903244019e-03 -2.315618842840194702e-02 -3.437079787254333496e-01 2.407739311456680298e-01 2.256725728511810303e-02
1.493083834648132324e-01 -5.173828005790710449e-01 -2.837890386581420898e-01 4.956633150577545166e-01 -1.804117858409881592e-01 1.313062161207199097e-01 4.223712980747222900e-01 -3.944825232028961182e-01
-1.863472759723663330e-01 -2.580529749393463135e-01 -5.212113261222839355e-01 5.462351068854331970e-02 -3.017899394035339355e-01 -5.075835064053535461e-02 5.977728366851806641e-01 -4.159958362579345703e-01
1.709554344415664673e-01 5.493780374526977539e-01 -6.048070788383483887e-01 -4.708221927285194397e-02 -7.024615257978439331e-02 2.273825109004974365e-01 4.942784905433654785e-01 1.090989098884165287e-03
-2.875240743160247803e-01 -1.491270512342453003e-01 -1.199303492903709412e-01 8.677613139152526855e-01 -1.877159625291824341e-02 -2.357748448848724365e-01 2.172765582799911499e-01 1.566744893789291382e-01
4.460557997226715088e-01 2.981770634651184082e-01 -2.541387081146240234e-01 4.956842362880706787e-01 -5.789129137992858887e-01 1.020585969090461731e-01 1.584946662187576294e-01 1.765178591012954712e-01
-1.356684416532516479e-01 2.838171720504760742e-01 -1.921900063753128052e-01 4.926699101924896240e-01 2.059448957443237305e-01 1.443233937025070190e-01 6.808910369873046875e-01 3.074508011341094971e-01
-9.823332726955413818e-02 -3.227905631065368652e-01 -5.333082675933837891e-01 2.439236268401145935e-02 -5.800382494926452637e-01 -2.642232775688171387e-01 4.391182363033294678e-01 -4.539485275745391846e-02
-1.066656690090894699e-02 1.647521257400512695e-01 -3.316574692726135254e-01 3.256160318851470947e-01 1.263286322355270386e-01 3.550136983394622803e-01 5.142437815666198730e-01 5.918447375297546387e-01
-9.922450035810470581e-02 -3.469887971878051758e-01 -7.671226859092712402e-01 -6.875664740800857544e-02 -3.489237651228904724e-02 -4.118274450302124023e-01 3.112579584121704102e-01 9.406172484159469604e-02
-4.749799519777297974e-02 9.940944612026214600e-02 -6.669639945030212402e-01 9.274313598871231079e-02 -1.416202634572982788e-01 2.857359051704406738e-01 1.623093485832214355e-01 6.374745368957519531e-01
-1.416750103235244751e-01 -3.567185997962951660e-02 -6.630063652992248535e-01 2.824181318283081055e-01 3.672393560409545898e-01 5.002400279045104980e-01 2.372150123119354248e-01 1.339495480060577393e-01
1.510261595249176025e-01 1.382117271423339844e-01 -6.972615122795104980e-01 -1.791735589504241943e-01 2.679884135723114014e-01 2.277826964855194092e-01 5.295114517211914062e-01 1.890151202678680420e-01
-1.489987075328826904e-01 1.639890223741531372e-01 -7.684261798858642578e-01 3.223791420459747314e-01 -2.612572014331817627e-01 4.155748188495635986e-01 7.519322633743286133e-02 -9.943948686122894287e-02
1.813790649175643921e-01 4.003097712993621826e-01 -4.862009584903717041e-01 -7.577633857727050781e-02 6.224465742707252502e-02 3.226709961891174316e-01 6.553515195846557617e-01 1.650570183992385864e-01
1.138121783733367920e-01 -1.027086377143859863e-01 -2.154425680637359619e-01 3.599793314933776855e-01 5.035685300827026367e-01 -1.597415357828140259e-01 5.785669684410095215e-01 4.320400953292846680e-01
-3.166591227054595947e-01 -1.844871938228607178e-01 -5.875209569931030273e-01 1.631345748901367188e-01 1.037194058299064636e-01 2.654648125171661377e-01 3.039060831069946289e-01 5.659589171409606934e-01
3.687235414981842041e-01 -1.899511665105819702e-01 -8.728556632995605469e-01 1.037889197468757629e-01 -4.128771543037146330e-04 -1.329813003540039062e-01 2.716795727610588074e-02 -1.920676380395889282e-01
4.513399600982666016e-01 -3.142138719558715820e-01 -4.532949328422546387e-01 4.822514355182647705e-01 -3.087547719478607178e-01 6.569962948560714722e-02 9.716494381427764893e-02 -3.878557682037353516e-01
1.268716529011726379e-02 3.245956897735595703e-01 -5.579830408096313477e-01 5.268773436546325684e-01 1.113867908716201782e-01 5.225645899772644043e-01 7.198687642812728882e-02 1.219384893774986267e-01
-2.734782695770263672e-01 -5.114927887916564941e-01 -7.066234201192855835e-02 5.104073882102966309e-01 -2.715819180011749268e-01 -1.762126535177230835e-01 4.524992704391479492e-01 2.975104153156280518e-01
1.820615679025650024e-01 4.549618959426879883e-01 -5.305076241493225098e-01 -4.595348611474037170e-03 9.970803558826446533e-02 2.748606204986572266e-01 6.242486238479614258e-01 -5.681003257632255554e-02
6.397540867328643799e-02 -9.362896531820297241e-02 -4.359570443630218506e-01 3.120510876178741455e-01 6.370227932929992676e-01 1.974307745695114136e-01 4.558613300323486328e-01 2.170714139938354492e-01
-4.430986642837524414e-01 -1.604444831609725952e-01 -3.666937947273254395e-01 4.757727980613708496e-01 1.842218041419982910e-01 7.055975496768951416e-02 3.463538587093353271e-01 5.081534385681152344e-01
-4.441741481423377991e-02 -1.400925517082214355e-01 -3.128615319728851318e-01 3.394157886505126953e-01 -6.687534451484680176e-01 -1.581189036369323730e-02 4.028584659099578857e-01 -3.943850696086883545e-01
-1.007451638579368591e-01 -1.006381958723068237e-01 -5.298346281051635742e-01 1.952251642942428589e-01 -5.694696903228759766e-01 -6.919217109680175781e-02 3.889902830123901367e-01 -4.248387217521667480e-01
3.122866526246070862e-02 -4.053407609462738037e-01 -4.175351262092590332e-01 3.739907965064048767e-02 -2.153212726116180420e-01 -1.547788679599761963e-01 7.023548483848571777e-01 -3.088159859180450439e-01
2.103945910930633545e-01 4.395319223403930664e-01 -2.273820191621780396e-01 3.738660514354705811e-01 -4.629907310009002686e-01 -5.076224207878112793e-01 3.146128952503204346e-01 6.719078402966260910e-03
-3.039103150367736816e-01 -4.084877073764801025e-01 -4.589705169200897217e-01 5.940332412719726562e-01 3.123794496059417725e-01 -2.078928500413894653e-01 8.956442028284072876e-02 -1.685966998338699341e-01
1.790831834077835083e-01 1.607828736305236816e-01 -6.500098854303359985e-02 5.367050170898437500e-01 2.886870503425598145e-01 1.130261197686195374e-01 6.790582537651062012e-01 3.042456507682800293e-01
-3.224152922630310059e-01 1.172186955809593201e-01 -4.416266381740570068e-01 7.040111422538757324e-01 -1.390285044908523560e-01 4.606057703495025635e-02 -3.460363671183586121e-02 4.110893309116363525e-01
1.780464500188827515e-01 -4.136174619197845459e-01 -6.273865103721618652e-01 -7.976680994033813477e-02 -2.632873952388763428e-01 -2.906670570373535156e-01 4.785139262676239014e-01 -1.202522814273834229e-01
4.076075255870819092e-01 6.231002509593963623e-02 -1.139903534203767776e-02 8.555403351783752441e-01 1.640840782783925533e-04 -1.029414013028144836e-01 2.864275276660919189e-01 7.250400632619857788e-02
9.222453087568283081e-02 -5.124189853668212891e-01 -2.388176321983337402e-01 5.337936282157897949e-01 -1.190843358635902405e-01 8.059651404619216919e-02 4.645682275295257568e-01 -3.878807127475738525e-01
3.131126165390014648e-01 -3.427984118461608887e-01 -1.192477867007255554e-01 5.638009309768676758e-01 -2.089400291442871094e-01 -3.727449476718902588e-01 1.478360742330551147e-01 4.979036152362823486e-01
1.025505512952804565e-01 -5.218943953514099121e-01 -3.360033631324768066e-01 3.688863813877105713e-01 -3.521341085433959961e-01 3.168642148375511169e-02 4.566651880741119385e-01 -3.668632209300994873e-01
-4.419480860233306885e-01 -2.951800227165222168e-01 -2.816480100154876709e-01 6.930815577507019043e-01 -9.677788475528359413e-04 -3.611841797828674316e-01 1.515919119119644165e-01 6.654378026723861694e-02
5.558204054832458496e-01 2.035249173641204834e-01 -6.509030461311340332e-01 2.725556194782257080e-01 5.474451929330825806e-03 -7.638072222471237183e-02 1.028210818767547607e-01 -3.677551150321960449e-01
-2.004580385982990265e-02 -4.870664700865745544e-02 -5.598952174186706543e-01 3.952659964561462402e-01 4.695337116718292236e-01 3.637227714061737061e-01 2.007552981376647949e-01 3.666729629039764404e-01
2.630763649940490723e-01 3.301999568939208984e-01 -4.225362837314605713e-01 2.756196558475494385e-01 1.195049583911895752e-01 2.810399830341339111e-01 3.501116931438446045e-01 5.928007364273071289e-01
5.740875005722045898e-02 -5.303503870964050293e-01 -5.490946173667907715e-01 2.577819526195526123e-01 2.542169764637947083e-02 1.390171200037002563e-01 3.203631341457366943e-01 -4.742064774036407471e-01
1.463728985982015729e-04 3.207217752933502197e-01 -7.324615716934204102e-01 3.433260023593902588e-01 5.579538270831108093e-02 -2.806819081306457520e-01 5.385128781199455261e-03 -4.010492563247680664e-01
6.163012981414794922e-01 8.024591207504272461e-02 -4.963402450084686279e-01 4.061995446681976318e-01 -6.312834471464157104e-02 9.031546860933303833e-02 1.172229275107383728e-01 -4.201169312000274658e-01
1.082785148173570633e-02 2.146219313144683838e-01 -1.835652738809585571e-01 4.182246029376983643e-01 -2.278406322002410889e-01 4.161663353443145752e-01 5.028796792030334473e-01 5.169317722320556641e-01
-1.015778630971908569e-01 8.465058356523513794e-02 -6.109844446182250977e-01 4.812690019607543945e-01 -1.972035467624664307e-01 2.368797957897186279e-01 -1.033059135079383850e-01 5.214604139328002930e-01
-2.944916188716888428e-01 -2.865689396858215332e-01 -1.692695915699005127e-01 6.613157391548156738e-01 4.138310253620147705e-02 -2.482406795024871826e-01 2.488167881965637207e-01 4.898127615451812744e-01
1.890526264905929565e-01 1.216258183121681213e-01 -4.926894903182983398e-01 3.228191286325454712e-02 1.303681731224060059e-01 -1.821184009313583374e-01 3.011157214641571045e-01 7.515635490417480469e-01
-1.548767238855361938e-01 -4.668935239315032959e-01 -3.676888048648834229e-01 5.445193126797676086e-02 -4.225652515888214111e-01 -5.330703780055046082e-02 6.537203192710876465e-01 -1.054052934050559998e-01
-2.615393698215484619e-01 -6.371785998344421387e-01 -5.114712715148925781e-01 3.506464660167694092e-01 4.275870509445667267e-03 -3.249717950820922852e-01 1.789080798625946045e-01 -5.840945616364479065e-02
2.492088377475738525e-01 1.223511919379234314e-01 -8.479775786399841309e-01 2.362042665481567383e-01 -1.653551012277603149e-01 -1.313360780477523804e-01 -4.799202457070350647e-02 -3.180754482746124268e-01
-1.266423165798187256e-01 1.085204035043716431e-01 -6.086681485176086426e-01 3.447014093399047852e-01 -3.466857671737670898e-01 2.970579862594604492e-01 2.660884149372577667e-02 5.232078433036804199e-01
-1.851294189691543579e-01 -1.678205132484436035e-01 -8.085163831710815430e-01 2.765715122222900391e-01 -2.685117125511169434e-01 -3.148229718208312988e-01 1.991219259798526764e-02 -1.891144812107086182e-01
-2.123790085315704346e-01 -5.150340795516967773e-01 -2.845560312271118164e-01 1.075943261384963989e-01 -3.074226677417755127e-01 -1.991680711507797241e-01 6.747975349426269531e-01 -8.693660050630569458e-02
-5.784454941749572754e-02 -2.833568155765533447e-01 -4.776215255260467529e-01 -2.532068081200122833e-02 -2.863385081291198730e-01 -1.243664324283599854e-01 6.997359395027160645e-01 -3.170369267463684082e-01
1.790452152490615845e-01 1.942010372877120972e-01 -4.315585792064666748e-01 2.630020678043365479e-01 -6.400454044342041016e-01 3.482533395290374756e-01 1.751390844583511353e-01 3.364577889442443848e-01
-5.416228771209716797e-01 -2.457517683506011963e-01 -5.137940645217895508e-01 5.333263278007507324e-01 1.252817064523696899e-01 -2.735511362552642822e-01 3.968525305390357971e-02 -7.569004595279693604e-02
-1.540760695934295654e-01 -2.151782810688018799e-01 -2.448161840438842773e-01 7.532631754875183105e-01 -2.133955433964729309e-02 -4.758547544479370117e-01 2.110499143600463867e-01 -1.765879392623901367e-01
-2.420493662357330322e-01 2.471665143966674805e-01 -7.828247547149658203e-01 -2.660044468939304352e-02 2.832472920417785645e-01 6.263870745897293091e-02 4.160182774066925049e-01 -9.785050898790359497e-02
-1.787533462047576904e-01 3.719789087772369385e-01 -4.596419334411621094e-01 5.180756449699401855e-01 -4.412975311279296875e-01 -1.985945403575897217e-01 1.921327114105224609e-01 -2.809050679206848145e-01
4.595229327678680420e-01 1.653616428375244141e-01 -8.175961375236511230e-01 1.329189836978912354e-01 -1.538168638944625854e-01 -1.696668565273284912e-01 -1.241360791027545929e-02 -1.508731693029403687e-01
5.021898746490478516e-01 -2.143317013978958130e-01 -2.677496373653411865e-01 7.127192616462707520e-01 -2.447940111160278320e-01 -1.399764865636825562e-01 -9.431311488151550293e-02 1.838372498750686646e-01
1.887844502925872803e-02 1.074129641056060791e-01 -5.634023547172546387e-01 3.892077803611755371e-01 1.858026683330535889e-01 -7.227267604321241379e-03 3.277206420898437500e-02 6.953792572021484375e-01
2.424415200948715210e-02 -3.831278085708618164e-01 -3.764846026897430420e-01 2.082532346248626709e-01 -4.774180352687835693e-01 1.755844503641128540e-01 5.327346920967102051e-01 -3.534840941429138184e-01
2.862521111965179443e-01 -3.184367418289184570e-01 -5.914551019668579102e-01 -4.853664711117744446e-02 -4.719060659408569336e-01 -3.463954925537109375e-01 3.177394568920135498e-01 1.443587541580200195e-01
2.582741379737854004e-01 -5.665317177772521973e-01 -7.274507284164428711e-01 8.722489327192306519e-02 1.747925579547882080e-02 -2.419723272323608398e-01 1.282464861869812012e-01 1.549791824072599411e-02
6.599061489105224609e-01 -1.278202235698699951e-01 -1.820894181728363037e-01 3.353963196277618408e-01 -1.286173798143863678e-02 -4.520736038684844971e-01 4.379642009735107422e-01 7.867542654275894165e-02
6.439410448074340820e-01 -1.148525699973106384e-01 -5.626537799835205078e-01 1.025954857468605042e-01 -3.531767129898071289e-01 2.588973641395568848e-01 1.741516590118408203e-01 -1.515032500028610229e-01
-2.985047101974487305e-01 -3.426092565059661865e-01 -3.509154915809631348e-01 1.297447383403778076e-01 -1.777883023023605347e-01 -1.954633891582489014e-01 6.937141418457031250e-01 -3.201318681240081787e-01
4.071932137012481689e-01 5.695683956146240234e-01 -3.815453648567199707e-01 2.991868257522583008e-01 -2.701484858989715576e-01 -1.030835434794425964e-01 2.816051244735717773e-01 3.343471586704254150e-01
2.978228330612182617e-01 3.384559154510498047e-01 -4.390764832496643066e-01 4.755031168460845947e-01 2.255069762468338013e-01 -4.885044395923614502e-01 1.721818000078201294e-01 2.423245608806610107e-01
-3.303448259830474854e-01 -3.047881126403808594e-01 -1.235170513391494751e-01 5.486769080162048340e-01 -3.236734569072723389e-01 -4.094603955745697021e-01 4.517498910427093506e-01 7.192719727754592896e-02
-1.290745735168457031e-01 1.953211724758148193e-01 -5.481165647506713867e-01 4.496090114116668701e-01 1.817466020584106445e-01 -1.471463292837142944e-01 1.004720702767372131e-01 6.146794557571411133e-01
3.233038783073425293e-01 2.960540652275085449e-01 -7.093461155891418457e-01 3.310613036155700684e-01 -1.289209723472595215e-01 -2.432938814163208008e-01 8.893888443708419800e-03 -3.451979160308837891e-01
-6.160059571266174316e-02 1.535359174013137817e-01 -7.592229247093200684e-01 -2.253408730030059814e-01 1.599456071853637695e-01 2.308255285024642944e-01 5.095432400703430176e-01 8.328846096992492676e-02
-4.896067976951599121e-01 -3.716218173503875732e-01 -3.148556947708129883e-01 5.217913389205932617e-01 -2.250341325998306274e-01 -2.413904964923858643e-01 2.278543859720230103e-01 2.999244034290313721e-01
6.402021050453186035e-01 -1.060637459158897400e-01 -2.001904249191284180e-01 4.084119796752929688e-01 1.872812509536743164e-01 -4.456160664558410645e-01 3.539206683635711670e-01 1.144875660538673401e-01
4.731794893741607666e-01 -3.120634555816650391e-01 -6.344896554946899414e-01 5.843592062592506409e-02 -6.531161069869995117e-02 -4.571117460727691650e-01 2.416072040796279907e-01 3.368574753403663635e-02
1.531553268432617188e-02 -2.903389334678649902e-01 -3.692818284034729004e-01 -3.199034184217453003e-02 -1.747895181179046631e-01 -1.726405322551727295e-01 7.921229004859924316e-01 -3.004354536533355713e-01
3.512684404850006104e-01 -4.423087835311889648e-01 -1.791249662637710571e-01 6.889977455139160156e-01 -1.496080309152603149e-01 -2.650146186351776123e-01 6.970081478357315063e-02 2.769410312175750732e-01
-2.724471092224121094e-01 1.332347244024276733e-01 -3.169623315334320068e-01 3.693119287490844727e-01 3.565157055854797363e-01 -1.498726103454828262e-02 7.120911478996276855e-01 1.917364597320556641e-01
-7.849556952714920044e-02 -1.780881136655807495e-01 -3.776531815528869629e-01 1.665709540247917175e-02 1.626598387956619263e-01 7.702013850212097168e-02 6.538025736808776855e-01 5.994796156883239746e-01
2.357411980628967285e-01 9.448283165693283081e-02 -8.299047946929931641e-01 2.021777033805847168e-01 -8.010032027959823608e-02 -1.173317432403564453e-01 6.645838916301727295e-02 -4.257717728614807129e-01
3.527839481830596924e-01 -3.052919507026672363e-01 -7.254220843315124512e-01 -1.674168556928634644e-02 -2.269896715879440308e-01 -3.772257268428802490e-01 2.365503460168838501e-01 7.773754745721817017e-02
-1.984577327966690063e-01 -1.984225660562515259e-01 -5.826119184494018555e-01 1.011999472975730896e-01 -2.012265324592590332e-01 -4.744852781295776367e-01 4.470157623291015625e-01 -3.257506489753723145e-01
3.200064226984977722e-02 -4.265565276145935059e-01 -1.936668902635574341e-01 4.913661181926727295e-01 -2.235308885574340820e-01 9.107527136802673340e-02 5.623502135276794434e-01 -4.044496417045593262e-01
1.501648277044296265e-01 2.266880869865417480e-01 -4.375399053096771240e-01 4.477222263813018799e-01 7.976938039064407349e-02 1.461489945650100708e-01 1.242651045322418213e-01 7.007154822349548340e-01
-5.742581561207771301e-02 1.867928355932235718e-01 -4.310812950134277344e-01 1.410419642925262451e-01 -5.404040813446044922e-01 4.058679640293121338e-01 3.119368851184844971e-01 4.494628906250000000e-01
-3.488555178046226501e-02 3.603696227073669434e-01 -4.120282530784606934e-01 6.839137077331542969e-01 -3.431761562824249268e-01 1.987576186656951904e-01 3.754621371626853943e-02 2.696802914142608643e-01
3.316941484808921814e-02 4.691838622093200684e-01 -4.702743887901306152e-01 5.435264110565185547e-01 -2.757936418056488037e-01 -4.178679585456848145e-01 8.064736425876617432e-02 -7.076296210289001465e-02
-1.465815771371126175e-02 2.903676927089691162e-01 -3.972584009170532227e-01 3.015016615390777588e-01 -4.474866688251495361e-01 3.967255651950836182e-01 3.374669551849365234e-01 4.418540596961975098e-01
-1.859885156154632568e-01 2.914260029792785645e-01 -4.536393582820892334e-01 5.796191692352294922e-01 -2.526603937149047852e-01 -1.640176028013229370e-01 -2.006292715668678284e-02 4.975847899913787842e-01
-1.682264655828475952e-01 1.946104019880294800e-01 -3.873869478702545166e-01 6.956975460052490234e-01 1.108313128352165222e-01 -5.071301460266113281e-01 8.933997154235839844e-02 -1.493879556655883789e-01
-7.011207193136215210e-02 -1.120701879262924194e-01 -7.248060703277587891e-01 -4.591257893480360508e-04 -2.200294137001037598e-01 -4.616847336292266846e-01 3.553939163684844971e-01 -2.632677853107452393e-01
1.194940954446792603e-01 -3.453589230775833130e-02 -3.739772140979766846e-01 5.652873516082763672e-01 -3.567831218242645264e-01 4.104332029819488525e-01 -1.850361749529838562e-02 4.785685539245605469e-01
6.878865510225296021e-02 6.155902519822120667e-02 -4.282722473144531250e-01 3.431385159492492676e-01 -7.193634510040283203e-01 -2.429435849189758301e-01 5.965115502476692200e-03 3.373076617717742920e-01
1.006886065006256104e-01 -3.422845304012298584e-01 -6.938551664352416992e-01 -5.691119655966758728e-02 -3.515243828296661377e-01 -4.345873892307281494e-01 2.150434404611587524e-01 1.713180541992187500e-01
-8.706399053335189819e-02 2.034950256347656250e-01 -7.558819651603698730e-01 1.594346910715103149e-01 3.403144478797912598e-01 -3.263332694768905640e-02 1.267200708389282227e-01 4.704210758209228516e-01
3.251626789569854736e-01 3.786278143525123596e-02 -6.321667134761810303e-02 6.512427330017089844e-01 2.610394358634948730e-01 2.877666987478733063e-02 3.496087789535522461e-01 5.229972600936889648e-01
1.414267569780349731e-01 -5.601977705955505371e-01 -3.274017572402954102e-01 3.946252167224884033e-01 -3.291014432907104492e-01 6.853798031806945801e-02 4.164410531520843506e-01 -3.418007791042327881e-01
3.728945255279541016e-01 3.794028759002685547e-01 -3.759616613388061523e-01 1.937624216079711914e-01 -2.664489448070526123e-01 2.249199748039245605e-01 2.699616551399230957e-01 5.862156748771667480e-01
-3.534217774868011475e-01 8.024598658084869385e-02 -5.537317991256713867e-01 2.201108038425445557e-01 1.955919340252876282e-02 2.054045349359512329e-01 4.293639361858367920e-01 5.354055762290954590e-01
7.592473179101943970e-02 6.321673840284347534e-02 -5.950399637222290039e-01 2.545451819896697998e-01 -4.518834054470062256e-01 1.569270640611648560e-01 1.440737098455429077e-01 5.672664046287536621e-01
5.927200317382812500e-01 -1.131707578897476196e-01 -4.746357798576354980e-01 4.330060184001922607e-01 1.119553744792938232e-01 1.835804730653762817e-01 1.155952066183090210e-01 -4.043564200401306152e-01
5.538275092840194702e-02 2.529361844062805176e-01 -3.470793664455413818e-01 3.392242193222045898e-01 -1.072289794683456421e-01 3.657298982143402100e-01 4.286647439002990723e-01 6.069672703742980957e-01
1.822692602872848511e-01 -2.754520475864410400e-01 -3.202536702156066895e-01 2.224297374486923218e-01 -4.401533305644989014e-01 2.240450680255889893e-01 5.846138596534729004e-01 -3.913593888282775879e-01
-9.013829752802848816e-03 -4.339664280414581299e-01 -7.991998791694641113e-01 -3.904835134744644165e-02 -1.156364977359771729e-01 -1.893795579671859741e-01 3.126861751079559326e-01 -1.560050547122955322e-01
-3.809581100940704346e-01 3.967306762933731079e-02 -1.382209956645965576e-01 3.236574530601501465e-01 -4.433470964431762695e-02 2.769284546375274658e-01 7.957838773727416992e-01 1.323285847902297974e-01
6.758893728256225586e-01 -1.173202469944953918e-01 -1.618080735206604004e-01 5.567584633827209473e-01 3.043102659285068512e-02 -3.515699207782745361e-01 2.234140485525131226e-01 1.371366232633590698e-01
5.415915846824645996e-01 -2.521465718746185303e-01 -2.416141629219055176e-01 6.201863884925842285e-01 -2.375206947326660156e-01 -2.291080802679061890e-01 1.205002143979072571e-02 3.017284870147705078e-01
-1.296830028295516968e-01 -5.121184587478637695e-01 -1.232627704739570618e-01 6.315270662307739258e-01 -2.589369714260101318e-01 -3.207899928092956543e-01 3.594410121440887451e-01 8.800160884857177734e-02
4.028123021125793457e-01 -4.055283069610595703e-01 -6.694387793540954590e-01 5.664704367518424988e-03 -1.446795910596847534e-01 -3.766077756881713867e-01 1.832295656204223633e-01 1.696170419454574585e-01
3.624637722969055176e-01 2.795327305793762207e-01 -1.668149232864379883e-01 5.232600569725036621e-01 -5.086454153060913086e-01 7.016933709383010864e-02 2.392563819885253906e-01 4.098363816738128662e-01
-5.117217078804969788e-02 -2.642120979726314545e-02 -3.405343890190124512e-01 4.832146763801574707e-01 4.609132707118988037e-01 -8.532788604497909546e-02 3.711190223693847656e-01 5.383048057556152344e-01
-2.614620923995971680e-01 -2.706821560859680176e-01 -1.332659721374511719e-01 6.699620485305786133e-01 2.707197889685630798e-02 -2.601461410522460938e-01 2.745906710624694824e-01 4.979465901851654053e-01
5.470762848854064941e-01 1.200460270047187805e-01 -4.391977787017822266e-01 4.777281284332275391e-01 -2.067356705665588379e-01 1.403257995843887329e-01 1.308656632900238037e-01 -4.308373034000396729e-01
4.546614289283752441e-01 1.960089802742004395e-01 -6.013433933258056641e-01 4.193005561828613281e-01 -1.783176958560943604e-01 -1.628299243748188019e-02 2.066756039857864380e-02 -4.300546050071716309e-01
4.252275824546813965e-01 -6.362850666046142578e-01 -5.356641411781311035e-01 2.970062196254730225e-01 -3.347944468259811401e-02 1.110694929957389832e-02 1.112776249647140503e-01 -1.598346382379531860e-01
4.207664728164672852e-01 6.099479794502258301e-01 -3.225083947181701660e-01 1.413573771715164185e-01 8.886579424142837524e-03 1.439504325389862061e-01 5.469849109649658203e-01 -8.326105773448944092e-02
4.167989641427993774e-02 -2.103176116943359375e-01 -1.853341460227966309e-01 7.742038965225219727e-01 1.540105044841766357e-01 -4.104165732860565186e-01 2.587059736251831055e-01 -2.473850548267364502e-01
3.803021907806396484e-01 -8.958280831575393677e-02 -8.442773818969726562e-01 5.606725066900253296e-02 -7.344042509794235229e-02 1.007595006376504898e-02 9.281240403652191162e-02 -3.424734771251678467e-01
1.707970798015594482e-01 1.206102371215820312e-01 -2.463876754045486450e-01 8.141204714775085449e-01 2.883937656879425049e-01 -1.264632195234298706e-01 2.955255210399627686e-01 2.151352167129516602e-01
-2.036435306072235107e-01 4.315891563892364502e-01 -5.507225990295410156e-01 4.622314274311065674e-01 -4.716690778732299805e-01 -1.764181405305862427e-01 -1.605187542736530304e-02 3.813448175787925720e-02
-3.854039013385772705e-01 6.818341091275215149e-03 -7.242145538330078125e-01 1.455646455287933350e-01 -1.296914815902709961e-01 -1.797213405370712280e-02 7.487238943576812744e-02 5.319707393646240234e-01
6.886859238147735596e-02 1.323401480913162231e-01 -3.724953904747962952e-02 7.414919137954711914e-01 -5.399779677391052246e-01 5.432172864675521851e-02 2.282002270221710205e-01 2.827416956424713135e-01
2.618691697716712952e-02 4.689010679721832275e-01 -7.025384306907653809e-01 4.119237363338470459e-01 -1.158835366368293762e-01 -2.440512329339981079e-01 -1.057836115360260010e-01 -1.789538413286209106e-01
1.039804145693778992e-01 -5.664827823638916016e-01 -3.214284181594848633e-01 4.639343917369842529e-01 -1.292592883110046387e-01 8.191817253828048706e-02 4.100054204463958740e-01 -3.977572321891784668e-01
-4.891056567430496216e-02 -1.923967301845550537e-01 -4.391111433506011963e-01 1.275714635848999023e-01 1.131073608994483948e-01 2.239004373550415039e-01 4.383158981800079346e-01 7.045940160751342773e-01
4.683359563350677490e-01 3.902035057544708252e-01 -1.292524188756942749e-01 6.886389851570129395e-01 7.243248820304870605e-02 -1.387339383363723755e-01 2.439734041690826416e-01 2.312062382698059082e-01
-2.017927356064319611e-02 6.842589974403381348e-01 -3.267906606197357178e-01 3.562401235103607178e-01 -1.714907288551330566e-01 1.879215687513351440e-01 4.755277633666992188e-01 -8.266179263591766357e-02
1.380259096622467041e-01 -1.041731238365173340e-01 -3.284178972244262695e-01 4.278714060783386230e-01 6.172471046447753906e-01 1.127538736909627914e-02 4.437662959098815918e-01 3.179858326911926270e-01
-8.533567935228347778e-02 -1.479797065258026123e-01 -7.342635989189147949e-01 -5.497608333826065063e-02 -7.935319095849990845e-02 -2.636197209358215332e-01 4.599368274211883545e-01 -3.759257793426513672e-01
-2.775661349296569824e-01 2.984980940818786621e-01 -4.131045341491699219e-01 6.026145815849304199e-01 -2.546034455299377441e-01 -2.678964734077453613e-01 1.512687504291534424e-01 -3.749433457851409912e-01
-1.318643987178802490e-01 -2.366266697645187378e-01 -7.025075554847717285e-01 1.119443848729133606e-01 1.233124807476997375e-01 -5.367359519004821777e-02 -3.590188547968864441e-02 6.333997249603271484e-01
4.192686676979064941e-01 3.448444902896881104e-01 -1.176899299025535583e-01 4.817065298557281494e-01 -5.752981901168823242e-01 -8.278530091047286987e-02 3.441534638404846191e-01 5.604350566864013672e-02
-3.805947303771972656e-02 -2.189168781042098999e-01 -5.127860307693481445e-01 3.414638340473175049e-01 -2.146733850240707397e-01 7.027088403701782227e-01 9.319669008255004883e-02 1.500331908464431763e-01
5.994932055473327637e-01 -1.878175735473632812e-01 -9.542889893054962158e-02 3.243526518344879150e-01 -2.857524156570434570e-01 -3.844261467456817627e-01 5.086582303047180176e-01 -5.338545888662338257e-02
-6.189127564430236816e-01 -1.115050986409187317e-01 -4.718862771987915039e-01 3.588644564151763916e-01 1.220799386501312256e-01 5.216358602046966553e-02 3.993005454540252686e-01 2.756592333316802979e-01
1.174311619251966476e-02 -4.537967145442962646e-01 -2.946918606758117676e-01 6.063794493675231934e-01 2.460771650075912476e-01 -2.890966236591339111e-01 2.525650858879089355e-01 -3.625899851322174072e-01
5.273345857858657837e-02 2.048168480396270752e-01 -1.502355635166168213e-01 6.886435747146606445e-01 3.676468729972839355e-01 -1.944414973258972168e-01 4.660127460956573486e-01 2.613979876041412354e-01
-4.624675810337066650e-01 -3.846481144428253174e-01 -4.489753544330596924e-01 4.969598054885864258e-01 1.553423702716827393e-01 -3.915091454982757568e-01 1.097588166594505310e-01 1.280978973954916000e-02
1.529796570539474487e-01 -5.571571588516235352e-01 -7.786962985992431641e-01 1.170684024691581726e-01 -2.713659405708312988e-02 -9.276266396045684814e-02 1.094380617141723633e-01 -1.574232876300811768e-01
-4.342929422855377197e-01 -2.520513832569122314e-01 -1.116399839520454407e-01 5.606696605682373047e-01 -4.211344718933105469e-01 -5.509198829531669617e-02 3.832269310951232910e-01 3.062572479248046875e-01
3.977296650409698486e-01 1.924808174371719360e-01 -2.960200309753417969e-01 4.451371729373931885e-01 -6.527317166328430176e-01 -5.859694629907608032e-02 1.425741314888000488e-01 2.629974782466888428e-01
1.714328229427337646e-01 2.135703265666961670e-01 -1.127653196454048157e-02 3.639471828937530518e-01 -1.141744945198297501e-02 -2.419194132089614868e-01 7.294571399688720703e-01 4.490553140640258789e-01
4.923960268497467041e-01 4.297221004962921143e-01 -4.858851432800292969e-01 3.872555196285247803e-01 9.899695962667465210e-02 -4.078595340251922607e-01 8.623655140399932861e-02 -5.698409304022789001e-02
1.729516983032226562e-01 -3.824978470802307129e-01 -1.257435381412506104e-01 7.066981196403503418e-01 -4.494036734104156494e-01 -2.522055208683013916e-01 8.618859201669692993e-02 1.885464787483215332e-01
-4.223066940903663635e-02 7.500010076910257339e-03 -7.495494484901428223e-01 -1.102172583341598511e-02 4.176710247993469238e-01 3.056180179119110107e-01 3.786351680755615234e-01 1.581086814403533936e-01
3.962463736534118652e-01 5.606824904680252075e-02 -3.389730155467987061e-01 3.718130588531494141e-01 -6.180745363235473633e-01 2.302701175212860107e-01 1.222700178623199463e-01 3.697392642498016357e-01
-2.015404403209686279e-01 -4.432685971260070801e-01 -3.026112020015716553e-01 1.609650552272796631e-01 -1.472426652908325195e-01 -2.015877813100814819e-01 7.318635582923889160e-01 -2.178728580474853516e-01
5.756776928901672363e-01 -3.016465902328491211e-01 -6.676416993141174316e-01 1.328324675559997559e-01 -2.687578499317169189e-01 1.746516823768615723e-01 5.164687708020210266e-02 -9.387891739606857300e-02
9.891077876091003418e-02 -5.407335162162780762e-01 -3.137027919292449951e-01 3.553756177425384521e-01 -2.941671311855316162e-01 6.231972202658653259e-02 5.103080868721008301e-01 -3.497001528739929199e-01
-1.866721361875534058e-01 3.873130381107330322e-01 -3.852474391460418701e-01 6.725112795829772949e-01 -1.843349784612655640e-01 -3.371512591838836670e-01 3.437803685665130615e-02 -2.561694681644439697e-01
6.382765173912048340e-01 -4.509393498301506042e-02 -1.125601083040237427e-01 4.658138155937194824e-01 -2.007752507925033569e-01 -3.941338658332824707e-01 4.052715897560119629e-01 -3.194068744778633118e-02
4.142641425132751465e-01 5.926770716905593872e-02 -2.165596485137939453e-01 7.133170366287231445e-01 2.432340979576110840e-01 -3.858344554901123047e-01 1.966893374919891357e-01 -1.497850418090820312e-01
-2.147556282579898834e-02 -4.570742547512054443e-01 -4.630391597747802734e-01 2.212872058153152466e-01 -2.165396809577941895e-01 -1.248105391860008240e-01 5.349939465522766113e-01 -4.225669205188751221e-01
-1.816279590129852295e-01 8.836362510919570923e-02 -1.126423850655555725e-01 5.882479548454284668e-01 -1.702552139759063721e-01 3.151999115943908691e-01 4.861680865287780762e-01 4.855737984180450439e-01
-1.411490887403488159e-01 -2.231161296367645264e-01 -6.486585736274719238e-01 3.175022900104522705e-01 1.204667091369628906e-01 5.450703501701354980e-01 1.071967631578445435e-01 2.926183044910430908e-01
3.878588378429412842e-01 -5.296878218650817871e-01 -6.037098765373229980e-01 1.385035663843154907e-01 -2.016687095165252686e-01 -4.029278084635734558e-02 2.760525941848754883e-01 -2.585505843162536621e-01
5.929940938949584961e-02 4.190936386585235596e-01 -1.726195514202117920e-01 2.326983958482742310e-01 1.624761223793029785e-01 -8.150099217891693115e-02 7.987067103385925293e-01 2.567578256130218506e-01
-3.062393665313720703e-01 2.675765454769134521e-01 -4.918301403522491455e-01 5.359687805175781250e-01 -9.151609241962432861e-02 -4.504517316818237305e-01 1.111489608883857727e-01 -2.860502302646636963e-01
-3.625498116016387939e-01 -2.035307884216308594e-01 -1.235295236110687256e-01 6.026169657707214355e-01 2.091617695987224579e-02 2.436171323060989380e-01 5.435457825660705566e-01 3.057729601860046387e-01
-4.602904319763183594e-01 -1.556798815727233887e-01 -2.345847934484481812e-01 6.261581182479858398e-01 -4.612088575959205627e-02 -3.832995295524597168e-01 3.844225108623504639e-01 1.413015276193618774e-01
3.466102778911590576e-01 -2.889406383037567139e-01 -1.611820757389068604e-01 5.497421026229858398e-01 -4.209747314453125000e-01 -3.635980188846588135e-01 1.390606313943862915e-01 3.733865320682525635e-01
-2.715447247028350830e-01 1.517895013093948364e-01 -8.350725769996643066e-01 6.179428473114967346e-02 -2.488417476415634155e-01 4.554425552487373352e-02 -4.800925403833389282e-02 3.684526681900024414e-01
-7.998931407928466797e-02 1.007109284400939941e-01 -7.937286049127578735e-02 6.509613394737243652e-01 2.095102965831756592e-01 -9.845475852489471436e-02 5.356491804122924805e-01 4.614111483097076416e-01
-6.177401915192604065e-02 5.244518518447875977e-01 -1.536940038204193115e-01 3.361895978450775146e-01 -8.621887117624282837e-02 7.573378272354602814e-03 7.546870112419128418e-01 -8.628796041011810303e-02
2.113963067531585693e-01 -3.852996826171875000e-01 -1.482138037681579590e-01 6.079427003860473633e-01 -3.240610957145690918e-01 1.208059117197990417e-01 3.882770240306854248e-01 -3.806908428668975830e-01
-3.786157369613647461e-01 -3.979205489158630371e-01 -2.330099046230316162e-01 7.008816003799438477e-01 -2.989405207335948944e-02 -1.163686960935592651e-01 1.687165200710296631e-01 3.314817547798156738e-01
2.582886815071105957e-01 3.775947988033294678e-01 -9.441776573657989502e-02 7.130688428878784180e-01 2.943485975265502930e-02 -3.131360113620758057e-01 3.699832260608673096e-01 1.936983168125152588e-01
-2.419227510690689087e-01 1.735000759363174438e-01 -2.169145345687866211e-01 4.272642731666564941e-01 -3.886811137199401855e-01 -5.178871154785156250e-01 4.483096897602081299e-01 -2.479976564645767212e-01
5.194528102874755859e-01 3.348852396011352539e-01 -2.945223748683929443e-01 4.885445833206176758e-01 -4.557033479213714600e-01 1.042054742574691772e-01 1.021503955125808716e-01 2.522742450237274170e-01
6.288549304008483887e-02 1.253990083932876587e-01 -4.769352376461029053e-01 4.574337601661682129e-01 2.315023988485336304e-01 -5.189115926623344421e-02 8.431354910135269165e-02 6.929738521575927734e-01
5.285632014274597168e-01 -1.028965786099433899e-01 -5.255370587110519409e-02 4.571124911308288574e-01 -3.134547472000122070e-01 -4.178568720817565918e-01 4.496407508850097656e-01 -1.525921374559402466e-01
-1.607328206300735474e-01 7.609415799379348755e-02 -6.984355449676513672e-01 -9.519072622060775757e-02 3.958259522914886475e-01 1.439651101827621460e-01 5.367729067802429199e-01 7.727886736392974854e-02
-1.340400427579879761e-01 1.568012237548828125e-01 -6.308618187904357910e-01 1.747360676527023315e-01 1.139934659004211426e-01 5.693647265434265137e-02 2.676470279693603516e-01 6.641206741333007812e-01
-5.085373520851135254e-01 -1.332509964704513550e-01 -1.282461285591125488e-01 6.762932538986206055e-01 3.466270864009857178e-02 -2.042863965034484863e-01 3.966731727123260498e-01 2.225536853075027466e-01
5.629855990409851074e-01 -4.758151173591613770e-01 -4.707980453968048096e-01 9.060240536928176880e-02 -3.345185518264770508e-01 1.972670480608940125e-02 3.207104802131652832e-01 -1.078905016183853149e-01
-2.239230871200561523e-01 -2.107673138380050659e-01 -5.796767473220825195e-01 1.800392866134643555e-01 2.976658381521701813e-02 2.410913407802581787e-01 2.166400998830795288e-01 6.565457582473754883e-01
8.077169954776763916e-02 -2.378223836421966553e-01 -2.056575417518615723e-01 5.258592963218688965e-01 -2.595704495906829834e-01 3.518876433372497559e-01 4.702594578266143799e-01 -4.535941779613494873e-01
-1.254425197839736938e-01 2.840116918087005615e-01 -7.023971676826477051e-01 1.621005833148956299e-01 2.039733342826366425e-02 -1.746222972869873047e-01 7.924107462167739868e-02 5.888759493827819824e-01
2.511917948722839355e-01 -1.985984593629837036e-01 -1.820163279771804810e-01 7.266192436218261719e-01 3.278237283229827881e-01 -3.682150840759277344e-01 2.472376823425292969e-01 1.793839931488037109e-01
1.655086725950241089e-01 3.243297636508941650e-01 -5.032531619071960449e-01 6.205750629305839539e-03 6.369148939847946167e-02 -1.140052601695060730e-01 4.127504527568817139e-01 6.532213091850280762e-01
5.898708105087280273e-01 2.679384052753448486e-01 -2.469865381717681885e-01 4.688103795051574707e-01 -3.614544868469238281e-01 1.098186224699020386e-01 1.604965031147003174e-01 3.619494736194610596e-01
1.866198033094406128e-01 -2.002269178628921509e-01 -1.672788858413696289e-01 5.158715248107910156e-01 -4.523718059062957764e-01 2.519194483757019043e-01 4.771659076213836670e-01 -3.676757216453552246e-01
3.149726092815399170e-01 1.304986178874969482e-01 -4.803199470043182373e-01 4.240929484367370605e-01 -2.170671522617340088e-01 1.067744344472885132e-01 -4.535852745175361633e-02 6.423580646514892578e-01
1.975418627262115479e-02 2.950909435749053955e-01 -6.954660415649414062e-01 -1.623937636613845825e-01 8.865256607532501221e-02 2.792865633964538574e-01 5.479601621627807617e-01 1.279285699129104614e-01
-1.336340308189392090e-01 -3.154072761535644531e-01 -2.299559265375137329e-01 1.387007236480712891e-01 -2.600389420986175537e-01 3.502432629466056824e-02 8.186355829238891602e-01 -2.674533724784851074e-01
1.517449156381189823e-03 1.046062037348747253e-01 -1.896411627531051636e-01 4.836442470550537109e-01 -4.321545958518981934e-01 1.738494038581848145e-01 3.205500543117523193e-01 6.320175528526306152e-01
-3.754019737243652344e-02 -3.686155974864959717e-01 -1.977605372667312622e-01 1.960923522710800171e-01 -5.170953869819641113e-01 4.252740368247032166e-02 7.021173834800720215e-01 -1.516139507293701172e-01
-1.462297737598419189e-01 -4.469455480575561523e-01 -3.582621812820434570e-01 6.961592435836791992e-01 2.098936736583709717e-01 -2.465132772922515869e-01 1.183904781937599182e-01 -2.168561816215515137e-01
2.390491589903831482e-02 2.565968036651611328e-01 -7.324920892715454102e-01 -1.804531663656234741e-01 1.805538833141326904e-01 2.343804091215133667e-01 5.262553095817565918e-01 4.257597902324050665e-04
7.247320413589477539e-01 -8.922685682773590088e-02 -3.863520622253417969e-01 4.006125926971435547e-01 -2.552004158496856689e-01 -1.692287772893905640e-01 -3.727259114384651184e-02 2.487747222185134888e-01
8.389579504728317261e-02 1.962615251541137695e-01 -5.199567675590515137e-01 4.595569968223571777e-01 3.469247221946716309e-01 5.513654351234436035e-01 1.998834758996963501e-01 9.263565391302108765e-02
-1.151680573821067810e-01 2.888942956924438477e-01 -1.576315909624099731e-01 3.656870424747467041e-01 1.225454583764076233e-01 1.780145764350891113e-01 7.856143116950988770e-01 2.842630147933959961e-01
3.418614342808723450e-02 3.215142786502838135e-01 -5.860753059387207031e-01 4.680882990360260010e-01 2.692707777023315430e-01 4.273376762866973877e-01 1.327867060899734497e-01 2.451784461736679077e-01
2.222768515348434448e-01 1.183274239301681519e-01 -4.525267481803894043e-01 2.387109547853469849e-01 -4.492972791194915771e-01 -9.392424672842025757e-02 3.725630044937133789e-02 6.802575588226318359e-01
-3.304006159305572510e-01 1.546090543270111084e-01 -8.399950712919235229e-02 4.506841301918029785e-01 -1.903202570974826813e-02 4.990279302000999451e-02 7.776776552200317383e-01 2.216396629810333252e-01
-6.541875004768371582e-02 5.918764695525169373e-02 -6.705280542373657227e-01 3.184152245521545410e-01 -3.912175595760345459e-01 2.019538879394531250e-01 -1.057564914226531982e-01 4.860042929649353027e-01
2.759250402450561523e-01 -3.816562294960021973e-01 -4.727452099323272705e-01 4.415579736232757568e-01 -3.209578394889831543e-01 1.167002469301223755e-01 2.020951360464096069e-01 -4.497413337230682373e-01
-4.956762492656707764e-01 -3.586387932300567627e-01 -4.282722473144531250e-01 5.851847529411315918e-01 8.623356372117996216e-02 -2.469720542430877686e-01 1.286190897226333618e-01 -1.218631193041801453e-01
4.970543980598449707e-01 3.059545159339904785e-01 -2.428987473249435425e-01 4.812086522579193115e-01 2.419144511222839355e-01 -4.556084573268890381e-01 3.196135163307189941e-01 2.264323458075523376e-02
2.861239612102508545e-01 1.672206073999404907e-01 -4.718454778194427490e-01 2.814921438694000244e-01 -5.750517249107360840e-01 -5.898917838931083679e-02 5.291060078889131546e-03 5.040854811668395996e-01
5.293022990226745605e-01 -5.874871741980314255e-03 -1.094948574900627136e-01 4.256891012191772461e-01 -5.369612574577331543e-01 1.335835903882980347e-01 2.691464722156524658e-01 3.846978247165679932e-01
1.535468995571136475e-01 5.079538747668266296e-02 -5.805810093879699707e-01 1.862394958734512329e-01 -4.833035171031951904e-01 -8.273126929998397827e-02 -3.420988470315933228e-02 6.004055142402648926e-01
1.723469048738479614e-01 4.083204567432403564e-01 -5.102075934410095215e-01 2.618964612483978271e-01 -3.052757084369659424e-01 4.125284850597381592e-01 2.383100092411041260e-01 3.930708765983581543e-01
-4.794319346547126770e-02 -2.939053177833557129e-01 -7.621195912361145020e-01 -9.965944290161132812e-02 -2.713254094123840332e-01 -3.203973770141601562e-01 3.705679178237915039e-01 -8.348844945430755615e-02
4.064596071839332581e-02 2.678062021732330322e-01 -4.772834181785583496e-01 4.448287561535835266e-02 7.263910770416259766e-02 -4.458465278148651123e-01 2.779165208339691162e-01 6.446366906166076660e-01
-3.421402573585510254e-01 -5.382353663444519043e-01 -3.356061577796936035e-01 9.654986858367919922e-02 2.067872881889343262e-01 1.603220552206039429e-01 5.568697452545166016e-01 3.045020103454589844e-01
-1.433779746294021606e-01 -1.314693093299865723e-01 5.889655649662017822e-02 5.188745260238647461e-01 -2.619381248950958252e-01 -1.492263972759246826e-01 5.799316763877868652e-01 5.121115446090698242e-01
-1.001127995550632477e-02 -4.420155286788940430e-01 -7.478118687868118286e-02 8.278599977493286133e-01 -8.453769609332084656e-03 -1.656775027513504028e-01 2.892597913742065430e-01 -4.884599149227142334e-02
-3.516902029514312744e-01 -3.040266931056976318e-01 -1.916229277849197388e-01 7.281583547592163086e-01 -7.520055770874023438e-02 -2.280466258525848389e-01 1.691650897264480591e-01 3.614838123321533203e-01
6.302742362022399902e-01 -3.564496636390686035e-01 -4.882283508777618408e-01 2.899719476699829102e-01 -9.211824834346771240e-02 3.106412589550018311e-01 1.068871617317199707e-01 -1.919347047805786133e-01
-1.390913575887680054e-01 -2.353406250476837158e-01 -1.059813424944877625e-01 6.812348365783691406e-01 9.559363871812820435e-02 -2.298681586980819702e-01 2.934276163578033447e-01 5.494344830513000488e-01
1.098711490631103516e-01 -2.213375121355056763e-01 -4.616358578205108643e-01 5.827028155326843262e-01 3.849780559539794922e-01 -2.514880895614624023e-01 1.698088496923446655e-01 -3.820974528789520264e-01
4.416123926639556885e-01 3.750037848949432373e-01 -3.796569705009460449e-01 2.008193582296371460e-01 -1.284497082233428955e-01 -6.664774566888809204e-02 2.746757268905639648e-01 6.192696094512939453e-01
-4.900782406330108643e-01 -1.211794689297676086e-01 -2.524622082710266113e-01 6.481308937072753906e-01 -1.204713992774486542e-02 -2.857822179794311523e-01 3.294765651226043701e-01 2.663770914077758789e-01
2.961218357086181641e-01 6.165277957916259766e-01 -4.089258015155792236e-01 2.666980326175689697e-01 -3.944129347801208496e-01 1.758141964673995972e-01 2.200682908296585083e-01 2.428067177534103394e-01
-2.719867825508117676e-01 4.257018864154815674e-01 -6.588745713233947754e-01 3.902514278888702393e-01 2.188227027654647827e-01 -1.532122641801834106e-01 2.891080677509307861e-01 -5.872302129864692688e-02
-4.186003804206848145e-01 -2.298527657985687256e-01 5.561611615121364594e-03 3.836224973201751709e-01 -4.828221723437309265e-02 -5.150153767317533493e-03 7.818565964698791504e-01 1.052945032715797424e-01
5.338628292083740234e-01 3.105042502284049988e-03 -4.904292225837707520e-01 3.768399655818939209e-01 -2.786599695682525635e-01 -5.024634599685668945e-01 -2.982647856697440147e-03 4.818516224622726440e-02
3.583154976367950439e-01 -4.770856499671936035e-01 -3.541254699230194092e-01 2.007437050342559814e-01 -6.711620837450027466e-02 -3.201610594987869263e-02 6.789756417274475098e-01 -1.084379553794860840e-01
1.703951209783554077e-01 -3.679088652133941650e-01 -2.846406102180480957e-01 2.513453960418701172e-01 -5.282576084136962891e-01 1.539892405271530151e-01 5.357800722122192383e-01 -3.187235295772552490e-01
2.890507578849792480e-01 2.481599748134613037e-01 -5.650270581245422363e-01 2.983317710459232330e-02 2.928243204951286316e-02 2.941489517688751221e-01 3.192276358604431152e-01 5.877358913421630859e-01
6.438886374235153198e-02 9.506835788488388062e-02 -5.397424697875976562e-01 4.676673710346221924e-01 -3.640461564064025879e-01 -4.157874360680580139e-02 -1.561543643474578857e-01 5.640379786491394043e-01
6.622270941734313965e-01 -7.092154026031494141e-02 -5.526103973388671875e-01 2.298054695129394531e-01 -3.676855564117431641e-01 1.332899034023284912e-01 9.679093956947326660e-02 -1.894976496696472168e-01
-2.094523310661315918e-01 -1.816087514162063599e-01 -1.156960949301719666e-01 8.270809650421142578e-01 -8.301727473735809326e-02 -3.658559322357177734e-01 2.835023105144500732e-01 6.770182400941848755e-02
6.101231575012207031e-01 2.507697939872741699e-01 -3.812204301357269287e-01 4.371686875820159912e-01 -4.309700131416320801e-01 1.270165294408798218e-01 1.037437692284584045e-01 1.256482303142547607e-01
2.877435684204101562e-01 7.049540430307388306e-02 -1.255342215299606323e-01 6.256712079048156738e-01 -6.044334173202514648e-01 5.908131971955299377e-02 1.305310279130935669e-01 3.451698720455169678e-01
-2.840613014996051788e-02 2.258457988500595093e-01 -2.883183658123016357e-01 4.993566870689392090e-01 -1.593963801860809326e-01 4.087773263454437256e-01 3.136197328567504883e-01 5.699462890625000000e-01
9.832173585891723633e-02 -1.446694321930408478e-02 1.447343453764915466e-02 8.015162348747253418e-01 4.501292482018470764e-02 2.451615482568740845e-01 3.036843538284301758e-01 4.394668936729431152e-01
5.932543277740478516e-01 9.849765896797180176e-02 -2.851281166076660156e-01 5.778962969779968262e-01 -3.472181260585784912e-01 1.550667732954025269e-01 -3.947367891669273376e-02 2.773464620113372803e-01
3.205406069755554199e-01 3.019872307777404785e-01 -4.244507849216461182e-01 1.523408144712448120e-01 7.280536741018295288e-02 6.399822980165481567e-02 3.749651908874511719e-01 6.728267073631286621e-01
-2.272375375032424927e-01 -4.393203854560852051e-01 -3.856347873806953430e-02 6.468779444694519043e-01 -3.410417139530181885e-01 -2.297645360231399536e-01 4.053229093551635742e-01 4.511020705103874207e-02
-3.112325668334960938e-01 4.914166331291198730e-01 -3.477525413036346436e-01 3.101003766059875488e-01 -1.770122325979173183e-04 -3.986508399248123169e-02 6.644402146339416504e-01 3.846824169158935547e-02
1.144405454397201538e-01 1.696359962224960327e-01 -6.373892426490783691e-01 4.749810099601745605e-01 4.586045742034912109e-01 3.086693584918975830e-01 1.272692978382110596e-01 -6.680223345756530762e-02
3.485327661037445068e-01 -1.832087896764278412e-02 -3.154799938201904297e-01 6.669263839721679688e-01 2.629832923412322998e-01 -2.975456714630126953e-01 3.162838518619537354e-01 -2.759377658367156982e-01
-2.509065568447113037e-01 -3.657836914062500000e-01 -4.310258030891418457e-01 2.150571495294570923e-01 -1.748580634593963623e-01 -1.157575249671936035e-01 5.659081339836120605e-01 -4.549596309661865234e-01
-2.373939007520675659e-01 1.748527437448501587e-01 -5.070943832397460938e-01 4.654606878757476807e-01 2.524272799491882324e-01 -2.927281260490417480e-01 1.760050356388092041e-01 5.088080763816833496e-01
3.402900993824005127e-01 -2.240577042102813721e-01 -8.410010933876037598e-01 3.809984773397445679e-02 -7.563084363937377930e-03 -3.381821811199188232e-01 9.726546704769134521e-02 -3.716602548956871033e-02
-4.097432792186737061e-01 -6.826070696115493774e-02 -1.268669217824935913e-01 7.293137907981872559e-01 -2.863503992557525635e-01 -2.901905775070190430e-01 2.727871537208557129e-01 1.970718502998352051e-01
1.185468956828117371e-02 2.853881418704986572e-01 -7.511098980903625488e-01 2.538481950759887695e-01 -2.283272296190261841e-01 1.074683368206024170e-01 -1.189653649926185608e-01 4.604046046733856201e-01
2.738986015319824219e-01 3.511172533035278320e-01 -3.147328794002532959e-01 3.116088807582855225e-01 -6.366529464721679688e-01 9.561105631291866302e-03 3.519339859485626221e-01 2.761582434177398682e-01
-1.554031819105148315e-01 1.730690747499465942e-01 -6.028949022293090820e-01 2.012979239225387573e-01 -9.593149274587631226e-02 3.920215964317321777e-01 2.538919150829315186e-01 5.608465671539306641e-01
-9.106516838073730469e-02 4.692070782184600830e-01 -4.409005343914031982e-01 5.173617601394653320e-01 -5.255442857742309570e-01 -6.224955990910530090e-02 9.367053210735321045e-02 -1.436998099088668823e-01
3.839304447174072266e-01 -3.851548135280609131e-01 -1.922821551561355591e-01 6.347441673278808594e-01 3.410744071006774902e-01 8.256615698337554932e-02 1.283820569515228271e-01 3.531992435455322266e-01
-2.934170141816139221e-02 -2.478604465723037720e-01 -1.243434548377990723e-01 8.165328502655029297e-01 1.686358600854873657e-01 -3.971074223518371582e-01 2.429431974887847900e-01 1.018003523349761963e-01
-2.887491583824157715e-01 3.146439790725708008e-01 -3.092241287231445312e-01 3.185773491859436035e-01 1.900722980499267578e-01 -1.187179014086723328e-01 7.309504151344299316e-01 1.897422373294830322e-01
-6.121384724974632263e-02 5.529924035072326660e-01 -2.917508780956268311e-01 4.632371664047241211e-01 2.029813826084136963e-01 -1.223345845937728882e-01 5.764791369438171387e-01 4.742952063679695129e-02
-1.028776764869689941e-01 6.461517214775085449e-01 -4.484524726867675781e-01 2.935459613800048828e-01 5.085144191980361938e-02 -2.845030836760997772e-02 4.698225557804107666e-01 2.459608316421508789e-01
1.023425385355949402e-01 1.045694276690483093e-01 3.041761741042137146e-02 7.174742817878723145e-01 1.716552674770355225e-01 -1.009779348969459534e-01 5.462905764579772949e-01 3.532721400260925293e-01
6.519367694854736328e-01 -1.596359461545944214e-01 -6.248120665550231934e-01 2.211300879716873169e-01 -2.623956203460693359e-01 1.557048112154006958e-01 4.223589971661567688e-02 -1.238021478056907654e-01
6.304100621491670609e-03 -3.126573860645294189e-01 -6.517188549041748047e-01 3.033575117588043213e-01 -1.147184297442436218e-01 6.019158959388732910e-01 -8.464107662439346313e-02 5.305797606706619263e-02
7.074248790740966797e-01 -2.585029304027557373e-01 -4.546917974948883057e-01 2.212704420089721680e-01 6.546474527567625046e-03 1.702538281679153442e-01 3.155175447463989258e-01 -2.200920134782791138e-01
3.358005285263061523e-01 2.298441529273986816e-01 -3.919828534126281738e-01 4.950806796550750732e-01 -8.382976055145263672e-02 -4.388198256492614746e-01 2.491443604230880737e-01 -4.171224534511566162e-01
-8.459068089723587036e-02 3.229972124099731445e-01 -1.038577482104301453e-01 3.947387337684631348e-01 7.928503677248954773e-03 1.826618015766143799e-01 7.816861867904663086e-01 2.782993912696838379e-01
-1.539382189512252808e-01 -2.619956731796264648e-01 -4.221014976501464844e-01 7.945525050163269043e-01 1.498861610889434814e-01 2.643662989139556885e-01 -1.595892570912837982e-02 7.461822777986526489e-02
1.115972623229026794e-01 -3.375479280948638916e-01 -2.397775352001190186e-01 6.457734704017639160e-01 -4.969603419303894043e-01 -2.385995090007781982e-01 -2.084352821111679077e-02 3.078262507915496826e-01
8.305568248033523560e-03 2.826195359230041504e-01 -4.844600260257720947e-01 2.417389601469039917e-01 7.207761518657207489e-03 1.893700957298278809e-01 3.727781474590301514e-01 6.723402738571166992e-01
3.066457509994506836e-01 -4.225927293300628662e-01 -8.844686299562454224e-02 2.803735136985778809e-01 -8.130940608680248260e-03 -4.425633251667022705e-01 6.541055440902709961e-01 -1.310306787490844727e-01
-1.879667192697525024e-01 -2.730818390846252441e-01 -5.456672310829162598e-01 7.195869684219360352e-01 -9.781270474195480347e-02 2.419049292802810669e-01 5.957290157675743103e-02 -5.387264117598533630e-02
-2.174264043569564819e-01 1.008326336741447449e-01 -5.453407168388366699e-01 6.153184771537780762e-01 -2.341313511133193970e-01 8.180137723684310913e-02 -1.728283911943435669e-01 4.185293912887573242e-01
2.189213177189230919e-03 3.542657196521759033e-01 -4.145452380180358887e-01 2.602854073047637939e-01 -3.040946424007415771e-01 1.798553466796875000e-01 4.178023040294647217e-01 5.792363286018371582e-01
7.554971426725387573e-02 2.413385361433029175e-01 -7.849065661430358887e-01 2.573134303092956543e-01 -2.336710244417190552e-01 4.248571395874023438e-01 1.114753559231758118e-01 -7.891124486923217773e-02
-2.316103875637054443e-01 3.205557763576507568e-01 -3.124986886978149414e-01 6.226952672004699707e-01 -3.723972439765930176e-01 -3.916554152965545654e-01 1.497723460197448730e-01 -2.090230435132980347e-01
-4.968429207801818848e-01 -1.927555799484252930e-01 -2.983647286891937256e-01 5.868355631828308105e-01 1.323625147342681885e-01 -1.933829933404922485e-01 3.306894600391387939e-01 3.439808785915374756e-01
3.880922198295593262e-01 2.841708362102508545e-01 -2.232919782400131226e-01 6.519179344177246094e-01 -2.792836725711822510e-01 -1.415184736251831055e-01 1.547904312610626221e-01 -4.144732058048248291e-01
2.884431481361389160e-01 5.048123374581336975e-02 -3.833252489566802979e-01 4.396120607852935791e-01 -6.918864846229553223e-01 2.307627052068710327e-01 1.112040597945451736e-02 2.048736363649368286e-01
2.088915556669235229e-01 -5.552117526531219482e-02 -5.581214427947998047e-01 3.361831307411193848e-01 -4.599141776561737061e-01 1.596532166004180908e-01 -1.433980464935302734e-01 5.207592248916625977e-01
-4.837466403841972351e-02 1.928660869598388672e-01 -2.149385362863540649e-01 6.037560105323791504e-01 9.678184986114501953e-02 -7.458733022212982178e-02 3.891431391239166260e-01 6.191770434379577637e-01
6.812921911478042603e-02 1.754198223352432251e-01 -7.335742712020874023e-01 4.999232664704322815e-02 -1.241346746683120728e-01 1.628668606281280518e-01 7.206651568412780762e-02 6.138625741004943848e-01
-2.131318859755992889e-02 5.401301383972167969e-01 -1.276595741510391235e-01 4.539380967617034912e-01 -3.321962058544158936e-02 -1.634668372571468353e-02 6.686648726463317871e-01 -1.922624111175537109e-01
-3.430138528347015381e-01 3.034029901027679443e-02 -3.790775239467620850e-01 3.669223487377166748e-01 4.038105607032775879e-01 1.403568983078002930e-01 6.284031271934509277e-01 1.594856530427932739e-01
8.542848378419876099e-02 9.180948138236999512e-03 -6.379486322402954102e-01 3.993882536888122559e-01 -2.577317357063293457e-01 5.547379329800605774e-02 -2.146705090999603271e-01 5.572627186775207520e-01
-3.027507662773132324e-01 -1.835174411535263062e-01 -5.893848463892936707e-02 7.448279857635498047e-01 1.766228675842285156e-02 -3.350674808025360107e-01 3.848534822463989258e-01 2.360640317201614380e-01
3.368650078773498535e-01 2.247286736965179443e-01 -6.159248575568199158e-02 7.783823013305664062e-01 6.294296681880950928e-02 1.229731515049934387e-01 3.067159056663513184e-01 3.364336490631103516e-01
-3.736601769924163818e-01 8.069013059139251709e-02 -8.508852720260620117e-01 3.109188675880432129e-01 -8.944466710090637207e-02 -9.544402360916137695e-02 -5.782781913876533508e-02 1.128578633069992065e-01
6.521785259246826172e-01 4.092038050293922424e-02 -3.804391324520111084e-01 3.445755243301391602e-01 -1.437207013368606567e-01 3.182508051395416260e-01 2.677494883537292480e-01 -3.404311239719390869e-01
3.193933069705963135e-01 1.262668669223785400e-01 -5.682032704353332520e-01 1.738867014646530151e-01 -5.990483164787292480e-01 9.450804442167282104e-02 5.066749826073646545e-02 3.982402682304382324e-01
1.884953975677490234e-01 2.902143597602844238e-01 -4.437482953071594238e-01 -3.268970758654177189e-04 -5.708737373352050781e-01 2.984970808029174805e-01 3.123417496681213379e-01 4.132525622844696045e-01
5.184302330017089844e-01 1.815163791179656982e-01 -4.303242266178131104e-02 1.689463704824447632e-01 -3.125691413879394531e-01 -1.244330927729606628e-01 6.093932986259460449e-01 4.281867444515228271e-01
1.557565033435821533e-01 3.773617744445800781e-01 -1.111913546919822693e-01 6.205477118492126465e-01 2.629504799842834473e-01 -1.504746973514556885e-01 5.495954751968383789e-01 2.050715386867523193e-01
-1.494168937206268311e-01 1.128550320863723755e-01 -6.519913673400878906e-01 2.536858916282653809e-01 -7.914435863494873047e-02 -2.388590760529041290e-02 6.259264796972274780e-02 6.817160844802856445e-01
1.596571952104568481e-01 5.040569305419921875e-01 -2.821955084800720215e-01 5.135458111763000488e-01 -3.501643240451812744e-01 3.494864106178283691e-01 2.844574749469757080e-01 -2.267169654369354248e-01
-2.887308001518249512e-01 1.644267290830612183e-01 -3.518642783164978027e-01 5.147868394851684570e-01 3.379703462123870850e-01 1.586631387472152710e-01 5.489411354064941406e-01 2.450512200593948364e-01
6.787164807319641113e-01 -2.113245129585266113e-01 -1.816891133785247803e-01 3.981973230838775635e-01 8.122388389892876148e-04 -3.835769891738891602e-01 3.945542573928833008e-01 -1.757462136447429657e-02
3.202696442604064941e-01 5.498596429824829102e-01 -1.626974642276763916e-01 4.938227236270904541e-01 -2.956287562847137451e-01 -2.358920276165008545e-01 3.832646906375885010e-01 -1.865936815738677979e-01
2.641087174415588379e-01 2.225974351167678833e-01 -4.719577431678771973e-01 1.407847851514816284e-01 7.016260921955108643e-02 -6.718172132968902588e-02 3.397378325462341309e-01 7.164317369461059570e-01
2.316544204950332642e-01 5.630456805229187012e-01 -2.845329344272613525e-01 4.495541155338287354e-01 -1.491331011056900024e-01 -4.202602803707122803e-02 3.237758576869964600e-01 4.662834107875823975e-01
-1.050103977322578430e-01 4.247944802045822144e-02 -7.859796881675720215e-01 1.956259459257125854e-01 -5.771987140178680420e-02 -4.200389683246612549e-01 9.968135505914688110e-02 -3.760771155357360840e-01
6.177865341305732727e-02 -2.762379050254821777e-01 -3.079349100589752197e-01 4.981225132942199707e-01 -1.057320311665534973e-01 1.684460192918777466e-01 4.607900977134704590e-01 -5.701274275779724121e-01
9.047614783048629761e-02 1.643182486295700073e-01 -3.580839633941650391e-01 3.183232545852661133e-01 5.692791938781738281e-01 5.059777945280075073e-02 6.150501966476440430e-01 1.741670370101928711e-01
1.276661902666091919e-01 -6.334012746810913086e-02 -4.398173391819000244e-01 3.391405642032623291e-01 -6.993399858474731445e-01 -6.368073821067810059e-02 -5.535706505179405212e-02 4.183751940727233887e-01
1.695858687162399292e-01 -1.753142923116683960e-01 -7.296255230903625488e-02 5.120546817779541016e-01 -5.178159475326538086e-01 1.668931990861892700e-01 5.180281400680541992e-01 -3.296087980270385742e-01
1.122764311730861664e-03 1.326429191976785660e-02 -4.715982675552368164e-01 5.114379525184631348e-01 5.169447660446166992e-01 4.021344184875488281e-01 2.831139266490936279e-01 -8.216816186904907227e-02
4.964770078659057617e-01 2.640796005725860596e-01 -2.912292182445526123e-01 3.178054466843605042e-02 -1.748425066471099854e-01 -2.942172810435295105e-02 4.287081360816955566e-01 6.186451315879821777e-01
-3.263911604881286621e-01 -2.976423203945159912e-01 -1.268192529678344727e-01 7.075191140174865723e-01 -3.232060670852661133e-01 -2.889269590377807617e-01 2.954636514186859131e-01 1.138940751552581787e-01
-1.096851527690887451e-01 2.814425528049468994e-01 -7.854344695806503296e-02 5.217384696006774902e-01 3.659924864768981934e-02 1.632026880979537964e-01 6.861132979393005371e-01 3.628400564193725586e-01
6.458917856216430664e-01 -2.807158827781677246e-01 -1.113192439079284668e-01 4.778895974159240723e-01 -1.075448393821716309e-01 -2.842049896717071533e-01 4.107339978218078613e-01 -4.702296480536460876e-02
-2.473923712968826294e-01 3.357343375682830811e-02 -1.657728850841522217e-02 4.032675921916961670e-01 -2.553734779357910156e-01 2.206690013408660889e-01 7.540466189384460449e-01 3.037656247615814209e-01
4.585025012493133545e-01 -1.111110970377922058e-01 -5.266101956367492676e-01 5.101345777511596680e-01 5.815519765019416809e-02 -5.552119016647338867e-02 1.060408651828765869e-01 -4.713436365127563477e-01
1.606106162071228027e-01 8.465582877397537231e-02 -6.612801551818847656e-01 3.092767000198364258e-01 -1.707110255956649780e-01 1.018157601356506348e-01 -1.541480720043182373e-01 6.089528799057006836e-01
8.729371428489685059e-02 2.033684998750686646e-01 -5.507199764251708984e-01 3.575448691844940186e-01 1.295858919620513916e-01 9.411456994712352753e-03 1.104924604296684265e-01 7.005715966224670410e-01
4.526760578155517578e-01 1.218207255005836487e-01 -3.087695837020874023e-01 3.118110299110412598e-01 -6.441403031349182129e-01 1.629166603088378906e-01 1.406795233488082886e-01 3.555701375007629395e-01
2.057889848947525024e-01 1.029899343848228455e-01 -4.714188873767852783e-01 -4.883657023310661316e-02 -6.028097867965698242e-02 -4.828070476651191711e-02 3.760026693344116211e-01 7.583404779434204102e-01
1.514258831739425659e-01 4.039209187030792236e-01 -1.668777465820312500e-01 4.724339544773101807e-01 -1.536871045827865601e-01 3.309244215488433838e-01 5.810325741767883301e-01 3.035565614700317383e-01
7.152946293354034424e-02 -5.472667813301086426e-01 -3.023643195629119873e-01 3.838616609573364258e-01 1.613311320543289185e-01 1.620507538318634033e-01 4.869339764118194580e-01 -4.089202880859375000e-01
-2.642876207828521729e-01 -7.156751304864883423e-02 -5.846417546272277832e-01 4.521472156047821045e-01 3.945690095424652100e-01 3.488749563694000244e-01 1.821188479661941528e-01 2.611924707889556885e-01
5.006136894226074219e-01 1.702036708593368530e-01 -3.754374384880065918e-01 2.558616995811462402e-01 -2.905480265617370605e-01 -2.136187106370925903e-01 3.931004703044891357e-01 4.789769351482391357e-01
-2.475634217262268066e-01 -1.821312308311462402e-01 -7.147554755210876465e-01 4.189754724502563477e-01 1.011370271444320679e-01 4.467147886753082275e-01 -2.482038922607898712e-02 -9.341119974851608276e-02
2.752624154090881348e-01 2.696692347526550293e-01 -5.678429603576660156e-01 1.221664771437644958e-01 -4.362310767173767090e-01 3.955912888050079346e-01 1.548983603715896606e-01 3.786227405071258545e-01
-2.249890118837356567e-01 1.016486808657646179e-01 -2.220444381237030029e-01 7.363721728324890137e-01 -6.032741814851760864e-02 2.825000584125518799e-01 2.587423920631408691e-01 4.439667463302612305e-01
1.610828749835491180e-02 3.488278985023498535e-01 -4.515595436096191406e-01 3.997735381126403809e-01 -6.000792980194091797e-01 2.686998546123504639e-01 8.764078468084335327e-02 2.726885676383972168e-01
4.573244452476501465e-01 -5.891108512878417969e-01 -4.897152185440063477e-01 1.152165681123733521e-01 -1.955171972513198853e-01 1.298285275697708130e-01 3.383569121360778809e-01 -1.453930288553237915e-01
-2.672582566738128662e-01 -4.439488425850868225e-02 -8.481575250625610352e-01 2.378805726766586304e-01 1.199687570333480835e-01 3.602598011493682861e-01 8.031921088695526123e-02 -3.601437667384743690e-03
1.223520562052726746e-01 3.180705606937408447e-01 -3.266286551952362061e-01 5.979230403900146484e-01 -5.727917551994323730e-01 1.125859096646308899e-01 5.537153780460357666e-02 2.753742039203643799e-01
1.464982926845550537e-01 -3.741231262683868408e-01 -2.251590192317962646e-01 5.312723517417907715e-01 -2.555078268051147461e-01 3.379963636398315430e-01 3.887591660022735596e-01 -4.182866513729095459e-01
-3.117718398571014404e-01 5.174725651741027832e-01 -4.998340010643005371e-01 5.083553194999694824e-01 -8.226618170738220215e-02 -2.711943984031677246e-01 1.029381155967712402e-01 -1.893436759710311890e-01
-1.303359866142272949e-01 -2.692317664623260498e-01 -4.528726339340209961e-01 1.232643127441406250e-01 -3.545897305011749268e-01 -2.510818839073181152e-01 5.813470482826232910e-01 -4.043498337268829346e-01
1.867792606353759766e-01 3.238181173801422119e-01 -4.356670379638671875e-01 4.801158010959625244e-01 -6.087462902069091797e-01 2.402167469263076782e-01 4.212260246276855469e-02 9.943842887878417969e-02
1.998241692781448364e-01 1.344759315252304077e-01 -7.698475122451782227e-01 2.212439030408859253e-01 -6.707706302404403687e-02 -2.159981615841388702e-02 1.195051446557044983e-01 -5.302122831344604492e-01
-1.534856623038649559e-03 -1.456698030233383179e-01 -1.830590218305587769e-01 5.117825865745544434e-01 -7.041307687759399414e-01 3.384687006473541260e-02 2.254675775766372681e-01 3.681908845901489258e-01
1.325087547302246094e-01 1.684719175100326538e-01 -7.397821545600891113e-01 2.992887198925018311e-01 1.857565790414810181e-01 4.561112523078918457e-01 4.147340077906847000e-03 2.732164859771728516e-01
3.825713992118835449e-01 2.763169351965188980e-03 -5.137546062469482422e-01 2.549667060375213623e-01 -6.788333058357238770e-01 -1.060466170310974121e-01 1.326811611652374268e-01 -1.871222257614135742e-01
3.336866199970245361e-01 2.735309600830078125e-01 -4.824874699115753174e-01 4.590982496738433838e-01 -5.899380445480346680e-01 1.984306611120700836e-02 1.537367608398199081e-02 1.470097005367279053e-01
-3.454286605119705200e-03 2.782049477100372314e-01 -4.220712482929229736e-01 4.323801100254058838e-01 1.955794543027877808e-01 -2.463566139340400696e-02 3.285014033317565918e-01 6.408758759498596191e-01
-2.915695123374462128e-02 2.244293540716171265e-01 -6.465462446212768555e-01 2.759407758712768555e-01 -2.597595155239105225e-01 1.605318486690521240e-01 3.797395899891853333e-02 5.999403595924377441e-01
-9.978558123111724854e-02 -2.629009187221527100e-01 1.773991249501705170e-02 5.255283713340759277e-01 -1.368653774261474609e-01 -7.743728160858154297e-02 7.378588914871215820e-01 2.743479311466217041e-01
3.492880463600158691e-01 -2.230377644300460815e-01 -3.325158655643463135e-01 7.194595932960510254e-01 -1.587844491004943848e-01 -1.432029902935028076e-01 -1.536331027746200562e-01 3.615804612636566162e-01
6.222094297409057617e-01 1.241823378950357437e-02 -7.022497057914733887e-02 5.491463541984558105e-01 -3.620436787605285645e-02 -3.739656209945678711e-01 3.961830735206604004e-01 -8.992207050323486328e-02
-3.899192065000534058e-02 -1.113756969571113586e-01 -6.665640473365783691e-01 6.128206476569175720e-02 3.191733658313751221e-01 1.694649159908294678e-01 3.723279237747192383e-01 5.184531211853027344e-01
6.414490342140197754e-01 -2.574195563793182373e-01 -5.478523969650268555e-01 2.751758992671966553e-01 -1.302347779273986816e-01 2.805010676383972168e-01 1.084539443254470825e-01 -1.975098550319671631e-01
1.139146313071250916e-01 2.136216908693313599e-01 -4.379941225051879883e-01 6.028820872306823730e-01 4.960238933563232422e-01 -2.967225909233093262e-01 6.717331707477569580e-02 2.179156392812728882e-01
1.710815280675888062e-01 -1.295486390590667725e-01 -6.133353114128112793e-01 3.077350854873657227e-01 -1.287019997835159302e-01 1.306647062301635742e-01 -3.803301230072975159e-02 6.693156361579895020e-01
-1.979349702596664429e-01 -3.286751508712768555e-01 -4.361286386847496033e-02 7.636787295341491699e-01 -2.487896233797073364e-01 -2.721870243549346924e-01 3.400729596614837646e-01 1.267101615667343140e-01
4.745226204395294189e-01 2.756952941417694092e-01 -7.221789360046386719e-01 1.845558434724807739e-01 -2.810445725917816162e-01 2.343990504741668701e-01 9.260658919811248779e-02 -2.668740600347518921e-02
5.748991966247558594e-01 -4.677647352218627930e-02 -1.335829198360443115e-01 5.056521892547607422e-01 2.398508191108703613e-01 -3.762943744659423828e-01 4.382093250751495361e-01 5.119807645678520203e-02
-1.664178669452667236e-01 7.177875936031341553e-02 -1.361783593893051147e-01 4.520990252494812012e-01 -2.909486293792724609e-01 3.588631451129913330e-01 5.612760782241821289e-01 4.644888937473297119e-01
1.477773040533065796e-01 2.637936472892761230e-01 -3.497779965400695801e-01 6.510846614837646484e-01 -4.529675543308258057e-01 -1.488074064254760742e-01 4.284460097551345825e-02 -3.649109899997711182e-01
-5.921313073486089706e-03 -4.911369383335113525e-01 -4.026044309139251709e-01 2.801981568336486816e-01 -5.139536261558532715e-01 2.405590713024139404e-01 3.818676173686981201e-01 -2.242953628301620483e-01
2.235619723796844482e-02 -3.561962246894836426e-01 -3.761847317218780518e-01 6.979438066482543945e-01 4.101675376296043396e-02 -1.074270382523536682e-01 3.262496888637542725e-01 -3.525935709476470947e-01
5.081256479024887085e-02 1.787184625864028931e-01 -2.654444277286529541e-01 2.359369248151779175e-01 4.194647073745727539e-02 5.120655298233032227e-01 7.264647483825683594e-01 2.182414829730987549e-01
1.057992577552795410e-01 5.149484872817993164e-01 -4.320738911628723145e-01 4.731600582599639893e-01 2.986981868743896484e-01 3.256041407585144043e-01 3.317715227603912354e-01 -8.806368708610534668e-02
6.330636739730834961e-01 -1.490962058305740356e-01 -5.866583585739135742e-01 3.320577144622802734e-01 -3.042065501213073730e-01 -7.391111552715301514e-02 -9.477309882640838623e-03 -1.564483940601348877e-01
-1.498652547597885132e-01 -3.424963355064392090e-01 -2.455889284610748291e-01 6.994361877441406250e-01 2.856644690036773682e-01 -2.973217666149139404e-01 2.320272177457809448e-01 2.947382926940917969e-01
4.687460064888000488e-01 3.481043875217437744e-01 -3.779958486557006836e-01 6.256442070007324219e-01 -1.770677417516708374e-02 -1.999676078557968140e-01 2.903628647327423096e-01 -1.333282236009836197e-02
2.468123473227024078e-02 -3.981141373515129089e-02 -5.516845583915710449e-01 2.975298464298248291e-01 2.688589394092559814e-01 -1.743355542421340942e-01 9.570698440074920654e-02 7.022023797035217285e-01
-1.613079309463500977e-01 1.503642946481704712e-01 -1.666375696659088135e-01 6.670380234718322754e-01 -5.955461263656616211e-01 -2.706140466034412384e-02 1.563952118158340454e-01 3.143179416656494141e-01
-8.535847812891006470e-02 -4.158143699169158936e-01 -4.103567898273468018e-01 4.987310469150543213e-01 -5.161523073911666870e-02 1.288983076810836792e-01 3.046651482582092285e-01 -5.390616059303283691e-01
1.756016612052917480e-01 5.039311647415161133e-01 -6.650161743164062500e-01 -3.264395892620086670e-02 -1.301452964544296265e-01 3.508002758026123047e-01 3.316607773303985596e-01 1.480129808187484741e-01
-1.412445753812789917e-01 -3.808715343475341797e-01 -3.715080916881561279e-01 1.987951546907424927e-01 -3.172192275524139404e-01 -2.509526312351226807e-01 6.246960163116455078e-01 -3.218677341938018799e-01
1.830221526324748993e-02 1.568563133478164673e-01 -6.263374090194702148e-01 3.815814554691314697e-01 5.407896637916564941e-01 2.508207261562347412e-01 2.740267515182495117e-01 -8.187284320592880249e-02
3.091061413288116455e-01 -5.329786241054534912e-02 -2.585038542747497559e-01 3.277517557144165039e-01 1.634088605642318726e-01 2.909018099308013916e-01 6.037651896476745605e-01 5.015064477920532227e-01
2.985276877880096436e-01 1.277099847793579102e-01 -6.108772754669189453e-02 7.824650406837463379e-01 2.202804982662200928e-01 -2.418756783008575439e-01 3.595464527606964111e-01 2.056381404399871826e-01
-8.190903463400900364e-04 -4.251037240028381348e-01 -3.448514044284820557e-01 5.309702754020690918e-01 4.912753403186798096e-01 -1.661997586488723755e-01 3.155097663402557373e-01 2.234144210815429688e-01
4.643419384956359863e-01 2.417936474084854126e-01 -2.466327995061874390e-01 4.616882801055908203e-01 -5.326126217842102051e-01 2.037822455167770386e-02 1.838061809539794922e-01 3.661451339721679688e-01
-1.638618856668472290e-01 -4.331435561180114746e-01 -7.358784675598144531e-01 1.967498101294040680e-02 -1.680881828069686890e-01 -3.606248795986175537e-01 2.853317856788635254e-01 -6.255745887756347656e-02
-4.660260304808616638e-02 7.095881551504135132e-02 -2.894579768180847168e-01 5.411295890808105469e-01 -2.292570918798446655e-01 4.667449295520782471e-01 2.515581846237182617e-01 5.315023660659790039e-01
-4.209129884839057922e-02 -2.378338724374771118e-01 7.510029524564743042e-02 8.139036893844604492e-01 -7.565505802631378174e-02 -1.501672267913818359e-01 4.920217692852020264e-01 -5.678722262382507324e-02
-1.423160731792449951e-01 2.606817781925201416e-01 -4.726630449295043945e-01 4.892813861370086670e-01 -1.800466626882553101e-01 3.359555602073669434e-01 2.585339248180389404e-01 4.866846799850463867e-01
4.864750206470489502e-01 2.595802247524261475e-01 -2.349255383014678955e-01 5.669285058975219727e-01 -4.690687060356140137e-01 -4.784699901938438416e-02 1.377179473638534546e-01 2.794303894042968750e-01
2.629998624324798584e-01 -4.318990111351013184e-01 -3.871030211448669434e-01 2.682071626186370850e-01 -3.080542981624603271e-01 2.419461309909820557e-01 4.463512003421783447e-01 -4.121235907077789307e-01
9.758474677801132202e-02 -1.162465289235115051e-01 -1.098768636584281921e-01 7.398768663406372070e-01 2.766824960708618164e-01 -2.544787824153900146e-01 3.823423981666564941e-01 3.605203628540039062e-01
4.251348376274108887e-01 2.104546427726745605e-01 -2.828105390071868896e-01 5.560507178306579590e-01 -5.326593518257141113e-01 9.722946584224700928e-02 6.164657697081565857e-02 2.980188429355621338e-01
-2.408346086740493774e-01 1.862940937280654907e-01 1.363697182387113571e-02 4.448889493942260742e-01 -6.916528940200805664e-02 1.198103930801153183e-02 8.390906453132629395e-01 -1.343771629035472870e-02
4.114249646663665771e-01 -3.795651793479919434e-01 -3.838396668434143066e-01 5.530329942703247070e-01 -2.143526822328567505e-01 -2.789251804351806641e-01 -5.206907913088798523e-02 3.271450400352478027e-01
2.027021497488021851e-01 -8.160953409969806671e-03 -3.998106420040130615e-01 7.227522134780883789e-01 -4.584803581237792969e-01 -1.345324516296386719e-01 -1.083441674709320068e-01 1.912701427936553955e-01
-3.977541327476501465e-01 -2.710324823856353760e-01 -5.415305495262145996e-01 2.950604557991027832e-01 4.746320843696594238e-02 2.038041651248931885e-01 2.494071871042251587e-01 5.310593843460083008e-01
5.470644235610961914e-01 1.965259760618209839e-02 -3.628976345062255859e-01 2.683273553848266602e-01 -3.338411450386047363e-01 1.849451810121536255e-01 2.445140033960342407e-01 5.396277308464050293e-01
4.592370986938476562e-01 4.289918541908264160e-01 -3.751925826072692871e-01 2.020930498838424683e-01 -7.708042860031127930e-03 -3.164796233177185059e-01 3.006443977355957031e-01 4.825457334518432617e-01
1.629615128040313721e-01 1.458627283573150635e-01 -1.498526078648865223e-03 4.341683089733123779e-01 -2.541186809539794922e-01 3.554634153842926025e-01 5.981816649436950684e-01 4.635853767395019531e-01
3.991672992706298828e-01 -4.559600353240966797e-01 -5.432276725769042969e-01 2.027037292718887329e-01 -4.513571858406066895e-01 6.503459811210632324e-02 1.862778961658477783e-01 -2.322255969047546387e-01
3.587889373302459717e-01 3.858845829963684082e-01 -5.395945310592651367e-01 2.505138814449310303e-01 -5.105004906654357910e-01 4.954968392848968506e-02 2.017401754856109619e-01 2.543208897113800049e-01
-6.311691552400588989e-02 2.883735895156860352e-01 -7.253566384315490723e-01 1.615993492305278778e-02 1.081604659557342529e-01 -3.283760547637939453e-01 3.786450624465942383e-01 -3.514998853206634521e-01
5.541262626647949219e-01 3.016616106033325195e-01 -3.186784684658050537e-01 5.700356960296630859e-01 6.373961269855499268e-02 -1.323713064193725586e-01 3.848177194595336914e-01 -7.601460069417953491e-02
-2.256863005459308624e-02 4.346131980419158936e-01 -3.731614351272583008e-01 3.436355888843536377e-01 1.621420979499816895e-01 -1.210792586207389832e-01 6.161984801292419434e-01 3.641654253005981445e-01
1.029973328113555908e-01 1.650896817445755005e-01 -5.226762890815734863e-01 4.888410866260528564e-01 4.043453633785247803e-01 2.750299572944641113e-01 2.658901512622833252e-01 3.743617832660675049e-01
2.370481044054031372e-01 1.853403747081756592e-01 -5.618466734886169434e-01 1.258637569844722748e-02 -5.986495018005371094e-01 2.958456873893737793e-01 2.247950583696365356e-01 3.117505311965942383e-01
2.747777998447418213e-01 -1.846452057361602783e-02 -5.657969713211059570e-01 3.461506450548768044e-03 7.973911613225936890e-02 1.249259337782859802e-02 5.736702680587768555e-01 -5.180793404579162598e-01
8.590088039636611938e-02 -2.889350950717926025e-01 -2.905277907848358154e-01 3.581276535987854004e-01 -2.106503844261169434e-01 2.009425312280654907e-01 5.979586243629455566e-01 -5.041525959968566895e-01
