# Supplementary material for: Where is your field going? A machine learning approach to study the relative motion of the domains of physics
Source: PLoS One. 2020 Jun 18;15(6):e0233997. doi: 10.1371/journal.pone.0233997 (PMC7302634; doi:10.1371/journal.pone.0233997)
Supplement: S19 Data — (ZIP) [file pone.0233997.s019.zip › 18/Pacs4Run_18_VS_500_embeddings1993-1997ED8.txt]

-3.402312397956848145e-01 -3.886410593986511230e-01 -3.259395956993103027e-01 2.634001076221466064e-01 1.345662176609039307e-01 -4.359003603458404541e-01 3.694115281105041504e-01 -4.615220427513122559e-01
-4.778354465961456299e-01 5.481122061610221863e-02 -3.355580568313598633e-01 -1.229598671197891235e-01 6.990441679954528809e-01 -1.695715934038162231e-01 -1.192672923207283020e-01 -3.306186795234680176e-01
-1.078257486224174500e-01 9.744574129581451416e-02 -1.096747070550918579e-01 5.523275732994079590e-01 5.171878337860107422e-01 -3.529618382453918457e-01 2.529387474060058594e-01 -4.535862207412719727e-01
-4.950299859046936035e-01 -4.820183217525482178e-01 -1.603426635265350342e-01 -4.996525049209594727e-01 1.974965929985046387e-01 -5.552760139107704163e-02 -8.748894184827804565e-02 -4.444083571434020996e-01
-1.490473151206970215e-01 -1.199698969721794128e-01 -2.258038371801376343e-01 -1.798683553934097290e-01 2.046559751033782959e-01 3.708031028509140015e-02 2.204481959342956543e-01 -8.878039717674255371e-01
-3.703339397907257080e-01 8.011786639690399170e-02 -3.961991071701049805e-01 6.420947611331939697e-02 5.710850954055786133e-01 -5.533758401870727539e-01 1.339256912469863892e-01 2.122219353914260864e-01
-3.492011725902557373e-01 2.497013807296752930e-01 -3.726008534431457520e-02 1.502735763788223267e-01 3.532918095588684082e-01 -5.185190439224243164e-01 3.906235396862030029e-01 -4.954526424407958984e-01
3.067817725241184235e-02 -4.693675786256790161e-02 -1.504917293787002563e-01 2.453164309263229370e-01 6.686443686485290527e-01 -1.119872182607650757e-01 6.493548154830932617e-01 -1.809410005807876587e-01
-2.809882462024688721e-01 -4.859895706176757812e-01 4.383080825209617615e-02 2.587864100933074951e-01 7.402144670486450195e-01 -2.582162320613861084e-01 -3.032453916966915131e-02 -2.133956551551818848e-02
-5.090115070343017578e-01 -1.522088330239057541e-02 -1.548547148704528809e-01 -3.957939445972442627e-01 6.599833369255065918e-01 -1.301515400409698486e-01 2.932983338832855225e-01 -1.466335207223892212e-01
-1.574068665504455566e-01 2.007625065743923187e-03 -3.597449660301208496e-01 7.345816493034362793e-01 3.583557605743408203e-01 -2.923012673854827881e-01 -2.030508667230606079e-01 -2.260619997978210449e-01
-1.704059690237045288e-01 -4.051030874252319336e-01 -5.534211397171020508e-01 -5.905220657587051392e-02 -1.394914556294679642e-02 -1.326391845941543579e-01 -2.975113987922668457e-01 -6.251323223114013672e-01
-3.312660753726959229e-01 2.496325643733143806e-03 -1.972589939832687378e-01 3.619396090507507324e-01 6.882290840148925781e-01 3.857944309711456299e-01 2.952563166618347168e-01 -1.033067330718040466e-01
-3.341452777385711670e-01 -2.000647224485874176e-02 -7.389107346534729004e-02 -3.617307841777801514e-01 2.523793876171112061e-01 -4.346516728401184082e-01 3.734160363674163818e-01 -5.996505022048950195e-01
-3.895424306392669678e-01 9.032978117465972900e-02 -1.608656793832778931e-01 5.032128691673278809e-01 6.951909661293029785e-01 2.040016651153564453e-01 1.074770763516426086e-01 -1.566457152366638184e-01
-8.212783932685852051e-02 1.742062345147132874e-02 -6.762290745973587036e-02 4.403838515281677246e-01 4.219631254673004150e-01 -4.831976294517517090e-01 3.228404223918914795e-01 -5.279035568237304688e-01
-5.622608065605163574e-01 -4.408653080463409424e-01 2.450603991746902466e-01 2.729258835315704346e-01 5.937604904174804688e-01 -9.260857477784156799e-03 4.816157370805740356e-02 7.309778593480587006e-04
-3.370247483253479004e-01 -2.021120190620422363e-01 -1.082565113902091980e-01 4.128482937812805176e-01 7.851497828960418701e-02 3.250333070755004883e-01 6.630818843841552734e-01 -3.345342576503753662e-01
-2.697328031063079834e-01 -5.622327327728271484e-01 -1.026898324489593506e-01 3.236442804336547852e-01 1.299284547567367554e-01 3.453483879566192627e-01 4.390594959259033203e-01 -4.085679352283477783e-01
-6.660503745079040527e-01 -5.382201448082923889e-02 -4.774329662322998047e-01 -2.937840521335601807e-01 1.219663023948669434e-01 -7.538844645023345947e-02 -2.624668478965759277e-01 -3.870151937007904053e-01
-7.768787145614624023e-01 1.394194662570953369e-01 -3.899651765823364258e-01 -1.672108471393585205e-01 4.062682390213012695e-01 1.458809524774551392e-01 -9.325935691595077515e-02 -4.423863440752029419e-02
-4.438072443008422852e-01 -3.000104986131191254e-02 -4.594822227954864502e-02 -7.867831736803054810e-02 8.081827163696289062e-01 -4.310854151844978333e-02 2.725420594215393066e-01 -2.540408372879028320e-01
-3.741450905799865723e-01 -3.478075563907623291e-01 2.029734104871749878e-01 4.616590589284896851e-02 5.483554601669311523e-01 -4.216772019863128662e-01 4.321229159832000732e-01 1.745854914188385010e-01
-2.449717819690704346e-01 -5.436846017837524414e-01 1.810749918222427368e-01 1.617655009031295776e-01 7.129749655723571777e-01 -8.073700964450836182e-02 2.284302711486816406e-01 -1.356741338968276978e-01
-7.631588727235794067e-02 -5.088964700698852539e-01 -5.965827405452728271e-02 2.600193023681640625e-01 1.131587401032447815e-01 1.110455691814422607e-01 3.897756338119506836e-01 -6.978325843811035156e-01
-3.013369143009185791e-01 -2.933651804924011230e-01 -5.798828005790710449e-01 -7.123117893934249878e-02 -9.073509275913238525e-02 4.640720412135124207e-02 6.845464706420898438e-01 5.295844376087188721e-02
-5.117078423500061035e-01 -2.023999840021133423e-01 -1.746115535497665405e-01 3.003754913806915283e-01 5.935112237930297852e-01 -1.581453233957290649e-01 -4.172076582908630371e-01 -1.585780233144760132e-01
-5.704449415206909180e-01 -2.500264048576354980e-01 -2.693010866641998291e-01 -9.851843863725662231e-02 7.060106992721557617e-01 4.484032280743122101e-03 -1.769147068262100220e-01 -8.973877876996994019e-03
-1.409136652946472168e-01 -7.792969942092895508e-01 1.012333855032920837e-01 3.772411644458770752e-01 -3.518111258745193481e-02 -3.183449804782867432e-01 2.058773487806320190e-01 -2.744331657886505127e-01
-4.497087299823760986e-01 2.125319838523864746e-01 -5.048799514770507812e-01 1.653899401426315308e-01 5.464472174644470215e-01 -3.916776180267333984e-01 2.519497647881507874e-03 1.353231370449066162e-01
-8.300234377384185791e-02 -5.197331309318542480e-01 -2.367073297500610352e-02 4.412440061569213867e-01 1.264300495386123657e-01 1.654517650604248047e-02 1.779435575008392334e-01 -6.926828622817993164e-01
-6.176712736487388611e-02 -3.403393030166625977e-01 -2.999553680419921875e-01 1.241078749299049377e-01 7.933320999145507812e-01 1.082357317209243774e-01 4.338647425174713135e-02 -3.633249104022979736e-01
-5.460419654846191406e-01 -1.084079686552286148e-02 -3.617633283138275146e-01 1.649242490530014038e-01 6.234462261199951172e-01 2.891825139522552490e-01 -1.908708810806274414e-01 -1.868274658918380737e-01
-3.965618312358856201e-01 -2.487701736390590668e-02 -6.879008412361145020e-01 2.561221718788146973e-01 -1.339376717805862427e-01 1.626638025045394897e-01 4.964109063148498535e-01 1.117634028196334839e-01
-6.792259812355041504e-01 7.008274644613265991e-02 -2.769722789525985718e-02 -2.056134343147277832e-01 6.234604120254516602e-01 6.004833430051803589e-02 1.316240578889846802e-01 -2.847155928611755371e-01
-6.001101136207580566e-01 -2.124429941177368164e-01 -1.796713024377822876e-01 2.747937142848968506e-01 6.294514536857604980e-01 1.872705668210983276e-02 -3.006369471549987793e-01 2.150959335267543793e-04
-3.020009696483612061e-01 -2.021894752979278564e-01 -3.095963597297668457e-01 -2.775927074253559113e-02 8.443350791931152344e-01 6.358347833156585693e-02 4.144866392016410828e-02 -2.294159680604934692e-01
-2.605482935905456543e-01 -1.738903112709522247e-02 -4.671582579612731934e-01 -5.721067637205123901e-02 7.797816991806030273e-01 2.200753428041934967e-02 3.087445497512817383e-01 8.021988719701766968e-02
-2.302246093750000000e-01 -8.679059147834777832e-02 -4.554163292050361633e-02 6.235574483871459961e-01 6.493538618087768555e-01 7.667385786771774292e-02 2.610231935977935791e-01 -2.299863398075103760e-01
-4.962802827358245850e-01 -1.709917038679122925e-01 -3.794476985931396484e-01 1.720579713582992554e-01 6.183937788009643555e-01 -2.315375953912734985e-01 -1.850625872611999512e-01 2.839268445968627930e-01
7.795535773038864136e-02 -2.674731314182281494e-01 -1.190707236528396606e-01 -6.406565010547637939e-02 4.944721758365631104e-01 -1.302547454833984375e-01 3.570860624313354492e-01 -7.177182435989379883e-01
-2.235888242721557617e-01 -2.414422631263732910e-01 -4.615891873836517334e-01 7.816808670759201050e-02 8.064852356910705566e-01 4.396381601691246033e-02 -7.771879434585571289e-02 -1.189431548118591309e-01
-4.899767637252807617e-01 3.060268163681030273e-01 -4.364271163940429688e-01 4.634124413132667542e-02 5.722981095314025879e-01 -3.594467341899871826e-01 1.165469437837600708e-01 5.782650783658027649e-02
-4.691314399242401123e-01 -1.345021128654479980e-01 -2.435577288269996643e-02 -2.845126092433929443e-01 7.108085155487060547e-01 -1.099812537431716919e-01 2.216634899377822876e-01 -3.373496234416961670e-01
-7.521908283233642578e-01 -1.964292302727699280e-02 -3.592093288898468018e-01 -6.701123714447021484e-02 4.922910034656524658e-01 1.499369144439697266e-01 -1.735764145851135254e-01 7.308465987443923950e-02
-2.751205265522003174e-01 -2.172242552042007446e-01 -4.350738227367401123e-01 1.373309940099716187e-01 8.094161152839660645e-01 1.034215614199638367e-01 -1.406802982091903687e-02 -5.408208072185516357e-02
-3.783957064151763916e-01 -2.076759934425354004e-01 -1.498804390430450439e-01 2.474525012075901031e-02 8.404557108879089355e-01 7.552968710660934448e-02 7.340901345014572144e-02 -2.704654633998870850e-01
-6.055641174316406250e-01 -2.452513724565505981e-01 3.709712028503417969e-01 4.347212240099906921e-02 5.597239732742309570e-01 -2.286399602890014648e-01 2.248174846172332764e-01 -1.323794126510620117e-01
-6.232299804687500000e-01 1.608280688524246216e-01 -5.175781622529029846e-02 -2.291168421506881714e-01 6.365118622779846191e-01 -8.814247697591781616e-02 2.565475106239318848e-01 -2.276233732700347900e-01
-1.887553334236145020e-01 9.615869261324405670e-03 -7.075160741806030273e-02 1.257511973381042480e-01 2.137004882097244263e-01 -5.698082447052001953e-01 2.422472834587097168e-01 -7.172356247901916504e-01
-6.826829910278320312e-01 -4.072213768959045410e-01 8.275923877954483032e-02 1.835428625345230103e-01 -1.293843984603881836e-01 2.638041377067565918e-01 3.253474533557891846e-01 -3.679588437080383301e-01
-5.723420381546020508e-01 -5.177423357963562012e-01 4.082499537616968155e-03 2.357481122016906738e-01 -4.109222814440727234e-02 3.002488315105438232e-01 4.810093939304351807e-01 -1.598931401968002319e-01
-2.742168903350830078e-01 -3.639614284038543701e-01 -1.338008195161819458e-01 1.135046407580375671e-01 8.247378468513488770e-01 1.292043179273605347e-01 1.721464097499847412e-01 -1.871643364429473877e-01
-6.700015068054199219e-01 8.039897680282592773e-02 -4.291295409202575684e-01 -1.014702767133712769e-01 4.342422485351562500e-01 3.281093239784240723e-01 -1.437696665525436401e-01 -1.824657618999481201e-01
-2.367667555809020996e-01 -3.381210565567016602e-01 -3.475378751754760742e-01 3.916554749011993408e-01 8.797912299633026123e-02 4.392839074134826660e-01 4.108167290687561035e-01 -4.312284886837005615e-01
-5.069233179092407227e-01 -5.469859242439270020e-01 -5.378348752856254578e-02 2.390084266662597656e-01 4.218058288097381592e-02 4.102123975753784180e-01 4.366990625858306885e-01 -1.518484055995941162e-01
-2.387210428714752197e-01 1.387178897857666016e-01 -4.827904403209686279e-01 2.615754008293151855e-01 -2.150172926485538483e-02 -4.679122567176818848e-02 7.861506938934326172e-01 -3.970718756318092346e-02
-3.992645144462585449e-01 -2.473409026861190796e-01 -9.718961268663406372e-02 7.622197270393371582e-01 -1.167742908000946045e-01 1.691922545433044434e-01 3.268107771873474121e-01 -1.997950077056884766e-01
-6.514329463243484497e-02 4.571553692221641541e-02 2.425252832472324371e-02 5.226151347160339355e-01 4.367789924144744873e-01 -2.410776168107986450e-01 3.911658525466918945e-01 -5.639564394950866699e-01
-1.365320086479187012e-01 -1.627883017063140869e-01 -8.707914352416992188e-01 -2.714383006095886230e-01 2.005302608013153076e-01 -2.325882166624069214e-01 1.678864508867263794e-01 -2.017746679484844208e-02
-1.540274769067764282e-01 -2.279954403638839722e-01 -5.881322026252746582e-01 3.296521902084350586e-01 -2.920601963996887207e-01 -2.251114547252655029e-01 5.176929831504821777e-01 -2.564045488834381104e-01
-4.255094826221466064e-01 -8.273096382617950439e-02 -3.186825513839721680e-01 4.127128422260284424e-01 5.446882247924804688e-01 -3.770756423473358154e-01 -3.171145617961883545e-01 -2.782067283987998962e-02
-4.787033796310424805e-01 2.426767349243164062e-01 -2.487695962190628052e-01 2.676616907119750977e-01 7.239399552345275879e-01 4.422337934374809265e-02 2.245672494173049927e-01 -4.412241280078887939e-02
-2.568332552909851074e-01 3.364267945289611816e-01 -6.099588274955749512e-01 6.136048957705497742e-02 4.168456196784973145e-01 -4.315361976623535156e-01 2.913858890533447266e-01 1.222040224820375443e-02
1.090084686875343323e-01 -7.055043429136276245e-02 -2.164469510316848755e-01 1.891365051269531250e-01 2.947668731212615967e-01 -3.765694499015808105e-01 4.267944395542144775e-01 -6.997659206390380859e-01
-3.405029475688934326e-01 -1.124477013945579529e-01 -5.583363771438598633e-01 2.052616029977798462e-01 6.560238599777221680e-01 6.167549267411231995e-02 3.469647839665412903e-02 2.866466641426086426e-01
-1.790874451398849487e-01 -1.344576776027679443e-01 -3.480380475521087646e-01 4.969916641712188721e-01 5.788686871528625488e-01 -4.514641165733337402e-01 -2.031954675912857056e-01 -3.899421542882919312e-02
-3.610223829746246338e-01 8.021881431341171265e-02 -5.017148852348327637e-01 4.558489322662353516e-01 5.520644187927246094e-01 -1.969229876995086670e-01 -4.812940582633018494e-02 2.405024617910385132e-01
-2.078391313552856445e-01 1.450310647487640381e-01 -3.258711099624633789e-01 1.331465989351272583e-01 3.712380528450012207e-01 -6.905890107154846191e-01 6.726491451263427734e-02 -4.388545751571655273e-01
-4.191673398017883301e-01 -2.624032795429229736e-01 -3.053156733512878418e-01 3.114549219608306885e-01 3.356007114052772522e-02 4.616434574127197266e-01 2.384350895881652832e-01 -5.423366427421569824e-01
-5.378478765487670898e-01 1.052935421466827393e-01 -2.410777807235717773e-01 2.342579066753387451e-01 -1.763914525508880615e-01 -6.762918233871459961e-01 -6.100780889391899109e-02 -3.072966039180755615e-01
-6.719938516616821289e-01 3.255096077919006348e-02 -3.726691603660583496e-01 -1.229622364044189453e-01 4.426822364330291748e-01 1.549361348152160645e-01 -2.817433774471282959e-01 -3.066116869449615479e-01
-4.967524707317352295e-01 -5.466755628585815430e-01 2.048862427473068237e-01 4.599545523524284363e-02 -6.171001121401786804e-02 -3.242331743240356445e-01 4.328330457210540771e-01 -3.376524746417999268e-01
-4.914873540401458740e-01 -5.139140486717224121e-01 -8.677966892719268799e-02 -2.690162062644958496e-01 -8.955968543887138367e-03 -6.341146826744079590e-01 -7.887592911720275879e-02 -7.764715701341629028e-02
-4.334948658943176270e-01 -1.874283552169799805e-01 -7.145187854766845703e-01 7.520892471075057983e-02 -2.608663141727447510e-01 -1.891729235649108887e-01 3.488815426826477051e-01 1.876250207424163818e-01
-1.092983596026897430e-02 -1.716254353523254395e-01 -3.803065717220306396e-01 6.915736794471740723e-01 3.275652825832366943e-01 -4.738654196262359619e-01 1.247107684612274170e-01 -1.084945630282163620e-02
-3.159240484237670898e-01 7.337458431720733643e-02 -1.951234489679336548e-01 6.966642737388610840e-01 1.359235197305679321e-01 -5.424095988273620605e-01 -3.735332563519477844e-02 -2.394060939550399780e-01
-1.234604194760322571e-01 -1.111721470952033997e-01 -1.334961969405412674e-02 3.445357680320739746e-01 2.360335141420364380e-01 -5.826182365417480469e-01 1.390931904315948486e-01 -6.625801920890808105e-01
-2.296268194913864136e-01 3.140079230070114136e-02 -7.359379529953002930e-01 -2.472806870937347412e-01 4.690361320972442627e-01 -2.334056645631790161e-01 2.256655544042587280e-01 1.346667855978012085e-01
-2.308420091867446899e-01 -1.312008351087570190e-01 -5.803031921386718750e-01 2.536507248878479004e-01 -1.425617337226867676e-01 9.075265377759933472e-02 6.929609179496765137e-01 -1.401891857385635376e-01
-3.634437322616577148e-01 -3.270045667886734009e-02 -2.150279730558395386e-01 7.803183197975158691e-01 1.608562767505645752e-01 -4.084095358848571777e-01 -1.157121956348419189e-01 7.512275874614715576e-02
-3.076438009738922119e-01 1.688586026430130005e-01 -4.397327303886413574e-01 4.455110430717468262e-01 2.215466946363449097e-01 -6.568909883499145508e-01 6.187622994184494019e-02 2.407885715365409851e-02
-2.638119161128997803e-01 -5.724933743476867676e-01 -4.532387554645538330e-01 -1.785366833209991455e-01 -1.270777136087417603e-01 -5.845811367034912109e-01 -1.563561148941516876e-02 -8.500469475984573364e-02
-5.375403165817260742e-01 -1.215182617306709290e-01 -2.867983877658843994e-01 1.656415909528732300e-01 7.011432647705078125e-01 2.888523638248443604e-01 -9.711995720863342285e-02 -4.608057439327239990e-02
-5.853143334388732910e-01 -2.118626087903976440e-01 1.006683856248855591e-01 1.998323760926723480e-02 1.477957516908645630e-01 -5.832700133323669434e-01 -2.510644495487213135e-01 -4.206033051013946533e-01
1.459979861974716187e-01 -4.118650853633880615e-01 -6.415883302688598633e-01 1.377526484429836273e-02 5.194445848464965820e-01 -8.344438672065734863e-02 1.060249805450439453e-01 -3.304533958435058594e-01
-2.382542937994003296e-01 -4.882382154464721680e-01 -6.377968937158584595e-02 2.948994338512420654e-01 7.744739055633544922e-01 -1.099095940589904785e-01 -3.786972537636756897e-02 -2.237798459827899933e-02
-5.987717509269714355e-01 1.241156831383705139e-01 -3.491917997598648071e-02 4.834194183349609375e-01 4.777741432189941406e-01 -3.793199360370635986e-01 -1.217496916651725769e-01 -6.464692205190658569e-02
-3.035008609294891357e-01 3.917167708277702332e-02 -3.143269419670104980e-01 4.060465097427368164e-01 -2.221738249063491821e-01 -2.522868290543556213e-02 4.740366637706756592e-01 -6.066045761108398438e-01
-2.118173092603683472e-01 1.452198475599288940e-01 -5.383689403533935547e-01 2.958385646343231201e-01 3.618824481964111328e-01 -6.339217424392700195e-01 1.314660608768463135e-01 8.114175498485565186e-02
-2.404971569776535034e-01 -8.093419075012207031e-01 9.570152312517166138e-02 7.719445973634719849e-02 1.131795942783355713e-01 -2.789759635925292969e-01 3.961608409881591797e-01 -1.562963724136352539e-01
-2.644608914852142334e-01 -1.095664203166961670e-01 -8.190457522869110107e-02 3.694875240325927734e-01 7.211811542510986328e-01 -3.763517364859580994e-02 4.781449437141418457e-01 1.571147888898849487e-01
-3.453806638717651367e-01 -5.203070044517517090e-01 1.628191173076629639e-01 -5.736634135246276855e-02 1.541777551174163818e-01 -8.474174141883850098e-02 6.965775489807128906e-01 -2.530209124088287354e-01
-2.664799392223358154e-01 -7.948420941829681396e-02 4.891675338149070740e-02 1.469916701316833496e-01 3.674068152904510498e-01 -6.699304580688476562e-01 1.394358724355697632e-01 -5.435388088226318359e-01
-5.938045978546142578e-01 -3.037052787840366364e-02 -1.065684035420417786e-01 -1.425559371709823608e-01 7.445622086524963379e-01 -1.174506768584251404e-01 -8.814281783998012543e-03 -2.157529443502426147e-01
-2.126249484717845917e-02 -3.315132558345794678e-01 -5.322354435920715332e-01 4.935135543346405029e-01 1.163295563310384750e-02 1.544250696897506714e-01 4.809305369853973389e-01 -3.279330134391784668e-01
-3.282639980316162109e-01 -5.071637034416198730e-01 -3.113927245140075684e-01 4.339671432971954346e-01 2.258552052080631256e-02 4.297575354576110840e-01 2.476254850625991821e-01 -3.212705552577972412e-01
-3.472856283187866211e-01 -2.679171860218048096e-01 -5.074213743209838867e-01 3.861612677574157715e-01 -1.462992131710052490e-01 3.812485337257385254e-01 2.953663766384124756e-01 -3.834331333637237549e-01
-4.040280282497406006e-01 2.734958827495574951e-01 2.488261088728904724e-02 3.423905074596405029e-01 1.592300087213516235e-01 -3.727850914001464844e-01 2.140852808952331543e-01 -6.587529778480529785e-01
-4.977000653743743896e-01 -3.130374848842620850e-01 -1.685463488101959229e-01 -2.281692624092102051e-02 7.406747341156005859e-01 8.299639075994491577e-02 -1.739651113748550415e-01 -1.990539729595184326e-01
-3.057739734649658203e-01 -3.071274161338806152e-01 -2.519985735416412354e-01 1.428730785846710205e-01 7.773586511611938477e-01 2.979935407638549805e-01 4.232266917824745178e-02 -1.827051639556884766e-01
-6.039315462112426758e-01 -6.186231970787048340e-01 -1.805895119905471802e-01 5.715304613113403320e-02 -3.177155554294586182e-01 1.981557756662368774e-01 2.518084943294525146e-01 -1.143538206815719604e-01
6.980994343757629395e-02 -1.611910015344619751e-01 -7.573736906051635742e-01 6.873840838670730591e-02 5.640400052070617676e-01 -7.175678759813308716e-02 4.827905818819999695e-02 -2.553101181983947754e-01
-2.687571048736572266e-01 -2.154953479766845703e-01 -1.837680041790008545e-01 2.014101147651672363e-01 8.466149568557739258e-01 1.482777744531631470e-01 2.286397665739059448e-01 -1.263941973447799683e-01
-4.383827745914459229e-01 -1.388080120086669922e-01 -5.673421174287796021e-02 2.727854251861572266e-01 -2.334396094083786011e-01 -6.761443018913269043e-01 -2.346379868686199188e-02 -4.457650780677795410e-01
-6.206293776631355286e-02 -3.708167076110839844e-01 -7.920571565628051758e-01 -2.791344225406646729e-01 2.317318171262741089e-01 -2.009415030479431152e-01 1.736236065626144409e-01 -1.707347482442855835e-01
-4.056238234043121338e-01 -2.030709981918334961e-01 -3.937597870826721191e-01 5.861433148384094238e-01 -1.739895641803741455e-01 3.083220124244689941e-01 7.346726208925247192e-02 -4.060647487640380859e-01
-6.294894218444824219e-01 1.396597921848297119e-01 -2.770211696624755859e-01 -1.563650965690612793e-01 6.763163805007934570e-01 -1.104427650570869446e-01 3.921350836753845215e-02 -1.091251373291015625e-01
-4.401512444019317627e-02 -6.779019832611083984e-01 -1.040908098220825195e-01 2.347807884216308594e-01 5.600010510534048080e-03 -2.427260577678680420e-01 6.427248716354370117e-01 -2.262941747903823853e-02
-2.583900690078735352e-01 -6.432444453239440918e-01 -6.066735982894897461e-01 -2.583615481853485107e-01 3.341827541589736938e-02 -4.670389369130134583e-02 -1.980090439319610596e-01 -2.053345143795013428e-01
-1.103365644812583923e-01 -6.143602728843688965e-01 -2.797617912292480469e-01 -8.215004205703735352e-02 1.054726094007492065e-01 2.639311552047729492e-01 2.941324114799499512e-01 -5.983927249908447266e-01
-4.285749495029449463e-01 -7.523948699235916138e-02 -2.868915796279907227e-01 3.178333938121795654e-01 6.166576743125915527e-01 -4.577646851539611816e-01 -5.611548200249671936e-03 1.936258971691131592e-01
-1.847628802061080933e-01 -2.171722650527954102e-01 -2.839499711990356445e-01 6.640182137489318848e-01 5.739258527755737305e-01 -2.206014841794967651e-01 4.177782312035560608e-02 1.317177712917327881e-01
-7.571191191673278809e-01 -5.638209730386734009e-02 -3.031106591224670410e-01 -1.744793057441711426e-01 1.356205791234970093e-01 -1.303340792655944824e-01 -3.152936697006225586e-01 -4.080228805541992188e-01
-3.664221242070198059e-02 -1.065859794616699219e-01 -4.155130684375762939e-01 7.370378971099853516e-01 2.240043878555297852e-01 -4.170461595058441162e-01 -1.307730674743652344e-01 -1.738210171461105347e-01
-4.361561238765716553e-01 -4.678307473659515381e-01 1.419509202241897583e-01 2.070281654596328735e-01 6.585467457771301270e-01 -1.831236034631729126e-01 1.766176819801330566e-01 1.716960370540618896e-01
-5.315597653388977051e-01 -3.571452796459197998e-01 1.894522607326507568e-01 -4.621267318725585938e-02 6.293939352035522461e-01 -3.356710672378540039e-01 2.068058401346206665e-01 1.683126948773860931e-02
-2.369045764207839966e-01 -4.132272601127624512e-01 -2.966322600841522217e-01 4.938727915287017822e-01 4.958046078681945801e-01 -2.145808637142181396e-01 -3.806627392768859863e-01 6.668779999017715454e-02
-5.810430049896240234e-01 -1.262915581464767456e-01 -4.725300967693328857e-01 -3.447612226009368896e-01 -1.530176028609275818e-02 -2.544485628604888916e-01 -2.372315376996994019e-01 -4.278288185596466064e-01
-3.802163600921630859e-01 2.865773141384124756e-01 -6.036257743835449219e-01 1.144929230213165283e-01 5.447824597358703613e-01 -2.837487757205963135e-01 1.121809482574462891e-01 7.713887095451354980e-02
-2.241779416799545288e-01 -9.127943962812423706e-02 -7.080227136611938477e-01 1.877523809671401978e-01 6.186850666999816895e-01 -7.434856891632080078e-02 -1.219871044158935547e-01 4.105350747704505920e-02
-3.172279894351959229e-01 -5.026106834411621094e-01 -2.601706683635711670e-01 5.273826122283935547e-01 2.493714354932308197e-02 3.516910672187805176e-01 1.296904236078262329e-01 -3.997495770454406738e-01
-6.398977041244506836e-01 -1.220565885305404663e-01 -5.582152605056762695e-01 1.058256775140762329e-01 -3.686599731445312500e-01 6.452196091413497925e-02 3.205845355987548828e-01 -9.991054236888885498e-02
-5.338390469551086426e-01 -3.021534383296966553e-01 1.973097920417785645e-01 1.795791536569595337e-01 6.183076500892639160e-01 -3.786387145519256592e-01 9.889820218086242676e-02 1.307161450386047363e-01
-2.069488912820816040e-01 -7.255771160125732422e-01 -5.786982178688049316e-01 -2.705638408660888672e-01 1.081745177507400513e-01 -7.477030903100967407e-02 -7.264521718025207520e-02 -6.640802603214979172e-03
-2.867723405361175537e-01 -2.088794857263565063e-01 -3.462995886802673340e-01 5.951310396194458008e-01 -1.826934516429901123e-01 5.591665953397750854e-02 4.887114465236663818e-01 -3.531061410903930664e-01
-3.607279956340789795e-01 -3.739964589476585388e-02 -2.242744415998458862e-01 5.369409918785095215e-01 6.646450757980346680e-01 2.554103136062622070e-01 1.501918286085128784e-01 -1.807661168277263641e-02
-4.637926816940307617e-01 -4.426395297050476074e-01 -4.278864562511444092e-01 -1.228083819150924683e-01 -3.186905682086944580e-01 -5.178650021553039551e-01 -1.166527494788169861e-01 -8.626680076122283936e-02
-3.367408215999603271e-01 -2.630136609077453613e-01 -3.027875721454620361e-01 4.188129603862762451e-01 -5.034474283456802368e-02 3.269546329975128174e-01 4.538117051124572754e-01 -4.847328066825866699e-01
4.035824164748191833e-02 -4.391807317733764648e-01 -6.459642052650451660e-01 -9.265689551830291748e-02 5.378865003585815430e-01 1.840570122003555298e-01 1.188427880406379700e-01 -2.057036459445953369e-01
-1.943129301071166992e-01 -1.902505010366439819e-01 -4.462629556655883789e-01 4.746849238872528076e-01 6.498673558235168457e-01 -2.018314003944396973e-01 -1.718369573354721069e-01 9.475878626108169556e-02
-1.942420452833175659e-01 -2.655553519725799561e-01 -6.462207436561584473e-01 2.019104510545730591e-01 -1.650206595659255981e-01 8.875334262847900391e-02 5.884685516357421875e-01 -2.279852330684661865e-01
-2.380907833576202393e-01 -1.474726013839244843e-02 -8.082970380783081055e-01 -1.985753178596496582e-01 1.844835132360458374e-01 1.403890103101730347e-01 6.041331216692924500e-02 -4.392337203025817871e-01
-4.270196855068206787e-01 -1.420735716819763184e-01 -6.207726001739501953e-01 -5.095238238573074341e-02 4.489734172821044922e-01 -3.032308816909790039e-01 -1.282568275928497314e-01 3.154975473880767822e-01
-4.363221228122711182e-01 -3.372641801834106445e-01 2.709363102912902832e-01 1.573613584041595459e-01 6.195088028907775879e-01 -3.955500423908233643e-01 2.245959043502807617e-01 -8.374129235744476318e-02
-3.254471719264984131e-01 -4.820407032966613770e-01 2.645246684551239014e-01 3.951561748981475830e-01 1.148445233702659607e-01 -1.461324393749237061e-01 4.836418628692626953e-01 -4.088346958160400391e-01
-2.685036659240722656e-01 -4.926921725273132324e-01 -2.763781547546386719e-01 5.501005649566650391e-01 1.116743758320808411e-01 3.538839817047119141e-01 1.862793415784835815e-01 -3.657316565513610840e-01
-3.439945876598358154e-01 2.733470499515533447e-01 -6.430239975452423096e-02 4.348901808261871338e-01 6.147994995117187500e-01 -2.077769674360752106e-02 4.307832419872283936e-01 -2.229361683130264282e-01
-1.794946491718292236e-01 -2.188082486391067505e-01 -4.181743562221527100e-01 3.090226650238037109e-01 -2.054978907108306885e-01 -6.642027199268341064e-02 6.731065511703491211e-01 -3.870741128921508789e-01
-5.767570808529853821e-02 -2.187638580799102783e-01 -5.519531369209289551e-01 1.552121788263320923e-01 7.730322480201721191e-01 -1.025047060102224350e-02 3.788998350501060486e-02 -1.447532027959823608e-01
-5.520623922348022461e-01 1.637479513883590698e-01 -3.474203646183013916e-01 2.684436142444610596e-01 6.204481720924377441e-01 -2.548924088478088379e-01 -1.183546110987663269e-01 1.082450151443481445e-01
-2.116237431764602661e-01 -1.534943729639053345e-01 -2.162216305732727051e-01 5.844516158103942871e-01 5.441484451293945312e-01 -4.883459210395812988e-01 -9.037801623344421387e-02 2.391621097922325134e-02
1.016838029026985168e-01 -5.160762667655944824e-01 -5.706903710961341858e-02 1.495512127876281738e-01 4.907418191432952881e-01 -5.186072587966918945e-01 9.518574178218841553e-02 -4.229208230972290039e-01
-3.656187951564788818e-01 6.554158776998519897e-02 -3.397833406925201416e-01 2.731908559799194336e-01 -3.566903173923492432e-01 -2.792074084281921387e-01 5.279784798622131348e-01 -4.335842430591583252e-01
-4.665109217166900635e-01 -5.788971185684204102e-01 1.757198125123977661e-01 -7.112935930490493774e-02 9.164834022521972656e-02 -1.196514368057250977e-01 6.125501394271850586e-01 -1.156522706151008606e-01
-9.090495854616165161e-02 -2.726006209850311279e-01 -3.688777685165405273e-01 -3.730395734310150146e-01 3.124661147594451904e-01 -1.022926047444343567e-01 2.412720471620559692e-01 -6.898440718650817871e-01
2.432548627257347107e-02 -2.293759584426879883e-01 -7.895736694335937500e-01 -2.177767604589462280e-01 2.626676559448242188e-01 -2.753867506980895996e-01 3.577292263507843018e-01 5.602889135479927063e-02
-3.232917785644531250e-01 -6.036511063575744629e-01 -1.715225875377655029e-01 1.875680536031723022e-01 -3.364827632904052734e-01 -3.503815531730651855e-01 4.633365273475646973e-01 -1.257675439119338989e-01
-5.759969353675842285e-01 -1.391311734914779663e-01 -2.557145655155181885e-01 2.917252779006958008e-01 6.007820367813110352e-01 3.569999635219573975e-01 -6.135839968919754028e-02 7.889036089181900024e-02
-4.784791171550750732e-01 -3.674812018871307373e-01 3.498563170433044434e-01 2.363877147436141968e-01 6.460956484079360962e-02 -9.738901257514953613e-02 5.222620964050292969e-01 -4.139080643653869629e-01
-5.413932204246520996e-01 -6.473213434219360352e-01 1.433611363172531128e-01 2.618323862552642822e-01 1.469930261373519897e-02 1.863040924072265625e-01 3.233345746994018555e-01 -2.434940040111541748e-01
-5.489218831062316895e-01 2.004592716693878174e-01 -3.660679161548614502e-01 8.010816574096679688e-02 5.176134109497070312e-01 -4.876480400562286377e-01 -8.921106159687042236e-02 6.629382818937301636e-02
-5.590687394142150879e-01 -5.604498386383056641e-01 1.847343593835830688e-01 -6.475534290075302124e-02 -5.335161089897155762e-02 -2.762891948223114014e-01 5.050635933876037598e-01 2.732650190591812134e-02
-1.183134242892265320e-01 -4.505422413349151611e-01 -1.787744313478469849e-01 3.778635561466217041e-01 1.561511158943176270e-01 1.377884447574615479e-01 3.846157193183898926e-01 -6.457355618476867676e-01
-5.215710401535034180e-01 -2.503507435321807861e-01 -2.802267074584960938e-01 4.046325981616973877e-01 -1.241736039519309998e-01 4.336052536964416504e-01 2.797062098979949951e-01 -3.759859204292297363e-01
-1.952709071338176727e-02 -7.262377738952636719e-01 -5.518512129783630371e-01 1.348886042833328247e-01 1.949260234832763672e-01 1.663357019424438477e-01 -1.660830825567245483e-01 -2.370978146791458130e-01
-3.429834544658660889e-01 -2.284340113401412964e-01 -6.854068040847778320e-01 2.246808409690856934e-01 -3.754961192607879639e-01 -1.259301453828811646e-01 3.606906235218048096e-01 -1.515353173017501831e-01
-4.081871807575225830e-01 -1.120170578360557556e-01 -1.741544343531131744e-02 -3.453543782234191895e-01 1.103486344218254089e-01 -4.580308794975280762e-01 2.601356804370880127e-01 -6.415783762931823730e-01
-2.442018985748291016e-01 1.281994283199310303e-01 -2.590008974075317383e-01 5.544121265411376953e-01 4.121319055557250977e-01 -5.718253850936889648e-01 2.243047505617141724e-01 -4.823589697480201721e-02
-3.163455724716186523e-01 -2.317559570074081421e-01 -6.087259650230407715e-01 2.658007144927978516e-01 -1.833678185939788818e-01 2.945806384086608887e-01 4.747047424316406250e-01 -2.434574216604232788e-01
-6.980918645858764648e-01 1.805104911327362061e-01 -4.582568071782588959e-03 4.265387356281280518e-01 4.316965937614440918e-01 -3.035155832767486572e-01 -1.248652860522270203e-01 6.365974992513656616e-02
-6.210429072380065918e-01 -7.281998544931411743e-02 -6.559341549873352051e-01 1.538989599794149399e-04 -3.257615566253662109e-01 1.180206425487995148e-02 2.662097811698913574e-01 -4.032046347856521606e-02
-6.054844260215759277e-01 -2.010191082954406738e-01 -4.296525716781616211e-01 -1.532207131385803223e-01 -1.987831443548202515e-01 -2.782011628150939941e-01 -3.146152496337890625e-01 -4.111066162586212158e-01
-7.231205105781555176e-01 -2.399838417768478394e-01 2.083598524332046509e-01 2.175680547952651978e-01 -2.591574192047119141e-01 -1.799335330724716187e-01 4.772680997848510742e-01 -3.783150762319564819e-02
-5.827054977416992188e-01 -4.070593044161796570e-02 2.111431956291198730e-01 3.327024579048156738e-01 1.071583181619644165e-01 -5.577151179313659668e-01 -1.242253407835960388e-01 -4.068956375122070312e-01
-3.549781143665313721e-01 -5.719557404518127441e-01 -3.850381374359130859e-01 -2.767707705497741699e-01 6.317684054374694824e-02 -5.353928804397583008e-01 -1.693783849477767944e-01 5.172087252140045166e-02
-3.191137015819549561e-01 -4.467061161994934082e-01 1.460333168506622314e-01 5.801317840814590454e-02 4.499712213873863220e-02 -2.213462591171264648e-01 5.934012532234191895e-01 -5.203698873519897461e-01
-4.048483073711395264e-01 1.460393983870744705e-02 -3.909870386123657227e-01 4.557816088199615479e-01 6.173331737518310547e-01 2.273074537515640259e-01 6.883124262094497681e-02 1.943454891443252563e-01
-4.534300863742828369e-01 -8.997736126184463501e-02 -3.163839578628540039e-01 4.729869961738586426e-01 5.772400498390197754e-01 5.233016982674598694e-02 -2.173333317041397095e-01 -2.816228866577148438e-01
-2.360830008983612061e-01 1.658810824155807495e-01 -3.380423486232757568e-01 7.301034331321716309e-01 3.160574138164520264e-01 -3.287113904953002930e-01 -3.413291648030281067e-02 -2.455934733152389526e-01
-8.338863402605056763e-02 1.670963317155838013e-01 -5.373659133911132812e-01 4.912092685699462891e-01 3.937599360942840576e-01 -2.635852396488189697e-01 -1.625889539718627930e-02 -4.585719108581542969e-01
-6.598538756370544434e-01 -2.944718301296234131e-01 9.935836307704448700e-03 4.531445801258087158e-01 -4.528080299496650696e-02 3.491363525390625000e-01 1.715112626552581787e-01 -3.450766801834106445e-01
-4.049317836761474609e-01 -4.995138645172119141e-01 -4.998218119144439697e-01 3.062001802027225494e-02 -2.076170742511749268e-01 2.318519055843353271e-01 4.844170212745666504e-01 6.508920341730117798e-02
-4.926719069480895996e-01 -3.193274140357971191e-01 -4.669278487563133240e-02 4.952706098556518555e-01 3.285433351993560791e-01 -1.959659606218338013e-01 -5.112965703010559082e-01 -7.979253306984901428e-03
-1.728046238422393799e-01 -2.413888126611709595e-01 -8.463496565818786621e-01 6.671724468469619751e-02 2.589023113250732422e-01 -5.846613273024559021e-02 -3.083586990833282471e-01 -1.599290370941162109e-01
-4.274231493473052979e-01 2.932166308164596558e-02 -6.790889054536819458e-02 4.155819416046142578e-01 1.244303509593009949e-01 -7.550054788589477539e-01 2.028458863496780396e-01 -1.116558536887168884e-01
-7.416807413101196289e-01 -2.229210734367370605e-01 -6.173406913876533508e-02 -1.821656376123428345e-01 1.636196374893188477e-01 -1.494041234254837036e-01 -1.775611490011215210e-01 -5.316008329391479492e-01
-3.380704224109649658e-01 -2.087566852569580078e-01 -5.699977874755859375e-01 2.841498851776123047e-01 -2.751763761043548584e-01 -9.390095621347427368e-02 5.847354531288146973e-01 -1.001764684915542603e-01
-5.916230678558349609e-01 -3.435454964637756348e-01 -3.912218809127807617e-01 -1.087571028620004654e-02 4.617516398429870605e-01 1.689396202564239502e-01 -3.408361673355102539e-01 1.444343179464340210e-01
-9.512490034103393555e-02 -3.203413486480712891e-01 -7.414747476577758789e-01 1.796323657035827637e-01 -1.340712457895278931e-01 1.206976473331451416e-01 4.364936053752899170e-01 -2.884618639945983887e-01
-4.723096208181232214e-04 -4.885110259056091309e-01 -7.379685640335083008e-01 -1.917281001806259155e-01 3.122022151947021484e-01 4.151790216565132141e-02 5.496101453900337219e-02 -2.788996100425720215e-01
-8.901076018810272217e-02 -2.558098435401916504e-01 -7.279247045516967773e-01 4.144333302974700928e-01 -2.326352000236511230e-01 1.910565979778766632e-02 3.354759812355041504e-01 -2.407915890216827393e-01
-1.531088054180145264e-01 5.952162668108940125e-02 -1.289158314466476440e-01 -7.505949586629867554e-03 3.145986795425415039e-01 -3.490015566349029541e-01 5.088069438934326172e-01 -6.904203891754150391e-01
-1.868126392364501953e-01 -1.702580749988555908e-01 -6.434055566787719727e-01 2.473564147949218750e-01 -1.092241927981376648e-01 2.406022846698760986e-01 5.488277077674865723e-01 -2.998771071434020996e-01
-5.692470073699951172e-01 -1.066100448369979858e-01 -7.038340717554092407e-02 6.384960412979125977e-01 -1.122871935367584229e-01 2.698151469230651855e-01 2.818822860717773438e-01 -2.951183617115020752e-01
-1.984459906816482544e-01 -6.004631519317626953e-01 -5.133194923400878906e-01 -3.496710658073425293e-01 8.993902802467346191e-02 -1.172654181718826294e-01 3.658429905772209167e-02 -4.371704459190368652e-01
-6.335379928350448608e-02 -3.400958478450775146e-01 -7.540507912635803223e-01 3.380102515220642090e-01 -1.931040883064270020e-01 1.576714962720870972e-02 2.572995126247406006e-01 -3.061646223068237305e-01
3.184719756245613098e-02 -6.482369303703308105e-01 -6.877056360244750977e-01 1.640956997871398926e-01 9.752518683671951294e-02 9.011680632829666138e-02 1.066720038652420044e-01 -2.233767807483673096e-01
-4.361693263053894043e-01 -1.855305279605090618e-03 -2.431435436010360718e-01 7.122133374214172363e-01 3.721450269222259521e-01 7.320996373891830444e-02 -2.971441447734832764e-01 -1.060176119208335876e-01
5.745181813836097717e-02 -1.969323158264160156e-01 -8.421621322631835938e-01 -1.049709320068359375e-01 9.387431293725967407e-02 -2.756784260272979736e-01 2.296205908060073853e-01 -3.164242208003997803e-01
-7.227044701576232910e-01 -3.215142786502838135e-01 1.672195456922054291e-02 2.897451519966125488e-01 -1.100867614150047302e-01 3.577365875244140625e-01 1.419684290885925293e-01 -3.603406250476837158e-01
-7.798115611076354980e-01 1.496696844696998596e-02 -4.057368934154510498e-01 4.151959344744682312e-02 1.094887554645538330e-01 4.711776599287986755e-02 -4.336609244346618652e-01 -1.518357545137405396e-01
-3.473967611789703369e-01 1.384625434875488281e-01 -3.223280310630798340e-01 3.018819987773895264e-01 5.010834336280822754e-01 -6.397621035575866699e-01 -2.643853612244129181e-02 -6.353327631950378418e-02
-6.053726077079772949e-01 1.050013676285743713e-01 -1.900361478328704834e-01 1.934850513935089111e-01 -1.168880388140678406e-01 -7.104308605194091797e-01 -2.209360338747501373e-02 -1.734513342380523682e-01
1.890934854745864868e-01 -5.641046762466430664e-01 -5.283201932907104492e-01 4.055737704038619995e-02 4.159195423126220703e-01 6.054844334721565247e-02 2.552580833435058594e-02 -4.335386455059051514e-01
-3.352911174297332764e-01 -5.551201701164245605e-01 -3.838300406932830811e-01 -5.343505367636680603e-02 -1.936427354812622070e-01 -6.243953108787536621e-01 -3.271962702274322510e-02 -2.833874523639678955e-02
5.455519631505012512e-02 -2.444283515214920044e-01 -7.789666056632995605e-01 5.939247086644172668e-02 3.434048295021057129e-01 -3.608280420303344727e-01 -8.277669548988342285e-02 -2.683024704456329346e-01
-4.011082649230957031e-01 4.035516083240509033e-01 -1.629872322082519531e-01 3.329569995403289795e-01 2.095387428998947144e-01 -4.083830416202545166e-01 1.662371009588241577e-01 -5.481926798820495605e-01
-3.361079692840576172e-01 -9.962123632431030273e-02 2.436276711523532867e-02 -2.750403806567192078e-02 1.603568196296691895e-01 -3.697457313537597656e-01 1.187912076711654663e-01 -8.361935019493103027e-01
-2.034146040678024292e-01 -3.173120319843292236e-01 -2.393371015787124634e-01 3.449159562587738037e-01 3.422150760889053345e-02 2.932917177677154541e-01 4.366492331027984619e-01 -6.354783177375793457e-01
-3.322008550167083740e-01 -4.940128326416015625e-01 8.791579306125640869e-02 1.080111563205718994e-01 -6.440194323658943176e-03 -4.666859209537506104e-01 6.354669332504272461e-01 6.740141659975051880e-02
-6.629268527030944824e-01 -3.158765137195587158e-01 -1.427298486232757568e-01 -4.883627295494079590e-01 -9.964424371719360352e-02 -2.953251302242279053e-01 3.235898613929748535e-01 4.867412149906158447e-03
-2.427963763475418091e-01 -3.522042930126190186e-01 9.434682875871658325e-02 -4.878657311201095581e-02 2.130536735057830811e-01 -2.251205593347549438e-02 2.513012886047363281e-01 -8.346673250198364258e-01
-5.300484895706176758e-01 -2.543928660452365875e-02 -6.905773282051086426e-01 9.586786478757858276e-02 -3.288630247116088867e-01 -4.181130975484848022e-02 3.404060900211334229e-01 -8.086183667182922363e-02
-2.582093179225921631e-01 3.758952021598815918e-01 -3.588412404060363770e-01 4.829186797142028809e-01 2.264724671840667725e-01 -2.316291928291320801e-01 3.624041751027107239e-02 -5.690326094627380371e-01
-4.611538052558898926e-01 -6.900073885917663574e-01 -1.551974266767501831e-01 3.399865329265594482e-01 9.752437472343444824e-03 3.681411743164062500e-01 1.758471578359603882e-01 -7.074289023876190186e-02
-2.072282433509826660e-01 -1.585421413183212280e-01 -3.312450647354125977e-01 2.779840230941772461e-01 7.731906175613403320e-01 -3.394190967082977295e-01 -1.330806761980056763e-01 -1.190919652581214905e-01
-3.027399480342864990e-01 -5.625653266906738281e-01 1.109200641512870789e-01 9.538824856281280518e-02 6.515683233737945557e-02 -3.778526186943054199e-01 6.504532098770141602e-01 -1.895140670239925385e-02
-2.934590280055999756e-01 -7.911638915538787842e-02 -6.156373023986816406e-01 3.061661720275878906e-01 3.285413980484008789e-02 3.980512917041778564e-01 5.194539427757263184e-01 -7.428876310586929321e-02
-9.384341537952423096e-02 -3.856503665447235107e-01 -4.847344160079956055e-01 1.007418856024742126e-01 -8.030179142951965332e-02 2.273620367050170898e-01 4.253358542919158936e-01 -5.985803008079528809e-01
-2.458324581384658813e-01 -6.599979996681213379e-01 -4.484389722347259521e-01 -1.593153625726699829e-01 1.574994437396526337e-02 -4.983847439289093018e-01 -1.694072037935256958e-01 1.248589530587196350e-02
-7.602944374084472656e-01 -3.157637715339660645e-01 -2.254178375005722046e-01 -3.910955190658569336e-01 -2.076711058616638184e-01 -2.033087611198425293e-01 5.119210854172706604e-02 -1.771845668554306030e-01
-1.558400243520736694e-01 4.785739630460739136e-02 -3.433857262134552002e-01 -2.022020667791366577e-01 1.457491368055343628e-01 -1.720988005399703979e-01 2.915446460247039795e-01 -8.238720893859863281e-01
-3.318806886672973633e-01 -4.964275360107421875e-01 -3.281303346157073975e-01 -1.656777709722518921e-01 -7.646729797124862671e-02 -7.080137133598327637e-01 3.196511417627334595e-02 -1.199647597968578339e-02
6.787032634019851685e-02 -7.056010961532592773e-01 -5.791087746620178223e-01 -8.513920009136199951e-02 3.536132574081420898e-01 3.839612752199172974e-02 1.076793968677520752e-01 -1.295910477638244629e-01
-5.534505844116210938e-01 1.493685692548751831e-01 -2.839287817478179932e-01 5.761585235595703125e-01 3.659318983554840088e-01 -2.328084111213684082e-01 -2.651524841785430908e-01 1.989064179360866547e-02
2.475303132086992264e-03 -3.580970168113708496e-01 -1.569859236478805542e-01 2.940751910209655762e-01 2.189080789685249329e-02 -7.568190693855285645e-01 1.090512499213218689e-01 -4.189143180847167969e-01
-5.478321909904479980e-01 -3.671253472566604614e-02 -1.923804730176925659e-02 1.176132187247276306e-01 -1.927704513072967529e-01 -6.115436553955078125e-01 -4.444000776857137680e-03 -5.226503014564514160e-01
-6.116248369216918945e-01 -1.057948172092437744e-01 -4.301023483276367188e-01 9.853205829858779907e-02 5.288090109825134277e-01 2.377194613218307495e-01 -2.895992100238800049e-01 -2.951911184936761856e-03
-2.964177131652832031e-01 -5.002487301826477051e-01 -3.379961848258972168e-01 4.614579975605010986e-01 4.115355201065540314e-03 4.104385077953338623e-01 2.153910398483276367e-01 -3.461688756942749023e-01
-3.652769923210144043e-01 4.502008482813835144e-02 -4.209806323051452637e-01 4.997029900550842285e-02 -2.912495099008083344e-02 -7.198701500892639160e-01 -1.059637591242790222e-01 -3.931089639663696289e-01
-2.433557659387588501e-01 -5.326669663190841675e-02 -1.789789497852325439e-01 5.617967247962951660e-01 2.673467695713043213e-01 -6.814122200012207031e-01 -1.728651300072669983e-02 -2.328003346920013428e-01
-5.350736975669860840e-01 -3.303427994251251221e-02 5.252658948302268982e-02 -3.577775955200195312e-01 5.695312023162841797e-01 -1.460043042898178101e-01 3.069277703762054443e-01 -3.767668902873992920e-01
-5.466224551200866699e-01 -5.952938199043273926e-01 1.711832135915756226e-01 1.499555110931396484e-01 4.908235743641853333e-02 1.579373329877853394e-01 4.668524563312530518e-01 -2.230118513107299805e-01
-7.164927721023559570e-01 2.678672075271606445e-01 8.833047747611999512e-02 3.724730908870697021e-01 2.238842397928237915e-01 -4.533291459083557129e-01 -5.344961956143379211e-02 -9.929044544696807861e-02
-4.922561943531036377e-01 -2.483016848564147949e-01 -1.102361381053924561e-01 5.716465115547180176e-01 -8.179767057299613953e-03 3.587252199649810791e-01 2.584170997142791748e-01 -4.019556045532226562e-01
-3.343149721622467041e-01 2.202897667884826660e-01 -4.254133999347686768e-01 4.874298572540283203e-01 1.222284510731697083e-01 -5.865358114242553711e-01 2.243179380893707275e-01 1.088990867137908936e-01
-4.470702707767486572e-01 -2.092117071151733398e-01 -6.156203746795654297e-01 1.922242939472198486e-01 -4.224329590797424316e-01 -1.234672144055366516e-01 3.627856075763702393e-01 -1.229344382882118225e-01
-5.171469449996948242e-01 -6.809509396553039551e-01 1.205516681075096130e-01 -2.379968203604221344e-02 -6.227723136544227600e-02 -2.293249964714050293e-01 4.287063479423522949e-01 1.162247806787490845e-01
-5.361134409904479980e-01 3.854601830244064331e-02 -3.252000510692596436e-01 5.185860991477966309e-01 4.205322861671447754e-01 1.089237481355667114e-01 -3.577640950679779053e-01 -1.403669118881225586e-01
-5.891687273979187012e-01 -2.711917161941528320e-01 -1.196301728487014771e-01 7.465041428804397583e-02 -1.547264009714126587e-01 -2.209064066410064697e-01 -4.422784149646759033e-01 -5.395380258560180664e-01
-2.486155480146408081e-01 -7.470561563968658447e-02 -2.772720456123352051e-01 3.550012111663818359e-01 3.462086319923400879e-01 -7.546740174293518066e-01 -1.550081968307495117e-01 -1.276048868894577026e-01
-7.001258730888366699e-01 -4.689889550209045410e-01 1.672417670488357544e-01 2.764236032962799072e-01 -1.418256163597106934e-01 -4.291919246315956116e-02 3.963308930397033691e-01 8.036496490240097046e-02
-2.865322828292846680e-01 -1.175608560442924500e-01 -6.161215901374816895e-01 1.937567740678787231e-01 -2.269637584686279297e-01 -3.504882380366325378e-02 6.551507711410522461e-01 -7.048192620277404785e-02
-5.795700550079345703e-01 3.372697830200195312e-01 -3.161633014678955078e-01 3.671475946903228760e-01 4.200525581836700439e-01 -3.529897928237915039e-01 4.043135792016983032e-03 1.205355152487754822e-01
-2.558101713657379150e-01 -1.371787190437316895e-01 -8.651910424232482910e-01 -3.666483983397483826e-02 2.410505115985870361e-01 6.187999993562698364e-02 -2.668939232826232910e-01 -1.807660758495330811e-01
-6.752033829689025879e-01 -3.646392822265625000e-01 -2.861884832382202148e-01 -3.454073071479797363e-01 -1.848318874835968018e-01 -4.183188080787658691e-01 2.627968601882457733e-02 9.200810454785823822e-03
-6.819716095924377441e-01 -3.426029384136199951e-01 1.129053067415952682e-02 4.843989610671997070e-01 -5.566575005650520325e-02 3.256813883781433105e-01 8.361528813838958740e-02 -2.580881416797637939e-01
-2.604384906589984894e-03 -2.909545004367828369e-01 -8.581326007843017578e-01 -6.610509008169174194e-02 -3.467274457216262817e-02 -2.242731004953384399e-01 1.416075527667999268e-01 -3.209731876850128174e-01
-6.186426281929016113e-01 -2.373819202184677124e-01 -2.686938047409057617e-01 -3.652911186218261719e-01 -2.468291074037551880e-01 -2.888197004795074463e-01 4.450309872627258301e-01 -1.135913878679275513e-01
-2.872212827205657959e-01 -2.672893702983856201e-01 -1.061850264668464661e-01 5.495560169219970703e-01 7.260878682136535645e-01 -8.223268203437328339e-03 -6.128438562154769897e-02 -4.178607463836669922e-02
-5.607084631919860840e-01 2.146537005901336670e-01 -7.837466895580291748e-02 6.528415679931640625e-01 -3.210054710507392883e-02 -4.391360282897949219e-01 -1.339547056704759598e-02 -1.146061494946479797e-01
-2.790413200855255127e-01 1.915180534124374390e-01 1.549141947180032730e-03 3.185242116451263428e-01 2.558709383010864258e-01 -3.867251276969909668e-01 1.581898927688598633e-01 -7.375273108482360840e-01
-6.163736581802368164e-01 -1.744463145732879639e-01 -5.865379571914672852e-01 5.921195447444915771e-02 -3.984875380992889404e-01 7.138901948928833008e-02 2.683617174625396729e-01 -7.881816476583480835e-02
4.263081029057502747e-02 -2.803715467453002930e-01 -2.738552689552307129e-01 5.621296167373657227e-01 5.901716947555541992e-01 -2.715667188167572021e-01 -7.264174520969390869e-02 -3.182139396667480469e-01
-1.073182076215744019e-01 -2.345068752765655518e-01 1.281795650720596313e-01 1.432421356439590454e-01 1.878725588321685791e-01 -3.297346830368041992e-01 4.269152581691741943e-01 -7.551577091217041016e-01
-7.468696236610412598e-01 -5.151918157935142517e-02 -2.217927128076553345e-01 -1.539965271949768066e-01 4.424017667770385742e-01 -1.379055231809616089e-01 -3.210411965847015381e-01 -2.209525257349014282e-01
-5.273981094360351562e-01 -1.670356690883636475e-01 -2.924802005290985107e-01 -2.097632735967636108e-01 7.405009269714355469e-01 -7.795008132234215736e-04 -5.189953744411468506e-02 -1.156253442168235779e-01
-5.271431207656860352e-01 2.093075066804885864e-01 1.299652904272079468e-01 -8.456593751907348633e-02 5.558593869209289551e-01 -2.863765358924865723e-01 3.066928684711456299e-01 -4.113594591617584229e-01
-7.095371484756469727e-01 7.352230697870254517e-02 -3.960941731929779053e-01 -1.181885898113250732e-01 3.293531239032745361e-01 3.017291128635406494e-01 -1.864897608757019043e-01 -2.932574450969696045e-01
-6.156042814254760742e-01 -3.451257646083831787e-01 2.860566973686218262e-01 -1.934597939252853394e-01 4.061476588249206543e-01 -4.318577647209167480e-01 3.605188429355621338e-02 -1.729378402233123779e-01
-5.977806448936462402e-02 -4.306510984897613525e-01 -3.110790550708770752e-01 6.434937119483947754e-01 3.558141291141510010e-01 -2.555348873138427734e-01 -3.265486359596252441e-01 3.969895467162132263e-02
-4.158218204975128174e-01 -4.369665980339050293e-01 -4.058174490928649902e-01 -2.409626543521881104e-01 2.267796397209167480e-01 -1.658673435449600220e-01 -2.475689798593521118e-01 -5.226569771766662598e-01
-2.949439287185668945e-01 -3.976003527641296387e-01 7.000835612416267395e-03 3.136533796787261963e-01 7.448260784149169922e-01 -7.798255234956741333e-02 2.492993175983428955e-01 1.830225437879562378e-01
-3.922997117042541504e-01 2.104283273220062256e-01 -5.090825557708740234e-01 -2.292336076498031616e-01 6.202653050422668457e-01 -2.066045105457305908e-01 2.497811317443847656e-01 -1.739675551652908325e-02
-3.265193700790405273e-01 -4.563453197479248047e-01 -6.036365628242492676e-01 -3.033468723297119141e-01 -7.737965881824493408e-02 8.956998586654663086e-02 -5.169561877846717834e-02 -4.604941606521606445e-01
-6.105174422264099121e-01 -2.494381070137023926e-01 -3.376536667346954346e-01 1.378690898418426514e-01 5.080893635749816895e-01 3.115788996219635010e-01 -2.045386284589767456e-01 1.869737058877944946e-01
-3.391612470149993896e-01 -7.285656929016113281e-01 -2.303780466318130493e-01 3.788394331932067871e-01 -6.094414740800857544e-02 3.049011528491973877e-01 2.343990057706832886e-01 -7.711422443389892578e-02
-4.747712910175323486e-01 2.132263965904712677e-03 -1.792569458484649658e-01 3.619190454483032227e-01 -9.237993508577346802e-02 -7.586579918861389160e-01 1.363551765680313110e-01 -9.370376914739608765e-02
-5.560200214385986328e-01 1.727896630764007568e-01 -1.673379391431808472e-01 2.676340937614440918e-01 4.728828966617584229e-01 -5.781121850013732910e-01 -4.010872170329093933e-02 -4.375825822353363037e-02
-4.403598010540008545e-01 1.969188451766967773e-02 -2.099595963954925537e-01 -8.443193882703781128e-02 7.466535568237304688e-01 7.886338979005813599e-02 7.960419356822967529e-02 -4.294603168964385986e-01
-4.542237222194671631e-01 -1.050971820950508118e-01 -3.509406745433807373e-02 9.890510141849517822e-02 -6.569387018680572510e-02 -8.298329114913940430e-01 1.116767823696136475e-01 -2.573158740997314453e-01
-2.390159368515014648e-01 -8.259205520153045654e-02 -6.922485828399658203e-01 -1.482075899839401245e-01 5.890863537788391113e-01 -1.957951188087463379e-01 1.193861812353134155e-01 1.877896934747695923e-01
-4.269448816776275635e-01 -7.391617298126220703e-01 -2.344250977039337158e-01 2.654846906661987305e-01 -3.613049089908599854e-01 -1.189859732985496521e-01 3.363015875220298767e-02 9.545125998556613922e-03
-9.820662438869476318e-02 -1.140966042876243591e-01 -1.583813875913619995e-01 -5.254114046692848206e-02 3.236601352691650391e-01 -3.412898182868957520e-01 2.738115191459655762e-01 -8.082603216171264648e-01
-4.970338046550750732e-01 -6.542826294898986816e-01 -2.310600131750106812e-01 2.837235331535339355e-01 -2.795934379100799561e-01 8.591554313898086548e-02 3.242416679859161377e-01 -1.724127493798732758e-02
-4.905472099781036377e-01 -1.822962611913681030e-01 -6.307156682014465332e-01 1.735947579145431519e-01 -4.021100699901580811e-01 -3.361153416335582733e-03 3.578164279460906982e-01 -9.196670353412628174e-02
5.203844979405403137e-02 1.164860185235738754e-02 -8.226298689842224121e-01 -2.141379937529563904e-02 3.212817013263702393e-01 -3.859591186046600342e-01 1.973892599344253540e-01 -1.697911620140075684e-01
9.679558873176574707e-02 -1.719160079956054688e-01 -3.363167941570281982e-01 2.152851223945617676e-01 4.522255659103393555e-01 -4.599126577377319336e-01 5.734314322471618652e-01 2.382592707872390747e-01
-5.834544301033020020e-01 2.420742362737655640e-01 -8.998021483421325684e-02 -3.004520535469055176e-01 4.878189563751220703e-01 -1.526211649179458618e-01 2.844463586807250977e-01 -4.005534946918487549e-01
-7.095047831535339355e-01 -7.024436444044113159e-02 -9.197416156530380249e-02 -2.073154002428054810e-01 5.940835475921630859e-01 -1.497765779495239258e-01 -1.643827557563781738e-01 -1.945244371891021729e-01
-6.763847470283508301e-01 -2.205452919006347656e-01 1.478936076164245605e-01 -2.568648159503936768e-01 5.476121604442596436e-02 -9.835369884967803955e-02 2.182559370994567871e-01 -5.879656076431274414e-01
-5.348143577575683594e-01 -4.610656499862670898e-01 -5.458379387855529785e-01 -1.777765899896621704e-01 -4.934659600257873535e-02 1.807033643126487732e-02 -3.042402565479278564e-01 -2.766309976577758789e-01
-1.021743789315223694e-01 -7.717111706733703613e-01 -5.817086696624755859e-01 -9.199638664722442627e-02 7.801290601491928101e-02 7.478763908147811890e-02 -6.872827559709548950e-02 -1.754169613122940063e-01
-5.093480944633483887e-01 1.287260204553604126e-01 -9.661602228879928589e-02 6.870704293251037598e-01 -7.313932478427886963e-02 -4.638621211051940918e-01 -4.488637670874595642e-02 -1.416388601064682007e-01
-6.317659020423889160e-01 -1.744099408388137817e-01 -2.063817232847213745e-01 -4.567233026027679443e-01 -6.330831348896026611e-02 -3.840415775775909424e-01 4.079882502555847168e-01 -3.623546287417411804e-02
-7.929084300994873047e-01 1.878964900970458984e-02 -1.306258141994476318e-01 -1.956478804349899292e-01 4.092215001583099365e-02 -3.330788388848304749e-02 -1.751371920108795166e-01 -5.311731696128845215e-01
-3.231889605522155762e-01 -6.987280249595642090e-01 2.039824798703193665e-02 1.075763106346130371e-01 -3.283973783254623413e-02 -4.322997480630874634e-02 5.080569386482238770e-01 -3.664288520812988281e-01
-1.878351271152496338e-01 -1.906349658966064453e-01 -8.139557242393493652e-01 2.927061319351196289e-01 -1.921789944171905518e-01 1.307094991207122803e-01 2.299364060163497925e-01 -2.707155644893646240e-01
-5.045192316174507141e-02 -2.937288582324981689e-01 -1.873081624507904053e-01 -7.157022505998611450e-02 2.369164973497390747e-01 -8.237992227077484131e-02 2.430951446294784546e-01 -8.654249906539916992e-01
4.665547981858253479e-02 -3.328613638877868652e-01 -2.886198163032531738e-01 5.230761170387268066e-01 6.623719334602355957e-01 -2.225520908832550049e-01 2.031116187572479248e-01 -2.442237734794616699e-02
-5.579348802566528320e-01 -5.817270278930664062e-02 -5.144752264022827148e-01 5.546240136027336121e-02 -2.881766557693481445e-01 -2.035373449325561523e-01 5.308707356452941895e-01 1.061450317502021790e-01
-3.085512816905975342e-01 -3.562195599079132080e-01 -5.734049677848815918e-01 1.580288559198379517e-01 -2.738223969936370850e-01 1.766776889562606812e-01 4.842709004878997803e-01 -2.888343930244445801e-01
-3.980188444256782532e-02 -2.648046016693115234e-01 -8.680461049079895020e-01 6.034873425960540771e-02 2.082293033599853516e-01 1.658951491117477417e-02 -2.087868452072143555e-01 -2.896926403045654297e-01
-6.731808185577392578e-01 1.091111600399017334e-01 -1.555802673101425171e-01 2.127414941787719727e-01 -2.130676060914993286e-01 -6.167441606521606445e-01 -7.764657586812973022e-02 -1.834613233804702759e-01
9.147149324417114258e-02 -3.367135524749755859e-01 -2.166255563497543335e-01 5.799195170402526855e-01 4.139097332954406738e-01 -4.602087438106536865e-01 -1.364141553640365601e-01 -3.054530620574951172e-01
-1.508956104516983032e-01 -3.832003176212310791e-01 -5.725602507591247559e-01 -2.057710587978363037e-01 -6.909588724374771118e-02 -6.279199719429016113e-01 8.962914347648620605e-02 -2.304990589618682861e-01
-2.604685723781585693e-01 -3.407186567783355713e-01 -3.888556361198425293e-01 -2.864842116832733154e-01 2.909489907324314117e-02 -7.516718506813049316e-01 1.024559587240219116e-01 -8.019165694713592529e-02
-1.450236290693283081e-01 -4.335651099681854248e-01 -3.506773710250854492e-01 3.088962435722351074e-01 9.093702584505081177e-02 3.389537334442138672e-01 4.316702187061309814e-01 -5.129323601722717285e-01
-6.619952321052551270e-01 5.202982947230339050e-02 -4.492486715316772461e-01 9.203316271305084229e-02 -3.933498263359069824e-01 -1.248566061258316040e-01 4.166775345802307129e-01 -6.947894394397735596e-02
-5.939725041389465332e-01 -1.579731553792953491e-01 -2.702449262142181396e-01 -4.118360877037048340e-01 -2.016096562147140503e-01 -2.723042666912078857e-01 4.698816835880279541e-01 -2.097976356744766235e-01
-2.627856135368347168e-01 -2.385254800319671631e-01 -2.057391703128814697e-01 5.979054570198059082e-01 6.539551019668579102e-01 -1.751835793256759644e-01 -1.150755584239959717e-01 5.138964205980300903e-02
-7.188885211944580078e-01 -3.874390125274658203e-01 -4.693160206079483032e-02 3.389210104942321777e-01 -3.790301680564880371e-01 2.063384465873241425e-02 2.681277096271514893e-01 -6.182963494211435318e-03
-4.913069009780883789e-01 1.837401241064071655e-01 -6.125796586275100708e-02 5.299953222274780273e-01 6.344270110130310059e-01 3.023114800453186035e-02 9.616760164499282837e-02 -1.659810841083526611e-01
-1.396458894014358521e-01 -1.937838792800903320e-01 -2.371446937322616577e-01 5.867499709129333496e-01 4.616099298000335693e-01 -2.776143252849578857e-01 -3.405173122882843018e-01 -3.692265450954437256e-01
-5.858072042465209961e-01 8.810511976480484009e-02 -3.538898527622222900e-01 2.728196680545806885e-01 -2.895870208740234375e-01 -1.639668047428131104e-01 5.790430307388305664e-01 5.798391625285148621e-02
-4.786639809608459473e-01 3.106736838817596436e-01 -9.830360859632492065e-02 5.997004508972167969e-01 1.269591134041547775e-02 -4.647694528102874756e-01 1.100561991333961487e-01 -2.770816683769226074e-01
-4.459047913551330566e-01 -2.829021513462066650e-01 5.334093794226646423e-02 7.383642345666885376e-02 -1.477756258100271225e-02 -8.092267513275146484e-01 4.411361645907163620e-03 -2.403175681829452515e-01
-1.083601564168930054e-01 -9.780665487051010132e-02 -7.900312542915344238e-01 -1.962930709123611450e-01 4.805552363395690918e-01 -5.577830225229263306e-02 -3.308534994721412659e-02 -2.843805849552154541e-01
-5.374939441680908203e-01 -1.785891130566596985e-02 -6.050172448158264160e-01 -2.453556954860687256e-01 4.484732151031494141e-01 -1.359417289495468140e-01 -2.406270056962966919e-01 -8.382297307252883911e-02
-2.341179847717285156e-01 -6.195667386054992676e-01 -6.640177965164184570e-01 -6.472176313400268555e-02 -1.234330013394355774e-01 2.557784914970397949e-01 -7.809227332472801208e-03 -1.884091198444366455e-01
-4.937300682067871094e-01 1.984809041023254395e-01 -1.170751079916954041e-01 3.909679651260375977e-01 6.542410850524902344e-01 1.503361910581588745e-01 3.153429329395294189e-01 -1.413865759968757629e-02
-4.462455809116363525e-01 -3.812001785263419151e-03 1.909446343779563904e-02 5.281380414962768555e-01 -8.483143150806427002e-02 -6.821264624595642090e-01 2.213591635227203369e-01 -7.962480187416076660e-03
-4.274169206619262695e-01 2.346596270799636841e-01 -4.268721342086791992e-01 2.543578147888183594e-01 2.248279005289077759e-01 -6.272324919700622559e-01 -1.617395132780075073e-01 -2.126125395298004150e-01
-4.306159913539886475e-01 2.223193049430847168e-01 -5.440860986709594727e-01 1.433200901374220848e-03 4.759455025196075439e-01 -4.875233471393585205e-01 -7.937087677419185638e-03 6.961619853973388672e-02
-5.574634075164794922e-01 -1.296505481004714966e-01 -4.472868144512176514e-01 -3.995885550975799561e-01 -1.811335831880569458e-01 -1.158165261149406433e-01 5.933472141623497009e-02 -5.127819180488586426e-01
-4.086337387561798096e-01 -6.109152436256408691e-01 -1.166116073727607727e-01 8.321955054998397827e-02 -2.157984226942062378e-01 -6.256510019302368164e-01 -2.330301143229007721e-02 2.694642730057239532e-02
-5.869390070438385010e-02 -7.811485975980758667e-02 -3.266102969646453857e-01 -2.355482876300811768e-01 2.308774441480636597e-01 -1.149571537971496582e-01 4.501992762088775635e-01 -7.477279305458068848e-01
-5.748256444931030273e-01 -2.626083195209503174e-01 9.036102890968322754e-02 4.134469926357269287e-01 4.896257519721984863e-01 -1.770475059747695923e-01 -3.494922518730163574e-01 -1.681808382272720337e-01
-2.105516567826271057e-02 -4.706943929195404053e-01 -1.580594480037689209e-01 -2.373287826776504517e-01 6.050302982330322266e-01 -3.236137926578521729e-01 1.563448011875152588e-01 -4.488480985164642334e-01
-1.100158169865608215e-01 -6.578214764595031738e-01 -3.665905594825744629e-01 1.303480267524719238e-01 -2.847636938095092773e-01 -3.146989345550537109e-01 4.697932600975036621e-01 -5.437647923827171326e-02
-3.599275648593902588e-01 2.887316346168518066e-01 -1.083600074052810669e-01 1.324020922183990479e-01 1.785191893577575684e-01 -3.589054942131042480e-01 2.862532436847686768e-01 -7.177678346633911133e-01
-3.207477033138275146e-01 -4.409717768430709839e-02 -6.103558540344238281e-01 3.369096219539642334e-01 -3.153494596481323242e-01 -2.412223964929580688e-01 4.926925003528594971e-01 -9.356578439474105835e-02
-6.650088429450988770e-01 -3.022649288177490234e-01 1.622150689363479614e-01 2.582701444625854492e-01 -2.936395108699798584e-01 -2.527834773063659668e-01 4.582784175872802734e-01 -1.150614544749259949e-01
-2.807267606258392334e-01 -5.527550578117370605e-01 -3.014096431434154510e-02 2.780417203903198242e-01 7.303658723831176758e-01 4.912868887186050415e-02 1.939005590975284576e-02 3.484769910573959351e-02
-6.919671297073364258e-01 -2.375743091106414795e-01 -2.896213531494140625e-02 -5.140233635902404785e-01 9.029967337846755981e-02 -2.940945625305175781e-01 6.913388520479202271e-02 -3.166325390338897705e-01
-4.104504287242889404e-01 -2.042639106512069702e-01 -2.723691463470458984e-01 -6.324635352939367294e-03 8.264763355255126953e-01 1.425603181123733521e-01 1.074999496340751648e-01 2.528015151619911194e-02
-1.854817569255828857e-01 -1.969663947820663452e-01 -7.651069164276123047e-01 2.007998973131179810e-01 -1.039977446198463440e-01 4.162899777293205261e-02 5.325976610183715820e-01 -6.987735629081726074e-02
3.359116613864898682e-02 -7.966598123311996460e-02 -3.852732777595520020e-01 6.147208809852600098e-01 3.590138554573059082e-01 -5.422398447990417480e-01 1.165346950292587280e-01 -1.723729521036148071e-01
-1.971935182809829712e-01 9.818257391452789307e-02 -1.763884127140045166e-01 -2.276280820369720459e-01 2.150186896324157715e-01 -1.161144599318504333e-01 4.327410161495208740e-01 -7.883952856063842773e-01
-1.677905172109603882e-01 -5.126260593533515930e-02 -7.070723772048950195e-01 3.818309903144836426e-01 -2.425740212202072144e-01 -1.995775997638702393e-01 4.328059256076812744e-01 -1.935922652482986450e-01
-4.823236167430877686e-01 1.383319199085235596e-01 -4.765035808086395264e-01 -2.985610365867614746e-01 6.072998046875000000e-01 -1.808749586343765259e-01 7.165417075157165527e-02 -1.592820435762405396e-01
-1.065849065780639648e-01 -4.131463766098022461e-01 -6.239092946052551270e-01 1.672539860010147095e-02 5.228108763694763184e-01 -8.328419178724288940e-03 7.838740199804306030e-02 3.858263492584228516e-01
-2.170088700950145721e-02 -2.076650559902191162e-01 -6.956746578216552734e-01 5.505435913801193237e-02 4.540346562862396240e-01 -1.967750638723373413e-01 -1.936592012643814087e-01 -4.324793517589569092e-01
-1.715340465307235718e-02 -2.613131999969482422e-01 -6.988260746002197266e-01 -6.694759428501129150e-02 3.861707150936126709e-01 1.106303483247756958e-01 -9.892930090427398682e-02 -5.171339511871337891e-01
-3.538329303264617920e-01 -6.376828998327255249e-02 -8.290170431137084961e-01 1.877120323479175568e-02 2.116899937391281128e-01 2.194302529096603394e-02 -3.472347855567932129e-01 -1.313315033912658691e-01
-5.381324291229248047e-01 8.111827820539474487e-02 7.473540306091308594e-02 1.803794205188751221e-01 3.037199145182967186e-03 -7.140481472015380859e-01 1.791808605194091797e-01 -3.517547249794006348e-01
-9.620370715856552124e-02 -3.043924272060394287e-01 -1.701722592115402222e-01 6.930781602859497070e-01 1.315285265445709229e-02 -5.914890170097351074e-01 -1.270499527454376221e-01 -1.503338068723678589e-01
-6.448984146118164062e-01 -5.728117227554321289e-01 3.555845469236373901e-02 2.184440791606903076e-01 -2.736411988735198975e-01 -1.101028695702552795e-01 3.172490298748016357e-01 1.391460448503494263e-01
-3.089098334312438965e-01 -3.331736922264099121e-01 -1.559039056301116943e-01 3.784036040306091309e-01 4.272857606410980225e-01 -2.679498195648193359e-01 -5.244227051734924316e-01 -3.109427094459533691e-01
-5.491558909416198730e-01 -7.355989515781402588e-02 -1.442620307207107544e-01 1.728156656026840210e-01 -2.059154659509658813e-01 -7.527362108230590820e-01 1.797826290130615234e-01 3.170316293835639954e-02
-5.839318037033081055e-01 -1.949293911457061768e-01 -1.486735790967941284e-01 1.518155038356781006e-01 -1.120447814464569092e-01 -7.324889898300170898e-01 -1.636440008878707886e-01 9.512747055850923061e-04
2.518505044281482697e-02 -2.757712602615356445e-01 -8.589067459106445312e-01 1.127669289708137512e-01 3.578799962997436523e-01 1.395329367369413376e-02 -1.503778845071792603e-01 -1.482987701892852783e-01
-3.028890788555145264e-01 -6.774463057518005371e-01 -2.975272238254547119e-01 -1.832474172115325928e-01 1.851514428853988647e-01 2.377371340990066528e-01 3.073509037494659424e-02 -4.852610230445861816e-01
-6.064660549163818359e-01 -2.035144269466400146e-01 8.008617907762527466e-02 -2.746995389461517334e-01 6.417200565338134766e-01 -2.036668062210083008e-01 8.896724134683609009e-02 -2.184198796749114990e-01
-2.487419545650482178e-01 -6.112034916877746582e-01 -1.661072075366973877e-01 -1.384592354297637939e-01 -2.110219299793243408e-01 -5.398534536361694336e-01 2.768822610378265381e-01 -3.242830634117126465e-01
-3.339534997940063477e-01 -1.720619574189186096e-02 -3.792847394943237305e-01 1.107468679547309875e-01 -1.210350096225738525e-01 -8.010144829750061035e-01 -1.395116327330470085e-03 -2.752848565578460693e-01
-4.345583915710449219e-01 -4.639719128608703613e-01 2.570279240608215332e-01 2.597425282001495361e-01 6.449910998344421387e-01 -1.217899844050407410e-01 1.742779463529586792e-01 -3.376737609505653381e-02
-7.439436316490173340e-01 -5.208445340394973755e-02 7.696814090013504028e-02 3.261673152446746826e-01 9.945148974657058716e-02 -4.180885851383209229e-01 -3.030572533607482910e-01 -2.345067113637924194e-01
-5.736722350120544434e-01 2.828183397650718689e-02 1.761713810265064240e-02 -4.272928833961486816e-02 7.138711214065551758e-01 -1.606569737195968628e-01 7.310640066862106323e-02 -3.566465675830841064e-01
-3.415080606937408447e-01 3.592367842793464661e-02 -7.385583519935607910e-01 -1.952803134918212891e-01 3.595073521137237549e-01 -3.970357477664947510e-01 -1.058785021305084229e-01 1.963936537504196167e-02
-5.957129597663879395e-01 1.805417388677597046e-01 2.226204276084899902e-01 4.236926436424255371e-01 1.213357076048851013e-01 -4.064679443836212158e-01 -1.381695177406072617e-02 -4.509168565273284912e-01
3.777289018034934998e-02 -5.118626952171325684e-01 6.583192851394414902e-03 1.612555086612701416e-01 4.679296910762786865e-01 -5.925198793411254883e-01 3.477868139743804932e-01 -1.397486180067062378e-01
-2.880087792873382568e-01 8.012863807380199432e-03 -4.100887477397918701e-02 4.782128036022186279e-01 6.902442574501037598e-01 5.248948186635971069e-02 3.527300655841827393e-01 -2.881088554859161377e-01
-6.492299437522888184e-01 -6.545594334602355957e-01 1.151320561766624451e-01 -6.720881164073944092e-02 -7.844549417495727539e-02 -1.107823252677917480e-01 2.950731515884399414e-01 1.636626124382019043e-01
-6.412274241447448730e-01 -4.126483798027038574e-01 2.177085876464843750e-01 2.494271993637084961e-01 -2.184218019247055054e-01 -2.447368651628494263e-01 4.480983614921569824e-01 -2.327208034694194794e-02
-6.609657406806945801e-01 1.598224788904190063e-02 1.482729613780975342e-01 5.573648214340209961e-01 4.086696803569793701e-01 -1.805560290813446045e-01 -1.056521311402320862e-01 1.394799798727035522e-01
-6.513060331344604492e-01 7.410249859094619751e-02 -5.066559910774230957e-01 -2.007059454917907715e-01 2.370877116918563843e-01 -3.784461915493011475e-01 -2.482353001832962036e-01 1.107857152819633484e-01
-3.759080767631530762e-01 1.292951107025146484e-01 -1.372864544391632080e-01 8.370544314384460449e-01 3.913957253098487854e-02 -3.142660558223724365e-01 8.996299654245376587e-02 -1.186588332056999207e-01
-2.731664180755615234e-01 -2.980299293994903564e-01 -6.890044808387756348e-01 2.544097900390625000e-01 -1.859691888093948364e-01 1.952030509710311890e-01 4.258680343627929688e-01 -2.074953615665435791e-01
-2.156255096197128296e-01 -1.005112230777740479e-01 -6.962898969650268555e-01 -3.754954040050506592e-01 4.766993820667266846e-01 -2.755981087684631348e-01 1.191487461328506470e-01 1.392611302435398102e-02
-2.580422461032867432e-01 -1.228000819683074951e-01 -1.528986245393753052e-01 3.420725166797637939e-01 -1.447001397609710693e-01 -8.147317767143249512e-01 2.164941281080245972e-01 -2.152831405401229858e-01
-3.810255825519561768e-01 7.038980722427368164e-02 -1.121336072683334351e-01 7.220445275306701660e-01 -1.012379601597785950e-01 -5.291981697082519531e-01 4.078932851552963257e-02 -1.548517793416976929e-01
-7.020785212516784668e-01 8.187173306941986084e-02 -1.464965343475341797e-01 4.529840648174285889e-01 3.784855008125305176e-01 -2.098122984170913696e-01 -2.927931845188140869e-01 2.695682272315025330e-02
8.933269232511520386e-02 -5.406820178031921387e-01 -6.650493144989013672e-01 -4.645200818777084351e-02 3.806214332580566406e-01 1.437118947505950928e-01 3.689748048782348633e-02 -2.972324788570404053e-01
-6.230086088180541992e-01 -2.888894975185394287e-01 -2.890094220638275146e-01 1.930938959121704102e-01 2.999785915017127991e-02 2.514956295490264893e-01 5.588662624359130859e-01 1.763799041509628296e-01
-8.069146424531936646e-03 -2.423170357942581177e-01 -8.834180831909179688e-01 -9.683434665203094482e-02 1.595251448452472687e-02 -2.864608764648437500e-01 1.388297528028488159e-01 -2.232149392366409302e-01
-1.463917046785354614e-01 -2.755863368511199951e-01 -7.116138339042663574e-01 -1.809169203042984009e-01 1.580375432968139648e-01 -4.975410550832748413e-02 -1.586022824048995972e-01 -5.575754046440124512e-01
-1.847280412912368774e-01 -3.716536760330200195e-01 -7.857599258422851562e-01 -2.046663463115692139e-01 -5.211383476853370667e-02 -1.445171087980270386e-01 -6.219575926661491394e-02 -3.754634261131286621e-01
-7.523452639579772949e-01 2.288407832384109497e-02 -4.424079358577728271e-01 -3.302973508834838867e-01 2.608242928981781006e-01 -6.200871244072914124e-02 -2.197098135948181152e-01 -9.211393445730209351e-02
2.144289463758468628e-01 -4.855069220066070557e-01 -2.429838329553604126e-01 3.292625546455383301e-01 4.194328784942626953e-01 -4.942587316036224365e-01 3.590099513530731201e-01 4.176669195294380188e-02
-5.251310467720031738e-01 2.189830094575881958e-01 1.949600875377655029e-02 4.483911991119384766e-01 3.515575826168060303e-01 -5.679078102111816406e-01 1.391651928424835205e-01 -9.679954499006271362e-02
-5.237710475921630859e-01 -3.775524199008941650e-01 -5.290281176567077637e-01 2.889888128265738487e-03 1.802333444356918335e-01 -1.786504685878753662e-01 -1.652175784111022949e-01 4.599369466304779053e-01
-3.608522117137908936e-01 -6.440355777740478516e-01 -3.792583644390106201e-01 -3.322158157825469971e-01 -5.056510679423809052e-03 -9.512508660554885864e-02 -9.963097982108592987e-04 -4.378633797168731689e-01
-5.798679590225219727e-01 -6.335491538047790527e-01 -2.424865812063217163e-01 2.611601054668426514e-01 -2.889915406703948975e-01 4.462517797946929932e-02 1.558651775121688843e-01 1.598839312791824341e-01
-5.106051564216613770e-01 3.379387855529785156e-01 -3.379063308238983154e-01 3.356412947177886963e-01 4.660166203975677490e-01 -4.080215990543365479e-01 1.010355576872825623e-01 6.620214879512786865e-02
-6.483312696218490601e-02 2.428486244753003120e-03 -7.239215373992919922e-01 -2.196493744850158691e-01 2.614518404006958008e-01 -3.105425238609313965e-01 1.492675952613353729e-02 -5.083955526351928711e-01
-2.256098091602325439e-01 3.244085311889648438e-01 -3.777352571487426758e-01 6.398760080337524414e-01 2.205078452825546265e-01 -2.348668426275253296e-01 6.135371699929237366e-02 -4.291660487651824951e-01
-4.238589406013488770e-01 -1.448270380496978760e-01 -4.401732683181762695e-01 4.133860766887664795e-01 5.374352335929870605e-01 1.785333603620529175e-01 -2.266296595335006714e-01 -2.503125965595245361e-01
-3.020489811897277832e-01 -3.585521578788757324e-01 -7.096830606460571289e-01 -7.486534118652343750e-02 -2.952207624912261963e-01 7.267434149980545044e-02 3.961634635925292969e-01 -1.468659937381744385e-01
-5.396530032157897949e-01 1.371602863073348999e-01 -1.356960535049438477e-01 5.172744989395141602e-01 5.804292559623718262e-01 -2.404440492391586304e-01 -9.544589370489120483e-02 -1.241237018257379532e-02
-3.255364298820495605e-01 -4.256803989410400391e-01 -7.007196545600891113e-01 -2.805746793746948242e-01 -3.270227834582328796e-02 -2.777664922177791595e-02 -1.569682359695434570e-01 -3.414851725101470947e-01
-6.250495910644531250e-01 1.907383203506469727e-01 -4.315393865108489990e-01 3.539035022258758545e-01 2.924523353576660156e-01 6.248521432280540466e-02 -3.635166883468627930e-01 -1.997019350528717041e-01
-2.459673136472702026e-01 -3.191907703876495361e-02 -7.930406183004379272e-02 6.436458230018615723e-01 4.582093358039855957e-01 -4.321826994419097900e-01 1.011282503604888916e-01 -3.330878913402557373e-01
-2.116778343915939331e-01 -3.046828508377075195e-01 -7.232301235198974609e-01 -2.305186539888381958e-01 3.456977009773254395e-01 -3.690152764320373535e-01 1.792900077998638153e-02 1.736652553081512451e-01
-4.463863670825958252e-01 -4.174920916557312012e-01 -6.454604864120483398e-02 -2.746720314025878906e-01 -8.047322183847427368e-02 -7.959049940109252930e-02 3.963833749294281006e-01 -6.139205694198608398e-01
-6.059530973434448242e-01 2.193686366081237793e-01 -2.226392924785614014e-01 -5.599726736545562744e-02 5.548855662345886230e-01 -4.663732051849365234e-01 7.781977951526641846e-02 -2.316244877874851227e-02
-4.318906962871551514e-01 -3.719750344753265381e-01 6.236952170729637146e-02 -2.985618710517883301e-01 -2.469480037689208984e-02 -3.400162756443023682e-01 3.030560910701751709e-01 -6.115652918815612793e-01
-1.743073463439941406e-01 -1.307722926139831543e-01 -5.894402861595153809e-01 2.777821719646453857e-01 6.083100438117980957e-01 -3.445903956890106201e-01 -7.395984977483749390e-02 1.834638863801956177e-01
-3.239413201808929443e-01 -2.392757087945938110e-01 -2.777236998081207275e-01 5.163583159446716309e-01 7.251833379268646240e-02 4.337143301963806152e-01 2.854366600513458252e-01 -4.682005643844604492e-01
2.501766979694366455e-01 -4.376884400844573975e-01 -2.918409109115600586e-01 2.796622216701507568e-01 5.679066181182861328e-01 -2.752106189727783203e-01 2.350796908140182495e-01 -3.590782284736633301e-01
-7.661826014518737793e-01 -1.255564540624618530e-01 3.689808398485183716e-02 1.902644038200378418e-01 1.751596480607986450e-01 -5.205522775650024414e-01 -1.100910380482673645e-01 2.141549140214920044e-01
-5.808690786361694336e-01 1.222263202071189880e-01 8.696386963129043579e-02 4.880947619676589966e-02 6.766780614852905273e-01 -1.462712287902832031e-01 7.283608615398406982e-02 -3.912968039512634277e-01
-5.935962200164794922e-01 8.687272667884826660e-02 -2.155524641275405884e-01 -2.658812999725341797e-01 6.222130060195922852e-01 -3.603927791118621826e-01 1.711044833064079285e-02 -7.494024187326431274e-02
2.027242928743362427e-01 -5.403704047203063965e-01 -3.804365098476409912e-01 -1.310784667730331421e-01 3.739936947822570801e-01 -4.704364836215972900e-01 2.886832356452941895e-01 -2.459055483341217041e-01
-7.098922729492187500e-01 1.298300474882125854e-01 -4.100399315357208252e-01 -1.369687635451555252e-02 1.124945282936096191e-01 -3.558734059333801270e-01 -3.313332200050354004e-01 -2.485840916633605957e-01
-5.880648270249366760e-02 -3.918541669845581055e-01 -5.245861411094665527e-01 -8.160249888896942139e-02 -1.629931479692459106e-02 -7.232281565666198730e-01 1.367346346378326416e-01 -1.382807344198226929e-01
-1.029289513826370239e-01 -1.904911100864410400e-01 -8.335893750190734863e-01 2.144197225570678711e-01 3.509181439876556396e-01 -2.465636841952800751e-02 3.397735580801963806e-02 -2.955770194530487061e-01
-5.505366921424865723e-01 -5.680809020996093750e-01 1.372524797916412354e-01 -1.293119043111801147e-02 -8.175147324800491333e-02 -3.718928098678588867e-01 4.310503900051116943e-01 1.561918705701828003e-01
-4.595980048179626465e-01 1.472074538469314575e-01 -5.336190462112426758e-01 -5.584743618965148926e-02 3.688132166862487793e-01 -5.665848851203918457e-01 -1.269966661930084229e-01 7.785676419734954834e-02
-6.589632630348205566e-01 1.228394210338592529e-01 1.194961220026016235e-01 -2.170633524656295776e-01 6.894742697477340698e-02 -3.545187711715698242e-01 2.124712616205215454e-01 -5.600898861885070801e-01
-8.208769559860229492e-01 -9.064726531505584717e-02 2.671964652836322784e-02 3.031873377040028572e-03 1.089079305529594421e-03 -5.436929464340209961e-01 -3.982411324977874756e-02 1.415340900421142578e-01
-4.853030145168304443e-01 1.999167054891586304e-01 -4.242479801177978516e-01 1.050058752298355103e-01 -2.553289234638214111e-01 -3.202681839466094971e-01 5.874971747398376465e-01 -1.434715986251831055e-01
-5.747786164283752441e-01 -1.296752989292144775e-01 -6.586725711822509766e-01 7.778977043926715851e-03 -1.941676884889602661e-01 2.145397812128067017e-01 3.269799947738647461e-01 1.681057214736938477e-01
-4.202277958393096924e-01 3.297523409128189087e-02 5.273610819131135941e-03 3.997099101543426514e-01 2.945412397384643555e-01 -7.488458752632141113e-01 1.224536076188087463e-01 2.446141326799988747e-03
-6.195507049560546875e-01 -3.309122025966644287e-01 -2.493126690387725830e-01 -4.176960885524749756e-01 -8.669439703226089478e-02 -3.008991777896881104e-01 4.139281511306762695e-01 2.519125491380691528e-02
-4.177085459232330322e-01 4.001575410366058350e-01 -5.488370656967163086e-01 1.693942248821258545e-01 5.185042023658752441e-01 -1.564495563507080078e-01 1.371290236711502075e-01 -1.528057754039764404e-01
-2.270319461822509766e-01 -2.544354796409606934e-01 6.486383825540542603e-02 2.957346737384796143e-01 2.348518818616867065e-01 -8.242813348770141602e-01 2.315749824047088623e-01 -6.189302355051040649e-02
-2.842417359352111816e-01 4.363048449158668518e-02 -2.405011504888534546e-01 5.546135902404785156e-01 6.210756301879882812e-01 -4.023872315883636475e-01 5.411740764975547791e-02 3.587325662374496460e-02
2.387282997369766235e-01 -5.179494023323059082e-01 -2.188101112842559814e-01 9.506174921989440918e-02 5.894938111305236816e-01 -3.442187905311584473e-01 3.835355639457702637e-01 -6.880114972591400146e-02
-5.294723510742187500e-01 -1.252026408910751343e-01 -1.703302413225173950e-01 4.504886567592620850e-01 5.301685333251953125e-01 -1.830974668264389038e-01 -3.869110941886901855e-01 -8.790607005357742310e-02
-7.943536639213562012e-01 2.918312847614288330e-01 -1.607639044523239136e-01 -1.876663565635681152e-01 2.926628291606903076e-01 1.351234167814254761e-01 -2.580695971846580505e-02 -3.437981009483337402e-01
-1.535776853561401367e-01 -6.406597048044204712e-02 -6.770840287208557129e-01 -4.737997427582740784e-02 6.694437861442565918e-01 1.071509122848510742e-01 -5.702274292707443237e-02 -2.207579165697097778e-01
-2.275906354188919067e-01 -5.311485752463340759e-02 -1.233899295330047607e-01 3.043431937694549561e-01 -1.416071667335927486e-03 -7.781525254249572754e-01 2.496144473552703857e-01 -4.119473993778228760e-01
-6.359356641769409180e-01 -2.181910276412963867e-01 -1.588428020477294922e-01 -1.228453591465950012e-02 6.557897925376892090e-01 9.684871882200241089e-02 -2.407083958387374878e-01 -1.587962806224822998e-01
-6.862774491310119629e-01 2.999739050865173340e-01 -4.215039014816284180e-01 -9.798498451709747314e-02 3.369165658950805664e-01 -3.651364743709564209e-01 -5.394901707768440247e-02 4.499331861734390259e-02
-1.581924408674240112e-01 -3.002512641251087189e-02 -1.416944414377212524e-01 -1.531885862350463867e-01 2.472456544637680054e-01 -2.112198173999786377e-01 3.490009605884552002e-01 -8.384411931037902832e-01
-1.697352081537246704e-01 -1.913559995591640472e-02 -2.703623771667480469e-01 8.557167649269104004e-01 2.011593878269195557e-01 -3.296238481998443604e-01 1.175356656312942505e-01 5.045203119516372681e-02
-3.056288063526153564e-01 -1.336579471826553345e-01 -7.611452937126159668e-01 -2.439400255680084229e-01 3.259954750537872314e-01 1.467617601156234741e-01 -1.074630841612815857e-01 -3.324411809444427490e-01
-7.188858985900878906e-01 3.235705792903900146e-01 -1.518575102090835571e-01 4.161717891693115234e-01 3.439061045646667480e-01 1.235386803746223450e-01 -1.726734340190887451e-01 -1.374632865190505981e-01
-3.062532544136047363e-01 2.253618091344833374e-01 -1.002427563071250916e-01 3.716542124748229980e-01 2.483308762311935425e-01 -6.874203085899353027e-01 3.473235368728637695e-01 -2.289041131734848022e-01
-2.533033303916454315e-02 -3.059121370315551758e-01 -3.092656433582305908e-01 3.342731893062591553e-01 -4.015896469354629517e-02 -7.624261975288391113e-01 2.722707018256187439e-02 -3.387396633625030518e-01
-4.666095077991485596e-01 1.668615937232971191e-01 -2.601011991500854492e-01 2.121399641036987305e-01 6.484422683715820312e-01 3.192981779575347900e-01 2.880595624446868896e-01 -1.907087117433547974e-01
-7.977820187807083130e-02 -3.895599246025085449e-01 -6.566068530082702637e-01 3.018359094858169556e-02 4.750827848911285400e-01 -5.347400531172752380e-02 -2.925537824630737305e-01 -3.093282282352447510e-01
-2.150049060583114624e-01 -1.313461363315582275e-01 -1.508478224277496338e-01 6.397558450698852539e-01 5.421397089958190918e-01 -4.462300539016723633e-01 -6.935612112283706665e-02 -8.143461495637893677e-02
-8.566300868988037109e-01 -1.131710410118103027e-01 2.472545765340328217e-02 1.069880127906799316e-01 -1.725795306265354156e-02 -4.498426914215087891e-01 -1.800259500741958618e-01 -7.908196747303009033e-02
-6.186700463294982910e-01 3.096128702163696289e-01 -3.805443644523620605e-01 -1.901103705167770386e-01 5.362675189971923828e-01 -1.744091510772705078e-01 4.098271578550338745e-02 -1.440504491329193115e-01
-5.285207033157348633e-01 3.360417783260345459e-01 -8.002774417400360107e-02 9.046320617198944092e-02 6.280459761619567871e-01 7.045946270227432251e-02 3.859927654266357422e-01 -2.115592360496520996e-01
-2.628393471240997314e-01 -1.428141444921493530e-01 -3.800942301750183105e-01 3.627067506313323975e-01 7.433820962905883789e-01 2.772870361804962158e-01 6.403264403343200684e-02 -2.977762185037136078e-02
-5.356972813606262207e-01 3.866280615329742432e-01 -1.324156075716018677e-01 3.177340328693389893e-01 6.653083860874176025e-02 -5.216813683509826660e-01 8.580917865037918091e-02 -4.013943672180175781e-01
-4.543505311012268066e-01 -7.302754372358322144e-02 -4.566768184304237366e-02 2.828543782234191895e-01 -4.675336554646492004e-02 -8.214256167411804199e-01 1.263499110937118530e-01 -1.151099205017089844e-01
-6.594401597976684570e-01 4.790270328521728516e-02 5.478541180491447449e-02 1.597915589809417725e-01 3.490648269653320312e-01 -4.999206066131591797e-01 -9.908566623926162720e-02 -3.907994627952575684e-01
-5.767933726310729980e-01 -1.682273484766483307e-02 -4.714841842651367188e-01 7.556927949190139771e-02 -3.852147161960601807e-01 -2.065580487251281738e-01 4.979119896888732910e-01 6.735378410667181015e-03
-3.735181689262390137e-01 -3.427243605256080627e-02 2.274333089590072632e-01 2.752405591309070587e-02 2.954165339469909668e-01 -5.089583992958068848e-01 3.824037313461303711e-01 -5.606102347373962402e-01
1.610206626355648041e-02 -6.714957356452941895e-01 6.778892129659652710e-02 1.626132875680923462e-01 2.592526674270629883e-01 -5.970649123191833496e-01 1.596868038177490234e-01 -2.619110941886901855e-01
-6.432678103446960449e-01 -4.608199298381805420e-01 1.288137286901473999e-01 3.110134899616241455e-01 -2.424272894859313965e-01 -2.380956858396530151e-01 3.709117770195007324e-01 8.656164258718490601e-02
-4.774358868598937988e-01 7.302394509315490723e-02 1.903516985476016998e-02 4.652697741985321045e-01 3.436356186866760254e-01 -6.325877904891967773e-01 1.746034473180770874e-01 3.384079784154891968e-02
-3.585957288742065430e-01 -4.144758917391300201e-03 -1.857584416866302490e-01 6.818646788597106934e-01 4.125712215900421143e-01 -1.606259196996688843e-01 -2.557752430438995361e-01 -3.324298262596130371e-01
-5.386939048767089844e-01 -4.454812407493591309e-01 -2.452842742204666138e-01 -4.159829318523406982e-01 -9.188104420900344849e-02 -2.580906450748443604e-01 4.398882091045379639e-01 9.795292466878890991e-02
-2.327087223529815674e-01 -1.616494804620742798e-01 -5.669957399368286133e-01 1.777440905570983887e-01 -1.677337139844894409e-01 1.758800446987152100e-01 5.877959132194519043e-01 -4.025751352310180664e-01
-1.579013019800186157e-01 -2.553844749927520752e-01 -8.757326006889343262e-01 -1.799503117799758911e-01 6.832420825958251953e-02 -1.662403792142868042e-01 5.466805025935173035e-02 -2.743418216705322266e-01
-3.962739408016204834e-01 -8.242929577827453613e-01 7.429891079664230347e-02 -1.014257594943046570e-01 1.564648002386093140e-03 -1.493848562240600586e-01 2.091081589460372925e-01 -2.857554554939270020e-01
-5.291939377784729004e-01 -3.748118877410888672e-02 -6.238821148872375488e-01 2.663174644112586975e-02 -3.039745986461639404e-01 -1.642362624406814575e-01 4.498742222785949707e-01 8.276444673538208008e-02
-4.544897675514221191e-01 3.946813941001892090e-01 -5.012895464897155762e-01 3.149966299533843994e-01 3.864936232566833496e-01 -3.674724996089935303e-01 5.228866636753082275e-02 2.022930420935153961e-03
-4.958829581737518311e-01 -2.357555925846099854e-01 -1.619095802307128906e-01 5.549020767211914062e-01 3.898836672306060791e-01 -2.969229221343994141e-01 -3.126261532306671143e-01 1.627294421195983887e-01
-4.742236733436584473e-01 1.977903991937637329e-01 -2.069310545921325684e-01 6.265160441398620605e-01 2.983474135398864746e-01 -4.039191305637359619e-01 2.096352428197860718e-01 -6.737408041954040527e-02
-5.439978092908859253e-02 -4.464357495307922363e-01 -3.105609416961669922e-01 2.728029489517211914e-01 -1.278972178697586060e-01 -1.656667441129684448e-01 7.531284689903259277e-01 -1.259389370679855347e-01
-1.221795454621315002e-01 -3.588977456092834473e-01 7.136666774749755859e-02 5.493457317352294922e-01 6.449805498123168945e-01 -2.792038917541503906e-01 1.939806491136550903e-01 -1.334444433450698853e-01
-4.315580129623413086e-01 1.205859109759330750e-01 -6.110582351684570312e-01 -1.103162392973899841e-01 5.340490341186523438e-01 -3.564718663692474365e-01 -3.668864443898200989e-02 -5.318680778145790100e-03
-2.265625000000000000e-01 -1.292695403099060059e-01 -7.744213193655014038e-02 2.322325706481933594e-01 -4.884159192442893982e-02 -7.673360705375671387e-01 3.921641707420349121e-01 -3.564362525939941406e-01
-2.899242341518402100e-01 -1.281376481056213379e-01 -6.189551949501037598e-01 4.457726478576660156e-01 -2.744937539100646973e-01 -7.890645414590835571e-02 4.762795865535736084e-01 -9.638820588588714600e-02
-5.037291646003723145e-01 -9.502224624156951904e-02 -6.650507450103759766e-01 2.194292694330215454e-01 -3.332904875278472900e-01 -1.427418142557144165e-01 3.096018433570861816e-01 1.395522207021713257e-01
-3.810182511806488037e-01 -5.857926011085510254e-01 4.084315896034240723e-02 3.706355094909667969e-01 1.227003559470176697e-01 2.649705410003662109e-01 4.128223061561584473e-01 -3.419739305973052979e-01
3.466758131980895996e-02 -2.454038113355636597e-01 -8.302564024925231934e-01 -1.933775395154953003e-01 2.286651134490966797e-01 -1.960644870996475220e-01 1.966165602207183838e-01 -2.871718108654022217e-01
-3.168878853321075439e-01 -1.189080998301506042e-01 -4.981885254383087158e-01 7.354252506047487259e-03 7.702104449272155762e-01 -1.646798551082611084e-01 -1.297947484999895096e-02 -1.291701346635818481e-01
-3.348592221736907959e-01 -2.705758512020111084e-01 1.399738434702157974e-02 3.347001969814300537e-01 -2.970561683177947998e-01 -4.227118790149688721e-01 5.242683291435241699e-01 -4.008152186870574951e-01
-5.365551710128784180e-01 -5.902280285954475403e-02 -5.433342978358268738e-02 1.646106839179992676e-01 -6.408578902482986450e-02 -7.109398841857910156e-01 -1.477845460176467896e-01 -3.836579024791717529e-01
-3.066524565219879150e-01 -1.819046437740325928e-01 -8.501085042953491211e-01 -2.835167348384857178e-01 5.523296445608139038e-02 3.800206258893013000e-02 -3.163510560989379883e-02 -2.536000609397888184e-01
-9.968234598636627197e-02 -2.266622930765151978e-01 -4.413900077342987061e-01 1.672541350126266479e-01 5.391211807727813721e-02 -7.769381999969482422e-01 2.665129303932189941e-02 -3.296038210391998291e-01
-1.219395920634269714e-01 -4.584866166114807129e-01 -1.178722679615020752e-01 1.722575128078460693e-01 1.890551000833511353e-01 2.921232879161834717e-01 6.526412963867187500e-01 -4.293434321880340576e-01
-5.443643927574157715e-01 -3.782503306865692139e-01 -1.760698407888412476e-01 3.192613422870635986e-01 -4.142854809761047363e-01 -3.317492082715034485e-02 5.030726194381713867e-01 -4.301894456148147583e-02
-5.341982841491699219e-01 8.716734498739242554e-02 -1.255091875791549683e-01 7.549852132797241211e-02 -1.468679457902908325e-01 -6.574812531471252441e-01 1.235887184739112854e-01 -4.652477800846099854e-01
-2.973836660385131836e-01 2.281308025121688843e-01 -1.307130753993988037e-01 3.455357849597930908e-01 6.186017990112304688e-01 1.439961194992065430e-01 5.135235190391540527e-01 -2.364932298660278320e-01
-3.994441330432891846e-01 -2.610228657722473145e-01 -4.680685698986053467e-01 4.568546116352081299e-01 -3.334324657917022705e-01 -1.415301412343978882e-01 4.410294294357299805e-01 1.370851844549179077e-01
-6.758403778076171875e-01 -3.898134231567382812e-01 -1.466963440179824829e-01 -4.176698327064514160e-01 -1.841464191675186157e-01 -2.628346681594848633e-01 8.351735770702362061e-02 -2.921478450298309326e-01
-6.577522754669189453e-01 -1.449350416660308838e-01 -3.786204755306243896e-01 -9.628557413816452026e-02 2.701794505119323730e-01 1.149860247969627380e-01 -2.465539127588272095e-01 -4.967130422592163086e-01
-2.590287029743194580e-01 -1.129088550806045532e-02 -5.843409895896911621e-01 6.432678103446960449e-01 2.193037420511245728e-01 -3.451283872127532959e-01 -9.480277448892593384e-02 3.651859983801841736e-02
-9.622149914503097534e-02 -3.031973242759704590e-01 -2.028707265853881836e-01 -2.881924249231815338e-02 1.896415650844573975e-01 -7.626574635505676270e-01 6.483708322048187256e-02 -4.847797453403472900e-01
-7.963439226150512695e-01 2.721958421170711517e-02 -3.388470411300659180e-01 -3.051647245883941650e-01 4.224010556936264038e-02 -2.165898121893405914e-02 -1.274911165237426758e-01 -3.723512291908264160e-01
-5.371798872947692871e-01 -1.088260412216186523e-01 -3.992252349853515625e-01 1.126532703638076782e-01 8.342222124338150024e-02 -5.654456615447998047e-01 3.566133975982666016e-01 2.714073956012725830e-01
-6.398988962173461914e-01 -4.688512980937957764e-01 -1.536057293415069580e-01 -2.957598268985748291e-01 1.900462359189987183e-01 -2.929219305515289307e-01 -5.248121544718742371e-02 -3.673748970031738281e-01
-3.124379217624664307e-01 -2.025313824415206909e-01 2.358922511339187622e-01 2.881197035312652588e-01 6.305148601531982422e-01 -4.948616623878479004e-01 2.296748757362365723e-01 -1.658842712640762329e-01
-2.074978053569793701e-01 -2.628369927406311035e-01 7.331238128244876862e-03 -1.442967653274536133e-01 7.013812661170959473e-02 -5.420210361480712891e-01 2.924492657184600830e-01 -6.948044896125793457e-01
-4.880730509757995605e-01 4.517804831266403198e-02 -5.120135545730590820e-01 2.225438803434371948e-01 5.069696307182312012e-01 -2.891337275505065918e-01 -4.991577193140983582e-02 3.239626288414001465e-01
-4.234233200550079346e-01 -3.198354840278625488e-01 -4.543791413307189941e-01 4.230724573135375977e-01 -4.049919545650482178e-01 -1.876686364412307739e-01 3.534396290779113770e-01 9.386047720909118652e-02
-4.865972399711608887e-01 1.696657761931419373e-02 3.952220082283020020e-02 -1.764836311340332031e-01 6.128389388322830200e-02 -4.439477026462554932e-01 2.818676233291625977e-01 -6.707700490951538086e-01
-4.516375362873077393e-01 -8.197723329067230225e-02 -7.439733296632766724e-02 1.108145862817764282e-01 -2.335558831691741943e-02 -8.510397672653198242e-01 2.003028988838195801e-01 -8.095051348209381104e-02
-1.751274913549423218e-01 -5.401085019111633301e-01 -4.531131684780120850e-01 -2.328443974256515503e-01 3.248896449804306030e-02 -6.349074244499206543e-01 1.000261828303337097e-01 6.258630007505416870e-02
-6.666709780693054199e-01 -1.267540901899337769e-01 -4.208468496799468994e-01 -4.641431868076324463e-01 -1.392205655574798584e-01 -2.220349907875061035e-01 1.995154172182083130e-01 -1.960966140031814575e-01
-1.986963301897048950e-01 -5.052381753921508789e-01 -6.106324195861816406e-01 -4.293164238333702087e-02 5.059516429901123047e-01 2.317232936620712280e-01 6.135752424597740173e-03 1.442873179912567139e-01
-6.613488793373107910e-01 1.378060728311538696e-01 -3.160133361816406250e-01 2.027586847543716431e-01 5.432540774345397949e-01 7.372978609055280685e-03 -2.790334820747375488e-01 -1.720834225416183472e-01
4.942862782627344131e-03 -5.234583020210266113e-01 -3.030777871608734131e-01 1.102970819920301437e-02 9.933766722679138184e-02 -6.990272998809814453e-01 3.289722800254821777e-01 -1.651037633419036865e-01
-2.915177941322326660e-01 -4.539257287979125977e-01 -4.713461697101593018e-01 -4.771746322512626648e-02 -5.650769546627998352e-02 -6.612924337387084961e-01 -1.814029514789581299e-01 -1.054374948143959045e-01
-2.970741093158721924e-01 -5.174261331558227539e-01 -7.303380966186523438e-01 -1.585007607936859131e-01 5.059194751083850861e-03 2.634215913712978363e-02 2.911577224731445312e-01 2.960932208225131035e-03
-4.792479872703552246e-01 7.653670758008956909e-02 -3.773653507232666016e-01 3.193636536598205566e-01 6.840428113937377930e-01 -1.031614020466804504e-01 -1.869978457689285278e-01 -8.087380975484848022e-02
-3.686683773994445801e-01 8.867020905017852783e-02 -4.104870855808258057e-01 1.941148936748504639e-01 7.030749917030334473e-01 -3.065416216850280762e-01 1.581510305404663086e-01 1.916953772306442261e-01
-1.666720211505889893e-01 5.772244930267333984e-02 -1.355627030134201050e-01 4.044988751411437988e-01 3.620101213455200195e-01 -6.028239130973815918e-01 3.113183975219726562e-01 -4.421817958354949951e-01
-2.315887957811355591e-01 -4.873735606670379639e-01 -2.178564965724945068e-01 5.320886373519897461e-01 4.711288809776306152e-01 -2.096418291330337524e-01 -2.534866929054260254e-01 2.192854434251785278e-01
-6.074576377868652344e-01 -5.838758945465087891e-01 -1.386394500732421875e-01 1.633613556623458862e-01 -2.778344452381134033e-01 -3.937900662422180176e-01 1.018136925995349884e-02 1.086747348308563232e-01
-2.060791999101638794e-01 -3.141249418258666992e-01 -8.078019022941589355e-01 -2.157492190599441528e-01 2.365026473999023438e-01 1.275200396776199341e-01 6.118015944957733154e-02 -2.895289957523345947e-01
-4.137615561485290527e-01 -3.592896461486816406e-01 -1.638915687799453735e-01 -1.732060760259628296e-01 6.880587339401245117e-01 -3.866009414196014404e-01 4.025446996092796326e-02 1.354483664035797119e-01
-6.111941337585449219e-01 -3.026967868208885193e-02 -2.220249027013778687e-01 -1.964393109083175659e-01 -1.882710456848144531e-01 -4.569913148880004883e-01 1.929324120283126831e-02 -5.412786602973937988e-01
-9.240645766258239746e-01 -9.101858735084533691e-02 -1.012546289712190628e-02 -2.848948910832405090e-02 1.113189477473497391e-02 -2.846544682979583740e-01 -1.925967484712600708e-01 -1.366035789251327515e-01
-3.464684486389160156e-01 -2.352721393108367920e-01 3.714245557785034180e-02 3.961954414844512939e-01 1.752109080553054810e-01 -6.555870175361633301e-01 -8.532199263572692871e-02 -4.455145299434661865e-01
-4.996998608112335205e-01 -3.717556893825531006e-01 -5.557600855827331543e-01 -4.023966491222381592e-01 -6.323676556348800659e-02 -1.392158120870590210e-01 -1.293814275413751602e-02 -3.431591689586639404e-01
-1.418986022472381592e-01 -5.801922678947448730e-01 -3.359845280647277832e-01 -4.352536052465438843e-02 5.254187807440757751e-02 -6.836841106414794922e-01 1.425426304340362549e-01 1.948300749063491821e-01
-5.007758736610412598e-01 -5.879061222076416016e-01 -1.436503827571868896e-01 3.251670300960540771e-01 -3.140443563461303711e-01 1.739618601277470589e-03 3.725056648254394531e-01 -1.995833665132522583e-01
-2.966373860836029053e-01 -7.586535215377807617e-01 9.466432780027389526e-02 3.621317818760871887e-02 8.686492592096328735e-02 -5.367884412407875061e-02 4.489843845367431641e-01 -3.378823399543762207e-01
-2.171577662229537964e-01 1.798422187566757202e-01 -3.753362894058227539e-01 9.501000493764877319e-02 1.991342306137084961e-01 -6.592915654182434082e-01 1.875651180744171143e-01 -5.109741091728210449e-01
-1.148049682378768921e-01 -1.832570731639862061e-01 -1.043032109737396240e-01 4.535588026046752930e-01 2.406578510999679565e-01 -7.404662370681762695e-01 2.153652161359786987e-01 -2.899195849895477295e-01
-5.773370265960693359e-01 1.861403286457061768e-01 -6.258133053779602051e-02 -1.422570645809173584e-01 -7.994335889816284180e-02 -3.727367520332336426e-01 2.448443770408630371e-01 -6.345137953758239746e-01
-3.017150163650512695e-01 -4.783627763390541077e-02 -5.521137118339538574e-01 4.619747996330261230e-01 -2.726506590843200684e-01 -2.231200970709323883e-02 3.260960876941680908e-01 -4.552522599697113037e-01
-4.766928255558013916e-01 2.848925255239009857e-02 -8.797091990709304810e-02 1.690727472305297852e-01 -1.359376162290573120e-01 -7.500924468040466309e-01 1.697071343660354614e-01 -3.545555174350738525e-01
-7.092347145080566406e-01 -2.057544514536857605e-02 -3.387762233614921570e-02 -1.159644424915313721e-01 5.500097870826721191e-01 -1.076264679431915283e-01 -2.040093541145324707e-01 -3.553215265274047852e-01
-5.089701414108276367e-01 -1.679432764649391174e-02 -5.856023430824279785e-01 -4.424684345722198486e-01 3.234557807445526123e-01 -1.480206847190856934e-01 1.663995353737846017e-04 -2.746364474296569824e-01
-2.729908227920532227e-01 -3.497525453567504883e-01 -3.240625262260437012e-01 5.623730421066284180e-01 3.143636137247085571e-02 3.470614850521087646e-01 1.009510979056358337e-01 -5.002382397651672363e-01
-6.124204993247985840e-01 -1.649348437786102295e-01 7.318550348281860352e-02 -6.139421463012695312e-02 6.892887949943542480e-01 -2.283754199743270874e-01 -3.503695875406265259e-02 -2.451738566160202026e-01
-3.836301565170288086e-01 1.896809488534927368e-01 -2.665383219718933105e-01 4.408939182758331299e-01 5.381733179092407227e-01 -3.874077498912811279e-01 5.862449854612350464e-02 -3.290394246578216553e-01
-7.607313990592956543e-01 -2.411301881074905396e-01 1.316578239202499390e-01 1.758707612752914429e-01 8.906559646129608154e-02 -2.979919016361236572e-01 -3.454949259757995605e-01 -3.142945766448974609e-01
-5.547429323196411133e-01 4.251317977905273438e-01 -1.085397601127624512e-01 6.528270244598388672e-02 2.909897267818450928e-01 -2.542499005794525146e-01 1.015796810388565063e-01 -5.795204639434814453e-01
