# Supplementary material for: Where is your field going? A machine learning approach to study the relative motion of the domains of physics
Source: PLoS One. 2020 Jun 18;15(6):e0233997. doi: 10.1371/journal.pone.0233997 (PMC7302634; doi:10.1371/journal.pone.0233997)
Supplement: S19 Data — (ZIP) [file pone.0233997.s019.zip › 18/Pacs4Run_18_VS_500_embeddings1994-1998ED8.txt]

-3.554442524909973145e-01 1.684278845787048340e-01 -4.863751828670501709e-01 -1.952422410249710083e-01 6.587041616439819336e-01 2.829964756965637207e-01 -1.568426936864852905e-01 -1.789779961109161377e-01
-7.092136889696121216e-02 -4.498091638088226318e-01 -2.769684195518493652e-01 -4.854342639446258545e-01 3.269822299480438232e-01 2.594818174839019775e-01 -3.046043217182159424e-01 4.617921710014343262e-01
-3.893261849880218506e-01 -2.117646187543869019e-01 7.933530211448669434e-02 1.439159363508224487e-01 8.587990403175354004e-01 6.781568378210067749e-02 -1.799142062664031982e-01 4.551126062870025635e-02
2.705940902233123779e-01 2.467271834611892700e-01 -4.698063135147094727e-01 -2.783196866512298584e-01 5.066953301429748535e-01 -1.154678240418434143e-01 -2.990933656692504883e-01 4.562839567661285400e-01
2.852117717266082764e-01 2.654147446155548096e-01 -3.942527472972869873e-01 1.489700376987457275e-01 5.224254131317138672e-01 4.588969945907592773e-01 -3.808236718177795410e-01 2.050375640392303467e-01
-3.132422268390655518e-01 -4.721085429191589355e-01 -4.255973398685455322e-01 -2.242611050605773926e-01 6.045283079147338867e-01 -2.490624338388442993e-01 1.414749920368194580e-01 -8.062824606895446777e-03
-2.798067629337310791e-01 3.218570724129676819e-02 -1.875484436750411987e-01 7.287206500768661499e-02 7.380323410034179688e-01 -6.604468822479248047e-02 -5.736710429191589355e-01 4.511827975511550903e-02
4.802344441413879395e-01 1.565129756927490234e-01 -4.063956737518310547e-01 -4.238438606262207031e-01 3.164170086383819580e-01 3.737584650516510010e-01 -2.502093017101287842e-01 3.125023841857910156e-01
-1.465306580066680908e-01 -3.433786332607269287e-01 -5.661883950233459473e-01 6.867923587560653687e-02 4.669142663478851318e-01 4.264224469661712646e-01 -1.281269043684005737e-01 3.450684249401092529e-01
-1.747691333293914795e-01 -2.204329334199428558e-02 1.071685776114463806e-01 1.647034734487533569e-01 7.322973608970642090e-01 2.548016309738159180e-01 -1.340653747320175171e-01 5.578535795211791992e-01
-1.736859977245330811e-02 -3.521340787410736084e-01 2.624319493770599365e-01 -2.804034650325775146e-01 5.929583907127380371e-01 2.931381464004516602e-01 -2.884567677974700928e-01 4.554848372936248779e-01
-2.301402390003204346e-02 5.087099038064479828e-03 -6.058104038238525391e-01 1.845012158155441284e-01 5.763004422187805176e-01 1.156113371253013611e-01 -4.826387166976928711e-01 1.413122117519378662e-01
-4.128846526145935059e-01 -6.364560220390558243e-03 2.524224817752838135e-01 -2.719888687133789062e-01 7.430436611175537109e-01 -1.705811023712158203e-01 1.076108403503894806e-02 3.323599100112915039e-01
-3.718053400516510010e-01 -6.825334578752517700e-02 -9.030270390212535858e-03 1.870512813329696655e-01 8.518897294998168945e-01 2.938377670943737030e-02 -2.717518210411071777e-01 -1.469828337430953979e-01
-3.143755495548248291e-01 -1.740757673978805542e-01 2.393157333135604858e-01 -3.618572950363159180e-01 3.091071248054504395e-01 7.269362807273864746e-01 -9.704227000474929810e-02 2.219278961420059204e-01
-4.554881751537322998e-01 -4.591641426086425781e-01 4.016423970460891724e-02 -2.504706084728240967e-01 3.638300895690917969e-01 6.014935374259948730e-01 1.496328860521316528e-01 2.816690504550933838e-02
-1.711859405040740967e-01 -3.890622556209564209e-01 1.648043692111968994e-01 -2.169079929590225220e-01 6.882132291793823242e-01 1.984876990318298340e-01 -2.423285245895385742e-01 4.163632690906524658e-01
9.241598844528198242e-02 3.191872239112854004e-01 1.028695926070213318e-01 -1.665963381528854370e-01 7.887413501739501953e-01 1.989219933748245239e-01 2.871853709220886230e-01 -3.272371292114257812e-01
1.888272613286972046e-01 3.325971364974975586e-01 -1.131063178181648254e-01 -1.189799513667821884e-02 7.120836973190307617e-01 4.960670769214630127e-01 2.882805466651916504e-01 -6.736058741807937622e-02
-3.895688056945800781e-02 3.973313868045806885e-01 -2.352733910083770752e-01 -3.789669275283813477e-01 3.661744892597198486e-01 -4.291798453778028488e-03 -2.450087666511535645e-01 6.689612865447998047e-01
-2.132862061262130737e-01 -1.216872110962867737e-01 -5.420144200325012207e-01 -3.782593607902526855e-01 3.526400327682495117e-01 -1.771288691088557243e-03 5.944549292325973511e-02 6.123312115669250488e-01
2.431290596723556519e-01 -3.337477445602416992e-01 -1.241383329033851624e-01 -4.801467061042785645e-01 4.081003665924072266e-01 5.631175041198730469e-01 -8.405194431543350220e-02 -3.046924471855163574e-01
-2.194043248891830444e-01 -2.432913631200790405e-01 -1.599869728088378906e-01 -4.644630104303359985e-02 5.271412134170532227e-01 4.850582480430603027e-01 -2.432283610105514526e-01 5.409238934516906738e-01
9.282237291336059570e-02 2.639428377151489258e-01 -1.604052484035491943e-01 2.785360515117645264e-01 7.836511135101318359e-01 4.404301345348358154e-01 9.404919296503067017e-02 3.837936744093894958e-02
-6.743925213813781738e-01 1.237915158271789551e-01 3.408976271748542786e-02 -8.882820606231689453e-02 3.587316274642944336e-01 5.035010576248168945e-01 -1.561181545257568359e-01 3.379988670349121094e-01
1.112043112516403198e-02 1.068930104374885559e-01 -7.998502254486083984e-02 2.878823280334472656e-01 6.984517574310302734e-01 6.401241421699523926e-01 2.464430034160614014e-02 3.123184666037559509e-02
1.289595663547515869e-01 -3.729315400123596191e-01 -4.217926040291786194e-02 -3.584126383066177368e-02 6.569380164146423340e-01 4.781040549278259277e-01 4.529031459242105484e-03 4.255068600177764893e-01
2.253352105617523193e-01 8.679374121129512787e-03 1.869594752788543701e-01 -5.024996399879455566e-01 5.158219337463378906e-01 4.279661178588867188e-01 -2.423537373542785645e-01 -3.920794129371643066e-01
-4.299907088279724121e-01 3.708200752735137939e-01 -3.814225792884826660e-01 9.178634732961654663e-02 4.342299997806549072e-01 5.482490658760070801e-01 4.575741291046142578e-02 -1.801833510398864746e-01
-3.145697116851806641e-01 -8.540894836187362671e-02 1.445744782686233521e-01 6.657487154006958008e-02 5.017229914665222168e-01 7.381309270858764648e-01 -6.165771558880805969e-02 2.608681023120880127e-01
-4.775207638740539551e-01 -2.570696547627449036e-02 -1.803036481142044067e-01 -2.931185066699981689e-01 4.666443467140197754e-01 1.369401514530181885e-01 2.227543443441390991e-01 6.056039333343505859e-01
-1.344419717788696289e-01 -1.124554648995399475e-01 -2.193721085786819458e-01 -3.382898271083831787e-01 4.938242137432098389e-01 2.221103757619857788e-02 3.261826932430267334e-02 7.491964697837829590e-01
-1.902869790792465210e-01 -3.181486129760742188e-01 3.270018100738525391e-01 -9.136808663606643677e-02 7.578855156898498535e-01 2.667933702468872070e-01 -1.887067109346389771e-01 2.571273446083068848e-01
-2.146027982234954834e-01 -3.341226577758789062e-01 -2.905912399291992188e-01 -4.315615594387054443e-01 3.418380022048950195e-01 4.130522310733795166e-01 1.706280559301376343e-01 5.050147175788879395e-01
-3.697888255119323730e-01 -5.231589078903198242e-01 -2.289952933788299561e-01 -5.019638538360595703e-01 4.838009476661682129e-01 -1.773758679628372192e-01 -1.302325874567031860e-01 5.165608972311019897e-02
2.389731854200363159e-01 -1.660921424627304077e-02 -6.478558480739593506e-02 2.021058052778244019e-01 6.643406748771667480e-01 3.597233593463897705e-01 -4.403581619262695312e-01 3.645644783973693848e-01
-4.035576432943344116e-02 -5.224207043647766113e-01 -1.173725724220275879e-01 -2.492615878582000732e-01 6.265862584114074707e-01 2.536999583244323730e-01 2.157409042119979858e-01 3.821284472942352295e-01
-1.101494058966636658e-01 4.457582831382751465e-01 6.229658052325248718e-02 -2.968080639839172363e-01 5.720042586326599121e-01 4.128259420394897461e-01 4.245470762252807617e-01 -1.390554457902908325e-01
-4.979762248694896698e-03 -6.009436845779418945e-01 -1.693371981382369995e-01 -3.274250924587249756e-01 5.636553168296813965e-01 1.954031139612197876e-01 2.832898311316967010e-02 3.824491798877716064e-01
-4.591010510921478271e-01 -5.708378553390502930e-02 -1.363342255353927612e-01 -3.382988274097442627e-01 4.151763021945953369e-01 2.050937861204147339e-01 1.722579747438430786e-01 6.393957734107971191e-01
3.315351307392120361e-01 1.221015453338623047e-01 -1.190923377871513367e-01 -1.696159839630126953e-01 7.465924620628356934e-01 3.854396343231201172e-01 2.380445301532745361e-01 -2.638067901134490967e-01
-4.540501534938812256e-01 -3.466976881027221680e-01 -1.595529317855834961e-01 -6.009440422058105469e-01 3.527150452136993408e-01 1.089803203940391541e-01 3.038411438465118408e-01 2.417523711919784546e-01
-2.590896189212799072e-01 -2.670484781265258789e-01 -5.755583643913269043e-01 -1.373505145311355591e-01 3.547045290470123291e-01 4.065673053264617920e-01 -1.834284961223602295e-01 4.320494532585144043e-01
-3.911180198192596436e-01 -5.765787959098815918e-01 -2.358381897211074829e-01 -4.731803834438323975e-01 4.389207661151885986e-01 -2.223476022481918335e-02 -2.038491368293762207e-01 1.908058859407901764e-02
-4.190643131732940674e-02 -2.703981697559356689e-01 7.500912249088287354e-02 -7.378082722425460815e-02 5.662211775779724121e-01 6.092432737350463867e-01 3.820588439702987671e-02 4.699099063873291016e-01
8.149171248078346252e-03 -4.013706445693969727e-01 -3.032353818416595459e-01 -5.739578977227210999e-02 6.427184343338012695e-01 3.205824196338653564e-01 1.302453130483627319e-01 4.590919315814971924e-01
-8.572201430797576904e-02 -4.391810595989227295e-01 -1.257605403661727905e-01 -1.053827702999114990e-01 5.501621961593627930e-01 5.329051613807678223e-01 5.381920188665390015e-02 4.281210899353027344e-01
-1.107090860605239868e-01 -3.872183561325073242e-01 -4.997430145740509033e-01 -1.387715190649032593e-01 3.547127246856689453e-01 5.235381126403808594e-01 -2.156540453433990479e-01 3.498354256153106689e-01
-2.960261702537536621e-01 -4.737747907638549805e-01 -1.849420182406902313e-02 -3.150574862957000732e-01 5.674532055854797363e-01 1.433059573173522949e-01 -2.878379523754119873e-01 4.036239683628082275e-01
-1.760871112346649170e-01 -1.557645052671432495e-01 -3.900932669639587402e-01 -4.912559092044830322e-01 3.264034092426300049e-01 8.540608733892440796e-02 1.685379892587661743e-01 6.395210623741149902e-01
-4.073894321918487549e-01 -6.808107346296310425e-02 -8.190549910068511963e-02 -1.339911818504333496e-01 3.195414841175079346e-01 6.332689523696899414e-01 -4.581101536750793457e-01 3.028784990310668945e-01
8.841089904308319092e-03 -7.633247412741184235e-03 -2.815986573696136475e-01 -2.347660362720489502e-01 5.250173211097717285e-01 4.186974465847015381e-01 -2.084747254848480225e-01 -6.091291308403015137e-01
-5.635826587677001953e-01 -2.603000998497009277e-01 -1.227538883686065674e-01 -2.842799127101898193e-01 6.720976829528808594e-01 -1.405494064092636108e-01 1.431443542242050171e-01 1.636309474706649780e-01
4.549950063228607178e-01 -9.245292097330093384e-02 -1.823339462280273438e-01 -6.172661781311035156e-01 5.453758239746093750e-01 -2.486825585365295410e-01 -9.793520718812942505e-02 3.604998439550399780e-02
-2.343834936618804932e-01 -3.713153004646301270e-01 -4.305506348609924316e-01 -1.970881670713424683e-01 3.684200048446655273e-01 3.912428915500640869e-01 -3.868553936481475830e-01 3.801453411579132080e-01
1.159979999065399170e-01 -1.239840686321258545e-01 1.561828404664993286e-01 -3.470932245254516602e-01 6.402838826179504395e-01 1.506282836198806763e-01 -3.136996924877166748e-01 -5.433652400970458984e-01
-2.375151216983795166e-01 2.975384891033172607e-02 -3.892696797847747803e-01 2.384076416492462158e-01 7.161026597023010254e-01 5.578734725713729858e-02 -4.605571925640106201e-01 -7.939767837524414062e-02
3.422601521015167236e-02 -1.229940280318260193e-01 -1.170964315533638000e-01 3.115601539611816406e-01 8.632969260215759277e-01 1.457469463348388672e-01 -3.193358778953552246e-01 -6.648603826761245728e-02
-1.564665436744689941e-01 4.122447669506072998e-01 -3.049249947071075439e-01 -1.820913255214691162e-01 5.577376484870910645e-01 2.854456603527069092e-01 5.194821357727050781e-01 -1.304754465818405151e-01
-1.088400483131408691e-01 -7.144741714000701904e-02 -3.614244237542152405e-02 -1.938627064228057861e-01 6.388478875160217285e-01 4.361751079559326172e-01 4.093469381332397461e-01 -4.221611320972442627e-01
-4.714437201619148254e-02 -2.973279543220996857e-02 -4.425295889377593994e-01 -4.516111016273498535e-01 2.901841998100280762e-01 1.360806375741958618e-01 6.822278350591659546e-02 6.998065114021301270e-01
-2.892735600471496582e-01 -2.682002186775207520e-01 -4.148107767105102539e-01 -3.820158913731575012e-02 7.019160985946655273e-01 -2.886527776718139648e-01 -2.777818143367767334e-01 -1.330137997865676880e-01
-3.877632021903991699e-01 -3.712005317211151123e-01 1.483009606599807739e-01 -4.796887338161468506e-01 6.101158261299133301e-01 -9.765276312828063965e-02 1.036185696721076965e-01 2.593091130256652832e-01
-1.398297250270843506e-01 -1.135502606630325317e-01 1.578638553619384766e-01 2.088186740875244141e-01 8.927567601203918457e-01 5.341040343046188354e-02 -3.147075474262237549e-01 -1.094733830541372299e-02
-4.541256129741668701e-01 1.877751350402832031e-01 -8.415021002292633057e-02 -3.268482685089111328e-01 4.588482081890106201e-01 -1.588223725557327271e-01 -6.394005417823791504e-01 3.454551915638148785e-04
-1.151090413331985474e-01 -4.724961221218109131e-01 -3.355170190334320068e-01 -2.845009565353393555e-01 6.519210934638977051e-01 -3.517441451549530029e-01 -1.431426405906677246e-01 2.774868160486221313e-02
5.117653310298919678e-02 3.601666688919067383e-01 5.480600148439407349e-02 -2.178370952606201172e-01 5.918679237365722656e-01 5.110425353050231934e-01 4.477412104606628418e-01 -7.252664864063262939e-02
6.170619279146194458e-02 -3.784864544868469238e-01 1.401115059852600098e-01 -6.161963939666748047e-01 4.495334923267364502e-01 1.454602032899856567e-01 6.859263777732849121e-02 4.750444293022155762e-01
-3.343563675880432129e-01 5.494273304939270020e-01 -5.111126303672790527e-01 2.520477399230003357e-02 5.086326003074645996e-01 2.326951026916503906e-01 1.060776039958000183e-01 1.891085691750049591e-02
1.819925010204315186e-02 -1.079488769173622131e-01 -1.104046702384948730e-01 -6.847940087318420410e-01 1.721388548612594604e-01 4.949511885643005371e-01 -3.718651831150054932e-01 -3.065806329250335693e-01
-1.453766524791717529e-01 -4.242846276611089706e-03 -4.655706882476806641e-01 -4.528666734695434570e-01 2.569816112518310547e-01 1.683730036020278931e-01 -1.785081066191196442e-02 6.799232363700866699e-01
-2.604077458381652832e-01 5.533701181411743164e-01 3.949140012264251709e-02 -6.124667525291442871e-01 2.742575109004974365e-01 -3.161611407995223999e-02 -3.799241781234741211e-01 1.695144325494766235e-01
5.272603034973144531e-01 -1.184278577566146851e-01 -5.271761119365692139e-02 -1.715874969959259033e-01 7.672585844993591309e-01 8.023051917552947998e-02 4.982092976570129395e-02 2.795448303222656250e-01
2.782923579216003418e-01 1.324176490306854248e-01 -3.737457990646362305e-01 -1.875123679637908936e-01 6.736643910408020020e-01 2.974139153957366943e-01 3.619540631771087646e-01 -2.385012358427047729e-01
-2.714122533798217773e-01 7.624452561140060425e-02 -8.122332394123077393e-03 1.099444329738616943e-01 7.839596271514892578e-01 1.930570579133927822e-03 -5.211316943168640137e-01 -1.489756405353546143e-01
-1.813005059957504272e-01 6.975523233413696289e-01 -3.750498890876770020e-01 -7.604388147592544556e-02 4.735647141933441162e-01 3.289619982242584229e-01 -3.695583716034889221e-02 -1.614503934979438782e-02
-4.581215977668762207e-01 1.187002658843994141e-01 -5.411663278937339783e-02 -2.284858673810958862e-01 7.420583367347717285e-01 -3.967793881893157959e-01 1.108528394252061844e-02 1.126637980341911316e-01
-3.607173562049865723e-01 8.747978508472442627e-02 2.222230881452560425e-01 -1.606771945953369141e-01 8.392357230186462402e-01 -2.487859278917312622e-01 9.010694175958633423e-02 1.126941144466400146e-01
8.362218737602233887e-03 -4.563301801681518555e-01 -1.871173381805419922e-01 -1.838492602109909058e-01 7.157047390937805176e-01 2.011994458734989166e-02 2.890316843986511230e-01 3.559525012969970703e-01
-4.325520098209381104e-01 2.267926335334777832e-01 -1.331952065229415894e-01 -1.992421001195907593e-01 6.485841274261474609e-01 -4.142146706581115723e-01 1.421819478273391724e-01 3.026131093502044678e-01
3.501224145293235779e-02 3.533064126968383789e-01 9.249626845121383667e-02 -7.756536006927490234e-01 3.142452239990234375e-01 -1.974962651729583740e-03 -4.060494005680084229e-01 -1.116086542606353760e-02
2.785898447036743164e-01 1.437028497457504272e-01 -2.192452102899551392e-01 -2.396473288536071777e-01 6.458463668823242188e-01 3.902263641357421875e-01 3.919606970157474279e-04 -4.762810766696929932e-01
-4.469915330410003662e-01 3.022397756576538086e-01 -3.754059672355651855e-01 -1.951358020305633545e-01 3.585610389709472656e-01 1.333571039140224457e-02 -4.680981934070587158e-01 4.265938103199005127e-01
-3.966326713562011719e-01 -9.234125167131423950e-02 4.388105496764183044e-02 -3.898754417896270752e-01 6.573892831802368164e-01 -4.031614661216735840e-01 -2.906642258167266846e-01 -3.227549791336059570e-02
1.986633092164993286e-01 2.460018172860145569e-02 -5.686016008257865906e-02 -4.705663919448852539e-01 5.587613582611083984e-01 2.510460317134857178e-01 -1.334229856729507446e-01 -5.849974751472473145e-01
-2.819702625274658203e-01 7.044456899166107178e-02 -4.527336061000823975e-01 2.335955351591110229e-01 7.410090565681457520e-01 -1.479075253009796143e-01 -2.823792099952697754e-01 -7.270880788564682007e-02
-3.640203773975372314e-01 -3.406516611576080322e-01 -1.607541739940643311e-02 -2.582517564296722412e-01 7.328376770019531250e-01 -1.364807784557342529e-01 3.303195238113403320e-01 1.403716057538986206e-01
6.696175038814544678e-02 -1.400305777788162231e-01 -4.217027127742767334e-01 5.182986333966255188e-02 6.970283389091491699e-01 1.585569530725479126e-01 -6.138771772384643555e-03 -5.332557559013366699e-01
-6.960763335227966309e-01 -1.464453488588333130e-01 -3.076723515987396240e-01 -2.159402370452880859e-01 5.284188389778137207e-01 -3.649264574050903320e-02 6.080820411443710327e-02 2.616935372352600098e-01
-7.996073365211486816e-02 -3.756604492664337158e-01 -1.364283710718154907e-01 -2.230173647403717041e-01 5.891351103782653809e-01 3.240867257118225098e-01 2.545901238918304443e-01 5.169212818145751953e-01
-4.042031988501548767e-02 -3.737965524196624756e-01 -6.752637773752212524e-02 -4.521774351596832275e-01 4.498573243618011475e-01 2.845737338066101074e-01 -5.138124339282512665e-03 6.051759123802185059e-01
2.318534851074218750e-01 -5.146893262863159180e-01 -4.675374627113342285e-01 -5.212600827217102051e-01 4.197586774826049805e-01 -1.973145082592964172e-02 -4.053176194429397583e-02 1.131639406085014343e-01
-4.151846170425415039e-01 -9.781379252672195435e-02 2.932009100914001465e-01 -2.085312157869338989e-01 6.135017871856689453e-01 2.603829801082611084e-01 -8.045639842748641968e-02 4.877963662147521973e-01
1.311909109354019165e-01 -8.496267721056938171e-03 -5.035989284515380859e-01 -2.675683200359344482e-01 4.876071810722351074e-01 3.209750652313232422e-01 3.765828609466552734e-01 -4.182243049144744873e-01
-4.863057136535644531e-01 -3.565971553325653076e-02 -2.653980255126953125e-01 9.684112668037414551e-02 5.956605672836303711e-01 1.223667636513710022e-01 -5.542303323745727539e-01 -7.392153143882751465e-02
2.083515226840972900e-01 1.575842648744583130e-01 -3.039125204086303711e-01 -3.343138694763183594e-01 5.580868721008300781e-01 4.418576359748840332e-01 2.288932949304580688e-01 -4.105326533317565918e-01
-3.668639957904815674e-01 -4.878434836864471436e-01 9.415540099143981934e-02 -2.691813707351684570e-01 4.309863448143005371e-01 5.542115569114685059e-01 1.628594845533370972e-01 1.633177548646926880e-01
-5.546600222587585449e-01 2.752497196197509766e-01 -1.591271162033081055e-01 -2.826662063598632812e-01 3.744070827960968018e-01 -1.399999111890792847e-02 -5.878800153732299805e-01 -1.593387871980667114e-01
-2.178937494754791260e-01 -5.118076801300048828e-01 -4.715381264686584473e-01 -3.731159269809722900e-01 3.539777100086212158e-01 2.008018940687179565e-01 -1.916956901550292969e-01 3.558688461780548096e-01
-3.152591884136199951e-01 -2.124130278825759888e-01 7.090368121862411499e-02 -3.869984149932861328e-01 7.165896296501159668e-01 -4.124707579612731934e-01 -1.246182695031166077e-01 -3.917475417256355286e-02
6.290719658136367798e-02 5.451179146766662598e-01 -1.224033981561660767e-01 -4.979886710643768311e-01 3.823603689670562744e-01 3.746513128280639648e-01 3.412356078624725342e-01 -1.814089268445968628e-01
2.024902254343032837e-01 1.399363875389099121e-01 -1.108196303248405457e-01 -2.427917569875717163e-01 6.367411017417907715e-01 5.116022825241088867e-01 3.925411701202392578e-01 -2.166148573160171509e-01
2.525292932987213135e-01 4.135500490665435791e-01 1.087137237191200256e-01 -1.254488974809646606e-01 5.641375780105590820e-01 2.055267542600631714e-01 -3.171692490577697754e-01 5.258900523185729980e-01
-3.083299100399017334e-01 -3.882678747177124023e-01 -4.147461354732513428e-01 -2.369304299354553223e-01 3.748494088649749756e-01 4.428582787513732910e-01 2.680046483874320984e-02 4.343690574169158936e-01
-9.769077599048614502e-02 -4.457591474056243896e-01 1.215911209583282471e-01 -2.043427824974060059e-01 6.139007806777954102e-01 4.376329779624938965e-01 1.592543907463550568e-02 4.081228971481323242e-01
-1.959671229124069214e-01 -1.785007864236831665e-01 -2.930314242839813232e-01 -1.967194080352783203e-01 4.294859468936920166e-01 4.249481856822967529e-01 1.576706767082214355e-01 6.444138288497924805e-01
-1.692333668470382690e-01 4.414731860160827637e-01 -1.273962110280990601e-01 1.361107379198074341e-01 5.652655363082885742e-01 6.028923988342285156e-01 1.194550395011901855e-01 2.107879072427749634e-01
3.270273804664611816e-01 -3.098462224006652832e-01 -1.511107534170150757e-01 -3.075519502162933350e-01 7.424299716949462891e-01 -1.911088079214096069e-01 1.099851652979850769e-01 2.824965119361877441e-01
-2.077566832304000854e-01 6.697202920913696289e-01 -1.794612258672714233e-01 1.332272123545408249e-02 6.028166413307189941e-01 2.745588123798370361e-01 6.648138165473937988e-02 1.809359192848205566e-01
-1.398439705371856689e-01 2.534588575363159180e-01 -4.448571801185607910e-01 -4.339331984519958496e-01 3.572599589824676514e-01 -6.877944618463516235e-02 -2.589662373065948486e-01 5.749588608741760254e-01
4.456581473350524902e-01 4.522896707057952881e-01 -6.178461387753486633e-02 -1.107448562979698181e-01 6.288558840751647949e-01 3.948486149311065674e-01 8.721423149108886719e-02 1.475453227758407593e-01
-3.752374351024627686e-01 -5.224890541285276413e-03 3.821244537830352783e-01 -2.905701100826263428e-01 6.803545355796813965e-01 5.406871065497398376e-02 -1.937591657042503357e-02 4.031604230403900146e-01
-2.980187833309173584e-01 6.823866814374923706e-02 2.891342043876647949e-01 -2.606242597103118896e-01 8.173907399177551270e-01 -2.689912319183349609e-01 9.575246274471282959e-02 7.316004484891891479e-02
4.895470738410949707e-01 2.661205530166625977e-01 -4.899586737155914307e-02 -6.174892187118530273e-01 3.663195967674255371e-01 1.433397531509399414e-01 -1.328037977218627930e-01 3.653175532817840576e-01
-5.158948302268981934e-01 -1.970252841711044312e-01 1.357270330190658569e-01 -3.772643506526947021e-01 3.059449195861816406e-01 6.046501994132995605e-01 4.375116154551506042e-02 2.704906463623046875e-01
-5.096332430839538574e-01 -1.375346928834915161e-01 -1.762284934520721436e-01 -1.553987115621566772e-01 2.622737586498260498e-01 7.181109786033630371e-01 -2.202587872743606567e-01 1.821211874485015869e-01
1.504459679126739502e-01 -2.391528338193893433e-02 1.271919719874858856e-02 -3.585156798362731934e-01 3.757892251014709473e-01 7.378148436546325684e-01 -3.202171325683593750e-01 -2.448908090591430664e-01
5.297238826751708984e-01 1.016199402511119843e-02 -2.090528160333633423e-01 -5.262385010719299316e-01 6.081821322441101074e-01 -1.063131839036941528e-01 -1.201931759715080261e-01 5.499851331114768982e-02
-2.329535931348800659e-01 4.728112816810607910e-01 -3.198961913585662842e-01 -9.319876134395599365e-02 3.806799054145812988e-01 6.381172537803649902e-01 -1.258883327245712280e-01 -2.078554332256317139e-01
-2.770219743251800537e-02 -3.530231714248657227e-01 -1.297991871833801270e-01 -2.911684811115264893e-01 7.128610610961914062e-01 -1.903652846813201904e-01 2.565031945705413818e-01 4.034558832645416260e-01
-6.298427581787109375e-01 -3.555037975311279297e-01 -1.461751759052276611e-01 -3.300322592258453369e-01 5.597837567329406738e-01 1.307479739189147949e-01 1.086584329605102539e-01 6.608410924673080444e-02
3.617173433303833008e-02 -4.715335965156555176e-01 5.290383473038673401e-02 -2.966752350330352783e-01 5.301522016525268555e-01 5.033531785011291504e-01 6.679431349039077759e-02 3.829432129859924316e-01
7.336308807134628296e-02 2.508893311023712158e-01 -3.488558232784271240e-01 -5.318775177001953125e-01 2.263320982456207275e-01 1.139358952641487122e-01 -4.242007136344909668e-01 5.319066643714904785e-01
-4.090263694524765015e-02 1.913466751575469971e-01 -2.181786298751831055e-01 -8.490861058235168457e-01 3.604234755039215088e-02 1.422141492366790771e-01 -4.142312705516815186e-01 7.256471086293458939e-03
-1.461014151573181152e-01 -4.193902909755706787e-01 3.285386264324188232e-01 -3.801421821117401123e-01 6.047357916831970215e-01 2.341631352901458740e-01 -5.915117263793945312e-02 3.553644120693206787e-01
1.913369894027709961e-01 4.198670014739036560e-02 -2.155437171459197998e-01 -2.143706381320953369e-01 5.983849167823791504e-01 5.672807097434997559e-01 3.967489302158355713e-01 -1.786947846412658691e-01
4.030569270253181458e-02 -1.843203045427799225e-02 -1.432857364416122437e-01 -1.132523864507675171e-01 7.275077700614929199e-01 3.675219118595123291e-01 1.257710158824920654e-01 -5.334047675132751465e-01
3.983213901519775391e-01 2.270515263080596924e-01 -4.478164911270141602e-01 -3.562107980251312256e-01 4.930750727653503418e-01 -8.787258714437484741e-02 1.799360662698745728e-01 4.232496619224548340e-01
2.036886364221572876e-01 6.710600573569536209e-04 -1.297107785940170288e-01 -2.105751633644104004e-01 6.080833673477172852e-01 6.014249324798583984e-01 3.905380368232727051e-01 -1.155266016721725464e-01
-3.980220556259155273e-01 -5.607830733060836792e-02 -4.232082515954971313e-03 -2.639533281326293945e-01 5.777124166488647461e-01 -1.345023047178983688e-02 5.055423378944396973e-01 4.233660399913787842e-01
2.812708318233489990e-01 8.305678516626358032e-02 -2.217675894498825073e-01 -2.765717506408691406e-01 5.590629577636718750e-01 4.949862360954284668e-01 -1.908945590257644653e-01 -4.408082962036132812e-01
-2.393117398023605347e-01 5.846885442733764648e-01 6.294215470552444458e-02 9.314239956438541412e-03 6.884368062019348145e-01 3.257649838924407959e-01 1.200153306126594543e-01 -4.846629500389099121e-02
5.233780741691589355e-01 1.039951220154762268e-01 9.461244940757751465e-02 -6.327556371688842773e-01 3.831450939178466797e-01 1.099203750491142273e-01 -2.449872493743896484e-01 2.950046956539154053e-01
-1.540468186140060425e-01 -5.594021081924438477e-01 -1.381040066480636597e-01 -5.706295967102050781e-01 4.955702126026153564e-01 -1.613487452268600464e-01 -1.976169496774673462e-01 8.928786218166351318e-02
-2.737456858158111572e-01 -2.580458819866180420e-01 1.943785101175308228e-01 -1.506779044866561890e-01 6.928174495697021484e-01 7.455664128065109253e-02 -4.227459728717803955e-01 3.656770288944244385e-01
4.895185306668281555e-02 2.363276854157447815e-02 -1.111040487885475159e-01 -7.060015574097633362e-03 6.560620665550231934e-01 4.919476509094238281e-01 -2.183301746845245361e-01 -5.143474340438842773e-01
1.254156678915023804e-01 9.106341004371643066e-02 -2.898274660110473633e-01 1.334028393030166626e-01 7.496984601020812988e-01 5.305051803588867188e-01 1.537536829710006714e-01 -8.401400595903396606e-02
-6.853979825973510742e-01 -2.704560160636901855e-01 -5.758036673069000244e-02 -3.241771459579467773e-01 2.647456228733062744e-01 4.694161117076873779e-01 -1.891434639692306519e-01 1.498665362596511841e-01
-1.523736119270324707e-01 -2.264862060546875000e-01 -5.132011771202087402e-01 8.615048974752426147e-02 3.958152234554290771e-01 4.976360201835632324e-01 -4.088197052478790283e-01 2.885200977325439453e-01
-3.209309577941894531e-01 7.004365921020507812e-01 -2.130091935396194458e-01 -1.165534183382987976e-01 5.273481011390686035e-01 1.317146718502044678e-01 2.070821374654769897e-01 9.542728960514068604e-02
1.462356187403202057e-02 2.118179351091384888e-01 4.052788913249969482e-01 -6.592823565006256104e-02 6.381805539131164551e-01 2.185179442167282104e-01 -4.844066202640533447e-01 3.108817636966705322e-01
-5.833612680435180664e-01 -1.003695651888847351e-01 -6.332362443208694458e-02 3.485430032014846802e-03 3.938996791839599609e-01 6.125282049179077148e-01 -2.968415319919586182e-01 1.647147089242935181e-01
-4.601940214633941650e-01 -4.501668512821197510e-01 -2.964778244495391846e-01 -5.024583935737609863e-01 4.077411592006683350e-01 -1.188728138804435730e-01 -2.007505595684051514e-01 1.565991640090942383e-01
-8.890582621097564697e-02 6.476616859436035156e-01 -1.746481359004974365e-01 7.716966420412063599e-02 5.736095309257507324e-01 4.108180105686187744e-01 -1.163549646735191345e-01 1.575919836759567261e-01
-2.922489345073699951e-01 -4.065977334976196289e-01 -2.873321473598480225e-01 -7.460628151893615723e-01 2.399679571390151978e-01 1.587728410959243774e-01 1.622601896524429321e-01 3.126697242259979248e-02
-3.521777391433715820e-01 -3.755437135696411133e-01 9.195121377706527710e-02 -2.606679201126098633e-01 6.777134537696838379e-01 2.574325911700725555e-02 3.798739314079284668e-01 2.329647541046142578e-01
-4.706454575061798096e-01 1.641532033681869507e-01 -3.109540343284606934e-01 -3.524343967437744141e-01 4.545719623565673828e-01 -2.894358038902282715e-01 -4.889766871929168701e-01 -3.372330218553543091e-02
-1.058249548077583313e-01 9.303797036409378052e-02 -2.084075510501861572e-01 -2.401792109012603760e-01 5.766243338584899902e-01 3.974201083183288574e-01 5.802040100097656250e-01 -2.279262095689773560e-01
-4.608213603496551514e-01 -4.110267162322998047e-01 -1.660934984683990479e-01 -5.218240618705749512e-01 4.423599541187286377e-01 -9.457565099000930786e-02 -4.430051892995834351e-02 3.349981606006622314e-01
-3.528436720371246338e-01 7.026504278182983398e-01 -3.762102723121643066e-01 -2.844878137111663818e-01 3.481150269508361816e-01 1.489075273275375366e-01 9.232447296380996704e-02 -8.622596412897109985e-02
9.239127486944198608e-02 9.216692298650741577e-02 -3.043085634708404541e-01 -3.093687891960144043e-01 5.662211179733276367e-01 3.384969830513000488e-01 4.440269768238067627e-01 -4.028767347335815430e-01
-2.351763397455215454e-01 5.494093894958496094e-01 -6.921367347240447998e-02 -3.403140306472778320e-01 3.852609992027282715e-01 4.668097496032714844e-01 -1.556091308593750000e-01 -3.628852069377899170e-01
-5.586130023002624512e-01 -3.066150248050689697e-01 6.714300066232681274e-02 -1.700221002101898193e-01 7.055180072784423828e-01 -4.327549040317535400e-02 2.407875061035156250e-01 5.399943515658378601e-02
9.584096074104309082e-02 6.829167902469635010e-02 -2.965963184833526611e-01 -4.324114024639129639e-01 3.338382840156555176e-01 5.420234799385070801e-01 -3.261543810367584229e-01 -4.467523097991943359e-01
4.358475655317306519e-02 5.760892629623413086e-01 -3.987642526626586914e-01 -6.073390245437622070e-01 3.296522200107574463e-01 -7.762047648429870605e-02 -1.047680079936981201e-01 -1.125883311033248901e-01
-7.357396930456161499e-02 -5.612244084477424622e-02 -2.031675279140472412e-01 -1.105085201561450958e-02 5.766825675964355469e-01 4.422968626022338867e-01 -3.696537315845489502e-01 -5.340456366539001465e-01
-2.033038437366485596e-01 3.595165312290191650e-01 -6.436132192611694336e-01 -3.635326623916625977e-01 3.445002138614654541e-01 5.885110050439834595e-02 -1.702461987733840942e-01 3.631715774536132812e-01
-7.281467914581298828e-01 1.839729398488998413e-01 -4.441006481647491455e-01 -7.372927665710449219e-02 4.300548732280731201e-01 -1.427891664206981659e-03 -2.122689783573150635e-01 5.733688920736312866e-02
-4.870727956295013428e-01 -1.124527528882026672e-01 6.136362254619598389e-02 -1.874769628047943115e-01 7.838820815086364746e-01 -2.798152565956115723e-01 -1.141138821840286255e-01 -7.356504350900650024e-02
-3.592059016227722168e-01 5.864866375923156738e-01 1.249191910028457642e-01 -3.624857366085052490e-01 4.486467242240905762e-01 2.293785661458969116e-01 9.577862173318862915e-02 -3.419528305530548096e-01
-4.677829891443252563e-02 3.172622919082641602e-01 -6.077818274497985840e-01 -6.210413575172424316e-01 1.933305710554122925e-01 3.242702782154083252e-02 -1.092668548226356506e-01 -3.028168976306915283e-01
-4.819416403770446777e-01 6.437157392501831055e-01 -3.001399338245391846e-01 -2.452465444803237915e-01 2.603785991668701172e-01 3.530063629150390625e-01 -1.020572260022163391e-01 -1.750296354293823242e-02
3.579274415969848633e-01 -1.280827969312667847e-01 -2.080125659704208374e-01 -6.797431707382202148e-01 5.036886334419250488e-01 -2.896559536457061768e-01 6.927529722452163696e-02 -8.809702098369598389e-02
5.569059252738952637e-01 7.470886409282684326e-02 6.889101862907409668e-02 -3.841691017150878906e-01 5.225715637207031250e-01 3.731024563312530518e-01 1.642133146524429321e-01 3.044503033161163330e-01
1.886365003883838654e-02 2.438758164644241333e-01 8.369197696447372437e-02 -8.693297505378723145e-01 2.155382037162780762e-01 -1.089502200484275818e-01 -3.199612796306610107e-01 1.293372660875320435e-01
-5.104712843894958496e-01 -4.651236236095428467e-01 -2.301263064146041870e-01 -2.932086586952209473e-01 5.862790346145629883e-01 -1.708611696958541870e-01 -1.059557050466537476e-01 -2.487030113115906715e-03
-2.146851271390914917e-01 -2.163701802492141724e-01 1.264651119709014893e-01 -5.348281264305114746e-01 3.934716284275054932e-01 2.880003452301025391e-01 3.124232217669487000e-02 6.052434444427490234e-01
1.754624545574188232e-01 1.267274469137191772e-01 -1.468636840581893921e-01 -2.167946398258209229e-01 7.060479521751403809e-01 3.493303060531616211e-01 3.121903240680694580e-01 -4.081498384475708008e-01
-7.461183667182922363e-01 -1.656194031238555908e-01 -2.770027220249176025e-01 -3.070679306983947754e-01 4.043087363243103027e-01 -4.793221130967140198e-02 6.583420187234878540e-02 2.734213173389434814e-01
2.132008373737335205e-01 -9.463562071323394775e-02 -7.092128694057464600e-02 -4.439438581466674805e-01 3.104811906814575195e-01 6.897436976432800293e-01 -3.881311714649200439e-01 -1.438145041465759277e-01
-2.234832942485809326e-01 2.241920083761215210e-01 -3.903611004352569580e-01 -4.801013469696044922e-01 3.284062445163726807e-01 -1.887222677469253540e-01 -1.773486472666263580e-02 6.108460426330566406e-01
-6.316584348678588867e-01 2.028853073716163635e-02 -3.317411243915557861e-02 -2.555674016475677490e-01 5.453280210494995117e-01 -9.949447959661483765e-02 -3.962578177452087402e-01 -2.643459141254425049e-01
3.089187741279602051e-01 1.549260318279266357e-01 -2.010864764451980591e-01 -4.301266968250274658e-01 4.967284798622131348e-01 4.520432949066162109e-01 2.209225296974182129e-02 -4.511672854423522949e-01
-6.317999958992004395e-02 2.321367263793945312e-01 -5.979337096214294434e-01 8.666940033435821533e-02 5.457279682159423828e-01 1.015968993306159973e-01 -5.085182785987854004e-01 1.017490029335021973e-01
2.580531537532806396e-01 2.011698186397552490e-01 -3.146960437297821045e-01 3.316291794180870056e-02 7.513465285301208496e-01 3.713546693325042725e-01 1.976333111524581909e-01 -2.265419811010360718e-01
3.634420037269592285e-02 3.328824639320373535e-01 -5.149182081222534180e-01 -5.832079648971557617e-01 1.360575556755065918e-01 1.181578114628791809e-01 -3.319101333618164062e-01 3.741105794906616211e-01
-2.620100677013397217e-01 5.830316804349422455e-03 -2.964560687541961670e-01 -6.471721827983856201e-02 6.417942047119140625e-01 -6.245155259966850281e-02 2.662695646286010742e-01 5.937530398368835449e-01
-8.068175613880157471e-02 2.060066312551498413e-01 -2.818139493465423584e-01 -3.054727315902709961e-01 5.184197425842285156e-01 2.890977859497070312e-01 6.281901597976684570e-01 -1.770863831043243408e-01
-4.144172668457031250e-01 -4.646255169063806534e-03 -3.582071512937545776e-02 -1.375083476305007935e-01 8.158278465270996094e-01 -3.452309966087341309e-01 9.638914465904235840e-02 1.183000132441520691e-01
-1.691032499074935913e-01 1.116927340626716614e-01 -2.688806056976318359e-01 5.031224340200424194e-03 8.128411173820495605e-01 -4.348682761192321777e-01 -5.321639403700828552e-02 1.842641234397888184e-01
4.193095266819000244e-01 1.077561080455780029e-01 -3.692893981933593750e-01 -4.061111509799957275e-01 4.729054868221282959e-01 3.332505524158477783e-01 -1.585774719715118408e-01 -3.891331255435943604e-01
1.021598055958747864e-01 -1.375312954187393188e-01 -1.940054595470428467e-01 -3.651714026927947998e-01 4.944220483303070068e-01 4.462303817272186279e-01 -2.235862612724304199e-01 -5.532584190368652344e-01
-4.509923160076141357e-01 6.568543314933776855e-01 -2.734063863754272461e-01 -6.393121927976608276e-02 4.137051105499267578e-01 3.265970349311828613e-01 -8.721391856670379639e-02 -2.976910769939422607e-02
-2.697034776210784912e-01 1.160011813044548035e-01 -3.506999611854553223e-01 -2.447608392685651779e-03 7.414013147354125977e-01 -3.765314221382141113e-01 -2.686477005481719971e-01 1.648755371570587158e-01
2.473741471767425537e-01 1.331714540719985962e-01 -3.022861480712890625e-01 -4.176458716392517090e-01 5.886692404747009277e-01 -2.775601744651794434e-01 3.027006387710571289e-01 3.742559552192687988e-01
3.544480726122856140e-02 1.143320053815841675e-01 -5.379719734191894531e-01 2.378185093402862549e-01 7.208194732666015625e-01 1.698521226644515991e-01 -3.010222911834716797e-01 -2.560503408312797546e-02
-1.977677643299102783e-01 -2.917211949825286865e-01 3.388953804969787598e-01 -4.689498841762542725e-01 5.257150530815124512e-01 1.871565282344818115e-01 -7.122610509395599365e-02 4.738622605800628662e-01
4.810158908367156982e-01 -8.235056698322296143e-02 -5.260480046272277832e-01 -3.399809002876281738e-01 5.752335786819458008e-01 -1.615762412548065186e-01 1.215223595499992371e-02 -1.112667769193649292e-01
-1.231286227703094482e-01 4.195252954959869385e-01 -1.535982787609100342e-01 -1.675553470849990845e-01 4.911457300186157227e-01 5.566533207893371582e-01 4.473367333412170410e-01 7.728818804025650024e-02
-1.055752635002136230e-01 2.907816171646118164e-01 -4.629315435886383057e-01 1.714201569557189941e-01 6.790468096733093262e-01 1.519473493099212646e-01 -3.781397938728332520e-01 1.828314065933227539e-01
-1.343498378992080688e-01 2.365591004490852356e-02 -2.630245089530944824e-01 -1.126310136169195175e-02 8.398730754852294922e-01 -4.046036899089813232e-01 6.612588465213775635e-02 1.965156942605972290e-01
1.929871141910552979e-01 -2.611524425446987152e-02 -1.154591366648674011e-01 -4.853469431400299072e-01 2.780239284038543701e-01 7.662169933319091797e-01 5.367766693234443665e-02 -2.142761945724487305e-01
-6.441432237625122070e-01 4.278361424803733826e-02 -7.061510533094406128e-02 -3.263656198978424072e-01 4.198326468467712402e-01 7.609886676073074341e-02 4.171034395694732666e-01 3.401797413825988770e-01
5.286359786987304688e-01 1.525786984711885452e-02 -5.336886271834373474e-02 -4.320645928382873535e-01 6.651041507720947266e-01 1.783956736326217651e-01 1.948190927505493164e-01 -1.365282684564590454e-01
-1.119756326079368591e-01 -1.401835978031158447e-01 -1.393474042415618896e-01 -1.857938021421432495e-01 6.583660244941711426e-01 2.776880264282226562e-01 4.817593693733215332e-01 -4.137928187847137451e-01
9.896192699670791626e-02 2.908417880535125732e-01 -5.318450927734375000e-01 1.689489781856536865e-01 5.731011629104614258e-01 8.330538123846054077e-02 -3.854992091655731201e-01 3.319945037364959717e-01
5.662660002708435059e-01 3.092921376228332520e-01 -1.814935952425003052e-01 -3.376353383064270020e-01 5.380651950836181641e-01 1.743233948945999146e-01 -2.913905084133148193e-01 1.786967664957046509e-01
1.948595345020294189e-01 1.122097745537757874e-01 -4.341334998607635498e-01 -4.336943328380584717e-01 4.487306773662567139e-01 2.927033603191375732e-01 -1.127209886908531189e-01 -5.226238369941711426e-01
-3.925123214721679688e-01 9.901280701160430908e-02 -1.194054335355758667e-01 -1.842447370290756226e-01 6.045309305191040039e-01 -1.864550709724426270e-01 2.488298118114471436e-01 5.707780122756958008e-01
3.422195911407470703e-01 9.306771308183670044e-02 -5.088141560554504395e-01 -4.434108138084411621e-01 3.937622010707855225e-01 2.757119536399841309e-01 -6.099560111761093140e-02 -4.288740456104278564e-01
3.583289980888366699e-01 -4.572302848100662231e-02 -3.254091441631317139e-01 -3.671442866325378418e-01 5.976827740669250488e-01 2.427751272916793823e-01 4.763647913932800293e-02 -4.586831033229827881e-01
-6.130035519599914551e-01 -2.481387257575988770e-01 -3.479060530662536621e-01 -3.378452062606811523e-01 5.538815259933471680e-01 -1.328746974468231201e-01 -4.690513014793395996e-02 2.890278957784175873e-02
4.577819108963012695e-01 -6.006422266364097595e-02 -2.489515244960784912e-01 -4.376899302005767822e-01 6.961795687675476074e-01 -1.631174832582473755e-01 2.218074724078178406e-02 1.466744691133499146e-01
-1.548124998807907104e-01 1.735291630029678345e-01 2.811074629426002502e-02 -8.334926962852478027e-01 1.408673524856567383e-01 7.089632749557495117e-02 -4.712510406970977783e-01 -5.893113091588020325e-02
-1.066713184118270874e-01 3.412875235080718994e-01 3.781353682279586792e-02 -7.719843387603759766e-01 2.581915259361267090e-01 4.581994563341140747e-02 -4.521345794200897217e-01 -3.957645595073699951e-02
3.809677064418792725e-01 -2.004138892516493797e-03 2.741135656833648682e-02 -5.301788449287414551e-01 5.531889200210571289e-01 2.387649118900299072e-01 8.388352394104003906e-02 -4.505057632923126221e-01
5.620646476745605469e-01 -9.376972913742065430e-03 1.076991856098175049e-01 -3.850827515125274658e-01 6.203230023384094238e-01 1.517871469259262085e-01 9.831204265356063843e-02 3.265002965927124023e-01
6.357756257057189941e-01 -5.425082892179489136e-02 -1.163575351238250732e-01 -4.497300684452056885e-01 5.658615231513977051e-01 -6.773117929697036743e-03 -3.532408177852630615e-02 2.357053011655807495e-01
-3.479257822036743164e-01 -4.168587625026702881e-01 -1.233578696846961975e-01 -1.022417172789573669e-01 7.022939324378967285e-01 1.759151071310043335e-01 2.607528269290924072e-01 2.955519556999206543e-01
6.034124493598937988e-01 -1.232961565256118774e-01 -1.767903193831443787e-02 -1.484782397747039795e-01 6.659363508224487305e-01 2.374316751956939697e-01 9.562206268310546875e-02 2.989058494567871094e-01
1.675065159797668457e-01 -7.871706038713455200e-02 -5.946518108248710632e-02 -4.116449356079101562e-01 3.947856128215789795e-01 6.200926899909973145e-01 -4.044417738914489746e-01 -2.980166375637054443e-01
6.637378036975860596e-02 4.338263571262359619e-01 -5.262610316276550293e-01 -6.544699072837829590e-01 1.774328052997589111e-01 1.011846140027046204e-01 -2.453667074441909790e-01 1.350355613976716995e-02
-2.325159162282943726e-01 5.242566391825675964e-02 -2.298509925603866577e-01 -2.875655293464660645e-01 5.426341891288757324e-01 -2.792491912841796875e-01 -6.597180366516113281e-01 -1.551975379697978497e-03
4.037261307239532471e-01 2.675880789756774902e-01 -3.887567520141601562e-01 -1.835531443357467651e-01 6.403925418853759766e-01 2.873699069023132324e-01 6.978454440832138062e-02 -2.881392240524291992e-01
-3.603865802288055420e-01 1.124167740345001221e-01 -1.720311045646667480e-01 -2.210119664669036865e-01 5.705569982528686523e-01 -1.522585004568099976e-01 2.057311385869979858e-01 6.228961944580078125e-01
1.940286010503768921e-01 2.063552439212799072e-01 7.066984474658966064e-02 -8.913635611534118652e-01 2.102305889129638672e-01 1.665741391479969025e-02 -2.551589310169219971e-01 1.032797023653984070e-01
-1.695774495601654053e-01 -1.560457944869995117e-01 -2.690822780132293701e-01 -5.184512734413146973e-01 3.838106691837310791e-01 5.473802983760833740e-02 1.823486238718032837e-01 6.497218012809753418e-01
-2.228309214115142822e-01 5.567406415939331055e-01 -2.178677320480346680e-01 -1.256726235151290894e-01 5.050902962684631348e-01 3.763437569141387939e-01 4.112491905689239502e-01 1.060645207762718201e-01
-6.655157208442687988e-01 2.223412245512008667e-01 -5.075414478778839111e-02 -3.365119993686676025e-01 5.229288935661315918e-01 -3.029538393020629883e-01 -1.035644263029098511e-01 1.259992867708206177e-01
1.603773981332778931e-02 2.390345633029937744e-01 7.775409519672393799e-02 -3.801349699497222900e-01 4.833413362503051758e-01 5.698455572128295898e-01 4.765911996364593506e-01 -8.108638226985931396e-02
-7.016423344612121582e-02 -4.397812485694885254e-01 -4.122372269630432129e-01 -1.499266177415847778e-01 5.347952842712402344e-01 3.202472627162933350e-01 1.054865028709173203e-02 4.696554839611053467e-01
5.491507053375244141e-01 -1.866454631090164185e-01 -5.781159270554780960e-03 -3.158465325832366943e-01 6.353209614753723145e-01 9.559668600559234619e-02 6.698448956012725830e-02 3.828134238719940186e-01
-6.363489031791687012e-01 3.665163367986679077e-02 1.178566738963127136e-01 -2.373295277357101440e-01 6.926166415214538574e-01 -1.546226888895034790e-01 -9.923874586820602417e-02 -1.001349166035652161e-01
-3.017457425594329834e-01 2.310894280672073364e-01 -2.913915514945983887e-01 -2.226402610540390015e-01 3.728204667568206787e-01 3.115552663803100586e-02 -7.603904604911804199e-01 -5.394482985138893127e-02
-2.496711760759353638e-01 2.990729808807373047e-01 2.074531018733978271e-01 -2.061838805675506592e-01 6.803188323974609375e-01 -4.589080065488815308e-02 -5.100392103195190430e-01 -1.938851773738861084e-01
7.471317891031503677e-03 -4.957899078726768494e-02 -1.126727759838104248e-01 -1.893522143363952637e-01 7.029244899749755859e-01 3.410973846912384033e-01 5.242922902107238770e-01 -2.521983683109283447e-01
-8.019000887870788574e-01 3.016803972423076630e-02 -4.003239274024963379e-01 -1.892121434211730957e-01 3.709900677204132080e-01 -7.380186021327972412e-02 -6.859729439020156860e-02 1.104527935385704041e-01
-4.447415471076965332e-01 4.653992950916290283e-01 4.172466695308685303e-02 -2.815307974815368652e-01 3.982209861278533936e-01 4.996032118797302246e-01 2.027721554040908813e-01 -2.351767122745513916e-01
-4.697743356227874756e-01 2.100056223571300507e-02 -6.025167554616928101e-02 -3.393947780132293701e-01 5.675376057624816895e-01 -2.517836391925811768e-01 4.554318264126777649e-02 5.219999551773071289e-01
1.201469898223876953e-01 3.812885284423828125e-01 -2.254830449819564819e-01 2.380012720823287964e-01 5.806801915168762207e-01 4.977356195449829102e-01 -1.460956186056137085e-01 3.555592298507690430e-01
-2.590144872665405273e-01 4.825993180274963379e-01 -4.386488199234008789e-01 -2.591741085052490234e-01 2.957910001277923584e-01 1.272725779563188553e-02 -2.915083765983581543e-01 5.174880623817443848e-01
-9.194620698690414429e-02 4.863660335540771484e-01 -3.330429494380950928e-01 -7.441260814666748047e-01 9.639830142259597778e-02 6.760256737470626831e-02 -2.538909614086151123e-01 1.096779108047485352e-01
2.935850620269775391e-01 1.410202831029891968e-01 -2.768689990043640137e-01 -2.552164196968078613e-01 5.522633790969848633e-01 5.462266802787780762e-01 3.268782794475555420e-01 -2.047470360994338989e-01
-3.171727359294891357e-01 5.647361278533935547e-03 -1.305570732802152634e-02 -3.651918768882751465e-01 7.042167186737060547e-01 -4.769814610481262207e-01 -1.770313531160354614e-01 1.051731109619140625e-01
1.515473239123821259e-02 5.207006335258483887e-01 -4.689793884754180908e-01 -5.280221104621887207e-01 3.152439594268798828e-01 -6.123754009604454041e-02 -2.837729752063751221e-01 -2.150267958641052246e-01
-3.419468998908996582e-01 7.312125712633132935e-02 -6.166483759880065918e-01 -5.328877568244934082e-01 1.119842380285263062e-01 1.330862343311309814e-01 -1.605309545993804932e-01 3.968354463577270508e-01
5.731663703918457031e-01 1.682198494672775269e-01 1.256984323263168335e-01 -5.257229804992675781e-01 4.815798997879028320e-01 2.489664256572723389e-01 3.124233148992061615e-02 2.368928343057632446e-01
-3.086424171924591064e-01 5.791267156600952148e-01 -4.628485441207885742e-01 -3.814817368984222412e-01 1.565928757190704346e-01 4.026966989040374756e-01 1.327202767133712769e-01 7.276415824890136719e-02
2.533636689186096191e-01 1.208535209298133850e-01 -3.505351543426513672e-01 -4.941626787185668945e-01 4.739818274974822998e-01 -2.489259541034698486e-01 3.545512557029724121e-01 3.765635192394256592e-01
5.301868915557861328e-02 3.625936061143875122e-02 -2.327716797590255737e-01 -4.195937812328338623e-01 2.999614775180816650e-01 6.239258646965026855e-01 -3.298273682594299316e-01 -4.214098155498504639e-01
4.371977150440216064e-01 1.304203569889068604e-01 -2.198399603366851807e-01 -5.858195424079895020e-01 5.890836119651794434e-01 -1.924938857555389404e-01 8.747711777687072754e-02 -9.278365969657897949e-02
-5.765277147293090820e-01 -2.793983519077301025e-01 -2.520433664321899414e-01 -4.121499359607696533e-01 4.925130903720855713e-01 -2.123575061559677124e-01 -1.479748785495758057e-01 2.158645391464233398e-01
1.320897787809371948e-01 2.925726585090160370e-02 -1.645917594432830811e-01 -4.605990350246429443e-01 3.318506479263305664e-01 6.288173198699951172e-01 -2.939852476119995117e-01 -3.879317343235015869e-01
-1.666537821292877197e-01 -7.437146455049514771e-02 -3.584465086460113525e-01 -6.013807654380798340e-01 1.502899825572967529e-01 2.446573227643966675e-01 3.533693850040435791e-01 5.188818573951721191e-01
-1.674269139766693115e-01 4.360140766948461533e-03 -1.734385788440704346e-01 -2.889726758003234863e-01 4.975837171077728271e-01 3.828864693641662598e-01 6.547832489013671875e-01 -1.882290393114089966e-01
1.273623257875442505e-01 -5.492406710982322693e-02 -1.584916263818740845e-01 -4.578479528427124023e-01 4.468399286270141602e-01 3.506744205951690674e-01 -3.028547167778015137e-01 -5.758979916572570801e-01
-2.165084183216094971e-01 -3.003330230712890625e-01 -5.613006949424743652e-01 -1.430868059396743774e-01 3.293398320674896240e-01 3.044599592685699463e-01 -4.983682632446289062e-01 2.790347933769226074e-01
-3.100654184818267822e-01 1.432547718286514282e-01 -2.741988003253936768e-01 2.706728875637054443e-01 7.176322340965270996e-01 3.653121367096900940e-02 -3.979456126689910889e-01 2.453519850969314575e-01
1.982066482305526733e-01 5.135336518287658691e-01 -4.101857542991638184e-01 -5.123287439346313477e-01 3.232279717922210693e-01 3.367984667420387268e-02 -3.409220576286315918e-01 -2.107737660408020020e-01
-6.678587794303894043e-01 2.507006227970123291e-01 -9.017631411552429199e-02 -3.390398323535919189e-01 5.228610038757324219e-01 -2.997206151485443115e-01 -6.767740100622177124e-02 -1.542436610907316208e-02
1.841466724872589111e-01 -4.132569581270217896e-02 -1.485669519752264023e-02 -3.954656124114990234e-01 3.622702956199645996e-01 7.337757945060729980e-01 -2.925622761249542236e-01 -2.291482686996459961e-01
-5.864637717604637146e-02 1.379347443580627441e-01 -4.248303174972534180e-01 -3.095357418060302734e-01 3.716367781162261963e-01 8.745850622653961182e-02 -7.908212952315807343e-03 7.452623844146728516e-01
-6.842763721942901611e-02 3.787059187889099121e-01 -2.677499055862426758e-01 -4.110642969608306885e-01 3.160183727741241455e-01 6.002622842788696289e-01 2.146962285041809082e-01 -3.239735066890716553e-01
-5.403832197189331055e-01 -3.343030214309692383e-01 -1.854412108659744263e-01 -2.216261774301528931e-01 6.230057477951049805e-01 -2.296204566955566406e-01 -1.236542779952287674e-02 -2.677806019783020020e-01
9.062901139259338379e-02 -6.040980815887451172e-01 -2.689689695835113525e-01 -5.761182904243469238e-01 4.536360800266265869e-01 1.082927584648132324e-01 -3.710961202159523964e-03 7.119497656822204590e-02
-1.725147515535354614e-01 4.146827161312103271e-01 -3.094798028469085693e-01 2.865762114524841309e-01 7.498085498809814453e-01 4.127500951290130615e-02 -1.387971788644790649e-01 1.928523033857345581e-01
-4.563069343566894531e-01 2.577194571495056152e-01 -1.666869670152664185e-01 -2.097184211015701294e-01 6.832584738731384277e-01 -4.119296669960021973e-01 -1.129593178629875183e-01 6.565476208925247192e-02
-3.929410278797149658e-01 -5.217706784605979919e-02 9.367799013853073120e-02 -4.661815613508224487e-02 6.509997844696044922e-01 2.528094947338104248e-01 2.383652925491333008e-01 5.360920429229736328e-01
3.365070819854736328e-01 1.041464731097221375e-01 -3.589504063129425049e-01 -3.694456219673156738e-01 5.969381928443908691e-01 -2.226380109786987305e-01 2.884287238121032715e-01 3.485500216484069824e-01
-5.223419070243835449e-01 2.016215026378631592e-01 4.501686245203018188e-02 -3.836039006710052490e-01 4.857681095600128174e-01 -1.853277534246444702e-01 -4.769636094570159912e-01 -1.987909972667694092e-01
-3.271840512752532959e-01 -2.091596573591232300e-01 -5.022856593132019043e-01 1.278232783079147339e-01 4.652769565582275391e-01 3.685123920440673828e-01 -4.117872416973114014e-01 2.423228919506072998e-01
-5.992290973663330078e-01 2.777022542431950569e-03 -3.670939207077026367e-01 -5.443454161286354065e-02 2.004236876964569092e-01 5.407959222793579102e-01 -4.004550874233245850e-01 1.010035648941993713e-01
-3.184264004230499268e-01 -1.458059698343276978e-01 5.450442060828208923e-02 1.144505739212036133e-01 8.608394265174865723e-01 9.207788109779357910e-02 2.286596000194549561e-01 2.438597977161407471e-01
2.975657209753990173e-02 2.661196887493133545e-01 -2.129594832658767700e-01 -2.880915701389312744e-01 4.279267191886901855e-01 6.803373098373413086e-01 3.493247926235198975e-01 -1.787134855985641479e-01
3.071660920977592468e-02 -6.640270352363586426e-01 -4.393681585788726807e-01 -3.442686200141906738e-01 4.246885478496551514e-01 1.537752151489257812e-01 -1.629766821861267090e-01 1.264544278383255005e-01
-4.786492884159088135e-01 3.274489939212799072e-01 -1.578377485275268555e-01 -2.384157478809356689e-01 4.773841202259063721e-01 -9.017014503479003906e-02 -5.745705366134643555e-01 -1.255371123552322388e-01
-1.026568189263343811e-01 9.371576458215713501e-02 -4.566628634929656982e-01 1.566331088542938232e-01 7.332233786582946777e-01 -7.718912512063980103e-02 -4.475997984409332275e-01 6.069491058588027954e-02
-3.840553164482116699e-01 3.163907304406166077e-02 1.808658987283706665e-01 -2.594020664691925049e-01 6.489204764366149902e-01 -2.185494080185890198e-02 5.257837176322937012e-01 2.312456518411636353e-01
6.973651051521301270e-02 2.708995938301086426e-01 -2.918632626533508301e-01 -5.198193788528442383e-01 4.493142068386077881e-01 5.083370581269264221e-02 -2.477399408817291260e-01 5.481893420219421387e-01
-4.245610535144805908e-01 -2.779880464076995850e-01 3.220493793487548828e-01 -2.843002080917358398e-01 4.883311092853546143e-01 4.575400650501251221e-01 -2.790619432926177979e-02 3.306646347045898438e-01
-8.275810629129409790e-02 3.519120514392852783e-01 -5.704070925712585449e-01 -1.607943177223205566e-01 4.091061055660247803e-01 -1.597040146589279175e-01 -1.737174242734909058e-01 5.431748032569885254e-01
2.959094941616058350e-01 3.541539311408996582e-01 -2.451191991567611694e-01 -5.984398722648620605e-01 3.574437201023101807e-01 2.277481928467750549e-02 -1.772826910018920898e-01 4.572581052780151367e-01
-2.515296339988708496e-01 -1.398309916257858276e-01 -7.564824074506759644e-02 -6.804884672164916992e-01 2.452578097581863403e-01 1.994151175022125244e-01 1.719531565904617310e-01 5.647187232971191406e-01
-9.730277210474014282e-02 -4.813487231731414795e-01 -1.138996928930282593e-01 -3.589020073413848877e-01 4.354730248451232910e-01 4.672361314296722412e-01 1.467530280351638794e-01 4.330922663211822510e-01
5.299398899078369141e-01 4.058474302291870117e-01 -2.297765463590621948e-01 -4.235743880271911621e-01 4.084851145744323730e-01 2.239784896373748779e-01 -8.583337813615798950e-02 3.128020763397216797e-01
1.944462656974792480e-01 -3.079283535480499268e-01 -3.352310657501220703e-01 -2.907936275005340576e-01 7.126187682151794434e-01 -3.775299191474914551e-01 2.505892515182495117e-02 -1.394549310207366943e-01
1.981735527515411377e-01 -1.967804580926895142e-01 3.052610438317060471e-03 -3.376512527465820312e-01 4.467643499374389648e-01 5.465416908264160156e-01 -4.910027384757995605e-01 -2.619103491306304932e-01
-2.151205390691757202e-01 5.731170177459716797e-01 -5.090816020965576172e-01 -2.488637715578079224e-02 5.162855982780456543e-01 6.983540207147598267e-02 -8.185060322284698486e-02 2.955492138862609863e-01
-7.715609669685363770e-02 -2.373262494802474976e-02 5.065646171569824219e-01 -3.976447284221649170e-01 6.398385167121887207e-01 -1.068115979433059692e-01 -3.432638645172119141e-01 2.003066688776016235e-01
3.234574496746063232e-01 9.688189625740051270e-02 -1.692457348108291626e-01 -3.182392418384552002e-01 5.356482863426208496e-01 5.696725249290466309e-01 -6.928911805152893066e-02 -3.739277124404907227e-01
-3.328170478343963623e-01 1.820464581251144409e-01 -3.935030102729797363e-01 -4.335380792617797852e-01 2.599245309829711914e-01 3.505385518074035645e-01 3.751926124095916748e-01 -4.267136454582214355e-01
-3.042400181293487549e-01 -3.012768328189849854e-01 1.927500814199447632e-01 -1.726405471563339233e-01 7.047291994094848633e-01 1.040429174900054932e-01 -2.264321297407150269e-01 4.370048344135284424e-01
-2.059318572282791138e-01 2.710549235343933105e-01 -2.353595495223999023e-01 -4.794260263442993164e-01 1.069271042943000793e-01 7.262018918991088867e-01 1.606073975563049316e-01 -1.851502954959869385e-01
-4.746880233287811279e-01 4.194543957710266113e-01 -1.329189166426658630e-02 -2.424447238445281982e-01 4.149599671363830566e-01 -4.428998008370399475e-02 -5.926225781440734863e-01 1.200763657689094543e-01
2.287595272064208984e-01 1.470445543527603149e-01 -9.624840319156646729e-02 -7.638203501701354980e-01 3.178924620151519775e-01 -7.159776240587234497e-02 -4.746195673942565918e-01 -4.377414658665657043e-02
-2.327547967433929443e-02 2.242509834468364716e-02 -3.051671385765075684e-01 -4.700373411178588867e-01 3.625861406326293945e-01 2.982663214206695557e-01 -3.441916704177856445e-01 -5.882124304771423340e-01
-5.536683201789855957e-01 2.481683492660522461e-01 -2.655477821826934814e-01 -3.872700929641723633e-01 3.275361955165863037e-01 -1.688700616359710693e-01 -5.149680376052856445e-01 1.018873229622840881e-01
-3.370056450366973877e-01 2.349252812564373016e-03 2.626459002494812012e-01 2.008125744760036469e-02 8.913769125938415527e-01 -7.071543484926223755e-02 1.002210676670074463e-01 8.624278753995895386e-02
2.100839912891387939e-01 -2.664218246936798096e-01 -1.781761050224304199e-01 -5.420422554016113281e-01 2.904027700424194336e-01 3.566425740718841553e-01 -5.234180092811584473e-01 -2.717231810092926025e-01
-3.189407885074615479e-01 -2.130766212940216064e-01 -5.466128587722778320e-01 -3.542947769165039062e-01 1.951744556427001953e-01 4.581965804100036621e-01 -8.090970665216445923e-02 4.171104729175567627e-01
3.194778263568878174e-01 1.970933377742767334e-01 -3.313452601432800293e-01 -4.340437352657318115e-01 4.333658814430236816e-01 3.671063184738159180e-01 -1.391929537057876587e-01 -4.679282009601593018e-01
-1.987766921520233154e-01 -4.566764533519744873e-01 -2.184876203536987305e-01 -3.638651072978973389e-01 6.292060017585754395e-01 -1.583652049303054810e-01 3.713574707508087158e-01 1.136385723948478699e-01
-5.966122150421142578e-01 3.263603746891021729e-01 -2.682978846132755280e-02 -2.439596354961395264e-01 5.628893971443176270e-01 -2.469364553689956665e-01 -2.007843703031539917e-01 -2.432492375373840332e-01
-3.027061223983764648e-01 -3.048967123031616211e-01 1.414900273084640503e-01 -3.697331249713897705e-01 4.775421321392059326e-01 1.475031077861785889e-01 -4.703197777271270752e-01 4.332213699817657471e-01
-1.113455817103385925e-01 4.178761243820190430e-01 -4.087503254413604736e-01 -5.074596405029296875e-01 1.908316016197204590e-01 1.767372488975524902e-01 -4.873180687427520752e-01 2.885442376136779785e-01
2.234678268432617188e-01 2.238565981388092041e-01 -5.333411693572998047e-01 1.829661577939987183e-01 6.879460215568542480e-01 -9.690634161233901978e-02 -2.865817844867706299e-01 1.312687844038009644e-01
-1.526352018117904663e-01 -3.634728789329528809e-01 -4.577655196189880371e-01 -3.445038795471191406e-01 3.320840299129486084e-01 3.708571791648864746e-01 2.410206049680709839e-01 4.587505161762237549e-01
-3.572681918740272522e-02 1.929646581411361694e-01 3.998930100351572037e-03 -6.495715975761413574e-01 3.242127895355224609e-01 -8.728109300136566162e-02 -6.492453813552856445e-01 -7.264652103185653687e-02
1.417932212352752686e-01 -3.533591926097869873e-01 2.854071557521820068e-02 -4.094317853450775146e-01 4.844901561737060547e-01 3.214062154293060303e-01 -4.498488903045654297e-01 -3.823434412479400635e-01
-1.381063610315322876e-01 -2.120497673749923706e-01 4.421661198139190674e-01 -4.415282011032104492e-01 6.633818149566650391e-01 5.145726259797811508e-03 -1.413965523242950439e-01 2.922477722167968750e-01
1.177541166543960571e-01 1.410800218582153320e-01 -3.482263088226318359e-01 1.877738088369369507e-01 7.173526883125305176e-01 9.492988884449005127e-02 -4.065375328063964844e-01 3.476068675518035889e-01
1.628609597682952881e-01 1.094128489494323730e-01 -5.319621562957763672e-01 2.981092929840087891e-01 6.462323069572448730e-01 2.740213871002197266e-01 -2.078006267547607422e-01 2.318778783082962036e-01
-4.222014546394348145e-01 -1.247878000140190125e-01 2.343828678131103516e-01 -2.023786753416061401e-01 6.732041835784912109e-01 1.900271028280258179e-01 1.703255921602249146e-01 4.381285309791564941e-01
-5.154803991317749023e-01 7.756832987070083618e-02 -1.780941486358642578e-01 -1.436404734849929810e-01 5.222554802894592285e-01 1.281455345451831818e-02 -6.119523048400878906e-01 -1.688561141490936279e-01
3.058508038520812988e-01 3.531800583004951477e-02 -6.085648536682128906e-01 1.624157875776290894e-01 6.451355218887329102e-01 1.301415264606475830e-01 -2.739050090312957764e-01 1.781237684190273285e-02
2.818465530872344971e-01 -4.218757618218660355e-03 -3.892322480678558350e-01 -2.450335770845413208e-01 7.072322368621826172e-01 -2.162176072597503662e-01 5.477798730134963989e-02 3.988400697708129883e-01
-4.402763843536376953e-01 -1.795967668294906616e-01 -4.028460085391998291e-01 -2.628429234027862549e-01 6.280000805854797363e-01 -3.467574417591094971e-01 -1.561285257339477539e-01 -5.940908193588256836e-02
4.068632721900939941e-01 -1.634712964296340942e-01 -3.399768769741058350e-01 -3.301822841167449951e-01 6.089192032814025879e-01 -2.362700700759887695e-01 2.457313686609268188e-01 3.100726604461669922e-01
3.034889101982116699e-01 1.812234073877334595e-01 -4.378705471754074097e-02 -5.986979976296424866e-02 6.714966297149658203e-01 6.208149790763854980e-01 7.445213943719863892e-02 -1.663996875286102295e-01
-2.695282697677612305e-01 5.561643242835998535e-01 -3.781538307666778564e-01 -4.952673316001892090e-01 2.531260848045349121e-01 2.505931556224822998e-01 3.115594983100891113e-01 -7.620031386613845825e-02
-5.885189175605773926e-01 3.029209375381469727e-01 -6.043727695941925049e-02 -4.690900743007659912e-01 2.957769036293029785e-01 -5.696856975555419922e-02 -4.846403896808624268e-01 -1.121628507971763611e-01
-2.316976934671401978e-01 -8.011031895875930786e-02 5.883994325995445251e-02 -9.421452134847640991e-02 8.973854780197143555e-01 -3.461734056472778320e-01 3.473706543445587158e-02 -3.487875685095787048e-02
1.710996925830841064e-01 2.272558361291885376e-01 1.435792148113250732e-01 -1.302573457360267639e-02 6.603698730468750000e-01 1.580493897199630737e-01 -4.201127588748931885e-01 5.106195807456970215e-01
-3.654800355434417725e-01 4.113621413707733154e-01 1.517854779958724976e-01 -6.663649678230285645e-01 1.425175368785858154e-01 2.264283001422882080e-01 -3.648838102817535400e-01 -1.593839973211288452e-01
1.774123460054397583e-01 -3.425623476505279541e-01 -2.951658070087432861e-01 -2.542320191860198975e-01 6.419744491577148438e-01 -4.820575565099716187e-02 2.768521010875701904e-01 4.564173221588134766e-01
-3.984217643737792969e-01 6.058863401412963867e-01 -1.395955085754394531e-01 -2.560440897941589355e-01 4.646188020706176758e-01 2.056533545255661011e-01 1.092143878340721130e-01 -3.449995517730712891e-01
-4.521209597587585449e-01 2.663429677486419678e-01 3.526282496750354767e-03 -1.925867497920989990e-01 5.885636210441589355e-01 -1.473365277051925659e-01 -4.415190219879150391e-01 -3.528338074684143066e-01
-3.861047029495239258e-01 4.108402878046035767e-02 -2.417712658643722534e-02 8.030802011489868164e-02 8.023079633712768555e-01 2.069647982716560364e-02 2.404960393905639648e-01 3.744821250438690186e-01
1.039909347891807556e-01 1.452940106391906738e-01 -3.953578770160675049e-01 -4.705632627010345459e-01 4.608723819255828857e-01 -3.229379951953887939e-01 2.815260887145996094e-01 4.408953189849853516e-01
3.680697828531265259e-02 -2.164547890424728394e-01 -5.096262097358703613e-01 -5.830190181732177734e-01 3.271390199661254883e-01 -1.405375543981790543e-02 -2.401103265583515167e-02 4.943364858627319336e-01
-6.535331159830093384e-02 3.716579973697662354e-01 -2.220235913991928101e-01 -4.091100394725799561e-01 3.110032081604003906e-01 5.625424385070800781e-01 -1.806063801050186157e-01 -4.417446553707122803e-01
-5.278720259666442871e-01 2.859324514865875244e-01 -4.475717898458242416e-03 -2.709640264511108398e-01 6.410520076751708984e-01 -3.529343903064727783e-01 -3.238049522042274475e-02 -1.720272302627563477e-01
-1.562399566173553467e-01 2.064518332481384277e-01 -1.991288214921951294e-01 -5.643634796142578125e-01 1.544732749462127686e-01 6.587473750114440918e-01 7.935758680105209351e-02 -3.327170312404632568e-01
1.885931193828582764e-01 3.516199886798858643e-01 -5.444857478141784668e-01 8.529896289110183716e-02 5.272955298423767090e-01 1.848460137844085693e-01 -3.099793493747711182e-01 3.588308990001678467e-01
-5.166277289390563965e-01 2.375963330268859863e-01 -3.081959784030914307e-01 -6.307709813117980957e-01 2.190478295087814331e-01 -1.368600577116012573e-01 -3.386151790618896484e-01 -4.913284257054328918e-02
3.162949532270431519e-02 6.660091280937194824e-01 1.478755176067352295e-01 -4.921227395534515381e-01 4.319707453250885010e-01 1.442328542470932007e-01 -2.711670994758605957e-01 -1.022057980298995972e-01
-5.265846252441406250e-01 3.427921533584594727e-01 2.797419726848602295e-01 -2.262896895408630371e-01 6.499052643775939941e-01 -2.077559083700180054e-01 -5.904083326458930969e-02 8.194199204444885254e-02
2.189573645591735840e-01 3.264247626066207886e-02 -1.678763628005981445e-01 -5.446310639381408691e-01 4.394139349460601807e-01 2.942412793636322021e-01 -2.627864778041839600e-01 -5.267515778541564941e-01
-2.141444385051727295e-02 -4.811357557773590088e-01 -6.293924450874328613e-01 -3.022138476371765137e-01 4.529170691967010498e-01 3.155561909079551697e-02 -4.196031391620635986e-02 2.696137726306915283e-01
-7.091629505157470703e-01 -3.288285806775093079e-02 -6.230652332305908203e-02 -2.172478884458541870e-01 4.425670802593231201e-01 2.782271504402160645e-01 6.248054280877113342e-02 4.095705449581146240e-01
2.011844515800476074e-01 -3.589338362216949463e-01 1.124888285994529724e-01 -6.668257117271423340e-01 3.612191677093505859e-01 2.829457223415374756e-01 3.582930862903594971e-01 1.856597959995269775e-01
-4.925170838832855225e-01 2.864772975444793701e-01 1.007230654358863831e-01 -2.908680438995361328e-01 6.687434911727905273e-01 -3.636052012443542480e-01 2.889650128781795502e-02 1.861764490604400635e-02
2.320020459592342377e-02 5.653114989399909973e-02 -3.012086451053619385e-01 -4.341178834438323975e-01 4.496200978755950928e-01 2.632657885551452637e-01 -2.783958315849304199e-01 -6.067205667495727539e-01
-2.443035095930099487e-01 -3.082200586795806885e-01 2.389226257801055908e-01 -2.960323095321655273e-01 4.421429634094238281e-01 6.407210826873779297e-01 1.467056572437286377e-01 2.702971100807189941e-01
-4.657073616981506348e-01 5.958753824234008789e-01 -4.463443905115127563e-02 -2.608090341091156006e-01 4.728836417198181152e-01 1.857990920543670654e-01 1.038063615560531616e-01 -2.985291779041290283e-01
-3.302996158599853516e-01 2.941194474697113037e-01 4.414370954036712646e-01 -3.219396248459815979e-02 5.828121900558471680e-01 3.440748751163482666e-01 -3.787205815315246582e-01 8.370077610015869141e-02
-3.831685185432434082e-01 4.036049246788024902e-01 -2.792055904865264893e-01 -4.629985988140106201e-01 1.929247379302978516e-01 4.674665629863739014e-01 2.555869221687316895e-01 -2.772939205169677734e-01
-3.692145943641662598e-01 -1.920133680105209351e-01 -3.898506164550781250e-01 -2.690684199333190918e-01 2.217480391263961792e-01 5.016310811042785645e-01 -2.915792763233184814e-01 4.654091894626617432e-01
-5.103660225868225098e-01 3.832678496837615967e-02 -1.711448580026626587e-01 -1.894431263208389282e-01 5.388690829277038574e-01 1.144734174013137817e-01 3.205057680606842041e-01 5.164014101028442383e-01
-3.373712301254272461e-01 1.252491772174835205e-01 -3.438837528228759766e-01 -3.347613513469696045e-01 4.932676255702972412e-01 -2.690725028514862061e-01 -5.141779184341430664e-01 -2.451132237911224365e-01
4.406291544437408447e-01 4.640461206436157227e-01 -1.407721545547246933e-02 -3.664175868034362793e-01 4.747295975685119629e-01 4.274916350841522217e-01 9.387937374413013458e-03 2.187269330024719238e-01
3.932866826653480530e-02 -2.262712419033050537e-01 -5.993926525115966797e-01 -5.202686190605163574e-01 4.256528317928314209e-01 -3.001782596111297607e-01 1.301196962594985962e-02 2.141188830137252808e-01
-1.834187358617782593e-01 -1.088685467839241028e-01 2.211112976074218750e-01 -7.985594868659973145e-02 6.450889706611633301e-01 1.896370798349380493e-01 -4.762386083602905273e-01 4.693960845470428467e-01
3.543846011161804199e-01 1.463055163621902466e-01 -2.486062943935394287e-01 -3.291727006435394287e-01 5.086498856544494629e-01 4.944349527359008789e-01 -1.492991894483566284e-01 -3.966933786869049072e-01
-1.756920218467712402e-01 -4.094735682010650635e-01 -4.200088083744049072e-01 -5.829834342002868652e-01 4.331696927547454834e-01 -3.108584582805633545e-01 -3.029457293450832367e-02 8.455066335955052637e-08
-2.416955828666687012e-01 -5.364079475402832031e-01 -3.395004570484161377e-01 -5.125848650932312012e-01 4.707798063755035400e-01 -2.169629931449890137e-01 -7.576949149370193481e-02 3.739703819155693054e-02
-3.039395809173583984e-01 -3.973868191242218018e-01 -5.145701766014099121e-01 -4.326275736093521118e-02 4.583083689212799072e-01 3.862162530422210693e-01 -1.647636145353317261e-01 3.109560906887054443e-01
1.597174108028411865e-01 -1.526693254709243774e-01 -4.866728186607360840e-01 -7.497354745864868164e-01 3.638024926185607910e-01 -1.175989210605621338e-01 7.415949553251266479e-02 -2.339269593358039856e-02
-1.280750632286071777e-01 -1.312844753265380859e-01 -4.384068846702575684e-01 -1.454120129346847534e-01 7.236395478248596191e-01 -3.699595928192138672e-01 -2.220156416296958923e-02 3.033129572868347168e-01
-3.803302347660064697e-01 -5.043271780014038086e-01 -5.567606687545776367e-01 -3.296102285385131836e-01 3.821845054626464844e-01 1.463157963007688522e-02 -1.794781237840652466e-01 6.233910098671913147e-02
-6.543857455253601074e-01 -7.473851554095745087e-03 -1.609996408224105835e-01 -5.065466165542602539e-01 3.526068031787872314e-01 4.876605700701475143e-03 7.342997938394546509e-02 3.993318676948547363e-01
-6.982302665710449219e-01 2.692605257034301758e-01 -2.708753943443298340e-01 -3.708635270595550537e-01 2.854104042053222656e-01 -1.704645529389381409e-02 -1.276360005140304565e-01 3.619658946990966797e-01
-1.043424531817436218e-01 -1.771421283483505249e-01 -3.621004223823547363e-01 -5.934926271438598633e-01 4.182544946670532227e-01 -3.035887479782104492e-01 -2.622530758380889893e-01 3.721604645252227783e-01
-7.969271540641784668e-01 -8.356084674596786499e-02 5.994710698723793030e-02 -3.540751636028289795e-01 3.919080495834350586e-01 1.174585744738578796e-01 8.390569686889648438e-02 2.335235476493835449e-01
-1.361524313688278198e-01 2.468430399894714355e-01 -1.561332494020462036e-01 -2.623627521097660065e-02 5.418142080307006836e-01 5.400222539901733398e-01 -2.287605553865432739e-01 -5.078846216201782227e-01
-3.378716409206390381e-01 -3.224120736122131348e-01 -5.251016616821289062e-01 -3.914867341518402100e-01 4.368634819984436035e-01 -2.435231655836105347e-01 -1.009478121995925903e-01 3.042299151420593262e-01
5.418347716331481934e-01 -3.522257320582866669e-03 -3.670430183410644531e-01 -5.855580568313598633e-01 4.548528790473937988e-01 -1.370529234409332275e-01 1.049337722361087799e-02 -5.494737625122070312e-02
-1.308046001940965652e-02 -3.196872305124998093e-03 -4.338215291500091553e-01 -5.780825614929199219e-01 2.477758377790451050e-01 -3.815248236060142517e-02 -2.734198570251464844e-01 5.829504132270812988e-01
3.318516612052917480e-01 3.176836669445037842e-01 -1.256098598241806030e-01 -6.874607205390930176e-01 4.028352499008178711e-01 1.458322256803512573e-01 -1.431891024112701416e-01 -3.106848299503326416e-01
-6.135959029197692871e-01 2.716526985168457031e-01 -4.322257637977600098e-01 -5.043748021125793457e-01 1.337280422449111938e-01 -3.509779274463653564e-02 -2.543537914752960205e-01 1.571017205715179443e-01
-3.745279973372817039e-03 7.956536114215850830e-02 1.195533052086830139e-01 -8.647898435592651367e-01 3.152942061424255371e-01 -1.049557700753211975e-01 -1.536536030471324921e-02 3.476186394691467285e-01
8.474480360746383667e-02 5.635257959365844727e-01 -4.047928750514984131e-01 -6.177920103073120117e-01 2.491786628961563110e-01 -1.275862846523523331e-02 -1.856132894754409790e-01 -1.817349940538406372e-01
6.492594629526138306e-02 9.580345451831817627e-02 -2.409234344959259033e-01 -6.007872819900512695e-01 4.407917559146881104e-01 4.013134539127349854e-01 1.716820895671844482e-01 -4.275422692298889160e-01
3.406625390052795410e-01 5.770952105522155762e-01 -1.733807176351547241e-01 -4.024682343006134033e-01 5.081619024276733398e-01 8.543971925973892212e-02 -8.451286703348159790e-02 2.935946583747863770e-01
-6.372565627098083496e-01 1.503454893827438354e-01 -4.447293281555175781e-01 1.232772171497344971e-01 5.202955603599548340e-01 5.148489773273468018e-02 -2.910751402378082275e-01 1.536343153566122055e-02
2.609926760196685791e-01 -8.987264335155487061e-02 1.244998350739479065e-01 -5.855010747909545898e-01 4.137414097785949707e-01 4.565077722072601318e-01 -2.925502061843872070e-01 -3.167444467544555664e-01
-2.970129549503326416e-01 -2.851246157661080360e-03 -4.127801954746246338e-01 -2.760428786277770996e-01 5.126261711120605469e-01 -2.078945338726043701e-01 9.433837234973907471e-02 5.918468832969665527e-01
-2.163205146789550781e-01 9.005519747734069824e-02 -1.747157871723175049e-01 -3.358191624283790588e-02 8.255652189254760742e-01 -4.444439709186553955e-01 9.065926820039749146e-02 1.616619378328323364e-01
3.685773313045501709e-01 2.900778949260711670e-01 -5.377037525177001953e-01 -2.880565226078033447e-01 4.935305714607238770e-01 -8.695100992918014526e-02 2.067802846431732178e-01 3.376577496528625488e-01
5.704526305198669434e-01 2.492523044347763062e-01 -2.187746763229370117e-02 -5.309333801269531250e-01 3.877770900726318359e-01 3.826845586299896240e-01 -2.651776745915412903e-02 1.804621517658233643e-01
-1.440299302339553833e-01 5.687433481216430664e-01 -5.545978546142578125e-01 -1.019035652279853821e-01 3.722674548625946045e-01 2.272892296314239502e-01 -3.774995505809783936e-01 7.123170047998428345e-02
-7.226329296827316284e-02 7.869750261306762695e-02 6.568019986152648926e-01 -2.774460911750793457e-01 6.352753043174743652e-01 2.712877281010150909e-02 -2.574980258941650391e-01 9.799869358539581299e-02
-6.462187767028808594e-01 2.022348940372467041e-01 -4.371182620525360107e-01 -4.498725831508636475e-01 2.341789752244949341e-01 3.065619431436061859e-02 -1.174990534782409668e-01 2.801052927970886230e-01
2.026569247245788574e-01 5.068097114562988281e-01 -4.200970232486724854e-01 -4.688547253608703613e-01 2.047625929117202759e-01 3.104197680950164795e-01 -2.936644256114959717e-01 2.850276231765747070e-01
-4.555742740631103516e-01 1.655530780553817749e-01 -1.395000964403152466e-01 -3.648652136325836182e-02 6.444557309150695801e-01 -8.096716552972793579e-02 -4.601398408412933350e-01 -3.326340913772583008e-01
-2.029786258935928345e-01 1.799128800630569458e-01 -5.546610951423645020e-01 -1.022084206342697144e-01 2.320342957973480225e-01 2.943126261234283447e-01 -6.806859970092773438e-01 6.739826500415802002e-02
-1.243961229920387268e-01 2.348072230815887451e-01 -5.537837743759155273e-01 -4.372216761112213135e-01 3.635867238044738770e-01 -1.940034627914428711e-01 -2.789520323276519775e-01 4.288414120674133301e-01
-1.376512497663497925e-01 -2.710092663764953613e-01 2.558929324150085449e-01 -2.166243344545364380e-01 6.171021461486816406e-01 2.539882361888885498e-01 -4.642761051654815674e-01 3.664990067481994629e-01
-4.405941665172576904e-01 2.156572490930557251e-01 -3.354530632495880127e-01 -1.491221189498901367e-01 6.184770464897155762e-01 -3.498168289661407471e-01 -3.458021581172943115e-01 -1.173562556505203247e-02
-3.668190538883209229e-01 -3.641005232930183411e-02 7.109875231981277466e-02 -4.479326903820037842e-01 5.401030778884887695e-01 2.562271654605865479e-01 2.052934616804122925e-01 5.088322162628173828e-01
-2.400885820388793945e-01 -3.382313549518585205e-01 -3.093664944171905518e-01 -6.288646459579467773e-01 3.806924223899841309e-01 -1.484951525926589966e-01 3.962565660476684570e-01 1.130578964948654175e-01
4.673428535461425781e-01 -3.133420646190643311e-02 -5.654739141464233398e-01 -2.210803478956222534e-01 5.006926655769348145e-01 1.242559403181076050e-01 1.529463380575180054e-01 3.499231040477752686e-01
-4.764540791511535645e-01 -1.890713274478912354e-01 -5.015297532081604004e-01 2.028297930955886841e-01 4.952537715435028076e-01 3.108886480331420898e-01 1.502871047705411911e-02 3.200278282165527344e-01
4.288933575153350830e-01 4.009928405284881592e-01 -2.826254069805145264e-01 -4.771645963191986084e-01 4.201586544513702393e-01 3.870811685919761658e-02 -4.590733721852302551e-02 4.093322455883026123e-01
-7.544552683830261230e-01 5.482995510101318359e-02 -9.012785553932189941e-02 -1.373156160116195679e-01 5.562887787818908691e-01 1.313712745904922485e-01 -2.585823535919189453e-01 -8.504210412502288818e-02
3.959751725196838379e-01 2.256250008940696716e-03 -5.613158345222473145e-01 -2.040491104125976562e-01 6.199846267700195312e-01 -2.229102402925491333e-01 -8.746170252561569214e-02 2.115835994482040405e-01
-4.261487126350402832e-01 -6.225083023309707642e-02 1.692488640546798706e-01 -1.734954863786697388e-01 3.875332474708557129e-01 7.049629688262939453e-01 -1.117190420627593994e-01 3.100650310516357422e-01
-5.094321370124816895e-01 -2.104079425334930420e-01 -2.926901876926422119e-01 -3.123093843460083008e-01 5.738919973373413086e-01 -3.707952499389648438e-01 -1.260726004838943481e-01 1.739747077226638794e-01
5.804870724678039551e-01 -4.327690228819847107e-02 1.670665107667446136e-02 -2.538550794124603271e-01 6.949325799942016602e-01 5.310321599245071411e-02 1.354363560676574707e-01 3.038847744464874268e-01
1.321230735629796982e-02 1.495402306318283081e-01 5.772954225540161133e-01 -2.614115774631500244e-01 6.358483433723449707e-01 8.780098706483840942e-02 -3.052714169025421143e-01 2.658085823059082031e-01
-3.781157135963439941e-01 6.037908196449279785e-01 -5.078033804893493652e-01 -3.366220593452453613e-01 2.477874010801315308e-01 1.700705736875534058e-01 1.266678869724273682e-01 -1.221441701054573059e-01
-6.674606204032897949e-01 -1.660891175270080566e-01 -1.632426679134368896e-01 -4.330680370330810547e-01 4.366407990455627441e-01 -1.251718550920486450e-01 -2.508051134645938873e-02 3.252112865447998047e-01
1.206699386239051819e-01 5.268136858940124512e-01 -5.351094603538513184e-01 -1.625701412558555603e-02 5.235850811004638672e-01 3.222489655017852783e-01 -2.075507342815399170e-01 1.538597233593463898e-02
-4.435648620128631592e-01 2.235567569732666016e-01 1.361579149961471558e-01 -1.042807400226593018e-01 7.506406307220458984e-01 -2.544239163398742676e-01 1.299533545970916748e-01 2.806747853755950928e-01
-3.264882266521453857e-01 -2.546975314617156982e-01 -7.346272468566894531e-02 -3.140504360198974609e-01 3.775795102119445801e-01 1.522559672594070435e-01 -6.370114684104919434e-01 3.911244273185729980e-01
1.632996797561645508e-01 -4.215903282165527344e-01 -2.169923931360244751e-01 -1.721088290214538574e-01 5.615341067314147949e-01 2.257302403450012207e-01 -4.957845211029052734e-01 -3.268188834190368652e-01
2.741255164146423340e-01 -2.208989672362804413e-02 2.348059713840484619e-01 -5.262263417243957520e-01 6.432896852493286133e-01 -5.710953846573829651e-03 -2.448894381523132324e-01 3.442295789718627930e-01
1.217829287052154541e-01 1.778302788734436035e-01 3.826584219932556152e-01 4.220651090145111084e-02 7.385942339897155762e-01 3.008780181407928467e-01 -2.130298912525177002e-01 3.520024418830871582e-01
2.847611606121063232e-01 2.720553874969482422e-01 3.590706586837768555e-01 -2.246284484863281250e-01 6.459834575653076172e-01 3.393673896789550781e-02 -4.034136235713958740e-01 2.903763353824615479e-01
-4.644885063171386719e-01 -3.003880083560943604e-01 -4.732960462570190430e-01 -3.582712411880493164e-01 3.627703189849853516e-01 9.796413779258728027e-02 9.692200273275375366e-02 4.371007680892944336e-01
-2.323354482650756836e-01 3.144431710243225098e-01 2.117112129926681519e-01 -2.910393774509429932e-01 7.409957647323608398e-01 -1.940983235836029053e-01 -3.175683617591857910e-01 -1.732678860425949097e-01
-2.714805603027343750e-01 -5.422271490097045898e-01 -5.619192123413085938e-01 -2.870338559150695801e-01 3.506415486335754395e-01 2.018680721521377563e-01 -1.913967430591583252e-01 1.838843375444412231e-01
5.857016146183013916e-02 9.283681958913803101e-02 -1.883289660327136517e-03 -7.105766534805297852e-01 4.087195694446563721e-01 -2.417209297418594360e-01 -4.783827960491180420e-01 -1.694030314683914185e-01
-7.326324582099914551e-01 -8.829817920923233032e-02 -7.774909585714340210e-02 -2.385587245225906372e-01 5.120756030082702637e-01 -5.694708973169326782e-02 -3.428172469139099121e-01 -9.751913696527481079e-02
-4.709251224994659424e-01 1.057176152244210243e-03 -8.733739145100116730e-03 3.045509755611419678e-02 8.325152993202209473e-01 -1.459059119224548340e-01 -1.343943327665328979e-01 2.116429209709167480e-01
-1.763442754745483398e-01 5.666393321007490158e-03 -2.186404615640640259e-01 -5.701251700520515442e-02 6.975202560424804688e-01 -1.615691184997558594e-02 2.582977414131164551e-01 6.035753488540649414e-01
-1.013842131942510605e-02 -3.536968529224395752e-01 3.100804984569549561e-01 -4.286051988601684570e-01 5.715856552124023438e-01 2.313337922096252441e-01 1.470579858869314194e-02 4.631433188915252686e-01
3.313129395246505737e-02 -1.801417954266071320e-02 7.146747410297393799e-02 -5.771099925041198730e-01 3.638282418251037598e-01 4.745241999626159668e-01 -3.720698058605194092e-01 -4.055048823356628418e-01
5.108790937811136246e-03 2.597771286964416504e-01 -4.351817071437835693e-01 3.199476897716522217e-01 6.469538807868957520e-01 2.295370995998382568e-01 -4.036361873149871826e-01 8.112616837024688721e-02
3.081225156784057617e-01 1.455426365137100220e-01 -4.376845061779022217e-01 -3.452533185482025146e-01 5.508727431297302246e-01 -2.506658732891082764e-01 4.206177219748497009e-02 4.528212249279022217e-01
4.974962174892425537e-01 2.296409904956817627e-01 -3.931852877140045166e-01 -4.786381423473358154e-01 5.214481949806213379e-01 -1.533366292715072632e-01 -7.534673064947128296e-02 1.223762258887290955e-01
2.566637694835662842e-01 -4.579164981842041016e-01 -3.540503084659576416e-01 -6.965107321739196777e-01 3.110562860965728760e-01 3.870280832052230835e-02 4.005774483084678650e-02 1.187376230955123901e-01
-5.783527493476867676e-01 4.375309944152832031e-01 -2.065774053335189819e-01 -3.726224303245544434e-01 3.081711232662200928e-01 -1.390233170241117477e-02 -2.873254120349884033e-01 3.388721942901611328e-01
-2.522990107536315918e-01 -2.459212541580200195e-01 -3.604008555412292480e-01 -4.399457871913909912e-01 2.968651056289672852e-01 3.745832145214080811e-01 5.215109325945377350e-03 5.691736340522766113e-01
-2.828597128391265869e-01 -4.450266957283020020e-01 4.253504797816276550e-02 -7.416303753852844238e-01 3.744913339614868164e-01 1.069159340113401413e-02 -8.868982642889022827e-02 1.479620039463043213e-01
4.344880878925323486e-01 2.458982914686203003e-01 -4.344877004623413086e-01 -5.645408034324645996e-01 3.930535614490509033e-01 -5.021823104470968246e-03 3.797369822859764099e-02 2.954829633235931396e-01
-2.716807126998901367e-01 -1.154279634356498718e-01 -6.684581041336059570e-01 -2.526513040065765381e-01 2.728508114814758301e-01 2.051239609718322754e-01 -1.458932459354400635e-01 5.141875147819519043e-01
5.008890032768249512e-01 1.394559144973754883e-01 -4.291072189807891846e-01 -6.122967004776000977e-01 3.482351601123809814e-01 5.731180310249328613e-02 -1.371297538280487061e-01 1.651209890842437744e-01
-1.438257843255996704e-01 4.592765271663665771e-01 -3.548061847686767578e-02 -3.116550743579864502e-01 4.084078669548034668e-01 5.484824180603027344e-01 -1.079875901341438293e-01 -4.366924762725830078e-01
-1.690267622470855713e-01 1.416422128677368164e-01 -1.623059064149856567e-01 -5.221694707870483398e-01 2.623995244503021240e-01 5.036259293556213379e-01 -1.500847041606903076e-01 -5.543873310089111328e-01
-6.410450935363769531e-01 -2.095859199762344360e-01 -9.270680695772171021e-02 -1.517180204391479492e-01 5.889173746109008789e-01 -6.904457509517669678e-02 -3.981868624687194824e-01 5.812472850084304810e-02
-3.648785352706909180e-01 -5.025506764650344849e-02 -3.013027608394622803e-01 -2.393698692321777344e-01 5.283235311508178711e-01 -8.648276329040527344e-02 -8.749837428331375122e-02 6.496121287345886230e-01
-3.124116659164428711e-01 4.342186450958251953e-01 3.671083450317382812e-01 -1.194466650485992432e-01 4.730916619300842285e-01 3.034856021404266357e-01 -4.572912454605102539e-01 1.994557380676269531e-01
-4.341176748275756836e-01 3.081986606121063232e-01 -2.166085839271545410e-01 -2.880214750766754150e-01 4.659328460693359375e-01 -4.307638108730316162e-02 -5.847833156585693359e-01 1.604978591203689575e-01
-2.207083553075790405e-01 -2.129636555910110474e-01 1.734145432710647583e-01 -4.036340117454528809e-01 5.040690898895263672e-01 1.539118140935897827e-01 -3.358053863048553467e-01 5.678041577339172363e-01
-3.633529841899871826e-01 -2.534932792186737061e-01 -3.698807358741760254e-01 -3.254372477531433105e-01 5.868381857872009277e-01 -3.769277930259704590e-01 -8.358729630708694458e-02 2.599120736122131348e-01
4.714780747890472412e-01 -6.059078127145767212e-02 -1.800156086683273315e-01 -5.197579264640808105e-01 5.954927206039428711e-01 -1.465644538402557373e-01 1.767149418592453003e-01 2.533029913902282715e-01
1.281404197216033936e-01 -3.992416262626647949e-01 -7.701601088047027588e-02 -3.380655944347381592e-01 4.444361329078674316e-01 4.595926105976104736e-01 -4.475020170211791992e-01 -3.081550300121307373e-01
-8.016986250877380371e-01 -3.384825959801673889e-02 -6.200619414448738098e-02 -2.153841108083724976e-01 5.390841960906982422e-01 1.697350665926933289e-02 1.189049985259771347e-02 -1.218893826007843018e-01
-6.369780302047729492e-01 -1.327050179243087769e-01 -1.837412565946578979e-01 -6.217239424586296082e-02 6.376946568489074707e-01 -9.943482279777526855e-02 -2.236042618751525879e-01 -2.692234218120574951e-01
-4.494104683399200439e-01 4.204258918762207031e-01 -2.964583337306976318e-01 -3.131769001483917236e-01 4.100373089313507080e-01 2.093291878700256348e-01 2.345211505889892578e-01 -4.103115200996398926e-01
1.548106372356414795e-01 5.949978232383728027e-01 -2.019404172897338867e-01 -6.577429771423339844e-01 3.655285835266113281e-01 -2.123748883605003357e-02 7.795564830303192139e-03 -1.203439906239509583e-01
4.961812496185302734e-01 -4.130515828728675842e-02 -1.101929098367691040e-01 -1.514575034379959106e-01 7.001036405563354492e-01 3.733883798122406006e-01 -5.883193388581275940e-02 -2.898120582103729248e-01
-1.985774487257003784e-01 -4.251773953437805176e-01 -5.638688802719116211e-01 -4.472467005252838135e-01 3.455013036727905273e-01 1.063119526952505112e-02 -1.504123806953430176e-01 3.459846079349517822e-01
-5.136583447456359863e-01 1.516714245080947876e-01 -1.507438123226165771e-01 -3.828310370445251465e-01 4.201822876930236816e-01 -1.891430020332336426e-01 -4.750267565250396729e-01 -3.254057168960571289e-01
-4.549189209938049316e-01 1.250053942203521729e-01 -9.491585940122604370e-02 -1.202679798007011414e-02 6.963222026824951172e-01 -1.150162667036056519e-01 6.209981068968772888e-02 5.160610675811767578e-01
-6.043618917465209961e-01 1.215648427605628967e-01 -2.891431152820587158e-01 -7.173353433609008789e-02 5.158661007881164551e-01 2.390312962234020233e-02 -3.195864856243133545e-01 4.029822647571563721e-01
-1.723919808864593506e-01 1.115809902548789978e-01 -5.246550589799880981e-02 -5.529885292053222656e-01 2.928300797939300537e-01 4.147737622261047363e-01 -2.091183066368103027e-01 -5.897155404090881348e-01
3.331147134304046631e-01 1.060030795633792877e-02 -3.515850603580474854e-01 -2.239199429750442505e-01 6.673299670219421387e-01 2.586576342582702637e-02 3.278377652168273926e-01 4.021120965480804443e-01
-3.740508854389190674e-02 3.200644254684448242e-01 -3.956496417522430420e-01 5.745539441704750061e-03 4.587379097938537598e-01 2.434245944023132324e-01 -6.843997240066528320e-01 3.858656808733940125e-02
-6.768652051687240601e-02 2.489300519227981567e-01 7.709029316902160645e-02 -8.935154676437377930e-01 1.165281310677528381e-01 1.011083498597145081e-01 -3.091163933277130127e-01 9.891907125711441040e-02
-2.871381044387817383e-01 2.222014516592025757e-01 2.077839523553848267e-01 -3.298406004905700684e-01 7.052657008171081543e-01 -3.404237031936645508e-01 9.923139214515686035e-02 3.050809800624847412e-01
-5.814509391784667969e-01 6.401748955249786377e-02 4.006590321660041809e-02 -3.513760566711425781e-01 6.563168764114379883e-01 -2.911605238914489746e-01 1.304849535226821899e-01 1.391044445335865021e-02
-4.338438212871551514e-01 -1.423380989581346512e-02 2.718553841114044189e-01 -4.437439143657684326e-02 7.077044248580932617e-01 3.851938247680664062e-01 -1.570007801055908203e-01 2.486630082130432129e-01
-1.124528869986534119e-01 -6.478392481803894043e-01 -4.620727896690368652e-01 -4.213927686214447021e-01 3.985840082168579102e-01 5.393152683973312378e-02 -2.167600207030773163e-02 -1.196991726756095886e-01
-7.162150740623474121e-02 2.854120433330535889e-01 1.135485246777534485e-01 -1.881317049264907837e-01 7.081589102745056152e-01 -9.602909535169601440e-02 -5.949231386184692383e-01 2.189813926815986633e-02
-1.184052005410194397e-01 3.172611594200134277e-01 -4.421471655368804932e-01 -4.198441207408905029e-01 2.701995968818664551e-01 2.741320990025997162e-02 -2.777985036373138428e-01 6.021884083747863770e-01
-6.221987009048461914e-01 3.978438302874565125e-02 -3.670499846339225769e-02 -5.178967118263244629e-01 4.657993912696838379e-01 -2.368399873375892639e-02 -3.311558365821838379e-01 -1.205299422144889832e-01
-3.181024454534053802e-03 -1.382693797349929810e-01 -1.529153585433959961e-01 -2.746987640857696533e-01 5.739921331405639648e-01 4.462147355079650879e-01 -2.820414006710052490e-01 -5.233613252639770508e-01
-2.547809183597564697e-01 5.555428266525268555e-01 8.447040803730487823e-03 -1.412656456232070923e-01 6.207498311996459961e-01 1.467021703720092773e-01 -1.362137794494628906e-01 -4.254707098007202148e-01
-5.917180776596069336e-01 -8.903093636035919189e-02 1.445902734994888306e-01 1.168140210211277008e-03 5.560111403465270996e-01 3.265027403831481934e-01 -4.030787944793701172e-01 2.069071233272552490e-01
-6.966640949249267578e-01 5.854953825473785400e-02 -3.428964689373970032e-02 -2.778880894184112549e-01 5.077269077301025391e-01 4.961034655570983887e-02 2.717862725257873535e-01 3.141942322254180908e-01
-5.133872032165527344e-01 -1.202426329255104065e-01 4.338271543383598328e-02 -1.356223672628402710e-01 7.309865355491638184e-01 -6.719464808702468872e-02 3.056778907775878906e-01 2.634471356868743896e-01
-4.157445430755615234e-01 -3.357429802417755127e-01 -5.974842235445976257e-02 -7.619920372962951660e-02 7.818401455879211426e-01 -1.103685498237609863e-01 1.449542194604873657e-01 2.461504191160202026e-01
-3.817604780197143555e-01 3.558011651039123535e-01 -3.787521719932556152e-01 -5.357909798622131348e-01 1.933693885803222656e-01 1.417964249849319458e-01 -3.581308424472808838e-01 3.337419629096984863e-01
-5.224981904029846191e-01 3.688878715038299561e-01 -2.868497185409069061e-02 -1.684496700763702393e-01 6.065117716789245605e-01 3.393830498680472374e-03 -4.095196723937988281e-01 -1.616938114166259766e-01
-9.266874939203262329e-02 3.426622152328491211e-01 -5.975037813186645508e-01 1.284699440002441406e-01 5.247131586074829102e-01 1.850252449512481689e-01 -4.360128343105316162e-01 -2.853915467858314514e-02
-4.193072021007537842e-01 2.359332442283630371e-01 -3.182184398174285889e-01 -3.028421401977539062e-01 4.759056270122528076e-01 -1.887226402759552002e-01 -5.531882643699645996e-01 -8.614348620176315308e-02
-5.955061689019203186e-02 -5.707873404026031494e-02 -4.825130403041839600e-01 -3.436657786369323730e-02 6.576157212257385254e-01 -2.526414096355438232e-01 -5.125976204872131348e-01 -1.238354854285717010e-02
1.676135659217834473e-01 -1.920034736394882202e-01 -1.926780119538307190e-02 -3.959622681140899658e-01 3.998620212078094482e-01 5.315278172492980957e-01 -5.263469815254211426e-01 -2.417242079973220825e-01
-2.483978271484375000e-01 2.740161716938018799e-01 -7.103176116943359375e-01 -2.766589522361755371e-01 3.588340580463409424e-01 -4.198676720261573792e-02 3.282946348190307617e-02 3.879688680171966553e-01
-3.253845274448394775e-01 2.122868150472640991e-01 1.156703829765319824e-01 -4.224892258644104004e-01 5.643141269683837891e-01 -8.442836999893188477e-02 -5.422806143760681152e-01 -1.937416195869445801e-01
-4.668008983135223389e-01 6.559941172599792480e-02 -7.112374529242515564e-03 -6.742577999830245972e-02 8.178112506866455078e-01 -1.334000527858734131e-01 -2.917313575744628906e-01 -3.845701739192008972e-02
2.379239350557327271e-02 -4.785703122615814209e-01 -3.361478447914123535e-02 -3.365859389305114746e-01 6.460352540016174316e-01 2.413702756166458130e-01 1.223995387554168701e-01 4.066716134548187256e-01
-1.636635214090347290e-01 5.071793198585510254e-01 -2.002099305391311646e-01 -3.891298770904541016e-01 3.893768489360809326e-01 2.830686233937740326e-02 -5.653536915779113770e-01 2.289914488792419434e-01
-4.565073847770690918e-01 2.133978307247161865e-01 -1.338050663471221924e-01 -4.075786471366882324e-01 3.791397809982299805e-01 -9.619977325201034546e-02 -6.163182258605957031e-01 -1.708476096391677856e-01
-5.325189232826232910e-01 1.255399435758590698e-01 -1.154438331723213196e-01 7.228446006774902344e-02 7.169080376625061035e-01 4.679897055029869080e-02 -4.059956669807434082e-01 3.363550081849098206e-02
-3.026247620582580566e-01 2.682927846908569336e-01 -9.606014937162399292e-02 -7.825610041618347168e-01 2.917928621172904968e-02 2.374446690082550049e-01 -3.887225985527038574e-01 -8.044546097517013550e-02
-5.380393862724304199e-01 2.155749052762985229e-01 -3.963824808597564697e-01 -4.990065395832061768e-01 1.276224851608276367e-01 4.117245972156524658e-01 -2.216433733701705933e-01 1.516049057245254517e-01
-2.433395236730575562e-01 -4.288728535175323486e-01 -5.241035223007202148e-01 -4.094073772430419922e-01 1.869398057460784912e-01 3.479748666286468506e-01 -3.210611641407012939e-01 2.354608923196792603e-01
-2.175455093383789062e-01 3.959539532661437988e-01 -9.180556237697601318e-02 -8.178376555442810059e-01 1.486695855855941772e-01 1.413087248802185059e-01 1.372558772563934326e-01 -2.402035146951675415e-01
-5.192593336105346680e-01 2.168085426092147827e-01 -5.173395872116088867e-01 9.933714568614959717e-02 4.469514191150665283e-01 3.112531006336212158e-01 -3.292240202426910400e-01 -2.869277819991111755e-02
-1.910751163959503174e-01 2.686578221619129181e-02 -4.283624291419982910e-01 8.181360363960266113e-02 7.388590574264526367e-01 -1.656444370746612549e-01 -4.425476193428039551e-01 5.815076455473899841e-02
5.222943425178527832e-01 1.359035074710845947e-01 -2.706734538078308105e-01 -2.374451607465744019e-01 6.720509529113769531e-01 -5.235264077782630920e-02 3.299989923834800720e-02 3.515855073928833008e-01
-4.818550348281860352e-01 -2.215134203433990479e-01 -3.269875049591064453e-01 -4.822636842727661133e-01 4.577641785144805908e-01 -1.287991553544998169e-01 1.044928207993507385e-01 3.770840466022491455e-01
-1.738449335098266602e-01 2.086649239063262939e-01 -5.060930848121643066e-01 -5.307799577713012695e-01 1.984276324510574341e-01 2.506040036678314209e-01 4.549337550997734070e-02 5.330420732498168945e-01
-5.152106285095214844e-01 4.464706778526306152e-02 1.466448325663805008e-02 -1.847690343856811523e-01 8.035947680473327637e-01 -1.358626335859298706e-01 -7.074448466300964355e-02 1.702407002449035645e-01
-4.466282576322555542e-02 1.970934420824050903e-01 3.202431797981262207e-01 -8.064926266670227051e-01 2.932981252670288086e-01 1.639204323291778564e-01 -3.005631566047668457e-01 -5.423429235816001892e-02
-1.256131529808044434e-01 3.159812092781066895e-01 5.892127007246017456e-02 -8.058025836944580078e-01 1.626592874526977539e-01 1.748469471931457520e-01 -3.057067990303039551e-01 2.847831845283508301e-01
1.843605935573577881e-02 4.423655271530151367e-01 -6.006636619567871094e-01 -4.829816222190856934e-01 1.989866048097610474e-01 4.809221252799034119e-02 -4.075629115104675293e-01 4.346008598804473877e-02
4.784084260463714600e-01 1.556961089372634888e-01 8.415057510137557983e-02 -5.440472364425659180e-01 5.318545103073120117e-01 1.984168887138366699e-01 -3.471183180809020996e-01 -3.295373171567916870e-02
-4.625930190086364746e-01 2.462448924779891968e-01 1.417314261198043823e-01 -3.799770474433898926e-01 6.277761459350585938e-01 -3.394321501255035400e-01 -2.114559412002563477e-01 8.288452029228210449e-02
4.259646311402320862e-02 6.325504779815673828e-01 -3.272613584995269775e-01 5.539575964212417603e-02 5.375199317932128906e-01 3.931762874126434326e-01 -1.125813797116279602e-01 1.780643463134765625e-01
-2.779552936553955078e-01 2.397546768188476562e-01 -4.812609553337097168e-01 -2.933885157108306885e-01 4.253625273704528809e-01 2.891577184200286865e-01 3.429728448390960693e-01 -4.066865742206573486e-01
3.724995553493499756e-01 2.234777901321649551e-03 8.884962648153305054e-02 -4.377555251121520996e-01 5.558658242225646973e-01 1.450831741094589233e-01 5.516739934682846069e-02 5.732675194740295410e-01
-1.794442385435104370e-01 2.529490292072296143e-01 -2.231973409652709961e-02 -6.348242759704589844e-01 4.609982371330261230e-01 -2.129297889769077301e-02 -4.772118628025054932e-01 -2.441569715738296509e-01
-1.220893040299415588e-01 -2.295815944671630859e-01 -7.881676405668258667e-02 -1.003024503588676453e-01 7.478338479995727539e-01 1.074836701154708862e-01 3.820846378803253174e-01 4.464494884014129639e-01
-2.575468719005584717e-01 -1.141747646033763885e-02 2.551908791065216064e-01 -2.561912834644317627e-01 6.930841803550720215e-01 1.064353510737419128e-01 3.197745978832244873e-01 4.569823741912841797e-01
-3.788179457187652588e-01 5.048628449440002441e-01 -5.678713917732238770e-01 -3.834294378757476807e-01 1.896909922361373901e-01 2.801898419857025146e-01 8.413055539131164551e-02 -1.027014106512069702e-01
-4.532027542591094971e-01 3.307581245899200439e-01 3.313629627227783203e-01 -9.857356548309326172e-02 6.605186462402343750e-01 -7.668935228139162064e-03 -3.008376657962799072e-01 1.970821768045425415e-01
-1.811001896858215332e-01 1.421565003693103790e-02 -3.235802948474884033e-01 1.750324666500091553e-01 7.094843387603759766e-01 -7.655165344476699829e-02 -5.651644468307495117e-01 5.496710538864135742e-02
-6.281692385673522949e-01 2.430276572704315186e-01 1.006583571434020996e-01 -3.758938014507293701e-01 5.866103172302246094e-01 -7.332337647676467896e-02 7.874698936939239502e-02 1.980494260787963867e-01
-3.462978005409240723e-01 3.436480164527893066e-01 -4.376694187521934509e-02 -7.360153794288635254e-01 1.290768831968307495e-01 2.900279760360717773e-01 -3.080643117427825928e-01 -1.505621373653411865e-01
5.288851633667945862e-02 4.147999584674835205e-01 -5.873764157295227051e-01 -6.364363431930541992e-01 2.285602092742919922e-01 4.603889212012290955e-02 -1.399709582328796387e-01 3.361909091472625732e-02
-1.918425410985946655e-01 4.695499837398529053e-01 1.565517187118530273e-01 -5.504494905471801758e-01 5.465974211692810059e-01 2.021279782056808472e-01 -4.077335447072982788e-02 -2.718996405601501465e-01
4.854812920093536377e-01 1.631987094879150391e-01 -3.064356148242950439e-01 -5.023885369300842285e-01 5.596448183059692383e-01 -2.193414866924285889e-01 6.824040412902832031e-02 1.593965888023376465e-01
-8.751713484525680542e-02 1.408352404832839966e-01 -4.226856827735900879e-01 -1.144150048494338989e-01 3.950676321983337402e-01 1.388400942087173462e-01 -7.769871950149536133e-01 -4.108539968729019165e-02
6.004287600517272949e-01 1.725044101476669312e-01 -2.075713686645030975e-02 -5.369613170623779297e-01 5.451334118843078613e-01 -1.854943670332431793e-02 -1.424904167652130127e-01 5.613672733306884766e-02
3.422883152961730957e-01 8.895603567361831665e-02 -1.251481771469116211e-01 -1.573992371559143066e-01 6.807160377502441406e-01 4.173140227794647217e-01 -2.427305877208709717e-01 -3.715448081493377686e-01
-2.707642614841461182e-01 1.443919911980628967e-02 -3.402725160121917725e-01 -2.826180458068847656e-01 2.472520321607589722e-01 5.133903622627258301e-01 -4.569243192672729492e-01 4.442260861396789551e-01
